# Supplementary material for: Structural modularity of the XIST ribonucleoprotein complex
Source: Nat Commun. 2020 Dec 2;11:6163. doi: 10.1038/s41467-020-20040-3 (PMC7710737; doi:10.1038/s41467-020-20040-3)
Supplement: Supplementary file 5 — Supplementary Data 1 [file 41467_2020_20040_MOESM5_ESM.xlsx]

## Sheet: Table 1
	Intervals	1	2	3	4	5	6	7	8	9	10	11	12	13	14	15	16	17	18	19	20	21	22	23	24	25	26	27	28	29	30	31	32	33	34	35	36	37	38	39	40	41	42	43	44	45	46	47	48
Chu 2015	K562_HNRNPM_eCLIP	0	0	0	0	0	0	0	0	0	0	0	0	0	0	0	0	0	0	0	0	0	0	0	0	0	0	0	0	0	0	0	0	0	0	0	0	0	0	0	0	0	0	0	0	0	0	0	0
Chu 2015	K562_RBM15_eCLIP	0	0	0	0	0	0	0	0	0	0.0228261	0.0241693	0.0322841	0.0330884	0.0337392	0.0347048	0.0373888	0.0375892	0.0379112	0.0386498	0.0455976	0.0472197	0.0520351	0.052828	0.0548737	0.0550316	0.0551567	0.0575259	0.05805	0.0588847	0.0600523	0.0607697	0.0610451	0.0612302	0.0623742	0.062804	0.0679953	0.0685537	0.0706151	0.071016	0.0710167	0.0715958	0.0719199	0.0761481	0.0772509	0.0772515	0.0795849	0.0804813	0.0853912
Chu 2015	K562_HNRNPK_eCLIP	0	0	0	0	0	0	0	0	0	0	0	0	0	0	0	0	0	0	0	0.00813748	0.0151266	0.0161373	0.0189395	0.0210014	0.0243148	0.0261728	0.0326891	0.0352681	0.0372891	0.0375475	0.0375817	0.0394333	0.040104	0.0429527	0.0438492	0.0443882	0.0451122	0.0468523	0.0474365	0.048149	0.050082	0.0501975	0.0524897	0.0537191	0.0549254	0.0549445	0.0557384	0.0560362
Chu 2015	K562_PTBP1_eCLIP	0	0	0	0	0	0	0	0	0	0	0	0	0	0	0	0	0	0	0	0	0	0	0	0	0	0	0.0314848	0.0328307	0.0336988	0.0365414	0.038222	0.0387661	0.0388685	0.0396846	0.040454	0.0414686	0.0417306	0.0426233	0.0449799	0.0459898	0.0460241	0.0504816	0.0517235	0.0517872	0.0522245	0.0530086	0.0548596	0.0553383
	K562_ZC3H11A_eCLIP	0	0	0	0	0	0	0	0	0	0.0135131	0.014883	0.0161343	0.0174325	0.023076	0.0318553	0.0350884	0.0371918	0.0375229	0.0377973	0.0379531	0.0381709	0.0386672	0.0394193	0.0399522	0.0414453	0.0422504	0.0425124	0.0433973	0.0441301	0.0441322	0.0470847	0.0518282	0.0519549	0.0537512	0.0565321	0.0596017	0.0606073	0.0613697	0.0621095	0.0669592	0.0678887	0.0707879	0.0726533	0.0733246	0.0736796	0.075201	0.0798766	0.0810909
	K562_EXOSC5_eCLIP	0	0	0	0	0	0	0	0.0113005	0.0114531	0.0149297	0.0192925	0.019806	0.0227041	0.0294976	0.0344859	0.0351582	0.0367472	0.0387876	0.0416752	0.0418543	0.0443736	0.0452459	0.0462047	0.0467631	0.0493339	0.0579779	0.0596101	0.0599354	0.060245	0.0618255	0.0670684	0.0673898	0.0698333	0.0703653	0.072192	0.0747143	0.0786053	0.0790307	0.0790517	0.0792606	0.0836219	0.0841695	0.0874524	0.0875438	0.08786	0.0892513	0.0907976	0.0917756
	K562_LIN28B_eCLIP	0	0	0	0	0	0	0	0	0	0	0.00484877	0.00580295	0.0133875	0.0170253	0.0174468	0.0210529	0.0230581	0.0242204	0.0257172	0.02894	0.0291516	0.0305713	0.031596	0.0331862	0.0373743	0.038907	0.0392433	0.0449317	0.0458375	0.0465877	0.0473682	0.0484438	0.0494681	0.0564572	0.0584424	0.0585388	0.0592214	0.0619043	0.0645759	0.066131	0.0664617	0.0669461	0.0680717	0.0687808	0.0688086	0.0702837	0.070485	0.0725969
Chu 2015	K562_MATR3_eCLIP	0	0	0	0	0	0	0	0	0	0	0	0	0	0	0	0	0	0	0	0	0	0	0	0	0	0	0	0	0	0.018742	0.0200685	0.0312726	0.0356056	0.0378635	0.0402077	0.043641	0.0439061	0.0439311	0.0441835	0.0444973	0.044583	0.0463437	0.0478304	0.0486931	0.051435	0.0516971	0.0519546	0.0524857
Chu 2015	K562_TARDBP_eCLIP	0	0	0	0	0	0	0	0	0	0	0	0	0	0	0	0	0	0	0	0	0	0	0	0	0	0	0	0	0	0	0.0122223	0.0144921	0.0199946	0.0202584	0.0236495	0.0260294	0.0353048	0.0363101	0.0403491	0.0425408	0.0436962	0.0442508	0.0452613	0.0493968	0.0507367	0.051563	0.0524932	0.0534541
Royce-Tolland 2010	K562_SRSF1_eCLIP	0	0	0	0	0	0	0	0	0	0	0	0	0.0126206	0.016668	0.0173037	0.0181255	0.0214081	0.0295123	0.0355876	0.0359502	0.0381216	0.03992	0.0405928	0.0420513	0.0471106	0.0475858	0.049882	0.0523431	0.0540042	0.0546757	0.056323	0.0582286	0.0603307	0.0643188	0.0650711	0.0656032	0.0659491	0.0681539	0.070481	0.0734227	0.0755408	0.0767594	0.0807271	0.0811007	0.0812907	0.0825436	0.0826425	0.0860802
	K562_CSTF2T_eCLIP	0	0	0	0	0	0	0	0	0	0	0	0	0	0.0134906	0.0181386	0.0238904	0.0309401	0.0387477	0.0387788	0.0404719	0.0464265	0.0473043	0.0475586	0.0480902	0.0483262	0.0486796	0.0516714	0.0517421	0.0528895	0.0542866	0.0544046	0.0554768	0.0562466	0.0565142	0.0573631	0.0591662	0.0592517	0.0636476	0.0680649	0.0681268	0.0697505	0.0699543	0.0729195	0.0737816	0.0751908	0.0786891	0.0828944	0.0837846
	K562_GRWD1_eCLIP	0	0	0	0	0	0	0	0	0	0	0	0	0	0	0	0.0141189	0.0210132	0.0266518	0.0270632	0.0297825	0.032241	0.0357785	0.0360645	0.041177	0.0435231	0.0449724	0.0465323	0.0498623	0.0510774	0.0516127	0.0539922	0.0544906	0.0565019	0.0590549	0.0608865	0.0614239	0.062171	0.0653287	0.0654837	0.0682132	0.0692729	0.0705102	0.0720887	0.0749103	0.0750155	0.0762599	0.0781107	0.0782225
	K562_HLTF_eCLIP	0	0	0	0	0	0	0	0	0	0	0	0	0	0	0	0	0	0	0.00417415	0.00706483	0.00707416	0.00983822	0.0108474	0.0134849	0.0150305	0.0166851	0.0178755	0.0210991	0.0239925	0.0251452	0.0258328	0.0264375	0.0270319	0.0273334	0.0278454	0.0303313	0.0306076	0.0312444	0.0326753	0.0334342	0.0341784	0.0354325	0.0372589	0.0424196	0.0465986	0.0560231	0.0564958	0.0582362
	K562_U2AF2_eCLIP	0	0	0	0	0	0	0	0	0	0	0	0	0	0	0	0	0	0	0	0	0	0	0	0	0	0	0	0	0	0	0	0	0	0	0	0.0136003	0.0143986	0.0177514	0.0193227	0.0200388	0.0257662	0.0271151	0.0299541	0.0301676	0.0315052	0.0320277	0.0344325	0.034793
Chu 2015, Tra2b	K562_TRA2A_eCLIP	0	0	0	0	0	0	0	0	0	0	0	0	0	0	0.0161557	0.0164863	0.0178799	0.0189627	0.0190513	0.0235231	0.0309328	0.0364378	0.0369129	0.0418391	0.0429394	0.0445347	0.0452424	0.0460977	0.0469671	0.0478282	0.050295	0.0512783	0.0535825	0.056404	0.0566995	0.0593729	0.0634186	0.0642157	0.0652422	0.071651	0.0718091	0.0750572	0.0773625	0.079228	0.0792919	0.0813182	0.084782	0.0862014
	K562_ZNF622_eCLIP	0	0	0	0	0	0	0	0.00933584	0.0196029	0.0228589	0.0276497	0.0280792	0.0299576	0.0324139	0.0382907	0.0393125	0.0396054	0.040384	0.040721	0.0453111	0.0457191	0.0461576	0.0462372	0.0499969	0.0504312	0.0511674	0.0558366	0.0581791	0.0592936	0.0606273	0.0606913	0.0609522	0.0622624	0.0646763	0.064795	0.0648723	0.0679543	0.0682206	0.0682493	0.0687889	0.0720047	0.0739158	0.076746	0.0797991	0.08094	0.0888141	0.0901217	0.0903107
	K562_UCHL5_eCLIP	0.0146523	0.0199927	0.0249073	0.0261025	0.0265276	0.0289183	0.0300602	0.0339754	0.0363096	0.0408584	0.0420439	0.0442452	0.0466861	0.0508933	0.0509551	0.0532683	0.0538444	0.0551095	0.0559508	0.0580969	0.0583212	0.0584321	0.063164	0.0639518	0.0639943	0.067865	0.0699176	0.0732037	0.0756136	0.0774024	0.0782319	0.0806167	0.0806979	0.0818505	0.0821134	0.0825127	0.0839475	0.0869049	0.0871905	0.0873061	0.0876588	0.0877231	0.0878578	0.0883239	0.0911215	0.0931089	0.0964447	0.0966456
Chu 2015	K562_KHSRP_eCLIP	0	0	0	0.00684392	0.00901197	0.00990171	0.0103312	0.0118865	0.011918	0.0136247	0.0182424	0.0311094	0.0350221	0.0355789	0.0371559	0.0371592	0.0374901	0.0387973	0.04511	0.0451698	0.0491958	0.0520855	0.0538206	0.0541282	0.0584845	0.0596323	0.0600886	0.0696859	0.0699233	0.0721862	0.073239	0.0734656	0.0739186	0.0763487	0.0767056	0.0805307	0.0822929	0.0833598	0.0833764	0.0884662	0.0899055	0.0911275	0.0925135	0.0958559	0.0959319	0.0974255	0.0986557	0.099079
	K562_NIPBL_eCLIP	0	0	0	0	0	0	0	0	0	0	0	0	0	0	0	0	0	0	0	0	0	0	0	0	0	0	0	0	0	0	0	0	0	0	0	0.018063	0.0194584	0.0233599	0.0261811	0.0289119	0.0294474	0.0295828	0.0299811	0.0313863	0.0331809	0.0361283	0.038849	0.0393756
	K562_RBM22_eCLIP	0	0	0	0	0	0	0	0	0	0	0	0	0	0	0	0	0	0.0248305	0.025022	0.029783	0.0352768	0.035616	0.0372122	0.0444762	0.0474148	0.0476507	0.0503245	0.0503434	0.0521201	0.0551764	0.0552311	0.0553819	0.0576599	0.0578478	0.0580362	0.0625182	0.0649051	0.0664541	0.0664929	0.0666567	0.0672791	0.0696348	0.0720267	0.0722528	0.0738717	0.0740524	0.0749239	0.0763667
	K562_NOLC1_eCLIP	0.00263482	0.0161409	0.0203119	0.02241	0.027654	0.0284882	0.028642	0.030361	0.0378263	0.0402455	0.0439692	0.0461737	0.0469583	0.0471274	0.0475166	0.0491136	0.0526058	0.053699	0.0585336	0.0601139	0.0626008	0.0627126	0.0637282	0.0661895	0.0662148	0.0675234	0.0725854	0.0731012	0.0737881	0.0755881	0.0766755	0.0773278	0.0776654	0.081017	0.0811815	0.0821174	0.0826101	0.084546	0.08548	0.0870212	0.0874839	0.0876428	0.0895677	0.0907574	0.0910653	0.0918449	0.0938057	0.0983143
Chu 2015	K562_SRSF7_eCLIP	0	0	0	0	0	0	0	0	0	0	0	0	0	0	0	0	0	0	0	0	0	0	0	0	0	0	0	0	0	0	0	0	0	0	0	0	0	0	0	0	0	0	0	0	0	0	0	0
	K562_U2AF1_eCLIP	0	0	0	0	0	0	0	0	0	0	0	0	0	0	0	0	0	0	0	0	0	0	0	0	0	0	0	0	0	0	0	0	0	0	0	0	0	0	0	0	0	0	0	0	0	0	0	0
	K562_LARP4_eCLIP	0	0	0	0	0	0	0	0	0	0	0	0	0	0	0	0	0	0.0136995	0.0194424	0.0214679	0.022979	0.0245022	0.0246922	0.0265424	0.0265971	0.0282843	0.0283659	0.0328101	0.0334885	0.034829	0.0350843	0.035712	0.035842	0.0419737	0.0422863	0.043545	0.0438439	0.0452796	0.0454815	0.0492232	0.0502507	0.0563689	0.0606491	0.0637734	0.0731556	0.075467	0.0780392	0.0786613
	K562_FUS_eCLIP	0	0.00065995	0.00266165	0.00338903	0.0109223	0.0115021	0.0138241	0.0148117	0.0226169	0.0241568	0.0259909	0.0266192	0.0277434	0.0307635	0.030969	0.031151	0.0315877	0.0344206	0.0385216	0.0440307	0.04861	0.0491788	0.049456	0.0564245	0.057192	0.0572453	0.064067	0.0652694	0.0677278	0.0678744	0.0684614	0.0703747	0.0713526	0.0763396	0.0768587	0.0769857	0.0801761	0.0823237	0.0826016	0.0831685	0.0843322	0.0844183	0.0852563	0.0913022	0.0925902	0.0945439	0.0961575	0.0974882
	K562_DDX24_eCLIP	0	0	0	0	0	0	0	0	0	0	0	0	0	0	0	0	0	0	0	0	0	0	0	0	0	0	0	0	0	0	0	0	0	0	0	0	0	0.00832142	0.0195844	0.0215533	0.0332057	0.0354109	0.0358351	0.0360544	0.036071	0.038838	0.0403912	0.0422302
Chu 2015	K562_ILF3_eCLIP	0	0	0	0.00166943	0.00969843	0.0118724	0.0134369	0.0142253	0.0164873	0.0165962	0.0191143	0.0252381	0.0313638	0.0327887	0.0336286	0.037472	0.03793	0.0391234	0.0414382	0.0429107	0.0442753	0.0448857	0.0480338	0.0490751	0.0517735	0.0529584	0.0573738	0.0581919	0.0618431	0.0633773	0.06345	0.0640941	0.0642598	0.067371	0.0694123	0.0696056	0.0700303	0.0708721	0.0708911	0.0737018	0.0766034	0.0766513	0.0798299	0.082608	0.0843786	0.0867657	0.0872408	0.0876779
	K562_ZNF800_eCLIP	0	0	0	0	0	0	0	0	0	0	0	0	0	0	0	0	0	0	0	0	0	0	0	0	0	0	0	0	0	0	0	0	0	0	0	0	0	0	0	0	0	0	0	0	0	0	0	0
	K562_SDAD1_eCLIP	0	0	0	0	0	0	0	0	0	0	0	0	0	0	0	0	0	0	0	0	0	0	0	0	0	0	0	0	0	0	0	0	0	0	0	0	0	0	0	0	0	0	0	0	0	0	0	0
Chu 2015	K562_SLTM_eCLIP	0	0	0	0	0	0	0	0	0	0	0	0	0	0	0	0	0	0	0	0	0	0	0	0	0	0	0	0	0	0	0	0	0	0	0.0122505	0.0193246	0.0220494	0.0225875	0.0253381	0.0284289	0.0289043	0.0302276	0.0310209	0.0319211	0.0337897	0.0355766	0.0357762	0.0382609
	K562_CPEB4_eCLIP	0	0	0	0	0	0	0	0	0	0	0	0	0	0	0	0	0	0	0	0	0	0	0	0	0	0	0	0	0	0	0	0	0	0	0	0	0	0.0118367	0.0153212	0.0252155	0.0254304	0.0287146	0.0314664	0.0335279	0.0354182	0.0374797	0.0405444	0.0427039
	K562_YBX3_eCLIP	0	0	0	0	0	0	0	0	0	0	0	0	0	0	0.01547	0.0167835	0.0249676	0.0257113	0.0274985	0.0284547	0.0287569	0.0323149	0.0324129	0.0346852	0.0348051	0.0353037	0.03592	0.0365467	0.0368449	0.0382894	0.0404005	0.0461829	0.0475872	0.0487012	0.0488995	0.0497079	0.0520179	0.0525432	0.0528591	0.0534192	0.0570353	0.0577943	0.057837	0.0603239	0.0634172	0.0657367	0.0667345	0.0693576
	K562_YWHAG_eCLIP	0	0	0	0	0	0	0	0	0	0.0250975	0.0260104	0.028232	0.0314037	0.0322677	0.0335389	0.035844	0.0358723	0.037606	0.0386459	0.0395457	0.0435608	0.0451808	0.0474715	0.0526777	0.0532376	0.0534541	0.0554613	0.0560277	0.0627149	0.0629269	0.0634597	0.0686669	0.0690344	0.0695664	0.0701833	0.0706997	0.0707508	0.0731251	0.073826	0.0738317	0.0761745	0.0773052	0.0785928	0.080912	0.0816747	0.0846531	0.0890187	0.0910932
	K562_BUD13_eCLIP	0.0247468	0.0248655	0.0294796	0.0303228	0.0332796	0.0350121	0.0386688	0.0410672	0.0463864	0.04827	0.0485745	0.0493642	0.0516134	0.0523075	0.0525091	0.0532815	0.0532938	0.0547801	0.0598559	0.0605401	0.0652604	0.0656594	0.0664108	0.0664262	0.0681298	0.0686091	0.0697807	0.0727764	0.0734603	0.0736584	0.0742509	0.0762816	0.0766236	0.0768446	0.0779979	0.0785969	0.0787866	0.079083	0.0820226	0.0821647	0.0836624	0.0846211	0.087723	0.0900038	0.0913445	0.0927205	0.099368	0.0997032
	K562_TIA1_eCLIP	0	0	0.00405819	0.00664464	0.0089799	0.0146149	0.0209026	0.0219518	0.0266357	0.0270592	0.028027	0.0286366	0.0319536	0.0338745	0.0340131	0.0341881	0.0342326	0.0354808	0.0362817	0.0374413	0.0383888	0.0399835	0.0424414	0.0427963	0.0442313	0.0452961	0.0456709	0.0457802	0.0498454	0.0519942	0.0530499	0.0542545	0.0573414	0.061142	0.0617478	0.062571	0.0658813	0.06916	0.0694879	0.073547	0.0756761	0.0773221	0.0818298	0.087396	0.0878395	0.0904399	0.0936509	0.0948704
	K562_DROSHA_eCLIP	0	0	0	0	0.00933741	0.0144086	0.0169071	0.0209815	0.0265763	0.0274776	0.0299773	0.0345757	0.0348577	0.0392296	0.0414799	0.0420588	0.042278	0.0444879	0.0445155	0.0449223	0.0468865	0.0481002	0.0500188	0.0520471	0.0522849	0.0523714	0.0536557	0.0549831	0.0569278	0.0584173	0.0616641	0.0640306	0.0652887	0.0668321	0.0683848	0.0705946	0.0726242	0.0772182	0.0779612	0.078189	0.0787364	0.0807087	0.0812236	0.0851508	0.0875778	0.0907956	0.095006	0.0959115
	K562_PUM1_eCLIP	0	0	0	0	0	0	0	0	0	0	0	0	0	0	0	0	0	0	0	0	0	0	0	0	0	0	0	0	0.0141898	0.0196575	0.0224244	0.0370098	0.0426338	0.0461009	0.0467811	0.0475692	0.0484856	0.0507308	0.0533843	0.0542225	0.0556798	0.056406	0.0584046	0.0614187	0.0621783	0.0648292	0.0667981	0.0681822
	K562_SF3B4_eCLIP	0	0	0	0	0	0	0	0	0	0	0	0	0	0	0	0	0	0	0	0	0	0	0	0	0	0	0	0	0	0	0	0	0	0	0	0.0150299	0.0215926	0.0239175	0.0287602	0.0323677	0.0401531	0.0419329	0.0419694	0.0461013	0.0483982	0.0488891	0.0493968	0.0512207
	K562_LSM11_eCLIP	0	0	0.0117706	0.0174345	0.0203888	0.0266795	0.0291068	0.0304157	0.0309036	0.0316856	0.0321513	0.035738	0.0370566	0.0409022	0.0415616	0.0429132	0.0439696	0.0441591	0.0463266	0.0472047	0.0505573	0.0512468	0.0533501	0.0538327	0.0583967	0.0601371	0.0608927	0.0613033	0.0626827	0.0690393	0.0700789	0.0720767	0.0727507	0.0727995	0.0741962	0.0747425	0.0749599	0.0753196	0.0755666	0.0757917	0.0789382	0.0791727	0.0795845	0.0831371	0.0835028	0.0931321	0.0945227	0.0954975
Chu 2015	K562_RBFOX2_eCLIP	0.0154494	0.0182602	0.0212893	0.0228231	0.0228576	0.0259811	0.0301893	0.0323118	0.032692	0.0339312	0.0355519	0.0395274	0.0408571	0.0413443	0.0427314	0.0443896	0.0457192	0.0465059	0.0476358	0.0494502	0.0577345	0.0578232	0.0587198	0.0624993	0.0625689	0.0641704	0.0645122	0.0665662	0.0668973	0.0686618	0.0705075	0.0706033	0.0719708	0.0721779	0.0722927	0.0741634	0.0752288	0.0794068	0.0835216	0.085	0.0863953	0.0865609	0.0872061	0.087308	0.0882455	0.0887898	0.0903118	0.0976468
	K562_WDR43_eCLIP	0	0	0	0	0	0	0	0	0	0	0	0	0	0	0	0	0	0	0	0	0	0	0	0	0	0	0	0	0	0.0100446	0.0170231	0.0183909	0.0248039	0.0256901	0.0257934	0.0257964	0.0303931	0.0321114	0.0323113	0.0324498	0.0334226	0.0358279	0.0410055	0.0425847	0.0474128	0.0526034	0.0529244	0.0541913
	K562_XRCC6_eCLIP	0.0183164	0.0194056	0.0241376	0.0263866	0.028336	0.0307631	0.0356131	0.036403	0.0364466	0.0371506	0.041214	0.0438986	0.0452689	0.0471144	0.0510127	0.0523537	0.0526724	0.0529471	0.0531413	0.0539667	0.0600183	0.0606033	0.0622859	0.0649803	0.0658549	0.0665655	0.0668326	0.0679626	0.0688659	0.071557	0.0751349	0.0754915	0.076965	0.0776724	0.078636	0.0789766	0.0835003	0.0840497	0.0876466	0.0889878	0.0914299	0.0917272	0.092533	0.094831	0.0953204	0.0956615	0.0962447	0.0994432
	K562_GTF2F1_eCLIP	0	0	0	0	0	0	0	0	0	0	0	0	0	0.00929895	0.0287464	0.0332798	0.0360977	0.039783	0.0398332	0.0402904	0.0409464	0.0425061	0.0426497	0.0440093	0.0443758	0.0455859	0.053678	0.0566555	0.0572826	0.0579381	0.0582032	0.0600213	0.0610697	0.0611105	0.0626938	0.062991	0.0642731	0.0671749	0.069501	0.0702394	0.0711117	0.0718245	0.0718267	0.0725374	0.0783522	0.0798672	0.0811567	0.0817344
	K562_CPSF6_eCLIP	0	0	0	0	0	0	0	0	0	0	0	0	0	0	0	0	0	0	0	0	0.0177898	0.0197013	0.0234686	0.024373	0.0276137	0.0305941	0.0310487	0.0317021	0.033708	0.0349157	0.0351443	0.0360798	0.0376072	0.0443291	0.0465186	0.050853	0.0534108	0.0608911	0.061595	0.0622195	0.0629195	0.0653381	0.070441	0.0708085	0.0725373	0.0775843	0.0783096	0.0783427
	K562_EIF4G2_eCLIP	0	0	0	0	0	0	0	0	0	0	0	0	0	0	0	0	0	0	0	0	0	0	0	0	0	0	0	0	0	0	0	0	0	0	0	0	0	0	0	0	0	0	0	0	0	0	0	0
	K562_PCBP1_eCLIP	0	0	0	0	0	0	0	0	0	0	0	0	0	0	0	0	0	0	0	0	0	0	0	0	0	0	0	0	0	0	0	0	0	0	0	0	0	0	0	0	0	0	0	0	0	0	0	0
Chu 2015	K562_HNRNPA1_eCLIP	0	0	0	0	0	0.000770177	0.000989659	0.00187969	0.00285385	0.00327102	0.00435313	0.00602222	0.00851011	0.0105173	0.0110619	0.0130989	0.0135227	0.016606	0.0168619	0.0173093	0.0205662	0.0218876	0.0223184	0.0271412	0.0286928	0.0323194	0.0324091	0.0336493	0.0367384	0.0446857	0.0487002	0.0499249	0.0530243	0.0561623	0.0625265	0.0646154	0.0664418	0.0704391	0.0714512	0.072932	0.0744297	0.0770802	0.0811137	0.0826619	0.0831853	0.0857593	0.0867872	0.0900088
	K562_DGCR8_eCLIP	0	0	0	0	0	0	0	0	0	0	0	0	0	0	0	0	0	0	0.014068	0.017874	0.0212425	0.0227316	0.0228709	0.0255224	0.0257365	0.0305354	0.0305416	0.0313348	0.0322554	0.0330499	0.0381753	0.0387333	0.0389225	0.0416706	0.0421428	0.0427612	0.0433813	0.0487045	0.0492226	0.0522064	0.0569593	0.0576874	0.0601221	0.0646282	0.0668156	0.0707885	0.0731116	0.0738652
	K562_PRPF8_eCLIP	0	0	0	0	0	0	0	0	0	0	0.0192133	0.0192985	0.0262741	0.0264591	0.0344692	0.0346261	0.0377752	0.0386914	0.0397236	0.0424234	0.0427517	0.0445157	0.0457966	0.0463734	0.0467623	0.0470252	0.0490394	0.0499815	0.0528734	0.0539217	0.05462	0.0563443	0.0579661	0.0627574	0.0649445	0.0689407	0.0713465	0.0741179	0.07712	0.078295	0.0817015	0.0830336	0.0839832	0.083994	0.0851596	0.0856314	0.0859814	0.0885298
	K562_FASTKD2_eCLIP	0	0	0	0	0	0	0	0	0	0	0	0	0	0	0	0	0.00957064	0.0179807	0.0188598	0.0213761	0.0320554	0.0321577	0.0328344	0.0341314	0.0348404	0.0363963	0.0397875	0.0416177	0.041634	0.043393	0.045514	0.0479149	0.0494512	0.0502146	0.0543995	0.0558904	0.0563058	0.0597915	0.0608903	0.064177	0.0666722	0.0670516	0.0674237	0.067934	0.068982	0.0704746	0.0810407	0.08306
	K562_RPS3_eCLIP	0	0	0	0	0	0	0	0	0	0	0	0	0	0	0	0	0	0	0	0	0	0.0060471	0.0192911	0.0252141	0.0331688	0.0340688	0.0349461	0.0377938	0.0387173	0.0398256	0.0423158	0.044009	0.044322	0.0461033	0.0463163	0.0469344	0.0473781	0.0499651	0.056029	0.0568397	0.0587832	0.0601491	0.0621089	0.0631173	0.0636853	0.0639164	0.06442	0.0655311
Chu 2015	K562_SAFB2_eCLIP	0	0.00514036	0.00547002	0.00883095	0.0197433	0.0224779	0.0276622	0.0291296	0.0308431	0.0319608	0.0327129	0.0329136	0.033872	0.0345302	0.0348909	0.0357985	0.0403665	0.0432338	0.0445727	0.0457274	0.0458231	0.046087	0.0479401	0.0500643	0.0518689	0.0520647	0.0560681	0.0573606	0.0574056	0.0591233	0.0591237	0.0639007	0.0647378	0.0653026	0.0668514	0.0726848	0.0738832	0.0755942	0.0767759	0.0779345	0.0799578	0.0804532	0.0813691	0.0839286	0.0880459	0.0886343	0.0902486	0.0922515
Chu 2015	K562_HNRNPL_eCLIP	0.00420439	0.00737125	0.0103506	0.0111102	0.0150619	0.0183158	0.0245786	0.0249203	0.0270714	0.0273737	0.0296406	0.0298749	0.0303658	0.0312036	0.0332526	0.0348446	0.0368277	0.0395833	0.0408819	0.0435247	0.0443217	0.0470459	0.0479542	0.0490677	0.0495147	0.0512278	0.056805	0.0590831	0.0598078	0.0617831	0.0624025	0.0627096	0.0649667	0.0658053	0.0665408	0.0670348	0.0719442	0.0753358	0.0785502	0.0794042	0.0845732	0.0845804	0.0857907	0.0861768	0.0869336	0.0888886	0.0992534	0.0993134
	K562_RPS11_eCLIP	0	0	0	0	0	0	0	0	0	0	0	0	0	0	0	0	0	0	0	0	0	0	0	0	0	0	0	0	0	0	0	0	0	0	0	0	0	0	0	0	0	0	0	0	0	0	0	0
	K562_DDX42_eCLIP	0	0	0	0	0	0	0	0	0	0	0	0	0	0	0	0	0	0	0	0	0	0.00184134	0.00945784	0.0108466	0.0124334	0.014447	0.0171416	0.0213196	0.0220337	0.0257164	0.0275984	0.0284239	0.0287951	0.0289018	0.0300766	0.0311485	0.0313959	0.0319649	0.032469	0.0333456	0.0351903	0.0358713	0.0378244	0.0383608	0.0449398	0.046004	0.0468277	0.0503589
	K562_PPIL4_eCLIP	0.0163847	0.01871	0.0212749	0.0233962	0.0235016	0.023737	0.02636	0.0342286	0.0360596	0.0380271	0.0401233	0.0441111	0.049005	0.0494866	0.0504545	0.0510116	0.0564224	0.0577689	0.0585815	0.0606996	0.0634215	0.0645056	0.0666534	0.0702099	0.0715089	0.072665	0.0733716	0.076002	0.0785797	0.0787037	0.0792348	0.0818481	0.0844991	0.0858284	0.0859326	0.0863721	0.0864665	0.0869716	0.0870071	0.0873202	0.0883778	0.089272	0.0932008	0.095067	0.0957254	0.098323	0.0983647	0.0996037
Chu 2015	K562_DDX51_eCLIP	0	0	0	0	0	0	0	0	0	0	0	0	0	0	0	0	0	0	0	0.0238922	0.0267576	0.0285186	0.0361176	0.0393839	0.042588	0.0426118	0.0430091	0.0431815	0.0457992	0.046944	0.0501399	0.0501998	0.0507305	0.0510487	0.0594224	0.059652	0.0597289	0.0606962	0.0609892	0.062383	0.0631476	0.0646181	0.0659441	0.0674344	0.0679819	0.072262	0.0743991	0.0776385
	K562_AQR_eCLIP	0	0	0	0	0	0	0	0	0	0	0	0	0	0	0	0	0	0	0	0	0	0	0	0	0	0	0	0	0	0	0	0	0	0	0	0.0243481	0.0277126	0.0297896	0.0376225	0.038668	0.0388569	0.0428088	0.0473205	0.0477396	0.0483488	0.0536025	0.0549965	0.05671
Chu 2015	K562_XRN2_eCLIP	0	0	0	0	0	0	0	0	0	0	0	0	0	0	0	0	0	0	0	0	0	0	0	0	0	0	0	0	0	0	0	0	0	0.016425	0.0191616	0.0193487	0.0204365	0.0237522	0.0255878	0.027941	0.0362881	0.0377732	0.0380998	0.0417781	0.0425152	0.0426864	0.0440555	0.0450211
Chu 2015	K562_HNRNPC_eCLIP	0.00511655	0.00836815	0.020932	0.0224085	0.0246323	0.0259329	0.0281778	0.0295719	0.0367529	0.0393142	0.0406393	0.0420109	0.0422387	0.0429234	0.0438364	0.0451485	0.0464508	0.0469273	0.0493039	0.0498534	0.0500781	0.0506556	0.0506887	0.054886	0.060027	0.0603806	0.0655328	0.0657708	0.0668492	0.0672681	0.0705595	0.0731641	0.0734311	0.073756	0.0814941	0.0854696	0.0875173	0.0885632	0.0894868	0.0897741	0.0902737	0.0918467	0.0919575	0.0956229	0.0961275	0.0978578	0.0979355	0.0989738
Chu 2015, IGFBP1	K562_IGF2BP2_eCLIP	0	0	0	0	0	0	0	0	0	0	0	0	0	0	0	0	0	0	0	0	0	0	0	0	0	0	0	0	0	0	0	0	0	0	0	0	0	0	0	0	0	0	0	0	0	0	0	0
	K562_GPKOW_eCLIP	0	0	0	0	0	0	0	0	0	0	0	0	0	0	0	0	0	0	0.0183251	0.0190279	0.0207689	0.0220028	0.0263868	0.0289451	0.0289929	0.0305756	0.0315603	0.0324777	0.0344634	0.0345718	0.0346996	0.0362619	0.0384225	0.0428102	0.0459047	0.0487886	0.0502931	0.0506125	0.0509882	0.051437	0.0516136	0.0551564	0.0554303	0.0588392	0.0592579	0.0609816	0.0644493	0.0691526
Chu 2015	K562_NONO_eCLIP	0	0	0	0	0	0	0	0	0	0	0	0	0	0	0	0	0	0	0	0	0.00921483	0.0136679	0.0157795	0.0190238	0.0199237	0.0242964	0.0282421	0.0311874	0.0332579	0.0345957	0.0365362	0.0373892	0.0381257	0.0390798	0.0393867	0.0410057	0.0437608	0.0453998	0.048783	0.0516515	0.0518672	0.0519858	0.0583453	0.06063	0.0620355	0.0636953	0.0657612	0.066732
	K562_EWSR1_eCLIP	0	0	0	0	0	0	0	0	0	0	0	0	0	0	0	0	0	0	0	0	0	0	0	0	0	0	0	0	0	0	0	0	0	0.0132608	0.0141847	0.0147569	0.026161	0.031182	0.0435827	0.0441216	0.0472992	0.0485375	0.0511942	0.0535017	0.0541198	0.0548763	0.0553498	0.0567498
	K562_AARS_eCLIP	0	0	0	0	0	0	0	0	0	0	0	0	0	0	0	0	0	0	0	0	0	0	0	0	0	0	0	0	0	0	0	0	0	0	0	0	0	0.0099383	0.0203515	0.0217281	0.0222364	0.0231704	0.0300111	0.0310649	0.0315866	0.0335268	0.0455908	0.0459048
	K562_METAP2_eCLIP	0	0	0	0	0	0	0	0.0225012	0.0264018	0.0298783	0.0306951	0.0313592	0.0322549	0.0349175	0.0351793	0.03546	0.0360618	0.0374491	0.040429	0.0409384	0.0412175	0.0412885	0.0419882	0.0426798	0.0452238	0.0502949	0.0532539	0.054193	0.0578695	0.0587807	0.0590141	0.0591927	0.0617213	0.0623831	0.0643809	0.0651254	0.0680459	0.0716074	0.0760347	0.0765279	0.0777006	0.0786354	0.0791128	0.0815965	0.0821974	0.084225	0.0879663	0.0887455
	K562_ZC3H8_eCLIP	0	0	0	0	0	0	0	0	0	0	0	0	0	0	0	0	0	0	0	0	0	0	0	0	0	0	0	0	0	0	0	0	0	0	0	0	0	0	0	0	0	0	0	0	0	0	0.0111933	0.0123191
	K562_ZRANB2_eCLIP	0	0	0	0	0	0	0	0	0	0	0	0	0	0	0	0	0	0	0	0	0	0	0	0	0	0	0	0	0	0	0	0	0	0	0	0	0	0	0	0	0	0	0	0	0	0	0	0
	K562_LARP7_eCLIP	0	0	0	0	0	0	0	0	0	0	0	0	0	0	0	0	0	0	0	0	0	0	0	0	0	0	0	0	0	0	0	0	0	0	0	0	0	0	0	0	0	0	0	0	0	0	0	0
Chu 2015	K562_IGF2BP1_eCLIP	0	0	0	0	0	0	0	0	0	0	0	0	0	0	0	0	0	0	0	0	0	0	0	0	0	0	0	0	0	0	0	0	0	0	0	0	0	0	0	0	0	0	0	0.0199854	0.0218804	0.0231075	0.0232371	0.0268554
Chu 2015	K562_KHDRBS1_eCLIP	0.00408651	0.00444327	0.00510241	0.00762892	0.00794381	0.0118103	0.0119214	0.0149259	0.0154741	0.0190123	0.0201953	0.0205422	0.0210967	0.0217687	0.0225284	0.0253523	0.0273461	0.031057	0.0320659	0.043267	0.04555	0.0525111	0.0563145	0.0595971	0.0605609	0.0606846	0.0619819	0.0673351	0.067986	0.0692289	0.0709066	0.0736598	0.0745983	0.0747006	0.0754619	0.0789268	0.0801943	0.0824726	0.0837924	0.0843052	0.0860338	0.0882493	0.0886061	0.0928828	0.0955716	0.0957825	0.0965628	0.0977375
	K562_NPM1_eCLIP	0	0	0	0	0	0	0	0	0	0	0	0	0	0	0	0	0	0	0	0	0	0	0	0	0	0	0	0	0	0	0	0	0	0	0	0	0	0	0	0	0	0	0	0	0	0	0	0
	K562_AGGF1_eCLIP	0.0183512	0.0190024	0.0213259	0.0248194	0.0255092	0.0257452	0.0308225	0.0320503	0.0440362	0.0458596	0.0480449	0.0511156	0.0530094	0.0553199	0.0557122	0.055963	0.0575436	0.0596219	0.0615077	0.0615736	0.0621034	0.0647772	0.0652456	0.065848	0.0681327	0.0690388	0.0708839	0.0736837	0.0768237	0.0791412	0.0802027	0.0806785	0.0826044	0.0832014	0.0856282	0.0856707	0.0862232	0.0868703	0.0876547	0.0882155	0.0890322	0.0892832	0.0910436	0.0912388	0.0923853	0.0924821	0.0940879	0.095556
	K562_MTPAP_eCLIP	0.00986575	0.0145273	0.0151419	0.0205281	0.0259761	0.028826	0.0316894	0.0323388	0.0352274	0.0369971	0.038675	0.0402239	0.0414604	0.0456476	0.0474885	0.0551491	0.0555157	0.0557882	0.0605602	0.0606243	0.0621419	0.06235	0.0630885	0.0636086	0.0666537	0.066888	0.0708373	0.0708978	0.0718055	0.0732837	0.0746636	0.0756378	0.0764677	0.0792452	0.0797532	0.0797973	0.0800628	0.0818381	0.0843674	0.0870781	0.0883346	0.089143	0.0904955	0.0926739	0.0939179	0.0958777	0.0976457	0.0977955
Chu 2015	K562_SAFB_eCLIP	0.00550919	0.00660484	0.0110213	0.0128188	0.0184916	0.0188286	0.0217143	0.0298363	0.033304	0.0333551	0.0354471	0.0437518	0.0491217	0.05228	0.0525484	0.0535629	0.0569269	0.0589424	0.0630544	0.0652659	0.0669036	0.067598	0.0689866	0.0700844	0.0703434	0.0716983	0.0722064	0.0749528	0.0767519	0.0774694	0.0792832	0.0802191	0.0854209	0.0879159	0.0890245	0.0902938	0.0908514	0.0917351	0.092359	0.0924009	0.0929175	0.0964433	0.0973043	0.0976629	0.0977027	0.0980354	0.0983069	0.0996162
	K562_NCBP2_eCLIP	0	0	0	0	0	0	0	0	0	0	0	0	0	0	0	0	0	0	0	0	0	0	0	0	0.0403528	0.0436586	0.0458161	0.0477728	0.0500861	0.051566	0.0527764	0.0560782	0.0574433	0.0586365	0.0605914	0.0626735	0.0629173	0.0726016	0.076012	0.0780904	0.0782524	0.0794287	0.0808514	0.0812245	0.0814993	0.0851096	0.0855451	0.0867469
	K562_QKI_eCLIP	0	0	0	0	0	0	0	0	0	0	0	0	0	0	0	0	0	0.0143374	0.0268854	0.0308711	0.0318711	0.0331531	0.0340904	0.0379473	0.0411011	0.0456693	0.0459273	0.0463639	0.0490224	0.0498208	0.0517881	0.052423	0.0534756	0.0535504	0.0543298	0.0544858	0.055296	0.0562777	0.0571897	0.058188	0.0598594	0.0612178	0.0619185	0.0624929	0.0639133	0.0642228	0.0650695	0.0667222
Chu 2015	K562_DDX52_eCLIP	0	0	0	0	0	0	0	0	0	0	0	0	0	0	0.0243744	0.024562	0.0256321	0.0284764	0.0293361	0.0321454	0.0360314	0.0385105	0.0425066	0.0441405	0.0444258	0.045896	0.0471409	0.0496967	0.0537853	0.0545544	0.055292	0.0566519	0.0584337	0.0589513	0.060493	0.0605515	0.060669	0.0610879	0.0616622	0.0617872	0.0628531	0.0628724	0.0654926	0.0671868	0.0760101	0.0762189	0.077239	0.077272
	K562_RBM27_eCLIP	0	0	0	0	0	0	0	0	0	0.0186657	0.0224529	0.0234907	0.0273033	0.0274872	0.0333487	0.0334331	0.0341279	0.039404	0.0406505	0.0411696	0.0428095	0.0431699	0.0442332	0.0449314	0.0472102	0.0521307	0.0521824	0.0524463	0.0548401	0.0562024	0.0580479	0.0594415	0.061494	0.0628682	0.0632631	0.0632827	0.0677906	0.0685735	0.0689993	0.0692438	0.0706745	0.072602	0.0730533	0.0761751	0.0765807	0.0801156	0.0842735	0.0863843
	K562_FAM120A_eCLIP	0	0	0	0	0	0	0	0	0	0	0	0	0	0	0	0	0	0	0	0	0	0	0	0	0	0	0	0	0	0.013308	0.0163885	0.0250797	0.0300619	0.0305123	0.0330602	0.0356907	0.0363997	0.0382792	0.0387436	0.0407067	0.0412749	0.0416646	0.0421928	0.0459042	0.0460714	0.0498237	0.0506773	0.0518924
	K562_UTP18_eCLIP	0	0	0	0	0	0	0	0	0	0	0	0	0	0	0	0	0	0	0	0	0	0	0	0	0	0	0	0	0	0	0	0	0	0	0	0	0	0	0	0	0	0	0	0	0	0	0	0
	K562_DDX21_eCLIP	0	0	0	0	0	0	0.0270606	0.0297564	0.0326369	0.0338965	0.0373261	0.0412617	0.0438986	0.0472635	0.0523012	0.0529075	0.0565991	0.0567679	0.0578219	0.0589888	0.059336	0.0618203	0.0636624	0.0637792	0.0644063	0.0655597	0.0699578	0.0706671	0.0710988	0.071357	0.0717814	0.0723533	0.072932	0.0742669	0.0751108	0.077074	0.0784635	0.0825006	0.0831211	0.0859619	0.0869027	0.0869564	0.0883017	0.0884969	0.0907679	0.0909254	0.0923327	0.0944446
Chu 2015	K562_SSB_eCLIP	0	0	0	0	0	0	0	0	0	0	0	0	0	0	0	0	0	0	0	0	0	0	0	0	0	0	0	0	0	0	0	0	0	0	0	0	0	0	0	0	0	0	0	0	0	0	0	0
	K562_GNL3_eCLIP	0	0	0	0	0	0	0	0	0	0	0	0	0	0	0	0	0	0	0	0	0	0	0	0	0	0	0	0	0	0	0	0	0	0	0	0	0	0	0	0	0	0	0	0.0210491	0.0251844	0.0297138	0.0299093	0.0302431
	K562_TAF15_eCLIP	0	0.00327254	0.00413199	0.00494513	0.00769698	0.00924924	0.0107685	0.0122533	0.0151213	0.016173	0.0182299	0.0221926	0.0245533	0.0271321	0.029032	0.0315141	0.0330168	0.0373367	0.0462996	0.0498532	0.051252	0.0527999	0.0571088	0.0579999	0.0611869	0.0622804	0.0647141	0.0705647	0.0709792	0.071046	0.0711515	0.0712502	0.0728608	0.0738652	0.0779947	0.0782682	0.0814615	0.0825885	0.0835958	0.0858436	0.0893602	0.0920331	0.0930416	0.0953279	0.0963342	0.0963351	0.097172	0.0976508
	K562_FXR2_eCLIP	0	0	0	0	0	0	0	0	0	0	0	0	0	0	0	0	0	0	0	0	0	0	0	0	0	0	0	0	0	0	0	0	0	0	0	0	0	0	0	0	0	0	0	0	0	0	0	0
	K562_AATF_eCLIP	0	0	0	0	0	0	0	0	0	0	0	0	0	0	0	0	0	0	0	0	0	0	0	0	0	0	0	0	0	0	0	0.0252774	0.0274558	0.0281057	0.029647	0.0320864	0.0347426	0.0475504	0.0479661	0.0505337	0.057481	0.0576332	0.0603507	0.0608798	0.0618248	0.0626993	0.064178	0.0641937
Chu 2015	K562_HNRNPU_eCLIP	0.000308657	0.000323724	0.0004986	0.000551481	0.000889788	0.00103046	0.00104374	0.0016535	0.00190802	0.00199613	0.0025155	0.00262387	0.00329974	0.00820932	0.00891033	0.0105026	0.0119934	0.0146242	0.0221668	0.0235944	0.0244999	0.0280505	0.0286716	0.0302041	0.0308594	0.0314358	0.0334285	0.0341603	0.0421513	0.0460595	0.0463851	0.0510699	0.0513391	0.0574653	0.0577864	0.0598149	0.0606913	0.0660302	0.0708759	0.0724212	0.0738389	0.078087	0.0835277	0.0940853	0.0957793	0.0958117	0.0973617	0.0987492
	K562_WRN_eCLIP	0	0	0	0	0	0	0	0	0	0	0	0	0	0	0	0	0	0	0	0	0	0	0	0	0	0	0	0	0	0	0	0	0	0	0	0	0	0	0	0	0	0	0	0	0	0	0	0
	K562_DDX6_eCLIP	0	0	0	0	0	0	0	0	0	0	0	0	0	0	0	0	0	0	0	0	0	0	0	0	0.0174408	0.0195284	0.0238129	0.0249593	0.0284202	0.0291029	0.0308546	0.0341347	0.0418972	0.0430494	0.0461783	0.0476132	0.0476288	0.0479829	0.0494753	0.0504946	0.0509289	0.0519853	0.0526285	0.0537487	0.0574479	0.063126	0.0693236	0.0738702
	K562_SMNDC1_eCLIP	0	0	0	0	0	0	0	0	0	0	0	0.0183771	0.0250954	0.027217	0.0272302	0.0295362	0.0301183	0.0317276	0.0319367	0.0333846	0.0334196	0.0360919	0.0362249	0.0371144	0.0430646	0.0435856	0.0436041	0.0440438	0.0454056	0.0462255	0.0473251	0.0557607	0.0576709	0.0582524	0.0586938	0.0612674	0.0613313	0.0632965	0.0639049	0.0646454	0.065509	0.0656976	0.0704464	0.072295	0.0743158	0.0744968	0.0758908	0.0778432
	K562_PABPC4_eCLIP	0	0	0	0	0	0	0	0	0	0	0	0	0	0	0	0	0	0	0	0	0	0	0	0	0	0	0	0	0	0	0	0	0	0	0	0	0	0	0	0	0	0	0	0	0	0	0	0
Chu 2015	K562_DDX55_eCLIP	0	0	0	0	0	0.0088359	0.0104243	0.0210932	0.0290957	0.0323254	0.0330973	0.034667	0.0353173	0.0357043	0.0369252	0.0369494	0.0399347	0.0502937	0.0504638	0.0510936	0.0534174	0.0538927	0.0560136	0.0577815	0.0593803	0.0614923	0.0617797	0.0625579	0.0628077	0.0667863	0.0669015	0.0678591	0.0690011	0.0726157	0.0738518	0.0772627	0.0790023	0.0798412	0.0802038	0.0806648	0.0819683	0.0821978	0.0836109	0.0898534	0.0933871	0.0938294	0.0948126	0.0948321
	K562_EFTUD2_eCLIP	0	0	0	0	0	0	0	0	0	0	0	0	0	0	0	0	0	0	0	0.0119247	0.024477	0.026569	0.0281571	0.0296999	0.0325504	0.0335159	0.0347948	0.0376598	0.0402128	0.0451771	0.0458856	0.0515197	0.0531007	0.059909	0.0609123	0.0618266	0.0621939	0.0624945	0.062892	0.0638027	0.0639032	0.0667772	0.0675311	0.0708174	0.0715775	0.0733965	0.0745635	0.0751378
	K562_FMR1_eCLIP	0	0	0	0	0	0	0	0	0	0	0	0	0	0	0	0	0	0	0	0	0	0	0	0	0	0	0	0	0	0	0	0	0	0	0	0	0	0	0	0	0	0	0	0	0	0	0	0
	K562_TBRG4_eCLIP	0	0	0	0	0	0.015654	0.0194545	0.0258623	0.0266337	0.0286779	0.0292855	0.0321045	0.0374569	0.0410804	0.0471948	0.0486073	0.0490527	0.0496096	0.0506584	0.0532276	0.0550349	0.0562214	0.056856	0.0612295	0.0625109	0.0636674	0.0642638	0.0683947	0.0738445	0.0767737	0.0772523	0.0783039	0.0805988	0.0808017	0.0808407	0.0810307	0.0813868	0.0825291	0.083282	0.0848993	0.0871168	0.0874248	0.0882974	0.0883042	0.09375	0.0942747	0.0955781	0.0960091
	K562_APOBEC3C_eCLIP	0	0	0	0	0	0	0	0	0	0	0	0	0	0	0	0	0	0	0	0	0	0	0	0	0	0	0	0	0	0.0204703	0.0209012	0.0315311	0.0368113	0.0470666	0.0474416	0.0479633	0.0484243	0.0509686	0.0551358	0.0556204	0.0559601	0.0563178	0.0590615	0.0596496	0.0625574	0.0625949	0.0627718	0.0634372
	K562_WDR3_eCLIP	0	0	0	0	0	0	0	0	0	0	0	0	0	0	0	0	0	0	0	0	0	0	0	0	0	0	0	0	0	0	0	0	0	0	0	0	0	0	0	0	0	0	0	0	0	0	0	0
	K562_AKAP1_eCLIP	0	0	0	0	0	0	0	0	0	0	0	0	0	0	0	0	0	0	0	0	0	0	0	0	0	0	0	0	0	0	0.0287429	0.0291781	0.0370999	0.0397095	0.039984	0.0414263	0.0433436	0.0436081	0.0449176	0.0451434	0.0464541	0.0476992	0.0526767	0.0543523	0.0557798	0.0586893	0.0604821	0.0661766
	K562_NSUN2_eCLIP	0	0	0	0	0	0	0	0	0	0	0	0	0	0	0	0	0	0	0	0	0	0	0	0	0	0	0	0	0	0	0	0	0	0	0	0	0	0	0	0	0	0	0	0	0	0	0	0
	K562_DHX30_eCLIP	0	0	0	0	0	0	0	0	0	0	0	0	0	0	0	0	0	0	0	0	0	0	0	0	0	0	0	0	0	0	0	0	0	0	0	0	0.0222004	0.0299474	0.0333697	0.0380643	0.0468672	0.0477886	0.0489325	0.0581738	0.0584695	0.0610862	0.0634421	0.0642019
	K562_PUM2_eCLIP	0	0	0	0	0	0	0	0	0	0	0	0	0.0153159	0.0179661	0.0227928	0.0293817	0.0305471	0.0328676	0.0350118	0.0355228	0.0366418	0.0413569	0.0466068	0.0474001	0.0478095	0.0534659	0.0538235	0.0558109	0.0576656	0.0604419	0.0609181	0.061864	0.0635525	0.065297	0.0653838	0.0678891	0.0687553	0.06895	0.0741027	0.0741554	0.0754684	0.0771133	0.082685	0.0829405	0.0858786	0.0861146	0.0870532	0.0893108
	K562_AKAP8L_eCLIP	0	0	0.0102959	0.0152471	0.0200717	0.0207882	0.0255792	0.0260302	0.0262118	0.0313435	0.0326269	0.0382498	0.0390929	0.0398331	0.0453424	0.0472918	0.0482168	0.0488083	0.0533162	0.0546028	0.0556687	0.055682	0.0604177	0.0604724	0.061109	0.0614139	0.0654034	0.0654276	0.0699557	0.071183	0.0776562	0.0788711	0.080047	0.0814675	0.0824965	0.0830851	0.0833019	0.0835748	0.0837419	0.0847414	0.086234	0.0886743	0.0896241	0.0896306	0.0903851	0.0943899	0.0959248	0.0983357
	K562_DDX3X_eCLIP	0	0	0	0	0	0	0	0	0	0	0	0	0	0	0	0.0283882	0.031503	0.0320611	0.0342478	0.0380535	0.0383802	0.0386832	0.0458645	0.0463407	0.047479	0.0484423	0.0500261	0.0569169	0.058161	0.059478	0.0609834	0.0619726	0.0632045	0.0636593	0.0648988	0.0658187	0.0676349	0.0688149	0.0718122	0.0730682	0.0737895	0.0739891	0.075082	0.0775096	0.0793657	0.079962	0.0854126	0.0859493
	K562_FTO_eCLIP	0	0.00992615	0.018599	0.0235859	0.0257237	0.0259057	0.0300144	0.0330016	0.0335301	0.0347369	0.0350492	0.0353076	0.0355492	0.03656	0.0386024	0.0391642	0.0422852	0.0429195	0.0446533	0.0455241	0.0472563	0.0508436	0.0537403	0.0542727	0.0563897	0.0566008	0.0568377	0.0622229	0.0624981	0.0637454	0.0638357	0.0718843	0.0723311	0.0736033	0.0760834	0.0772911	0.0777052	0.0803894	0.0814284	0.0835337	0.0854408	0.0861855	0.086354	0.0876843	0.0913761	0.0962227	0.0965714	0.0987482
	K562_GEMIN5_eCLIP	0	0	0	0	0	0	0	0	0	0	0	0	0	0	0.0311052	0.0356603	0.0405043	0.0405206	0.0430468	0.0443649	0.0453681	0.0457736	0.0467136	0.0488146	0.0489042	0.0506161	0.0522019	0.0533328	0.0550847	0.0550991	0.0559606	0.0584452	0.0590387	0.0597968	0.0602487	0.0608524	0.061687	0.0625548	0.0646196	0.0646828	0.0687289	0.0720603	0.073802	0.0750348	0.0755083	0.0785266	0.0787463	0.0807755
	K562_PHF6_eCLIP	0	0	0	0	0	0	0	0	0	0	0	0	0	0	0	0	0	0	0	0	0	0	0	0	0	0	0	0	0	0	0	0	0	0	0	0	0	0	0	0	0	0	0	0	0	0	0	0
	K562_UTP3_eCLIP	0	0	0	0	0	0	0	0	0	0	0	0	0	0	0	0	0	0	0	0	0	0	0	0	0	0	0	0	0	0	0	0	0	0	0	0	0	0	0	0	0	0	0	0	0	0	0	0
	K562_SF3B1_eCLIP	0	0	0	0	0	0	0	0	0	0	0	0	0	0	0	0	0	0	0	0	0	0	0	0	0	0	0	0	0	0	0	0	0	0	0	0	0	0	0	0	0	0	0	0	0	0	0	0
	K562_EIF3G_eCLIP	0	0	0	0	0	0	0	0	0	0	0	0	0	0	0	0	0	0	0	0	0	0	0	0	0	0	0	0	0	0	0	0	0	0	0	0	0	0	0	0	0	0	0	0	0	0	0	0
	K562_ABCF1_eCLIP	0	0	0	0	0	0	0	0	0	0	0	0	0	0	0	0	0	0	0	0	0	0	0	0	0	0	0	0	0	0	0	0	0	0	0	0	0	0	0	0	0	0	0	0	0	0	0	0
Chu 2015	K562_HNRNPUL1_eCLIP	0	0	0	0.00164336	0.00427826	0.0068152	0.0105766	0.0166919	0.0185791	0.0202476	0.0267006	0.0273138	0.0295743	0.0300125	0.0302135	0.0311723	0.0322611	0.0327085	0.03436	0.0351781	0.039872	0.0446936	0.0466084	0.0499978	0.0506641	0.0564174	0.0580207	0.0622147	0.0626118	0.0676705	0.0707905	0.0712605	0.0725818	0.0754561	0.0777493	0.0790644	0.0804941	0.0821079	0.0832848	0.0845305	0.0867528	0.0867802	0.0885906	0.091438	0.092812	0.0939843	0.0948305	0.0955663
	K562_SUPV3L1_eCLIP	0	0	0	0	0	0	0	0	0	0	0	0	0	0	0	0	0	0	0	0	0	0	0	0	0	0	0	0	0	0	0	0	0	0	0	0	0	0	0	0	0	0	0	0	0	0	0	0
	K562_TROVE2_eCLIP	0	0	0	0	0.00765648	0.0141124	0.0265873	0.0280537	0.0284894	0.0301632	0.0314426	0.0316528	0.0376022	0.0440302	0.0482619	0.0498221	0.0508653	0.0523541	0.0556399	0.0589248	0.0622454	0.0634574	0.0639005	0.064135	0.0650413	0.0652465	0.0656058	0.0665859	0.0701868	0.0718912	0.071982	0.0721042	0.0731279	0.0761852	0.0807465	0.081489	0.081979	0.083403	0.0837832	0.0868081	0.0895935	0.0895965	0.0902038	0.0920238	0.0923739	0.0937015	0.0968468	0.0980484
	K562_SND1_eCLIP	0.0118777	0.0158035	0.023867	0.0349505	0.0362061	0.0370349	0.0374133	0.0390298	0.0410268	0.0465918	0.0465988	0.0471321	0.0537912	0.0554841	0.0566915	0.0569811	0.0584258	0.0593717	0.0620758	0.0625233	0.0640535	0.0655356	0.0669884	0.0686072	0.068697	0.0693509	0.0733427	0.073993	0.077787	0.0788594	0.0813067	0.0837827	0.0841342	0.0844973	0.0869054	0.0901126	0.0902207	0.0904517	0.0910604	0.091508	0.0920897	0.095086	0.0965492	0.0976208	0.0979295	0.0979339	0.0989549	0.0991262
	K562_SLBP_eCLIP	0	0	0	0	0	0	0	0	0	0	0	0	0	0	0	0	0	0	0	0	0	0	0	0	0	0	0	0	0	0	0	0	0	0	0	0	0	0	0	0	0	0	0	0	0	0	0	0
	K562_UPF1_eCLIP	0	0	0	0	0	0	0	0	0.00882941	0.0127256	0.0180101	0.0242758	0.0252217	0.0290198	0.0304145	0.0316718	0.0342695	0.0380235	0.0415159	0.0416264	0.0457994	0.0477837	0.0482805	0.048691	0.0501029	0.0501632	0.0510153	0.0517933	0.0536285	0.0538024	0.0539386	0.0554539	0.058499	0.0601153	0.0643603	0.0668119	0.069293	0.0719378	0.0727157	0.0736909	0.0741392	0.0744923	0.0755689	0.0792016	0.0805435	0.0829517	0.083258	0.0852841
	K562_PUS1_eCLIP	0	0	0	0	0	0	0	0	0	0	0	0	0	0	0	0	0	0	0	0	0	0	0	0	0	0	0	0	0	0	0	0	0	0	0	0	0.0183169	0.0248631	0.0293436	0.029642	0.0303997	0.0364806	0.040158	0.0428487	0.0430731	0.0445179	0.0502811	0.0542818
	K562_FXR1_eCLIP	0.0150761	0.0269246	0.0303023	0.0340175	0.035903	0.0381544	0.0385563	0.0421626	0.0423939	0.0424739	0.0436531	0.0452987	0.0460428	0.0484708	0.049358	0.0510488	0.0543462	0.0572834	0.0617618	0.0624729	0.0633544	0.0707196	0.0723538	0.0749015	0.0749975	0.079539	0.0795516	0.0807949	0.0827341	0.0828569	0.0830418	0.0841354	0.0849769	0.0863018	0.0863866	0.0864085	0.0882041	0.0887972	0.0892414	0.0907122	0.0907658	0.0932239	0.0945003	0.0954301	0.0973986	0.0974076	0.0987843	0.0994663
	K562_SBDS_eCLIP	0	0	0	0	0	0	0	0	0	0	0	0	0	0	0	0	0	0	0	0	0	0	0	0	0	0	0	0	0	0	0	0	0	0	0	0	0	0	0	0	0	0	0	0	0	0	0	0
	K562_SERBP1_eCLIP	0	0	0	0	0	0	0	0	0	0	0	0	0	0	0	0	0	0	0	0	0	0	0	0	0	0	0	0	0	0	0	0	0	0	0	0	0	0	0	0	0	0	0	0	0	0	0	0
[truncated: 145 more columns]
