# Supplementary material for: Structural modularity of the XIST ribonucleoprotein complex
Source: Nat Commun. 2020 Dec 2;11:6163. doi: 10.1038/s41467-020-20040-3 (PMC7710737; doi:10.1038/s41467-020-20040-3)
Supplement: Supplementary file 6 — Source Data [file 41467_2020_20040_MOESM6_ESM.zip]

Archive with 1,623 entries (1,590 files):
- sourcedata/
- sourcedata/fig2efgi/
- sourcedata/fig2efgi/K562_NONO_0_neg_XIST_1_hsXIST.bedgraph
- sourcedata/fig2efgi/K562_DHX30_1_neg_XIST_1_hsXIST.bedgraph
- sourcedata/fig2efgi/K562_SERBP1_2_neg_XIST_1_hsXIST.bedgraph
- sourcedata/fig2efgi/K562_NOLC1_1_neg_XIST_1_hsXIST.bedgraph
- sourcedata/fig2efgi/K562_UTP3_1_neg_XIST_1_hsXIST.bedgraph
- sourcedata/fig2efgi/K562_U2AF1_1_neg_XIST_1_hsXIST.bedgraph
- sourcedata/fig2efgi/K562_AGGF1_2_neg_XIST_1_hsXIST.bedgraph
- sourcedata/fig2efgi/K562_EWSR1_0_neg_XIST_1_hsXIST.bedgraph
- sourcedata/fig2efgi/K562_SLBP_1_neg_XIST_1_hsXIST.bedgraph
- sourcedata/fig2efgi/K562_DDX24_1_neg_XIST_1_hsXIST.bedgraph
- sourcedata/fig2efgi/K562_TRA2A_2_neg_XIST_1_hsXIST.bedgraph
- sourcedata/fig2efgi/K562_PUS1_0_neg_XIST_1_hsXIST.bedgraph
- sourcedata/fig2efgi/K562_RBM22_0_neg_XIST_1_hsXIST.bedgraph
- sourcedata/fig2efgi/K562_RBM15_1_neg_XIST_1_hsXIST.bedgraph
- sourcedata/fig2efgi/K562_SF3B1_2_neg_XIST_1_hsXIST.bedgraph
- sourcedata/fig2efgi/K562_TBRG4_2_neg_XIST_1_hsXIST.bedgraph
- sourcedata/fig2efgi/K562_NCBP2_0_neg_XIST_1_hsXIST.bedgraph
- sourcedata/fig2efgi/K562_PABPC4_0_neg_XIST_1_hsXIST.bedgraph
- sourcedata/fig2efgi/K562_KHSRP_1_neg_XIST_1_hsXIST.bedgraph
- sourcedata/fig2efgi/K562_ZNF622_0_neg_XIST_1_hsXIST.bedgraph
- sourcedata/fig2efgi/K562_SMNDC1_1_neg_XIST_1_hsXIST.bedgraph
- sourcedata/fig2efgi/K562_DGCR8_1_neg_XIST_1_hsXIST.bedgraph
- sourcedata/fig2efgi/K562_LSM11_2_neg_XIST_1_hsXIST.bedgraph
- sourcedata/fig2efgi/K562_SSB_1_neg_XIST_1_hsXIST.bedgraph
- sourcedata/fig2efgi/K562_FXR2_0_neg_XIST_1_hsXIST.bedgraph
- sourcedata/fig2efgi/K562_CSTF2T_0_neg_XIST_1_hsXIST.bedgraph
- sourcedata/fig2efgi/K562_DDX42_1_neg_XIST_1_hsXIST.bedgraph
- sourcedata/fig2efgi/K562_EIF3G_1_neg_XIST_1_hsXIST.bedgraph
- sourcedata/fig2efgi/K562_NIPBL_0_neg_XIST_1_hsXIST.bedgraph
- sourcedata/fig2efgi/K562_WDR3_1_neg_XIST_1_hsXIST.bedgraph
- sourcedata/fig2efgi/K562_ZRANB2_1_neg_XIST_1_hsXIST.bedgraph
- sourcedata/fig2efgi/K562_APOBEC3C_1_neg_XIST_1_hsXIST.bedgraph
- sourcedata/fig2efgi/K562_WRN_1_neg_XIST_1_hsXIST.bedgraph
- sourcedata/fig2efgi/K562_HLTF_1_neg_XIST_1_hsXIST.bedgraph
- sourcedata/fig2efgi/K562_EFTUD2_1_neg_XIST_1_hsXIST.bedgraph
- sourcedata/fig2efgi/K562_SRSF7_2_neg_XIST_1_hsXIST.bedgraph
- sourcedata/fig2efgi/K562_SND1_2_neg_XIST_1_hsXIST.bedgraph
- sourcedata/fig2efgi/K562_METAP2_0_neg_XIST_1_hsXIST.bedgraph
- sourcedata/fig2efgi/K562_LARP4_0_neg_XIST_1_hsXIST.bedgraph
- sourcedata/fig2efgi/K562_HNRNPA1_1_neg_XIST_1_hsXIST.bedgraph
- sourcedata/fig2efgi/K562_AKAP8L_0_neg_XIST_1_hsXIST.bedgraph
- sourcedata/fig2efgi/K562_FAM120A_1_neg_XIST_1_hsXIST.bedgraph
- sourcedata/fig2efgi/K562_AATF_2_neg_XIST_1_hsXIST.bedgraph
- sourcedata/fig2efgi/K562_HNRNPL_0_neg_XIST_1_hsXIST.bedgraph
- sourcedata/fig2efgi/K562_SUPV3L1_1_neg_XIST_1_hsXIST.bedgraph
- sourcedata/fig2efgi/K562_DDX51_0_neg_XIST_1_hsXIST.bedgraph
- sourcedata/fig2efgi/K562_XRCC6_2_neg_XIST_1_hsXIST.bedgraph
- sourcedata/fig2efgi/K562_GPKOW_1_neg_XIST_1_hsXIST.bedgraph
- sourcedata/fig2efgi/K562_QKI_1_neg_XIST_1_hsXIST.bedgraph
- sourcedata/fig2efgi/K562_MTPAP_2_neg_XIST_1_hsXIST.bedgraph
- sourcedata/fig2efgi/K562_GTF2F1_2_neg_XIST_1_hsXIST.bedgraph
- sourcedata/fig2efgi/K562_HNRNPU_1_neg_XIST_1_hsXIST.bedgraph
- sourcedata/fig2efgi/K562_ABCF1_1_neg_XIST_1_hsXIST.bedgraph
- sourcedata/fig2efgi/K562_YWHAG_0_neg_XIST_1_hsXIST.bedgraph
- sourcedata/fig2efgi/K562_SLTM_0_neg_XIST_1_hsXIST.bedgraph
- sourcedata/fig2efgi/K562_ZNF800_2_neg_XIST_1_hsXIST.bedgraph
- sourcedata/fig2efgi/K562_DDX52_0_neg_XIST_1_hsXIST.bedgraph
- sourcedata/fig2efgi/K562_XRN2_0_neg_XIST_1_hsXIST.bedgraph
- sourcedata/fig2efgi/K562_LARP7_0_neg_XIST_1_hsXIST.bedgraph
- sourcedata/fig2efgi/K562_RBFOX2_0_neg_XIST_1_hsXIST.bedgraph
- sourcedata/fig2efgi/K562_FUS_2_neg_XIST_1_hsXIST.bedgraph
- sourcedata/fig2efgi/K562_AARS_0_neg_XIST_1_hsXIST.bedgraph
- sourcedata/fig2efgi/K562_FASTKD2_0_neg_XIST_1_hsXIST.bedgraph
- sourcedata/fig2efgi/K562_FMR1_2_neg_XIST_1_hsXIST.bedgraph
- sourcedata/fig2efgi/K562_EIF4G2_1_neg_XIST_1_hsXIST.bedgraph
- sourcedata/fig2efgi/K562_ZC3H8_1_neg_XIST_1_hsXIST.bedgraph
- sourcedata/fig2efgi/K562_EXOSC5_1_neg_XIST_1_hsXIST.bedgraph
- sourcedata/fig2efgi/K562_DDX3X_1_neg_XIST_1_hsXIST.bedgraph
- sourcedata/fig2efgi/K562_HNRNPUL1_0_neg_XIST_1_hsXIST.bedgraph
- sourcedata/fig2efgi/K562_TROVE2_2_neg_XIST_1_hsXIST.bedgraph
- sourcedata/fig2efgi/K562_U2AF2_1_neg_XIST_1_hsXIST.bedgraph
- sourcedata/fig2efgi/K562_SAFB_2_neg_XIST_1_hsXIST.bedgraph
- sourcedata/fig2efgi/K562_NPM1_1_neg_XIST_1_hsXIST.bedgraph
- sourcedata/fig2efgi/K562_RBM27_1_neg_XIST_1_hsXIST.bedgraph
- sourcedata/fig2efgi/K562_CPEB4_2_neg_XIST_1_hsXIST.bedgraph
- sourcedata/fig2efgi/K562_FXR1_0_neg_XIST_1_hsXIST.bedgraph
- sourcedata/fig2efgi/K562_HNRNPC_2_neg_XIST_1_hsXIST.bedgraph
- sourcedata/fig2efgi/K562_DDX21_0_neg_XIST_1_hsXIST.bedgraph
- sourcedata/fig2efgi/K562_HNRNPM_2_neg_XIST_1_hsXIST.bedgraph
- sourcedata/fig2efgi/K562_GRWD1_2_neg_XIST_1_hsXIST.bedgraph
- sourcedata/fig2efgi/K562_ILF3_2_neg_XIST_1_hsXIST.bedgraph
- sourcedata/fig2efgi/K562_UTP18_1_neg_XIST_1_hsXIST.bedgraph
- sourcedata/fig2efgi/K562_LIN28B_2_neg_XIST_1_hsXIST.bedgraph
- sourcedata/fig2efgi/K562_BUD13_1_neg_XIST_1_hsXIST.bedgraph
- sourcedata/fig2efgi/K562_DROSHA_2_neg_XIST_1_hsXIST.bedgraph
- sourcedata/fig2efgi/K562_CPSF6_2_neg_XIST_1_hsXIST.bedgraph
- sourcedata/fig2efgi/K562_PTBP1_1_neg_XIST_1_hsXIST.bedgraph
- sourcedata/fig2efgi/K562_TARDBP_1_neg_XIST_1_hsXIST.bedgraph
- sourcedata/fig2efgi/K562_AQR_2_neg_XIST_1_hsXIST.bedgraph
- sourcedata/fig2efgi/K562_UPF1_2_neg_XIST_1_hsXIST.bedgraph
- sourcedata/fig2efgi/K562_ABCF1_0_neg_XIST_1_hsXIST.bedgraph
- sourcedata/fig2efgi/K562_YWHAG_1_neg_XIST_1_hsXIST.bedgraph
- sourcedata/fig2efgi/K562_SLTM_1_neg_XIST_1_hsXIST.bedgraph
- sourcedata/fig2efgi/K562_IGF2BP2_2_neg_XIST_1_hsXIST.bedgraph
- sourcedata/fig2efgi/K562_GPKOW_0_neg_XIST_1_hsXIST.bedgraph
- sourcedata/fig2efgi/K562_NSUN2_2_neg_XIST_1_hsXIST.bedgraph
- sourcedata/fig2efgi/K562_DDX6_2_neg_XIST_1_hsXIST.bedgraph
- sourcedata/fig2efgi/K562_QKI_0_neg_XIST_1_hsXIST.bedgraph
- sourcedata/fig2efgi/K562_HNRNPU_0_neg_XIST_1_hsXIST.bedgraph
- sourcedata/fig2efgi/K562_PHF6_2_neg_XIST_1_hsXIST.bedgraph
- sourcedata/fig2efgi/K562_LARP7_1_neg_XIST_1_hsXIST.bedgraph
- sourcedata/fig2efgi/K562_RBFOX2_1_neg_XIST_1_hsXIST.bedgraph
- sourcedata/fig2efgi/K562_AARS_1_neg_XIST_1_hsXIST.bedgraph
- sourcedata/fig2efgi/K562_FASTKD2_1_neg_XIST_1_hsXIST.bedgraph
- sourcedata/fig2efgi/K562_DDX52_1_neg_XIST_1_hsXIST.bedgraph
- sourcedata/fig2efgi/K562_PRPF8_2_neg_XIST_1_hsXIST.bedgraph
- sourcedata/fig2efgi/K562_XRN2_1_neg_XIST_1_hsXIST.bedgraph
- sourcedata/fig2efgi/K562_AKAP1_2_neg_XIST_1_hsXIST.bedgraph
- sourcedata/fig2efgi/K562_U2AF2_0_neg_XIST_1_hsXIST.bedgraph
- sourcedata/fig2efgi/K562_NPM1_0_neg_XIST_1_hsXIST.bedgraph
- sourcedata/fig2efgi/K562_SF3B4_2_neg_XIST_1_hsXIST.bedgraph
- sourcedata/fig2efgi/K562_MATR3_2_neg_XIST_1_hsXIST.bedgraph
- sourcedata/fig2efgi/K562_ZC3H8_0_neg_XIST_1_hsXIST.bedgraph
- sourcedata/fig2efgi/K562_EIF4G2_0_neg_XIST_1_hsXIST.bedgraph
- sourcedata/fig2efgi/K562_EXOSC5_0_neg_XIST_1_hsXIST.bedgraph
- sourcedata/fig2efgi/K562_DDX3X_0_neg_XIST_1_hsXIST.bedgraph
- sourcedata/fig2efgi/K562_TAF15_2_neg_XIST_1_hsXIST.bedgraph
- sourcedata/fig2efgi/K562_HNRNPK_2_neg_XIST_1_hsXIST.bedgraph
- sourcedata/fig2efgi/K562_HNRNPUL1_1_neg_XIST_1_hsXIST.bedgraph
- sourcedata/fig2efgi/K562_PUM1_2_neg_XIST_1_hsXIST.bedgraph
- sourcedata/fig2efgi/K562_UCHL5_2_neg_XIST_1_hsXIST.bedgraph
- sourcedata/fig2efgi/K562_GEMIN5_2_neg_XIST_1_hsXIST.bedgraph
- sourcedata/fig2efgi/K562_UTP18_0_neg_XIST_1_hsXIST.bedgraph
- sourcedata/fig2efgi/K562_BUD13_0_neg_XIST_1_hsXIST.bedgraph
- sourcedata/fig2efgi/K562_PTBP1_0_neg_XIST_1_hsXIST.bedgraph
- sourcedata/fig2efgi/K562_TARDBP_0_neg_XIST_1_hsXIST.bedgraph
- sourcedata/fig2efgi/K562_RBM27_0_neg_XIST_1_hsXIST.bedgraph
- sourcedata/fig2efgi/K562_FXR1_1_neg_XIST_1_hsXIST.bedgraph
- sourcedata/fig2efgi/K562_ZC3H11A_2_neg_XIST_1_hsXIST.bedgraph
- sourcedata/fig2efgi/K562_DDX21_1_neg_XIST_1_hsXIST.bedgraph
- sourcedata/fig2efgi/K562_WDR43_2_neg_XIST_1_hsXIST.bedgraph
- sourcedata/fig2efgi/K562_EWSR1_1_neg_XIST_1_hsXIST.bedgraph
- sourcedata/fig2efgi/K562_DDX55_2_neg_XIST_1_hsXIST.bedgraph
- sourcedata/fig2efgi/K562_SLBP_0_neg_XIST_1_hsXIST.bedgraph
- sourcedata/fig2efgi/K562_DDX24_0_neg_XIST_1_hsXIST.bedgraph
- sourcedata/fig2efgi/K562_PUM2_2_neg_XIST_1_hsXIST.bedgraph
- sourcedata/fig2efgi/K562_RBM22_1_neg_XIST_1_hsXIST.bedgraph
- sourcedata/fig2efgi/K562_RBM15_0_neg_XIST_1_hsXIST.bedgraph
- sourcedata/fig2efgi/K562_PUS1_1_neg_XIST_1_hsXIST.bedgraph
- sourcedata/fig2efgi/K562_NONO_1_neg_XIST_1_hsXIST.bedgraph
- sourcedata/fig2efgi/K562_DHX30_0_neg_XIST_1_hsXIST.bedgraph
- sourcedata/fig2efgi/K562_NOLC1_0_neg_XIST_1_hsXIST.bedgraph
- sourcedata/fig2efgi/K562_SBDS_2_neg_XIST_1_hsXIST.bedgraph
- sourcedata/fig2efgi/K562_U2AF1_0_neg_XIST_1_hsXIST.bedgraph
- sourcedata/fig2efgi/K562_UTP3_0_neg_XIST_1_hsXIST.bedgraph
- sourcedata/fig2efgi/K562_ZNF622_1_neg_XIST_1_hsXIST.bedgraph
- sourcedata/fig2efgi/K562_SMNDC1_0_neg_XIST_1_hsXIST.bedgraph
- sourcedata/fig2efgi/K562_DGCR8_0_neg_XIST_1_hsXIST.bedgraph
- sourcedata/fig2efgi/K562_SAFB2_2_neg_XIST_1_hsXIST.bedgraph
- sourcedata/fig2efgi/K562_SSB_0_neg_XIST_1_hsXIST.bedgraph
- sourcedata/fig2efgi/K562_FXR2_1_neg_XIST_1_hsXIST.bedgraph
- sourcedata/fig2efgi/K562_TIA1_2_neg_XIST_1_hsXIST.bedgraph
- sourcedata/fig2efgi/K562_YBX3_2_neg_XIST_1_hsXIST.bedgraph
- sourcedata/fig2efgi/K562_KHSRP_0_neg_XIST_1_hsXIST.bedgraph
- sourcedata/fig2efgi/K562_PABPC4_1_neg_XIST_1_hsXIST.bedgraph
- sourcedata/fig2efgi/K562_NCBP2_1_neg_XIST_1_hsXIST.bedgraph
- sourcedata/fig2efgi/K562_GNL3_2_neg_XIST_1_hsXIST.bedgraph
- sourcedata/fig2efgi/K562_APOBEC3C_0_neg_XIST_1_hsXIST.bedgraph
- sourcedata/fig2efgi/K562_PCBP1_2_neg_XIST_1_hsXIST.bedgraph
- sourcedata/fig2efgi/K562_WRN_0_neg_XIST_1_hsXIST.bedgraph
- sourcedata/fig2efgi/K562_HLTF_0_neg_XIST_1_hsXIST.bedgraph
- sourcedata/fig2efgi/K562_FTO_2_neg_XIST_1_hsXIST.bedgraph
- sourcedata/fig2efgi/K562_EFTUD2_0_neg_XIST_1_hsXIST.bedgraph
- sourcedata/fig2efgi/K562_SDAD1_2_neg_XIST_1_hsXIST.bedgraph
- sourcedata/fig2efgi/K562_PPIL4_2_neg_XIST_1_hsXIST.bedgraph
- sourcedata/fig2efgi/K562_DDX42_0_neg_XIST_1_hsXIST.bedgraph
- sourcedata/fig2efgi/K562_CSTF2T_1_neg_XIST_1_hsXIST.bedgraph
- sourcedata/fig2efgi/K562_KHDRBS1_2_neg_XIST_1_hsXIST.bedgraph
- sourcedata/fig2efgi/K562_SRSF1_2_neg_XIST_1_hsXIST.bedgraph
- sourcedata/fig2efgi/K562_IGF2BP1_2_neg_XIST_1_hsXIST.bedgraph
- sourcedata/fig2efgi/K562_EIF3G_0_neg_XIST_1_hsXIST.bedgraph
- sourcedata/fig2efgi/K562_WDR3_0_neg_XIST_1_hsXIST.bedgraph
- sourcedata/fig2efgi/K562_NIPBL_1_neg_XIST_1_hsXIST.bedgraph
- sourcedata/fig2efgi/K562_ZRANB2_0_neg_XIST_1_hsXIST.bedgraph
- sourcedata/fig2efgi/K562_FAM120A_0_neg_XIST_1_hsXIST.bedgraph
- sourcedata/fig2efgi/K562_AKAP8L_1_neg_XIST_1_hsXIST.bedgraph
- sourcedata/fig2efgi/K562_SUPV3L1_0_neg_XIST_1_hsXIST.bedgraph
- sourcedata/fig2efgi/K562_HNRNPL_1_neg_XIST_1_hsXIST.bedgraph
- sourcedata/fig2efgi/K562_DDX51_1_neg_XIST_1_hsXIST.bedgraph
- sourcedata/fig2efgi/K562_METAP2_1_neg_XIST_1_hsXIST.bedgraph
- sourcedata/fig2efgi/K562_RPS3_2_neg_XIST_1_hsXIST.bedgraph
- sourcedata/fig2efgi/K562_HNRNPA1_0_neg_XIST_1_hsXIST.bedgraph
- sourcedata/fig2efgi/K562_RPS11_2_neg_XIST_1_hsXIST.bedgraph
- sourcedata/fig2efgi/K562_LARP4_1_neg_XIST_1_hsXIST.bedgraph
- sourcedata/fig2efgi/K562_FUS_1_neg_XIST_1_hsXIST.bedgraph
- sourcedata/fig2efgi/K562_PHF6_0_neg_XIST_1_hsXIST.bedgraph
- sourcedata/fig2efgi/K562_PRPF8_0_neg_XIST_1_hsXIST.bedgraph
- sourcedata/fig2efgi/K562_AKAP1_0_neg_XIST_1_hsXIST.bedgraph
- sourcedata/fig2efgi/K562_AQR_0_neg_XIST_1_hsXIST.bedgraph
- sourcedata/fig2efgi/K562_UPF1_0_neg_XIST_1_hsXIST.bedgraph
- sourcedata/fig2efgi/K562_ABCF1_2_neg_XIST_1_hsXIST.bedgraph
- sourcedata/fig2efgi/K562_IGF2BP2_0_neg_XIST_1_hsXIST.bedgraph
- sourcedata/fig2efgi/K562_ZNF800_1_neg_XIST_1_hsXIST.bedgraph
- sourcedata/fig2efgi/K562_XRCC6_1_neg_XIST_1_hsXIST.bedgraph
- sourcedata/fig2efgi/K562_GPKOW_2_neg_XIST_1_hsXIST.bedgraph
- sourcedata/fig2efgi/K562_QKI_2_neg_XIST_1_hsXIST.bedgraph
- sourcedata/fig2efgi/K562_DDX6_0_neg_XIST_1_hsXIST.bedgraph
- sourcedata/fig2efgi/K562_NSUN2_0_neg_XIST_1_hsXIST.bedgraph
- sourcedata/fig2efgi/K562_MTPAP_1_neg_XIST_1_hsXIST.bedgraph
- sourcedata/fig2efgi/K562_HNRNPU_2_neg_XIST_1_hsXIST.bedgraph
- sourcedata/fig2efgi/K562_GTF2F1_1_neg_XIST_1_hsXIST.bedgraph
- sourcedata/fig2efgi/K562_GEMIN5_0_neg_XIST_1_hsXIST.bedgraph
- sourcedata/fig2efgi/K562_LIN28B_1_neg_XIST_1_hsXIST.bedgraph
- sourcedata/fig2efgi/K562_BUD13_2_neg_XIST_1_hsXIST.bedgraph
- sourcedata/fig2efgi/K562_ILF3_1_neg_XIST_1_hsXIST.bedgraph
- sourcedata/fig2efgi/K562_UTP18_2_neg_XIST_1_hsXIST.bedgraph
- sourcedata/fig2efgi/K562_CPSF6_1_neg_XIST_1_hsXIST.bedgraph
- sourcedata/fig2efgi/K562_DROSHA_1_neg_XIST_1_hsXIST.bedgraph
- sourcedata/fig2efgi/K562_TARDBP_2_neg_XIST_1_hsXIST.bedgraph
- sourcedata/fig2efgi/K562_PTBP1_2_neg_XIST_1_hsXIST.bedgraph
- sourcedata/fig2efgi/K562_RBM27_2_neg_XIST_1_hsXIST.bedgraph
- sourcedata/fig2efgi/K562_CPEB4_1_neg_XIST_1_hsXIST.bedgraph
- sourcedata/fig2efgi/K562_ZC3H11A_0_neg_XIST_1_hsXIST.bedgraph
- sourcedata/fig2efgi/K562_HNRNPC_1_neg_XIST_1_hsXIST.bedgraph
- sourcedata/fig2efgi/K562_GRWD1_1_neg_XIST_1_hsXIST.bedgraph
- sourcedata/fig2efgi/K562_WDR43_0_neg_XIST_1_hsXIST.bedgraph
- sourcedata/fig2efgi/K562_HNRNPM_1_neg_XIST_1_hsXIST.bedgraph
- sourcedata/fig2efgi/K562_TROVE2_1_neg_XIST_1_hsXIST.bedgraph
- sourcedata/fig2efgi/K562_U2AF2_2_neg_XIST_1_hsXIST.bedgraph
- sourcedata/fig2efgi/K562_SF3B4_0_neg_XIST_1_hsXIST.bedgraph
- sourcedata/fig2efgi/K562_NPM1_2_neg_XIST_1_hsXIST.bedgraph
- sourcedata/fig2efgi/K562_SAFB_1_neg_XIST_1_hsXIST.bedgraph
- sourcedata/fig2efgi/K562_MATR3_0_neg_XIST_1_hsXIST.bedgraph
- sourcedata/fig2efgi/K562_EIF4G2_2_neg_XIST_1_hsXIST.bedgraph
- sourcedata/fig2efgi/K562_ZC3H8_2_neg_XIST_1_hsXIST.bedgraph
- sourcedata/fig2efgi/K562_FMR1_1_neg_XIST_1_hsXIST.bedgraph
- sourcedata/fig2efgi/K562_TAF15_0_neg_XIST_1_hsXIST.bedgraph
- sourcedata/fig2efgi/K562_DDX3X_2_neg_XIST_1_hsXIST.bedgraph
- sourcedata/fig2efgi/K562_EXOSC5_2_neg_XIST_1_hsXIST.bedgraph
- sourcedata/fig2efgi/K562_HNRNPK_0_neg_XIST_1_hsXIST.bedgraph
- sourcedata/fig2efgi/K562_UCHL5_0_neg_XIST_1_hsXIST.bedgraph
- sourcedata/fig2efgi/K562_PUM1_0_neg_XIST_1_hsXIST.bedgraph
- sourcedata/fig2efgi/K562_SMNDC1_2_neg_XIST_1_hsXIST.bedgraph
- sourcedata/fig2efgi/K562_SSB_2_neg_XIST_1_hsXIST.bedgraph
- sourcedata/fig2efgi/K562_SAFB2_0_neg_XIST_1_hsXIST.bedgraph
- sourcedata/fig2efgi/K562_DGCR8_2_neg_XIST_1_hsXIST.bedgraph
- sourcedata/fig2efgi/K562_LSM11_1_neg_XIST_1_hsXIST.bedgraph
- sourcedata/fig2efgi/K562_TIA1_0_neg_XIST_1_hsXIST.bedgraph
- sourcedata/fig2efgi/K562_TBRG4_1_neg_XIST_1_hsXIST.bedgraph
- sourcedata/fig2efgi/K562_YBX3_0_neg_XIST_1_hsXIST.bedgraph
- sourcedata/fig2efgi/K562_SF3B1_1_neg_XIST_1_hsXIST.bedgraph
- sourcedata/fig2efgi/K562_KHSRP_2_neg_XIST_1_hsXIST.bedgraph
- sourcedata/fig2efgi/K562_SLBP_2_neg_XIST_1_hsXIST.bedgraph
- sourcedata/fig2efgi/K562_DDX55_0_neg_XIST_1_hsXIST.bedgraph
- sourcedata/fig2efgi/K562_PUM2_0_neg_XIST_1_hsXIST.bedgraph
- sourcedata/fig2efgi/K562_DDX24_2_neg_XIST_1_hsXIST.bedgraph
- sourcedata/fig2efgi/K562_TRA2A_1_neg_XIST_1_hsXIST.bedgraph
- sourcedata/fig2efgi/K562_RBM15_2_neg_XIST_1_hsXIST.bedgraph
- sourcedata/fig2efgi/K562_DHX30_2_neg_XIST_1_hsXIST.bedgraph
- sourcedata/fig2efgi/K562_SBDS_0_neg_XIST_1_hsXIST.bedgraph
- sourcedata/fig2efgi/K562_SERBP1_1_neg_XIST_1_hsXIST.bedgraph
- sourcedata/fig2efgi/K562_NOLC1_2_neg_XIST_1_hsXIST.bedgraph
- sourcedata/fig2efgi/K562_UTP3_2_neg_XIST_1_hsXIST.bedgraph
- sourcedata/fig2efgi/K562_U2AF1_2_neg_XIST_1_hsXIST.bedgraph
- sourcedata/fig2efgi/K562_AGGF1_1_neg_XIST_1_hsXIST.bedgraph
- sourcedata/fig2efgi/K562_FAM120A_2_neg_XIST_1_hsXIST.bedgraph
- sourcedata/fig2efgi/K562_AATF_1_neg_XIST_1_hsXIST.bedgraph
- sourcedata/fig2efgi/K562_SUPV3L1_2_neg_XIST_1_hsXIST.bedgraph
- sourcedata/fig2efgi/K562_SRSF7_1_neg_XIST_1_hsXIST.bedgraph
- sourcedata/fig2efgi/K562_SND1_1_neg_XIST_1_hsXIST.bedgraph
- sourcedata/fig2efgi/K562_HNRNPA1_2_neg_XIST_1_hsXIST.bedgraph
- sourcedata/fig2efgi/K562_RPS11_0_neg_XIST_1_hsXIST.bedgraph
- sourcedata/fig2efgi/K562_RPS3_0_neg_XIST_1_hsXIST.bedgraph
- sourcedata/fig2efgi/K562_GNL3_0_neg_XIST_1_hsXIST.bedgraph
- sourcedata/fig2efgi/K562_WRN_2_neg_XIST_1_hsXIST.bedgraph
- sourcedata/fig2efgi/K562_HLTF_2_neg_XIST_1_hsXIST.bedgraph
- sourcedata/fig2efgi/K562_PCBP1_0_neg_XIST_1_hsXIST.bedgraph
- sourcedata/fig2efgi/K562_APOBEC3C_2_neg_XIST_1_hsXIST.bedgraph
- sourcedata/fig2efgi/K562_SDAD1_0_neg_XIST_1_hsXIST.bedgraph
- sourcedata/fig2efgi/K562_FTO_0_neg_XIST_1_hsXIST.bedgraph
- sourcedata/fig2efgi/K562_EFTUD2_2_neg_XIST_1_hsXIST.bedgraph
- sourcedata/fig2efgi/K562_PPIL4_0_neg_XIST_1_hsXIST.bedgraph
- sourcedata/fig2efgi/K562_DDX42_2_neg_XIST_1_hsXIST.bedgraph
- sourcedata/fig2efgi/K562_WDR3_2_neg_XIST_1_hsXIST.bedgraph
- sourcedata/fig2efgi/K562_EIF3G_2_neg_XIST_1_hsXIST.bedgraph
- sourcedata/fig2efgi/K562_IGF2BP1_0_neg_XIST_1_hsXIST.bedgraph
- sourcedata/fig2efgi/K562_SRSF1_0_neg_XIST_1_hsXIST.bedgraph
- sourcedata/fig2efgi/K562_KHDRBS1_0_neg_XIST_1_hsXIST.bedgraph
- sourcedata/fig2efgi/K562_ZRANB2_2_neg_XIST_1_hsXIST.bedgraph
- sourcedata/fig2efgi/K562_TIA1_1_neg_XIST_1_hsXIST.bedgraph
- sourcedata/fig2efgi/K562_TBRG4_0_neg_XIST_1_hsXIST.bedgraph
- sourcedata/fig2efgi/K562_SF3B1_0_neg_XIST_1_hsXIST.bedgraph
- sourcedata/fig2efgi/K562_YBX3_1_neg_XIST_1_hsXIST.bedgraph
- sourcedata/fig2efgi/K562_PABPC4_2_neg_XIST_1_hsXIST.bedgraph
- sourcedata/fig2efgi/K562_NCBP2_2_neg_XIST_1_hsXIST.bedgraph
- sourcedata/fig2efgi/K562_ZNF622_2_neg_XIST_1_hsXIST.bedgraph
- sourcedata/fig2efgi/K562_LSM11_0_neg_XIST_1_hsXIST.bedgraph
- sourcedata/fig2efgi/K562_SAFB2_1_neg_XIST_1_hsXIST.bedgraph
- sourcedata/fig2efgi/K562_FXR2_2_neg_XIST_1_hsXIST.bedgraph
- sourcedata/fig2efgi/K562_NONO_2_neg_XIST_1_hsXIST.bedgraph
- sourcedata/fig2efgi/K562_SERBP1_0_neg_XIST_1_hsXIST.bedgraph
- sourcedata/fig2efgi/K562_SBDS_1_neg_XIST_1_hsXIST.bedgraph
- sourcedata/fig2efgi/K562_AGGF1_0_neg_XIST_1_hsXIST.bedgraph
- sourcedata/fig2efgi/K562_DDX55_1_neg_XIST_1_hsXIST.bedgraph
- sourcedata/fig2efgi/K562_EWSR1_2_neg_XIST_1_hsXIST.bedgraph
- sourcedata/fig2efgi/K562_PUM2_1_neg_XIST_1_hsXIST.bedgraph
- sourcedata/fig2efgi/K562_TRA2A_0_neg_XIST_1_hsXIST.bedgraph
- sourcedata/fig2efgi/K562_RBM22_2_neg_XIST_1_hsXIST.bedgraph
[truncated: 1,323 more entries]
