# Supplementary material for: Structural modularity of the XIST ribonucleoprotein complex
Source: Nat Commun. 2020 Dec 2;11:6163. doi: 10.1038/s41467-020-20040-3 (PMC7710737; doi:10.1038/s41467-020-20040-3)
Supplement: Supplementary file 6 — Source Data [file 41467_2020_20040_MOESM6_ESM.zip › sourcedata/fig2efgi/K562_NONO_0_neg_XIST_1_hsXIST.bedgraph]

chr1	0	45	0.0
chr1	45	46	0.38143
chr1	46	47	0.572145
chr1	47	49	0.76286
chr1	49	55	0.953576
chr1	55	57	1.14429
chr1	57	59	1.33501
chr1	59	62	1.52572
chr1	62	67	1.71644
chr1	67	72	1.90715
chr1	72	79	2.09787
chr1	79	83	1.52572
chr1	83	86	1.71644
chr1	86	90	1.52572
chr1	90	94	1.90715
chr1	94	95	1.71644
chr1	95	97	1.52572
chr1	97	100	1.33501
chr1	100	106	1.14429
chr1	106	111	0.953576
chr1	111	112	0.76286
chr1	112	121	0.572145
chr1	121	129	0.38143
chr1	129	130	0.0
chr1	130	156	0.190715
chr1	156	169	0.38143
chr1	169	194	0.190715
chr1	194	197	0.0
chr1	197	198	0.190715
chr1	198	199	0.38143
chr1	199	202	0.76286
chr1	202	213	0.953576
chr1	213	217	1.14429
chr1	217	225	1.33501
chr1	225	231	1.14429
chr1	231	237	0.953576
chr1	237	238	0.76286
chr1	238	240	0.572145
chr1	240	241	0.38143
chr1	241	255	0.190715
chr1	255	279	0.0
chr1	279	281	0.190715
chr1	281	305	0.38143
chr1	305	306	0.572145
chr1	306	307	1.14429
chr1	307	310	1.33501
chr1	310	318	1.71644
chr1	318	320	1.52572
chr1	320	326	1.33501
chr1	326	340	1.52572
chr1	340	344	1.33501
chr1	344	345	1.14429
chr1	345	348	0.572145
chr1	348	363	0.38143
chr1	363	365	0.76286
chr1	365	367	0.572145
chr1	367	368	0.953576
chr1	368	370	1.33501
chr1	370	377	1.71644
chr1	377	396	1.52572
chr1	396	399	1.33501
chr1	399	402	1.14429
chr1	402	407	0.953576
chr1	407	409	0.76286
chr1	409	410	0.953576
chr1	410	444	1.14429
chr1	444	446	0.76286
chr1	446	448	0.38143
chr1	448	449	0.190715
chr1	449	494	0.0
chr1	494	495	0.190715
chr1	495	496	0.76286
chr1	496	497	2.09787
chr1	497	511	2.28858
chr1	511	512	2.4793
chr1	512	513	2.67001
chr1	513	532	2.86073
chr1	532	534	2.67001
chr1	534	535	2.09787
chr1	535	536	0.76286
chr1	536	544	0.572145
chr1	544	550	0.76286
chr1	550	552	0.38143
chr1	552	581	0.190715
chr1	581	603	0.0
chr1	603	608	0.190715
chr1	608	639	0.38143
chr1	639	642	0.190715
chr1	642	650	0.0
chr1	650	651	0.38143
chr1	651	654	0.953576
chr1	654	663	1.14429
chr1	663	664	1.33501
chr1	664	665	1.52572
chr1	665	672	1.71644
chr1	672	685	1.52572
chr1	685	689	1.33501
chr1	689	690	1.14429
chr1	690	695	0.572145
chr1	695	701	0.76286
chr1	701	703	0.572145
chr1	703	704	0.38143
chr1	704	728	0.190715
chr1	728	739	0.0
chr1	739	740	0.190715
chr1	740	742	0.38143
chr1	742	753	0.572145
chr1	753	762	0.76286
chr1	762	763	0.953576
chr1	763	774	1.14429
chr1	774	775	1.33501
chr1	775	776	1.14429
chr1	776	779	1.33501
chr1	779	784	1.14429
chr1	784	785	1.33501
chr1	785	792	1.52572
chr1	792	795	1.33501
chr1	795	801	1.52572
chr1	801	802	1.14429
chr1	802	803	1.33501
chr1	803	804	1.52572
chr1	804	807	1.33501
chr1	807	810	1.52572
chr1	810	811	1.33501
chr1	811	822	1.14429
chr1	822	825	1.33501
chr1	825	826	1.71644
chr1	826	831	2.09787
chr1	831	833	2.28858
chr1	833	837	2.09787
chr1	837	839	2.28858
chr1	839	840	2.4793
chr1	840	841	2.67001
chr1	841	843	2.4793
chr1	843	846	2.67001
chr1	846	855	2.4793
chr1	855	861	2.67001
chr1	861	862	2.4793
chr1	862	863	2.28858
chr1	863	865	1.71644
chr1	865	867	1.33501
chr1	867	869	1.14429
chr1	869	871	0.953576
chr1	871	874	0.76286
chr1	874	879	0.572145
chr1	879	882	0.38143
chr1	882	914	0.190715
chr1	914	917	0.38143
chr1	917	928	0.572145
chr1	928	933	0.76286
chr1	933	953	0.572145
chr1	953	954	0.38143
chr1	954	960	0.190715
chr1	960	967	0.38143
chr1	967	970	0.190715
chr1	970	974	0.38143
chr1	974	975	0.76286
chr1	975	985	1.14429
chr1	985	988	1.52572
chr1	988	993	1.71644
chr1	993	995	2.4793
chr1	995	997	2.67001
chr1	997	998	2.86073
chr1	998	999	3.05144
chr1	999	1004	2.86073
chr1	1004	1006	3.05144
chr1	1006	1008	3.24216
chr1	1008	1013	3.43287
chr1	1013	1022	2.67001
chr1	1022	1025	2.28858
chr1	1025	1032	2.09787
chr1	1032	1034	1.33501
chr1	1034	1036	1.14429
chr1	1036	1037	0.953576
chr1	1037	1043	0.76286
chr1	1043	1045	0.572145
chr1	1045	1046	0.190715
chr1	1046	1067	0.0
chr1	1067	1068	0.190715
chr1	1068	1079	0.38143
chr1	1079	1082	0.572145
chr1	1082	1093	0.76286
chr1	1093	1095	0.953576
chr1	1095	1097	1.14429
chr1	1097	1099	1.33501
chr1	1099	1101	1.52572
chr1	1101	1102	1.90715
chr1	1102	1104	2.09787
chr1	1104	1106	2.28858
chr1	1106	1108	1.90715
chr1	1108	1112	2.09787
chr1	1112	1118	2.28858
chr1	1118	1126	2.09787
chr1	1126	1132	1.90715
chr1	1132	1133	1.71644
chr1	1133	1136	1.90715
chr1	1136	1138	1.71644
chr1	1138	1140	1.52572
chr1	1140	1142	1.14429
chr1	1142	1147	0.953576
chr1	1147	1153	0.76286
chr1	1153	1157	0.953576
chr1	1157	1159	0.76286
chr1	1159	1160	1.14429
chr1	1160	1167	1.33501
chr1	1167	1172	1.52572
chr1	1172	1173	1.14429
chr1	1173	1182	1.52572
chr1	1182	1185	1.71644
chr1	1185	1190	1.90715
chr1	1190	1198	1.71644
chr1	1198	1205	1.14429
chr1	1205	1212	0.953576
chr1	1212	1216	0.572145
chr1	1216	1219	0.76286
chr1	1219	1221	0.953576
chr1	1221	1223	0.76286
chr1	1223	1227	0.572145
chr1	1227	1230	0.76286
chr1	1230	1255	0.572145
chr1	1255	1258	0.38143
chr1	1258	1267	0.190715
chr1	1267	1274	0.38143
chr1	1274	1284	0.572145
chr1	1284	1297	0.76286
chr1	1297	1303	0.953576
chr1	1303	1305	0.76286
chr1	1305	1309	0.572145
chr1	1309	1313	0.76286
chr1	1313	1315	0.572145
chr1	1315	1323	0.76286
chr1	1323	1325	0.572145
chr1	1325	1332	2.28858
chr1	1332	1333	2.4793
chr1	1333	1335	2.67001
chr1	1335	1336	2.86073
chr1	1336	1345	2.67001
chr1	1345	1347	3.05144
chr1	1347	1349	2.86073
chr1	1349	1354	3.05144
chr1	1354	1359	2.86073
chr1	1359	1364	2.67001
chr1	1364	1371	1.14429
chr1	1371	1376	0.572145
chr1	1376	1384	0.76286
chr1	1384	1387	0.38143
chr1	1387	1415	0.190715
chr1	1415	1429	0.0
chr1	1429	1439	0.190715
chr1	1439	1445	0.38143
chr1	1445	1446	0.572145
chr1	1446	1452	0.76286
chr1	1452	1453	0.953576
chr1	1453	1467	1.14429
chr1	1467	1469	0.953576
chr1	1469	1478	1.14429
chr1	1478	1484	0.953576
chr1	1484	1490	0.572145
chr1	1490	1495	0.190715
chr1	1495	1500	0.38143
chr1	1500	1508	0.572145
chr1	1508	1509	0.38143
chr1	1509	1518	0.572145
chr1	1518	1534	0.76286
chr1	1534	1539	0.572145
chr1	1539	1546	0.38143
chr1	1546	1550	0.190715
chr1	1550	1552	0.38143
chr1	1552	1554	0.572145
chr1	1554	1556	0.76286
chr1	1556	1568	0.572145
chr1	1568	1589	0.76286
chr1	1589	1592	0.572145
chr1	1592	1603	0.76286
chr1	1603	1606	0.953576
chr1	1606	1607	1.33501
chr1	1607	1609	1.14429
chr1	1609	1623	1.33501
chr1	1623	1627	1.52572
chr1	1627	1631	1.33501
chr1	1631	1632	1.14429
chr1	1632	1638	0.953576
chr1	1638	1643	1.14429
chr1	1643	1645	1.33501
chr1	1645	1647	0.953576
chr1	1647	1652	1.14429
chr1	1652	1659	1.33501
chr1	1659	1660	1.52572
chr1	1660	1670	1.33501
chr1	1670	1672	1.52572
chr1	1672	1677	1.90715
chr1	1677	1678	1.71644
chr1	1678	1681	1.52572
chr1	1681	1682	1.71644
chr1	1682	1683	1.52572
chr1	1683	1686	1.33501
chr1	1686	1691	1.14429
chr1	1691	1695	0.953576
chr1	1695	1698	1.14429
chr1	1698	1700	0.953576
chr1	1700	1703	1.14429
chr1	1703	1704	1.33501
chr1	1704	1708	1.52572
chr1	1708	1711	1.33501
chr1	1711	1717	0.953576
chr1	1717	1720	1.14429
chr1	1720	1721	0.953576
chr1	1721	1725	1.14429
chr1	1725	1741	1.33501
chr1	1741	1743	1.14429
chr1	1743	1749	0.953576
chr1	1749	1750	1.14429
chr1	1750	1751	1.33501
chr1	1751	1755	1.14429
chr1	1755	1759	1.33501
chr1	1759	1760	1.52572
chr1	1760	1762	1.71644
chr1	1762	1773	1.52572
chr1	1773	1774	1.71644
chr1	1774	1775	1.90715
chr1	1775	1778	1.71644
chr1	1778	1783	1.90715
chr1	1783	1785	2.09787
chr1	1785	1789	1.90715
chr1	1789	1791	1.71644
chr1	1791	1792	1.90715
chr1	1792	1794	2.09787
chr1	1794	1798	1.90715
chr1	1798	1799	1.52572
chr1	1799	1811	1.33501
chr1	1811	1812	0.953576
chr1	1812	1817	0.76286
chr1	1817	1820	0.572145
chr1	1820	1822	0.953576
chr1	1822	1830	0.76286
chr1	1830	1833	0.572145
chr1	1833	1839	0.953576
chr1	1839	1840	1.14429
chr1	1840	1849	1.33501
chr1	1849	1855	1.52572
chr1	1855	1857	1.71644
chr1	1857	1858	1.90715
chr1	1858	1866	1.52572
chr1	1866	1867	1.71644
chr1	1867	1869	2.28858
chr1	1869	1870	2.67001
chr1	1870	1871	3.05144
chr1	1871	1872	3.8143
chr1	1872	1873	3.43287
chr1	1873	1875	3.62359
chr1	1875	1877	3.8143
chr1	1877	1878	3.62359
chr1	1878	1881	3.8143
chr1	1881	1888	4.57716
chr1	1888	1905	4.38645
chr1	1905	1906	4.19573
chr1	1906	1907	3.05144
chr1	1907	1908	2.67001
chr1	1908	1910	2.86073
chr1	1910	1914	1.90715
chr1	1914	1917	1.71644
chr1	1917	1918	1.52572
chr1	1918	1920	1.33501
chr1	1920	1922	0.572145
chr1	1922	1924	0.76286
chr1	1924	1928	0.572145
chr1	1928	1932	0.76286
chr1	1932	1941	0.572145
chr1	1941	1947	0.76286
chr1	1947	1961	0.572145
chr1	1961	1966	0.38143
chr1	1966	1979	0.190715
chr1	1979	2112	0.0
chr1	2112	2133	0.190715
chr1	2133	2138	0.38143
chr1	2138	2142	0.572145
chr1	2142	2151	0.76286
chr1	2151	2169	0.572145
chr1	2169	2170	0.76286
chr1	2170	2172	0.572145
chr1	2172	2174	0.76286
chr1	2174	2181	0.572145
chr1	2181	2208	0.76286
chr1	2208	2211	0.572145
chr1	2211	2219	0.38143
chr1	2219	2220	0.572145
chr1	2220	2238	0.190715
chr1	2238	2256	0.38143
chr1	2256	2278	0.190715
chr1	2278	2279	0.572145
chr1	2279	2287	0.76286
chr1	2287	2290	0.953576
chr1	2290	2306	1.14429
chr1	2306	2311	1.71644
chr1	2311	2316	1.90715
chr1	2316	2318	1.33501
chr1	2318	2330	1.14429
chr1	2330	2334	1.33501
chr1	2334	2344	1.71644
chr1	2344	2347	1.14429
chr1	2347	2354	0.953576
chr1	2354	2359	1.14429
chr1	2359	2366	1.33501
chr1	2366	2369	1.14429
chr1	2369	2372	0.953576
chr1	2372	2373	1.14429
chr1	2373	2374	0.76286
chr1	2374	2388	0.953576
chr1	2388	2393	0.76286
chr1	2393	2398	0.572145
chr1	2398	2408	0.38143
chr1	2408	2410	0.572145
chr1	2410	2413	0.38143
chr1	2413	2425	0.190715
chr1	2425	2436	0.38143
chr1	2436	2440	0.76286
chr1	2440	2443	1.14429
chr1	2443	2446	1.33501
chr1	2446	2457	1.14429
chr1	2457	2459	1.52572
chr1	2459	2464	1.71644
chr1	2464	2469	1.52572
chr1	2469	2470	1.71644
chr1	2470	2471	2.28858
chr1	2471	2472	2.67001
chr1	2472	2474	2.86073
chr1	2474	2475	3.24216
chr1	2475	2477	3.05144
chr1	2477	2478	3.24216
chr1	2478	2485	2.86073
chr1	2485	2495	3.05144
chr1	2495	2496	2.86073
chr1	2496	2507	2.4793
chr1	2507	2509	2.28858
chr1	2509	2510	1.71644
chr1	2510	2511	1.33501
chr1	2511	2514	1.14429
chr1	2514	2515	1.33501
chr1	2515	2516	1.52572
chr1	2516	2520	1.33501
chr1	2520	2524	1.14429
chr1	2524	2540	0.953576
chr1	2540	2552	1.14429
chr1	2552	2553	0.76286
chr1	2553	2556	0.190715
chr1	2556	2558	0.38143
chr1	2558	2562	0.76286
chr1	2562	2563	0.953576
chr1	2563	2579	1.14429
chr1	2579	2595	0.953576
chr1	2595	2596	0.76286
chr1	2596	2597	0.953576
chr1	2597	2601	0.572145
chr1	2601	2603	0.38143
chr1	2603	2604	0.572145
chr1	2604	2614	0.76286
chr1	2614	2616	0.953576
chr1	2616	2626	1.14429
chr1	2626	2634	1.33501
chr1	2634	2635	1.52572
chr1	2635	2640	1.33501
chr1	2640	2641	1.14429
chr1	2641	2642	0.953576
chr1	2642	2653	0.76286
chr1	2653	2655	0.572145
chr1	2655	2663	0.38143
chr1	2663	2665	0.572145
chr1	2665	2667	0.38143
chr1	2667	2705	0.572145
chr1	2705	2709	0.38143
chr1	2709	2710	0.190715
chr1	2710	2721	0.38143
chr1	2721	2732	0.572145
chr1	2732	2739	0.76286
chr1	2739	2747	0.572145
chr1	2747	2760	0.38143
chr1	2760	2771	0.190715
chr1	2771	2773	0.0
chr1	2773	2782	0.190715
chr1	2782	2783	0.38143
chr1	2783	2806	0.572145
chr1	2806	2812	0.76286
chr1	2812	2816	0.572145
chr1	2816	2822	0.38143
chr1	2822	2842	0.190715
chr1	2842	2890	0.0
chr1	2890	2892	0.190715
chr1	2892	2895	0.38143
chr1	2895	2904	0.572145
chr1	2904	2928	0.76286
chr1	2928	2931	0.572145
chr1	2931	2934	0.38143
chr1	2934	2943	0.190715
chr1	2943	2953	0.0
chr1	2953	2972	0.190715
chr1	2972	2976	0.572145
chr1	2976	2977	0.953576
chr1	2977	2982	1.14429
chr1	2982	2992	1.33501
chr1	2992	3011	1.14429
chr1	3011	3013	0.76286
chr1	3013	3015	0.953576
chr1	3015	3034	0.572145
chr1	3034	3036	0.76286
chr1	3036	3043	0.953576
chr1	3043	3053	0.76286
chr1	3053	3060	0.572145
chr1	3060	3061	0.38143
chr1	3061	3066	0.572145
chr1	3066	3070	0.38143
chr1	3070	3074	0.572145
chr1	3074	3081	0.38143
chr1	3081	3086	0.572145
chr1	3086	3090	0.76286
chr1	3090	3095	0.953576
chr1	3095	3100	1.14429
chr1	3100	3108	1.33501
chr1	3108	3113	1.14429
chr1	3113	3117	1.33501
chr1	3117	3125	1.52572
chr1	3125	3129	1.33501
chr1	3129	3133	1.14429
chr1	3133	3134	1.33501
chr1	3134	3135	1.14429
chr1	3135	3137	0.953576
chr1	3137	3139	0.76286
chr1	3139	3144	0.953576
chr1	3144	3146	1.14429
chr1	3146	3147	1.33501
chr1	3147	3151	1.52572
chr1	3151	3155	1.14429
chr1	3155	3170	0.953576
chr1	3170	3177	0.76286
chr1	3177	3180	0.572145
chr1	3180	3183	0.76286
chr1	3183	3185	0.38143
chr1	3185	3189	0.190715
chr1	3189	3205	0.38143
chr1	3205	3218	0.572145
chr1	3218	3219	0.76286
chr1	3219	3220	1.52572
chr1	3220	3221	2.09787
chr1	3221	3222	2.86073
chr1	3222	3223	3.05144
chr1	3223	3224	3.24216
chr1	3224	3228	3.62359
chr1	3228	3233	3.8143
chr1	3233	3234	4.00502
chr1	3234	3236	4.19573
chr1	3236	3242	4.57716
chr1	3242	3251	4.38645
chr1	3251	3254	4.19573
chr1	3254	3256	4.00502
chr1	3256	3258	3.8143
chr1	3258	3259	2.86073
chr1	3259	3260	2.4793
chr1	3260	3262	1.52572
chr1	3262	3264	1.14429
chr1	3264	3266	0.953576
chr1	3266	3267	0.76286
chr1	3267	3270	0.572145
chr1	3270	3272	0.76286
chr1	3272	3273	0.572145
chr1	3273	3275	0.38143
chr1	3275	3303	0.190715
chr1	3303	3304	0.38143
chr1	3304	3305	0.572145
chr1	3305	3306	0.953576
chr1	3306	3308	1.14429
chr1	3308	3309	1.52572
chr1	3309	3311	1.71644
chr1	3311	3329	1.90715
chr1	3329	3336	1.71644
chr1	3336	3337	1.90715
chr1	3337	3338	2.09787
chr1	3338	3339	2.28858
chr1	3339	3341	2.09787
chr1	3341	3343	1.90715
chr1	3343	3347	1.52572
chr1	3347	3348	1.33501
chr1	3348	3350	0.953576
chr1	3350	3354	0.76286
chr1	3354	3359	0.953576
chr1	3359	3361	1.14429
chr1	3361	3366	1.33501
chr1	3366	3367	1.52572
chr1	3367	3375	1.33501
chr1	3375	3376	1.14429
chr1	3376	3378	0.76286
chr1	3378	3393	0.953576
chr1	3393	3397	0.76286
chr1	3397	3398	0.953576
chr1	3398	3400	0.76286
chr1	3400	3405	0.572145
chr1	3405	3406	0.38143
chr1	3406	3407	0.572145
chr1	3407	3411	0.953576
chr1	3411	3412	1.14429
chr1	3412	3413	1.71644
chr1	3413	3416	1.90715
chr1	3416	3436	1.71644
chr1	3436	3444	1.33501
chr1	3444	3445	1.14429
chr1	3445	3449	0.76286
chr1	3449	3464	0.38143
chr1	3464	3475	0.572145
chr1	3475	3482	0.76286
chr1	3482	3484	1.33501
chr1	3484	3489	1.14429
chr1	3489	3491	1.71644
chr1	3491	3502	1.52572
chr1	3502	3503	1.90715
chr1	3503	3515	1.71644
chr1	3515	3516	1.90715
chr1	3516	3521	2.09787
chr1	3521	3528	1.52572
chr1	3528	3531	0.953576
chr1	3531	3541	1.14429
chr1	3541	3552	0.572145
chr1	3552	3555	0.38143
chr1	3555	3562	0.190715
chr1	3562	3570	0.38143
chr1	3570	3573	0.190715
chr1	3573	3574	0.38143
chr1	3574	3580	0.572145
chr1	3580	3581	0.76286
chr1	3581	3586	0.953576
chr1	3586	3593	1.14429
chr1	3593	3597	1.33501
chr1	3597	3601	1.52572
chr1	3601	3603	1.33501
chr1	3603	3606	1.52572
chr1	3606	3611	1.33501
chr1	3611	3617	1.14429
chr1	3617	3619	0.953576
chr1	3619	3622	0.76286
chr1	3622	3624	0.953576
chr1	3624	3630	0.76286
chr1	3630	3631	0.572145
chr1	3631	3635	0.38143
chr1	3635	3649	0.190715
chr1	3649	3661	0.38143
chr1	3661	3672	0.190715
chr1	3672	3674	0.572145
chr1	3674	3675	0.76286
chr1	3675	3676	0.953576
chr1	3676	3684	1.14429
chr1	3684	3688	1.33501
chr1	3688	3690	1.14429
chr1	3690	3701	1.33501
chr1	3701	3702	1.52572
chr1	3702	3704	1.71644
chr1	3704	3710	1.90715
chr1	3710	3711	2.09787
chr1	3711	3713	1.71644
chr1	3713	3715	1.52572
chr1	3715	3723	1.33501
chr1	3723	3724	1.14429
chr1	3724	3729	1.33501
chr1	3729	3731	1.14429
chr1	3731	3734	1.33501
chr1	3734	3740	1.52572
chr1	3740	3741	1.71644
chr1	3741	3742	1.52572
chr1	3742	3743	1.71644
chr1	3743	3749	1.52572
chr1	3749	3753	1.33501
chr1	3753	3758	1.14429
chr1	3758	3760	0.953576
chr1	3760	3762	1.52572
chr1	3762	3766	1.33501
chr1	3766	3770	1.71644
chr1	3770	3773	1.52572
chr1	3773	3776	1.33501
chr1	3776	3781	1.52572
chr1	3781	3791	1.33501
chr1	3791	3792	1.52572
chr1	3792	3799	1.71644
chr1	3799	3805	1.14429
chr1	3805	3807	0.76286
chr1	3807	3808	0.953576
chr1	3808	3817	1.14429
chr1	3817	3824	0.953576
chr1	3824	3829	1.14429
chr1	3829	3841	0.76286
chr1	3841	3842	0.953576
chr1	3842	3844	1.14429
chr1	3844	3846	1.33501
chr1	3846	3847	1.14429
chr1	3847	3853	0.953576
chr1	3853	3855	0.76286
chr1	3855	3858	0.953576
chr1	3858	3860	1.14429
chr1	3860	3862	1.33501
chr1	3862	3863	1.52572
chr1	3863	3865	1.33501
chr1	3865	3868	1.52572
chr1	3868	3869	1.71644
chr1	3869	3872	1.90715
chr1	3872	3877	2.09787
chr1	3877	3879	2.28858
chr1	3879	3880	2.4793
chr1	3880	3883	2.28858
chr1	3883	3896	2.09787
chr1	3896	3899	1.90715
chr1	3899	3900	1.71644
chr1	3900	3904	1.52572
chr1	3904	3905	1.33501
chr1	3905	3907	1.52572
chr1	3907	3912	1.33501
chr1	3912	3915	1.52572
chr1	3915	3916	1.33501
chr1	3916	3917	1.52572
chr1	3917	3922	1.90715
chr1	3922	3924	2.09787
chr1	3924	3932	2.28858
chr1	3932	3936	2.09787
chr1	3936	3938	2.28858
chr1	3938	3940	2.4793
chr1	3940	3945	3.05144
chr1	3945	3947	3.24216
chr1	3947	3950	3.05144
chr1	3950	3951	2.86073
chr1	3951	3953	2.67001
chr1	3953	3956	2.86073
chr1	3956	3957	2.67001
chr1	3957	3959	2.4793
chr1	3959	3961	2.28858
chr1	3961	3963	2.09787
chr1	3963	3965	1.90715
chr1	3965	3967	2.09787
chr1	3967	3971	2.28858
chr1	3971	3972	2.09787
chr1	3972	3973	2.28858
chr1	3973	3974	2.4793
chr1	3974	3975	2.28858
chr1	3975	3977	2.4793
chr1	3977	3979	2.28858
chr1	3979	3982	1.71644
chr1	3982	3984	1.52572
chr1	3984	3987	1.33501
chr1	3987	3989	1.52572
chr1	3989	3993	1.90715
chr1	3993	3994	2.09787
chr1	3994	3995	1.71644
chr1	3995	3997	1.90715
chr1	3997	4004	2.09787
chr1	4004	4005	1.90715
chr1	4005	4006	2.09787
chr1	4006	4010	1.90715
chr1	4010	4011	2.09787
chr1	4011	4012	1.90715
chr1	4012	4013	1.71644
chr1	4013	4025	1.52572
chr1	4025	4027	1.33501
chr1	4027	4031	1.14429
chr1	4031	4033	0.953576
chr1	4033	4034	1.33501
chr1	4034	4036	1.14429
chr1	4036	4044	0.953576
chr1	4044	4048	0.76286
chr1	4048	4054	0.572145
chr1	4054	4057	0.76286
chr1	4057	4066	0.953576
chr1	4066	4072	0.76286
chr1	4072	4082	0.38143
chr1	4082	4092	0.572145
chr1	4092	4096	0.38143
chr1	4096	4104	0.190715
chr1	4104	4108	0.572145
chr1	4108	4116	0.76286
chr1	4116	4119	0.953576
chr1	4119	4130	0.76286
chr1	4130	4143	0.953576
chr1	4143	4146	0.572145
chr1	4146	4147	0.76286
chr1	4147	4148	0.572145
chr1	4148	4154	0.76286
chr1	4154	4164	0.572145
chr1	4164	4169	0.76286
chr1	4169	4182	0.572145
chr1	4182	4185	0.76286
chr1	4185	4186	0.572145
chr1	4186	4187	0.76286
chr1	4187	4188	0.572145
chr1	4188	4203	0.76286
chr1	4203	4208	0.572145
chr1	4208	4221	0.76286
chr1	4221	4222	0.572145
chr1	4222	4225	0.76286
chr1	4225	4227	0.572145
chr1	4227	4228	0.38143
chr1	4228	4229	0.572145
chr1	4229	4246	0.76286
chr1	4246	4249	0.572145
chr1	4249	4252	0.953576
chr1	4252	4253	1.14429
chr1	4253	4254	1.33501
chr1	4254	4255	1.52572
chr1	4255	4257	1.90715
chr1	4257	4260	2.09787
chr1	4260	4263	1.90715
chr1	4263	4267	2.09787
chr1	4267	4268	1.90715
chr1	4268	4288	1.71644
chr1	4288	4292	1.33501
chr1	4292	4294	1.52572
chr1	4294	4295	1.14429
chr1	4295	4296	1.52572
chr1	4296	4304	1.33501
chr1	4304	4317	1.52572
chr1	4317	4329	1.71644
chr1	4329	4330	1.52572
chr1	4330	4331	1.33501
chr1	4331	4332	0.953576
chr1	4332	4333	0.76286
chr1	4333	4334	0.572145
chr1	4334	4341	0.38143
chr1	4341	4356	0.572145
chr1	4356	4364	0.38143
chr1	4364	4365	0.572145
chr1	4365	4366	0.76286
chr1	4366	4379	0.953576
chr1	4379	4380	0.76286
chr1	4380	4381	0.953576
chr1	4381	4383	1.33501
chr1	4383	4385	1.52572
chr1	4385	4386	1.71644
chr1	4386	4388	1.90715
chr1	4388	4403	2.09787
chr1	4403	4404	1.90715
chr1	4404	4405	2.09787
chr1	4405	4408	1.90715
chr1	4408	4409	2.09787
chr1	4409	4411	2.28858
chr1	4411	4417	2.09787
chr1	4417	4419	1.71644
chr1	4419	4421	1.52572
chr1	4421	4424	1.33501
chr1	4424	4425	1.14429
chr1	4425	4427	0.953576
chr1	4427	4430	0.76286
chr1	4430	4433	0.953576
chr1	4433	4443	1.14429
chr1	4443	4445	0.76286
chr1	4445	4446	0.572145
chr1	4446	4452	0.38143
chr1	4452	4453	0.190715
chr1	4453	4456	0.38143
chr1	4456	4457	0.572145
chr1	4457	4462	0.953576
chr1	4462	4471	1.14429
chr1	4471	4472	1.52572
chr1	4472	4476	1.33501
chr1	4476	4477	1.52572
chr1	4477	4481	1.71644
chr1	4481	4492	1.90715
chr1	4492	4494	1.71644
chr1	4494	4496	1.52572
chr1	4496	4501	0.953576
chr1	4501	4509	0.76286
chr1	4509	4510	0.572145
chr1	4510	4513	0.190715
chr1	4513	4522	0.0
chr1	4522	4527	0.953576
chr1	4527	4540	1.14429
chr1	4540	4552	1.33501
chr1	4552	4561	1.52572
chr1	4561	4566	0.572145
chr1	4566	4579	0.38143
chr1	4579	4588	0.190715
chr1	4588	4590	0.38143
chr1	4590	4591	0.190715
chr1	4591	4593	0.572145
chr1	4593	4594	0.953576
chr1	4594	4597	1.14429
chr1	4597	4620	1.33501
chr1	4620	4627	1.14429
chr1	4627	4630	0.953576
chr1	4630	4632	0.38143
chr1	4632	4636	0.190715
chr1	4636	4646	0.0
chr1	4646	4659	0.190715
chr1	4659	4664	0.38143
chr1	4664	4672	0.76286
chr1	4672	4678	0.953576
chr1	4678	4681	1.14429
chr1	4681	4685	1.33501
chr1	4685	4686	1.14429
chr1	4686	4692	1.33501
chr1	4692	4695	1.52572
chr1	4695	4700	1.71644
chr1	4700	4703	1.90715
chr1	4703	4705	1.52572
chr1	4705	4711	1.33501
chr1	4711	4720	1.14429
chr1	4720	4725	0.953576
chr1	4725	4729	0.76286
chr1	4729	4731	0.572145
chr1	4731	4734	0.38143
chr1	4734	4739	0.190715
chr1	4739	4744	0.0
chr1	4744	4754	0.190715
chr1	4754	4761	0.38143
chr1	4761	4764	0.76286
chr1	4764	4779	0.953576
chr1	4779	4793	1.14429
chr1	4793	4797	0.953576
chr1	4797	4803	0.572145
chr1	4803	4814	0.38143
chr1	4814	4816	0.572145
chr1	4816	4832	0.190715
chr1	4832	4844	0.38143
chr1	4844	4845	0.76286
chr1	4845	4848	0.953576
chr1	4848	4863	1.14429
chr1	4863	4869	1.33501
chr1	4869	4870	1.52572
chr1	4870	4874	1.33501
chr1	4874	4877	1.52572
chr1	4877	4879	1.71644
chr1	4879	4880	1.52572
chr1	4880	4882	1.71644
chr1	4882	4883	1.52572
chr1	4883	4884	1.33501
chr1	4884	4885	1.14429
chr1	4885	4893	0.953576
chr1	4893	4902	1.14429
chr1	4902	4904	0.953576
chr1	4904	4906	1.33501
chr1	4906	4908	1.71644
chr1	4908	4910	1.52572
chr1	4910	4911	1.71644
chr1	4911	4913	1.90715
chr1	4913	4915	1.71644
chr1	4915	4919	1.52572
chr1	4919	4931	1.33501
chr1	4931	4932	1.52572
chr1	4932	4943	1.33501
chr1	4943	4945	0.953576
chr1	4945	4949	0.572145
chr1	4949	4950	0.38143
chr1	4950	4956	0.0
chr1	4956	4957	0.190715
chr1	4957	4968	0.572145
chr1	4968	4970	0.76286
chr1	4970	4993	0.953576
chr1	4993	4994	1.14429
chr1	4994	4995	0.953576
chr1	4995	5007	0.572145
chr1	5007	5009	0.38143
chr1	5009	5016	0.190715
chr1	5016	5026	0.38143
chr1	5026	5031	0.572145
chr1	5031	5055	0.38143
chr1	5055	5064	0.190715
chr1	5064	5065	0.0
chr1	5065	5070	0.38143
chr1	5070	5098	0.572145
chr1	5098	5104	0.76286
chr1	5104	5109	0.38143
chr1	5109	5137	0.190715
chr1	5137	5140	0.0
chr1	5140	5143	0.190715
chr1	5143	5151	0.572145
chr1	5151	5155	0.76286
chr1	5155	5178	0.953576
chr1	5178	5180	0.76286
chr1	5180	5182	0.953576
chr1	5182	5190	0.572145
chr1	5190	5194	0.38143
chr1	5194	5216	0.190715
chr1	5216	5217	0.38143
chr1	5217	5219	0.572145
chr1	5219	5220	0.38143
chr1	5220	5227	0.572145
chr1	5227	5255	0.76286
chr1	5255	5256	0.572145
chr1	5256	5259	0.38143
chr1	5259	5266	0.190715
chr1	5266	5271	0.0
chr1	5271	5273	0.190715
chr1	5273	5276	0.38143
chr1	5276	5283	0.572145
chr1	5283	5287	0.76286
chr1	5287	5307	0.953576
chr1	5307	5309	0.76286
chr1	5309	5314	0.572145
chr1	5314	5322	0.38143
chr1	5322	5325	0.190715
chr1	5325	5342	0.0
chr1	5342	5343	0.190715
chr1	5343	5345	0.38143
chr1	5345	5351	0.572145
chr1	5351	5353	0.76286
chr1	5353	5359	0.953576
chr1	5359	5360	1.14429
chr1	5360	5374	1.33501
chr1	5374	5382	1.52572
chr1	5382	5392	1.33501
chr1	5392	5393	1.14429
chr1	5393	5397	1.33501
chr1	5397	5399	1.14429
chr1	5399	5412	0.953576
chr1	5412	5413	0.76286
chr1	5413	5419	0.572145
chr1	5419	5429	0.38143
chr1	5429	5431	0.190715
chr1	5431	5437	0.0
chr1	5437	5438	0.190715
chr1	5438	5441	0.38143
chr1	5441	5444	0.572145
chr1	5444	5447	0.76286
chr1	5447	5448	0.953576
chr1	5448	5454	1.14429
chr1	5454	5456	1.33501
chr1	5456	5457	1.71644
chr1	5457	5458	1.90715
chr1	5458	5459	2.09787
chr1	5459	5462	2.28858
chr1	5462	5472	2.4793
chr1	5472	5476	2.67001
chr1	5476	5477	2.4793
chr1	5477	5478	2.28858
chr1	5478	5479	2.4793
chr1	5479	5484	2.28858
chr1	5484	5486	2.09787
chr1	5486	5492	1.90715
chr1	5492	5493	1.71644
chr1	5493	5495	1.90715
chr1	5495	5496	1.52572
chr1	5496	5498	1.14429
chr1	5498	5500	0.953576
chr1	5500	5501	0.76286
chr1	5501	5504	0.953576
chr1	5504	5510	1.14429
chr1	5510	5511	0.953576
chr1	5511	5512	0.76286
chr1	5512	5514	0.953576
chr1	5514	5516	1.14429
chr1	5516	5519	0.953576
chr1	5519	5531	1.14429
chr1	5531	5532	0.953576
chr1	5532	5534	0.76286
chr1	5534	5535	0.953576
chr1	5535	5542	1.33501
chr1	5542	5543	1.52572
chr1	5543	5551	1.33501
chr1	5551	5553	1.14429
chr1	5553	5557	0.953576
chr1	5557	5561	0.76286
chr1	5561	5562	0.572145
chr1	5562	5565	0.76286
chr1	5565	5572	1.14429
chr1	5572	5574	0.953576
chr1	5574	5578	0.76286
chr1	5578	5580	0.953576
chr1	5580	5582	0.76286
chr1	5582	5583	0.953576
chr1	5583	5596	1.14429
chr1	5596	5597	1.33501
chr1	5597	5599	1.52572
chr1	5599	5600	1.71644
chr1	5600	5601	2.09787
chr1	5601	5603	1.90715
chr1	5603	5607	1.71644
chr1	5607	5615	1.90715
chr1	5615	5617	2.09787
chr1	5617	5619	1.90715
chr1	5619	5621	2.09787
chr1	5621	5622	1.90715
chr1	5622	5624	1.71644
chr1	5624	5625	1.90715
chr1	5625	5626	1.71644
chr1	5626	5627	2.09787
chr1	5627	5630	2.28858
chr1	5630	5631	2.4793
chr1	5631	5639	2.28858
chr1	5639	5640	2.09787
chr1	5640	5645	1.90715
chr1	5645	5646	2.09787
chr1	5646	5649	1.90715
chr1	5649	5654	2.09787
chr1	5654	5656	1.71644
chr1	5656	5657	1.90715
chr1	5657	5658	2.09787
chr1	5658	5663	1.90715
chr1	5663	5665	1.71644
chr1	5665	5666	1.52572
chr1	5666	5674	1.14429
chr1	5674	5677	0.953576
chr1	5677	5678	1.14429
chr1	5678	5679	0.953576
chr1	5679	5680	1.14429
chr1	5680	5687	0.953576
chr1	5687	5688	0.76286
chr1	5688	5689	0.953576
chr1	5689	5694	1.14429
chr1	5694	5695	1.33501
chr1	5695	5711	1.14429
chr1	5711	5713	1.33501
chr1	5713	5716	1.52572
chr1	5716	5718	1.33501
chr1	5718	5720	1.14429
chr1	5720	5721	1.52572
chr1	5721	5726	1.71644
chr1	5726	5728	1.52572
chr1	5728	5733	1.33501
chr1	5733	5734	1.14429
chr1	5734	5737	0.953576
chr1	5737	5738	1.14429
chr1	5738	5740	1.33501
chr1	5740	5750	1.52572
chr1	5750	5752	1.33501
chr1	5752	5756	1.14429
chr1	5756	5757	1.33501
chr1	5757	5776	0.76286
chr1	5776	5779	0.38143
chr1	5779	5785	0.190715
chr1	5785	5794	0.572145
chr1	5794	5795	0.38143
chr1	5795	5800	0.572145
chr1	5800	5810	0.76286
chr1	5810	5816	0.953576
chr1	5816	5821	1.14429
chr1	5821	5823	1.33501
chr1	5823	5826	0.953576
chr1	5826	5833	1.14429
chr1	5833	5839	0.953576
chr1	5839	5849	0.76286
chr1	5849	5855	0.572145
chr1	5855	5859	0.38143
chr1	5859	5864	0.190715
chr1	5864	5880	0.0
chr1	5880	5884	0.190715
chr1	5884	5900	0.38143
chr1	5900	5901	0.572145
chr1	5901	5914	0.76286
chr1	5914	5918	0.953576
chr1	5918	5923	0.76286
chr1	5923	5925	0.572145
chr1	5925	5927	0.76286
chr1	5927	5937	0.953576
chr1	5937	5939	0.76286
chr1	5939	5952	0.572145
chr1	5952	5964	0.38143
chr1	5964	5986	0.190715
chr1	5986	6002	0.38143
chr1	6002	6003	0.572145
chr1	6003	6010	0.76286
chr1	6010	6012	0.953576
chr1	6012	6016	1.14429
chr1	6016	6025	1.33501
chr1	6025	6031	1.14429
chr1	6031	6039	1.33501
chr1	6039	6040	1.52572
chr1	6040	6043	1.33501
chr1	6043	6044	1.14429
chr1	6044	6047	1.52572
chr1	6047	6049	1.71644
chr1	6049	6051	1.52572
chr1	6051	6054	1.33501
chr1	6054	6060	1.14429
chr1	6060	6067	1.33501
chr1	6067	6076	1.52572
chr1	6076	6079	1.33501
chr1	6079	6081	1.71644
chr1	6081	6083	1.52572
chr1	6083	6085	1.14429
chr1	6085	6086	1.52572
chr1	6086	6087	1.71644
chr1	6087	6088	2.4793
chr1	6088	6091	2.67001
chr1	6091	6096	2.86073
chr1	6096	6098	3.05144
chr1	6098	6099	2.86073
chr1	6099	6101	3.05144
chr1	6101	6104	3.43287
chr1	6104	6106	3.24216
chr1	6106	6109	3.05144
chr1	6109	6116	3.24216
chr1	6116	6117	3.62359
chr1	6117	6121	3.24216
chr1	6121	6124	3.05144
chr1	6124	6125	2.67001
chr1	6125	6126	2.28858
chr1	6126	6127	2.09787
chr1	6127	6129	1.90715
chr1	6129	6130	2.28858
chr1	6130	6131	2.4793
chr1	6131	6133	2.86073
chr1	6133	6137	2.67001
chr1	6137	6140	2.4793
chr1	6140	6148	2.28858
chr1	6148	6155	2.09787
chr1	6155	6157	1.71644
chr1	6157	6165	1.90715
chr1	6165	6168	1.33501
chr1	6168	6170	0.76286
chr1	6170	6185	0.38143
chr1	6185	6194	0.572145
chr1	6194	6208	0.38143
chr1	6208	6210	0.190715
chr1	6210	6215	0.38143
chr1	6215	6223	0.572145
chr1	6223	6244	0.38143
chr1	6244	6246	0.572145
chr1	6246	6247	0.76286
chr1	6247	6253	0.572145
chr1	6253	6263	0.38143
chr1	6263	6265	0.572145
chr1	6265	6276	0.76286
chr1	6276	6283	0.953576
chr1	6283	6286	0.76286
chr1	6286	6290	0.953576
chr1	6290	6292	1.14429
chr1	6292	6294	1.90715
chr1	6294	6301	2.09787
chr1	6301	6304	1.90715
chr1	6304	6305	1.71644
chr1	6305	6306	2.09787
chr1	6306	6309	2.28858
chr1	6309	6314	2.4793
chr1	6314	6317	2.28858
chr1	6317	6321	2.4793
chr1	6321	6323	2.67001
chr1	6323	6325	2.28858
chr1	6325	6329	2.67001
chr1	6329	6330	2.4793
chr1	6330	6337	1.71644
chr1	6337	6344	2.09787
chr1	6344	6345	1.71644
chr1	6345	6346	1.52572
chr1	6346	6347	1.71644
chr1	6347	6354	1.52572
chr1	6354	6356	1.71644
chr1	6356	6359	1.52572
chr1	6359	6362	1.33501
chr1	6362	6363	1.52572
chr1	6363	6369	1.14429
chr1	6369	6370	1.52572
chr1	6370	6372	1.71644
chr1	6372	6375	1.90715
chr1	6375	6376	1.71644
chr1	6376	6377	2.09787
chr1	6377	6380	2.28858
chr1	6380	6384	2.4793
chr1	6384	6386	3.43287
chr1	6386	6390	3.62359
chr1	6390	6393	3.8143
chr1	6393	6395	3.62359
chr1	6395	6400	3.8143
chr1	6400	6407	3.43287
chr1	6407	6408	3.62359
chr1	6408	6409	3.24216
chr1	6409	6410	3.05144
chr1	6410	6414	2.86073
chr1	6414	6418	2.09787
chr1	6418	6422	1.90715
chr1	6422	6423	1.52572
chr1	6423	6424	0.76286
chr1	6424	6426	0.572145
chr1	6426	6428	0.76286
chr1	6428	6434	0.572145
chr1	6434	6437	0.38143
chr1	6437	6441	0.190715
chr1	6441	6455	0.38143
chr1	6455	6465	0.76286
chr1	6465	6473	0.572145
chr1	6473	6480	0.76286
chr1	6480	6491	0.572145
chr1	6491	6494	0.76286
chr1	6494	6508	0.38143
chr1	6508	6512	0.572145
chr1	6512	6531	0.38143
chr1	6531	6547	0.572145
chr1	6547	6564	0.38143
chr1	6564	6565	0.572145
chr1	6565	6567	0.953576
chr1	6567	6568	1.14429
chr1	6568	6570	1.33501
chr1	6570	6579	1.14429
chr1	6579	6592	1.33501
chr1	6592	6598	1.52572
chr1	6598	6601	1.33501
chr1	6601	6604	1.14429
chr1	6604	6605	0.953576
chr1	6605	6607	0.76286
chr1	6607	6611	0.38143
chr1	6611	6613	0.572145
chr1	6613	6614	0.76286
chr1	6614	6615	0.953576
chr1	6615	6617	1.14429
chr1	6617	6625	1.33501
chr1	6625	6630	1.52572
chr1	6630	6631	1.71644
chr1	6631	6637	1.52572
chr1	6637	6639	1.71644
chr1	6639	6642	1.90715
chr1	6642	6650	2.09787
chr1	6650	6652	1.90715
chr1	6652	6655	1.33501
chr1	6655	6656	1.14429
chr1	6656	6657	0.953576
chr1	6657	6661	1.14429
chr1	6661	6664	1.33501
chr1	6664	6668	1.14429
chr1	6668	6674	0.953576
chr1	6674	6675	0.76286
chr1	6675	6678	1.14429
chr1	6678	6679	0.953576
chr1	6679	6681	1.14429
chr1	6681	6685	0.953576
chr1	6685	6696	1.14429
chr1	6696	6697	0.953576
chr1	6697	6698	1.14429
chr1	6698	6700	1.33501
chr1	6700	6714	1.14429
chr1	6714	6718	0.76286
chr1	6718	6719	0.572145
chr1	6719	6725	0.76286
chr1	6725	6736	0.953576
chr1	6736	6737	0.76286
chr1	6737	6743	0.572145
chr1	6743	6758	0.76286
chr1	6758	6761	0.572145
chr1	6761	6763	0.76286
chr1	6763	6764	0.572145
chr1	6764	6765	0.38143
chr1	6765	6772	0.572145
chr1	6772	6775	0.38143
chr1	6775	6789	0.76286
chr1	6789	6800	0.572145
chr1	6800	6814	0.38143
chr1	6814	6864	0.0
chr1	6864	6883	0.190715
chr1	6883	6884	0.76286
chr1	6884	6898	1.14429
chr1	6898	6901	0.953576
chr1	6901	6902	1.14429
chr1	6902	6904	1.33501
chr1	6904	6905	1.52572
chr1	6905	6910	1.71644
chr1	6910	6922	1.52572
chr1	6922	6923	0.953576
chr1	6923	6924	0.76286
chr1	6924	6930	0.572145
chr1	6930	6936	0.190715
chr1	6936	6938	0.38143
chr1	6938	6952	0.190715
chr1	6952	6953	0.572145
chr1	6953	6955	0.76286
chr1	6955	6958	0.953576
chr1	6958	6959	1.14429
chr1	6959	6960	1.33501
chr1	6960	6967	1.52572
chr1	6967	6973	1.71644
chr1	6973	6976	1.52572
chr1	6976	6977	1.71644
chr1	6977	6991	1.90715
chr1	6991	6993	1.33501
chr1	6993	6994	1.14429
chr1	6994	6996	1.33501
chr1	6996	6997	1.52572
chr1	6997	7001	0.953576
chr1	7001	7006	1.14429
chr1	7006	7015	0.953576
chr1	7015	7018	0.572145
chr1	7018	7020	0.76286
chr1	7020	7027	0.953576
chr1	7027	7033	1.14429
chr1	7033	7040	0.953576
chr1	7040	7044	0.76286
chr1	7044	7049	0.953576
chr1	7049	7052	1.14429
chr1	7052	7053	1.52572
chr1	7053	7057	1.90715
chr1	7057	7060	1.71644
chr1	7060	7073	1.90715
chr1	7073	7083	1.71644
chr1	7083	7088	1.52572
chr1	7088	7089	1.14429
chr1	7089	7091	0.76286
chr1	7091	7092	0.953576
chr1	7092	7098	0.76286
chr1	7098	7102	0.38143
chr1	7102	7105	0.572145
chr1	7105	7106	0.38143
chr1	7106	7109	0.572145
chr1	7109	7110	0.76286
chr1	7110	7121	0.953576
chr1	7121	7129	1.14429
chr1	7129	7141	0.953576
chr1	7141	7143	0.76286
chr1	7143	7148	0.572145
chr1	7148	7149	0.38143
chr1	7149	7158	0.190715
chr1	7158	7159	0.38143
chr1	7159	7160	0.572145
chr1	7160	7174	0.38143
chr1	7174	7186	0.572145
chr1	7186	7189	0.76286
chr1	7189	7190	0.953576
chr1	7190	7197	1.52572
chr1	7197	7198	1.33501
chr1	7198	7199	1.14429
chr1	7199	7200	1.33501
chr1	7200	7201	1.71644
chr1	7201	7206	2.09787
chr1	7206	7208	2.28858
chr1	7208	7210	2.67001
chr1	7210	7213	2.86073
chr1	7213	7218	2.67001
chr1	7218	7225	2.86073
chr1	7225	7228	2.67001
chr1	7228	7229	2.86073
chr1	7229	7231	2.28858
chr1	7231	7238	2.4793
chr1	7238	7239	2.28858
chr1	7239	7240	1.71644
chr1	7240	7244	1.52572
chr1	7244	7245	1.33501
chr1	7245	7248	0.953576
chr1	7248	7249	1.14429
chr1	7249	7251	0.76286
chr1	7251	7252	0.953576
chr1	7252	7254	1.14429
chr1	7254	7255	1.52572
chr1	7255	7256	1.71644
chr1	7256	7260	1.52572
chr1	7260	7265	1.71644
chr1	7265	7266	1.90715
chr1	7266	7268	1.71644
chr1	7268	7269	1.90715
chr1	7269	7276	1.71644
chr1	7276	7280	1.90715
chr1	7280	7285	1.71644
chr1	7285	7286	1.90715
chr1	7286	7290	1.71644
chr1	7290	7293	2.09787
chr1	7293	7297	1.52572
chr1	7297	7299	1.33501
chr1	7299	7302	1.52572
chr1	7302	7306	1.33501
chr1	7306	7315	1.14429
chr1	7315	7316	0.953576
chr1	7316	7318	1.52572
chr1	7318	7324	1.71644
chr1	7324	7328	1.52572
chr1	7328	7330	1.14429
chr1	7330	7338	0.953576
chr1	7338	7343	0.76286
chr1	7343	7347	0.572145
chr1	7347	7349	0.76286
chr1	7349	7355	0.953576
chr1	7355	7357	0.572145
chr1	7357	7374	0.38143
chr1	7374	7380	0.572145
chr1	7380	7382	0.76286
chr1	7382	7383	0.953576
chr1	7383	7384	1.14429
chr1	7384	7387	0.953576
chr1	7387	7388	1.33501
chr1	7388	7392	1.14429
chr1	7392	7399	1.33501
chr1	7399	7401	1.52572
chr1	7401	7410	1.71644
chr1	7410	7415	1.52572
chr1	7415	7416	1.71644
chr1	7416	7418	1.90715
chr1	7418	7421	1.71644
chr1	7421	7422	1.52572
chr1	7422	7424	1.33501
chr1	7424	7425	1.52572
chr1	7425	7431	1.14429
chr1	7431	7438	0.953576
chr1	7438	7439	0.76286
chr1	7439	7447	0.572145
chr1	7447	7453	0.76286
chr1	7453	7455	0.572145
chr1	7455	7477	0.38143
chr1	7477	7478	0.76286
chr1	7478	7480	1.14429
chr1	7480	7481	1.71644
chr1	7481	7482	1.90715
chr1	7482	7483	2.09787
chr1	7483	7486	2.28858
chr1	7486	7489	2.09787
chr1	7489	7490	2.28858
chr1	7490	7491	2.4793
chr1	7491	7495	2.67001
chr1	7495	7502	2.86073
chr1	7502	7512	2.67001
chr1	7512	7516	3.05144
chr1	7516	7517	2.67001
chr1	7517	7519	2.28858
chr1	7519	7520	1.71644
chr1	7520	7524	1.52572
chr1	7524	7525	1.90715
chr1	7525	7526	2.09787
chr1	7526	7528	2.28858
chr1	7528	7529	2.09787
chr1	7529	7530	1.90715
chr1	7530	7533	1.71644
chr1	7533	7534	1.90715
chr1	7534	7536	1.71644
chr1	7536	7543	1.90715
chr1	7543	7544	2.09787
chr1	7544	7550	2.28858
chr1	7550	7551	2.67001
chr1	7551	7555	3.05144
chr1	7555	7557	2.86073
chr1	7557	7561	3.24216
chr1	7561	7563	3.05144
chr1	7563	7564	2.67001
chr1	7564	7572	2.28858
chr1	7572	7573	2.09787
chr1	7573	7580	1.90715
chr1	7580	7582	2.09787
chr1	7582	7583	1.90715
chr1	7583	7586	1.71644
chr1	7586	7587	1.90715
chr1	7587	7589	1.52572
chr1	7589	7590	1.33501
chr1	7590	7596	0.76286
chr1	7596	7608	0.38143
chr1	7608	7611	0.572145
chr1	7611	7617	0.953576
chr1	7617	7619	1.14429
chr1	7619	7624	0.953576
chr1	7624	7636	0.76286
chr1	7636	7647	0.953576
chr1	7647	7650	0.76286
chr1	7650	7656	0.38143
chr1	7656	7673	0.190715
chr1	7673	7674	0.38143
chr1	7674	7675	0.572145
chr1	7675	7687	0.38143
chr1	7687	7699	0.572145
chr1	7699	7700	0.76286
chr1	7700	7712	1.14429
chr1	7712	7714	0.76286
chr1	7714	7715	0.953576
chr1	7715	7719	1.14429
chr1	7719	7720	0.953576
chr1	7720	7738	1.14429
chr1	7738	7739	0.953576
chr1	7739	7740	0.572145
chr1	7740	7749	0.76286
chr1	7749	7753	0.953576
chr1	7753	7759	0.572145
chr1	7759	7764	0.38143
chr1	7764	7768	0.572145
chr1	7768	7774	1.14429
chr1	7774	7775	1.33501
chr1	7775	7777	1.52572
chr1	7777	7787	1.71644
chr1	7787	7788	1.52572
chr1	7788	7790	1.33501
chr1	7790	7804	1.52572
chr1	7804	7807	1.33501
chr1	7807	7812	1.14429
chr1	7812	7814	0.953576
chr1	7814	7816	0.76286
chr1	7816	7829	0.38143
chr1	7829	7830	0.572145
chr1	7830	7832	0.76286
chr1	7832	7833	0.953576
chr1	7833	7834	1.33501
chr1	7834	7835	1.71644
chr1	7835	7840	1.90715
chr1	7840	7847	2.09787
chr1	7847	7856	2.28858
chr1	7856	7862	2.4793
chr1	7862	7866	2.28858
chr1	7866	7868	2.4793
chr1	7868	7869	2.09787
chr1	7869	7872	1.90715
chr1	7872	7873	1.71644
chr1	7873	7874	1.52572
chr1	7874	7876	1.33501
chr1	7876	7878	1.71644
chr1	7878	7886	1.52572
chr1	7886	7887	1.33501
chr1	7887	7895	1.52572
chr1	7895	7901	1.33501
chr1	7901	7902	1.52572
chr1	7902	7903	1.33501
chr1	7903	7905	1.52572
chr1	7905	7911	1.33501
chr1	7911	7915	1.14429
chr1	7915	7926	0.76286
chr1	7926	7933	0.572145
chr1	7933	7940	0.76286
chr1	7940	7942	0.572145
chr1	7942	7955	0.38143
chr1	7955	7972	0.190715
chr1	7972	7991	0.0
chr1	7991	7993	0.190715
chr1	7993	8000	0.38143
chr1	8000	8015	0.572145
chr1	8015	8028	0.76286
chr1	8028	8029	0.953576
chr1	8029	8032	1.33501
chr1	8032	8037	1.14429
chr1	8037	8039	1.33501
chr1	8039	8042	1.14429
chr1	8042	8046	1.33501
chr1	8046	8058	1.52572
chr1	8058	8062	2.09787
chr1	8062	8063	2.28858
chr1	8063	8064	2.09787
chr1	8064	8067	2.28858
chr1	8067	8068	2.09787
chr1	8068	8069	1.71644
chr1	8069	8079	1.52572
chr1	8079	8085	1.71644
chr1	8085	8087	1.52572
chr1	8087	8092	1.71644
chr1	8092	8097	1.52572
chr1	8097	8098	1.14429
chr1	8098	8101	1.33501
chr1	8101	8105	1.14429
chr1	8105	8115	1.33501
chr1	8115	8118	1.14429
chr1	8118	8125	0.76286
chr1	8125	8127	1.14429
chr1	8127	8128	2.09787
chr1	8128	8130	2.28858
chr1	8130	8132	2.67001
chr1	8132	8133	2.86073
chr1	8133	8136	3.05144
chr1	8136	8142	2.86073
chr1	8142	8143	3.24216
chr1	8143	8146	3.43287
chr1	8146	8147	3.8143
chr1	8147	8151	4.19573
chr1	8151	8154	4.38645
chr1	8154	8155	4.57716
chr1	8155	8157	4.76788
chr1	8157	8164	4.95859
chr1	8164	8166	4.57716
chr1	8166	8167	4.00502
chr1	8167	8168	3.62359
chr1	8168	8171	3.24216
chr1	8171	8172	3.05144
chr1	8172	8175	2.86073
chr1	8175	8181	2.67001
chr1	8181	8185	2.09787
chr1	8185	8186	1.71644
chr1	8186	8191	1.33501
chr1	8191	8194	1.52572
chr1	8194	8196	1.33501
chr1	8196	8204	1.14429
chr1	8204	8205	0.953576
chr1	8205	8223	0.572145
chr1	8223	8228	0.76286
chr1	8228	8229	0.953576
chr1	8229	8232	0.76286
chr1	8232	8256	0.572145
chr1	8256	8257	0.76286
chr1	8257	8262	0.953576
chr1	8262	8266	0.76286
chr1	8266	8269	0.572145
chr1	8269	8285	0.38143
chr1	8285	8286	0.190715
chr1	8286	8298	0.38143
chr1	8298	8313	0.572145
chr1	8313	8322	0.76286
chr1	8322	8323	0.953576
chr1	8323	8325	1.14429
chr1	8325	8333	0.953576
chr1	8333	8337	0.76286
chr1	8337	8342	0.572145
chr1	8342	8343	0.76286
chr1	8343	8346	0.953576
chr1	8346	8349	1.33501
chr1	8349	8350	1.52572
chr1	8350	8360	1.33501
chr1	8360	8362	1.52572
chr1	8362	8367	1.33501
chr1	8367	8369	1.52572
chr1	8369	8371	1.71644
chr1	8371	8380	1.52572
chr1	8380	8381	1.33501
chr1	8381	8385	1.14429
chr1	8385	8387	0.76286
chr1	8387	8388	1.14429
chr1	8388	8391	1.33501
chr1	8391	8399	1.14429
chr1	8399	8406	0.953576
chr1	8406	8408	0.76286
chr1	8408	8425	0.572145
chr1	8425	8426	0.190715
chr1	8426	8427	0.572145
chr1	8427	8428	0.76286
chr1	8428	8429	0.953576
chr1	8429	8431	1.14429
chr1	8431	8433	1.33501
chr1	8433	8446	1.52572
chr1	8446	8449	1.71644
chr1	8449	8453	1.52572
chr1	8453	8459	1.71644
chr1	8459	8464	1.52572
chr1	8464	8465	1.33501
chr1	8465	8467	0.953576
chr1	8467	8468	0.76286
chr1	8468	8480	0.572145
chr1	8480	8484	0.76286
chr1	8484	8485	1.14429
chr1	8485	8492	0.953576
chr1	8492	8509	0.76286
chr1	8509	8511	0.572145
chr1	8511	8513	0.76286
chr1	8513	8518	1.14429
chr1	8518	8521	0.953576
chr1	8521	8522	1.14429
chr1	8522	8523	1.52572
chr1	8523	8524	1.33501
chr1	8524	8525	1.52572
chr1	8525	8528	1.71644
chr1	8528	8529	1.90715
chr1	8529	8532	2.09787
chr1	8532	8537	2.28858
chr1	8537	8541	2.4793
chr1	8541	8542	2.86073
chr1	8542	8544	3.05144
chr1	8544	8546	3.24216
chr1	8546	8547	3.05144
chr1	8547	8548	3.24216
chr1	8548	8549	3.43287
chr1	8549	8552	3.62359
chr1	8552	8557	3.43287
chr1	8557	8561	3.62359
chr1	8561	8562	3.24216
chr1	8562	8563	2.67001
chr1	8563	8567	2.86073
chr1	8567	8568	2.67001
chr1	8568	8571	2.4793
chr1	8571	8574	2.28858
chr1	8574	8576	2.4793
chr1	8576	8581	2.28858
chr1	8581	8583	2.09787
chr1	8583	8584	1.90715
chr1	8584	8585	1.71644
chr1	8585	8587	1.90715
chr1	8587	8588	1.71644
chr1	8588	8590	1.52572
chr1	8590	8596	1.71644
chr1	8596	8599	1.52572
chr1	8599	8602	1.33501
chr1	8602	8612	1.14429
chr1	8612	8613	0.953576
chr1	8613	8619	1.14429
chr1	8619	8620	0.76286
chr1	8620	8623	0.572145
chr1	8623	8624	0.76286
chr1	8624	8628	0.572145
chr1	8628	8629	0.76286
chr1	8629	8631	0.572145
chr1	8631	8652	0.76286
chr1	8652	8653	0.572145
chr1	8653	8655	1.14429
chr1	8655	8656	1.52572
chr1	8656	8662	1.71644
chr1	8662	8667	1.52572
chr1	8667	8672	1.33501
chr1	8672	8673	1.71644
chr1	8673	8686	1.90715
chr1	8686	8690	2.09787
chr1	8690	8691	2.28858
chr1	8691	8692	2.09787
chr1	8692	8694	1.90715
chr1	8694	8695	1.52572
chr1	8695	8703	1.33501
chr1	8703	8707	1.52572
chr1	8707	8709	1.71644
chr1	8709	8710	1.52572
chr1	8710	8717	1.33501
chr1	8717	8725	1.52572
chr1	8725	8729	1.33501
chr1	8729	8736	1.14429
chr1	8736	8741	1.33501
chr1	8741	8746	1.14429
chr1	8746	8751	0.953576
chr1	8751	8756	0.76286
chr1	8756	8758	0.572145
chr1	8758	8760	1.33501
chr1	8760	8768	1.52572
chr1	8768	8770	1.71644
chr1	8770	8775	1.52572
chr1	8775	8779	1.33501
chr1	8779	8782	1.52572
chr1	8782	8788	1.71644
chr1	8788	8797	1.52572
chr1	8797	8804	0.76286
chr1	8804	8805	0.953576
chr1	8805	8818	0.76286
chr1	8818	8820	0.572145
chr1	8820	8821	0.38143
chr1	8821	8835	0.190715
chr1	8835	8836	0.572145
chr1	8836	8837	2.67001
chr1	8837	8839	3.24216
chr1	8839	8840	3.43287
chr1	8840	8841	3.62359
chr1	8841	8842	3.8143
chr1	8842	8843	4.57716
chr1	8843	8846	4.76788
chr1	8846	8847	4.95859
chr1	8847	8848	5.34002
chr1	8848	8849	5.53074
chr1	8849	8851	5.72145
chr1	8851	8853	5.91217
chr1	8853	8854	6.10288
chr1	8854	8855	6.2936
chr1	8855	8856	6.48431
chr1	8856	8860	7.05646
chr1	8860	8869	7.6286
chr1	8869	8874	7.81932
chr1	8874	8875	7.6286
chr1	8875	8877	4.95859
chr1	8877	8878	4.76788
chr1	8878	8879	4.57716
chr1	8879	8880	4.19573
chr1	8880	8881	4.00502
chr1	8881	8882	3.8143
chr1	8882	8883	3.24216
chr1	8883	8886	3.43287
chr1	8886	8888	3.24216
chr1	8888	8890	2.86073
chr1	8890	8892	2.67001
chr1	8892	8893	2.4793
chr1	8893	8895	2.28858
chr1	8895	8899	1.71644
chr1	8899	8904	1.52572
chr1	8904	8908	1.33501
chr1	8908	8914	1.14429
chr1	8914	8920	1.33501
chr1	8920	8922	0.953576
chr1	8922	8935	0.572145
chr1	8935	8938	0.38143
chr1	8938	8953	0.190715
chr1	8953	8958	0.0
chr1	8958	8992	0.190715
chr1	8992	8998	0.0
chr1	8998	8999	0.572145
chr1	8999	9001	0.76286
chr1	9001	9002	1.33501
chr1	9002	9003	2.86073
chr1	9003	9007	3.43287
chr1	9007	9010	3.8143
chr1	9010	9014	4.00502
chr1	9014	9019	4.19573
chr1	9019	9021	4.38645
chr1	9021	9025	4.19573
chr1	9025	9026	4.38645
chr1	9026	9031	4.19573
chr1	9031	9033	4.38645
chr1	9033	9035	4.19573
chr1	9035	9037	4.38645
chr1	9037	9038	4.00502
chr1	9038	9041	1.90715
chr1	9041	9043	1.52572
chr1	9043	9045	1.71644
chr1	9045	9049	1.33501
chr1	9049	9053	1.14429
chr1	9053	9058	0.953576
chr1	9058	9063	0.76286
chr1	9063	9070	0.953576
chr1	9070	9073	0.76286
chr1	9073	9075	0.572145
chr1	9075	9080	0.953576
chr1	9080	9087	1.14429
chr1	9087	9090	1.33501
chr1	9090	9093	1.52572
chr1	9093	9096	1.71644
chr1	9096	9102	1.90715
chr1	9102	9104	1.52572
chr1	9104	9106	1.71644
chr1	9106	9113	1.90715
chr1	9113	9119	1.52572
chr1	9119	9126	1.14429
chr1	9126	9129	0.953576
chr1	9129	9130	0.76286
chr1	9130	9132	0.953576
chr1	9132	9135	0.76286
chr1	9135	9142	0.572145
chr1	9142	9143	0.76286
chr1	9143	9145	0.572145
chr1	9145	9153	0.38143
chr1	9153	9168	0.572145
chr1	9168	9175	0.38143
chr1	9175	9176	1.52572
chr1	9176	9177	2.4793
chr1	9177	9189	2.86073
chr1	9189	9193	2.67001
chr1	9193	9200	3.24216
chr1	9200	9211	3.43287
chr1	9211	9214	3.05144
chr1	9214	9215	1.14429
chr1	9215	9220	0.76286
chr1	9220	9228	0.572145
chr1	9228	9229	0.76286
chr1	9229	9231	0.953576
chr1	9231	9233	0.76286
chr1	9233	9239	0.953576
chr1	9239	9259	0.76286
chr1	9259	9267	1.14429
chr1	9267	9268	1.52572
chr1	9268	9271	1.33501
chr1	9271	9272	1.52572
chr1	9272	9273	1.33501
chr1	9273	9274	1.52572
chr1	9274	9277	1.71644
chr1	9277	9281	1.90715
chr1	9281	9282	2.09787
chr1	9282	9283	2.28858
chr1	9283	9286	2.4793
chr1	9286	9290	2.67001
chr1	9290	9298	2.86073
chr1	9298	9304	2.4793
chr1	9304	9306	3.05144
chr1	9306	9309	2.28858
chr1	9309	9312	2.09787
chr1	9312	9313	1.90715
chr1	9313	9316	1.71644
chr1	9316	9319	1.52572
chr1	9319	9321	1.33501
chr1	9321	9322	1.52572
chr1	9322	9328	1.33501
chr1	9328	9329	1.52572
chr1	9329	9341	1.33501
chr1	9341	9343	1.71644
chr1	9343	9347	1.14429
chr1	9347	9354	1.33501
chr1	9354	9360	1.52572
chr1	9360	9362	1.33501
chr1	9362	9364	1.14429
chr1	9364	9369	1.52572
chr1	9369	9371	1.33501
chr1	9371	9380	1.14429
chr1	9380	9392	0.953576
chr1	9392	9393	1.14429
chr1	9393	9394	0.953576
chr1	9394	9403	1.33501
chr1	9403	9406	0.953576
chr1	9406	9411	0.76286
chr1	9411	9412	1.14429
chr1	9412	9417	1.52572
chr1	9417	9424	1.71644
chr1	9424	9431	1.52572
chr1	9431	9432	1.33501
chr1	9432	9437	0.953576
chr1	9437	9439	1.14429
chr1	9439	9440	1.33501
chr1	9440	9441	1.52572
chr1	9441	9445	1.90715
chr1	9445	9447	2.09787
chr1	9447	9449	2.28858
chr1	9449	9450	1.90715
chr1	9450	9451	2.09787
chr1	9451	9456	1.71644
chr1	9456	9476	1.90715
chr1	9476	9478	1.71644
chr1	9478	9479	1.52572
chr1	9479	9480	1.33501
chr1	9480	9484	0.76286
chr1	9484	9488	0.38143
chr1	9488	9494	0.190715
chr1	9494	9502	0.0
chr1	9502	9504	0.190715
chr1	9504	9506	0.38143
chr1	9506	9507	0.76286
chr1	9507	9509	0.953576
chr1	9509	9517	1.14429
chr1	9517	9518	1.33501
chr1	9518	9519	1.52572
chr1	9519	9522	1.71644
chr1	9522	9527	1.90715
chr1	9527	9530	2.09787
chr1	9530	9533	2.28858
chr1	9533	9534	2.67001
chr1	9534	9539	2.86073
chr1	9539	9541	2.67001
chr1	9541	9542	2.4793
chr1	9542	9545	2.28858
chr1	9545	9546	1.90715
chr1	9546	9548	1.71644
chr1	9548	9549	1.52572
chr1	9549	9550	1.71644
chr1	9550	9551	1.90715
chr1	9551	9555	2.09787
chr1	9555	9556	2.28858
chr1	9556	9557	2.09787
chr1	9557	9561	1.90715
chr1	9561	9566	1.71644
chr1	9566	9569	1.52572
chr1	9569	9571	1.33501
chr1	9571	9573	0.953576
[truncated: 1,835 more rows]
