# Supplementary material for: Structural modularity of the XIST ribonucleoprotein complex
Source: Nat Commun. 2020 Dec 2;11:6163. doi: 10.1038/s41467-020-20040-3 (PMC7710737; doi:10.1038/s41467-020-20040-3)
Supplement: Supplementary file 6 — Source Data [file 41467_2020_20040_MOESM6_ESM.zip › sourcedata/fig2efgi/K562_DHX30_1_neg_XIST_1_hsXIST.bedgraph]

chr1	0	159	0.0
chr1	159	193	0.38138
chr1	193	199	0.76276
chr1	199	200	1.14414
chr1	200	226	0.76276
chr1	226	239	0.38138
chr1	239	257	0.0
chr1	257	262	0.38138
chr1	262	291	0.76276
chr1	291	292	1.14414
chr1	292	296	0.76276
chr1	296	307	0.38138
chr1	307	314	0.76276
chr1	314	336	0.38138
chr1	336	369	0.0
chr1	369	406	0.38138
chr1	406	407	0.76276
chr1	407	410	1.14414
chr1	410	414	0.76276
chr1	414	447	1.14414
chr1	447	448	0.76276
chr1	448	451	0.38138
chr1	451	454	1.14414
chr1	454	492	0.76276
chr1	492	497	0.0
chr1	497	526	0.38138
chr1	526	651	0.0
chr1	651	652	0.76276
chr1	652	683	1.14414
chr1	683	692	0.76276
chr1	692	693	0.38138
chr1	693	696	0.0
chr1	696	718	0.38138
chr1	718	721	0.0
chr1	721	739	0.38138
chr1	739	751	0.76276
chr1	751	763	0.38138
chr1	763	787	0.0
chr1	787	822	0.38138
chr1	822	827	0.76276
chr1	827	839	1.14414
chr1	839	841	1.52552
chr1	841	843	1.9069
chr1	843	845	2.28828
chr1	845	847	2.66966
chr1	847	863	3.05104
chr1	863	865	2.66966
chr1	865	867	2.28828
chr1	867	868	1.14414
chr1	868	882	0.76276
chr1	882	885	0.38138
chr1	885	906	0.0
chr1	906	934	0.38138
chr1	934	946	0.76276
chr1	946	947	1.14414
chr1	947	959	0.76276
chr1	959	966	1.14414
chr1	966	970	1.52552
chr1	970	971	1.9069
chr1	971	974	2.28828
chr1	974	975	3.05104
chr1	975	992	2.28828
chr1	992	993	0.0
chr1	993	994	1.14414
chr1	994	1006	1.52552
chr1	1006	1007	1.9069
chr1	1007	1009	2.66966
chr1	1009	1014	3.43242
chr1	1014	1018	3.8138
chr1	1018	1021	2.66966
chr1	1021	1024	3.05104
chr1	1024	1036	2.66966
chr1	1036	1037	3.05104
chr1	1037	1038	2.66966
chr1	1038	1045	2.28828
chr1	1045	1047	1.52552
chr1	1047	1050	1.14414
chr1	1050	1056	0.76276
chr1	1056	1058	0.38138
chr1	1058	1065	0.0
chr1	1065	1068	0.38138
chr1	1068	1074	0.76276
chr1	1074	1091	1.14414
chr1	1091	1092	1.52552
chr1	1092	1099	1.9069
chr1	1099	1101	2.28828
chr1	1101	1104	2.66966
chr1	1104	1106	2.28828
chr1	1106	1109	1.9069
chr1	1109	1120	1.52552
chr1	1120	1131	1.9069
chr1	1131	1133	1.52552
chr1	1133	1134	2.28828
chr1	1134	1135	2.66966
chr1	1135	1138	2.28828
chr1	1138	1139	1.9069
chr1	1139	1148	2.28828
chr1	1148	1150	1.9069
chr1	1150	1152	3.05104
chr1	1152	1153	3.43242
chr1	1153	1161	4.19518
chr1	1161	1162	3.8138
chr1	1162	1166	3.05104
chr1	1166	1169	2.66966
chr1	1169	1170	3.05104
chr1	1170	1177	3.43242
chr1	1177	1179	4.19518
chr1	1179	1182	4.57656
chr1	1182	1183	5.33932
chr1	1183	1184	4.57656
chr1	1184	1191	3.43242
chr1	1191	1194	3.05104
chr1	1194	1201	2.66966
chr1	1201	1204	2.28828
chr1	1204	1205	2.66966
chr1	1205	1211	3.05104
chr1	1211	1214	2.66966
chr1	1214	1216	2.28828
chr1	1216	1218	2.66966
chr1	1218	1220	2.28828
chr1	1220	1222	2.66966
chr1	1222	1226	1.9069
chr1	1226	1245	1.52552
chr1	1245	1251	0.38138
chr1	1251	1255	1.14414
chr1	1255	1258	1.52552
chr1	1258	1263	1.14414
chr1	1263	1272	1.52552
chr1	1272	1275	2.28828
chr1	1275	1286	2.66966
chr1	1286	1287	3.05104
chr1	1287	1288	2.28828
chr1	1288	1291	1.9069
chr1	1291	1297	1.52552
chr1	1297	1302	1.14414
chr1	1302	1314	0.38138
chr1	1314	1323	0.76276
chr1	1323	1327	1.14414
chr1	1327	1328	0.76276
chr1	1328	1329	1.52552
chr1	1329	1334	1.9069
chr1	1334	1342	2.28828
chr1	1342	1343	2.66966
chr1	1343	1345	3.43242
chr1	1345	1347	4.19518
chr1	1347	1349	4.57656
chr1	1349	1355	5.33932
chr1	1355	1360	4.95794
chr1	1360	1363	4.57656
chr1	1363	1364	3.05104
chr1	1364	1375	2.66966
chr1	1375	1378	1.9069
chr1	1378	1390	0.76276
chr1	1390	1420	0.0
chr1	1420	1422	0.38138
chr1	1422	1437	0.76276
chr1	1437	1441	1.14414
chr1	1441	1442	1.52552
chr1	1442	1449	1.9069
chr1	1449	1451	2.28828
chr1	1451	1458	2.66966
chr1	1458	1460	2.28828
chr1	1460	1462	1.9069
chr1	1462	1463	1.14414
chr1	1463	1466	1.52552
chr1	1466	1481	1.9069
chr1	1481	1483	1.52552
chr1	1483	1485	1.14414
chr1	1485	1500	0.76276
chr1	1500	1504	1.14414
chr1	1504	1509	0.38138
chr1	1509	1530	0.76276
chr1	1530	1535	0.38138
chr1	1535	1563	0.0
chr1	1563	1564	0.38138
chr1	1564	1589	0.76276
chr1	1589	1593	0.38138
chr1	1593	1600	0.76276
chr1	1600	1603	1.14414
chr1	1603	1628	0.76276
chr1	1628	1634	0.38138
chr1	1634	1640	0.76276
chr1	1640	1652	0.38138
chr1	1652	1670	0.0
chr1	1670	1673	0.76276
chr1	1673	1700	1.14414
chr1	1700	1706	1.52552
chr1	1706	1707	0.38138
chr1	1707	1719	0.76276
chr1	1719	1729	1.14414
chr1	1729	1730	0.38138
chr1	1730	1736	0.76276
chr1	1736	1744	1.52552
chr1	1744	1755	1.9069
chr1	1755	1767	1.52552
chr1	1767	1773	1.9069
chr1	1773	1774	2.28828
chr1	1774	1785	1.52552
chr1	1785	1787	1.14414
chr1	1787	1789	1.52552
chr1	1789	1803	1.14414
chr1	1803	1806	0.76276
chr1	1806	1809	1.14414
chr1	1809	1811	1.52552
chr1	1811	1830	0.76276
chr1	1830	1832	1.52552
chr1	1832	1834	0.76276
chr1	1834	1839	1.52552
chr1	1839	1849	1.9069
chr1	1849	1855	2.28828
chr1	1855	1857	2.66966
chr1	1857	1859	3.05104
chr1	1859	1865	2.28828
chr1	1865	1870	2.66966
chr1	1870	1873	3.05104
chr1	1873	1875	3.43242
chr1	1875	1881	3.05104
chr1	1881	1888	3.43242
chr1	1888	1890	3.05104
chr1	1890	1893	2.66966
chr1	1893	1894	2.28828
chr1	1894	1895	1.9069
chr1	1895	1896	1.14414
chr1	1896	1898	1.52552
chr1	1898	1905	1.14414
chr1	1905	1908	0.76276
chr1	1908	1913	1.14414
chr1	1913	1925	1.52552
chr1	1925	1932	1.14414
chr1	1932	1946	1.52552
chr1	1946	1949	1.14414
chr1	1949	1958	0.76276
chr1	1958	1960	1.14414
chr1	1960	1963	0.76276
chr1	1963	1986	0.38138
chr1	1986	2061	0.0
chr1	2061	2064	0.38138
chr1	2064	2088	0.76276
chr1	2088	2096	0.38138
chr1	2096	2097	0.0
chr1	2097	2109	0.38138
chr1	2109	2133	0.76276
chr1	2133	2141	0.38138
chr1	2141	2148	0.76276
chr1	2148	2181	0.38138
chr1	2181	2202	0.0
chr1	2202	2203	0.76276
chr1	2203	2204	1.14414
chr1	2204	2237	1.52552
chr1	2237	2239	1.14414
chr1	2239	2243	1.52552
chr1	2243	2278	0.38138
chr1	2278	2280	0.76276
chr1	2280	2283	0.38138
chr1	2283	2291	0.76276
chr1	2291	2304	1.14414
chr1	2304	2305	1.52552
chr1	2305	2309	1.9069
chr1	2309	2315	1.52552
chr1	2315	2323	1.14414
chr1	2323	2355	0.76276
chr1	2355	2370	0.38138
chr1	2370	2400	0.0
chr1	2400	2412	0.38138
chr1	2412	2434	0.76276
chr1	2434	2439	0.38138
chr1	2439	2441	0.76276
chr1	2441	2470	0.38138
chr1	2470	2472	1.14414
chr1	2472	2476	1.52552
chr1	2476	2480	1.14414
chr1	2480	2499	1.52552
chr1	2499	2512	0.76276
chr1	2512	2513	0.38138
chr1	2513	2515	0.76276
chr1	2515	2517	1.14414
chr1	2517	2537	0.76276
chr1	2537	2538	1.14414
chr1	2538	2542	1.52552
chr1	2542	2547	1.9069
chr1	2547	2553	1.52552
chr1	2553	2570	1.14414
chr1	2570	2572	1.52552
chr1	2572	2578	1.14414
chr1	2578	2596	0.76276
chr1	2596	2601	1.14414
chr1	2601	2602	0.76276
chr1	2602	2610	1.14414
chr1	2610	2630	0.76276
chr1	2630	2631	0.38138
chr1	2631	2659	0.0
chr1	2659	2698	0.38138
chr1	2698	2910	0.0
chr1	2910	2932	0.38138
chr1	2932	2951	0.76276
chr1	2951	2972	0.38138
chr1	2972	2973	0.76276
chr1	2973	3013	0.38138
chr1	3013	3019	0.0
chr1	3019	3035	0.76276
chr1	3035	3040	1.14414
chr1	3040	3059	1.52552
chr1	3059	3075	0.76276
chr1	3075	3078	0.38138
chr1	3078	3149	0.0
chr1	3149	3185	0.76276
chr1	3185	3226	0.0
chr1	3226	3227	0.38138
chr1	3227	3236	0.76276
chr1	3236	3241	1.14414
chr1	3241	3264	1.52552
chr1	3264	3269	0.76276
chr1	3269	3273	1.14414
chr1	3273	3278	0.76276
chr1	3278	3299	0.38138
chr1	3299	3309	0.0
chr1	3309	3326	0.38138
chr1	3326	3329	0.76276
chr1	3329	3338	1.14414
chr1	3338	3357	0.76276
chr1	3357	3363	0.38138
chr1	3363	3444	0.0
chr1	3444	3453	0.38138
chr1	3453	3470	0.76276
chr1	3470	3475	1.14414
chr1	3475	3477	0.76276
chr1	3477	3490	1.14414
chr1	3490	3493	0.76276
chr1	3493	3494	0.38138
chr1	3494	3509	0.76276
chr1	3509	3514	1.14414
chr1	3514	3517	1.52552
chr1	3517	3535	1.14414
chr1	3535	3536	0.76276
chr1	3536	3547	1.14414
chr1	3547	3549	0.76276
chr1	3549	3566	0.38138
chr1	3566	3577	0.76276
chr1	3577	3581	0.38138
chr1	3581	3590	0.76276
chr1	3590	3619	0.38138
chr1	3619	3625	0.0
chr1	3625	3644	0.38138
chr1	3644	3657	1.14414
chr1	3657	3665	1.52552
chr1	3665	3681	1.14414
chr1	3681	3697	0.38138
chr1	3697	3703	0.0
chr1	3703	3722	0.38138
chr1	3722	3736	0.0
chr1	3736	3749	0.38138
chr1	3749	3763	0.76276
chr1	3763	3777	1.14414
chr1	3777	3787	0.76276
chr1	3787	3789	0.38138
chr1	3789	3826	0.0
chr1	3826	3844	0.38138
chr1	3844	3850	0.76276
chr1	3850	3861	1.14414
chr1	3861	3874	0.76276
chr1	3874	3878	1.14414
chr1	3878	3884	0.76276
chr1	3884	3886	0.38138
chr1	3886	3908	0.76276
chr1	3908	3911	1.14414
chr1	3911	3914	1.52552
chr1	3914	3922	1.14414
chr1	3922	3939	0.76276
chr1	3939	3952	0.38138
chr1	3952	3987	0.0
chr1	3987	4015	0.38138
chr1	4015	4056	0.0
chr1	4056	4057	0.38138
chr1	4057	4087	0.76276
chr1	4087	4091	0.38138
chr1	4091	4248	0.0
chr1	4248	4268	0.38138
chr1	4268	4274	0.76276
chr1	4274	4289	1.14414
chr1	4289	4292	0.76276
chr1	4292	4299	0.38138
chr1	4299	4352	0.0
chr1	4352	4379	0.38138
chr1	4379	4381	0.0
chr1	4381	4417	0.76276
chr1	4417	4457	0.0
chr1	4457	4468	0.38138
chr1	4468	4484	0.76276
chr1	4484	4497	1.14414
chr1	4497	4502	0.76276
chr1	4502	4508	0.38138
chr1	4508	4524	0.76276
chr1	4524	4548	0.38138
chr1	4548	4588	0.0
chr1	4588	4617	0.76276
chr1	4617	4619	0.38138
chr1	4619	4672	0.0
chr1	4672	4680	0.76276
chr1	4680	4703	1.52552
chr1	4703	4708	1.14414
chr1	4708	4721	0.76276
chr1	4721	4722	0.0
chr1	4722	4730	0.38138
chr1	4730	4749	0.76276
chr1	4749	4768	0.38138
chr1	4768	4780	0.0
chr1	4780	4804	0.38138
chr1	4804	4805	0.76276
chr1	4805	4843	0.38138
chr1	4843	4844	0.0
chr1	4844	4847	0.38138
chr1	4847	4871	0.76276
chr1	4871	4874	1.14414
chr1	4874	4879	1.52552
chr1	4879	4884	1.14414
chr1	4884	4898	0.76276
chr1	4898	4900	0.38138
chr1	4900	4938	0.0
chr1	4938	4939	0.38138
chr1	4939	4958	1.14414
chr1	4958	4965	1.52552
chr1	4965	4974	0.76276
chr1	4974	4991	0.38138
chr1	4991	4994	0.0
chr1	4994	5022	0.38138
chr1	5022	5033	0.76276
chr1	5033	5034	1.14414
chr1	5034	5061	0.76276
chr1	5061	5069	0.38138
chr1	5069	5070	0.76276
chr1	5070	5099	0.38138
chr1	5099	5138	0.0
chr1	5138	5141	0.38138
chr1	5141	5160	0.76276
chr1	5160	5165	0.38138
chr1	5165	5273	0.0
chr1	5273	5289	0.38138
chr1	5289	5296	0.76276
chr1	5296	5298	1.14414
chr1	5298	5309	1.9069
chr1	5309	5312	1.52552
chr1	5312	5314	1.9069
chr1	5314	5326	2.28828
chr1	5326	5328	1.9069
chr1	5328	5335	1.14414
chr1	5335	5342	0.76276
chr1	5342	5344	1.52552
chr1	5344	5348	1.14414
chr1	5348	5359	0.76276
chr1	5359	5381	1.14414
chr1	5381	5395	0.38138
chr1	5395	5440	0.0
chr1	5440	5455	0.38138
chr1	5455	5458	0.76276
chr1	5458	5471	1.14414
chr1	5471	5473	2.28828
chr1	5473	5479	2.66966
chr1	5479	5496	2.28828
chr1	5496	5499	1.9069
chr1	5499	5501	1.52552
chr1	5501	5509	1.14414
chr1	5509	5510	0.76276
chr1	5510	5514	0.38138
chr1	5514	5531	0.0
chr1	5531	5570	0.38138
chr1	5570	5580	0.0
chr1	5580	5606	0.38138
chr1	5606	5618	0.0
chr1	5618	5629	0.38138
chr1	5629	5644	1.14414
chr1	5644	5653	1.52552
chr1	5653	5658	1.9069
chr1	5658	5663	1.52552
chr1	5663	5665	1.9069
chr1	5665	5679	1.14414
chr1	5679	5684	0.38138
chr1	5684	5686	0.76276
chr1	5686	5689	1.14414
chr1	5689	5691	1.52552
chr1	5691	5693	1.9069
chr1	5693	5713	1.52552
chr1	5713	5714	1.9069
chr1	5714	5715	2.28828
chr1	5715	5720	1.9069
chr1	5720	5722	1.52552
chr1	5722	5724	1.14414
chr1	5724	5738	0.76276
chr1	5738	5741	0.38138
chr1	5741	5753	0.76276
chr1	5753	5774	0.38138
chr1	5774	5783	0.0
chr1	5783	5808	0.38138
chr1	5808	5811	0.0
chr1	5811	5839	0.38138
chr1	5839	5851	0.76276
chr1	5851	5853	0.38138
chr1	5853	5866	0.76276
chr1	5866	5874	1.14414
chr1	5874	5883	0.76276
chr1	5883	5884	1.14414
chr1	5884	5888	0.76276
chr1	5888	5918	0.38138
chr1	5918	5922	0.76276
chr1	5922	5937	0.38138
chr1	5937	5941	1.14414
chr1	5941	5948	0.76276
chr1	5948	5964	1.14414
chr1	5964	5965	1.52552
chr1	5965	5972	1.9069
chr1	5972	5987	1.14414
chr1	5987	6000	0.76276
chr1	6000	6005	0.38138
chr1	6005	6091	0.0
chr1	6091	6101	0.76276
chr1	6101	6107	1.52552
chr1	6107	6127	1.9069
chr1	6127	6135	0.76276
chr1	6135	6143	0.38138
chr1	6143	6183	0.0
chr1	6183	6206	0.38138
chr1	6206	6305	0.0
chr1	6305	6318	0.38138
chr1	6318	6325	0.76276
chr1	6325	6330	0.38138
chr1	6330	6339	0.76276
chr1	6339	6353	1.14414
chr1	6353	6357	0.76276
chr1	6357	6358	0.38138
chr1	6358	6368	0.76276
chr1	6368	6370	1.52552
chr1	6370	6372	1.9069
chr1	6372	6374	1.52552
chr1	6374	6375	1.9069
chr1	6375	6384	2.28828
chr1	6384	6388	2.66966
chr1	6388	6397	3.43242
chr1	6397	6400	2.28828
chr1	6400	6410	1.9069
chr1	6410	6411	2.28828
chr1	6411	6413	1.9069
chr1	6413	6423	1.14414
chr1	6423	6438	0.38138
chr1	6438	6440	0.76276
chr1	6440	6473	0.38138
chr1	6473	6665	0.0
chr1	6665	6678	0.38138
chr1	6678	6704	0.76276
chr1	6704	6705	0.38138
chr1	6705	6729	0.0
chr1	6729	6770	0.38138
chr1	6770	6902	0.0
chr1	6902	6934	0.38138
chr1	6934	6943	0.76276
chr1	6943	6957	0.38138
chr1	6957	6966	0.76276
chr1	6966	6975	1.52552
chr1	6975	6985	1.14414
chr1	6985	6993	0.38138
chr1	6993	6996	0.0
chr1	6996	7036	0.76276
chr1	7036	7048	0.0
chr1	7048	7064	0.38138
chr1	7064	7070	0.76276
chr1	7070	7088	1.14414
chr1	7088	7095	0.76276
chr1	7095	7199	0.0
chr1	7199	7238	0.38138
chr1	7238	7243	0.0
chr1	7243	7249	0.38138
chr1	7249	7252	1.14414
chr1	7252	7279	1.52552
chr1	7279	7283	1.14414
chr1	7283	7285	0.76276
chr1	7285	7288	0.0
chr1	7288	7291	0.38138
chr1	7291	7305	0.76276
chr1	7305	7315	1.14414
chr1	7315	7318	0.76276
chr1	7318	7321	1.14414
chr1	7321	7327	1.52552
chr1	7327	7341	1.14414
chr1	7341	7346	0.76276
chr1	7346	7355	0.38138
chr1	7355	7369	0.0
chr1	7369	7409	0.76276
chr1	7409	7451	0.0
chr1	7451	7477	0.38138
chr1	7477	7479	0.76276
chr1	7479	7481	1.14414
chr1	7481	7484	1.52552
chr1	7484	7491	1.14414
chr1	7491	7517	1.9069
chr1	7517	7519	1.52552
chr1	7519	7521	1.14414
chr1	7521	7522	0.76276
chr1	7522	7540	0.0
chr1	7540	7549	0.76276
chr1	7549	7572	1.14414
chr1	7572	7581	0.38138
chr1	7581	7607	0.0
chr1	7607	7633	0.38138
chr1	7633	7750	0.0
chr1	7750	7785	0.38138
chr1	7785	7806	0.0
chr1	7806	7807	0.38138
chr1	7807	7828	0.76276
chr1	7828	7842	1.52552
chr1	7842	7843	1.14414
chr1	7843	7848	0.76276
chr1	7848	7854	1.52552
chr1	7854	7887	1.14414
chr1	7887	7893	0.38138
chr1	7893	7896	0.0
chr1	7896	7897	0.76276
chr1	7897	7908	1.14414
chr1	7908	7929	1.52552
chr1	7929	7930	1.14414
chr1	7930	7947	0.38138
chr1	7947	8008	0.0
chr1	8008	8048	0.38138
chr1	8048	8094	0.0
chr1	8094	8127	0.38138
chr1	8127	8129	1.14414
chr1	8129	8134	1.9069
chr1	8134	8155	1.52552
chr1	8155	8160	1.14414
chr1	8160	8166	0.76276
chr1	8166	8197	0.0
chr1	8197	8199	0.76276
chr1	8199	8222	1.14414
chr1	8222	8237	0.76276
chr1	8237	8372	0.0
chr1	8372	8408	0.38138
chr1	8408	8425	0.0
chr1	8425	8427	0.38138
chr1	8427	8458	0.76276
chr1	8458	8468	0.38138
chr1	8468	8580	0.0
chr1	8580	8592	0.76276
chr1	8592	8602	1.14414
chr1	8602	8621	0.76276
chr1	8621	8631	0.38138
chr1	8631	8653	0.0
chr1	8653	8660	0.76276
chr1	8660	8675	1.14414
chr1	8675	8688	0.76276
chr1	8688	8689	0.38138
chr1	8689	8691	0.0
chr1	8691	8693	0.38138
chr1	8693	8704	0.76276
chr1	8704	8712	1.52552
chr1	8712	8719	1.9069
chr1	8719	8722	2.28828
chr1	8722	8739	1.9069
chr1	8739	8753	1.14414
chr1	8753	8758	0.76276
chr1	8758	8764	0.38138
chr1	8764	8771	0.76276
chr1	8771	8792	1.14414
chr1	8792	8795	0.76276
chr1	8795	8805	0.38138
chr1	8805	8832	0.0
chr1	8832	8835	0.38138
chr1	8835	8836	1.14414
chr1	8836	8858	1.52552
chr1	8858	8873	1.9069
chr1	8873	8874	1.52552
chr1	8874	8875	1.9069
chr1	8875	8876	2.28828
chr1	8876	8877	1.9069
chr1	8877	8886	1.52552
chr1	8886	8897	1.9069
chr1	8897	8900	1.52552
chr1	8900	8905	1.14414
chr1	8905	8911	0.76276
chr1	8911	8925	0.38138
chr1	8925	8998	0.0
chr1	8998	9001	0.38138
chr1	9001	9038	0.76276
chr1	9038	9041	0.38138
chr1	9041	9055	0.0
chr1	9055	9064	0.38138
chr1	9064	9066	0.76276
chr1	9066	9072	1.14414
chr1	9072	9082	1.52552
chr1	9082	9097	1.14414
chr1	9097	9099	0.76276
chr1	9099	9115	0.0
chr1	9115	9116	0.38138
chr1	9116	9134	1.14414
chr1	9134	9152	0.76276
chr1	9152	9259	0.0
chr1	9259	9267	0.38138
chr1	9267	9282	0.76276
chr1	9282	9289	1.14414
chr1	9289	9297	0.76276
chr1	9297	9308	1.14414
chr1	9308	9323	0.76276
chr1	9323	9327	0.38138
chr1	9327	9328	0.76276
chr1	9328	9367	0.38138
chr1	9367	9412	0.0
chr1	9412	9440	0.38138
chr1	9440	9504	0.0
chr1	9504	9507	0.76276
chr1	9507	9532	1.14414
chr1	9532	9533	0.76276
chr1	9533	9534	1.14414
chr1	9534	9574	0.38138
chr1	9574	9626	0.0
chr1	9626	9650	0.38138
chr1	9650	9667	0.76276
chr1	9667	9674	0.38138
chr1	9674	9676	0.76276
chr1	9676	9685	1.14414
chr1	9685	9699	0.76276
chr1	9699	9712	0.38138
chr1	9712	9733	0.0
chr1	9733	9737	0.38138
chr1	9737	9754	0.76276
chr1	9754	9758	0.38138
chr1	9758	9773	0.76276
chr1	9773	9788	0.38138
chr1	9788	9810	0.0
chr1	9810	9849	0.38138
chr1	9849	9857	0.0
chr1	9857	9889	0.38138
chr1	9889	9902	0.0
chr1	9902	9934	0.38138
chr1	9934	9936	0.76276
chr1	9936	9942	1.14414
chr1	9942	9961	0.76276
chr1	9961	9974	0.38138
chr1	9974	9995	0.0
chr1	9995	10036	0.38138
chr1	10036	10065	0.0
chr1	10065	10083	0.38138
chr1	10083	10106	1.14414
chr1	10106	10119	0.76276
chr1	10119	10136	0.0
chr1	10136	10146	0.38138
chr1	10146	10147	1.14414
chr1	10147	10153	1.52552
chr1	10153	10170	1.9069
chr1	10170	10173	3.05104
chr1	10173	10176	2.66966
chr1	10176	10178	2.28828
chr1	10178	10182	2.66966
chr1	10182	10187	3.43242
chr1	10187	10193	2.28828
chr1	10193	10200	1.52552
chr1	10200	10207	1.14414
chr1	10207	10294	0.0
chr1	10294	10309	0.38138
chr1	10309	10333	0.76276
chr1	10333	10334	0.38138
chr1	10334	10337	0.0
chr1	10337	10366	0.38138
chr1	10366	10393	0.0
chr1	10393	10416	0.76276
chr1	10416	10417	1.14414
chr1	10417	10418	1.52552
chr1	10418	10419	1.9069
chr1	10419	10428	2.28828
chr1	10428	10431	1.52552
chr1	10431	10435	1.9069
chr1	10435	10438	1.52552
chr1	10438	10447	1.9069
chr1	10447	10455	2.28828
chr1	10455	10457	1.9069
chr1	10457	10459	1.52552
chr1	10459	10465	1.14414
chr1	10465	10467	0.76276
chr1	10467	10474	0.38138
chr1	10474	10519	0.0
chr1	10519	10520	0.38138
chr1	10520	10541	0.76276
chr1	10541	10560	0.38138
chr1	10560	10592	0.0
chr1	10592	10600	0.76276
chr1	10600	10602	1.52552
chr1	10602	10603	1.9069
chr1	10603	10612	2.66966
chr1	10612	10614	3.05104
chr1	10614	10631	3.8138
chr1	10631	10633	2.66966
chr1	10633	10637	1.9069
chr1	10637	10642	2.28828
chr1	10642	10660	0.38138
chr1	10660	10677	1.14414
chr1	10677	10691	0.76276
chr1	10691	10698	1.14414
chr1	10698	10716	0.76276
chr1	10716	10738	1.14414
chr1	10738	10743	0.76276
chr1	10743	10745	0.0
chr1	10745	10785	0.38138
chr1	10785	10786	1.14414
chr1	10786	10813	0.76276
chr1	10813	10826	1.14414
chr1	10826	10842	0.38138
chr1	10842	10849	0.76276
chr1	10849	10852	1.14414
chr1	10852	10871	0.76276
chr1	10871	10879	0.38138
chr1	10879	10880	0.76276
chr1	10880	10913	0.38138
chr1	10913	10935	0.0
chr1	10935	10960	0.38138
chr1	10960	10972	0.0
chr1	10972	10999	0.38138
chr1	10999	11000	0.76276
chr1	11000	11001	1.14414
chr1	11001	11002	1.52552
chr1	11002	11006	2.28828
chr1	11006	11012	2.66966
chr1	11012	11030	2.28828
chr1	11030	11031	1.9069
chr1	11031	11037	1.52552
chr1	11037	11039	0.76276
chr1	11039	11069	0.0
chr1	11069	11076	0.38138
chr1	11076	11098	0.76276
chr1	11098	11100	0.38138
chr1	11100	11108	1.14414
chr1	11108	11114	1.9069
chr1	11114	11122	1.52552
chr1	11122	11124	1.9069
chr1	11124	11129	2.28828
chr1	11129	11138	2.66966
chr1	11138	11139	2.28828
chr1	11139	11159	1.14414
chr1	11159	11164	0.76276
chr1	11164	11165	0.38138
chr1	11165	11192	0.0
chr1	11192	11217	0.38138
chr1	11217	11228	1.14414
chr1	11228	11234	0.76276
chr1	11234	11254	1.14414
chr1	11254	11307	0.0
chr1	11307	11332	0.38138
chr1	11332	11340	0.76276
chr1	11340	11363	0.38138
chr1	11363	11372	0.0
chr1	11372	11394	0.76276
chr1	11394	11395	0.38138
chr1	11395	11406	0.76276
chr1	11406	11409	0.38138
chr1	11409	11435	0.76276
chr1	11435	11436	0.38138
chr1	11436	11445	0.76276
chr1	11445	11472	0.38138
chr1	11472	11493	0.0
chr1	11493	11530	0.38138
chr1	11530	11573	0.0
chr1	11573	11604	0.38138
chr1	11604	11611	0.76276
chr1	11611	11620	0.38138
chr1	11620	11638	0.76276
chr1	11638	11650	0.38138
chr1	11650	11779	0.0
chr1	11779	11798	0.38138
chr1	11798	11820	0.76276
chr1	11820	11824	0.38138
chr1	11824	11844	0.0
chr1	11844	11847	0.38138
chr1	11847	11877	1.14414
chr1	11877	11914	0.38138
chr1	11914	11947	0.0
chr1	11947	11973	0.38138
chr1	11973	11974	1.14414
chr1	11974	11979	1.52552
chr1	11979	11983	2.28828
chr1	11983	11987	3.05104
chr1	11987	11989	2.66966
chr1	11989	11992	3.05104
chr1	11992	11993	3.43242
chr1	11993	11996	3.8138
chr1	11996	11998	4.57656
chr1	11998	11999	4.95794
chr1	11999	12005	3.8138
chr1	12005	12006	4.57656
chr1	12006	12009	4.19518
chr1	12009	12011	3.8138
chr1	12011	12017	3.43242
chr1	12017	12019	3.05104
chr1	12019	12021	3.43242
chr1	12021	12024	3.05104
chr1	12024	12026	2.66966
chr1	12026	12029	3.05104
chr1	12029	12033	3.43242
chr1	12033	12034	3.05104
chr1	12034	12037	2.66966
chr1	12037	12038	1.9069
chr1	12038	12043	1.52552
chr1	12043	12050	0.76276
chr1	12050	12064	1.9069
chr1	12064	12067	1.52552
chr1	12067	12075	1.14414
chr1	12075	12091	1.52552
chr1	12091	12114	0.76276
chr1	12114	12137	0.0
chr1	12137	12156	0.76276
chr1	12156	12177	1.14414
chr1	12177	12197	0.38138
chr1	12197	12205	0.0
chr1	12205	12211	0.76276
chr1	12211	12228	1.14414
chr1	12228	12246	1.52552
chr1	12246	12247	0.76276
chr1	12247	12248	1.52552
chr1	12248	12250	2.28828
chr1	12250	12252	3.05104
chr1	12252	12266	2.66966
chr1	12266	12276	2.28828
chr1	12276	12281	1.14414
chr1	12281	12283	0.38138
chr1	12283	12289	0.0
chr1	12289	12330	0.38138
chr1	12330	12334	0.0
chr1	12334	12337	0.38138
chr1	12337	12354	0.76276
chr1	12354	12374	0.38138
chr1	12374	12377	0.76276
chr1	12377	12381	0.38138
chr1	12381	12383	1.14414
chr1	12383	12385	1.52552
chr1	12385	12403	1.9069
chr1	12403	12412	2.66966
chr1	12412	12413	2.28828
chr1	12413	12415	1.9069
chr1	12415	12420	1.52552
chr1	12420	12422	1.9069
chr1	12422	12425	1.52552
chr1	12425	12428	2.28828
chr1	12428	12434	2.66966
chr1	12434	12447	1.9069
chr1	12447	12453	1.52552
chr1	12453	12459	1.14414
chr1	12459	12465	0.76276
chr1	12465	12474	0.38138
chr1	12474	12490	0.0
chr1	12490	12493	0.38138
chr1	12493	12513	0.76276
chr1	12513	12517	1.14414
chr1	12517	12520	1.52552
chr1	12520	12524	1.9069
chr1	12524	12525	2.28828
chr1	12525	12529	2.66966
chr1	12529	12530	2.28828
chr1	12530	12541	1.9069
chr1	12541	12546	2.28828
chr1	12546	12554	1.9069
chr1	12554	12556	1.52552
chr1	12556	12557	1.9069
chr1	12557	12565	1.52552
chr1	12565	12566	1.14414
chr1	12566	12577	0.76276
chr1	12577	12586	0.38138
chr1	12586	12587	0.76276
chr1	12587	12588	1.14414
chr1	12588	12597	1.52552
chr1	12597	12607	1.14414
chr1	12607	12614	1.52552
chr1	12614	12618	1.14414
chr1	12618	12626	1.52552
chr1	12626	12628	1.14414
chr1	12628	12634	0.76276
chr1	12634	12637	1.52552
chr1	12637	12638	1.9069
chr1	12638	12647	2.28828
chr1	12647	12649	1.9069
chr1	12649	12656	2.28828
chr1	12656	12666	1.9069
chr1	12666	12671	1.52552
chr1	12671	12674	1.9069
chr1	12674	12679	1.14414
chr1	12679	12696	0.76276
chr1	12696	12709	0.0
chr1	12709	12712	0.38138
chr1	12712	12714	0.76276
chr1	12714	12717	1.14414
chr1	12717	12731	1.9069
chr1	12731	12737	1.52552
chr1	12737	12742	0.76276
chr1	12742	12743	0.0
chr1	12743	12767	0.38138
chr1	12767	12774	0.76276
chr1	12774	12783	0.38138
chr1	12783	12790	0.76276
chr1	12790	12802	0.38138
chr1	12802	12821	0.76276
chr1	12821	12824	0.38138
chr1	12824	12832	0.76276
chr1	12832	12841	0.38138
chr1	12841	12857	0.76276
chr1	12857	12861	1.14414
chr1	12861	12876	0.76276
chr1	12876	12879	0.38138
chr1	12879	12880	0.0
chr1	12880	12881	0.38138
chr1	12881	12900	0.76276
chr1	12900	12909	1.14414
chr1	12909	12912	0.38138
chr1	12912	12934	0.76276
chr1	12934	12935	0.38138
chr1	12935	12976	0.0
chr1	12976	13010	0.38138
chr1	13010	13014	0.76276
chr1	13014	13018	0.38138
chr1	13018	13034	0.76276
chr1	13034	13044	0.38138
chr1	13044	13122	0.0
chr1	13122	13125	0.38138
chr1	13125	13149	0.76276
chr1	13149	13156	0.38138
chr1	13156	13206	0.0
chr1	13206	13242	0.38138
chr1	13242	13316	0.0
chr1	13316	13331	0.38138
chr1	13331	13332	1.14414
chr1	13332	13355	1.9069
chr1	13355	13356	1.52552
chr1	13356	13362	1.9069
chr1	13362	13365	1.52552
chr1	13365	13372	1.14414
chr1	13372	13389	0.38138
chr1	13389	13392	1.52552
chr1	13392	13393	1.14414
chr1	13393	13411	1.52552
chr1	13411	13418	0.76276
chr1	13418	13424	0.38138
chr1	13424	13426	0.76276
chr1	13426	13433	1.14414
chr1	13433	13449	0.76276
chr1	13449	13460	1.14414
chr1	13460	13464	0.76276
chr1	13464	13465	0.38138
chr1	13465	13467	1.14414
chr1	13467	13472	1.52552
chr1	13472	13480	1.9069
chr1	13480	13489	1.52552
chr1	13489	13490	1.9069
chr1	13490	13491	2.28828
chr1	13491	13498	2.66966
chr1	13498	13499	2.28828
chr1	13499	13504	1.9069
chr1	13504	13508	1.52552
chr1	13508	13509	2.28828
chr1	13509	13517	2.66966
chr1	13517	13518	3.05104
chr1	13518	13519	3.43242
chr1	13519	13524	3.8138
chr1	13524	13526	3.43242
chr1	13526	13531	3.05104
chr1	13531	13533	2.66966
chr1	13533	13539	2.28828
chr1	13539	13545	1.52552
chr1	13545	13546	1.14414
chr1	13546	13550	0.76276
chr1	13550	13594	0.0
chr1	13594	13623	0.38138
chr1	13623	13624	0.76276
chr1	13624	13633	1.14414
chr1	13633	13634	0.76276
chr1	13634	13650	1.14414
chr1	13650	13664	0.38138
chr1	13664	13666	0.76276
chr1	13666	13674	1.14414
chr1	13674	13679	0.76276
chr1	13679	13683	1.14414
chr1	13683	13691	1.52552
chr1	13691	13698	1.14414
chr1	13698	13701	1.52552
chr1	13701	13716	1.14414
chr1	13716	13724	0.76276
chr1	13724	13725	0.38138
chr1	13725	13748	0.0
chr1	13748	13767	0.38138
chr1	13767	13778	0.76276
chr1	13778	13788	0.38138
chr1	13788	13807	0.0
chr1	13807	13810	0.38138
chr1	13810	13814	0.76276
chr1	13814	13825	1.14414
chr1	13825	13844	2.28828
chr1	13844	13852	1.52552
chr1	13852	13854	1.9069
chr1	13854	13855	1.52552
chr1	13855	13877	0.38138
chr1	13877	13879	0.0
chr1	13879	13891	0.38138
chr1	13891	13898	0.76276
chr1	13898	13917	1.52552
chr1	13917	13921	1.14414
chr1	13921	13927	0.38138
chr1	13927	14017	0.0
chr1	14017	14058	0.38138
chr1	14058	14156	0.0
chr1	14156	14195	0.38138
chr1	14195	14212	0.0
chr1	14212	14252	0.38138
chr1	14252	14292	0.0
chr1	14292	14294	0.38138
chr1	14294	14317	0.76276
chr1	14317	14325	1.14414
chr1	14325	14330	1.52552
chr1	14330	14335	1.14414
chr1	14335	14345	0.76276
chr1	14345	14349	1.14414
chr1	14349	14352	0.76276
chr1	14352	14355	1.52552
chr1	14355	14366	1.9069
chr1	14366	14371	1.52552
chr1	14371	14373	1.14414
chr1	14373	14395	0.38138
chr1	14395	14416	0.0
chr1	14416	14437	0.76276
chr1	14437	14447	0.38138
chr1	14447	14450	0.0
chr1	14450	14461	0.38138
chr1	14461	14487	1.14414
chr1	14487	14525	0.0
chr1	14525	14550	0.38138
chr1	14550	14552	0.0
chr1	14552	14589	0.38138
chr1	14589	14623	0.0
chr1	14623	14644	0.38138
chr1	14644	14661	0.76276
chr1	14661	14664	1.14414
chr1	14664	14674	0.76276
chr1	14674	14685	0.38138
chr1	14685	14810	0.0
chr1	14810	14818	0.76276
chr1	14818	14850	1.14414
chr1	14850	14857	0.38138
chr1	14857	14897	0.0
chr1	14897	14917	0.38138
chr1	14917	14937	0.76276
chr1	14937	14961	0.38138
chr1	14961	14973	0.76276
chr1	14973	14986	1.14414
chr1	14986	14988	0.76276
chr1	14988	14997	1.14414
chr1	14997	15002	0.76276
chr1	15002	15010	0.38138
chr1	15010	15024	0.0
chr1	15024	15064	0.38138
chr1	15064	15109	0.0
chr1	15109	15136	0.38138
chr1	15136	15149	0.76276
chr1	15149	15150	1.52552
chr1	15150	15151	1.14414
chr1	15151	15171	1.9069
chr1	15171	15184	1.52552
chr1	15184	15247	0.0
chr1	15247	15279	0.38138
chr1	15279	15286	0.76276
chr1	15286	15294	0.38138
chr1	15294	15319	0.76276
chr1	15319	15335	0.38138
chr1	15335	15341	0.0
chr1	15341	15362	0.76276
chr1	15362	15363	0.38138
chr1	15363	15381	0.76276
chr1	15381	15392	0.38138
chr1	15392	15397	0.76276
chr1	15397	15398	1.14414
chr1	15398	15421	0.76276
chr1	15421	15425	0.38138
chr1	15425	15445	0.0
chr1	15445	15465	0.38138
chr1	15465	15499	0.0
chr1	15499	15535	0.38138
chr1	15535	15539	0.0
chr1	15539	15574	0.38138
chr1	15574	15650	0.0
chr1	15650	15678	0.38138
chr1	15678	15704	0.0
chr1	15704	15715	0.38138
chr1	15715	15729	0.76276
chr1	15729	15743	0.38138
chr1	15743	15781	0.0
chr1	15781	15811	0.38138
chr1	15811	15813	0.76276
chr1	15813	15818	1.14414
chr1	15818	15822	1.52552
chr1	15822	15844	1.14414
chr1	15844	15851	0.76276
chr1	15851	15858	0.38138
chr1	15858	15861	0.0
chr1	15861	15890	0.76276
chr1	15890	15935	0.0
chr1	15935	15965	0.38138
chr1	15965	15987	0.0
chr1	15987	16026	0.38138
chr1	16026	16060	0.0
chr1	16060	16089	0.38138
chr1	16089	16129	0.0
chr1	16129	16132	0.38138
chr1	16132	16158	0.76276
chr1	16158	16171	1.14414
chr1	16171	16186	0.76276
chr1	16186	16189	1.9069
chr1	16189	16192	2.28828
chr1	16192	16194	2.66966
chr1	16194	16198	2.28828
chr1	16198	16205	2.66966
chr1	16205	16220	2.28828
chr1	16220	16227	3.05104
chr1	16227	16228	1.9069
chr1	16228	16232	1.52552
chr1	16232	16233	1.14414
chr1	16233	16244	0.76276
chr1	16244	16251	0.38138
chr1	16251	16253	0.0
chr1	16253	16255	0.38138
chr1	16255	16256	0.76276
chr1	16256	16267	1.14414
chr1	16267	16273	1.52552
chr1	16273	16295	1.14414
chr1	16295	16296	0.76276
chr1	16296	16299	0.38138
chr1	16299	16408	0.0
chr1	16408	16410	0.38138
chr1	16410	16432	0.76276
chr1	16432	16446	0.38138
chr1	16446	16534	0.0
chr1	16534	16558	1.14414
chr1	16558	16560	1.9069
chr1	16560	16562	0.76276
chr1	16562	16591	1.14414
chr1	16591	16596	1.52552
chr1	16596	16599	0.76276
chr1	16599	16621	0.38138
chr1	16621	16723	0.0
chr1	16723	16759	0.38138
chr1	16759	16883	0.0
chr1	16883	16913	0.38138
chr1	16913	16914	1.14414
chr1	16914	16917	0.76276
chr1	16917	16934	1.14414
chr1	16934	16936	1.52552
chr1	16936	16940	1.9069
chr1	16940	16946	1.52552
chr1	16946	16947	1.14414
chr1	16947	16964	0.76276
chr1	16964	16975	1.14414
chr1	16975	16993	0.38138
chr1	16993	17028	0.0
chr1	17028	17069	0.38138
chr1	17069	17102	0.0
chr1	17102	17121	0.38138
chr1	17121	17128	0.76276
chr1	17128	17147	1.14414
chr1	17147	17152	1.52552
chr1	17152	17157	1.14414
chr1	17157	17167	1.52552
chr1	17167	17169	1.14414
chr1	17169	17178	1.52552
chr1	17178	17179	1.14414
chr1	17179	17198	0.76276
chr1	17198	17200	0.38138
chr1	17200	17208	0.76276
chr1	17208	17227	0.38138
chr1	17227	17236	0.76276
chr1	17236	17268	0.38138
chr1	17268	17304	0.0
chr1	17304	17333	0.38138
chr1	17333	17470	0.0
chr1	17470	17507	0.38138
chr1	17507	17513	0.0
chr1	17513	17541	0.38138
chr1	17541	17544	0.0
chr1	17544	17551	0.76276
chr1	17551	17563	1.14414
chr1	17563	17571	1.52552
chr1	17571	17578	1.14414
chr1	17578	17581	0.38138
chr1	17581	17588	0.76276
chr1	17588	17602	1.14414
chr1	17602	17609	0.76276
chr1	17609	17611	1.14414
chr1	17611	17624	0.76276
chr1	17624	17631	0.38138
chr1	17631	17651	0.0
chr1	17651	17690	0.76276
chr1	17690	17705	0.0
chr1	17705	17724	0.38138
chr1	17724	17756	0.0
chr1	17756	17797	0.38138
chr1	17797	17886	0.0
chr1	17886	17887	0.38138
chr1	17887	17889	1.14414
chr1	17889	17895	1.52552
chr1	17895	17912	1.9069
chr1	17912	17913	2.66966
chr1	17913	17915	3.05104
chr1	17915	17916	2.66966
chr1	17916	17920	2.28828
chr1	17920	17929	1.9069
chr1	17929	17930	1.52552
chr1	17930	17937	1.14414
chr1	17937	17951	0.38138
chr1	17951	17980	0.0
chr1	17980	18011	0.38138
chr1	18011	18012	0.0
chr1	18012	18031	0.38138
chr1	18031	18049	1.14414
chr1	18049	18051	0.76276
chr1	18051	18055	1.14414
chr1	18055	18059	0.76276
chr1	18059	18092	0.38138
chr1	18092	18100	0.0
chr1	18100	18140	0.76276
chr1	18140	18180	0.0
chr1	18180	18185	0.38138
chr1	18185	18191	0.76276
chr1	18191	18220	1.14414
chr1	18220	18225	0.76276
chr1	18225	18226	0.38138
chr1	18226	18260	0.0
chr1	18260	18282	0.38138
chr1	18282	18290	1.14414
chr1	18290	18310	0.76276
chr1	18310	18343	0.0
chr1	18343	18348	0.38138
chr1	18348	18362	0.76276
chr1	18362	18375	1.14414
chr1	18375	18381	0.76276
chr1	18381	18403	0.38138
chr1	18403	18444	0.0
chr1	18444	18480	0.38138
chr1	18480	18636	0.0
chr1	18636	18642	0.38138
chr1	18642	18666	1.14414
chr1	18666	18676	1.52552
chr1	18676	18682	1.14414
chr1	18682	18689	0.38138
chr1	18689	18694	0.76276
chr1	18694	18713	1.14414
chr1	18713	18714	0.76276
chr1	18714	18729	1.14414
chr1	18729	18730	0.76276
chr1	18730	18742	0.38138
chr1	18742	18751	0.76276
chr1	18751	18752	0.38138
chr1	18752	18783	0.76276
chr1	18783	18792	0.38138
chr1	18792	18796	0.0
chr1	18796	18798	0.38138
chr1	18798	18799	0.76276
chr1	18799	18831	1.14414
chr1	18831	18837	0.76276
chr1	18837	18838	0.38138
chr1	18838	18839	0.0
chr1	18839	18864	0.38138
chr1	18864	18878	0.0
chr1	18878	18901	0.38138
chr1	18901	18914	0.76276
chr1	18914	18924	0.38138
chr1	18924	18936	0.76276
chr1	18936	18965	0.38138
chr1	18965	19038	0.0
chr1	19038	19076	0.38138
chr1	19076	19087	0.0
chr1	19087	19113	0.38138
chr1	19113	19163	0.0
chr1	19163	19180	0.38138
chr1	19180	19189	0.76276
chr1	19189	19206	0.38138
chr1	19206	19280	0.0
