# Supplementary material for: Structural modularity of the XIST ribonucleoprotein complex
Source: Nat Commun. 2020 Dec 2;11:6163. doi: 10.1038/s41467-020-20040-3 (PMC7710737; doi:10.1038/s41467-020-20040-3)
Supplement: Supplementary file 6 — Source Data [file 41467_2020_20040_MOESM6_ESM.zip › sourcedata/fig2efgi/K562_SERBP1_2_neg_XIST_1_hsXIST.bedgraph]

chr1	0	1754	0.0
chr1	1754	1785	10.3669
chr1	1785	2815	0.0
chr1	2815	2854	10.3669
chr1	2854	5379	0.0
chr1	5379	5419	10.3669
chr1	5419	11184	0.0
chr1	11184	11213	10.3669
chr1	11213	11366	0.0
chr1	11366	11405	10.3669
chr1	11405	11406	0.0
chr1	11406	11445	10.3669
chr1	11445	11477	0.0
chr1	11477	11515	10.3669
chr1	11515	11641	0.0
chr1	11641	11670	10.3669
chr1	11670	12370	0.0
chr1	12370	12409	10.3669
chr1	12409	12724	0.0
chr1	12724	12754	10.3669
chr1	12754	19280	0.0
