# Supplementary material for: Structural modularity of the XIST ribonucleoprotein complex
Source: Nat Commun. 2020 Dec 2;11:6163. doi: 10.1038/s41467-020-20040-3 (PMC7710737; doi:10.1038/s41467-020-20040-3)
Supplement: Supplementary file 6 — Source Data [file 41467_2020_20040_MOESM6_ESM.zip › sourcedata/fig2efgi/K562_NOLC1_1_neg_XIST_1_hsXIST.bedgraph]

chr1	0	45	0.0
chr1	45	46	0.878823
chr1	46	47	1.17176
chr1	47	48	2.63647
chr1	48	49	3.51529
chr1	49	50	4.10117
chr1	50	52	4.39411
chr1	52	53	4.68706
chr1	53	59	5.56588
chr1	59	61	5.85882
chr1	61	65	6.15176
chr1	65	68	6.73764
chr1	68	72	7.03058
chr1	72	74	7.32352
chr1	74	78	7.61647
chr1	78	81	7.32352
chr1	81	83	6.4447
chr1	83	84	4.98
chr1	84	85	4.10117
chr1	85	86	3.51529
chr1	86	87	3.80823
chr1	87	89	3.51529
chr1	89	94	2.63647
chr1	94	97	2.34353
chr1	97	101	2.05059
chr1	101	103	1.4647
chr1	103	104	1.75765
chr1	104	107	2.05059
chr1	107	115	1.75765
chr1	115	116	2.63647
chr1	116	119	3.22235
chr1	119	121	4.10117
chr1	121	122	3.80823
chr1	122	123	3.51529
chr1	123	137	3.80823
chr1	137	144	2.63647
chr1	144	149	2.34353
chr1	149	150	1.4647
chr1	150	152	0.878823
chr1	152	158	0.292941
chr1	158	191	0.0
chr1	191	198	0.292941
chr1	198	200	0.585882
chr1	200	202	0.878823
chr1	202	212	1.4647
chr1	212	227	1.75765
chr1	227	234	1.4647
chr1	234	235	1.17176
chr1	235	236	0.878823
chr1	236	247	0.585882
chr1	247	250	0.292941
chr1	250	255	0.585882
chr1	255	259	0.878823
chr1	259	260	1.17176
chr1	260	261	1.75765
chr1	261	270	2.34353
chr1	270	279	2.05059
chr1	279	280	2.34353
chr1	280	284	2.63647
chr1	284	285	2.92941
chr1	285	292	2.63647
chr1	292	293	2.92941
chr1	293	294	3.22235
chr1	294	295	2.63647
chr1	295	296	2.92941
chr1	296	297	3.22235
chr1	297	298	2.63647
chr1	298	303	2.92941
chr1	303	306	3.22235
chr1	306	307	4.10117
chr1	307	315	4.68706
chr1	315	317	4.10117
chr1	317	320	4.39411
chr1	320	323	4.10117
chr1	323	326	4.39411
chr1	326	327	5.27294
chr1	327	328	4.98
chr1	328	330	4.68706
chr1	330	331	4.39411
chr1	331	332	3.80823
chr1	332	339	4.10117
chr1	339	340	3.80823
chr1	340	341	4.39411
chr1	341	342	4.98
chr1	342	343	4.68706
chr1	343	344	4.39411
chr1	344	350	4.68706
chr1	350	353	4.98
chr1	353	359	4.68706
chr1	359	361	4.39411
chr1	361	363	3.22235
chr1	363	365	3.80823
chr1	365	366	4.10117
chr1	366	368	4.39411
chr1	368	369	5.27294
chr1	369	374	5.56588
chr1	374	376	4.68706
chr1	376	378	4.39411
chr1	378	379	3.80823
chr1	379	385	3.22235
chr1	385	398	2.92941
chr1	398	401	2.34353
chr1	401	402	2.05059
chr1	402	404	1.17176
chr1	404	405	0.292941
chr1	405	406	0.0
chr1	406	407	0.585882
chr1	407	408	1.75765
chr1	408	410	2.34353
chr1	410	411	2.63647
chr1	411	412	3.80823
chr1	412	428	4.68706
chr1	428	442	4.98
chr1	442	443	4.10117
chr1	443	446	2.63647
chr1	446	447	2.05059
chr1	447	448	1.17176
chr1	448	451	0.585882
chr1	451	452	4.68706
chr1	452	453	4.98
chr1	453	454	5.56588
chr1	454	456	5.85882
chr1	456	462	6.4447
chr1	462	469	6.15176
chr1	469	476	5.85882
chr1	476	484	6.15176
chr1	484	487	5.85882
chr1	487	488	2.05059
chr1	488	490	1.17176
chr1	490	492	0.878823
chr1	492	494	0.292941
chr1	494	495	0.585882
chr1	495	496	2.92941
chr1	496	501	4.10117
chr1	501	509	4.39411
chr1	509	515	4.10117
chr1	515	524	4.39411
chr1	524	530	4.10117
chr1	530	532	1.75765
chr1	532	537	0.585882
chr1	537	538	0.292941
chr1	538	549	0.878823
chr1	549	556	0.585882
chr1	556	568	0.878823
chr1	568	573	0.585882
chr1	573	603	0.0
chr1	603	607	0.585882
chr1	607	608	1.17176
chr1	608	620	1.75765
chr1	620	639	2.34353
chr1	639	643	1.75765
chr1	643	644	1.17176
chr1	644	647	0.585882
chr1	647	648	0.292941
chr1	648	651	0.878823
chr1	651	652	2.05059
chr1	652	656	2.63647
chr1	656	657	2.34353
chr1	657	662	2.05059
chr1	662	670	2.34353
chr1	670	671	2.63647
chr1	671	678	2.92941
chr1	678	682	3.22235
chr1	682	683	2.92941
chr1	683	686	2.63647
chr1	686	687	1.4647
chr1	687	692	0.878823
chr1	692	694	1.4647
chr1	694	695	2.05059
chr1	695	696	3.80823
chr1	696	697	4.39411
chr1	697	699	4.68706
chr1	699	705	4.98
chr1	705	706	4.68706
chr1	706	713	4.39411
chr1	713	727	4.10117
chr1	727	729	3.51529
chr1	729	730	3.22235
chr1	730	731	2.63647
chr1	731	733	0.585882
chr1	733	735	0.292941
chr1	735	740	0.0
chr1	740	742	0.878823
chr1	742	748	1.17176
chr1	748	761	1.4647
chr1	761	762	2.05059
chr1	762	770	2.34353
chr1	770	773	2.63647
chr1	773	776	1.75765
chr1	776	781	1.4647
chr1	781	782	1.75765
chr1	782	783	2.34353
chr1	783	785	2.63647
chr1	785	786	5.85882
chr1	786	789	6.4447
chr1	789	790	6.73764
chr1	790	796	7.03058
chr1	796	797	7.32352
chr1	797	798	6.73764
chr1	798	799	6.4447
chr1	799	802	6.73764
chr1	802	807	7.03058
chr1	807	817	7.32352
chr1	817	819	6.4447
chr1	819	821	5.85882
chr1	821	822	3.51529
chr1	822	823	3.80823
chr1	823	824	4.98
chr1	824	825	6.4447
chr1	825	827	8.20235
chr1	827	832	9.08117
chr1	832	834	8.78823
chr1	834	836	8.49529
chr1	836	837	8.78823
chr1	837	839	8.20235
chr1	839	840	9.08117
chr1	840	847	9.37411
chr1	847	849	9.66705
chr1	849	850	9.37411
chr1	850	851	9.08117
chr1	851	855	5.85882
chr1	855	857	6.15176
chr1	857	858	4.68706
chr1	858	859	4.98
chr1	859	861	3.80823
chr1	861	863	3.51529
chr1	863	869	2.63647
chr1	869	871	2.92941
chr1	871	874	2.63647
chr1	874	876	1.4647
chr1	876	883	1.17176
chr1	883	887	0.878823
chr1	887	891	0.292941
chr1	891	900	0.585882
chr1	900	902	0.878823
chr1	902	903	1.4647
chr1	903	905	1.17176
chr1	905	906	1.4647
chr1	906	908	1.75765
chr1	908	911	2.05059
chr1	911	913	2.34353
chr1	913	915	2.92941
chr1	915	918	3.22235
chr1	918	919	3.51529
chr1	919	921	3.80823
chr1	921	923	4.10117
chr1	923	934	4.39411
chr1	934	936	4.68706
chr1	936	937	4.98
chr1	937	938	5.27294
chr1	938	940	4.68706
chr1	940	944	4.39411
chr1	944	945	4.68706
chr1	945	947	5.27294
chr1	947	951	4.39411
chr1	951	955	3.51529
chr1	955	958	3.22235
chr1	958	960	2.92941
chr1	960	962	3.51529
chr1	962	965	3.80823
chr1	965	970	4.39411
chr1	970	971	4.68706
chr1	971	972	3.80823
chr1	972	976	4.10117
chr1	976	978	3.51529
chr1	978	980	3.22235
chr1	980	982	2.63647
chr1	982	992	2.92941
chr1	992	993	2.63647
chr1	993	994	3.22235
chr1	994	997	2.63647
chr1	997	999	2.34353
chr1	999	1000	1.75765
chr1	1000	1005	2.05059
chr1	1005	1007	1.4647
chr1	1007	1009	1.17176
chr1	1009	1017	1.4647
chr1	1017	1018	1.75765
chr1	1018	1027	1.4647
chr1	1027	1029	0.878823
chr1	1029	1036	1.17176
chr1	1036	1039	0.878823
chr1	1039	1045	1.17176
chr1	1045	1051	0.878823
chr1	1051	1058	0.585882
chr1	1058	1064	0.878823
chr1	1064	1067	1.4647
chr1	1067	1068	2.05059
chr1	1068	1081	2.63647
chr1	1081	1084	3.22235
chr1	1084	1085	3.51529
chr1	1085	1089	4.10117
chr1	1089	1091	4.39411
chr1	1091	1100	4.68706
chr1	1100	1101	2.34353
chr1	1101	1103	2.63647
chr1	1103	1115	2.92941
chr1	1115	1116	2.34353
chr1	1116	1118	2.05059
chr1	1118	1120	1.75765
chr1	1120	1125	1.4647
chr1	1125	1126	1.17176
chr1	1126	1129	0.585882
chr1	1129	1133	0.292941
chr1	1133	1134	1.17176
chr1	1134	1139	1.4647
chr1	1139	1152	1.75765
chr1	1152	1154	2.34353
chr1	1154	1159	2.05059
chr1	1159	1161	2.34353
chr1	1161	1167	2.92941
chr1	1167	1169	1.75765
chr1	1169	1170	2.05059
chr1	1170	1171	2.34353
chr1	1171	1174	2.63647
chr1	1174	1179	2.92941
chr1	1179	1182	3.22235
chr1	1182	1183	3.80823
chr1	1183	1187	4.10117
chr1	1187	1190	3.51529
chr1	1190	1194	4.10117
chr1	1194	1196	3.80823
chr1	1196	1203	3.22235
chr1	1203	1204	4.10117
chr1	1204	1206	4.68706
chr1	1206	1208	3.80823
chr1	1208	1213	3.51529
chr1	1213	1215	3.80823
chr1	1215	1218	3.51529
chr1	1218	1219	3.22235
chr1	1219	1223	3.80823
chr1	1223	1225	4.10117
chr1	1225	1233	3.51529
chr1	1233	1238	3.80823
chr1	1238	1239	3.51529
chr1	1239	1241	2.05059
chr1	1241	1243	2.34353
chr1	1243	1246	2.63647
chr1	1246	1250	2.34353
chr1	1250	1252	2.92941
chr1	1252	1253	2.63647
chr1	1253	1256	1.75765
chr1	1256	1258	2.05059
chr1	1258	1260	1.4647
chr1	1260	1265	1.75765
chr1	1265	1267	2.05059
chr1	1267	1269	2.34353
chr1	1269	1273	2.63647
chr1	1273	1275	2.92941
chr1	1275	1276	3.22235
chr1	1276	1280	2.92941
chr1	1280	1283	3.22235
chr1	1283	1284	2.63647
chr1	1284	1285	2.92941
chr1	1285	1289	3.80823
chr1	1289	1291	4.10117
chr1	1291	1292	3.80823
chr1	1292	1293	4.10117
chr1	1293	1299	3.80823
chr1	1299	1301	4.10117
chr1	1301	1303	3.80823
chr1	1303	1305	3.51529
chr1	1305	1306	3.80823
chr1	1306	1307	4.10117
chr1	1307	1308	4.39411
chr1	1308	1310	4.10117
chr1	1310	1313	4.68706
chr1	1313	1314	5.56588
chr1	1314	1315	5.85882
chr1	1315	1317	5.56588
chr1	1317	1318	5.85882
chr1	1318	1320	6.15176
chr1	1320	1321	5.85882
chr1	1321	1323	4.98
chr1	1323	1324	5.56588
chr1	1324	1325	5.27294
chr1	1325	1327	5.85882
chr1	1327	1328	6.15176
chr1	1328	1330	6.4447
chr1	1330	1332	7.03058
chr1	1332	1333	7.61647
chr1	1333	1334	7.90941
chr1	1334	1335	8.20235
chr1	1335	1336	8.49529
chr1	1336	1338	8.20235
chr1	1338	1339	7.90941
chr1	1339	1340	7.61647
chr1	1340	1342	7.90941
chr1	1342	1343	8.20235
chr1	1343	1344	8.49529
chr1	1344	1345	8.78823
chr1	1345	1346	7.90941
chr1	1346	1347	8.20235
chr1	1347	1348	8.78823
chr1	1348	1349	9.08117
chr1	1349	1353	8.49529
chr1	1353	1355	7.90941
chr1	1355	1359	8.20235
chr1	1359	1361	7.61647
chr1	1361	1363	6.4447
chr1	1363	1365	5.56588
chr1	1365	1368	3.80823
chr1	1368	1375	3.51529
chr1	1375	1377	3.80823
chr1	1377	1378	3.51529
chr1	1378	1379	2.92941
chr1	1379	1382	2.34353
chr1	1382	1384	1.4647
chr1	1384	1390	0.878823
chr1	1390	1406	0.585882
chr1	1406	1411	0.878823
chr1	1411	1413	0.585882
chr1	1413	1420	0.292941
chr1	1420	1421	0.585882
chr1	1421	1424	0.878823
chr1	1424	1425	1.17176
chr1	1425	1426	1.4647
chr1	1426	1427	1.75765
chr1	1427	1432	2.05059
chr1	1432	1433	2.63647
chr1	1433	1434	2.92941
chr1	1434	1438	3.22235
chr1	1438	1442	4.10117
chr1	1442	1443	3.80823
chr1	1443	1444	4.39411
chr1	1444	1449	4.98
chr1	1449	1451	5.27294
chr1	1451	1452	5.56588
chr1	1452	1454	6.15176
chr1	1454	1455	6.4447
chr1	1455	1456	6.15176
chr1	1456	1459	5.85882
chr1	1459	1460	6.15176
chr1	1460	1467	5.56588
chr1	1467	1472	4.68706
chr1	1472	1478	3.80823
chr1	1478	1479	3.51529
chr1	1479	1480	3.22235
chr1	1480	1481	2.63647
chr1	1481	1482	2.92941
chr1	1482	1486	2.05059
chr1	1486	1487	1.75765
chr1	1487	1490	1.4647
chr1	1490	1495	1.75765
chr1	1495	1496	1.4647
chr1	1496	1498	1.17176
chr1	1498	1503	0.878823
chr1	1503	1504	0.585882
chr1	1504	1508	0.878823
chr1	1508	1512	1.17176
chr1	1512	1525	1.4647
chr1	1525	1534	1.17176
chr1	1534	1540	1.4647
chr1	1540	1542	1.75765
chr1	1542	1543	1.4647
chr1	1543	1548	1.75765
chr1	1548	1552	1.4647
chr1	1552	1555	1.17176
chr1	1555	1557	1.4647
chr1	1557	1559	1.75765
chr1	1559	1569	2.05059
chr1	1569	1571	1.75765
chr1	1571	1573	2.05059
chr1	1573	1575	1.75765
chr1	1575	1576	1.4647
chr1	1576	1577	1.75765
chr1	1577	1578	1.4647
chr1	1578	1579	1.75765
chr1	1579	1590	2.34353
chr1	1590	1594	2.05059
chr1	1594	1603	1.75765
chr1	1603	1607	2.05059
chr1	1607	1609	1.75765
chr1	1609	1611	2.05059
chr1	1611	1613	1.75765
chr1	1613	1615	1.4647
chr1	1615	1626	0.878823
chr1	1626	1628	1.17176
chr1	1628	1636	1.4647
chr1	1636	1642	2.63647
chr1	1642	1654	3.51529
chr1	1654	1656	3.80823
chr1	1656	1659	4.10117
chr1	1659	1660	4.39411
chr1	1660	1661	4.10117
chr1	1661	1662	4.39411
chr1	1662	1667	3.80823
chr1	1667	1670	4.10117
chr1	1670	1671	2.92941
chr1	1671	1672	3.22235
chr1	1672	1677	3.51529
chr1	1677	1678	3.80823
chr1	1678	1680	3.22235
chr1	1680	1683	2.92941
chr1	1683	1685	3.51529
chr1	1685	1689	3.80823
chr1	1689	1694	3.22235
chr1	1694	1696	2.92941
chr1	1696	1699	2.63647
chr1	1699	1702	2.92941
chr1	1702	1706	2.63647
chr1	1706	1709	2.05059
chr1	1709	1710	1.75765
chr1	1710	1713	2.34353
chr1	1713	1717	1.75765
chr1	1717	1718	2.34353
chr1	1718	1720	1.75765
chr1	1720	1721	2.05059
chr1	1721	1733	1.75765
chr1	1733	1734	2.05059
chr1	1734	1736	1.75765
chr1	1736	1746	1.17176
chr1	1746	1751	1.4647
chr1	1751	1752	1.17176
chr1	1752	1753	1.4647
chr1	1753	1755	1.75765
chr1	1755	1758	1.4647
chr1	1758	1764	1.75765
chr1	1764	1765	1.4647
chr1	1765	1776	1.75765
chr1	1776	1781	2.05059
chr1	1781	1786	1.75765
chr1	1786	1789	2.05059
chr1	1789	1790	1.75765
chr1	1790	1793	2.34353
chr1	1793	1811	2.05059
chr1	1811	1818	1.75765
chr1	1818	1819	2.05059
chr1	1819	1820	2.63647
chr1	1820	1822	2.05059
chr1	1822	1825	1.75765
chr1	1825	1828	1.17176
chr1	1828	1830	2.34353
chr1	1830	1833	2.63647
chr1	1833	1840	2.92941
chr1	1840	1841	3.22235
chr1	1841	1842	3.51529
chr1	1842	1847	3.80823
chr1	1847	1848	4.10117
chr1	1848	1850	4.39411
chr1	1850	1853	4.68706
chr1	1853	1861	3.80823
chr1	1861	1863	4.10117
chr1	1863	1865	2.92941
chr1	1865	1867	3.51529
chr1	1867	1868	3.22235
chr1	1868	1869	3.51529
chr1	1869	1870	4.10117
chr1	1870	1871	4.68706
chr1	1871	1874	5.85882
chr1	1874	1876	6.15176
chr1	1876	1877	5.85882
chr1	1877	1879	5.27294
chr1	1879	1882	5.56588
chr1	1882	1883	4.98
chr1	1883	1885	5.27294
chr1	1885	1891	4.98
chr1	1891	1894	5.27294
chr1	1894	1900	5.56588
chr1	1900	1902	4.98
chr1	1902	1903	4.68706
chr1	1903	1904	4.39411
chr1	1904	1906	3.80823
chr1	1906	1908	2.05059
chr1	1908	1910	1.75765
chr1	1910	1913	1.4647
chr1	1913	1918	2.05059
chr1	1918	1920	1.75765
chr1	1920	1925	2.34353
chr1	1925	1927	2.92941
chr1	1927	1929	2.63647
chr1	1929	1932	2.34353
chr1	1932	1948	2.05059
chr1	1948	1949	1.4647
chr1	1949	1956	1.17176
chr1	1956	1960	0.585882
chr1	1960	2090	0.0
chr1	2090	2097	0.292941
chr1	2097	2103	0.585882
chr1	2103	2123	0.878823
chr1	2123	2124	1.17176
chr1	2124	2125	1.4647
chr1	2125	2129	1.17176
chr1	2129	2131	1.4647
chr1	2131	2133	1.17176
chr1	2133	2134	1.4647
chr1	2134	2138	1.75765
chr1	2138	2141	1.4647
chr1	2141	2149	1.75765
chr1	2149	2158	1.4647
chr1	2158	2160	1.17176
chr1	2160	2166	1.75765
chr1	2166	2169	2.05059
chr1	2169	2174	1.75765
chr1	2174	2175	2.05059
chr1	2175	2178	2.63647
chr1	2178	2180	2.92941
chr1	2180	2181	3.22235
chr1	2181	2192	4.10117
chr1	2192	2193	4.39411
chr1	2193	2198	3.51529
chr1	2198	2202	3.22235
chr1	2202	2211	2.92941
chr1	2211	2213	2.34353
chr1	2213	2214	2.05059
chr1	2214	2215	1.75765
chr1	2215	2216	1.4647
chr1	2216	2224	1.17176
chr1	2224	2228	1.4647
chr1	2228	2239	1.17176
chr1	2239	2246	0.878823
chr1	2246	2251	1.17176
chr1	2251	2259	0.585882
chr1	2259	2275	0.292941
chr1	2275	2276	0.585882
chr1	2276	2278	1.17176
chr1	2278	2280	2.34353
chr1	2280	2281	2.05059
chr1	2281	2300	2.34353
chr1	2300	2304	2.63647
chr1	2304	2311	2.92941
chr1	2311	2312	2.34353
chr1	2312	2313	2.05059
chr1	2313	2315	0.878823
chr1	2315	2334	0.585882
chr1	2334	2340	0.292941
chr1	2340	2370	0.0
chr1	2370	2405	0.292941
chr1	2405	2412	0.0
chr1	2412	2439	0.585882
chr1	2439	2448	0.878823
chr1	2448	2458	0.292941
chr1	2458	2471	0.585882
chr1	2471	2485	0.878823
chr1	2485	2491	1.17176
chr1	2491	2505	0.878823
chr1	2505	2510	0.585882
chr1	2510	2514	0.292941
chr1	2514	2515	0.878823
chr1	2515	2521	1.4647
chr1	2521	2549	1.17176
chr1	2549	2550	0.585882
chr1	2550	2572	0.0
chr1	2572	2595	0.292941
chr1	2595	2606	0.585882
chr1	2606	2613	0.292941
chr1	2613	2615	0.585882
chr1	2615	2629	0.878823
chr1	2629	2649	0.585882
chr1	2649	2650	0.292941
chr1	2650	2754	0.0
chr1	2754	2759	0.292941
chr1	2759	2761	0.585882
chr1	2761	2777	0.878823
chr1	2777	2778	1.17176
chr1	2778	2794	0.878823
chr1	2794	2796	0.585882
chr1	2796	2810	0.292941
chr1	2810	2914	0.0
chr1	2914	2919	0.292941
chr1	2919	2950	0.585882
chr1	2950	2953	0.292941
chr1	2953	3014	0.0
chr1	3014	3025	0.292941
chr1	3025	3042	0.585882
chr1	3042	3049	0.878823
chr1	3049	3053	0.585882
chr1	3053	3060	0.878823
chr1	3060	3078	0.585882
chr1	3078	3081	0.292941
chr1	3081	3082	0.585882
chr1	3082	3088	0.878823
chr1	3088	3116	0.585882
chr1	3116	3117	0.292941
chr1	3117	3133	0.0
chr1	3133	3175	0.292941
chr1	3175	3194	0.585882
chr1	3194	3203	0.878823
chr1	3203	3210	0.585882
chr1	3210	3215	0.292941
chr1	3215	3219	0.585882
chr1	3219	3225	1.4647
chr1	3225	3226	1.75765
chr1	3226	3229	2.05059
chr1	3229	3251	1.75765
chr1	3251	3255	1.4647
chr1	3255	3261	0.585882
chr1	3261	3307	0.0
chr1	3307	3308	0.292941
chr1	3308	3341	0.585882
chr1	3341	3409	0.0
chr1	3409	3440	0.585882
chr1	3440	3445	0.878823
chr1	3445	3458	0.292941
chr1	3458	3475	0.585882
chr1	3475	3477	0.292941
chr1	3477	3482	0.585882
chr1	3482	3488	0.878823
chr1	3488	3489	1.17176
chr1	3489	3491	0.878823
chr1	3491	3513	1.17176
chr1	3513	3516	0.878823
chr1	3516	3524	0.585882
chr1	3524	3526	0.292941
chr1	3526	3530	0.0
chr1	3530	3547	0.292941
chr1	3547	3555	0.585882
chr1	3555	3556	0.878823
chr1	3556	3563	1.17176
chr1	3563	3574	0.878823
chr1	3574	3582	1.17176
chr1	3582	3589	0.878823
chr1	3589	3592	0.585882
chr1	3592	3595	0.292941
chr1	3595	3609	0.585882
chr1	3609	3630	0.292941
chr1	3630	3631	0.878823
chr1	3631	3664	0.585882
chr1	3664	3674	0.0
chr1	3674	3675	0.878823
chr1	3675	3702	1.17176
chr1	3702	3704	1.4647
chr1	3704	3710	1.75765
chr1	3710	3721	0.585882
chr1	3721	3726	0.878823
chr1	3726	3736	1.17176
chr1	3736	3738	0.878823
chr1	3738	3756	0.585882
chr1	3756	3776	0.292941
chr1	3776	3796	0.585882
chr1	3796	3808	0.292941
chr1	3808	3811	0.585882
chr1	3811	3819	0.292941
chr1	3819	3842	0.585882
chr1	3842	3844	0.292941
chr1	3844	3855	0.585882
chr1	3855	3860	0.292941
chr1	3860	3877	0.585882
chr1	3877	3878	0.878823
chr1	3878	3879	1.17176
chr1	3879	3895	0.878823
chr1	3895	3913	0.585882
chr1	3913	3914	0.292941
chr1	3914	3916	0.0
chr1	3916	3917	0.292941
chr1	3917	3932	0.585882
chr1	3932	3947	0.878823
chr1	3947	3952	1.17176
chr1	3952	3956	0.585882
chr1	3956	3965	0.878823
chr1	3965	3966	1.17176
chr1	3966	3972	0.878823
chr1	3972	3981	1.17176
chr1	3981	3992	0.878823
chr1	3992	3998	0.585882
chr1	3998	4007	0.292941
chr1	4007	4042	0.0
chr1	4042	4047	0.292941
chr1	4047	4052	0.585882
chr1	4052	4055	0.878823
chr1	4055	4078	1.17176
chr1	4078	4083	0.878823
chr1	4083	4085	0.585882
chr1	4085	4087	0.878823
chr1	4087	4088	0.585882
chr1	4088	4094	0.292941
chr1	4094	4120	0.585882
chr1	4120	4126	0.292941
chr1	4126	4130	0.585882
chr1	4130	4161	0.292941
chr1	4161	4162	0.0
chr1	4162	4185	0.292941
chr1	4185	4187	0.585882
chr1	4187	4196	0.878823
chr1	4196	4220	0.585882
chr1	4220	4223	0.292941
chr1	4223	4239	0.0
chr1	4239	4251	0.292941
chr1	4251	4253	0.585882
chr1	4253	4261	0.878823
chr1	4261	4274	1.17176
chr1	4274	4287	0.878823
chr1	4287	4288	0.585882
chr1	4288	4338	0.0
chr1	4338	4363	0.292941
chr1	4363	4364	0.0
chr1	4364	4380	0.292941
chr1	4380	4382	0.585882
chr1	4382	4390	0.878823
chr1	4390	4400	1.17176
chr1	4400	4415	0.878823
chr1	4415	4416	0.585882
chr1	4416	4424	0.292941
chr1	4424	4454	0.0
chr1	4454	4462	0.292941
chr1	4462	4489	0.585882
chr1	4489	4496	0.292941
chr1	4496	4522	0.0
chr1	4522	4526	0.585882
chr1	4526	4539	0.878823
chr1	4539	4554	1.17176
chr1	4554	4557	0.878823
chr1	4557	4575	0.292941
chr1	4575	4605	0.0
chr1	4605	4640	0.292941
chr1	4640	4659	0.0
chr1	4659	4660	0.292941
chr1	4660	4671	0.585882
chr1	4671	4677	0.878823
chr1	4677	4681	1.17176
chr1	4681	4686	1.4647
chr1	4686	4691	1.75765
chr1	4691	4695	2.05059
chr1	4695	4706	1.4647
chr1	4706	4710	1.17176
chr1	4710	4713	1.4647
chr1	4713	4717	1.17176
chr1	4717	4722	0.878823
chr1	4722	4726	0.585882
chr1	4726	4745	0.292941
chr1	4745	4748	0.0
chr1	4748	4777	0.292941
chr1	4777	4784	0.585882
chr1	4784	4812	0.292941
chr1	4812	4846	0.0
chr1	4846	4881	0.292941
chr1	4881	4956	0.0
chr1	4956	4991	0.585882
chr1	4991	5059	0.0
chr1	5059	5063	0.292941
chr1	5063	5088	0.585882
chr1	5088	5095	0.878823
chr1	5095	5097	0.585882
chr1	5097	5115	0.292941
chr1	5115	5116	0.0
chr1	5116	5144	0.292941
chr1	5144	5152	0.585882
chr1	5152	5176	0.292941
chr1	5176	5191	0.0
chr1	5191	5223	0.292941
chr1	5223	5227	0.585882
chr1	5227	5257	0.292941
chr1	5257	5287	0.0
chr1	5287	5322	0.292941
chr1	5322	5362	0.0
chr1	5362	5373	0.292941
chr1	5373	5392	0.585882
chr1	5392	5408	0.292941
chr1	5408	5413	0.0
chr1	5413	5448	0.585882
chr1	5448	5469	0.0
chr1	5469	5505	0.292941
chr1	5505	5506	0.0
chr1	5506	5510	0.292941
chr1	5510	5517	0.585882
chr1	5517	5540	0.878823
chr1	5540	5544	0.585882
chr1	5544	5553	0.292941
chr1	5553	5555	0.0
chr1	5555	5556	0.292941
chr1	5556	5584	0.585882
chr1	5584	5591	1.17176
chr1	5591	5592	0.878823
chr1	5592	5600	0.585882
chr1	5600	5605	0.878823
chr1	5605	5608	1.17176
chr1	5608	5619	1.4647
chr1	5619	5623	0.878823
chr1	5623	5629	1.17176
chr1	5629	5631	1.4647
chr1	5631	5634	1.17176
chr1	5634	5638	1.4647
chr1	5638	5643	1.17176
chr1	5643	5644	0.878823
chr1	5644	5650	1.17176
chr1	5650	5658	1.4647
chr1	5658	5664	1.17176
chr1	5664	5668	0.878823
chr1	5668	5679	0.585882
chr1	5679	5685	0.292941
chr1	5685	5692	0.0
chr1	5692	5726	0.292941
chr1	5726	5783	0.0
chr1	5783	5804	0.292941
chr1	5804	5818	0.585882
chr1	5818	5834	0.292941
chr1	5834	5840	0.585882
chr1	5840	5850	0.292941
chr1	5850	5853	0.585882
chr1	5853	5869	0.878823
chr1	5869	5884	0.585882
chr1	5884	5888	0.292941
chr1	5888	5986	0.0
chr1	5986	6002	0.292941
chr1	6002	6007	0.585882
chr1	6007	6021	0.878823
chr1	6021	6033	0.585882
chr1	6033	6037	0.878823
chr1	6037	6043	0.585882
chr1	6043	6046	0.292941
chr1	6046	6069	0.585882
chr1	6069	6073	0.292941
chr1	6073	6082	0.585882
chr1	6082	6086	0.292941
chr1	6086	6089	0.585882
chr1	6089	6109	0.878823
chr1	6109	6122	0.585882
chr1	6122	6123	0.292941
chr1	6123	6127	0.0
chr1	6127	6139	0.292941
chr1	6139	6150	0.585882
chr1	6150	6174	0.292941
chr1	6174	6194	0.0
chr1	6194	6215	0.292941
chr1	6215	6229	0.585882
chr1	6229	6249	0.292941
chr1	6249	6287	0.0
chr1	6287	6305	0.292941
chr1	6305	6306	0.585882
chr1	6306	6312	0.878823
chr1	6312	6323	1.17176
chr1	6323	6325	0.878823
chr1	6325	6341	1.17176
chr1	6341	6342	0.878823
chr1	6342	6344	0.585882
chr1	6344	6348	0.878823
chr1	6348	6361	0.585882
chr1	6361	6370	0.292941
chr1	6370	6378	0.585882
chr1	6378	6384	0.292941
chr1	6384	6386	0.585882
chr1	6386	6406	0.878823
chr1	6406	6418	0.585882
chr1	6418	6421	0.292941
chr1	6421	6441	0.0
chr1	6441	6477	0.292941
chr1	6477	6530	0.0
chr1	6530	6565	0.292941
chr1	6565	6599	0.585882
chr1	6599	6602	0.292941
chr1	6602	6616	0.0
chr1	6616	6651	0.292941
chr1	6651	6660	0.0
chr1	6660	6675	0.292941
chr1	6675	6695	0.878823
chr1	6695	6709	0.585882
chr1	6709	6869	0.0
chr1	6869	6898	0.292941
chr1	6898	6901	0.878823
chr1	6901	6904	1.17176
chr1	6904	6933	0.878823
chr1	6933	6934	0.585882
chr1	6934	6937	0.292941
chr1	6937	6938	0.0
chr1	6938	6952	0.292941
chr1	6952	6954	0.585882
chr1	6954	6959	0.878823
chr1	6959	6962	1.17176
chr1	6962	6967	1.4647
chr1	6967	6974	1.75765
chr1	6974	6987	1.4647
chr1	6987	6988	1.17176
chr1	6988	6991	0.878823
chr1	6991	6997	1.17176
chr1	6997	7001	0.878823
chr1	7001	7011	0.585882
chr1	7011	7015	0.878823
chr1	7015	7018	0.585882
chr1	7018	7020	0.292941
chr1	7020	7045	0.585882
chr1	7045	7055	0.292941
chr1	7055	7058	0.0
chr1	7058	7093	0.292941
chr1	7093	7108	0.0
chr1	7108	7143	0.292941
chr1	7143	7195	0.0
chr1	7195	7198	0.292941
chr1	7198	7199	0.585882
chr1	7199	7231	0.878823
chr1	7231	7233	0.585882
chr1	7233	7248	0.0
chr1	7248	7283	0.292941
chr1	7283	7343	0.0
chr1	7343	7353	0.292941
chr1	7353	7379	0.585882
chr1	7379	7387	0.292941
chr1	7387	7388	0.585882
chr1	7388	7422	0.292941
chr1	7422	7451	0.0
chr1	7451	7476	0.292941
chr1	7476	7477	0.585882
chr1	7477	7480	0.878823
chr1	7480	7481	1.17176
chr1	7481	7485	1.4647
chr1	7485	7512	1.75765
chr1	7512	7513	1.4647
chr1	7513	7516	1.17176
chr1	7516	7518	0.585882
chr1	7518	7520	0.878823
chr1	7520	7522	0.585882
chr1	7522	7553	0.292941
chr1	7553	7607	0.0
chr1	7607	7612	0.292941
chr1	7612	7632	0.585882
chr1	7632	7640	0.878823
chr1	7640	7648	0.585882
chr1	7648	7668	0.292941
chr1	7668	7700	0.0
chr1	7700	7721	0.292941
chr1	7721	7724	0.585882
chr1	7724	7736	0.878823
chr1	7736	7741	0.585882
chr1	7741	7742	0.878823
chr1	7742	7756	1.17176
chr1	7756	7760	0.878823
chr1	7760	7772	0.585882
chr1	7772	7826	0.0
chr1	7826	7830	0.292941
chr1	7830	7834	0.878823
chr1	7834	7848	1.4647
chr1	7848	7849	1.75765
chr1	7849	7866	1.4647
chr1	7866	7867	0.878823
chr1	7867	7870	1.17176
chr1	7870	7882	0.585882
chr1	7882	7896	0.292941
chr1	7896	7903	0.0
chr1	7903	7939	0.292941
chr1	7939	7960	0.0
chr1	7960	7991	0.292941
chr1	7991	7995	0.585882
chr1	7995	8026	0.292941
chr1	8026	8055	0.0
chr1	8055	8074	0.292941
chr1	8074	8091	0.585882
chr1	8091	8110	0.292941
chr1	8110	8124	0.585882
chr1	8124	8128	0.878823
chr1	8128	8129	1.17176
chr1	8129	8131	1.4647
chr1	8131	8146	1.75765
chr1	8146	8160	1.17176
chr1	8160	8163	0.878823
chr1	8163	8164	0.585882
chr1	8164	8166	0.292941
chr1	8166	8201	0.0
chr1	8201	8235	0.292941
chr1	8235	8240	0.0
chr1	8240	8276	0.292941
chr1	8276	8296	0.0
chr1	8296	8303	0.292941
chr1	8303	8306	0.585882
chr1	8306	8322	0.878823
chr1	8322	8332	1.17176
chr1	8332	8339	0.878823
chr1	8339	8341	0.585882
chr1	8341	8352	0.292941
chr1	8352	8357	0.585882
chr1	8357	8371	0.292941
chr1	8371	8383	0.585882
chr1	8383	8386	0.878823
chr1	8386	8389	0.585882
chr1	8389	8407	0.878823
chr1	8407	8414	0.585882
chr1	8414	8418	0.878823
chr1	8418	8425	0.585882
chr1	8425	8448	0.292941
chr1	8448	8450	0.0
chr1	8450	8451	0.292941
chr1	8451	8454	0.585882
chr1	8454	8481	0.878823
chr1	8481	8486	0.585882
chr1	8486	8487	0.292941
chr1	8487	8491	0.0
chr1	8491	8520	0.292941
chr1	8520	8521	0.585882
chr1	8521	8527	0.878823
chr1	8527	8528	0.585882
chr1	8528	8530	0.878823
chr1	8530	8542	1.17176
chr1	8542	8543	0.878823
chr1	8543	8563	1.17176
chr1	8563	8566	0.878823
chr1	8566	8579	0.585882
chr1	8579	8580	0.292941
chr1	8580	8584	0.585882
chr1	8584	8585	1.17176
chr1	8585	8592	1.4647
chr1	8592	8605	1.17176
chr1	8605	8614	1.4647
chr1	8614	8620	1.17176
chr1	8620	8621	0.292941
chr1	8621	8637	0.585882
chr1	8637	8641	0.878823
chr1	8641	8653	0.585882
chr1	8653	8655	0.878823
chr1	8655	8656	1.4647
chr1	8656	8663	1.17176
chr1	8663	8669	1.4647
chr1	8669	8688	1.17176
chr1	8688	8695	0.292941
chr1	8695	8699	0.585882
chr1	8699	8712	0.292941
chr1	8712	8729	0.585882
chr1	8729	8737	0.292941
chr1	8737	8746	0.585882
chr1	8746	8769	0.292941
chr1	8769	8778	0.0
chr1	8778	8790	0.292941
chr1	8790	8810	0.585882
chr1	8810	8825	0.292941
chr1	8825	8835	0.0
chr1	8835	8836	0.292941
chr1	8836	8837	0.878823
chr1	8837	8841	1.17176
chr1	8841	8842	1.75765
chr1	8842	8843	2.05059
chr1	8843	8870	2.63647
chr1	8870	8872	2.34353
chr1	8872	8873	1.75765
chr1	8873	8877	1.4647
chr1	8877	8886	0.292941
chr1	8886	8913	0.585882
chr1	8913	8920	0.292941
chr1	8920	8921	0.585882
chr1	8921	8955	0.292941
chr1	8955	8958	0.0
chr1	8958	9002	0.292941
chr1	9002	9010	0.878823
chr1	9010	9014	1.17176
chr1	9014	9021	1.4647
chr1	9021	9031	1.17176
chr1	9031	9036	1.4647
chr1	9036	9045	0.878823
chr1	9045	9049	0.585882
chr1	9049	9062	0.292941
chr1	9062	9065	0.585882
chr1	9065	9075	0.292941
chr1	9075	9079	1.17176
chr1	9079	9082	1.4647
chr1	9082	9093	1.75765
chr1	9093	9097	2.05059
chr1	9097	9111	1.75765
chr1	9111	9115	0.878823
chr1	9115	9116	0.585882
chr1	9116	9129	0.292941
chr1	9129	9160	0.0
chr1	9160	9176	0.292941
chr1	9176	9177	0.878823
chr1	9177	9193	1.17176
chr1	9193	9196	1.4647
chr1	9196	9211	1.17176
chr1	9211	9228	0.292941
chr1	9228	9258	0.0
chr1	9258	9282	0.292941
chr1	9282	9292	0.585882
chr1	9292	9297	0.292941
chr1	9297	9305	0.585882
chr1	9305	9318	0.878823
chr1	9318	9322	0.585882
chr1	9322	9324	0.878823
chr1	9324	9331	1.17176
chr1	9331	9340	0.878823
chr1	9340	9354	0.585882
chr1	9354	9357	0.292941
chr1	9357	9394	0.0
chr1	9394	9430	0.292941
chr1	9430	9440	0.0
chr1	9440	9444	0.292941
chr1	9444	9445	0.585882
chr1	9445	9446	0.878823
chr1	9446	9474	1.17176
chr1	9474	9480	0.878823
chr1	9480	9498	0.0
chr1	9498	9499	0.292941
chr1	9499	9504	0.878823
chr1	9504	9515	1.4647
chr1	9515	9535	1.75765
chr1	9535	9536	1.17176
chr1	9536	9551	0.585882
chr1	9551	9570	0.292941
chr1	9570	9586	0.0
chr1	9586	9588	0.292941
chr1	9588	9621	0.585882
chr1	9621	9622	0.292941
chr1	9622	9736	0.0
chr1	9736	9741	0.292941
chr1	9741	9770	0.585882
chr1	9770	9775	0.292941
chr1	9775	9811	0.0
chr1	9811	9825	0.292941
chr1	9825	9830	0.585882
chr1	9830	9846	0.878823
chr1	9846	9847	0.585882
chr1	9847	9850	0.878823
chr1	9850	9860	1.17176
chr1	9860	9864	0.878823
chr1	9864	9869	0.585882
chr1	9869	9877	0.878823
chr1	9877	9878	1.17176
chr1	9878	9880	1.75765
chr1	9880	9882	1.4647
chr1	9882	9892	1.17176
chr1	9892	9894	0.878823
chr1	9894	9900	1.17176
chr1	9900	9909	1.4647
chr1	9909	9910	1.75765
chr1	9910	9912	1.4647
chr1	9912	9913	1.17176
chr1	9913	9927	1.4647
chr1	9927	9929	1.75765
chr1	9929	9930	2.05059
chr1	9930	9936	1.75765
chr1	9936	9941	1.4647
chr1	9941	9945	1.75765
chr1	9945	9948	1.4647
chr1	9948	9949	1.17176
chr1	9949	9963	0.878823
chr1	9963	9964	0.585882
chr1	9964	9976	0.292941
chr1	9976	9977	0.585882
chr1	9977	9981	0.292941
chr1	9981	9993	0.585882
chr1	9993	9995	0.878823
chr1	9995	10011	1.17176
chr1	10011	10017	0.878823
chr1	10017	10028	0.585882
chr1	10028	10029	0.292941
chr1	10029	10032	0.0
chr1	10032	10050	0.292941
chr1	10050	10067	0.585882
chr1	10067	10080	0.292941
chr1	10080	10147	0.0
chr1	10147	10181	0.292941
chr1	10181	10265	0.0
chr1	10265	10284	0.292941
chr1	10284	10286	0.585882
chr1	10286	10291	0.878823
chr1	10291	10293	1.17176
chr1	10293	10312	0.878823
chr1	10312	10319	1.17176
chr1	10319	10322	0.878823
chr1	10322	10326	0.585882
chr1	10326	10338	0.292941
chr1	10338	10346	0.585882
chr1	10346	10352	0.292941
chr1	10352	10369	0.585882
chr1	10369	10374	0.878823
chr1	10374	10388	0.585882
chr1	10388	10393	0.292941
chr1	10393	10400	0.585882
chr1	10400	10405	0.878823
chr1	10405	10414	0.585882
chr1	10414	10417	0.878823
chr1	10417	10421	1.17176
chr1	10421	10422	1.4647
chr1	10422	10424	1.75765
chr1	10424	10427	2.05059
chr1	10427	10428	1.75765
chr1	10428	10431	2.05059
chr1	10431	10433	2.34353
chr1	10433	10434	2.63647
chr1	10434	10435	2.34353
chr1	10435	10436	2.63647
chr1	10436	10441	3.22235
chr1	10441	10442	3.51529
chr1	10442	10449	3.80823
chr1	10449	10450	3.51529
chr1	10450	10453	3.80823
chr1	10453	10457	3.51529
chr1	10457	10458	3.22235
chr1	10458	10460	2.92941
chr1	10460	10462	2.63647
chr1	10462	10463	2.34353
chr1	10463	10466	2.05059
chr1	10466	10469	1.75765
chr1	10469	10475	0.878823
chr1	10475	10477	0.585882
chr1	10477	10484	0.292941
chr1	10484	10529	0.0
chr1	10529	10564	0.585882
chr1	10564	10582	0.0
chr1	10582	10584	1.4647
chr1	10584	10585	2.34353
chr1	10585	10586	2.63647
chr1	10586	10598	2.92941
chr1	10598	10601	3.22235
chr1	10601	10608	3.51529
chr1	10608	10615	3.80823
chr1	10615	10617	3.51529
chr1	10617	10619	2.05059
chr1	10619	10620	1.17176
chr1	10620	10634	0.878823
chr1	10634	10636	0.585882
chr1	10636	10638	1.17176
chr1	10638	10640	1.4647
chr1	10640	10641	1.75765
chr1	10641	10642	1.4647
chr1	10642	10643	1.75765
chr1	10643	10653	2.05059
chr1	10653	10665	2.34353
chr1	10665	10670	2.63647
chr1	10670	10671	2.92941
chr1	10671	10673	2.05059
chr1	10673	10675	2.34353
chr1	10675	10677	2.05059
chr1	10677	10679	1.4647
chr1	10679	10682	1.75765
chr1	10682	10688	2.05059
chr1	10688	10691	1.4647
chr1	10691	10692	1.75765
chr1	10692	10697	2.05059
chr1	10697	10704	2.34353
chr1	10704	10705	2.05059
chr1	10705	10708	2.34353
chr1	10708	10712	1.75765
chr1	10712	10716	2.05059
chr1	10716	10719	1.75765
chr1	10719	10727	2.05059
chr1	10727	10732	1.4647
chr1	10732	10740	1.17176
chr1	10740	10741	0.878823
chr1	10741	10743	1.17176
chr1	10743	10747	1.4647
chr1	10747	10748	1.17176
chr1	10748	10749	0.878823
chr1	10749	10755	1.17176
chr1	10755	10775	2.05059
chr1	10775	10783	1.4647
chr1	10783	10786	1.17176
chr1	10786	10788	1.75765
chr1	10788	10791	1.4647
chr1	10791	10796	0.585882
chr1	10796	10814	0.878823
chr1	10814	10816	1.75765
chr1	10816	10822	2.05059
chr1	10822	10823	1.4647
chr1	10823	10832	1.75765
chr1	10832	10848	1.4647
chr1	10848	10849	2.05059
chr1	10849	10850	1.4647
chr1	10850	10851	1.75765
chr1	10851	10852	2.34353
chr1	10852	10854	2.05059
chr1	10854	10858	2.34353
chr1	10858	10864	2.05059
chr1	10864	10877	2.34353
chr1	10877	10879	2.63647
chr1	10879	10881	2.34353
chr1	10881	10882	2.05059
chr1	10882	10885	1.75765
chr1	10885	10889	0.878823
chr1	10889	10892	0.585882
chr1	10892	10900	0.878823
chr1	10900	10908	0.585882
chr1	10908	10912	0.878823
chr1	10912	10928	0.585882
chr1	10928	10943	0.292941
chr1	10943	10975	0.0
chr1	10975	10996	0.292941
chr1	10996	10999	0.585882
chr1	10999	11002	0.878823
chr1	11002	11009	1.17176
chr1	11009	11031	0.878823
chr1	11031	11034	0.585882
chr1	11034	11036	0.292941
chr1	11036	11044	0.0
chr1	11044	11069	0.292941
chr1	11069	11077	0.585882
chr1	11077	11098	0.292941
chr1	11098	11102	0.585882
chr1	11102	11109	0.292941
chr1	11109	11110	0.585882
chr1	11110	11111	0.878823
chr1	11111	11112	1.17176
chr1	11112	11119	1.4647
chr1	11119	11123	2.05059
chr1	11123	11126	2.34353
chr1	11126	11132	2.92941
chr1	11132	11135	2.63647
chr1	11135	11139	2.92941
chr1	11139	11142	2.63647
chr1	11142	11145	2.05059
chr1	11145	11155	1.75765
chr1	11155	11156	1.17176
chr1	11156	11157	1.4647
chr1	11157	11159	1.17176
chr1	11159	11162	0.585882
chr1	11162	11171	0.878823
chr1	11171	11172	0.585882
chr1	11172	11174	0.878823
chr1	11174	11175	1.17176
chr1	11175	11180	1.4647
chr1	11180	11190	1.75765
chr1	11190	11192	1.4647
chr1	11192	11199	2.63647
chr1	11199	11209	2.92941
chr1	11209	11215	2.34353
chr1	11215	11219	2.05059
chr1	11219	11223	2.34353
chr1	11223	11225	2.63647
chr1	11225	11227	1.4647
chr1	11227	11231	1.75765
chr1	11231	11233	1.4647
chr1	11233	11240	1.17176
chr1	11240	11247	0.878823
chr1	11247	11253	1.17176
chr1	11253	11256	0.878823
chr1	11256	11258	1.17176
chr1	11258	11261	0.878823
chr1	11261	11265	0.585882
chr1	11265	11266	1.4647
chr1	11266	11268	1.75765
chr1	11268	11269	2.34353
chr1	11269	11270	2.63647
chr1	11270	11272	2.92941
chr1	11272	11273	3.22235
chr1	11273	11274	3.51529
chr1	11274	11275	3.80823
chr1	11275	11281	4.10117
chr1	11281	11283	3.80823
chr1	11283	11284	4.10117
chr1	11284	11289	4.68706
chr1	11289	11293	4.39411
chr1	11293	11294	4.68706
chr1	11294	11295	5.27294
chr1	11295	11297	5.56588
chr1	11297	11299	5.85882
chr1	11299	11301	4.98
chr1	11301	11303	4.68706
chr1	11303	11304	4.10117
chr1	11304	11308	3.51529
chr1	11308	11311	2.92941
chr1	11311	11313	2.63647
chr1	11313	11314	2.92941
chr1	11314	11316	3.22235
chr1	11316	11319	3.51529
chr1	11319	11320	2.92941
chr1	11320	11324	2.63647
chr1	11324	11326	2.34353
chr1	11326	11328	2.63647
chr1	11328	11329	2.34353
chr1	11329	11330	1.75765
chr1	11330	11331	1.4647
chr1	11331	11333	1.75765
chr1	11333	11340	2.05059
chr1	11340	11342	2.34353
chr1	11342	11343	2.63647
chr1	11343	11349	2.34353
chr1	11349	11351	2.05059
chr1	11351	11352	2.34353
chr1	11352	11360	2.05059
chr1	11360	11361	2.34353
chr1	11361	11362	2.05059
chr1	11362	11366	2.63647
chr1	11366	11367	2.92941
chr1	11367	11369	2.34353
chr1	11369	11372	2.63647
chr1	11372	11373	3.51529
chr1	11373	11377	4.10117
chr1	11377	11378	4.39411
chr1	11378	11379	4.68706
chr1	11379	11381	4.98
chr1	11381	11384	5.85882
chr1	11384	11385	6.15176
chr1	11385	11393	5.27294
chr1	11393	11397	5.85882
chr1	11397	11400	5.56588
chr1	11400	11402	5.27294
chr1	11402	11403	4.68706
chr1	11403	11404	4.39411
chr1	11404	11406	3.80823
chr1	11406	11407	4.10117
chr1	11407	11409	3.51529
chr1	11409	11410	4.10117
chr1	11410	11412	4.39411
chr1	11412	11414	3.80823
chr1	11414	11416	3.51529
chr1	11416	11417	3.80823
chr1	11417	11420	3.51529
chr1	11420	11424	3.22235
chr1	11424	11428	3.80823
chr1	11428	11429	3.51529
chr1	11429	11436	3.22235
chr1	11436	11439	2.92941
chr1	11439	11441	2.63647
chr1	11441	11444	3.22235
chr1	11444	11445	2.63647
chr1	11445	11446	2.34353
chr1	11446	11449	2.63647
chr1	11449	11451	2.92941
chr1	11451	11453	2.63647
chr1	11453	11456	2.34353
chr1	11456	11459	2.63647
chr1	11459	11464	2.34353
chr1	11464	11466	2.63647
chr1	11466	11467	2.92941
chr1	11467	11468	3.22235
chr1	11468	11474	2.92941
chr1	11474	11476	2.34353
chr1	11476	11477	2.05059
chr1	11477	11478	2.34353
chr1	11478	11484	2.63647
chr1	11484	11488	2.34353
chr1	11488	11492	2.05059
chr1	11492	11493	1.75765
chr1	11493	11494	1.4647
chr1	11494	11499	1.17176
chr1	11499	11501	0.878823
chr1	11501	11502	1.17176
chr1	11502	11503	1.4647
chr1	11503	11504	1.17176
chr1	11504	11505	1.75765
chr1	11505	11508	2.05059
chr1	11508	11509	2.34353
chr1	11509	11510	3.22235
chr1	11510	11511	3.80823
chr1	11511	11512	4.10117
chr1	11512	11514	3.80823
chr1	11514	11521	3.51529
chr1	11521	11522	4.10117
chr1	11522	11523	4.39411
chr1	11523	11533	4.98
chr1	11533	11537	5.27294
chr1	11537	11539	4.98
chr1	11539	11540	4.68706
chr1	11540	11542	4.98
chr1	11542	11543	5.27294
chr1	11543	11544	5.85882
chr1	11544	11545	4.98
chr1	11545	11546	4.10117
chr1	11546	11551	4.39411
chr1	11551	11552	4.68706
chr1	11552	11553	5.56588
chr1	11553	11557	5.85882
chr1	11557	11559	5.27294
chr1	11559	11560	4.98
chr1	11560	11561	5.27294
chr1	11561	11565	5.56588
chr1	11565	11567	4.68706
chr1	11567	11576	4.39411
chr1	11576	11577	4.68706
chr1	11577	11578	4.98
chr1	11578	11580	4.68706
chr1	11580	11581	4.39411
chr1	11581	11582	5.27294
chr1	11582	11585	5.56588
chr1	11585	11586	4.39411
chr1	11586	11587	4.98
chr1	11587	11592	3.80823
chr1	11592	11597	3.51529
chr1	11597	11602	3.80823
chr1	11602	11604	4.10117
chr1	11604	11607	4.39411
chr1	11607	11608	4.68706
chr1	11608	11611	4.39411
chr1	11611	11612	3.22235
chr1	11612	11614	2.92941
chr1	11614	11622	2.63647
chr1	11622	11627	2.05059
chr1	11627	11628	2.34353
chr1	11628	11631	1.75765
chr1	11631	11638	2.05059
chr1	11638	11639	2.34353
chr1	11639	11642	2.05059
chr1	11642	11643	1.75765
chr1	11643	11644	2.34353
chr1	11644	11645	2.63647
chr1	11645	11647	2.92941
chr1	11647	11649	2.63647
chr1	11649	11653	2.92941
chr1	11653	11654	2.63647
chr1	11654	11656	2.34353
chr1	11656	11665	2.63647
chr1	11665	11666	2.92941
chr1	11666	11669	2.63647
chr1	11669	11670	1.4647
chr1	11670	11685	0.878823
chr1	11685	11688	0.585882
chr1	11688	11692	0.878823
chr1	11692	11698	0.585882
chr1	11698	11703	0.878823
chr1	11703	11706	1.17176
chr1	11706	11710	1.75765
chr1	11710	11723	2.05059
chr1	11723	11728	2.63647
chr1	11728	11733	2.92941
chr1	11733	11735	3.22235
chr1	11735	11737	2.92941
chr1	11737	11741	2.34353
chr1	11741	11757	1.75765
chr1	11757	11758	1.17176
chr1	11758	11759	0.878823
chr1	11759	11760	1.17176
chr1	11760	11763	0.878823
chr1	11763	11768	0.585882
chr1	11768	11776	0.292941
chr1	11776	11778	0.585882
chr1	11778	11782	0.878823
chr1	11782	11787	1.17176
chr1	11787	11788	1.4647
chr1	11788	11791	1.75765
chr1	11791	11795	2.63647
chr1	11795	11796	2.34353
chr1	11796	11800	2.63647
chr1	11800	11809	3.22235
chr1	11809	11810	3.51529
chr1	11810	11813	3.80823
chr1	11813	11814	4.10117
chr1	11814	11817	3.80823
chr1	11817	11818	4.10117
chr1	11818	11819	4.39411
chr1	11819	11821	4.68706
chr1	11821	11823	4.98
chr1	11823	11826	4.68706
chr1	11826	11827	4.10117
chr1	11827	11828	4.68706
chr1	11828	11830	4.98
chr1	11830	11831	5.85882
chr1	11831	11836	6.4447
chr1	11836	11838	5.56588
chr1	11838	11840	5.85882
chr1	11840	11841	6.4447
chr1	11841	11846	7.03058
chr1	11846	11847	7.90941
chr1	11847	11848	8.20235
chr1	11848	11852	7.61647
chr1	11852	11853	7.90941
chr1	11853	11854	7.03058
chr1	11854	11856	7.32352
chr1	11856	11857	6.4447
chr1	11857	11859	6.73764
chr1	11859	11860	7.03058
chr1	11860	11861	7.32352
chr1	11861	11862	6.73764
chr1	11862	11863	6.4447
chr1	11863	11864	6.73764
chr1	11864	11865	7.90941
chr1	11865	11866	9.08117
chr1	11866	11868	7.61647
chr1	11868	11872	7.90941
chr1	11872	11875	7.61647
chr1	11875	11876	7.32352
chr1	11876	11877	6.73764
chr1	11877	11879	6.4447
chr1	11879	11880	6.73764
chr1	11880	11881	5.85882
chr1	11881	11884	6.15176
chr1	11884	11888	6.4447
chr1	11888	11890	6.15176
chr1	11890	11891	5.85882
chr1	11891	11893	6.15176
chr1	11893	11894	5.85882
chr1	11894	11896	4.10117
chr1	11896	11898	3.80823
chr1	11898	11899	3.51529
chr1	11899	11900	3.80823
chr1	11900	11901	2.34353
chr1	11901	11910	2.63647
chr1	11910	11914	2.34353
chr1	11914	11915	2.05059
chr1	11915	11917	1.75765
chr1	11917	11919	1.17176
chr1	11919	11921	0.878823
chr1	11921	11925	1.17176
chr1	11925	11930	0.878823
chr1	11930	11936	0.292941
chr1	11936	11946	0.585882
chr1	11946	11947	0.292941
chr1	11947	11951	0.585882
chr1	11951	11953	0.878823
chr1	11953	11955	1.17176
chr1	11955	11956	2.05059
chr1	11956	11957	2.63647
chr1	11957	11958	2.34353
chr1	11958	11959	2.63647
chr1	11959	11967	3.22235
chr1	11967	11973	3.51529
chr1	11973	11975	3.80823
chr1	11975	11977	4.10117
chr1	11977	11978	4.68706
chr1	11978	11979	4.98
chr1	11979	11983	5.56588
chr1	11983	11987	5.27294
chr1	11987	11989	4.98
chr1	11989	11990	4.68706
chr1	11990	11992	4.39411
chr1	11992	11994	3.80823
chr1	11994	11995	2.92941
chr1	11995	11999	3.51529
chr1	11999	12000	3.80823
chr1	12000	12002	3.51529
chr1	12002	12003	3.80823
chr1	12003	12005	4.68706
chr1	12005	12009	4.98
chr1	12009	12010	4.68706
chr1	12010	12012	4.10117
chr1	12012	12014	3.80823
chr1	12014	12016	3.51529
chr1	12016	12017	3.80823
chr1	12017	12026	4.10117
chr1	12026	12027	3.51529
chr1	12027	12030	3.22235
chr1	12030	12033	2.63647
chr1	12033	12038	2.34353
chr1	12038	12039	2.63647
chr1	12039	12040	2.05059
chr1	12040	12043	1.75765
chr1	12043	12048	2.05059
chr1	12048	12049	2.34353
chr1	12049	12050	2.05059
chr1	12050	12052	2.34353
chr1	12052	12071	1.75765
chr1	12071	12074	2.05059
chr1	12074	12076	1.75765
chr1	12076	12083	1.17176
chr1	12083	12089	0.878823
chr1	12089	12107	1.17176
chr1	12107	12115	0.585882
chr1	12115	12122	0.878823
chr1	12122	12123	0.585882
chr1	12123	12127	0.292941
chr1	12127	12129	0.585882
chr1	12129	12130	1.17176
chr1	12130	12146	1.4647
chr1	12146	12150	2.05059
chr1	12150	12162	1.75765
chr1	12162	12164	1.4647
chr1	12164	12166	1.17176
chr1	12166	12179	0.878823
chr1	12179	12180	1.17176
chr1	12180	12188	0.878823
chr1	12188	12191	1.17176
chr1	12191	12194	0.878823
chr1	12194	12213	1.17176
chr1	12213	12214	0.878823
chr1	12214	12218	0.585882
chr1	12218	12224	1.17176
chr1	12224	12227	0.878823
chr1	12227	12228	1.75765
chr1	12228	12230	2.05059
chr1	12230	12237	1.75765
chr1	12237	12242	2.05059
chr1	12242	12246	2.34353
chr1	12246	12250	2.63647
chr1	12250	12253	2.92941
chr1	12253	12263	2.34353
chr1	12263	12264	1.4647
chr1	12264	12271	1.17176
chr1	12271	12272	1.4647
chr1	12272	12273	1.17176
chr1	12273	12277	1.4647
chr1	12277	12281	1.17176
chr1	12281	12286	0.878823
chr1	12286	12289	0.585882
chr1	12289	12293	1.17176
chr1	12293	12306	1.4647
chr1	12306	12309	1.17176
chr1	12309	12325	0.878823
chr1	12325	12330	0.292941
chr1	12330	12331	0.585882
chr1	12331	12333	0.878823
chr1	12333	12336	1.17176
chr1	12336	12351	1.4647
chr1	12351	12352	1.75765
chr1	12352	12353	2.05059
chr1	12353	12356	1.75765
chr1	12356	12359	2.05059
chr1	12359	12367	1.75765
chr1	12367	12369	1.4647
chr1	12369	12370	0.878823
chr1	12370	12381	1.17176
chr1	12381	12387	0.878823
chr1	12387	12389	0.585882
chr1	12389	12398	0.878823
chr1	12398	12399	1.17176
chr1	12399	12402	1.75765
chr1	12402	12403	2.05059
chr1	12403	12405	2.34353
chr1	12405	12406	2.63647
chr1	12406	12419	2.34353
chr1	12419	12420	2.63647
chr1	12420	12424	2.92941
chr1	12424	12426	2.63647
chr1	12426	12433	2.92941
chr1	12433	12435	2.63647
chr1	12435	12437	1.75765
chr1	12437	12441	1.4647
chr1	12441	12455	1.17176
chr1	12455	12460	0.585882
chr1	12460	12461	0.292941
chr1	12461	12476	0.0
chr1	12476	12477	0.292941
chr1	12477	12484	0.585882
chr1	12484	12487	0.878823
chr1	12487	12493	1.17176
chr1	12493	12499	1.4647
chr1	12499	12504	1.75765
chr1	12504	12505	2.05059
chr1	12505	12506	2.63647
chr1	12506	12507	2.92941
chr1	12507	12511	3.51529
chr1	12511	12512	3.80823
chr1	12512	12513	3.51529
chr1	12513	12515	3.22235
chr1	12515	12519	3.51529
chr1	12519	12520	4.10117
chr1	12520	12523	3.80823
chr1	12523	12525	3.51529
chr1	12525	12526	3.80823
chr1	12526	12527	4.10117
chr1	12527	12528	4.39411
chr1	12528	12529	4.68706
chr1	12529	12533	4.39411
chr1	12533	12534	4.10117
chr1	12534	12537	3.80823
chr1	12537	12538	3.51529
chr1	12538	12539	3.80823
chr1	12539	12541	4.10117
chr1	12541	12545	2.92941
chr1	12545	12546	3.22235
chr1	12546	12548	2.63647
chr1	12548	12551	2.92941
chr1	12551	12554	3.22235
chr1	12554	12561	2.63647
chr1	12561	12562	2.34353
chr1	12562	12563	2.05059
chr1	12563	12573	1.4647
chr1	12573	12574	1.17176
chr1	12574	12576	0.878823
chr1	12576	12581	1.17176
chr1	12581	12583	0.585882
chr1	12583	12584	0.878823
chr1	12584	12587	1.17176
chr1	12587	12601	0.878823
chr1	12601	12603	1.17176
chr1	12603	12604	1.75765
chr1	12604	12609	2.05059
chr1	12609	12610	2.34353
chr1	12610	12611	3.22235
chr1	12611	12613	3.51529
chr1	12613	12614	3.80823
chr1	12614	12618	4.10117
chr1	12618	12623	4.68706
chr1	12623	12624	4.98
chr1	12624	12626	5.27294
chr1	12626	12628	5.56588
chr1	12628	12629	5.85882
chr1	12629	12630	6.4447
chr1	12630	12631	7.03058
chr1	12631	12632	7.32352
chr1	12632	12633	8.49529
chr1	12633	12634	8.78823
chr1	12634	12635	9.08117
chr1	12635	12636	9.37411
chr1	12636	12637	9.95999
chr1	12637	12638	9.66705
chr1	12638	12639	10.5459
chr1	12639	12640	10.2529
chr1	12640	12642	13.4753
chr1	12642	12644	14.0612
chr1	12644	12645	14.3541
chr1	12645	12646	14.94
chr1	12646	12647	14.647
chr1	12647	12649	14.94
chr1	12649	12652	16.4047
chr1	12652	12653	15.2329
chr1	12653	12658	15.5259
chr1	12658	12659	15.8188
chr1	12659	12661	15.5259
chr1	12661	12663	15.2329
chr1	12663	12664	15.5259
chr1	12664	12665	15.2329
chr1	12665	12666	14.647
chr1	12666	12668	14.3541
chr1	12668	12670	13.1823
chr1	12670	12671	12.5965
chr1	12671	12672	12.3035
chr1	12672	12673	11.7176
chr1	12673	12674	11.1318
chr1	12674	12675	11.4247
chr1	12675	12677	7.90941
chr1	12677	12681	7.03058
chr1	12681	12683	5.85882
chr1	12683	12686	5.56588
chr1	12686	12689	5.27294
chr1	12689	12690	5.56588
chr1	12690	12692	5.85882
chr1	12692	12693	8.20235
chr1	12693	12694	7.90941
chr1	12694	12696	8.20235
chr1	12696	12697	7.90941
chr1	12697	12699	7.61647
chr1	12699	12700	7.32352
chr1	12700	12701	6.73764
chr1	12701	12705	7.03058
chr1	12705	12710	7.90941
chr1	12710	12711	8.20235
chr1	12711	12712	8.78823
chr1	12712	12715	9.37411
chr1	12715	12716	9.08117
chr1	12716	12719	7.61647
chr1	12719	12721	6.15176
chr1	12721	12723	6.4447
chr1	12723	12724	7.61647
chr1	12724	12726	7.90941
chr1	12726	12727	8.49529
chr1	12727	12728	7.32352
chr1	12728	12736	7.61647
chr1	12736	12738	7.32352
chr1	12738	12740	7.61647
chr1	12740	12741	6.73764
chr1	12741	12742	7.03058
chr1	12742	12744	7.32352
chr1	12744	12745	7.61647
chr1	12745	12747	6.4447
chr1	12747	12750	6.15176
chr1	12750	12752	5.85882
chr1	12752	12754	6.15176
chr1	12754	12757	6.4447
chr1	12757	12758	5.27294
chr1	12758	12759	5.56588
chr1	12759	12760	5.85882
chr1	12760	12762	3.80823
chr1	12762	12765	4.10117
chr1	12765	12766	4.39411
chr1	12766	12767	4.98
chr1	12767	12768	5.27294
chr1	12768	12770	5.85882
chr1	12770	12773	6.15176
chr1	12773	12775	6.4447
chr1	12775	12776	6.15176
chr1	12776	12777	6.73764
chr1	12777	12781	5.85882
chr1	12781	12782	6.15176
chr1	12782	12783	6.73764
chr1	12783	12786	7.90941
chr1	12786	12788	7.61647
chr1	12788	12791	7.32352
chr1	12791	12792	7.90941
chr1	12792	12793	6.15176
chr1	12793	12795	6.4447
chr1	12795	12796	6.15176
chr1	12796	12797	6.4447
chr1	12797	12801	6.15176
chr1	12801	12803	6.4447
chr1	12803	12804	5.85882
chr1	12804	12806	5.56588
chr1	12806	12811	4.98
chr1	12811	12812	4.39411
chr1	12812	12813	4.68706
chr1	12813	12814	5.27294
chr1	12814	12815	5.56588
chr1	12815	12816	5.27294
chr1	12816	12818	4.98
chr1	12818	12819	3.51529
chr1	12819	12821	3.22235
chr1	12821	12822	3.51529
chr1	12822	12823	3.22235
chr1	12823	12824	3.51529
chr1	12824	12825	4.39411
chr1	12825	12828	4.68706
chr1	12828	12830	4.39411
chr1	12830	12834	4.10117
chr1	12834	12835	4.68706
chr1	12835	12841	4.10117
chr1	12841	12844	4.39411
chr1	12844	12846	5.27294
chr1	12846	12847	5.56588
chr1	12847	12848	4.98
chr1	12848	12849	5.56588
chr1	12849	12858	5.27294
chr1	12858	12859	5.56588
chr1	12859	12860	4.68706
chr1	12860	12861	5.27294
chr1	12861	12863	4.68706
chr1	12863	12864	4.98
chr1	12864	12866	5.27294
chr1	12866	12867	5.56588
chr1	12867	12869	5.85882
chr1	12869	12870	6.15176
chr1	12870	12877	5.56588
chr1	12877	12880	4.39411
chr1	12880	12881	4.10117
chr1	12881	12882	3.80823
chr1	12882	12884	3.51529
chr1	12884	12885	2.63647
chr1	12885	12886	2.92941
chr1	12886	12887	3.80823
chr1	12887	12889	4.10117
chr1	12889	12891	4.39411
chr1	12891	12893	4.68706
chr1	12893	12895	4.10117
chr1	12895	12898	3.51529
chr1	12898	12899	3.22235
chr1	12899	12902	3.51529
chr1	12902	12905	3.80823
chr1	12905	12911	4.10117
chr1	12911	12912	4.39411
chr1	12912	12914	4.68706
[truncated: 1,414 more rows]
