# Supplementary material for: Structural modularity of the XIST ribonucleoprotein complex
Source: Nat Commun. 2020 Dec 2;11:6163. doi: 10.1038/s41467-020-20040-3 (PMC7710737; doi:10.1038/s41467-020-20040-3)
Supplement: Supplementary file 6 — Source Data [file 41467_2020_20040_MOESM6_ESM.zip › sourcedata/fig2efgi/K562_UTP3_1_neg_XIST_1_hsXIST.bedgraph]

chr1	0	47	0.0
chr1	47	87	3.8782
chr1	87	115	0.0
chr1	115	135	3.8782
chr1	135	451	0.0
chr1	451	476	1.9391
chr1	476	545	0.0
chr1	545	571	3.8782
chr1	571	745	0.0
chr1	745	746	7.7564
chr1	746	747	11.6346
chr1	747	774	17.4519
chr1	774	779	7.7564
chr1	779	840	0.0
chr1	840	841	1.9391
chr1	841	842	3.8782
chr1	842	863	7.7564
chr1	863	865	3.8782
chr1	865	1102	0.0
chr1	1102	1120	1.9391
chr1	1120	1134	0.0
chr1	1134	1174	3.8782
chr1	1174	1185	0.0
chr1	1185	1211	3.8782
chr1	1211	1219	0.0
chr1	1219	1231	1.9391
chr1	1231	1241	3.8782
chr1	1241	1249	1.9391
chr1	1249	1332	0.0
chr1	1332	1373	1.9391
chr1	1373	1511	0.0
chr1	1511	1535	1.9391
chr1	1535	1587	0.0
chr1	1587	1609	1.9391
chr1	1609	1611	0.0
chr1	1611	1632	1.9391
chr1	1632	1635	0.0
chr1	1635	1660	1.9391
chr1	1660	1773	0.0
chr1	1773	1787	7.7564
chr1	1787	1799	11.6346
chr1	1799	1800	17.4519
chr1	1800	1815	19.391
chr1	1815	1817	11.6346
chr1	1817	1819	7.7564
chr1	1819	1839	0.0
chr1	1839	1840	1.9391
chr1	1840	1866	5.8173
chr1	1866	1868	0.0
chr1	1868	1895	3.8782
chr1	1895	2179	0.0
chr1	2179	2212	7.7564
chr1	2212	2246	0.0
chr1	2246	2276	1.9391
chr1	2276	2684	0.0
chr1	2684	2709	3.8782
chr1	2709	2805	0.0
chr1	2805	2834	1.9391
chr1	2834	3222	0.0
chr1	3222	3255	3.8782
chr1	3255	3368	0.0
chr1	3368	3409	5.8173
chr1	3409	4382	0.0
chr1	4382	4401	1.9391
chr1	4401	4408	0.0
chr1	4408	4409	1.9391
chr1	4409	4410	9.6955
chr1	4410	4431	11.6346
chr1	4431	4758	0.0
chr1	4758	4779	1.9391
chr1	4779	4784	0.0
chr1	4784	4785	1.9391
chr1	4785	4826	5.8173
chr1	4826	4827	3.8782
chr1	4827	5435	0.0
chr1	5435	5436	7.7564
chr1	5436	5477	9.6955
chr1	5477	5492	0.0
chr1	5492	5510	5.8173
chr1	5510	5732	0.0
chr1	5732	5753	1.9391
chr1	5753	5844	0.0
chr1	5844	5881	3.8782
chr1	5881	6131	0.0
chr1	6131	6133	3.8782
chr1	6133	6135	5.8173
chr1	6135	6136	17.4519
chr1	6136	6154	19.391
chr1	6154	6164	15.5128
chr1	6164	6172	13.5737
chr1	6172	6176	11.6346
chr1	6176	6362	0.0
chr1	6362	6404	5.8173
chr1	6404	6657	0.0
chr1	6657	6691	3.8782
chr1	6691	7614	0.0
chr1	7614	7644	1.9391
chr1	7644	7699	0.0
chr1	7699	7700	1.9391
chr1	7700	7722	7.7564
chr1	7722	7917	0.0
chr1	7917	7931	1.9391
chr1	7931	7955	3.8782
chr1	7955	7956	1.9391
chr1	7956	8285	0.0
chr1	8285	8312	1.9391
chr1	8312	8654	0.0
chr1	8654	8685	1.9391
chr1	8685	8785	0.0
chr1	8785	8813	1.9391
chr1	8813	8842	0.0
chr1	8842	8866	1.9391
chr1	8866	9002	0.0
chr1	9002	9025	5.8173
chr1	9025	9515	0.0
chr1	9515	9516	3.8782
chr1	9516	9553	7.7564
chr1	9553	9786	0.0
chr1	9786	9813	1.9391
chr1	9813	10027	0.0
chr1	10027	10047	1.9391
chr1	10047	10358	0.0
chr1	10358	10359	3.8782
chr1	10359	10390	5.8173
chr1	10390	10584	0.0
chr1	10584	10595	3.8782
chr1	10595	10596	5.8173
chr1	10596	10599	9.6955
chr1	10599	10619	11.6346
chr1	10619	10624	3.8782
chr1	10624	10692	0.0
chr1	10692	10711	3.8782
chr1	10711	10879	0.0
chr1	10879	10881	1.9391
chr1	10881	10920	5.8173
chr1	10920	10922	3.8782
chr1	10922	11112	0.0
chr1	11112	11138	3.8782
chr1	11138	11325	0.0
chr1	11325	11344	1.9391
chr1	11344	11463	0.0
chr1	11463	11465	5.8173
chr1	11465	11492	7.7564
chr1	11492	11519	0.0
chr1	11519	11554	1.9391
chr1	11554	11627	0.0
chr1	11627	11629	1.9391
chr1	11629	11640	3.8782
chr1	11640	11660	7.7564
chr1	11660	11668	3.8782
chr1	11668	11728	0.0
chr1	11728	11759	1.9391
chr1	11759	11827	0.0
chr1	11827	11828	1.9391
chr1	11828	11857	3.8782
chr1	11857	11890	0.0
chr1	11890	11915	3.8782
chr1	11915	11930	7.7564
chr1	11930	11946	3.8782
chr1	11946	12002	0.0
chr1	12002	12013	3.8782
chr1	12013	12039	0.0
chr1	12039	12044	1.9391
chr1	12044	12058	3.8782
chr1	12058	12064	1.9391
chr1	12064	12195	0.0
chr1	12195	12215	7.7564
chr1	12215	12397	0.0
chr1	12397	12427	1.9391
chr1	12427	12628	0.0
chr1	12628	12657	3.8782
chr1	12657	12726	0.0
chr1	12726	12754	5.8173
chr1	12754	12814	0.0
chr1	12814	12826	3.8782
chr1	12826	12841	5.8173
chr1	12841	12855	1.9391
chr1	12855	12859	9.6955
chr1	12859	12867	7.7564
chr1	12867	12877	13.5737
chr1	12877	12889	5.8173
chr1	12889	12891	0.0
chr1	12891	12912	3.8782
chr1	12912	12957	0.0
chr1	12957	12965	3.8782
chr1	12965	12990	5.8173
chr1	12990	12997	1.9391
chr1	12997	13063	0.0
chr1	13063	13075	1.9391
chr1	13075	13076	3.8782
chr1	13076	13086	5.8173
chr1	13086	13094	3.8782
chr1	13094	13104	1.9391
chr1	13104	13137	0.0
chr1	13137	13162	1.9391
chr1	13162	13183	0.0
chr1	13183	13201	3.8782
chr1	13201	13223	0.0
chr1	13223	13242	1.9391
chr1	13242	13267	0.0
chr1	13267	13304	3.8782
chr1	13304	13425	0.0
chr1	13425	13445	3.8782
chr1	13445	13566	0.0
chr1	13566	13595	1.9391
chr1	13595	13754	0.0
chr1	13754	13789	5.8173
chr1	13789	13823	0.0
chr1	13823	13845	5.8173
chr1	13845	14051	0.0
chr1	14051	14053	1.9391
chr1	14053	14081	7.7564
chr1	14081	14352	0.0
chr1	14352	14370	5.8173
chr1	14370	14810	0.0
chr1	14810	14847	1.9391
chr1	14847	14961	0.0
chr1	14961	14982	1.9391
chr1	14982	15142	0.0
chr1	15142	15169	1.9391
chr1	15169	15176	0.0
chr1	15176	15205	1.9391
chr1	15205	15649	0.0
chr1	15649	15683	1.9391
chr1	15683	15715	0.0
chr1	15715	15756	1.9391
chr1	15756	16321	0.0
chr1	16321	16340	1.9391
chr1	16340	17119	0.0
chr1	17119	17146	3.8782
chr1	17146	17160	5.8173
chr1	17160	17164	1.9391
chr1	17164	17494	0.0
chr1	17494	17527	1.9391
chr1	17527	17551	0.0
chr1	17551	17553	3.8782
chr1	17553	17572	5.8173
chr1	17572	17579	1.9391
chr1	17579	17730	0.0
chr1	17730	17731	1.9391
chr1	17731	17770	3.8782
chr1	17770	17773	1.9391
chr1	17773	17924	0.0
chr1	17924	17961	1.9391
chr1	17961	18187	0.0
chr1	18187	18212	1.9391
chr1	18212	18277	0.0
chr1	18277	18281	1.9391
chr1	18281	18299	3.8782
chr1	18299	18307	1.9391
chr1	18307	18463	0.0
chr1	18463	18483	1.9391
chr1	18483	18670	0.0
chr1	18670	18709	5.8173
chr1	18709	18710	1.9391
chr1	18710	18790	0.0
chr1	18790	18816	5.8173
chr1	18816	18951	0.0
chr1	18951	18971	1.9391
chr1	18971	19163	0.0
chr1	19163	19167	3.8782
chr1	19167	19168	7.7564
chr1	19168	19191	9.6955
chr1	19191	19197	3.8782
chr1	19197	19204	0.0
chr1	19204	19238	1.9391
chr1	19238	19280	0.0
