# Supplementary material for: Structural modularity of the XIST ribonucleoprotein complex
Source: Nat Commun. 2020 Dec 2;11:6163. doi: 10.1038/s41467-020-20040-3 (PMC7710737; doi:10.1038/s41467-020-20040-3)
Supplement: Supplementary file 6 — Source Data [file 41467_2020_20040_MOESM6_ESM.zip › sourcedata/fig2efgi/K562_U2AF1_1_neg_XIST_1_hsXIST.bedgraph]

chr1	0	43	0.0
chr1	43	45	1.13432
chr1	45	46	3.02485
chr1	46	47	3.78106
chr1	47	48	6.0497
chr1	48	50	7.94023
chr1	50	51	8.31833
chr1	51	52	9.45265
chr1	52	54	11.3432
chr1	54	64	11.7213
chr1	64	67	11.3432
chr1	67	68	12.0994
chr1	68	70	11.3432
chr1	70	71	10.587
chr1	71	72	10.2089
chr1	72	73	9.45265
chr1	73	75	8.69644
chr1	75	76	7.56212
chr1	76	77	6.80591
chr1	77	79	6.4278
chr1	79	83	6.0497
chr1	83	84	5.29348
chr1	84	85	5.67159
chr1	85	86	5.29348
chr1	86	87	4.91538
chr1	87	88	4.15917
chr1	88	90	3.78106
chr1	90	91	3.02485
chr1	91	93	2.26864
chr1	93	95	1.89053
chr1	95	103	1.13432
chr1	103	106	1.51242
chr1	106	110	1.13432
chr1	110	113	0.756212
chr1	113	115	1.13432
chr1	115	116	1.89053
chr1	116	121	3.78106
chr1	121	131	4.15917
chr1	131	134	3.78106
chr1	134	136	3.40295
chr1	136	144	2.26864
chr1	144	147	1.89053
chr1	147	151	1.51242
chr1	151	158	1.13432
chr1	158	159	0.756212
chr1	159	183	0.378106
chr1	183	200	0.0
chr1	200	214	0.756212
chr1	214	217	1.13432
chr1	217	225	1.51242
chr1	225	241	1.13432
chr1	241	243	1.51242
chr1	243	245	1.13432
chr1	245	277	1.51242
chr1	277	279	1.13432
chr1	279	283	0.378106
chr1	283	290	0.0
chr1	290	306	0.378106
chr1	306	310	0.756212
chr1	310	316	1.13432
chr1	316	323	0.756212
chr1	323	324	1.13432
chr1	324	326	1.51242
chr1	326	327	2.26864
chr1	327	341	2.64674
chr1	341	342	2.26864
chr1	342	343	2.64674
chr1	343	344	3.02485
chr1	344	349	3.40295
chr1	349	352	3.02485
chr1	352	354	2.64674
chr1	354	357	2.26864
chr1	357	363	1.89053
chr1	363	364	2.64674
chr1	364	365	3.02485
chr1	365	366	3.40295
chr1	366	367	3.02485
chr1	367	368	5.29348
chr1	368	369	12.0994
chr1	369	370	16.6367
chr1	370	376	17.771
chr1	376	386	18.1491
chr1	386	387	16.6367
chr1	387	388	16.2586
chr1	388	389	15.8805
chr1	389	390	14.7461
chr1	390	391	13.9899
chr1	391	393	12.0994
chr1	393	394	11.7213
chr1	394	395	11.3432
chr1	395	396	10.9651
chr1	396	397	10.2089
chr1	397	398	8.31833
chr1	398	399	6.80591
chr1	399	400	5.67159
chr1	400	402	5.29348
chr1	402	403	4.53727
chr1	403	406	4.15917
chr1	406	408	5.67159
chr1	408	409	6.4278
chr1	409	411	7.94023
chr1	411	412	10.2089
chr1	412	413	11.7213
chr1	413	422	12.8556
chr1	422	431	13.2337
chr1	431	432	12.8556
chr1	432	433	9.83076
chr1	433	437	9.45265
chr1	437	440	9.07454
chr1	440	441	8.69644
chr1	441	442	7.56212
chr1	442	443	6.80591
chr1	443	445	6.0497
chr1	445	448	5.67159
chr1	448	449	4.91538
chr1	449	451	4.53727
chr1	451	452	4.91538
chr1	452	453	6.0497
chr1	453	454	7.56212
chr1	454	455	7.94023
chr1	455	456	8.31833
chr1	456	457	9.83076
chr1	457	458	10.587
chr1	458	459	10.9651
chr1	459	462	11.3432
chr1	462	471	10.9651
chr1	471	472	11.3432
chr1	472	474	10.587
chr1	474	475	10.2089
chr1	475	476	9.83076
chr1	476	477	9.07454
chr1	477	479	8.69644
chr1	479	480	8.31833
chr1	480	481	7.56212
chr1	481	484	7.18401
chr1	484	486	6.80591
chr1	486	488	6.0497
chr1	488	489	5.29348
chr1	489	490	4.91538
chr1	490	494	4.53727
chr1	494	495	3.78106
chr1	495	496	4.91538
chr1	496	497	7.56212
chr1	497	499	8.31833
chr1	499	502	7.94023
chr1	502	505	8.31833
chr1	505	508	7.94023
chr1	508	514	7.56212
chr1	514	516	7.18401
chr1	516	519	6.80591
chr1	519	522	7.56212
chr1	522	524	7.94023
chr1	524	526	7.56212
chr1	526	527	7.18401
chr1	527	528	7.56212
chr1	528	529	7.94023
chr1	529	530	7.56212
chr1	530	533	7.18401
chr1	533	535	6.80591
chr1	535	537	7.18401
chr1	537	538	6.80591
chr1	538	539	6.4278
chr1	539	540	4.53727
chr1	540	541	4.15917
chr1	541	543	3.78106
chr1	543	544	3.40295
chr1	544	545	4.15917
chr1	545	556	3.40295
chr1	556	560	3.02485
chr1	560	562	3.78106
chr1	562	570	3.40295
chr1	570	574	3.02485
chr1	574	576	2.64674
chr1	576	579	2.26864
chr1	579	581	1.89053
chr1	581	584	1.51242
chr1	584	593	1.13432
chr1	593	598	0.756212
chr1	598	600	0.378106
chr1	600	603	0.0
chr1	603	604	1.89053
chr1	604	605	4.15917
chr1	605	606	6.4278
chr1	606	608	10.587
chr1	608	609	12.0994
chr1	609	610	12.8556
chr1	610	611	13.2337
chr1	611	612	13.6118
chr1	612	623	13.9899
chr1	623	625	13.6118
chr1	625	626	13.2337
chr1	626	627	12.8556
chr1	627	629	12.4775
chr1	629	630	9.83076
chr1	630	631	8.31833
chr1	631	632	7.56212
chr1	632	633	5.67159
chr1	633	634	4.91538
chr1	634	635	4.53727
chr1	635	636	4.15917
chr1	636	638	3.40295
chr1	638	640	3.02485
chr1	640	644	2.64674
chr1	644	645	1.89053
chr1	645	646	1.51242
chr1	646	647	1.13432
chr1	647	648	0.756212
chr1	648	650	0.378106
chr1	650	651	0.756212
chr1	651	652	2.64674
chr1	652	653	4.53727
chr1	653	654	6.80591
chr1	654	656	7.56212
chr1	656	657	9.07454
chr1	657	658	9.83076
chr1	658	659	10.587
chr1	659	671	11.3432
chr1	671	672	11.7213
chr1	672	673	11.3432
chr1	673	675	10.9651
chr1	675	677	10.587
chr1	677	678	10.9651
chr1	678	680	9.45265
chr1	680	684	8.69644
chr1	684	685	8.31833
chr1	685	686	7.94023
chr1	686	687	7.18401
chr1	687	688	6.4278
chr1	688	689	6.0497
chr1	689	690	5.67159
chr1	690	691	4.91538
chr1	691	692	4.15917
chr1	692	695	3.02485
chr1	695	696	4.15917
chr1	696	697	8.69644
chr1	697	698	12.4775
chr1	698	700	13.9899
chr1	700	701	14.368
chr1	701	702	15.1242
chr1	702	708	14.7461
chr1	708	709	15.1242
chr1	709	718	15.8805
chr1	718	719	15.5023
chr1	719	720	15.1242
chr1	720	721	13.9899
chr1	721	722	12.0994
chr1	722	723	10.587
chr1	723	724	9.83076
chr1	724	727	7.94023
chr1	727	728	7.56212
chr1	728	730	7.18401
chr1	730	731	6.4278
chr1	731	732	6.0497
chr1	732	734	4.91538
chr1	734	735	4.15917
chr1	735	736	3.78106
chr1	736	737	3.40295
chr1	737	739	1.89053
chr1	739	740	1.51242
chr1	740	741	3.02485
chr1	741	744	3.40295
chr1	744	745	3.78106
chr1	745	762	4.15917
chr1	762	764	3.78106
chr1	764	765	3.02485
chr1	765	771	2.64674
chr1	771	772	2.26864
chr1	772	773	1.89053
chr1	773	776	1.51242
chr1	776	777	1.13432
chr1	777	780	1.51242
chr1	780	782	1.13432
chr1	782	783	1.51242
chr1	783	785	1.13432
chr1	785	786	1.89053
chr1	786	789	3.02485
chr1	789	793	3.40295
chr1	793	802	3.78106
chr1	802	803	3.40295
chr1	803	804	3.02485
chr1	804	808	3.40295
chr1	808	809	3.02485
chr1	809	812	2.64674
chr1	812	813	2.26864
chr1	813	819	1.89053
chr1	819	823	1.51242
chr1	823	824	2.26864
chr1	824	825	3.02485
chr1	825	826	4.15917
chr1	826	828	4.53727
chr1	828	831	4.91538
chr1	831	832	5.67159
chr1	832	834	5.29348
chr1	834	835	5.67159
chr1	835	836	6.4278
chr1	836	839	6.80591
chr1	839	840	7.18401
chr1	840	841	7.56212
chr1	841	842	9.07454
chr1	842	844	9.45265
chr1	844	845	10.2089
chr1	845	847	10.587
chr1	847	848	10.9651
chr1	848	849	10.587
chr1	849	850	11.3432
chr1	850	851	10.9651
chr1	851	853	11.7213
chr1	853	854	11.3432
chr1	854	859	12.4775
chr1	859	860	12.8556
chr1	860	861	11.3432
chr1	861	862	10.587
chr1	862	863	10.2089
chr1	863	866	9.07454
chr1	866	867	8.31833
chr1	867	868	7.18401
chr1	868	869	7.94023
chr1	869	870	6.80591
chr1	870	874	6.4278
chr1	874	875	5.67159
chr1	875	877	5.29348
chr1	877	878	4.53727
chr1	878	879	4.15917
chr1	879	880	3.78106
chr1	880	885	3.40295
chr1	885	886	3.02485
chr1	886	890	2.26864
chr1	890	893	2.64674
chr1	893	894	2.26864
chr1	894	895	2.64674
chr1	895	904	2.26864
chr1	904	908	2.64674
chr1	908	912	3.02485
chr1	912	913	3.40295
chr1	913	914	3.78106
chr1	914	915	4.15917
chr1	915	916	4.91538
chr1	916	918	6.4278
chr1	918	921	6.80591
chr1	921	926	6.4278
chr1	926	932	6.80591
chr1	932	933	6.4278
chr1	933	935	5.67159
chr1	935	936	6.0497
chr1	936	937	5.67159
chr1	937	938	6.0497
chr1	938	939	6.4278
chr1	939	942	6.80591
chr1	942	943	6.4278
chr1	943	949	6.0497
chr1	949	950	5.67159
chr1	950	951	5.29348
chr1	951	955	4.91538
chr1	955	957	4.53727
chr1	957	959	3.40295
chr1	959	961	2.64674
chr1	961	966	2.26864
chr1	966	968	1.89053
chr1	968	975	1.51242
chr1	975	977	1.89053
chr1	977	979	2.26864
chr1	979	980	1.89053
chr1	980	983	1.51242
chr1	983	984	1.13432
chr1	984	985	1.89053
chr1	985	986	1.51242
chr1	986	990	1.89053
chr1	990	1005	3.02485
chr1	1005	1006	3.40295
chr1	1006	1007	3.02485
chr1	1007	1009	3.78106
chr1	1009	1016	4.15917
chr1	1016	1019	4.53727
chr1	1019	1022	4.15917
chr1	1022	1025	3.78106
chr1	1025	1026	3.40295
chr1	1026	1033	3.02485
chr1	1033	1047	1.89053
chr1	1047	1050	1.51242
chr1	1050	1052	0.756212
chr1	1052	1058	0.378106
chr1	1058	1067	0.0
chr1	1067	1072	0.378106
chr1	1072	1073	1.13432
chr1	1073	1074	1.89053
chr1	1074	1075	2.26864
chr1	1075	1090	2.64674
chr1	1090	1092	3.02485
chr1	1092	1097	3.40295
chr1	1097	1098	3.02485
chr1	1098	1101	2.64674
chr1	1101	1103	3.78106
chr1	1103	1106	4.15917
chr1	1106	1107	3.78106
chr1	1107	1115	4.53727
chr1	1115	1116	4.15917
chr1	1116	1118	3.78106
chr1	1118	1122	3.02485
chr1	1122	1127	2.64674
chr1	1127	1130	2.26864
chr1	1130	1136	1.89053
chr1	1136	1139	1.51242
chr1	1139	1140	1.13432
chr1	1140	1142	0.756212
chr1	1142	1145	1.13432
chr1	1145	1146	1.51242
chr1	1146	1151	1.13432
chr1	1151	1157	0.756212
chr1	1157	1159	1.13432
chr1	1159	1161	1.89053
chr1	1161	1176	2.26864
chr1	1176	1180	2.64674
chr1	1180	1184	2.26864
chr1	1184	1187	1.89053
chr1	1187	1202	1.51242
chr1	1202	1203	0.756212
chr1	1203	1204	0.378106
chr1	1204	1212	0.756212
chr1	1212	1216	1.13432
chr1	1216	1219	0.756212
chr1	1219	1221	1.51242
chr1	1221	1222	2.64674
chr1	1222	1232	3.40295
chr1	1232	1237	3.78106
chr1	1237	1241	3.40295
chr1	1241	1243	3.02485
chr1	1243	1246	3.40295
chr1	1246	1247	3.02485
chr1	1247	1248	2.26864
chr1	1248	1257	1.89053
chr1	1257	1259	1.51242
chr1	1259	1260	1.89053
chr1	1260	1262	1.51242
chr1	1262	1266	0.378106
chr1	1266	1277	0.756212
chr1	1277	1283	1.13432
chr1	1283	1284	1.89053
chr1	1284	1285	2.64674
chr1	1285	1287	3.40295
chr1	1287	1295	3.78106
chr1	1295	1296	3.40295
chr1	1296	1303	3.02485
chr1	1303	1306	3.40295
chr1	1306	1307	3.78106
chr1	1307	1309	3.40295
chr1	1309	1318	3.02485
chr1	1318	1323	2.64674
chr1	1323	1326	2.26864
chr1	1326	1327	1.89053
chr1	1327	1328	2.64674
chr1	1328	1331	2.26864
chr1	1331	1333	2.64674
chr1	1333	1334	3.02485
chr1	1334	1335	3.78106
chr1	1335	1336	4.53727
chr1	1336	1338	4.91538
chr1	1338	1342	5.29348
chr1	1342	1343	6.4278
chr1	1343	1345	6.80591
chr1	1345	1348	7.18401
chr1	1348	1349	8.31833
chr1	1349	1350	9.45265
chr1	1350	1356	9.83076
chr1	1356	1357	10.587
chr1	1357	1358	10.9651
chr1	1358	1361	11.3432
chr1	1361	1364	11.7213
chr1	1364	1366	10.9651
chr1	1366	1368	10.2089
chr1	1368	1369	10.587
chr1	1369	1370	10.2089
chr1	1370	1374	9.83076
chr1	1374	1377	9.07454
chr1	1377	1378	7.56212
chr1	1378	1379	7.18401
chr1	1379	1380	6.4278
chr1	1380	1381	6.80591
chr1	1381	1382	6.4278
chr1	1382	1383	6.0497
chr1	1383	1385	5.67159
chr1	1385	1389	4.91538
chr1	1389	1391	4.15917
chr1	1391	1393	3.40295
chr1	1393	1395	3.02485
chr1	1395	1399	2.64674
chr1	1399	1400	2.26864
chr1	1400	1401	1.13432
chr1	1401	1402	1.51242
chr1	1402	1403	1.89053
chr1	1403	1410	1.51242
chr1	1410	1437	1.13432
chr1	1437	1441	0.756212
chr1	1441	1444	1.13432
chr1	1444	1450	0.378106
chr1	1450	1451	1.13432
chr1	1451	1452	3.02485
chr1	1452	1463	3.40295
chr1	1463	1474	3.78106
chr1	1474	1483	3.40295
chr1	1483	1484	3.02485
chr1	1484	1485	2.26864
chr1	1485	1489	1.51242
chr1	1489	1490	1.13432
chr1	1490	1494	0.756212
chr1	1494	1495	0.378106
chr1	1495	1499	0.0
chr1	1499	1500	0.378106
chr1	1500	1501	0.756212
chr1	1501	1502	1.13432
chr1	1502	1503	1.51242
chr1	1503	1512	1.89053
chr1	1512	1513	2.64674
chr1	1513	1523	3.02485
chr1	1523	1524	2.64674
chr1	1524	1533	3.02485
chr1	1533	1536	2.64674
chr1	1536	1537	2.26864
chr1	1537	1538	1.89053
chr1	1538	1539	2.26864
chr1	1539	1541	1.89053
chr1	1541	1542	2.26864
chr1	1542	1543	1.89053
chr1	1543	1549	1.51242
chr1	1549	1550	1.89053
chr1	1550	1553	1.51242
chr1	1553	1556	1.13432
chr1	1556	1561	1.51242
chr1	1561	1562	1.89053
chr1	1562	1564	2.64674
chr1	1564	1568	2.26864
chr1	1568	1570	2.64674
chr1	1570	1573	2.26864
chr1	1573	1574	2.64674
chr1	1574	1577	3.02485
chr1	1577	1583	3.40295
chr1	1583	1586	3.02485
chr1	1586	1587	3.40295
chr1	1587	1588	3.78106
chr1	1588	1589	4.15917
chr1	1589	1590	4.53727
chr1	1590	1593	4.91538
chr1	1593	1594	5.29348
chr1	1594	1595	4.91538
chr1	1595	1597	5.29348
chr1	1597	1598	4.53727
chr1	1598	1603	4.15917
chr1	1603	1604	4.53727
chr1	1604	1605	4.15917
chr1	1605	1606	3.78106
chr1	1606	1608	3.40295
chr1	1608	1617	3.78106
chr1	1617	1619	3.40295
chr1	1619	1624	3.02485
chr1	1624	1630	2.64674
chr1	1630	1633	1.51242
chr1	1633	1644	1.13432
chr1	1644	1650	1.51242
chr1	1650	1657	1.13432
chr1	1657	1659	1.51242
chr1	1659	1661	2.26864
chr1	1661	1665	2.64674
chr1	1665	1669	2.26864
chr1	1669	1678	1.89053
chr1	1678	1684	2.26864
chr1	1684	1687	2.64674
chr1	1687	1695	2.26864
chr1	1695	1699	2.64674
chr1	1699	1701	2.26864
chr1	1701	1702	1.89053
chr1	1702	1703	1.51242
chr1	1703	1704	1.13432
chr1	1704	1705	0.756212
chr1	1705	1720	1.13432
chr1	1720	1721	1.51242
chr1	1721	1725	1.13432
chr1	1725	1739	1.89053
chr1	1739	1747	2.26864
chr1	1747	1750	1.89053
chr1	1750	1754	2.26864
chr1	1754	1755	2.64674
chr1	1755	1757	3.02485
chr1	1757	1760	3.40295
chr1	1760	1767	3.78106
chr1	1767	1768	4.15917
chr1	1768	1770	3.78106
chr1	1770	1771	4.15917
chr1	1771	1772	4.53727
chr1	1772	1773	5.29348
chr1	1773	1774	5.67159
chr1	1774	1775	6.0497
chr1	1775	1778	6.4278
chr1	1778	1782	6.0497
chr1	1782	1783	5.67159
chr1	1783	1786	6.0497
chr1	1786	1792	6.4278
chr1	1792	1793	6.80591
chr1	1793	1794	7.18401
chr1	1794	1797	6.80591
chr1	1797	1798	7.56212
chr1	1798	1802	7.94023
chr1	1802	1809	7.56212
chr1	1809	1811	5.67159
chr1	1811	1814	5.29348
chr1	1814	1816	4.91538
chr1	1816	1817	3.02485
chr1	1817	1819	2.64674
chr1	1819	1821	2.26864
chr1	1821	1826	1.89053
chr1	1826	1827	1.51242
chr1	1827	1828	1.89053
chr1	1828	1829	1.51242
chr1	1829	1831	1.89053
chr1	1831	1833	1.51242
chr1	1833	1840	1.13432
chr1	1840	1842	1.51242
chr1	1842	1846	1.89053
chr1	1846	1856	2.26864
chr1	1856	1863	2.64674
chr1	1863	1864	2.26864
chr1	1864	1865	2.64674
chr1	1865	1868	3.40295
chr1	1868	1869	4.15917
chr1	1869	1870	5.67159
chr1	1870	1871	9.83076
chr1	1871	1872	12.0994
chr1	1872	1877	14.368
chr1	1877	1878	15.1242
chr1	1878	1879	16.6367
chr1	1879	1882	17.0148
chr1	1882	1883	16.2586
chr1	1883	1884	16.6367
chr1	1884	1886	17.0148
chr1	1886	1887	17.3929
chr1	1887	1888	18.5272
chr1	1888	1894	18.9053
chr1	1894	1895	16.6367
chr1	1895	1896	15.8805
chr1	1896	1897	13.6118
chr1	1897	1899	13.9899
chr1	1899	1906	13.6118
chr1	1906	1909	13.2337
chr1	1909	1910	12.4775
chr1	1910	1911	11.3432
chr1	1911	1912	10.587
chr1	1912	1913	9.07454
chr1	1913	1915	9.45265
chr1	1915	1916	7.94023
chr1	1916	1919	7.56212
chr1	1919	1921	6.80591
chr1	1921	1924	6.4278
chr1	1924	1926	6.80591
chr1	1926	1927	6.4278
chr1	1927	1929	5.67159
chr1	1929	1930	4.91538
chr1	1930	1934	4.15917
chr1	1934	1937	4.91538
chr1	1937	1938	4.53727
chr1	1938	1939	4.15917
chr1	1939	1940	3.78106
chr1	1940	1945	3.40295
chr1	1945	1948	3.02485
chr1	1948	1949	2.64674
chr1	1949	1951	1.51242
chr1	1951	1952	1.89053
chr1	1952	1956	1.51242
chr1	1956	1960	1.13432
chr1	1960	1971	0.756212
chr1	1971	1977	0.378106
chr1	1977	2056	0.0
chr1	2056	2067	0.378106
chr1	2067	2071	0.756212
chr1	2071	2080	1.13432
chr1	2080	2086	0.756212
chr1	2086	2089	1.13432
chr1	2089	2095	0.756212
chr1	2095	2100	1.89053
chr1	2100	2101	2.26864
chr1	2101	2115	3.02485
chr1	2115	2118	3.78106
chr1	2118	2123	4.15917
chr1	2123	2124	4.53727
chr1	2124	2129	5.67159
chr1	2129	2130	5.29348
chr1	2130	2132	4.91538
chr1	2132	2133	5.29348
chr1	2133	2134	5.67159
chr1	2134	2135	6.0497
chr1	2135	2138	6.4278
chr1	2138	2142	4.91538
chr1	2142	2145	4.15917
chr1	2145	2152	4.53727
chr1	2152	2153	4.15917
chr1	2153	2156	3.78106
chr1	2156	2158	2.26864
chr1	2158	2163	1.89053
chr1	2163	2169	1.51242
chr1	2169	2175	1.13432
chr1	2175	2177	0.756212
chr1	2177	2179	1.51242
chr1	2179	2180	1.89053
chr1	2180	2181	2.64674
chr1	2181	2182	3.02485
chr1	2182	2186	3.78106
chr1	2186	2205	3.40295
chr1	2205	2206	3.02485
chr1	2206	2209	2.64674
chr1	2209	2219	2.26864
chr1	2219	2220	1.89053
chr1	2220	2222	1.13432
chr1	2222	2230	0.756212
chr1	2230	2239	0.378106
chr1	2239	2265	0.756212
chr1	2265	2267	0.378106
chr1	2267	2274	0.0
chr1	2274	2278	0.378106
chr1	2278	2286	0.756212
chr1	2286	2304	1.13432
chr1	2304	2318	0.756212
chr1	2318	2326	0.378106
chr1	2326	2333	0.0
chr1	2333	2358	0.378106
chr1	2358	2359	0.0
chr1	2359	2399	0.378106
chr1	2399	2401	0.0
chr1	2401	2411	0.378106
chr1	2411	2412	0.756212
chr1	2412	2424	1.51242
chr1	2424	2432	1.13432
chr1	2432	2440	1.51242
chr1	2440	2442	1.89053
chr1	2442	2449	2.26864
chr1	2449	2453	1.89053
chr1	2453	2457	1.51242
chr1	2457	2458	1.89053
chr1	2458	2474	2.64674
chr1	2474	2475	3.02485
chr1	2475	2482	2.64674
chr1	2482	2483	1.89053
chr1	2483	2484	1.51242
chr1	2484	2496	0.756212
chr1	2496	2516	0.378106
chr1	2516	2556	0.0
chr1	2556	2574	0.378106
chr1	2574	2583	0.756212
chr1	2583	2617	0.378106
chr1	2617	2636	0.0
chr1	2636	2679	0.756212
chr1	2679	2720	0.0
chr1	2720	2744	0.378106
chr1	2744	2781	0.0
chr1	2781	2798	0.378106
chr1	2798	2805	0.756212
chr1	2805	2806	1.13432
chr1	2806	2824	1.51242
chr1	2824	2841	1.13432
chr1	2841	2847	0.756212
chr1	2847	2931	0.0
chr1	2931	2939	0.378106
chr1	2939	2958	0.756212
chr1	2958	2960	0.378106
chr1	2960	3017	0.0
chr1	3017	3019	0.378106
chr1	3019	3041	0.756212
chr1	3041	3047	1.13432
chr1	3047	3057	0.756212
chr1	3057	3069	0.378106
chr1	3069	3111	0.0
chr1	3111	3143	0.378106
chr1	3143	3190	0.0
chr1	3190	3220	0.378106
chr1	3220	3232	0.756212
chr1	3232	3262	0.378106
chr1	3262	3406	0.0
chr1	3406	3439	0.378106
chr1	3439	3447	0.756212
chr1	3447	3481	0.378106
chr1	3481	3596	0.0
chr1	3596	3619	0.378106
chr1	3619	3638	0.756212
chr1	3638	3643	0.378106
chr1	3643	3807	0.0
chr1	3807	3849	0.378106
chr1	3849	3936	0.0
chr1	3936	3963	0.378106
chr1	3963	3980	0.0
chr1	3980	4000	0.378106
chr1	4000	4051	0.0
chr1	4051	4055	0.378106
chr1	4055	4094	0.756212
chr1	4094	4096	0.378106
chr1	4096	4189	0.0
chr1	4189	4224	0.378106
chr1	4224	4294	0.0
chr1	4294	4295	0.378106
chr1	4295	4316	0.756212
chr1	4316	4332	1.13432
chr1	4332	4334	0.756212
chr1	4334	4337	1.13432
chr1	4337	4359	0.756212
chr1	4359	4361	0.378106
chr1	4361	4364	0.0
chr1	4364	4404	0.378106
chr1	4404	4409	0.0
chr1	4409	4410	0.378106
chr1	4410	4431	0.756212
chr1	4431	4432	0.378106
chr1	4432	4447	0.756212
chr1	4447	4475	0.378106
chr1	4475	4484	0.0
chr1	4484	4515	0.378106
chr1	4515	4522	0.0
chr1	4522	4523	0.378106
chr1	4523	4526	0.756212
chr1	4526	4555	1.13432
chr1	4555	4563	0.378106
chr1	4563	4589	0.0
chr1	4589	4599	0.378106
chr1	4599	4622	0.756212
chr1	4622	4623	0.378106
chr1	4623	4629	0.756212
chr1	4629	4664	0.378106
chr1	4664	4667	0.756212
chr1	4667	4682	0.378106
chr1	4682	4705	0.756212
chr1	4705	4708	0.378106
chr1	4708	4730	0.0
chr1	4730	4733	0.378106
chr1	4733	4762	0.756212
chr1	4762	4767	0.378106
chr1	4767	4874	0.0
chr1	4874	4917	0.378106
chr1	4917	4972	0.0
chr1	4972	5015	0.378106
chr1	5015	5170	0.0
chr1	5170	5173	0.378106
chr1	5173	5209	1.13432
chr1	5209	5211	0.756212
chr1	5211	5216	0.378106
chr1	5216	5217	0.0
chr1	5217	5221	0.378106
chr1	5221	5226	0.756212
chr1	5226	5230	1.13432
chr1	5230	5231	1.51242
chr1	5231	5260	1.89053
chr1	5260	5264	1.51242
chr1	5264	5269	1.13432
chr1	5269	5272	0.756212
chr1	5272	5274	0.378106
chr1	5274	5313	0.0
chr1	5313	5344	0.378106
chr1	5344	5373	0.0
chr1	5373	5415	0.378106
chr1	5415	5600	0.0
chr1	5600	5603	0.378106
chr1	5603	5604	0.756212
chr1	5604	5607	1.13432
chr1	5607	5626	1.51242
chr1	5626	5628	1.89053
chr1	5628	5629	2.26864
chr1	5629	5634	2.64674
chr1	5634	5646	1.89053
chr1	5646	5647	1.51242
chr1	5647	5658	1.13432
chr1	5658	5670	0.756212
chr1	5670	5673	0.378106
chr1	5673	5677	0.0
chr1	5677	5718	0.378106
chr1	5718	5881	0.0
chr1	5881	5898	0.378106
chr1	5898	5900	0.0
chr1	5900	5920	0.378106
chr1	5920	5947	0.0
chr1	5947	5963	0.378106
chr1	5963	5990	0.756212
chr1	5990	5992	0.378106
chr1	5992	5994	0.756212
chr1	5994	6035	0.378106
chr1	6035	6060	0.0
chr1	6060	6066	0.378106
chr1	6066	6067	1.13432
chr1	6067	6073	2.26864
chr1	6073	6078	2.64674
chr1	6078	6085	3.02485
chr1	6085	6086	3.40295
chr1	6086	6097	4.15917
chr1	6097	6098	3.78106
chr1	6098	6101	3.40295
chr1	6101	6109	3.02485
chr1	6109	6110	2.64674
chr1	6110	6114	1.89053
chr1	6114	6121	1.51242
chr1	6121	6122	1.13432
chr1	6122	6125	0.756212
chr1	6125	6126	1.13432
chr1	6126	6127	1.51242
chr1	6127	6128	1.13432
chr1	6128	6129	1.51242
chr1	6129	6147	1.13432
chr1	6147	6169	0.756212
chr1	6169	6171	0.378106
chr1	6171	6202	0.0
chr1	6202	6214	0.378106
chr1	6214	6228	0.756212
chr1	6228	6235	1.13432
chr1	6235	6243	1.51242
chr1	6243	6245	1.89053
chr1	6245	6246	2.26864
chr1	6246	6253	2.64674
chr1	6253	6259	3.02485
chr1	6259	6260	2.64674
chr1	6260	6264	2.26864
chr1	6264	6266	2.64674
chr1	6266	6267	2.26864
chr1	6267	6283	1.89053
chr1	6283	6284	1.13432
chr1	6284	6285	0.756212
chr1	6285	6286	0.378106
chr1	6286	6338	0.0
chr1	6338	6366	0.378106
chr1	6366	6373	0.0
chr1	6373	6378	0.378106
chr1	6378	6384	0.756212
chr1	6384	6394	1.13432
chr1	6394	6406	1.51242
chr1	6406	6408	1.13432
chr1	6408	6412	1.51242
chr1	6412	6416	1.13432
chr1	6416	6421	0.756212
chr1	6421	6436	0.378106
chr1	6436	6528	0.0
chr1	6528	6529	0.378106
chr1	6529	6530	1.13432
chr1	6530	6566	1.51242
chr1	6566	6571	1.89053
chr1	6571	6572	1.51242
chr1	6572	6595	0.378106
chr1	6595	6628	0.0
chr1	6628	6636	0.378106
chr1	6636	6658	0.756212
chr1	6658	6663	1.13432
chr1	6663	6665	1.51242
chr1	6665	6669	1.89053
chr1	6669	6671	2.26864
chr1	6671	6678	1.89053
chr1	6678	6682	1.51242
chr1	6682	6688	1.13432
chr1	6688	6695	0.756212
chr1	6695	6701	0.378106
chr1	6701	6818	0.0
chr1	6818	6860	0.378106
chr1	6860	6912	0.0
chr1	6912	6943	0.378106
chr1	6943	6945	0.0
chr1	6945	6953	0.378106
chr1	6953	6955	1.13432
chr1	6955	6957	1.51242
chr1	6957	6958	1.89053
chr1	6958	6959	2.26864
chr1	6959	6983	2.64674
chr1	6983	6985	2.26864
chr1	6985	6987	1.89053
chr1	6987	6995	1.13432
chr1	6995	6996	0.756212
chr1	6996	6997	0.378106
chr1	6997	7034	0.0
chr1	7034	7069	0.378106
chr1	7069	7077	0.756212
chr1	7077	7110	0.378106
chr1	7110	7220	0.0
chr1	7220	7223	0.378106
chr1	7223	7253	0.756212
chr1	7253	7258	1.13432
chr1	7258	7263	1.51242
chr1	7263	7266	1.13432
chr1	7266	7282	0.756212
chr1	7282	7289	0.378106
chr1	7289	7418	0.0
chr1	7418	7460	0.378106
chr1	7460	7495	0.0
chr1	7495	7523	0.378106
chr1	7523	7534	0.756212
chr1	7534	7565	0.378106
chr1	7565	7572	0.0
chr1	7572	7594	0.378106
chr1	7594	7605	1.13432
chr1	7605	7637	0.756212
chr1	7637	7700	0.0
chr1	7700	7723	1.13432
chr1	7723	7726	0.756212
chr1	7726	7729	0.378106
chr1	7729	7743	0.756212
chr1	7743	7754	0.378106
chr1	7754	7806	0.0
chr1	7806	7808	0.378106
chr1	7808	7834	1.51242
chr1	7834	7840	1.89053
chr1	7840	7849	2.26864
chr1	7849	7851	1.89053
chr1	7851	7867	0.756212
chr1	7867	7884	0.378106
chr1	7884	7992	0.0
chr1	7992	8035	0.378106
chr1	8035	8041	0.0
chr1	8041	8077	0.378106
chr1	8077	8082	0.0
chr1	8082	8126	0.378106
chr1	8126	8127	1.13432
chr1	8127	8131	1.89053
chr1	8131	8132	2.26864
chr1	8132	8149	2.64674
chr1	8149	8154	2.26864
chr1	8154	8155	1.89053
chr1	8155	8157	1.51242
chr1	8157	8158	1.13432
chr1	8158	8166	0.378106
chr1	8166	8176	0.0
chr1	8176	8218	0.378106
chr1	8218	8286	0.0
chr1	8286	8329	0.378106
chr1	8329	8341	0.0
chr1	8341	8379	0.378106
chr1	8379	8431	0.0
chr1	8431	8459	0.756212
chr1	8459	8473	0.378106
chr1	8473	8516	0.0
chr1	8516	8529	0.378106
chr1	8529	8542	0.756212
chr1	8542	8547	1.13432
chr1	8547	8567	0.756212
chr1	8567	8573	0.378106
chr1	8573	8581	0.0
chr1	8581	8584	0.378106
chr1	8584	8603	0.756212
chr1	8603	8625	0.378106
chr1	8625	8626	0.756212
chr1	8626	8654	0.378106
chr1	8654	8655	0.756212
chr1	8655	8659	0.378106
chr1	8659	8660	0.756212
chr1	8660	8669	1.13432
chr1	8669	8686	1.51242
chr1	8686	8690	1.13432
chr1	8690	8697	0.378106
chr1	8697	8710	0.756212
chr1	8710	8711	1.13432
chr1	8711	8732	0.756212
chr1	8732	8739	0.378106
chr1	8739	8775	0.0
chr1	8775	8778	0.378106
chr1	8778	8782	0.756212
chr1	8782	8783	1.13432
chr1	8783	8788	1.51242
chr1	8788	8812	1.89053
chr1	8812	8816	0.756212
chr1	8816	8820	0.378106
chr1	8820	8843	0.0
chr1	8843	8848	0.378106
chr1	8848	8859	0.756212
chr1	8859	8861	1.13432
chr1	8861	8868	1.51242
chr1	8868	8874	1.13432
chr1	8874	8875	1.51242
chr1	8875	8880	1.89053
chr1	8880	8888	1.51242
chr1	8888	8902	1.13432
chr1	8902	8903	0.756212
chr1	8903	8910	0.378106
chr1	8910	8959	0.0
chr1	8959	8998	0.378106
chr1	8998	8999	0.756212
chr1	8999	9001	0.378106
chr1	9001	9002	1.13432
chr1	9002	9003	1.89053
chr1	9003	9007	2.26864
chr1	9007	9024	2.64674
chr1	9024	9041	2.26864
chr1	9041	9044	1.89053
chr1	9044	9045	1.51242
chr1	9045	9046	0.756212
chr1	9046	9050	0.378106
chr1	9050	9271	0.0
chr1	9271	9273	0.378106
chr1	9273	9283	0.756212
chr1	9283	9313	1.13432
chr1	9313	9316	0.756212
chr1	9316	9324	0.378106
chr1	9324	9326	0.756212
chr1	9326	9344	0.378106
chr1	9344	9350	0.756212
chr1	9350	9367	0.378106
chr1	9367	9387	0.756212
chr1	9387	9394	0.378106
chr1	9394	9410	0.756212
chr1	9410	9425	0.378106
chr1	9425	9441	0.0
chr1	9441	9463	0.378106
chr1	9463	9501	0.0
chr1	9501	9519	0.378106
chr1	9519	9550	0.0
chr1	9550	9585	0.378106
chr1	9585	9737	0.0
chr1	9737	9780	0.378106
chr1	9780	9808	0.0
chr1	9808	9809	0.378106
chr1	9809	9825	0.756212
chr1	9825	9836	1.13432
chr1	9836	9843	1.89053
chr1	9843	9850	2.26864
chr1	9850	9852	1.89053
chr1	9852	9855	1.51242
chr1	9855	9861	0.756212
chr1	9861	9886	0.378106
chr1	9886	9927	0.0
chr1	9927	9934	0.378106
chr1	9934	9941	0.756212
chr1	9941	9942	1.13432
chr1	9942	9963	1.51242
chr1	9963	9964	1.13432
chr1	9964	9972	0.756212
chr1	9972	10011	0.378106
chr1	10011	10061	0.0
chr1	10061	10082	0.378106
chr1	10082	10104	0.756212
chr1	10104	10124	0.378106
chr1	10124	10148	0.0
chr1	10148	10192	0.378106
chr1	10192	10209	0.0
chr1	10209	10252	0.378106
chr1	10252	10281	0.0
chr1	10281	10323	0.378106
chr1	10323	10336	0.0
chr1	10336	10353	0.378106
chr1	10353	10376	0.756212
chr1	10376	10397	0.378106
chr1	10397	10417	0.0
chr1	10417	10418	0.378106
chr1	10418	10423	0.756212
chr1	10423	10431	1.13432
chr1	10431	10445	1.51242
chr1	10445	10447	1.13432
chr1	10447	10452	1.51242
chr1	10452	10456	1.13432
chr1	10456	10457	0.756212
chr1	10457	10459	0.378106
chr1	10459	10464	1.13432
chr1	10464	10476	1.51242
chr1	10476	10489	1.89053
chr1	10489	10502	1.51242
chr1	10502	10506	0.756212
chr1	10506	10509	0.378106
chr1	10509	10588	0.0
chr1	10588	10601	0.378106
chr1	10601	10603	0.756212
chr1	10603	10619	1.13432
chr1	10619	10629	0.756212
chr1	10629	10664	0.378106
chr1	10664	10665	0.756212
chr1	10665	10680	1.13432
chr1	10680	10690	0.756212
chr1	10690	10691	1.51242
chr1	10691	10692	3.02485
chr1	10692	10693	3.40295
chr1	10693	10701	2.64674
chr1	10701	10713	3.02485
chr1	10713	10714	2.64674
chr1	10714	10716	2.26864
chr1	10716	10717	1.51242
chr1	10717	10731	1.13432
chr1	10731	10739	0.378106
chr1	10739	10785	0.0
chr1	10785	10807	0.378106
chr1	10807	10849	0.0
chr1	10849	10850	1.13432
chr1	10850	10851	1.51242
chr1	10851	10852	1.89053
chr1	10852	10853	2.64674
chr1	10853	10856	4.53727
chr1	10856	10857	5.67159
chr1	10857	10858	6.80591
chr1	10858	10873	7.56212
chr1	10873	10875	7.18401
chr1	10875	10876	6.4278
chr1	10876	10877	6.0497
chr1	10877	10878	5.29348
chr1	10878	10879	4.91538
chr1	10879	10881	4.53727
chr1	10881	10882	3.78106
chr1	10882	10885	3.40295
chr1	10885	10888	3.02485
chr1	10888	10889	2.64674
chr1	10889	10891	2.26864
chr1	10891	10894	1.89053
chr1	10894	10895	1.13432
chr1	10895	10900	0.378106
chr1	10900	10999	0.0
chr1	10999	11010	0.378106
chr1	11010	11037	1.13432
chr1	11037	11039	0.756212
chr1	11039	11042	0.0
chr1	11042	11068	0.378106
chr1	11068	11110	0.0
chr1	11110	11118	0.378106
chr1	11118	11151	0.756212
chr1	11151	11160	0.378106
chr1	11160	11175	0.0
chr1	11175	11195	0.378106
chr1	11195	11209	0.0
chr1	11209	11252	0.378106
chr1	11252	11264	0.0
chr1	11264	11265	0.378106
chr1	11265	11266	1.51242
chr1	11266	11267	2.26864
chr1	11267	11269	2.64674
chr1	11269	11271	3.02485
chr1	11271	11276	3.40295
chr1	11276	11280	3.78106
chr1	11280	11283	4.15917
chr1	11283	11285	4.53727
chr1	11285	11286	4.91538
chr1	11286	11287	5.29348
chr1	11287	11289	5.67159
chr1	11289	11291	6.80591
chr1	11291	11293	7.18401
chr1	11293	11295	6.80591
chr1	11295	11296	7.18401
chr1	11296	11299	7.56212
chr1	11299	11304	7.94023
chr1	11304	11306	8.31833
chr1	11306	11308	7.94023
chr1	11308	11310	6.4278
chr1	11310	11314	6.0497
chr1	11314	11315	6.4278
chr1	11315	11316	7.18401
chr1	11316	11317	8.31833
chr1	11317	11318	7.94023
chr1	11318	11319	7.56212
chr1	11319	11322	7.94023
chr1	11322	11323	7.18401
chr1	11323	11325	6.80591
chr1	11325	11328	6.4278
chr1	11328	11329	6.0497
chr1	11329	11330	5.67159
chr1	11330	11331	4.91538
chr1	11331	11333	4.53727
chr1	11333	11334	4.15917
chr1	11334	11342	3.40295
chr1	11342	11344	3.02485
chr1	11344	11346	2.64674
chr1	11346	11347	1.89053
chr1	11347	11353	2.26864
chr1	11353	11357	1.89053
chr1	11357	11359	1.51242
chr1	11359	11369	0.378106
chr1	11369	11372	0.756212
chr1	11372	11375	7.18401
chr1	11375	11377	7.94023
chr1	11377	11378	8.31833
chr1	11378	11379	11.7213
chr1	11379	11380	12.4775
chr1	11380	11381	12.8556
chr1	11381	11382	13.6118
chr1	11382	11384	13.9899
chr1	11384	11385	14.368
chr1	11385	11386	14.7461
chr1	11386	11387	15.1242
chr1	11387	11390	15.5023
chr1	11390	11391	15.1242
chr1	11391	11393	14.7461
chr1	11393	11394	15.1242
chr1	11394	11395	14.7461
chr1	11395	11396	14.368
chr1	11396	11397	13.2337
chr1	11397	11398	12.8556
chr1	11398	11399	12.4775
chr1	11399	11400	12.0994
chr1	11400	11402	12.4775
chr1	11402	11404	11.3432
chr1	11404	11405	9.07454
chr1	11405	11406	8.69644
chr1	11406	11407	8.31833
chr1	11407	11411	7.94023
chr1	11411	11412	7.56212
chr1	11412	11413	6.80591
chr1	11413	11414	6.0497
chr1	11414	11415	4.91538
chr1	11415	11418	4.53727
chr1	11418	11419	4.91538
chr1	11419	11420	4.53727
chr1	11420	11421	3.78106
chr1	11421	11422	3.02485
chr1	11422	11424	2.26864
chr1	11424	11435	1.89053
chr1	11435	11441	1.51242
chr1	11441	11444	1.89053
chr1	11444	11449	2.64674
chr1	11449	11451	2.26864
chr1	11451	11452	2.64674
chr1	11452	11453	3.02485
chr1	11453	11458	2.64674
chr1	11458	11461	2.26864
chr1	11461	11468	1.89053
chr1	11468	11472	1.51242
chr1	11472	11476	1.89053
chr1	11476	11486	1.51242
chr1	11486	11493	1.13432
chr1	11493	11494	0.756212
chr1	11494	11504	0.378106
chr1	11504	11509	0.756212
chr1	11509	11512	1.51242
chr1	11512	11516	1.89053
chr1	11516	11533	2.64674
chr1	11533	11535	3.02485
chr1	11535	11536	2.64674
chr1	11536	11538	1.89053
chr1	11538	11539	2.26864
chr1	11539	11542	2.64674
chr1	11542	11547	3.02485
chr1	11547	11552	2.64674
chr1	11552	11557	1.89053
chr1	11557	11559	2.26864
chr1	11559	11569	1.51242
chr1	11569	11581	1.13432
chr1	11581	11597	0.378106
chr1	11597	11600	0.756212
chr1	11600	11604	0.378106
chr1	11604	11627	0.756212
chr1	11627	11628	1.51242
chr1	11628	11640	1.89053
chr1	11640	11642	1.51242
chr1	11642	11645	1.89053
chr1	11645	11648	3.02485
chr1	11648	11652	3.40295
chr1	11652	11670	3.78106
chr1	11670	11673	3.02485
chr1	11673	11683	3.40295
chr1	11683	11684	3.02485
chr1	11684	11688	2.64674
chr1	11688	11691	1.51242
chr1	11691	11694	1.13432
chr1	11694	11697	0.756212
chr1	11697	11709	0.378106
chr1	11709	11728	0.0
chr1	11728	11762	0.378106
chr1	11762	11776	0.0
chr1	11776	11782	0.378106
chr1	11782	11784	1.13432
chr1	11784	11785	1.51242
chr1	11785	11797	1.89053
chr1	11797	11805	1.51242
chr1	11805	11809	1.13432
chr1	11809	11817	0.378106
chr1	11817	11818	0.756212
chr1	11818	11821	1.51242
chr1	11821	11823	1.13432
chr1	11823	11825	1.89053
chr1	11825	11838	2.26864
chr1	11838	11844	2.64674
chr1	11844	11847	2.26864
chr1	11847	11859	2.64674
chr1	11859	11861	2.26864
chr1	11861	11864	1.89053
chr1	11864	11866	1.51242
chr1	11866	11867	1.13432
chr1	11867	11871	0.756212
chr1	11871	11878	1.13432
chr1	11878	11888	0.756212
chr1	11888	11889	0.378106
chr1	11889	11890	0.756212
chr1	11890	11903	0.378106
chr1	11903	11905	0.756212
chr1	11905	11915	1.13432
chr1	11915	11922	0.756212
chr1	11922	11926	1.13432
chr1	11926	11947	0.756212
chr1	11947	11963	1.13432
chr1	11963	11978	0.378106
chr1	11978	11979	0.0
chr1	11979	12006	0.378106
chr1	12006	12019	0.756212
chr1	12019	12022	0.378106
chr1	12022	12037	0.756212
chr1	12037	12048	1.13432
chr1	12048	12050	0.756212
chr1	12050	12056	1.51242
chr1	12056	12061	1.89053
chr1	12061	12074	1.51242
chr1	12074	12075	1.89053
chr1	12075	12076	2.64674
chr1	12076	12077	3.02485
chr1	12077	12079	2.64674
chr1	12079	12080	1.89053
chr1	12080	12086	2.26864
chr1	12086	12090	2.64674
chr1	12090	12091	2.26864
chr1	12091	12115	2.64674
chr1	12115	12116	1.89053
chr1	12116	12117	1.51242
chr1	12117	12118	1.13432
chr1	12118	12123	0.756212
chr1	12123	12128	0.378106
chr1	12128	12129	0.756212
chr1	12129	12136	0.378106
chr1	12136	12140	0.756212
chr1	12140	12146	1.13432
chr1	12146	12162	1.51242
chr1	12162	12168	1.13432
chr1	12168	12171	1.51242
chr1	12171	12178	1.13432
chr1	12178	12179	0.756212
chr1	12179	12180	0.378106
chr1	12180	12190	0.756212
chr1	12190	12191	0.378106
chr1	12191	12192	0.756212
chr1	12192	12204	1.13432
chr1	12204	12206	1.51242
chr1	12206	12224	1.13432
chr1	12224	12227	0.756212
chr1	12227	12229	1.13432
chr1	12229	12231	1.51242
chr1	12231	12235	1.89053
chr1	12235	12246	1.51242
chr1	12246	12252	1.89053
chr1	12252	12255	1.51242
chr1	12255	12261	1.13432
chr1	12261	12264	0.756212
chr1	12264	12276	0.378106
chr1	12276	12286	0.756212
chr1	12286	12288	0.378106
chr1	12288	12289	0.756212
chr1	12289	12290	1.89053
chr1	12290	12292	2.26864
chr1	12292	12316	2.64674
chr1	12316	12317	1.89053
chr1	12317	12318	1.51242
chr1	12318	12320	1.13432
chr1	12320	12325	0.378106
chr1	12325	12332	0.756212
chr1	12332	12335	0.378106
chr1	12335	12336	0.756212
chr1	12336	12349	1.13432
chr1	12349	12352	1.51242
chr1	12352	12370	1.13432
chr1	12370	12374	1.51242
chr1	12374	12378	1.89053
chr1	12378	12381	1.13432
chr1	12381	12385	1.51242
chr1	12385	12390	2.26864
chr1	12390	12391	2.64674
chr1	12391	12395	2.26864
chr1	12395	12398	3.02485
chr1	12398	12402	3.78106
chr1	12402	12403	2.64674
chr1	12403	12406	3.02485
chr1	12406	12407	4.15917
chr1	12407	12410	4.53727
chr1	12410	12420	4.15917
chr1	12420	12421	4.53727
chr1	12421	12422	4.91538
chr1	12422	12426	5.29348
chr1	12426	12427	5.67159
chr1	12427	12429	6.0497
chr1	12429	12430	6.4278
chr1	12430	12432	6.80591
chr1	12432	12434	7.18401
chr1	12434	12436	7.56212
chr1	12436	12438	7.94023
chr1	12438	12440	6.80591
chr1	12440	12441	6.0497
chr1	12441	12446	5.67159
chr1	12446	12448	5.29348
chr1	12448	12449	5.67159
chr1	12449	12453	4.91538
chr1	12453	12458	4.53727
chr1	12458	12461	4.91538
chr1	12461	12462	4.15917
chr1	12462	12465	3.40295
chr1	12465	12467	3.02485
chr1	12467	12470	2.64674
chr1	12470	12472	2.26864
chr1	12472	12473	1.89053
chr1	12473	12475	1.51242
chr1	12475	12477	1.13432
chr1	12477	12484	0.756212
chr1	12484	12491	0.378106
chr1	12491	12493	0.756212
chr1	12493	12502	1.13432
chr1	12502	12503	1.51242
chr1	12503	12505	2.26864
chr1	12505	12512	3.02485
chr1	12512	12518	3.40295
chr1	12518	12520	3.78106
chr1	12520	12524	4.15917
chr1	12524	12525	4.91538
chr1	12525	12533	6.0497
chr1	12533	12534	5.67159
chr1	12534	12535	5.29348
chr1	12535	12543	4.91538
chr1	12543	12545	4.53727
chr1	12545	12546	3.40295
chr1	12546	12550	3.02485
chr1	12550	12552	2.64674
chr1	12552	12555	1.89053
chr1	12555	12564	1.51242
chr1	12564	12568	0.756212
chr1	12568	12576	0.378106
chr1	12576	12586	0.756212
chr1	12586	12589	1.13432
chr1	12589	12603	1.51242
chr1	12603	12610	1.13432
chr1	12610	12612	1.51242
chr1	12612	12613	1.13432
chr1	12613	12614	1.51242
chr1	12614	12615	1.13432
chr1	12615	12616	1.51242
chr1	12616	12618	1.13432
chr1	12618	12626	1.51242
chr1	12626	12630	1.89053
chr1	12630	12634	2.26864
chr1	12634	12636	3.02485
chr1	12636	12638	3.40295
chr1	12638	12639	5.29348
chr1	12639	12640	5.67159
chr1	12640	12641	6.4278
chr1	12641	12642	6.80591
chr1	12642	12644	8.31833
chr1	12644	12646	8.69644
chr1	12646	12647	9.07454
chr1	12647	12648	9.45265
chr1	12648	12651	10.2089
chr1	12651	12655	9.83076
chr1	12655	12656	10.2089
chr1	12656	12657	9.83076
chr1	12657	12659	10.2089
chr1	12659	12662	10.587
chr1	12662	12663	10.2089
chr1	12663	12665	9.83076
chr1	12665	12666	9.07454
chr1	12666	12670	8.69644
chr1	12670	12672	8.31833
chr1	12672	12673	7.94023
chr1	12673	12677	8.31833
chr1	12677	12678	7.94023
chr1	12678	12679	7.18401
chr1	12679	12682	6.80591
chr1	12682	12683	5.29348
chr1	12683	12684	5.67159
chr1	12684	12687	4.53727
chr1	12687	12688	3.78106
chr1	12688	12689	4.15917
chr1	12689	12691	3.78106
chr1	12691	12699	3.02485
chr1	12699	12704	2.64674
chr1	12704	12706	3.02485
chr1	12706	12708	2.64674
chr1	12708	12710	1.89053
chr1	12710	12712	2.26864
chr1	12712	12713	2.64674
chr1	12713	12714	3.02485
chr1	12714	12717	2.64674
chr1	12717	12721	3.02485
chr1	12721	12722	2.64674
chr1	12722	12723	3.02485
chr1	12723	12726	3.40295
chr1	12726	12727	3.02485
chr1	12727	12742	3.40295
chr1	12742	12743	3.78106
chr1	12743	12747	3.40295
chr1	12747	12750	3.02485
chr1	12750	12752	2.64674
chr1	12752	12753	2.26864
chr1	12753	12755	2.64674
chr1	12755	12761	2.26864
chr1	12761	12762	1.89053
chr1	12762	12763	1.51242
chr1	12763	12772	1.13432
chr1	12772	12776	0.756212
chr1	12776	12782	0.378106
chr1	12782	12795	1.13432
chr1	12795	12797	0.756212
chr1	12797	12825	1.13432
chr1	12825	12840	0.378106
chr1	12840	12851	0.0
chr1	12851	12893	0.378106
chr1	12893	12904	0.0
chr1	12904	12944	0.378106
chr1	12944	12958	0.0
chr1	12958	12994	0.378106
chr1	12994	13003	0.756212
chr1	13003	13019	1.13432
chr1	13019	13028	1.51242
chr1	13028	13033	1.89053
chr1	13033	13039	1.51242
chr1	13039	13041	1.13432
chr1	13041	13055	0.756212
chr1	13055	13062	1.13432
chr1	13062	13070	0.756212
chr1	13070	13092	0.378106
chr1	13092	13096	0.0
chr1	13096	13100	0.378106
chr1	13100	13138	0.756212
chr1	13138	13147	0.0
chr1	13147	13169	0.378106
chr1	13169	13190	0.756212
chr1	13190	13198	0.378106
chr1	13198	13209	0.756212
chr1	13209	13212	1.13432
chr1	13212	13219	0.756212
chr1	13219	13220	1.13432
chr1	13220	13240	1.89053
chr1	13240	13250	1.51242
chr1	13250	13261	1.13432
chr1	13261	13263	0.756212
chr1	13263	13266	0.0
chr1	13266	13270	0.378106
chr1	13270	13283	0.756212
chr1	13283	13290	1.13432
chr1	13290	13292	1.51242
chr1	13292	13307	1.89053
chr1	13307	13310	1.51242
chr1	13310	13314	0.756212
chr1	13314	13316	0.378106
chr1	13316	13325	0.756212
chr1	13325	13329	1.13432
chr1	13329	13333	0.756212
chr1	13333	13334	1.13432
chr1	13334	13336	1.51242
chr1	13336	13338	1.89053
chr1	13338	13339	2.64674
chr1	13339	13341	3.40295
chr1	13341	13342	3.78106
chr1	13342	13345	4.15917
chr1	13345	13346	4.53727
chr1	13346	13348	4.15917
chr1	13348	13354	3.78106
chr1	13354	13357	3.40295
chr1	13357	13358	3.02485
chr1	13358	13360	3.40295
chr1	13360	13362	3.02485
chr1	13362	13365	2.64674
chr1	13365	13367	2.26864
chr1	13367	13369	1.89053
chr1	13369	13370	1.13432
chr1	13370	13384	0.756212
chr1	13384	13387	0.378106
chr1	13387	13388	0.756212
chr1	13388	13389	1.13432
chr1	13389	13396	1.51242
chr1	13396	13409	1.13432
chr1	13409	13414	0.756212
chr1	13414	13416	0.378106
chr1	13416	13420	0.0
chr1	13420	13422	0.378106
chr1	13422	13423	0.756212
chr1	13423	13425	1.51242
chr1	13425	13429	2.26864
chr1	13429	13435	2.64674
chr1	13435	13444	3.02485
chr1	13444	13450	2.64674
chr1	13450	13453	2.26864
chr1	13453	13456	1.51242
chr1	13456	13461	1.13432
chr1	13461	13462	0.756212
chr1	13462	13471	0.378106
chr1	13471	13493	0.0
chr1	13493	13508	0.378106
chr1	13508	13510	0.756212
chr1	13510	13513	1.51242
chr1	13513	13519	1.89053
chr1	13519	13536	2.26864
chr1	13536	13542	1.89053
chr1	13542	13549	2.26864
chr1	13549	13553	1.51242
chr1	13553	13557	1.13432
chr1	13557	13562	1.51242
chr1	13562	13575	1.13432
chr1	13575	13577	1.51242
chr1	13577	13590	1.89053
chr1	13590	13592	1.51242
chr1	13592	13602	1.13432
chr1	13602	13613	0.756212
chr1	13613	13614	0.378106
chr1	13614	13618	0.756212
chr1	13618	13623	0.378106
chr1	13623	13625	0.756212
chr1	13625	13626	1.51242
chr1	13626	13628	1.89053
chr1	13628	13629	2.64674
chr1	13629	13644	3.40295
chr1	13644	13651	3.02485
chr1	13651	13652	2.64674
chr1	13652	13653	1.89053
chr1	13653	13654	1.51242
chr1	13654	13657	1.13432
chr1	13657	13666	0.756212
chr1	13666	13667	1.13432
chr1	13667	13670	1.51242
chr1	13670	13672	1.13432
chr1	13672	13691	1.51242
chr1	13691	13709	1.89053
chr1	13709	13713	1.51242
chr1	13713	13714	1.89053
chr1	13714	13716	1.13432
chr1	13716	13719	1.89053
chr1	13719	13731	2.26864
chr1	13731	13738	1.89053
chr1	13738	13745	1.51242
chr1	13745	13755	1.13432
chr1	13755	13756	0.756212
chr1	13756	13757	0.378106
chr1	13757	13804	0.0
chr1	13804	13808	0.378106
chr1	13808	13815	0.756212
chr1	13815	13817	1.13432
chr1	13817	13843	1.51242
chr1	13843	13848	1.13432
chr1	13848	13851	0.756212
chr1	13851	13852	0.378106
chr1	13852	13854	0.756212
chr1	13854	13856	1.13432
chr1	13856	13858	0.756212
chr1	13858	13878	1.13432
chr1	13878	13884	1.51242
chr1	13884	13889	1.13432
chr1	13889	13894	1.51242
chr1	13894	13895	1.13432
chr1	13895	13896	1.51242
chr1	13896	13921	1.13432
chr1	13921	13922	0.756212
chr1	13922	13930	1.13432
chr1	13930	13931	0.756212
chr1	13931	13951	0.378106
chr1	13951	13965	0.756212
chr1	13965	13988	0.378106
chr1	13988	14043	0.0
chr1	14043	14076	0.378106
chr1	14076	14195	0.0
chr1	14195	14217	0.378106
chr1	14217	14320	0.0
chr1	14320	14331	0.378106
chr1	14331	14350	0.756212
chr1	14350	14353	0.378106
chr1	14353	14372	0.756212
chr1	14372	14377	0.378106
chr1	14377	14378	0.0
chr1	14378	14397	0.756212
chr1	14397	14417	0.378106
chr1	14417	14422	1.13432
chr1	14422	14447	0.756212
chr1	14447	14460	0.378106
chr1	14460	14767	0.0
chr1	14767	14810	0.378106
chr1	14810	14817	0.0
chr1	14817	14852	0.378106
chr1	14852	14962	0.0
chr1	14962	15005	0.378106
chr1	15005	15839	0.0
chr1	15839	15881	0.378106
chr1	15881	15926	0.0
chr1	15926	15962	0.378106
chr1	15962	16172	0.0
chr1	16172	16199	0.378106
chr1	16199	16216	0.0
chr1	16216	16217	0.378106
chr1	16217	16251	0.756212
chr1	16251	16259	0.378106
chr1	16259	16273	0.0
chr1	16273	16305	0.378106
chr1	16305	16318	0.0
chr1	16318	16352	0.756212
chr1	16352	16354	0.378106
chr1	16354	16571	0.0
chr1	16571	16599	0.378106
chr1	16599	16674	0.0
chr1	16674	16696	0.378106
chr1	16696	16725	0.0
chr1	16725	16730	0.378106
chr1	16730	16766	0.756212
chr1	16766	16771	0.378106
chr1	16771	16780	0.0
chr1	16780	16796	0.378106
chr1	16796	16817	0.756212
chr1	16817	16839	0.378106
chr1	16839	17112	0.0
chr1	17112	17119	0.378106
chr1	17119	17120	0.756212
chr1	17120	17151	1.13432
chr1	17151	17155	0.756212
chr1	17155	17163	0.378106
chr1	17163	17470	0.0
chr1	17470	17471	0.378106
chr1	17471	17472	0.756212
chr1	17472	17493	1.13432
chr1	17493	17501	0.756212
chr1	17501	17515	0.378106
chr1	17515	17545	0.0
chr1	17545	17550	0.378106
chr1	17550	17553	0.756212
chr1	17553	17557	1.13432
chr1	17557	17584	1.51242
chr1	17584	17585	1.13432
chr1	17585	17590	0.756212
chr1	17590	17596	0.378106
chr1	17596	17608	0.0
chr1	17608	17642	0.378106
chr1	17642	17650	0.0
chr1	17650	17683	0.378106
chr1	17683	17698	0.0
chr1	17698	17733	0.378106
chr1	17733	17741	0.756212
chr1	17741	17764	0.378106
chr1	17764	17791	0.0
chr1	17791	17807	0.378106
chr1	17807	17825	0.756212
chr1	17825	17850	0.378106
chr1	17850	17886	0.0
chr1	17886	17887	0.378106
chr1	17887	17891	0.756212
chr1	17891	17919	1.13432
chr1	17919	17926	0.756212
chr1	17926	17930	0.378106
chr1	17930	18044	0.0
chr1	18044	18073	0.378106
chr1	18073	18087	0.756212
chr1	18087	18116	0.378106
chr1	18116	18184	0.0
chr1	18184	18216	0.756212
chr1	18216	18223	0.378106
chr1	18223	18226	1.13432
chr1	18226	18266	0.756212
chr1	18266	18281	0.0
chr1	18281	18292	0.378106
chr1	18292	18308	0.756212
chr1	18308	18310	1.13432
chr1	18310	18323	0.756212
chr1	18323	18339	0.378106
chr1	18339	18602	0.0
chr1	18602	18624	0.378106
chr1	18624	18679	0.0
chr1	18679	18680	0.378106
chr1	18680	18686	0.756212
chr1	18686	18710	1.13432
chr1	18710	18722	0.756212
chr1	18722	18727	0.378106
chr1	18727	18818	0.0
chr1	18818	18827	0.378106
chr1	18827	18829	0.756212
chr1	18829	18830	1.13432
chr1	18830	18831	1.51242
chr1	18831	18836	1.89053
chr1	18836	18848	2.26864
chr1	18848	18854	1.51242
chr1	18854	18856	1.13432
chr1	18856	18861	1.51242
chr1	18861	18873	1.89053
chr1	18873	18874	1.51242
chr1	18874	18877	0.756212
chr1	18877	18879	1.13432
chr1	18879	18884	0.756212
chr1	18884	18885	1.13432
chr1	18885	18903	1.51242
chr1	18903	18910	1.89053
chr1	18910	18916	1.51242
chr1	18916	18931	1.13432
chr1	18931	18932	0.756212
chr1	18932	18944	0.378106
chr1	18944	19021	0.0
chr1	19021	19051	0.378106
chr1	19051	19172	0.0
chr1	19172	19190	0.378106
chr1	19190	19191	0.756212
chr1	19191	19195	0.378106
chr1	19195	19220	0.756212
chr1	19220	19221	0.378106
chr1	19221	19222	0.756212
chr1	19222	19242	0.378106
chr1	19242	19280	0.0
