# Supplementary material for: Structural modularity of the XIST ribonucleoprotein complex
Source: Nat Commun. 2020 Dec 2;11:6163. doi: 10.1038/s41467-020-20040-3 (PMC7710737; doi:10.1038/s41467-020-20040-3)
Supplement: Supplementary file 6 — Source Data [file 41467_2020_20040_MOESM6_ESM.zip › sourcedata/fig2efgi/K562_AGGF1_2_neg_XIST_1_hsXIST.bedgraph]

chr1	0	46	0.0
chr1	46	48	0.11252
chr1	48	55	0.22504
chr1	55	60	0.33756
chr1	60	62	0.45008
chr1	62	71	0.5626
chr1	71	72	0.675119
chr1	72	74	0.787639
chr1	74	81	0.900159
chr1	81	84	0.787639
chr1	84	87	0.675119
chr1	87	91	0.787639
chr1	91	94	0.675119
chr1	94	98	0.5626
chr1	98	105	0.45008
chr1	105	107	0.33756
chr1	107	109	0.22504
chr1	109	113	0.11252
chr1	113	114	0.0
chr1	114	115	0.22504
chr1	115	116	0.45008
chr1	116	137	0.5626
chr1	137	144	0.45008
chr1	144	145	0.33756
chr1	145	149	0.22504
chr1	149	191	0.0
chr1	191	194	0.11252
chr1	194	199	0.22504
chr1	199	215	0.5626
chr1	215	219	0.675119
chr1	219	225	0.787639
chr1	225	227	0.45008
chr1	227	235	0.33756
chr1	235	237	0.22504
chr1	237	239	0.33756
chr1	239	241	0.45008
chr1	241	261	0.22504
chr1	261	264	0.33756
chr1	264	270	0.22504
chr1	270	283	0.11252
chr1	283	294	0.22504
chr1	294	295	0.33756
chr1	295	296	0.45008
chr1	296	297	0.5626
chr1	297	306	0.45008
chr1	306	312	0.675119
chr1	312	315	0.787639
chr1	315	317	0.675119
chr1	317	323	0.5626
chr1	323	324	0.675119
chr1	324	325	0.787639
chr1	325	331	1.01268
chr1	331	342	0.787639
chr1	342	347	0.5626
chr1	347	359	0.45008
chr1	359	360	0.22504
chr1	360	363	0.0
chr1	363	364	0.11252
chr1	364	367	0.22504
chr1	367	377	0.33756
chr1	377	389	0.45008
chr1	389	397	0.33756
chr1	397	408	0.11252
chr1	408	411	0.22504
chr1	411	412	0.33756
chr1	412	413	0.5626
chr1	413	430	0.45008
chr1	430	438	0.33756
chr1	438	440	0.22504
chr1	440	443	0.11252
chr1	443	451	0.0
chr1	451	452	0.11252
chr1	452	453	0.22504
chr1	453	454	0.33756
chr1	454	457	0.45008
chr1	457	477	0.5626
chr1	477	483	0.675119
chr1	483	488	0.5626
chr1	488	490	0.45008
chr1	490	493	0.33756
chr1	493	494	0.22504
chr1	494	495	0.33756
chr1	495	496	0.5626
chr1	496	497	1.01268
chr1	497	498	1.1252
chr1	498	500	1.23772
chr1	500	502	1.35024
chr1	502	520	1.46276
chr1	520	521	1.35024
chr1	521	522	1.23772
chr1	522	523	1.35024
chr1	523	524	1.1252
chr1	524	529	1.01268
chr1	529	530	1.1252
chr1	530	532	1.01268
chr1	532	533	0.787639
chr1	533	536	0.675119
chr1	536	537	0.5626
chr1	537	538	0.45008
chr1	538	545	0.33756
chr1	545	546	0.22504
chr1	546	553	0.33756
chr1	553	565	0.22504
chr1	565	568	0.11252
chr1	568	581	0.22504
chr1	581	590	0.11252
chr1	590	603	0.0
chr1	603	607	0.11252
chr1	607	627	0.22504
chr1	627	630	0.11252
chr1	630	631	0.22504
chr1	631	650	0.11252
chr1	650	651	0.22504
chr1	651	666	0.45008
chr1	666	677	0.33756
chr1	677	681	0.45008
chr1	681	686	0.33756
chr1	686	696	0.11252
chr1	696	697	0.22504
chr1	697	713	0.33756
chr1	713	719	0.22504
chr1	719	733	0.11252
chr1	733	739	0.0
chr1	739	760	0.22504
chr1	760	762	0.11252
chr1	762	763	0.22504
chr1	763	768	0.11252
chr1	768	772	0.22504
chr1	772	780	0.33756
chr1	780	783	0.45008
chr1	783	785	0.33756
chr1	785	789	0.45008
chr1	789	797	0.5626
chr1	797	803	0.787639
chr1	803	805	0.675119
chr1	805	807	0.5626
chr1	807	808	0.45008
chr1	808	814	0.5626
chr1	814	816	0.45008
chr1	816	818	0.33756
chr1	818	824	0.22504
chr1	824	826	0.33756
chr1	826	830	0.45008
chr1	830	833	0.5626
chr1	833	838	0.45008
chr1	838	839	0.5626
chr1	839	841	0.787639
chr1	841	851	0.900159
chr1	851	855	0.787639
chr1	855	858	0.900159
chr1	858	860	1.01268
chr1	860	861	1.1252
chr1	861	865	1.01268
chr1	865	872	0.900159
chr1	872	874	0.675119
chr1	874	876	0.45008
chr1	876	891	0.33756
chr1	891	893	0.22504
chr1	893	904	0.33756
chr1	904	912	0.45008
chr1	912	913	0.5626
chr1	913	917	0.787639
chr1	917	919	0.5626
chr1	919	921	0.675119
chr1	921	923	0.5626
chr1	923	936	0.675119
chr1	936	940	0.787639
chr1	940	942	0.675119
chr1	942	947	0.787639
chr1	947	950	0.45008
chr1	950	951	0.33756
chr1	951	955	0.45008
chr1	955	961	0.33756
chr1	961	971	0.45008
chr1	971	975	0.33756
chr1	975	976	0.5626
chr1	976	977	0.45008
chr1	977	983	0.675119
chr1	983	984	0.900159
chr1	984	985	1.1252
chr1	985	987	1.23772
chr1	987	994	1.46276
chr1	994	1001	1.35024
chr1	1001	1003	1.23772
chr1	1003	1005	1.57528
chr1	1005	1006	1.6878
chr1	1006	1008	1.80032
chr1	1008	1009	1.6878
chr1	1009	1010	1.80032
chr1	1010	1016	1.46276
chr1	1016	1018	1.57528
chr1	1018	1020	1.1252
chr1	1020	1021	1.01268
chr1	1021	1022	1.1252
chr1	1022	1026	0.900159
chr1	1026	1028	1.1252
chr1	1028	1029	1.01268
chr1	1029	1038	1.1252
chr1	1038	1041	0.787639
chr1	1041	1046	0.5626
chr1	1046	1050	0.45008
chr1	1050	1058	0.33756
chr1	1058	1061	0.45008
chr1	1061	1065	0.22504
chr1	1065	1073	0.11252
chr1	1073	1078	0.22504
chr1	1078	1083	0.33756
chr1	1083	1091	0.45008
chr1	1091	1093	0.5626
chr1	1093	1099	0.45008
chr1	1099	1101	0.5626
chr1	1101	1106	0.675119
chr1	1106	1108	0.900159
chr1	1108	1115	0.787639
chr1	1115	1116	0.900159
chr1	1116	1118	0.787639
chr1	1118	1124	0.675119
chr1	1124	1130	0.5626
chr1	1130	1132	0.675119
chr1	1132	1133	0.787639
chr1	1133	1137	0.675119
chr1	1137	1139	0.787639
chr1	1139	1141	0.900159
chr1	1141	1153	0.5626
chr1	1153	1156	0.675119
chr1	1156	1160	0.5626
chr1	1160	1161	0.45008
chr1	1161	1165	0.5626
chr1	1165	1172	0.45008
chr1	1172	1173	0.22504
chr1	1173	1174	0.33756
chr1	1174	1176	0.45008
chr1	1176	1177	0.5626
chr1	1177	1182	0.675119
chr1	1182	1185	0.787639
chr1	1185	1187	1.01268
chr1	1187	1188	1.1252
chr1	1188	1190	1.01268
chr1	1190	1191	1.1252
chr1	1191	1196	1.01268
chr1	1196	1204	0.900159
chr1	1204	1208	1.1252
chr1	1208	1212	0.900159
chr1	1212	1213	0.675119
chr1	1213	1218	0.787639
chr1	1218	1220	0.900159
chr1	1220	1222	0.675119
chr1	1222	1226	0.5626
chr1	1226	1233	0.45008
chr1	1233	1239	0.675119
chr1	1239	1246	0.45008
chr1	1246	1252	0.33756
chr1	1252	1257	0.22504
chr1	1257	1258	0.33756
chr1	1258	1266	0.11252
chr1	1266	1275	0.22504
chr1	1275	1284	0.33756
chr1	1284	1285	0.5626
chr1	1285	1301	0.45008
chr1	1301	1305	0.33756
chr1	1305	1314	0.22504
chr1	1314	1319	0.33756
chr1	1319	1320	0.45008
chr1	1320	1323	0.22504
chr1	1323	1328	0.33756
chr1	1328	1333	0.45008
chr1	1333	1336	0.5626
chr1	1336	1337	0.675119
chr1	1337	1338	0.787639
chr1	1338	1344	0.900159
chr1	1344	1345	1.1252
chr1	1345	1346	1.23772
chr1	1346	1348	1.35024
chr1	1348	1350	1.46276
chr1	1350	1354	1.57528
chr1	1354	1357	1.46276
chr1	1357	1359	1.35024
chr1	1359	1363	1.23772
chr1	1363	1365	1.1252
chr1	1365	1366	0.900159
chr1	1366	1369	1.01268
chr1	1369	1371	1.1252
chr1	1371	1373	1.01268
chr1	1373	1377	0.900159
chr1	1377	1379	0.787639
chr1	1379	1382	0.45008
chr1	1382	1386	0.33756
chr1	1386	1396	0.22504
chr1	1396	1400	0.11252
chr1	1400	1423	0.0
chr1	1423	1439	0.11252
chr1	1439	1443	0.45008
chr1	1443	1446	0.787639
chr1	1446	1447	1.01268
chr1	1447	1448	1.1252
chr1	1448	1451	1.23772
chr1	1451	1453	1.46276
chr1	1453	1458	1.6878
chr1	1458	1461	1.57528
chr1	1461	1466	1.6878
chr1	1466	1475	1.46276
chr1	1475	1478	1.35024
chr1	1478	1482	1.01268
chr1	1482	1484	0.45008
chr1	1484	1486	0.22504
chr1	1486	1489	0.11252
chr1	1489	1500	0.0
chr1	1500	1501	0.11252
chr1	1501	1509	0.22504
chr1	1509	1530	0.45008
chr1	1530	1532	0.5626
chr1	1532	1535	0.45008
chr1	1535	1536	0.33756
chr1	1536	1539	0.45008
chr1	1539	1544	0.5626
chr1	1544	1553	0.45008
chr1	1553	1565	0.5626
chr1	1565	1569	0.45008
chr1	1569	1571	0.33756
chr1	1571	1573	0.22504
chr1	1573	1579	0.11252
chr1	1579	1593	0.0
chr1	1593	1606	0.11252
chr1	1606	1611	0.22504
chr1	1611	1612	0.33756
chr1	1612	1627	0.22504
chr1	1627	1630	0.33756
chr1	1630	1634	0.45008
chr1	1634	1636	0.5626
chr1	1636	1640	0.675119
chr1	1640	1643	0.900159
chr1	1643	1647	1.01268
chr1	1647	1648	1.1252
chr1	1648	1653	1.23772
chr1	1653	1659	1.35024
chr1	1659	1660	1.46276
chr1	1660	1662	1.57528
chr1	1662	1665	1.46276
chr1	1665	1668	1.23772
chr1	1668	1669	1.1252
chr1	1669	1672	1.01268
chr1	1672	1674	1.1252
chr1	1674	1677	0.900159
chr1	1677	1678	1.01268
chr1	1678	1682	0.900159
chr1	1682	1683	0.675119
chr1	1683	1685	0.787639
chr1	1685	1686	0.900159
chr1	1686	1688	1.01268
chr1	1688	1689	0.900159
chr1	1689	1690	0.787639
chr1	1690	1694	0.900159
chr1	1694	1695	1.01268
chr1	1695	1702	0.900159
chr1	1702	1704	0.787639
chr1	1704	1705	0.675119
chr1	1705	1706	0.900159
chr1	1706	1707	0.787639
chr1	1707	1711	0.675119
chr1	1711	1718	0.5626
chr1	1718	1719	0.45008
chr1	1719	1724	0.33756
chr1	1724	1725	0.45008
chr1	1725	1729	0.5626
chr1	1729	1730	0.45008
chr1	1730	1737	0.5626
chr1	1737	1738	0.675119
chr1	1738	1741	0.787639
chr1	1741	1745	0.5626
chr1	1745	1746	0.675119
chr1	1746	1750	0.787639
chr1	1750	1751	1.01268
chr1	1751	1757	1.1252
chr1	1757	1759	1.23772
chr1	1759	1761	1.35024
chr1	1761	1764	1.46276
chr1	1764	1765	1.23772
chr1	1765	1769	1.35024
chr1	1769	1770	1.46276
chr1	1770	1772	1.57528
chr1	1772	1774	1.46276
chr1	1774	1776	1.57528
chr1	1776	1779	1.6878
chr1	1779	1781	1.57528
chr1	1781	1782	1.35024
chr1	1782	1783	1.23772
chr1	1783	1785	1.1252
chr1	1785	1786	0.787639
chr1	1786	1790	1.01268
chr1	1790	1791	1.1252
chr1	1791	1792	1.23772
chr1	1792	1793	1.1252
chr1	1793	1800	1.01268
chr1	1800	1804	0.900159
chr1	1804	1806	0.787639
chr1	1806	1808	0.675119
chr1	1808	1811	0.5626
chr1	1811	1813	0.45008
chr1	1813	1820	0.33756
chr1	1820	1827	0.11252
chr1	1827	1829	0.0
chr1	1829	1844	0.22504
chr1	1844	1847	0.33756
chr1	1847	1863	0.5626
chr1	1863	1865	0.45008
chr1	1865	1866	0.33756
chr1	1866	1867	0.5626
chr1	1867	1869	0.45008
chr1	1869	1870	0.787639
chr1	1870	1871	0.900159
chr1	1871	1883	1.01268
chr1	1883	1891	1.1252
chr1	1891	1892	1.01268
chr1	1892	1895	0.900159
chr1	1895	1896	0.787639
chr1	1896	1897	0.675119
chr1	1897	1898	0.787639
chr1	1898	1902	0.675119
chr1	1902	1906	0.5626
chr1	1906	1908	0.33756
chr1	1908	1913	0.45008
chr1	1913	1914	0.675119
chr1	1914	1921	0.787639
chr1	1921	1924	0.900159
chr1	1924	1927	1.01268
chr1	1927	1933	1.23772
chr1	1933	1942	1.1252
chr1	1942	1943	1.23772
chr1	1943	1946	1.1252
chr1	1946	1947	0.900159
chr1	1947	1948	0.675119
chr1	1948	1959	0.5626
chr1	1959	1960	0.45008
chr1	1960	1973	0.33756
chr1	1973	1984	0.22504
chr1	1984	1991	0.11252
chr1	1991	2056	0.0
chr1	2056	2071	0.11252
chr1	2071	2072	0.22504
chr1	2072	2074	0.33756
chr1	2074	2090	0.5626
chr1	2090	2104	0.45008
chr1	2104	2106	0.33756
chr1	2106	2110	0.22504
chr1	2110	2115	0.0
chr1	2115	2129	0.11252
chr1	2129	2138	0.22504
chr1	2138	2140	0.33756
chr1	2140	2143	0.45008
chr1	2143	2164	0.33756
chr1	2164	2170	0.11252
chr1	2170	2179	0.0
chr1	2179	2180	0.11252
chr1	2180	2181	0.22504
chr1	2181	2183	0.33756
chr1	2183	2203	0.5626
chr1	2203	2206	0.45008
chr1	2206	2215	0.5626
chr1	2215	2218	0.675119
chr1	2218	2223	0.45008
chr1	2223	2225	0.5626
chr1	2225	2228	0.787639
chr1	2228	2231	0.675119
chr1	2231	2242	0.787639
chr1	2242	2244	0.675119
chr1	2244	2251	0.5626
chr1	2251	2257	0.45008
chr1	2257	2259	0.33756
chr1	2259	2260	0.22504
chr1	2260	2261	0.11252
chr1	2261	2272	0.0
chr1	2272	2273	0.11252
chr1	2273	2274	0.22504
chr1	2274	2275	0.33756
chr1	2275	2278	0.45008
chr1	2278	2280	0.675119
chr1	2280	2285	0.787639
chr1	2285	2299	0.900159
chr1	2299	2301	1.01268
chr1	2301	2302	0.900159
chr1	2302	2304	0.787639
chr1	2304	2308	0.675119
chr1	2308	2309	0.5626
chr1	2309	2312	0.45008
chr1	2312	2313	0.33756
chr1	2313	2323	0.22504
chr1	2323	2327	0.33756
chr1	2327	2330	0.45008
chr1	2330	2332	0.5626
chr1	2332	2346	0.45008
chr1	2346	2354	0.33756
chr1	2354	2363	0.45008
chr1	2363	2389	0.22504
chr1	2389	2392	0.11252
chr1	2392	2398	0.0
chr1	2398	2409	0.11252
chr1	2409	2418	0.22504
chr1	2418	2432	0.33756
chr1	2432	2437	0.22504
chr1	2437	2445	0.33756
chr1	2445	2452	0.22504
chr1	2452	2461	0.11252
chr1	2461	2467	0.22504
chr1	2467	2471	0.11252
chr1	2471	2473	0.22504
chr1	2473	2475	0.45008
chr1	2475	2481	0.5626
chr1	2481	2495	0.675119
chr1	2495	2498	0.45008
chr1	2498	2499	0.33756
chr1	2499	2509	0.22504
chr1	2509	2512	0.11252
chr1	2512	2547	0.22504
chr1	2547	2564	0.11252
chr1	2564	2581	0.22504
chr1	2581	2589	0.11252
chr1	2589	2596	0.0
chr1	2596	2602	0.11252
chr1	2602	2613	0.22504
chr1	2613	2625	0.33756
chr1	2625	2627	0.45008
chr1	2627	2631	0.5626
chr1	2631	2636	0.45008
chr1	2636	2637	0.5626
chr1	2637	2649	0.45008
chr1	2649	2653	0.33756
chr1	2653	2659	0.45008
chr1	2659	2660	0.5626
chr1	2660	2661	0.45008
chr1	2661	2665	0.33756
chr1	2665	2684	0.22504
chr1	2684	2687	0.11252
chr1	2687	2716	0.0
chr1	2716	2752	0.11252
chr1	2752	2776	0.0
chr1	2776	2777	0.11252
chr1	2777	2796	0.22504
chr1	2796	2797	0.11252
chr1	2797	2807	0.33756
chr1	2807	2809	0.22504
chr1	2809	2829	0.33756
chr1	2829	2832	0.22504
chr1	2832	2897	0.0
chr1	2897	2903	0.11252
chr1	2903	2912	0.22504
chr1	2912	2915	0.33756
chr1	2915	2917	0.45008
chr1	2917	2925	0.5626
chr1	2925	2931	0.675119
chr1	2931	2932	0.787639
chr1	2932	2938	0.900159
chr1	2938	2948	0.787639
chr1	2948	2950	0.675119
chr1	2950	2951	0.5626
chr1	2951	2955	0.33756
chr1	2955	2956	0.45008
chr1	2956	2967	0.33756
chr1	2967	2968	0.22504
chr1	2968	2971	0.11252
chr1	2971	2973	0.22504
chr1	2973	2974	0.45008
chr1	2974	2990	0.5626
chr1	2990	3007	0.45008
chr1	3007	3009	0.11252
chr1	3009	3018	0.0
chr1	3018	3024	0.11252
chr1	3024	3028	0.22504
chr1	3028	3033	0.33756
chr1	3033	3035	0.45008
chr1	3035	3049	0.5626
chr1	3049	3054	0.675119
chr1	3054	3057	0.5626
chr1	3057	3063	0.45008
chr1	3063	3069	0.33756
chr1	3069	3070	0.22504
chr1	3070	3083	0.11252
chr1	3083	3092	0.0
chr1	3092	3099	0.11252
chr1	3099	3118	0.22504
chr1	3118	3128	0.11252
chr1	3128	3182	0.0
chr1	3182	3217	0.11252
chr1	3217	3232	0.0
chr1	3232	3238	0.11252
chr1	3238	3254	0.22504
chr1	3254	3267	0.33756
chr1	3267	3268	0.22504
chr1	3268	3273	0.33756
chr1	3273	3275	0.22504
chr1	3275	3280	0.33756
chr1	3280	3281	0.45008
chr1	3281	3285	0.5626
chr1	3285	3298	0.45008
chr1	3298	3300	0.33756
chr1	3300	3303	0.22504
chr1	3303	3304	0.33756
chr1	3304	3307	0.45008
chr1	3307	3309	0.5626
chr1	3309	3310	0.675119
chr1	3310	3311	0.787639
chr1	3311	3317	0.900159
chr1	3317	3322	0.787639
chr1	3322	3326	0.900159
chr1	3326	3328	1.01268
chr1	3328	3329	1.1252
chr1	3329	3333	1.23772
chr1	3333	3336	1.1252
chr1	3336	3338	1.01268
chr1	3338	3339	1.1252
chr1	3339	3341	1.01268
chr1	3341	3344	0.787639
chr1	3344	3345	0.675119
chr1	3345	3354	0.5626
chr1	3354	3355	0.675119
chr1	3355	3356	0.5626
chr1	3356	3357	0.675119
chr1	3357	3359	0.5626
chr1	3359	3362	0.675119
chr1	3362	3369	0.45008
chr1	3369	3378	0.33756
chr1	3378	3380	0.5626
chr1	3380	3388	0.675119
chr1	3388	3390	0.5626
chr1	3390	3393	0.45008
chr1	3393	3404	0.33756
chr1	3404	3411	0.22504
chr1	3411	3412	0.33756
chr1	3412	3413	0.45008
chr1	3413	3415	0.33756
chr1	3415	3440	0.22504
chr1	3440	3442	0.33756
chr1	3442	3445	0.45008
chr1	3445	3446	0.5626
chr1	3446	3447	0.45008
chr1	3447	3475	0.33756
chr1	3475	3477	0.22504
chr1	3477	3481	0.11252
chr1	3481	3491	0.0
chr1	3491	3526	0.11252
chr1	3526	3564	0.0
chr1	3564	3573	0.11252
chr1	3573	3579	0.22504
chr1	3579	3597	0.33756
chr1	3597	3599	0.45008
chr1	3599	3609	0.33756
chr1	3609	3629	0.11252
chr1	3629	3631	0.22504
chr1	3631	3643	0.11252
chr1	3643	3649	0.22504
chr1	3649	3653	0.33756
chr1	3653	3682	0.22504
chr1	3682	3692	0.11252
chr1	3692	3701	0.22504
chr1	3701	3705	0.11252
chr1	3705	3717	0.22504
chr1	3717	3727	0.33756
chr1	3727	3735	0.22504
chr1	3735	3736	0.45008
chr1	3736	3740	0.5626
chr1	3740	3741	0.45008
chr1	3741	3749	0.5626
chr1	3749	3752	1.01268
chr1	3752	3762	0.900159
chr1	3762	3764	1.01268
chr1	3764	3765	1.1252
chr1	3765	3771	1.01268
chr1	3771	3772	0.900159
chr1	3772	3775	0.787639
chr1	3775	3776	0.900159
chr1	3776	3777	1.01268
chr1	3777	3784	0.900159
chr1	3784	3786	0.5626
chr1	3786	3787	0.787639
chr1	3787	3789	0.900159
chr1	3789	3790	1.01268
chr1	3790	3796	1.1252
chr1	3796	3798	1.01268
chr1	3798	3808	0.787639
chr1	3808	3809	0.900159
chr1	3809	3810	1.01268
chr1	3810	3811	0.787639
chr1	3811	3814	0.675119
chr1	3814	3817	0.787639
chr1	3817	3820	0.900159
chr1	3820	3823	0.675119
chr1	3823	3824	0.5626
chr1	3824	3827	0.45008
chr1	3827	3841	0.22504
chr1	3841	3846	0.33756
chr1	3846	3848	0.45008
chr1	3848	3849	0.33756
chr1	3849	3872	0.45008
chr1	3872	3877	0.5626
chr1	3877	3882	0.45008
chr1	3882	3885	0.33756
chr1	3885	3886	0.11252
chr1	3886	3891	0.22504
chr1	3891	3894	0.33756
chr1	3894	3896	0.45008
chr1	3896	3904	0.33756
chr1	3904	3905	0.45008
chr1	3905	3906	0.5626
chr1	3906	3908	0.675119
chr1	3908	3909	0.787639
chr1	3909	3921	0.900159
chr1	3921	3925	0.787639
chr1	3925	3926	0.900159
chr1	3926	3928	0.787639
chr1	3928	3929	0.900159
chr1	3929	3930	0.787639
chr1	3930	3934	0.675119
chr1	3934	3936	0.787639
chr1	3936	3939	0.900159
chr1	3939	3942	0.787639
chr1	3942	3949	0.5626
chr1	3949	3953	0.675119
chr1	3953	3954	0.787639
chr1	3954	3961	0.675119
chr1	3961	3969	0.5626
chr1	3969	3971	0.45008
chr1	3971	3978	0.33756
chr1	3978	3981	0.22504
chr1	3981	3985	0.11252
chr1	3985	3989	0.22504
chr1	3989	4017	0.11252
chr1	4017	4021	0.22504
chr1	4021	4048	0.11252
chr1	4048	4052	0.22504
chr1	4052	4055	0.11252
chr1	4055	4058	0.33756
chr1	4058	4063	0.45008
chr1	4063	4083	0.5626
chr1	4083	4084	0.45008
chr1	4084	4088	0.33756
chr1	4088	4092	0.11252
chr1	4092	4129	0.0
chr1	4129	4136	0.11252
chr1	4136	4162	0.22504
chr1	4162	4172	0.11252
chr1	4172	4226	0.0
chr1	4226	4253	0.11252
chr1	4253	4255	0.22504
chr1	4255	4262	0.33756
chr1	4262	4269	0.22504
chr1	4269	4274	0.33756
chr1	4274	4280	0.22504
chr1	4280	4288	0.45008
chr1	4288	4294	0.33756
chr1	4294	4305	0.45008
chr1	4305	4314	0.33756
chr1	4314	4315	0.22504
chr1	4315	4316	0.11252
chr1	4316	4353	0.0
chr1	4353	4355	0.11252
chr1	4355	4358	0.22504
chr1	4358	4364	0.33756
chr1	4364	4378	0.45008
chr1	4378	4379	0.33756
chr1	4379	4380	0.45008
chr1	4380	4381	0.5626
chr1	4381	4383	0.675119
chr1	4383	4387	0.900159
chr1	4387	4392	1.01268
chr1	4392	4393	1.1252
chr1	4393	4400	1.01268
chr1	4400	4402	0.900159
chr1	4402	4404	1.01268
chr1	4404	4411	1.1252
chr1	4411	4415	0.787639
chr1	4415	4416	0.675119
chr1	4416	4417	0.5626
chr1	4417	4423	0.45008
chr1	4423	4427	0.33756
chr1	4427	4430	0.22504
chr1	4430	4431	0.11252
chr1	4431	4440	0.22504
chr1	4440	4456	0.11252
chr1	4456	4461	0.33756
chr1	4461	4466	0.45008
chr1	4466	4477	0.33756
chr1	4477	4479	0.787639
chr1	4479	4491	0.900159
chr1	4491	4492	1.01268
chr1	4492	4494	0.787639
chr1	4494	4503	0.675119
chr1	4503	4504	0.5626
chr1	4504	4505	0.33756
chr1	4505	4513	0.22504
chr1	4513	4522	0.11252
chr1	4522	4523	0.22504
chr1	4523	4527	0.45008
chr1	4527	4539	0.5626
chr1	4539	4545	0.675119
chr1	4545	4557	0.787639
chr1	4557	4559	0.45008
chr1	4559	4561	0.33756
chr1	4561	4581	0.11252
chr1	4581	4587	0.0
chr1	4587	4588	0.22504
chr1	4588	4593	0.33756
chr1	4593	4599	0.5626
chr1	4599	4618	0.675119
chr1	4618	4619	0.5626
chr1	4619	4622	0.33756
chr1	4622	4625	0.22504
chr1	4625	4627	0.33756
chr1	4627	4661	0.11252
chr1	4661	4663	0.0
chr1	4663	4669	0.11252
chr1	4669	4680	0.22504
chr1	4680	4691	0.33756
chr1	4691	4694	0.45008
chr1	4694	4696	0.5626
chr1	4696	4703	0.675119
chr1	4703	4704	0.5626
chr1	4704	4713	0.675119
chr1	4713	4715	0.787639
chr1	4715	4724	0.675119
chr1	4724	4726	0.787639
chr1	4726	4730	0.675119
chr1	4730	4731	0.5626
chr1	4731	4732	0.45008
chr1	4732	4737	0.5626
chr1	4737	4742	0.45008
chr1	4742	4748	0.33756
chr1	4748	4758	0.22504
chr1	4758	4764	0.11252
chr1	4764	4766	0.33756
chr1	4766	4788	0.22504
chr1	4788	4814	0.0
chr1	4814	4815	0.11252
chr1	4815	4830	0.22504
chr1	4830	4865	0.33756
chr1	4865	4867	0.22504
chr1	4867	4874	0.11252
chr1	4874	4878	0.22504
chr1	4878	4881	0.33756
chr1	4881	4900	0.22504
chr1	4900	4901	0.11252
chr1	4901	4908	0.22504
chr1	4908	4913	0.33756
chr1	4913	4934	0.45008
chr1	4934	4942	0.33756
chr1	4942	4943	0.22504
chr1	4943	4948	0.11252
chr1	4948	4970	0.0
chr1	4970	5003	0.11252
chr1	5003	5014	0.0
chr1	5014	5021	0.11252
chr1	5021	5044	0.22504
chr1	5044	5056	0.11252
chr1	5056	5065	0.0
chr1	5065	5094	0.11252
chr1	5094	5100	0.22504
chr1	5100	5128	0.11252
chr1	5128	5137	0.0
chr1	5137	5144	0.11252
chr1	5144	5155	0.22504
chr1	5155	5162	0.33756
chr1	5162	5171	0.5626
chr1	5171	5176	0.45008
chr1	5176	5181	0.33756
chr1	5181	5190	0.45008
chr1	5190	5198	0.33756
chr1	5198	5217	0.11252
chr1	5217	5219	0.33756
chr1	5219	5233	0.45008
chr1	5233	5252	0.5626
chr1	5252	5254	0.22504
chr1	5254	5269	0.11252
chr1	5269	5270	0.0
chr1	5270	5277	0.11252
chr1	5277	5295	0.22504
chr1	5295	5305	0.33756
chr1	5305	5318	0.22504
chr1	5318	5340	0.11252
chr1	5340	5343	0.22504
chr1	5343	5344	0.11252
chr1	5344	5355	0.22504
chr1	5355	5365	0.33756
chr1	5365	5367	0.45008
chr1	5367	5368	0.5626
chr1	5368	5374	0.45008
chr1	5374	5376	0.5626
chr1	5376	5391	0.45008
chr1	5391	5396	0.33756
chr1	5396	5408	0.22504
chr1	5408	5428	0.11252
chr1	5428	5440	0.0
chr1	5440	5454	0.11252
chr1	5454	5455	0.22504
chr1	5455	5467	0.33756
chr1	5467	5470	0.45008
chr1	5470	5475	0.5626
chr1	5475	5481	0.45008
chr1	5481	5484	0.675119
chr1	5484	5487	0.787639
chr1	5487	5491	0.900159
chr1	5491	5494	0.787639
chr1	5494	5497	0.675119
chr1	5497	5500	0.5626
chr1	5500	5515	0.675119
chr1	5515	5516	0.5626
chr1	5516	5518	0.45008
chr1	5518	5520	0.33756
chr1	5520	5524	0.11252
chr1	5524	5547	0.0
chr1	5547	5549	0.11252
chr1	5549	5572	0.22504
chr1	5572	5575	0.11252
chr1	5575	5584	0.0
chr1	5584	5599	0.11252
chr1	5599	5600	0.22504
chr1	5600	5603	0.45008
chr1	5603	5606	0.33756
chr1	5606	5616	0.45008
chr1	5616	5623	0.5626
chr1	5623	5625	0.675119
chr1	5625	5626	0.5626
chr1	5626	5627	0.675119
chr1	5627	5631	0.900159
chr1	5631	5632	0.787639
chr1	5632	5635	0.675119
chr1	5635	5642	0.5626
chr1	5642	5646	0.675119
chr1	5646	5648	0.787639
chr1	5648	5652	0.900159
chr1	5652	5653	0.787639
chr1	5653	5657	0.675119
chr1	5657	5658	0.787639
chr1	5658	5662	0.675119
chr1	5662	5663	0.45008
chr1	5663	5666	0.5626
chr1	5666	5673	0.675119
chr1	5673	5675	0.787639
chr1	5675	5676	0.900159
chr1	5676	5680	0.787639
chr1	5680	5683	0.675119
chr1	5683	5685	0.5626
chr1	5685	5691	0.675119
chr1	5691	5692	0.787639
chr1	5692	5695	0.675119
chr1	5695	5698	0.787639
chr1	5698	5702	0.675119
chr1	5702	5710	0.5626
chr1	5710	5712	0.45008
chr1	5712	5714	0.5626
chr1	5714	5720	0.675119
chr1	5720	5724	0.5626
chr1	5724	5731	0.45008
chr1	5731	5739	0.33756
chr1	5739	5766	0.22504
chr1	5766	5771	0.45008
chr1	5771	5772	0.33756
chr1	5772	5795	0.22504
chr1	5795	5800	0.33756
chr1	5800	5828	0.11252
chr1	5828	5829	0.22504
chr1	5829	5830	0.33756
chr1	5830	5840	0.22504
chr1	5840	5859	0.45008
chr1	5859	5861	0.5626
chr1	5861	5863	0.675119
chr1	5863	5867	0.5626
chr1	5867	5885	0.33756
chr1	5885	5888	0.45008
chr1	5888	5894	0.33756
chr1	5894	5899	0.22504
chr1	5899	5900	0.33756
chr1	5900	5901	0.675119
chr1	5901	5902	0.900159
chr1	5902	5907	0.787639
chr1	5907	5909	0.900159
chr1	5909	5916	1.01268
chr1	5916	5920	1.1252
chr1	5920	5921	1.01268
chr1	5921	5928	0.900159
chr1	5928	5929	0.787639
chr1	5929	5931	0.675119
chr1	5931	5933	0.787639
chr1	5933	5936	0.675119
chr1	5936	5937	0.45008
chr1	5937	5940	0.33756
chr1	5940	5956	0.22504
chr1	5956	5963	0.33756
chr1	5963	5964	0.22504
chr1	5964	5966	0.11252
chr1	5966	5967	0.22504
chr1	5967	5969	0.33756
chr1	5969	5989	0.45008
chr1	5989	6000	0.33756
chr1	6000	6001	0.22504
chr1	6001	6003	0.11252
chr1	6003	6022	0.33756
chr1	6022	6037	0.45008
chr1	6037	6054	0.11252
chr1	6054	6056	0.22504
chr1	6056	6069	0.11252
chr1	6069	6076	0.33756
chr1	6076	6085	0.45008
chr1	6085	6088	0.5626
chr1	6088	6090	0.675119
chr1	6090	6091	0.5626
chr1	6091	6101	0.675119
chr1	6101	6105	0.900159
chr1	6105	6108	0.787639
chr1	6108	6110	0.675119
chr1	6110	6112	0.787639
chr1	6112	6121	0.675119
chr1	6121	6124	0.5626
chr1	6124	6125	0.675119
chr1	6125	6126	0.900159
chr1	6126	6129	1.1252
chr1	6129	6131	1.23772
chr1	6131	6135	1.35024
chr1	6135	6140	1.01268
chr1	6140	6147	0.900159
chr1	6147	6150	0.675119
chr1	6150	6151	0.33756
chr1	6151	6154	0.11252
chr1	6154	6160	0.0
chr1	6160	6177	0.11252
chr1	6177	6184	0.22504
chr1	6184	6203	0.11252
chr1	6203	6211	0.22504
chr1	6211	6227	0.11252
chr1	6227	6239	0.22504
chr1	6239	6244	0.11252
chr1	6244	6251	0.22504
chr1	6251	6262	0.33756
chr1	6262	6263	0.22504
chr1	6263	6268	0.33756
chr1	6268	6280	0.45008
chr1	6280	6283	0.22504
chr1	6283	6284	0.33756
chr1	6284	6299	0.22504
chr1	6299	6300	0.33756
chr1	6300	6302	0.45008
chr1	6302	6307	0.33756
chr1	6307	6315	0.22504
chr1	6315	6323	0.33756
chr1	6323	6325	0.22504
chr1	6325	6328	0.45008
chr1	6328	6330	0.5626
chr1	6330	6331	0.675119
chr1	6331	6333	0.787639
chr1	6333	6338	0.675119
chr1	6338	6339	0.787639
chr1	6339	6341	1.01268
chr1	6341	6348	1.23772
chr1	6348	6350	1.46276
chr1	6350	6352	1.35024
chr1	6352	6354	1.23772
chr1	6354	6355	1.35024
chr1	6355	6358	1.57528
chr1	6358	6359	1.46276
chr1	6359	6361	1.57528
chr1	6361	6362	1.46276
chr1	6362	6364	1.80032
chr1	6364	6365	1.57528
chr1	6365	6368	1.35024
chr1	6368	6369	1.46276
chr1	6369	6370	1.6878
chr1	6370	6373	1.91284
chr1	6373	6374	2.02536
chr1	6374	6376	1.91284
chr1	6376	6377	2.02536
chr1	6377	6381	1.91284
chr1	6381	6384	1.6878
chr1	6384	6385	2.2504
chr1	6385	6386	2.36292
chr1	6386	6388	2.47544
chr1	6388	6389	2.58796
chr1	6389	6391	2.47544
chr1	6391	6395	2.2504
chr1	6395	6397	1.80032
chr1	6397	6403	1.6878
chr1	6403	6404	1.80032
chr1	6404	6405	1.46276
chr1	6405	6406	1.23772
chr1	6406	6408	1.46276
chr1	6408	6413	1.35024
chr1	6413	6414	1.46276
chr1	6414	6417	1.91284
chr1	6417	6418	2.02536
chr1	6418	6419	1.35024
chr1	6419	6430	1.46276
chr1	6430	6431	1.35024
chr1	6431	6432	1.23772
chr1	6432	6433	1.01268
chr1	6433	6434	1.1252
chr1	6434	6435	1.23772
chr1	6435	6438	1.1252
chr1	6438	6439	1.23772
chr1	6439	6441	1.1252
chr1	6441	6448	1.01268
chr1	6448	6449	0.900159
chr1	6449	6452	0.675119
chr1	6452	6453	0.5626
chr1	6453	6461	0.675119
chr1	6461	6469	0.5626
chr1	6469	6473	0.45008
chr1	6473	6475	0.22504
chr1	6475	6487	0.11252
chr1	6487	6489	0.0
chr1	6489	6491	0.11252
chr1	6491	6525	0.22504
chr1	6525	6526	0.11252
chr1	6526	6571	0.0
chr1	6571	6579	0.11252
chr1	6579	6592	0.22504
chr1	6592	6595	0.33756
chr1	6595	6613	0.22504
chr1	6613	6616	0.11252
chr1	6616	6643	0.0
chr1	6643	6662	0.11252
chr1	6662	6669	0.33756
chr1	6669	6679	0.45008
chr1	6679	6688	0.33756
chr1	6688	6689	0.22504
chr1	6689	6691	0.11252
chr1	6691	6706	0.0
chr1	6706	6726	0.11252
chr1	6726	6727	0.22504
chr1	6727	6761	0.11252
chr1	6761	6818	0.0
chr1	6818	6854	0.11252
chr1	6854	6871	0.0
chr1	6871	6885	0.11252
chr1	6885	6904	0.22504
chr1	6904	6921	0.11252
chr1	6921	6925	0.0
chr1	6925	6927	0.11252
chr1	6927	6953	0.22504
chr1	6953	6954	0.33756
chr1	6954	6957	0.45008
chr1	6957	6958	0.5626
chr1	6958	6959	0.675119
chr1	6959	6967	0.900159
chr1	6967	6983	1.57528
chr1	6983	6988	1.46276
chr1	6988	6991	1.01268
chr1	6991	6993	0.900159
chr1	6993	6995	0.675119
chr1	6995	6997	0.5626
chr1	6997	6999	0.675119
chr1	6999	7001	0.787639
chr1	7001	7002	0.33756
chr1	7002	7020	0.45008
chr1	7020	7021	0.33756
chr1	7021	7026	0.22504
chr1	7026	7030	0.33756
chr1	7030	7034	0.22504
chr1	7034	7046	0.11252
chr1	7046	7060	0.0
chr1	7060	7089	0.22504
chr1	7089	7093	0.11252
chr1	7093	7111	0.0
chr1	7111	7113	0.11252
chr1	7113	7145	0.22504
chr1	7145	7146	0.11252
chr1	7146	7160	0.0
chr1	7160	7185	0.11252
chr1	7185	7186	0.22504
chr1	7186	7187	0.11252
chr1	7187	7189	0.33756
chr1	7189	7196	0.45008
chr1	7196	7213	0.5626
chr1	7213	7217	0.45008
chr1	7217	7222	0.33756
chr1	7222	7223	0.45008
chr1	7223	7228	0.22504
chr1	7228	7231	0.33756
chr1	7231	7249	0.22504
chr1	7249	7251	0.45008
chr1	7251	7252	0.5626
chr1	7252	7254	0.675119
chr1	7254	7255	1.1252
chr1	7255	7258	1.23772
chr1	7258	7260	1.1252
chr1	7260	7262	1.23772
chr1	7262	7268	1.1252
chr1	7268	7271	1.23772
chr1	7271	7273	1.35024
chr1	7273	7280	1.46276
chr1	7280	7282	1.23772
chr1	7282	7283	1.1252
chr1	7283	7285	1.01268
chr1	7285	7287	0.900159
chr1	7287	7289	0.787639
chr1	7289	7293	0.45008
chr1	7293	7301	0.33756
chr1	7301	7303	0.11252
chr1	7303	7318	0.0
chr1	7318	7320	0.11252
chr1	7320	7325	0.22504
chr1	7325	7336	0.33756
chr1	7336	7345	0.45008
chr1	7345	7352	0.33756
chr1	7352	7353	0.22504
chr1	7353	7372	0.11252
chr1	7372	7463	0.0
chr1	7463	7464	0.11252
chr1	7464	7477	0.22504
chr1	7477	7498	0.33756
chr1	7498	7500	0.22504
chr1	7500	7506	0.11252
chr1	7506	7550	0.0
chr1	7550	7574	0.11252
chr1	7574	7579	0.22504
chr1	7579	7581	0.11252
chr1	7581	7591	0.22504
chr1	7591	7598	0.33756
chr1	7598	7606	0.45008
chr1	7606	7608	0.5626
chr1	7608	7612	0.45008
chr1	7612	7615	0.5626
chr1	7615	7627	0.45008
chr1	7627	7633	0.33756
chr1	7633	7637	0.22504
chr1	7637	7639	0.11252
chr1	7639	7640	0.22504
chr1	7640	7674	0.11252
chr1	7674	7677	0.0
chr1	7677	7693	0.11252
chr1	7693	7707	0.22504
chr1	7707	7712	0.33756
chr1	7712	7727	0.22504
chr1	7727	7741	0.11252
chr1	7741	7743	0.22504
chr1	7743	7747	0.11252
chr1	7747	7770	0.22504
chr1	7770	7772	0.33756
chr1	7772	7780	0.22504
chr1	7780	7802	0.11252
chr1	7802	7806	0.22504
chr1	7806	7820	0.11252
chr1	7820	7823	0.22504
chr1	7823	7833	0.45008
chr1	7833	7834	0.5626
chr1	7834	7838	0.787639
chr1	7838	7842	0.675119
chr1	7842	7849	0.900159
chr1	7849	7850	0.787639
chr1	7850	7855	0.675119
chr1	7855	7867	0.45008
chr1	7867	7870	0.33756
chr1	7870	7876	0.22504
chr1	7876	7877	0.33756
chr1	7877	7898	0.11252
chr1	7898	7909	0.33756
chr1	7909	7911	0.45008
chr1	7911	7915	0.33756
chr1	7915	7927	0.5626
chr1	7927	7928	0.675119
chr1	7928	7936	0.5626
chr1	7936	7942	0.45008
chr1	7942	7944	0.5626
chr1	7944	7951	0.45008
chr1	7951	7955	0.33756
chr1	7955	7964	0.22504
chr1	7964	7978	0.11252
chr1	7978	7994	0.0
chr1	7994	7996	0.11252
chr1	7996	8027	0.22504
chr1	8027	8031	0.11252
chr1	8031	8054	0.0
chr1	8054	8055	0.11252
chr1	8055	8073	0.22504
chr1	8073	8076	0.33756
chr1	8076	8090	0.45008
chr1	8090	8108	0.33756
chr1	8108	8112	0.22504
chr1	8112	8124	0.11252
chr1	8124	8125	0.33756
chr1	8125	8126	0.45008
chr1	8126	8127	0.675119
chr1	8127	8128	0.900159
chr1	8128	8129	1.01268
chr1	8129	8146	1.1252
chr1	8146	8152	1.23772
chr1	8152	8153	1.1252
chr1	8153	8159	1.01268
chr1	8159	8160	0.900159
chr1	8160	8162	0.675119
chr1	8162	8164	0.45008
chr1	8164	8171	0.22504
chr1	8171	8176	0.5626
chr1	8176	8177	0.45008
chr1	8177	8197	0.33756
chr1	8197	8206	0.45008
chr1	8206	8225	0.11252
chr1	8225	8232	0.22504
chr1	8232	8255	0.11252
chr1	8255	8257	0.0
chr1	8257	8261	0.11252
chr1	8261	8268	0.22504
chr1	8268	8285	0.33756
chr1	8285	8286	0.45008
chr1	8286	8292	0.5626
chr1	8292	8307	0.22504
chr1	8307	8308	0.33756
chr1	8308	8313	0.5626
chr1	8313	8317	0.45008
chr1	8317	8326	0.33756
chr1	8326	8339	0.45008
chr1	8339	8343	0.22504
chr1	8343	8345	0.33756
chr1	8345	8362	0.45008
chr1	8362	8364	0.33756
chr1	8364	8367	0.45008
chr1	8367	8377	0.33756
chr1	8377	8381	0.22504
chr1	8381	8382	0.11252
chr1	8382	8386	0.22504
chr1	8386	8387	0.33756
chr1	8387	8389	0.45008
chr1	8389	8393	0.5626
chr1	8393	8396	0.45008
chr1	8396	8417	0.5626
chr1	8417	8421	0.45008
chr1	8421	8422	0.33756
chr1	8422	8423	0.45008
chr1	8423	8427	0.22504
chr1	8427	8428	0.33756
chr1	8428	8430	0.45008
chr1	8430	8431	0.33756
chr1	8431	8456	0.45008
chr1	8456	8460	0.33756
chr1	8460	8462	0.22504
chr1	8462	8467	0.11252
chr1	8467	8471	0.0
chr1	8471	8499	0.11252
chr1	8499	8501	0.22504
chr1	8501	8502	0.33756
chr1	8502	8525	0.22504
chr1	8525	8528	0.33756
chr1	8528	8530	0.5626
chr1	8530	8531	0.675119
chr1	8531	8532	0.787639
chr1	8532	8535	0.900159
chr1	8535	8537	0.787639
chr1	8537	8543	0.675119
chr1	8543	8548	0.787639
chr1	8548	8552	1.01268
chr1	8552	8563	1.1252
chr1	8563	8566	0.900159
chr1	8566	8573	0.675119
chr1	8573	8580	0.787639
chr1	8580	8584	0.900159
chr1	8584	8585	0.675119
chr1	8585	8586	0.787639
chr1	8586	8589	0.675119
chr1	8589	8590	0.5626
chr1	8590	8593	0.787639
chr1	8593	8608	0.675119
chr1	8608	8614	0.5626
chr1	8614	8615	0.45008
chr1	8615	8618	0.33756
chr1	8618	8626	0.45008
chr1	8626	8633	0.33756
chr1	8633	8649	0.22504
chr1	8649	8652	0.11252
chr1	8652	8689	0.0
chr1	8689	8690	0.11252
chr1	8690	8692	0.22504
chr1	8692	8704	0.33756
chr1	8704	8713	0.45008
chr1	8713	8718	0.675119
chr1	8718	8719	0.900159
chr1	8719	8725	1.1252
chr1	8725	8726	0.900159
chr1	8726	8738	0.787639
chr1	8738	8739	0.675119
chr1	8739	8740	0.5626
chr1	8740	8746	0.45008
chr1	8746	8749	0.33756
chr1	8749	8754	0.11252
chr1	8754	8787	0.0
chr1	8787	8802	0.11252
chr1	8802	8805	0.22504
chr1	8805	8813	0.33756
chr1	8813	8814	0.45008
chr1	8814	8835	0.33756
chr1	8835	8836	0.675119
chr1	8836	8839	1.01268
chr1	8839	8842	0.900159
chr1	8842	8844	1.23772
chr1	8844	8847	1.35024
chr1	8847	8849	1.46276
chr1	8849	8853	1.35024
chr1	8853	8855	1.46276
chr1	8855	8856	1.57528
chr1	8856	8857	1.6878
chr1	8857	8859	2.02536
chr1	8859	8868	2.13788
chr1	8868	8869	2.02536
chr1	8869	8870	1.91284
chr1	8870	8872	1.6878
chr1	8872	8875	1.35024
chr1	8875	8877	1.57528
chr1	8877	8878	1.46276
chr1	8878	8881	1.1252
chr1	8881	8883	1.23772
chr1	8883	8884	1.35024
chr1	8884	8888	1.46276
chr1	8888	8891	1.23772
chr1	8891	8894	1.1252
chr1	8894	8905	1.23772
chr1	8905	8906	1.01268
chr1	8906	8908	0.900159
chr1	8908	8910	0.787639
chr1	8910	8916	0.5626
chr1	8916	8918	0.45008
chr1	8918	8922	0.33756
chr1	8922	8925	0.45008
chr1	8925	8929	0.22504
chr1	8929	8945	0.11252
chr1	8945	8974	0.0
chr1	8974	8990	0.11252
chr1	8990	8998	0.22504
chr1	8998	9000	0.33756
chr1	9000	9001	0.45008
chr1	9001	9002	0.675119
chr1	9002	9003	0.787639
chr1	9003	9010	0.675119
chr1	9010	9018	0.787639
chr1	9018	9019	0.900159
chr1	9019	9022	1.01268
chr1	9022	9025	1.1252
chr1	9025	9032	0.900159
chr1	9032	9034	1.01268
chr1	9034	9036	0.787639
chr1	9036	9037	0.675119
chr1	9037	9045	0.5626
chr1	9045	9052	0.45008
chr1	9052	9055	0.33756
chr1	9055	9056	0.22504
chr1	9056	9065	0.11252
chr1	9065	9097	0.0
chr1	9097	9114	0.11252
chr1	9114	9130	0.22504
chr1	9130	9131	0.11252
chr1	9131	9136	0.22504
chr1	9136	9140	0.33756
chr1	9140	9152	0.22504
chr1	9152	9167	0.33756
chr1	9167	9197	0.22504
chr1	9197	9203	0.11252
chr1	9203	9210	0.22504
chr1	9210	9224	0.33756
chr1	9224	9229	0.22504
chr1	9229	9236	0.33756
chr1	9236	9239	0.22504
chr1	9239	9253	0.11252
chr1	9253	9255	0.22504
chr1	9255	9264	0.33756
chr1	9264	9267	0.22504
chr1	9267	9268	0.33756
chr1	9268	9284	0.45008
chr1	9284	9286	0.787639
chr1	9286	9289	0.675119
chr1	9289	9302	0.5626
chr1	9302	9306	0.45008
chr1	9306	9311	0.5626
chr1	9311	9316	0.675119
chr1	9316	9319	0.5626
chr1	9319	9321	0.33756
chr1	9321	9322	0.45008
chr1	9322	9337	0.5626
chr1	9337	9340	0.45008
chr1	9340	9343	0.33756
chr1	9343	9347	0.22504
chr1	9347	9357	0.11252
chr1	9357	9410	0.0
chr1	9410	9411	0.11252
chr1	9411	9412	0.22504
chr1	9412	9415	0.45008
chr1	9415	9431	0.5626
chr1	9431	9441	0.787639
chr1	9441	9445	0.675119
chr1	9445	9446	0.5626
chr1	9446	9450	0.33756
chr1	9450	9451	0.45008
chr1	9451	9457	0.33756
chr1	9457	9473	0.11252
chr1	9473	9478	0.22504
chr1	9478	9483	0.33756
chr1	9483	9486	0.45008
chr1	9486	9492	0.33756
chr1	9492	9514	0.45008
chr1	9514	9518	0.33756
chr1	9518	9524	0.22504
chr1	9524	9527	0.33756
chr1	9527	9532	0.22504
chr1	9532	9534	0.33756
chr1	9534	9535	0.45008
chr1	9535	9549	0.33756
chr1	9549	9554	0.45008
chr1	9554	9559	0.5626
chr1	9559	9567	0.675119
chr1	9567	9570	0.5626
chr1	9570	9586	0.45008
chr1	9586	9591	0.33756
chr1	9591	9593	0.45008
chr1	9593	9611	0.22504
chr1	9611	9618	0.33756
chr1	9618	9629	0.22504
chr1	9629	9636	0.33756
chr1	9636	9640	0.675119
chr1	9640	9646	0.787639
chr1	9646	9650	0.675119
chr1	9650	9655	0.5626
chr1	9655	9663	0.675119
chr1	9663	9671	0.33756
chr1	9671	9672	0.22504
chr1	9672	9676	0.33756
chr1	9676	9678	0.22504
chr1	9678	9683	0.33756
chr1	9683	9694	0.22504
chr1	9694	9714	0.11252
chr1	9714	9726	0.0
chr1	9726	9728	0.11252
chr1	9728	9729	0.22504
chr1	9729	9740	0.33756
chr1	9740	9761	0.45008
chr1	9761	9762	0.33756
chr1	9762	9765	0.22504
chr1	9765	9774	0.11252
chr1	9774	9817	0.0
chr1	9817	9832	0.11252
chr1	9832	9837	0.22504
chr1	9837	9843	0.11252
chr1	9843	9849	0.22504
chr1	9849	9859	0.33756
chr1	9859	9862	0.45008
chr1	9862	9867	0.33756
chr1	9867	9883	0.22504
chr1	9883	9885	0.33756
chr1	9885	9892	0.22504
chr1	9892	9894	0.45008
chr1	9894	9896	0.33756
chr1	9896	9918	0.45008
chr1	9918	9928	0.33756
chr1	9928	9932	0.22504
chr1	9932	9940	0.11252
chr1	9940	9954	0.22504
chr1	9954	9956	0.33756
chr1	9956	9957	0.45008
chr1	9957	9964	0.5626
chr1	9964	9965	0.675119
chr1	9965	9966	0.900159
chr1	9966	9967	0.787639
chr1	9967	9971	0.900159
chr1	9971	9974	1.01268
chr1	9974	9990	0.900159
chr1	9990	9991	0.787639
chr1	9991	9993	0.675119
chr1	9993	9997	0.5626
chr1	9997	9998	0.675119
chr1	9998	10000	0.5626
chr1	10000	10001	0.45008
chr1	10001	10006	0.33756
chr1	10006	10010	0.22504
chr1	10010	10029	0.33756
chr1	10029	10033	0.22504
chr1	10033	10034	0.11252
chr1	10034	10045	0.22504
chr1	10045	10051	0.11252
chr1	10051	10069	0.22504
chr1	10069	10073	0.11252
chr1	10073	10081	0.22504
chr1	10081	10082	0.33756
chr1	10082	10086	0.45008
chr1	10086	10088	0.33756
chr1	10088	10107	0.45008
chr1	10107	10115	0.33756
chr1	10115	10118	0.22504
chr1	10118	10123	0.11252
chr1	10123	10128	0.0
chr1	10128	10139	0.11252
chr1	10139	10146	0.22504
chr1	10146	10162	0.5626
chr1	10162	10169	0.45008
chr1	10169	10172	0.5626
chr1	10172	10174	0.675119
chr1	10174	10180	0.5626
chr1	10180	10181	0.45008
chr1	10181	10203	0.22504
chr1	10203	10204	0.11252
chr1	10204	10259	0.0
chr1	10259	10262	0.11252
chr1	10262	10263	0.22504
chr1	10263	10267	0.33756
chr1	10267	10274	0.45008
chr1	10274	10277	0.5626
chr1	10277	10278	0.45008
chr1	10278	10279	0.5626
chr1	10279	10281	0.675119
chr1	10281	10289	0.787639
chr1	10289	10296	0.900159
chr1	10296	10303	0.787639
chr1	10303	10306	0.675119
chr1	10306	10307	0.5626
chr1	10307	10312	0.45008
chr1	10312	10315	0.5626
chr1	10315	10325	0.45008
chr1	10325	10330	0.33756
chr1	10330	10332	0.22504
chr1	10332	10344	0.11252
chr1	10344	10397	0.0
chr1	10397	10416	0.11252
chr1	10416	10420	0.0
chr1	10420	10421	0.11252
chr1	10421	10425	0.22504
chr1	10425	10429	0.33756
chr1	10429	10435	0.45008
chr1	10435	10446	0.5626
chr1	10446	10447	0.45008
chr1	10447	10455	0.33756
chr1	10455	10459	0.22504
chr1	10459	10462	0.33756
chr1	10462	10464	0.22504
chr1	10464	10477	0.11252
chr1	10477	10494	0.22504
chr1	10494	10496	0.11252
chr1	10496	10497	0.22504
chr1	10497	10510	0.45008
chr1	10510	10515	0.33756
chr1	10515	10518	0.45008
chr1	10518	10519	0.33756
chr1	10519	10531	0.45008
chr1	10531	10532	0.33756
chr1	10532	10541	0.22504
chr1	10541	10549	0.33756
chr1	10549	10553	0.22504
chr1	10553	10576	0.11252
chr1	10576	10582	0.0
chr1	10582	10583	0.33756
chr1	10583	10584	0.45008
chr1	10584	10585	0.675119
chr1	10585	10598	0.900159
chr1	10598	10601	1.01268
chr1	10601	10604	1.1252
chr1	10604	10605	1.23772
chr1	10605	10610	1.35024
chr1	10610	10615	1.46276
chr1	10615	10616	1.57528
chr1	10616	10617	1.46276
chr1	10617	10619	1.1252
chr1	10619	10632	0.787639
chr1	10632	10634	0.675119
chr1	10634	10635	0.45008
chr1	10635	10636	0.33756
chr1	10636	10637	0.45008
chr1	10637	10638	0.675119
chr1	10638	10641	0.900159
chr1	10641	10644	0.675119
chr1	10644	10661	0.5626
chr1	10661	10666	0.675119
chr1	10666	10673	0.5626
chr1	10673	10674	0.33756
chr1	10674	10688	0.22504
chr1	10688	10690	0.11252
chr1	10690	10692	0.33756
chr1	10692	10706	0.5626
chr1	10706	10716	0.787639
chr1	10716	10726	0.675119
chr1	10726	10727	0.5626
chr1	10727	10729	0.22504
chr1	10729	10753	0.11252
chr1	10753	10775	0.33756
chr1	10775	10788	0.22504
chr1	10788	10814	0.0
chr1	10814	10845	0.11252
chr1	10845	10846	0.22504
chr1	10846	10848	0.45008
chr1	10848	10850	0.5626
chr1	10850	10861	0.675119
chr1	10861	10876	0.787639
chr1	10876	10878	0.5626
chr1	10878	10880	0.900159
chr1	10880	10884	0.787639
chr1	10884	10885	0.900159
chr1	10885	10887	0.787639
chr1	10887	10895	0.900159
chr1	10895	10900	0.787639
chr1	10900	10903	0.675119
chr1	10903	10905	0.787639
chr1	10905	10909	0.900159
chr1	10909	10913	1.01268
chr1	10913	10916	0.900159
chr1	10916	10918	0.787639
chr1	10918	10922	0.675119
chr1	10922	10925	0.5626
chr1	10925	10934	0.675119
chr1	10934	10936	0.5626
chr1	10936	10937	0.45008
chr1	10937	10941	0.33756
chr1	10941	10960	0.22504
chr1	10960	10965	0.11252
chr1	10965	10969	0.0
chr1	10969	11000	0.11252
chr1	11000	11003	0.33756
chr1	11003	11010	0.22504
chr1	11010	11011	0.33756
chr1	11011	11014	0.45008
chr1	11014	11016	0.5626
chr1	11016	11022	0.675119
chr1	11022	11034	0.5626
chr1	11034	11037	0.45008
chr1	11037	11038	0.33756
chr1	11038	11039	0.22504
chr1	11039	11040	0.33756
chr1	11040	11042	0.45008
chr1	11042	11044	0.33756
chr1	11044	11045	0.45008
chr1	11045	11065	0.5626
chr1	11065	11068	0.33756
chr1	11068	11070	0.45008
chr1	11070	11071	0.5626
chr1	11071	11072	0.675119
chr1	11072	11077	0.45008
chr1	11077	11095	0.33756
chr1	11095	11100	0.45008
chr1	11100	11104	0.675119
chr1	11104	11106	0.5626
chr1	11106	11108	0.33756
chr1	11108	11110	0.45008
chr1	11110	11111	0.900159
chr1	11111	11113	1.01268
chr1	11113	11119	1.1252
chr1	11119	11134	1.01268
chr1	11134	11135	0.900159
chr1	11135	11137	0.787639
chr1	11137	11138	0.675119
chr1	11138	11143	0.33756
chr1	11143	11145	0.22504
chr1	11145	11150	0.0
chr1	11150	11169	0.11252
chr1	11169	11174	0.22504
chr1	11174	11175	0.33756
chr1	11175	11176	0.45008
chr1	11176	11177	0.5626
chr1	11177	11179	0.675119
chr1	11179	11181	0.787639
chr1	11181	11190	0.675119
chr1	11190	11192	0.787639
chr1	11192	11194	0.900159
chr1	11194	11195	1.01268
chr1	11195	11197	0.900159
chr1	11197	11204	1.01268
chr1	11204	11205	1.1252
chr1	11205	11206	1.01268
chr1	11206	11208	1.1252
chr1	11208	11209	1.01268
chr1	11209	11210	0.900159
chr1	11210	11213	0.787639
chr1	11213	11216	0.675119
chr1	11216	11217	0.5626
chr1	11217	11221	0.45008
chr1	11221	11225	0.33756
chr1	11225	11240	0.22504
chr1	11240	11246	0.0
chr1	11246	11249	0.11252
chr1	11249	11256	0.22504
chr1	11256	11265	0.33756
chr1	11265	11266	0.45008
chr1	11266	11267	0.5626
chr1	11267	11268	0.675119
chr1	11268	11269	0.900159
chr1	11269	11270	1.01268
chr1	11270	11281	1.1252
chr1	11281	11283	0.900159
chr1	11283	11284	1.01268
chr1	11284	11287	1.1252
chr1	11287	11288	1.23772
chr1	11288	11292	1.35024
chr1	11292	11293	1.46276
chr1	11293	11302	1.35024
chr1	11302	11303	1.23772
chr1	11303	11304	1.1252
chr1	11304	11311	1.01268
chr1	11311	11314	0.900159
chr1	11314	11319	0.787639
chr1	11319	11320	0.675119
chr1	11320	11324	0.45008
chr1	11324	11328	0.33756
chr1	11328	11334	0.22504
chr1	11334	11336	0.11252
chr1	11336	11342	0.0
chr1	11342	11348	0.11252
chr1	11348	11353	0.22504
chr1	11353	11362	0.33756
chr1	11362	11365	0.45008
chr1	11365	11368	0.675119
chr1	11368	11372	0.5626
chr1	11372	11376	1.80032
chr1	11376	11380	1.91284
chr1	11380	11381	2.13788
chr1	11381	11382	2.36292
chr1	11382	11385	2.2504
chr1	11385	11387	1.57528
chr1	11387	11397	1.6878
chr1	11397	11399	1.46276
chr1	11399	11400	1.35024
chr1	11400	11404	1.1252
chr1	11404	11408	0.900159
chr1	11408	11412	0.787639
chr1	11412	11414	0.5626
chr1	11414	11416	0.45008
chr1	11416	11423	0.33756
chr1	11423	11426	0.22504
chr1	11426	11431	0.33756
chr1	11431	11433	0.45008
chr1	11433	11436	0.5626
chr1	11436	11441	0.675119
chr1	11441	11442	0.787639
chr1	11442	11443	1.01268
chr1	11443	11444	1.1252
chr1	11444	11451	1.23772
chr1	11451	11453	1.35024
chr1	11453	11462	1.23772
chr1	11462	11464	1.1252
chr1	11464	11465	1.01268
chr1	11465	11468	0.900159
chr1	11468	11476	0.5626
chr1	11476	11478	0.45008
chr1	11478	11485	0.22504
chr1	11485	11501	0.11252
chr1	11501	11503	0.22504
chr1	11503	11504	0.45008
chr1	11504	11509	0.5626
chr1	11509	11517	0.45008
chr1	11517	11519	0.5626
chr1	11519	11520	0.787639
chr1	11520	11533	0.900159
chr1	11533	11537	1.01268
chr1	11537	11539	0.900159
chr1	11539	11543	0.5626
chr1	11543	11552	0.900159
chr1	11552	11555	1.01268
chr1	11555	11558	0.675119
chr1	11558	11565	0.787639
chr1	11565	11567	0.675119
chr1	11567	11570	0.5626
chr1	11570	11573	0.675119
chr1	11573	11577	0.787639
chr1	11577	11578	0.900159
chr1	11578	11580	0.5626
chr1	11580	11581	0.675119
chr1	11581	11583	0.787639
chr1	11583	11590	0.675119
chr1	11590	11601	0.5626
chr1	11601	11604	0.675119
chr1	11604	11611	0.787639
chr1	11611	11612	0.5626
chr1	11612	11613	0.675119
chr1	11613	11627	0.787639
chr1	11627	11635	0.900159
chr1	11635	11636	1.01268
chr1	11636	11638	0.900159
chr1	11638	11639	0.787639
chr1	11639	11642	0.5626
chr1	11642	11643	0.45008
chr1	11643	11647	0.675119
chr1	11647	11648	0.45008
chr1	11648	11649	0.5626
chr1	11649	11650	0.787639
chr1	11650	11651	0.900159
chr1	11651	11656	1.01268
chr1	11656	11665	1.23772
chr1	11665	11669	1.35024
chr1	11669	11685	1.1252
chr1	11685	11686	0.675119
chr1	11686	11689	0.5626
chr1	11689	11692	0.787639
chr1	11692	11700	0.5626
chr1	11700	11704	0.45008
chr1	11704	11705	0.33756
chr1	11705	11709	0.22504
chr1	11709	11711	0.33756
chr1	11711	11717	0.45008
chr1	11717	11720	0.900159
chr1	11720	11725	0.787639
chr1	11725	11733	0.900159
chr1	11733	11734	1.01268
chr1	11734	11735	1.1252
chr1	11735	11737	1.35024
chr1	11737	11741	1.46276
chr1	11741	11743	1.35024
chr1	11743	11751	1.46276
chr1	11751	11752	1.57528
chr1	11752	11753	1.23772
chr1	11753	11760	1.1252
chr1	11760	11761	0.900159
chr1	11761	11763	0.787639
chr1	11763	11768	0.675119
chr1	11768	11769	0.45008
chr1	11769	11772	0.33756
chr1	11772	11777	0.22504
chr1	11777	11784	0.33756
chr1	11784	11787	0.45008
chr1	11787	11793	0.22504
chr1	11793	11805	0.33756
chr1	11805	11808	0.22504
chr1	11808	11812	0.33756
chr1	11812	11813	0.45008
chr1	11813	11814	0.5626
chr1	11814	11815	0.787639
chr1	11815	11818	0.900159
chr1	11818	11823	1.1252
chr1	11823	11827	1.23772
chr1	11827	11828	1.1252
chr1	11828	11829	1.35024
chr1	11829	11830	1.46276
chr1	11830	11836	1.80032
chr1	11836	11838	1.6878
chr1	11838	11844	1.80032
chr1	11844	11847	1.6878
chr1	11847	11848	1.46276
chr1	11848	11853	1.1252
chr1	11853	11857	1.01268
chr1	11857	11858	0.900159
chr1	11858	11862	1.01268
chr1	11862	11865	0.5626
chr1	11865	11866	0.787639
chr1	11866	11869	1.23772
chr1	11869	11872	1.46276
chr1	11872	11875	1.35024
chr1	11875	11881	1.46276
chr1	11881	11883	1.35024
chr1	11883	11886	1.46276
chr1	11886	11888	1.23772
chr1	11888	11892	1.35024
chr1	11892	11893	1.46276
chr1	11893	11894	1.57528
chr1	11894	11900	1.35024
chr1	11900	11903	0.675119
chr1	11903	11904	0.787639
chr1	11904	11906	0.675119
chr1	11906	11908	0.5626
chr1	11908	11909	0.45008
chr1	11909	11920	0.5626
chr1	11920	11922	0.45008
chr1	11922	11925	0.33756
chr1	11925	11928	0.22504
chr1	11928	11929	0.33756
chr1	11929	11930	0.45008
chr1	11930	11943	0.33756
chr1	11943	11944	0.45008
chr1	11944	11946	0.33756
chr1	11946	11947	0.22504
chr1	11947	11953	0.45008
chr1	11953	11954	0.5626
chr1	11954	11964	0.675119
chr1	11964	11968	0.5626
chr1	11968	11969	0.675119
chr1	11969	11970	1.01268
chr1	11970	11971	0.900159
chr1	11971	11975	1.01268
chr1	11975	11976	1.1252
chr1	11976	11977	1.23772
chr1	11977	11978	1.35024
chr1	11978	11979	1.57528
chr1	11979	11987	1.46276
chr1	11987	11988	1.35024
chr1	11988	11989	1.23772
chr1	11989	11990	1.35024
chr1	11990	11993	1.23772
chr1	11993	11995	1.35024
chr1	11995	11996	1.46276
chr1	11996	11998	1.57528
chr1	11998	12000	1.46276
chr1	12000	12002	1.35024
chr1	12002	12003	1.46276
chr1	12003	12005	1.91284
chr1	12005	12006	1.57528
chr1	12006	12010	1.46276
chr1	12010	12012	1.35024
chr1	12012	12013	1.57528
chr1	12013	12014	1.46276
chr1	12014	12018	1.23772
chr1	12018	12021	1.01268
chr1	12021	12029	1.1252
chr1	12029	12030	1.01268
chr1	12030	12031	0.787639
chr1	12031	12034	0.900159
chr1	12034	12039	0.787639
chr1	12039	12041	0.675119
chr1	12041	12042	0.787639
chr1	12042	12043	0.900159
chr1	12043	12045	1.1252
chr1	12045	12046	1.01268
chr1	12046	12048	1.23772
chr1	12048	12050	1.35024
chr1	12050	12057	1.57528
chr1	12057	12060	1.46276
chr1	12060	12061	1.35024
chr1	12061	12067	1.23772
[truncated: 1,652 more rows]
