# Supplementary material for: Structural modularity of the XIST ribonucleoprotein complex
Source: Nat Commun. 2020 Dec 2;11:6163. doi: 10.1038/s41467-020-20040-3 (PMC7710737; doi:10.1038/s41467-020-20040-3)
Supplement: Supplementary file 6 — Source Data [file 41467_2020_20040_MOESM6_ESM.zip › sourcedata/fig2efgi/K562_EWSR1_0_neg_XIST_1_hsXIST.bedgraph]

chr1	0	43	0.0
chr1	43	46	0.241867
chr1	46	47	0.483735
chr1	47	48	0.725602
chr1	48	52	1.20934
chr1	52	58	1.4512
chr1	58	61	1.69307
chr1	61	62	1.93494
chr1	62	63	2.17681
chr1	63	70	2.41867
chr1	70	77	2.66054
chr1	77	86	2.90241
chr1	86	89	2.66054
chr1	89	90	2.17681
chr1	90	91	1.93494
chr1	91	92	1.69307
chr1	92	102	1.4512
chr1	102	104	1.20934
chr1	104	105	0.967469
chr1	105	107	0.725602
chr1	107	113	0.483735
chr1	113	114	0.967469
chr1	114	115	1.20934
chr1	115	119	1.4512
chr1	119	121	1.69307
chr1	121	131	1.4512
chr1	131	134	1.20934
chr1	134	135	1.4512
chr1	135	138	1.69307
chr1	138	157	1.93494
chr1	157	158	1.4512
chr1	158	161	0.967469
chr1	161	163	1.20934
chr1	163	177	0.967469
chr1	177	179	0.725602
chr1	179	182	0.483735
chr1	182	194	0.241867
chr1	194	200	0.483735
chr1	200	205	0.967469
chr1	205	215	0.725602
chr1	215	238	0.967469
chr1	238	243	0.725602
chr1	243	244	0.967469
chr1	244	259	0.483735
chr1	259	286	0.241867
chr1	286	295	0.0
chr1	295	296	0.241867
chr1	296	305	0.483735
chr1	305	306	0.725602
chr1	306	324	0.967469
chr1	324	327	1.4512
chr1	327	339	1.69307
chr1	339	340	1.4512
chr1	340	348	1.20934
chr1	348	350	0.967469
chr1	350	361	0.725602
chr1	361	365	0.483735
chr1	365	368	0.725602
chr1	368	384	0.241867
chr1	384	406	0.483735
chr1	406	408	0.725602
chr1	408	428	0.483735
chr1	428	432	0.241867
chr1	432	448	0.483735
chr1	448	451	0.241867
chr1	451	470	0.967469
chr1	470	472	0.725602
chr1	472	495	0.967469
chr1	495	496	0.483735
chr1	496	497	0.725602
chr1	497	508	0.967469
chr1	508	511	1.20934
chr1	511	514	1.4512
chr1	514	525	1.20934
chr1	525	539	0.967469
chr1	539	541	0.725602
chr1	541	542	0.483735
chr1	542	552	0.725602
chr1	552	553	0.483735
chr1	553	562	0.241867
chr1	562	586	0.483735
chr1	586	596	0.241867
chr1	596	603	0.0
chr1	603	629	0.241867
chr1	629	647	0.483735
chr1	647	650	0.241867
chr1	650	651	0.483735
chr1	651	656	0.967469
chr1	656	666	1.20934
chr1	666	671	1.4512
chr1	671	681	1.20934
chr1	681	690	0.967469
chr1	690	694	0.725602
chr1	694	696	0.483735
chr1	696	700	0.725602
chr1	700	706	0.483735
chr1	706	738	0.241867
chr1	738	740	0.0
chr1	740	742	0.241867
chr1	742	743	0.483735
chr1	743	759	0.725602
chr1	759	762	0.967469
chr1	762	767	1.20934
chr1	767	774	1.4512
chr1	774	784	1.20934
chr1	784	787	0.967469
chr1	787	797	1.20934
chr1	797	804	1.4512
chr1	804	806	1.69307
chr1	806	811	1.4512
chr1	811	823	1.20934
chr1	823	824	1.4512
chr1	824	825	1.69307
chr1	825	826	1.93494
chr1	826	827	1.69307
chr1	827	829	1.93494
chr1	829	831	1.69307
chr1	831	836	1.4512
chr1	836	839	1.20934
chr1	839	840	1.4512
chr1	840	848	2.17681
chr1	848	849	1.93494
chr1	849	859	2.17681
chr1	859	867	2.41867
chr1	867	868	2.17681
chr1	868	869	1.93494
chr1	869	874	1.69307
chr1	874	879	1.4512
chr1	879	880	1.20934
chr1	880	884	0.967469
chr1	884	892	0.483735
chr1	892	896	0.241867
chr1	896	903	0.483735
chr1	903	916	0.241867
chr1	916	921	0.483735
chr1	921	922	0.725602
chr1	922	924	0.967469
chr1	924	936	1.20934
chr1	936	937	1.4512
chr1	937	938	1.69307
chr1	938	940	1.4512
chr1	940	942	1.69307
chr1	942	944	1.93494
chr1	944	945	2.41867
chr1	945	949	2.66054
chr1	949	954	2.90241
chr1	954	958	3.14427
chr1	958	960	3.62801
chr1	960	961	3.38614
chr1	961	965	3.62801
chr1	965	966	3.38614
chr1	966	967	3.14427
chr1	967	972	2.90241
chr1	972	976	3.14427
chr1	976	979	3.38614
chr1	979	980	3.14427
chr1	980	982	2.90241
chr1	982	983	3.14427
chr1	983	984	3.38614
chr1	984	988	3.14427
chr1	988	989	2.66054
chr1	989	990	2.41867
chr1	990	992	2.66054
chr1	992	993	2.41867
chr1	993	998	2.66054
chr1	998	999	2.41867
chr1	999	1003	1.93494
chr1	1003	1004	2.41867
chr1	1004	1005	2.66054
chr1	1005	1008	3.14427
chr1	1008	1009	3.62801
chr1	1009	1010	3.86988
chr1	1010	1011	3.62801
chr1	1011	1019	4.11174
chr1	1019	1025	3.86988
chr1	1025	1026	3.14427
chr1	1026	1034	3.38614
chr1	1034	1037	3.14427
chr1	1037	1040	2.90241
chr1	1040	1046	2.66054
chr1	1046	1047	2.17681
chr1	1047	1048	1.93494
chr1	1048	1049	1.69307
chr1	1049	1051	1.20934
chr1	1051	1053	1.4512
chr1	1053	1055	1.20934
chr1	1055	1067	0.725602
chr1	1067	1068	0.967469
chr1	1068	1069	1.20934
chr1	1069	1074	0.967469
chr1	1074	1078	1.20934
chr1	1078	1080	1.4512
chr1	1080	1082	1.69307
chr1	1082	1089	1.93494
chr1	1089	1093	1.69307
chr1	1093	1094	1.93494
chr1	1094	1102	1.69307
chr1	1102	1103	2.17681
chr1	1103	1106	2.66054
chr1	1106	1108	2.41867
chr1	1108	1110	2.66054
chr1	1110	1112	2.41867
chr1	1112	1118	2.66054
chr1	1118	1123	2.41867
chr1	1123	1126	2.17681
chr1	1126	1130	1.93494
chr1	1130	1131	2.41867
chr1	1131	1132	2.66054
chr1	1132	1133	3.14427
chr1	1133	1135	3.86988
chr1	1135	1136	4.11174
chr1	1136	1147	3.86988
chr1	1147	1150	3.38614
chr1	1150	1153	3.62801
chr1	1153	1155	3.86988
chr1	1155	1156	4.11174
chr1	1156	1163	3.86988
chr1	1163	1165	4.11174
chr1	1165	1172	4.35361
chr1	1172	1175	3.86988
chr1	1175	1176	3.62801
chr1	1176	1177	2.90241
chr1	1177	1178	2.17681
chr1	1178	1179	1.93494
chr1	1179	1180	1.69307
chr1	1180	1191	1.93494
chr1	1191	1194	2.17681
chr1	1194	1195	1.93494
chr1	1195	1196	2.17681
chr1	1196	1198	1.69307
chr1	1198	1203	1.4512
chr1	1203	1204	1.20934
chr1	1204	1208	1.69307
chr1	1208	1217	1.4512
chr1	1217	1223	1.69307
chr1	1223	1226	1.4512
chr1	1226	1232	1.20934
chr1	1232	1239	0.967469
chr1	1239	1244	0.725602
chr1	1244	1246	0.967469
chr1	1246	1247	1.20934
chr1	1247	1250	0.967469
chr1	1250	1260	0.725602
chr1	1260	1263	0.483735
chr1	1263	1278	0.725602
chr1	1278	1282	0.967469
chr1	1282	1287	1.20934
chr1	1287	1288	1.4512
chr1	1288	1292	0.967469
chr1	1292	1296	1.20934
chr1	1296	1305	1.4512
chr1	1305	1310	1.20934
chr1	1310	1311	1.4512
chr1	1311	1314	1.69307
chr1	1314	1315	2.17681
chr1	1315	1317	2.41867
chr1	1317	1322	2.66054
chr1	1322	1324	2.41867
chr1	1324	1325	2.66054
chr1	1325	1326	2.90241
chr1	1326	1328	2.66054
chr1	1328	1331	2.90241
chr1	1331	1332	3.14427
chr1	1332	1334	3.86988
chr1	1334	1336	4.11174
chr1	1336	1337	4.35361
chr1	1337	1342	4.59548
chr1	1342	1343	4.83735
chr1	1343	1344	5.07921
chr1	1344	1345	5.32108
chr1	1345	1349	5.56295
chr1	1349	1352	5.80481
chr1	1352	1353	6.04668
chr1	1353	1354	6.28855
chr1	1354	1355	6.04668
chr1	1355	1356	5.80481
chr1	1356	1359	5.32108
chr1	1359	1361	5.07921
chr1	1361	1365	4.83735
chr1	1365	1366	5.07921
chr1	1366	1371	4.59548
chr1	1371	1375	4.35361
chr1	1375	1379	3.14427
chr1	1379	1380	2.90241
chr1	1380	1381	2.41867
chr1	1381	1382	2.17681
chr1	1382	1387	1.93494
chr1	1387	1389	1.69307
chr1	1389	1393	1.4512
chr1	1393	1396	1.20934
chr1	1396	1401	0.725602
chr1	1401	1408	0.967469
chr1	1408	1417	0.725602
chr1	1417	1418	0.967469
chr1	1418	1420	0.725602
chr1	1420	1430	0.967469
chr1	1430	1432	1.20934
chr1	1432	1433	1.4512
chr1	1433	1441	1.69307
chr1	1441	1443	1.93494
chr1	1443	1445	2.17681
chr1	1445	1448	1.93494
chr1	1448	1449	2.17681
chr1	1449	1453	2.41867
chr1	1453	1458	2.90241
chr1	1458	1460	3.14427
chr1	1460	1464	2.66054
chr1	1464	1469	2.41867
chr1	1469	1471	2.17681
chr1	1471	1473	1.93494
chr1	1473	1477	1.69307
chr1	1477	1484	1.4512
chr1	1484	1486	1.20934
chr1	1486	1487	0.967469
chr1	1487	1494	0.725602
chr1	1494	1497	0.967469
chr1	1497	1518	0.725602
chr1	1518	1529	0.967469
chr1	1529	1537	0.725602
chr1	1537	1540	0.483735
chr1	1540	1543	0.725602
chr1	1543	1544	0.967469
chr1	1544	1557	0.725602
chr1	1557	1558	0.967469
chr1	1558	1561	1.20934
chr1	1561	1569	0.967469
chr1	1569	1571	1.20934
chr1	1571	1575	0.967469
chr1	1575	1578	1.20934
chr1	1578	1595	1.69307
chr1	1595	1599	1.93494
chr1	1599	1601	1.69307
chr1	1601	1604	1.4512
chr1	1604	1605	1.69307
chr1	1605	1608	1.93494
chr1	1608	1609	2.41867
chr1	1609	1611	2.66054
chr1	1611	1613	2.90241
chr1	1613	1619	2.66054
chr1	1619	1622	2.41867
chr1	1622	1631	2.17681
chr1	1631	1634	1.93494
chr1	1634	1635	2.17681
chr1	1635	1642	1.93494
chr1	1642	1644	2.41867
chr1	1644	1645	2.66054
chr1	1645	1646	2.90241
chr1	1646	1652	2.41867
chr1	1652	1655	1.69307
chr1	1655	1660	1.4512
chr1	1660	1665	1.20934
chr1	1665	1667	1.4512
chr1	1667	1677	1.69307
chr1	1677	1678	1.93494
chr1	1678	1683	1.69307
chr1	1683	1686	1.93494
chr1	1686	1688	1.4512
chr1	1688	1689	1.20934
chr1	1689	1691	0.967469
chr1	1691	1693	1.20934
chr1	1693	1696	1.4512
chr1	1696	1708	1.69307
chr1	1708	1710	1.4512
chr1	1710	1711	1.69307
chr1	1711	1719	1.4512
chr1	1719	1724	1.20934
chr1	1724	1726	1.4512
chr1	1726	1731	1.20934
chr1	1731	1737	0.967469
chr1	1737	1740	0.725602
chr1	1740	1742	0.483735
chr1	1742	1749	0.725602
chr1	1749	1750	0.967469
chr1	1750	1754	1.20934
chr1	1754	1758	0.967469
chr1	1758	1759	1.20934
chr1	1759	1760	1.4512
chr1	1760	1766	1.69307
chr1	1766	1774	1.4512
chr1	1774	1781	1.69307
chr1	1781	1786	1.93494
chr1	1786	1792	1.69307
chr1	1792	1794	1.4512
chr1	1794	1796	1.20934
chr1	1796	1802	0.967469
chr1	1802	1808	0.483735
chr1	1808	1817	0.725602
chr1	1817	1821	0.967469
chr1	1821	1829	0.725602
chr1	1829	1831	1.69307
chr1	1831	1839	1.93494
chr1	1839	1847	2.17681
chr1	1847	1848	2.41867
chr1	1848	1849	2.66054
chr1	1849	1850	3.14427
chr1	1850	1851	3.38614
chr1	1851	1853	3.62801
chr1	1853	1858	3.38614
chr1	1858	1861	3.62801
chr1	1861	1862	3.38614
chr1	1862	1864	3.14427
chr1	1864	1867	3.38614
chr1	1867	1869	4.35361
chr1	1869	1870	4.83735
chr1	1870	1871	5.07921
chr1	1871	1872	6.53042
chr1	1872	1873	5.80481
chr1	1873	1874	6.04668
chr1	1874	1877	5.80481
chr1	1877	1878	6.04668
chr1	1878	1881	6.28855
chr1	1881	1882	6.77228
chr1	1882	1885	6.53042
chr1	1885	1891	6.28855
chr1	1891	1892	6.53042
chr1	1892	1893	6.04668
chr1	1893	1894	5.80481
chr1	1894	1896	5.56295
chr1	1896	1897	5.80481
chr1	1897	1902	6.04668
chr1	1902	1905	5.80481
chr1	1905	1906	6.04668
chr1	1906	1908	5.80481
chr1	1908	1910	6.04668
chr1	1910	1911	4.83735
chr1	1911	1913	4.59548
chr1	1913	1914	4.11174
chr1	1914	1915	2.66054
chr1	1915	1919	2.90241
chr1	1919	1922	2.66054
chr1	1922	1927	2.41867
chr1	1927	1928	2.17681
chr1	1928	1938	1.93494
chr1	1938	1939	1.69307
chr1	1939	1941	1.20934
chr1	1941	1946	1.4512
chr1	1946	1948	1.69307
chr1	1948	1949	1.4512
chr1	1949	1958	1.20934
chr1	1958	1960	0.725602
chr1	1960	1976	0.483735
chr1	1976	1988	0.241867
chr1	1988	2059	0.0
chr1	2059	2075	0.241867
chr1	2075	2081	0.483735
chr1	2081	2084	0.725602
chr1	2084	2093	0.967469
chr1	2093	2096	1.20934
chr1	2096	2097	1.4512
chr1	2097	2100	1.69307
chr1	2100	2108	1.4512
chr1	2108	2110	1.69307
chr1	2110	2114	1.93494
chr1	2114	2119	2.17681
chr1	2119	2121	1.93494
chr1	2121	2124	1.69307
chr1	2124	2136	1.4512
chr1	2136	2137	1.69307
chr1	2137	2140	1.4512
chr1	2140	2141	1.20934
chr1	2141	2152	0.967469
chr1	2152	2153	0.725602
chr1	2153	2157	0.483735
chr1	2157	2171	0.241867
chr1	2171	2178	0.483735
chr1	2178	2180	0.725602
chr1	2180	2206	0.483735
chr1	2206	2214	0.967469
chr1	2214	2220	0.725602
chr1	2220	2249	0.483735
chr1	2249	2275	0.0
chr1	2275	2277	0.483735
chr1	2277	2278	0.725602
chr1	2278	2304	0.967469
chr1	2304	2307	1.4512
chr1	2307	2308	1.93494
chr1	2308	2319	2.17681
chr1	2319	2321	1.69307
chr1	2321	2322	1.4512
chr1	2322	2335	1.20934
chr1	2335	2346	1.4512
chr1	2346	2347	1.20934
chr1	2347	2349	0.967469
chr1	2349	2352	0.483735
chr1	2352	2379	0.241867
chr1	2379	2389	0.0
chr1	2389	2408	0.241867
chr1	2408	2411	0.725602
chr1	2411	2413	0.967469
chr1	2413	2433	1.20934
chr1	2433	2442	0.967469
chr1	2442	2448	1.20934
chr1	2448	2451	0.967469
chr1	2451	2452	1.20934
chr1	2452	2457	0.725602
chr1	2457	2468	0.483735
chr1	2468	2469	0.725602
chr1	2469	2472	0.967469
chr1	2472	2475	1.20934
chr1	2475	2481	1.4512
chr1	2481	2485	1.69307
chr1	2485	2492	1.4512
chr1	2492	2495	1.69307
chr1	2495	2497	1.4512
chr1	2497	2509	1.20934
chr1	2509	2512	0.967469
chr1	2512	2513	1.20934
chr1	2513	2515	0.967469
chr1	2515	2516	1.4512
chr1	2516	2520	1.20934
chr1	2520	2525	1.4512
chr1	2525	2528	1.20934
chr1	2528	2538	0.967469
chr1	2538	2544	1.20934
chr1	2544	2551	1.4512
chr1	2551	2559	1.69307
chr1	2559	2562	1.4512
chr1	2562	2563	1.69307
chr1	2563	2571	1.4512
chr1	2571	2580	1.69307
chr1	2580	2582	1.93494
chr1	2582	2588	1.69307
chr1	2588	2595	1.20934
chr1	2595	2596	1.69307
chr1	2596	2600	1.93494
chr1	2600	2601	2.17681
chr1	2601	2602	1.93494
chr1	2602	2605	2.17681
chr1	2605	2613	1.93494
chr1	2613	2614	2.17681
chr1	2614	2615	2.41867
chr1	2615	2623	2.17681
chr1	2623	2632	2.41867
chr1	2632	2637	2.90241
chr1	2637	2638	3.14427
chr1	2638	2639	2.90241
chr1	2639	2640	2.66054
chr1	2640	2641	2.41867
chr1	2641	2644	2.17681
chr1	2644	2657	1.69307
chr1	2657	2658	1.4512
chr1	2658	2667	1.20934
chr1	2667	2675	0.967469
chr1	2675	2676	0.725602
chr1	2676	2679	0.483735
chr1	2679	2686	0.241867
chr1	2686	2690	0.483735
chr1	2690	2691	0.725602
chr1	2691	2702	0.967469
chr1	2702	2723	0.725602
chr1	2723	2730	0.967469
chr1	2730	2733	0.725602
chr1	2733	2735	0.483735
chr1	2735	2736	0.241867
chr1	2736	2745	0.483735
chr1	2745	2757	0.725602
chr1	2757	2758	0.967469
chr1	2758	2766	1.20934
chr1	2766	2773	0.967469
chr1	2773	2780	1.20934
chr1	2780	2787	0.967469
chr1	2787	2789	1.20934
chr1	2789	2794	0.967469
chr1	2794	2800	1.20934
chr1	2800	2815	0.967469
chr1	2815	2817	1.20934
chr1	2817	2831	0.967469
chr1	2831	2838	0.725602
chr1	2838	2843	0.483735
chr1	2843	2859	0.241867
chr1	2859	2888	0.0
chr1	2888	2900	0.241867
chr1	2900	2928	0.483735
chr1	2928	2931	0.241867
chr1	2931	2936	0.483735
chr1	2936	2939	0.725602
chr1	2939	2962	0.483735
chr1	2962	2976	0.241867
chr1	2976	3016	1.20934
chr1	3016	3017	0.725602
chr1	3017	3019	0.967469
chr1	3019	3022	0.483735
chr1	3022	3028	0.241867
chr1	3028	3048	0.483735
chr1	3048	3060	0.725602
chr1	3060	3072	0.483735
chr1	3072	3092	0.241867
chr1	3092	3096	0.0
chr1	3096	3100	0.241867
chr1	3100	3133	0.483735
chr1	3133	3135	0.725602
chr1	3135	3137	0.483735
chr1	3137	3139	0.725602
chr1	3139	3158	0.483735
chr1	3158	3162	0.725602
chr1	3162	3167	0.967469
chr1	3167	3168	1.20934
chr1	3168	3170	1.4512
chr1	3170	3177	1.20934
chr1	3177	3180	1.4512
chr1	3180	3198	1.20934
chr1	3198	3200	1.4512
chr1	3200	3201	1.20934
chr1	3201	3211	0.967469
chr1	3211	3212	0.725602
chr1	3212	3219	0.483735
chr1	3219	3221	1.69307
chr1	3221	3222	1.93494
chr1	3222	3225	2.17681
chr1	3225	3229	2.41867
chr1	3229	3236	2.66054
chr1	3236	3240	3.38614
chr1	3240	3241	3.62801
chr1	3241	3256	3.38614
chr1	3256	3258	3.14427
chr1	3258	3260	3.38614
chr1	3260	3262	3.14427
chr1	3262	3264	2.66054
chr1	3264	3265	2.41867
chr1	3265	3266	1.93494
chr1	3266	3268	2.17681
chr1	3268	3273	1.93494
chr1	3273	3277	1.69307
chr1	3277	3279	1.93494
chr1	3279	3284	1.20934
chr1	3284	3302	0.967469
chr1	3302	3305	0.725602
chr1	3305	3310	0.483735
chr1	3310	3311	0.241867
chr1	3311	3320	0.483735
chr1	3320	3334	0.725602
chr1	3334	3339	0.967469
chr1	3339	3344	1.20934
chr1	3344	3355	1.4512
chr1	3355	3359	1.20934
chr1	3359	3364	1.4512
chr1	3364	3378	0.967469
chr1	3378	3382	0.725602
chr1	3382	3383	0.967469
chr1	3383	3387	0.725602
chr1	3387	3388	0.967469
chr1	3388	3403	0.725602
chr1	3403	3407	0.483735
chr1	3407	3409	0.725602
chr1	3409	3413	0.967469
chr1	3413	3426	1.20934
chr1	3426	3429	0.967469
chr1	3429	3431	1.20934
chr1	3431	3433	0.967469
chr1	3433	3451	1.20934
chr1	3451	3453	0.967469
chr1	3453	3456	0.725602
chr1	3456	3457	0.483735
chr1	3457	3460	0.725602
chr1	3460	3476	0.967469
chr1	3476	3477	1.20934
chr1	3477	3501	0.967469
chr1	3501	3504	0.725602
chr1	3504	3514	0.483735
chr1	3514	3515	0.725602
chr1	3515	3517	0.967469
chr1	3517	3520	0.725602
chr1	3520	3532	0.483735
chr1	3532	3553	0.725602
chr1	3553	3554	0.967469
chr1	3554	3557	0.725602
chr1	3557	3576	0.483735
chr1	3576	3586	0.241867
chr1	3586	3599	0.483735
chr1	3599	3606	0.725602
chr1	3606	3612	0.967469
chr1	3612	3625	1.20934
chr1	3625	3630	1.4512
chr1	3630	3637	1.20934
chr1	3637	3643	0.967469
chr1	3643	3654	0.725602
chr1	3654	3669	0.483735
chr1	3669	3691	0.241867
chr1	3691	3692	0.483735
chr1	3692	3702	0.725602
chr1	3702	3707	0.967469
chr1	3707	3710	1.20934
chr1	3710	3714	1.4512
chr1	3714	3730	1.69307
chr1	3730	3733	1.4512
chr1	3733	3734	1.69307
chr1	3734	3735	2.41867
chr1	3735	3736	2.66054
chr1	3736	3737	2.41867
chr1	3737	3740	2.66054
chr1	3740	3741	2.90241
chr1	3741	3744	3.14427
chr1	3744	3750	2.90241
chr1	3750	3754	2.66054
chr1	3754	3756	2.41867
chr1	3756	3758	2.66054
chr1	3758	3761	2.41867
chr1	3761	3764	2.66054
chr1	3764	3777	2.90241
chr1	3777	3778	2.66054
chr1	3778	3779	1.69307
chr1	3779	3781	1.4512
chr1	3781	3784	0.967469
chr1	3784	3789	0.725602
chr1	3789	3792	0.967469
chr1	3792	3799	1.20934
chr1	3799	3804	0.967469
chr1	3804	3805	0.725602
chr1	3805	3809	0.483735
chr1	3809	3810	0.967469
chr1	3810	3813	1.4512
chr1	3813	3824	1.69307
chr1	3824	3826	1.93494
chr1	3826	3827	2.17681
chr1	3827	3829	2.41867
chr1	3829	3832	2.66054
chr1	3832	3836	2.41867
chr1	3836	3848	2.17681
chr1	3848	3852	2.41867
chr1	3852	3853	2.17681
chr1	3853	3854	1.69307
chr1	3854	3855	1.4512
chr1	3855	3857	1.69307
chr1	3857	3859	1.4512
chr1	3859	3860	1.69307
chr1	3860	3868	1.93494
chr1	3868	3872	1.20934
chr1	3872	3880	0.967469
chr1	3880	3882	1.20934
chr1	3882	3886	1.4512
chr1	3886	3899	1.20934
chr1	3899	3902	0.967469
chr1	3902	3904	0.725602
chr1	3904	3908	0.483735
chr1	3908	3912	0.725602
chr1	3912	3918	0.483735
chr1	3918	3924	0.725602
chr1	3924	3936	0.483735
chr1	3936	3937	0.725602
chr1	3937	3940	1.20934
chr1	3940	3941	1.4512
chr1	3941	3949	1.69307
chr1	3949	3954	1.4512
chr1	3954	3955	1.69307
chr1	3955	3956	2.17681
chr1	3956	3960	2.41867
chr1	3960	3962	2.66054
chr1	3962	3964	2.41867
chr1	3964	3976	2.66054
chr1	3976	3979	2.41867
chr1	3979	3981	2.66054
chr1	3981	3984	2.17681
chr1	3984	3995	1.69307
chr1	3995	3996	1.93494
chr1	3996	3997	2.17681
chr1	3997	3998	1.93494
chr1	3998	3999	1.69307
chr1	3999	4004	1.20934
chr1	4004	4008	0.967469
chr1	4008	4017	0.725602
chr1	4017	4021	0.967469
chr1	4021	4026	0.725602
chr1	4026	4031	0.967469
chr1	4031	4034	1.20934
chr1	4034	4037	1.4512
chr1	4037	4039	1.69307
chr1	4039	4040	1.4512
chr1	4040	4045	1.20934
chr1	4045	4051	1.4512
chr1	4051	4056	1.69307
chr1	4056	4057	1.93494
chr1	4057	4060	2.17681
chr1	4060	4061	2.41867
chr1	4061	4070	2.17681
chr1	4070	4072	1.93494
chr1	4072	4077	1.69307
chr1	4077	4089	1.4512
chr1	4089	4090	1.20934
chr1	4090	4095	0.967469
chr1	4095	4101	0.725602
chr1	4101	4102	0.483735
chr1	4102	4104	0.241867
chr1	4104	4107	0.0
chr1	4107	4131	0.241867
chr1	4131	4132	0.0
chr1	4132	4150	0.241867
chr1	4150	4183	0.0
chr1	4183	4196	0.241867
chr1	4196	4201	0.483735
chr1	4201	4227	0.967469
chr1	4227	4238	0.725602
chr1	4238	4240	0.483735
chr1	4240	4245	0.241867
chr1	4245	4249	0.0
chr1	4249	4252	0.241867
chr1	4252	4253	0.483735
chr1	4253	4254	0.725602
chr1	4254	4255	0.967469
chr1	4255	4267	1.4512
chr1	4267	4280	1.69307
chr1	4280	4287	1.93494
chr1	4287	4290	1.69307
chr1	4290	4293	1.93494
chr1	4293	4296	1.69307
chr1	4296	4299	1.20934
chr1	4299	4305	0.967469
chr1	4305	4311	1.20934
chr1	4311	4318	0.967469
chr1	4318	4319	1.20934
chr1	4319	4324	1.4512
chr1	4324	4334	1.20934
chr1	4334	4338	0.967469
chr1	4338	4339	1.20934
chr1	4339	4348	0.967469
chr1	4348	4358	0.725602
chr1	4358	4362	0.483735
chr1	4362	4363	0.241867
chr1	4363	4365	0.483735
chr1	4365	4371	0.725602
chr1	4371	4385	0.967469
chr1	4385	4404	1.20934
chr1	4404	4406	1.4512
chr1	4406	4408	1.20934
chr1	4408	4409	1.4512
chr1	4409	4412	1.20934
chr1	4412	4413	1.4512
chr1	4413	4425	1.20934
chr1	4425	4429	0.967469
chr1	4429	4431	0.725602
chr1	4431	4432	0.967469
chr1	4432	4446	1.20934
chr1	4446	4452	0.967469
chr1	4452	4456	0.725602
chr1	4456	4457	0.483735
chr1	4457	4462	0.725602
chr1	4462	4474	0.967469
chr1	4474	4475	0.725602
chr1	4475	4476	0.967469
chr1	4476	4489	0.725602
chr1	4489	4505	0.483735
chr1	4505	4509	0.241867
chr1	4509	4519	0.483735
chr1	4519	4520	0.241867
chr1	4520	4530	0.483735
chr1	4530	4540	0.725602
chr1	4540	4553	0.967469
chr1	4553	4564	1.20934
chr1	4564	4566	0.967469
chr1	4566	4571	1.20934
chr1	4571	4572	1.4512
chr1	4572	4573	1.93494
chr1	4573	4582	1.69307
chr1	4582	4587	1.4512
chr1	4587	4588	1.69307
chr1	4588	4609	1.93494
chr1	4609	4615	1.4512
chr1	4615	4618	0.967469
chr1	4618	4622	1.20934
chr1	4622	4629	0.967469
chr1	4629	4638	0.725602
chr1	4638	4640	0.241867
chr1	4640	4662	0.483735
chr1	4662	4664	0.241867
chr1	4664	4672	0.483735
chr1	4672	4673	0.725602
chr1	4673	4679	0.967469
chr1	4679	4685	1.20934
chr1	4685	4689	1.4512
chr1	4689	4695	1.69307
chr1	4695	4703	1.93494
chr1	4703	4704	2.41867
chr1	4704	4706	2.17681
chr1	4706	4708	2.41867
chr1	4708	4714	2.17681
chr1	4714	4716	1.93494
chr1	4716	4719	1.69307
chr1	4719	4723	1.4512
chr1	4723	4729	1.69307
chr1	4729	4730	1.4512
chr1	4730	4731	1.93494
chr1	4731	4732	2.17681
chr1	4732	4734	1.93494
chr1	4734	4737	2.17681
chr1	4737	4739	2.41867
chr1	4739	4744	2.17681
chr1	4744	4747	2.41867
chr1	4747	4748	1.93494
chr1	4748	4749	1.69307
chr1	4749	4750	1.93494
chr1	4750	4751	2.17681
chr1	4751	4755	2.41867
chr1	4755	4762	2.66054
chr1	4762	4763	2.90241
chr1	4763	4765	3.14427
chr1	4765	4767	2.90241
chr1	4767	4772	2.66054
chr1	4772	4774	2.90241
chr1	4774	4778	2.41867
chr1	4778	4781	2.17681
chr1	4781	4788	1.93494
chr1	4788	4793	1.69307
chr1	4793	4794	1.4512
chr1	4794	4795	1.20934
chr1	4795	4797	0.967469
chr1	4797	4800	0.725602
chr1	4800	4806	0.483735
chr1	4806	4814	0.241867
chr1	4814	4816	0.725602
chr1	4816	4844	0.483735
chr1	4844	4858	0.725602
chr1	4858	4876	0.241867
chr1	4876	4877	0.483735
chr1	4877	4888	0.967469
chr1	4888	4889	0.725602
chr1	4889	4890	0.967469
chr1	4890	4902	1.20934
chr1	4902	4903	1.4512
chr1	4903	4904	1.69307
chr1	4904	4919	1.4512
chr1	4919	4921	1.20934
chr1	4921	4929	0.967469
chr1	4929	4933	1.4512
chr1	4933	4934	1.20934
chr1	4934	4939	0.967469
chr1	4939	4946	1.20934
chr1	4946	4957	0.725602
chr1	4957	4959	1.20934
chr1	4959	4968	1.4512
chr1	4968	4969	1.69307
chr1	4969	4971	1.93494
chr1	4971	4972	1.69307
chr1	4972	4982	1.4512
chr1	4982	4993	1.20934
chr1	4993	5001	0.967469
chr1	5001	5003	0.725602
chr1	5003	5013	0.241867
chr1	5013	5016	0.0
chr1	5016	5017	0.241867
chr1	5017	5019	0.483735
chr1	5019	5045	0.725602
chr1	5045	5046	1.20934
chr1	5046	5060	1.4512
chr1	5060	5063	0.967469
chr1	5063	5068	0.725602
chr1	5068	5075	1.20934
chr1	5075	5089	1.4512
chr1	5089	5110	0.725602
chr1	5110	5112	0.483735
chr1	5112	5115	0.241867
chr1	5115	5122	0.483735
chr1	5122	5140	0.725602
chr1	5140	5141	0.967469
chr1	5141	5157	1.20934
chr1	5157	5159	0.967469
chr1	5159	5165	0.725602
chr1	5165	5183	0.483735
chr1	5183	5185	0.241867
chr1	5185	5194	0.0
chr1	5194	5200	0.241867
chr1	5200	5205	0.483735
chr1	5205	5218	0.725602
chr1	5218	5219	1.20934
chr1	5219	5221	1.4512
chr1	5221	5223	1.93494
chr1	5223	5225	1.69307
chr1	5225	5227	2.41867
chr1	5227	5229	3.14427
chr1	5229	5230	3.38614
chr1	5230	5237	3.62801
chr1	5237	5245	3.38614
chr1	5245	5249	3.62801
chr1	5249	5254	3.38614
chr1	5254	5261	3.14427
chr1	5261	5265	2.41867
chr1	5265	5269	1.93494
chr1	5269	5271	1.4512
chr1	5271	5273	0.725602
chr1	5273	5288	0.967469
chr1	5288	5292	0.725602
chr1	5292	5299	0.967469
chr1	5299	5312	1.20934
chr1	5312	5315	1.4512
chr1	5315	5318	0.967469
chr1	5318	5336	0.725602
chr1	5336	5343	0.483735
chr1	5343	5345	0.241867
chr1	5345	5349	0.483735
chr1	5349	5351	0.725602
chr1	5351	5353	0.967469
chr1	5353	5356	1.20934
chr1	5356	5370	1.4512
chr1	5370	5382	1.69307
chr1	5382	5383	1.93494
chr1	5383	5386	2.17681
chr1	5386	5389	1.93494
chr1	5389	5392	1.69307
chr1	5392	5397	1.4512
chr1	5397	5400	1.20934
chr1	5400	5414	1.4512
chr1	5414	5426	1.20934
chr1	5426	5428	0.725602
chr1	5428	5430	0.483735
chr1	5430	5444	0.725602
chr1	5444	5455	0.241867
chr1	5455	5456	0.483735
chr1	5456	5457	0.725602
chr1	5457	5468	0.967469
chr1	5468	5470	1.20934
chr1	5470	5471	1.4512
chr1	5471	5473	1.69307
chr1	5473	5474	1.93494
chr1	5474	5476	1.69307
chr1	5476	5479	1.93494
chr1	5479	5482	2.17681
chr1	5482	5483	2.41867
chr1	5483	5491	2.90241
chr1	5491	5499	3.14427
chr1	5499	5500	2.90241
chr1	5500	5510	2.41867
chr1	5510	5511	2.17681
chr1	5511	5512	1.69307
chr1	5512	5514	1.4512
chr1	5514	5516	1.20934
chr1	5516	5520	0.967469
chr1	5520	5525	0.725602
chr1	5525	5532	0.241867
chr1	5532	5533	0.0
chr1	5533	5564	0.241867
chr1	5564	5566	0.0
chr1	5566	5577	0.241867
chr1	5577	5579	0.483735
chr1	5579	5598	0.725602
chr1	5598	5599	1.20934
chr1	5599	5600	1.4512
chr1	5600	5602	2.17681
chr1	5602	5605	2.66054
chr1	5605	5609	2.90241
chr1	5609	5613	2.66054
chr1	5613	5621	2.90241
chr1	5621	5622	2.66054
chr1	5622	5623	2.90241
chr1	5623	5624	2.66054
chr1	5624	5627	2.90241
chr1	5627	5635	3.14427
chr1	5635	5640	3.38614
chr1	5640	5646	1.69307
chr1	5646	5648	1.20934
chr1	5648	5654	1.4512
chr1	5654	5657	1.69307
chr1	5657	5664	1.4512
chr1	5664	5666	1.69307
chr1	5666	5671	1.20934
chr1	5671	5678	0.967469
chr1	5678	5683	1.20934
chr1	5683	5689	1.4512
chr1	5689	5690	1.69307
chr1	5690	5694	1.4512
chr1	5694	5698	1.69307
chr1	5698	5702	1.4512
chr1	5702	5708	1.20934
chr1	5708	5722	0.967469
chr1	5722	5726	0.725602
chr1	5726	5733	0.483735
chr1	5733	5738	0.241867
chr1	5738	5779	0.0
chr1	5779	5780	0.241867
chr1	5780	5782	0.483735
chr1	5782	5785	0.725602
chr1	5785	5797	0.967469
chr1	5797	5804	1.20934
chr1	5804	5805	1.4512
chr1	5805	5809	1.69307
chr1	5809	5817	1.93494
chr1	5817	5818	1.69307
chr1	5818	5819	1.93494
chr1	5819	5823	2.17681
chr1	5823	5826	1.93494
chr1	5826	5829	1.69307
chr1	5829	5841	1.4512
chr1	5841	5844	1.20934
chr1	5844	5848	1.4512
chr1	5848	5849	1.20934
chr1	5849	5851	0.967469
chr1	5851	5852	1.20934
chr1	5852	5853	0.967469
chr1	5853	5857	1.20934
chr1	5857	5862	1.4512
chr1	5862	5863	1.20934
chr1	5863	5865	0.967469
chr1	5865	5876	1.20934
chr1	5876	5883	1.4512
chr1	5883	5895	1.69307
chr1	5895	5897	1.4512
chr1	5897	5906	1.20934
chr1	5906	5920	1.4512
chr1	5920	5925	1.20934
chr1	5925	5927	1.4512
chr1	5927	5928	1.20934
chr1	5928	5944	0.967469
chr1	5944	5946	0.725602
chr1	5946	5948	0.483735
chr1	5948	5952	0.725602
chr1	5952	5965	0.483735
chr1	5965	5966	0.725602
chr1	5966	5969	1.20934
chr1	5969	5983	0.967469
chr1	5983	5992	1.20934
chr1	5992	5997	0.967469
chr1	5997	6003	1.20934
chr1	6003	6006	1.4512
chr1	6006	6008	1.69307
chr1	6008	6010	1.4512
chr1	6010	6025	0.967469
chr1	6025	6029	0.725602
chr1	6029	6034	0.967469
chr1	6034	6038	1.20934
chr1	6038	6040	1.4512
chr1	6040	6043	1.20934
chr1	6043	6044	1.4512
chr1	6044	6050	1.69307
chr1	6050	6060	1.4512
chr1	6060	6064	1.69307
chr1	6064	6073	1.93494
chr1	6073	6077	1.69307
chr1	6077	6081	1.93494
chr1	6081	6082	1.69307
chr1	6082	6084	1.4512
chr1	6084	6085	1.69307
chr1	6085	6086	1.93494
chr1	6086	6087	2.66054
chr1	6087	6089	2.41867
chr1	6089	6090	2.66054
chr1	6090	6091	2.90241
chr1	6091	6093	2.66054
chr1	6093	6095	2.41867
chr1	6095	6099	2.66054
chr1	6099	6101	2.90241
chr1	6101	6108	3.38614
chr1	6108	6111	3.14427
chr1	6111	6113	3.38614
chr1	6113	6116	3.62801
chr1	6116	6120	3.86988
chr1	6120	6121	3.62801
chr1	6121	6124	3.38614
chr1	6124	6125	3.62801
chr1	6125	6126	3.86988
chr1	6126	6127	4.11174
chr1	6127	6128	3.86988
chr1	6128	6129	4.11174
chr1	6129	6130	3.86988
chr1	6130	6131	3.38614
chr1	6131	6133	3.14427
chr1	6133	6139	2.90241
chr1	6139	6140	2.66054
chr1	6140	6143	2.90241
chr1	6143	6145	2.66054
chr1	6145	6151	2.17681
chr1	6151	6152	2.41867
chr1	6152	6155	2.66054
chr1	6155	6156	2.41867
chr1	6156	6157	2.66054
chr1	6157	6160	2.41867
chr1	6160	6168	2.17681
chr1	6168	6170	1.69307
chr1	6170	6172	1.4512
chr1	6172	6175	0.967469
chr1	6175	6181	0.725602
chr1	6181	6189	0.483735
chr1	6189	6193	0.725602
chr1	6193	6194	0.967469
chr1	6194	6200	1.20934
chr1	6200	6202	0.967469
chr1	6202	6203	1.20934
chr1	6203	6204	1.69307
chr1	6204	6206	2.17681
chr1	6206	6218	2.41867
chr1	6218	6222	2.66054
chr1	6222	6238	2.41867
chr1	6238	6244	1.93494
chr1	6244	6245	2.17681
chr1	6245	6247	1.93494
chr1	6247	6248	1.4512
chr1	6248	6249	0.967469
chr1	6249	6262	0.725602
chr1	6262	6263	0.483735
chr1	6263	6266	0.725602
chr1	6266	6277	0.967469
chr1	6277	6283	0.725602
chr1	6283	6285	1.20934
chr1	6285	6290	0.967469
chr1	6290	6296	1.20934
chr1	6296	6297	1.4512
chr1	6297	6307	1.69307
chr1	6307	6308	1.93494
chr1	6308	6316	1.69307
chr1	6316	6317	1.93494
chr1	6317	6321	2.17681
chr1	6321	6325	2.41867
chr1	6325	6327	2.90241
chr1	6327	6334	2.66054
chr1	6334	6335	2.41867
chr1	6335	6339	2.66054
chr1	6339	6351	2.41867
chr1	6351	6354	1.93494
chr1	6354	6359	2.17681
chr1	6359	6361	1.69307
chr1	6361	6365	1.4512
chr1	6365	6368	1.20934
chr1	6368	6372	1.4512
chr1	6372	6373	1.69307
chr1	6373	6375	1.4512
chr1	6375	6376	1.69307
chr1	6376	6378	1.93494
chr1	6378	6383	2.17681
chr1	6383	6384	1.93494
chr1	6384	6386	3.38614
chr1	6386	6388	3.62801
chr1	6388	6395	3.86988
chr1	6395	6397	4.35361
chr1	6397	6402	3.86988
chr1	6402	6413	3.62801
chr1	6413	6414	3.38614
chr1	6414	6418	3.14427
chr1	6418	6420	2.90241
chr1	6420	6422	2.66054
chr1	6422	6428	2.41867
chr1	6428	6430	0.967469
chr1	6430	6432	0.725602
chr1	6432	6433	0.241867
chr1	6433	6439	0.483735
chr1	6439	6442	0.241867
chr1	6442	6445	0.483735
chr1	6445	6467	0.725602
chr1	6467	6477	0.967469
chr1	6477	6486	0.725602
chr1	6486	6489	0.483735
chr1	6489	6495	0.241867
chr1	6495	6511	0.483735
chr1	6511	6515	0.241867
chr1	6515	6517	0.483735
chr1	6517	6530	0.725602
chr1	6530	6533	0.967469
chr1	6533	6537	1.4512
chr1	6537	6538	1.20934
chr1	6538	6542	1.4512
chr1	6542	6549	1.69307
chr1	6549	6558	1.93494
chr1	6558	6561	1.69307
chr1	6561	6567	1.4512
chr1	6567	6568	1.69307
chr1	6568	6569	1.93494
chr1	6569	6574	2.17681
chr1	6574	6576	1.93494
chr1	6576	6586	1.4512
chr1	6586	6592	1.20934
chr1	6592	6593	1.69307
chr1	6593	6611	1.4512
chr1	6611	6613	0.725602
chr1	6613	6632	0.483735
chr1	6632	6633	0.725602
chr1	6633	6636	0.967469
chr1	6636	6660	0.725602
chr1	6660	6661	0.967469
chr1	6661	6673	1.20934
chr1	6673	6674	1.4512
chr1	6674	6676	1.20934
chr1	6676	6680	0.967469
chr1	6680	6690	0.725602
chr1	6690	6703	0.483735
chr1	6703	6704	0.725602
chr1	6704	6712	0.483735
chr1	6712	6726	0.241867
chr1	6726	6746	0.483735
chr1	6746	6756	0.241867
chr1	6756	6770	0.483735
chr1	6770	6773	0.241867
chr1	6773	6783	0.483735
chr1	6783	6785	0.725602
chr1	6785	6789	0.967469
chr1	6789	6800	1.20934
chr1	6800	6816	0.967469
chr1	6816	6817	1.20934
chr1	6817	6827	0.967469
chr1	6827	6828	0.725602
chr1	6828	6833	0.483735
chr1	6833	6839	0.241867
chr1	6839	6858	0.483735
chr1	6858	6859	0.725602
chr1	6859	6878	0.483735
chr1	6878	6879	0.241867
chr1	6879	6881	0.483735
chr1	6881	6882	0.967469
chr1	6882	6883	1.4512
chr1	6883	6889	1.69307
chr1	6889	6890	1.93494
chr1	6890	6895	2.17681
chr1	6895	6896	2.41867
chr1	6896	6898	2.66054
chr1	6898	6901	2.90241
chr1	6901	6902	2.41867
chr1	6902	6920	2.66054
chr1	6920	6922	2.41867
chr1	6922	6924	2.17681
chr1	6924	6925	1.4512
chr1	6925	6926	1.69307
chr1	6926	6927	1.20934
chr1	6927	6933	0.967469
chr1	6933	6934	0.725602
chr1	6934	6935	0.483735
chr1	6935	6938	0.725602
chr1	6938	6947	0.483735
chr1	6947	6949	0.725602
chr1	6949	6954	0.967469
chr1	6954	6959	1.20934
chr1	6959	6967	1.4512
chr1	6967	6971	1.69307
chr1	6971	6979	1.93494
chr1	6979	6991	1.69307
chr1	6991	6993	1.4512
chr1	6993	6997	1.20934
chr1	6997	7001	1.4512
chr1	7001	7011	1.69307
chr1	7011	7014	1.4512
chr1	7014	7020	1.20934
chr1	7020	7030	1.69307
chr1	7030	7032	1.93494
chr1	7032	7036	2.17681
chr1	7036	7041	2.41867
chr1	7041	7042	1.93494
chr1	7042	7043	2.17681
chr1	7043	7051	1.69307
chr1	7051	7052	1.93494
chr1	7052	7053	2.17681
chr1	7053	7056	2.41867
chr1	7056	7059	2.17681
chr1	7059	7064	1.93494
chr1	7064	7069	1.69307
chr1	7069	7076	1.4512
chr1	7076	7079	1.20934
chr1	7079	7084	0.967469
chr1	7084	7089	0.725602
chr1	7089	7093	0.967469
chr1	7093	7095	1.20934
chr1	7095	7097	0.725602
chr1	7097	7098	0.483735
chr1	7098	7100	0.725602
chr1	7100	7101	0.967469
chr1	7101	7104	1.20934
chr1	7104	7109	1.4512
chr1	7109	7124	1.69307
chr1	7124	7127	1.93494
chr1	7127	7129	1.69307
chr1	7129	7132	1.93494
chr1	7132	7141	1.69307
chr1	7141	7143	1.4512
chr1	7143	7148	0.967469
chr1	7148	7153	0.725602
chr1	7153	7168	0.483735
chr1	7168	7172	0.241867
chr1	7172	7186	0.0
chr1	7186	7188	0.483735
chr1	7188	7189	0.967469
chr1	7189	7201	1.20934
chr1	7201	7204	1.4512
chr1	7204	7226	1.69307
chr1	7226	7227	1.4512
chr1	7227	7228	1.69307
chr1	7228	7229	1.93494
chr1	7229	7230	2.17681
chr1	7230	7231	1.93494
chr1	7231	7232	2.17681
chr1	7232	7245	1.4512
chr1	7245	7253	1.20934
chr1	7253	7254	1.4512
chr1	7254	7256	1.69307
chr1	7256	7257	1.93494
chr1	7257	7261	2.17681
chr1	7261	7273	2.41867
chr1	7273	7275	2.17681
chr1	7275	7282	1.93494
chr1	7282	7283	2.17681
chr1	7283	7291	1.93494
chr1	7291	7297	2.17681
chr1	7297	7298	1.93494
chr1	7298	7300	2.17681
chr1	7300	7301	1.93494
chr1	7301	7304	1.69307
chr1	7304	7305	1.93494
chr1	7305	7315	1.69307
chr1	7315	7316	1.20934
chr1	7316	7317	1.4512
chr1	7317	7320	1.69307
chr1	7320	7322	1.93494
chr1	7322	7325	2.17681
chr1	7325	7331	1.93494
chr1	7331	7334	2.17681
chr1	7334	7339	1.93494
chr1	7339	7341	2.17681
chr1	7341	7342	1.93494
chr1	7342	7347	1.69307
chr1	7347	7359	1.4512
chr1	7359	7361	1.20934
chr1	7361	7364	0.967469
chr1	7364	7366	0.725602
chr1	7366	7370	0.483735
chr1	7370	7382	0.725602
chr1	7382	7383	0.967469
chr1	7383	7392	0.725602
chr1	7392	7401	0.967469
chr1	7401	7410	1.4512
chr1	7410	7411	1.69307
chr1	7411	7412	2.17681
chr1	7412	7414	2.66054
chr1	7414	7415	2.41867
chr1	7415	7417	2.66054
chr1	7417	7419	2.41867
chr1	7419	7425	2.66054
chr1	7425	7436	2.41867
chr1	7436	7445	2.17681
chr1	7445	7447	1.69307
chr1	7447	7448	1.93494
chr1	7448	7453	2.17681
chr1	7453	7455	1.93494
chr1	7455	7456	1.4512
chr1	7456	7459	0.967469
chr1	7459	7461	0.725602
chr1	7461	7462	0.483735
chr1	7462	7477	0.725602
chr1	7477	7478	0.967469
chr1	7478	7481	1.4512
chr1	7481	7482	1.93494
chr1	7482	7487	2.17681
chr1	7487	7491	2.41867
chr1	7491	7492	2.17681
chr1	7492	7495	1.93494
chr1	7495	7504	2.41867
chr1	7504	7507	2.17681
chr1	7507	7511	2.41867
chr1	7511	7521	2.66054
chr1	7521	7522	2.41867
chr1	7522	7524	1.93494
chr1	7524	7526	1.4512
chr1	7526	7531	1.20934
chr1	7531	7532	0.967469
chr1	7532	7535	1.20934
chr1	7535	7538	1.4512
chr1	7538	7543	1.20934
chr1	7543	7546	1.4512
chr1	7546	7549	1.69307
chr1	7549	7554	1.93494
chr1	7554	7559	1.69307
chr1	7559	7576	1.93494
chr1	7576	7579	1.69307
chr1	7579	7581	1.4512
chr1	7581	7584	1.69307
chr1	7584	7587	1.93494
chr1	7587	7590	1.69307
chr1	7590	7593	1.4512
chr1	7593	7595	1.20934
chr1	7595	7603	0.967469
chr1	7603	7604	0.725602
chr1	7604	7617	0.967469
chr1	7617	7643	0.725602
chr1	7643	7648	0.967469
chr1	7648	7656	0.725602
chr1	7656	7668	0.967469
chr1	7668	7672	0.725602
chr1	7672	7674	0.483735
chr1	7674	7679	0.725602
chr1	7679	7687	0.967469
chr1	7687	7691	0.725602
chr1	7691	7700	0.967469
chr1	7700	7701	0.725602
chr1	7701	7712	0.967469
chr1	7712	7718	1.20934
chr1	7718	7719	0.967469
chr1	7719	7721	1.20934
chr1	7721	7735	0.967469
chr1	7735	7745	0.725602
chr1	7745	7756	0.483735
chr1	7756	7763	0.241867
chr1	7763	7792	0.0
chr1	7792	7801	0.241867
chr1	7801	7807	0.483735
chr1	7807	7823	1.20934
chr1	7823	7833	1.4512
chr1	7833	7834	1.69307
chr1	7834	7836	1.93494
chr1	7836	7840	1.69307
chr1	7840	7841	2.41867
chr1	7841	7845	2.66054
chr1	7845	7848	2.41867
chr1	7848	7849	2.66054
chr1	7849	7867	2.17681
chr1	7867	7869	1.93494
chr1	7869	7877	2.17681
chr1	7877	7883	1.93494
chr1	7883	7884	2.17681
chr1	7884	7892	1.4512
chr1	7892	7895	1.20934
chr1	7895	7896	0.967469
chr1	7896	7911	1.20934
chr1	7911	7913	1.4512
chr1	7913	7926	1.20934
chr1	7926	7928	0.967469
chr1	7928	7934	0.725602
chr1	7934	7940	0.967469
chr1	7940	7955	0.725602
chr1	7955	7966	0.483735
chr1	7966	7978	0.241867
chr1	7978	7991	0.0
chr1	7991	8028	0.241867
chr1	8028	8029	0.483735
chr1	8029	8032	0.725602
chr1	8032	8034	0.967469
chr1	8034	8038	0.725602
chr1	8038	8042	1.20934
chr1	8042	8043	1.4512
chr1	8043	8054	1.69307
chr1	8054	8056	1.93494
chr1	8056	8059	2.17681
chr1	8059	8064	2.90241
chr1	8064	8076	3.14427
chr1	8076	8077	2.90241
chr1	8077	8078	3.14427
chr1	8078	8082	3.38614
chr1	8082	8087	2.90241
chr1	8087	8089	3.38614
chr1	8089	8092	3.86988
chr1	8092	8094	4.11174
chr1	8094	8098	4.35361
chr1	8098	8100	4.11174
chr1	8100	8103	3.86988
chr1	8103	8104	2.90241
chr1	8104	8108	3.14427
chr1	8108	8114	2.90241
chr1	8114	8116	2.66054
chr1	8116	8118	2.41867
chr1	8118	8123	2.17681
chr1	8123	8126	1.93494
chr1	8126	8127	2.90241
chr1	8127	8130	3.14427
chr1	8130	8131	3.38614
chr1	8131	8132	3.62801
chr1	8132	8134	3.38614
chr1	8134	8136	3.62801
chr1	8136	8138	3.38614
chr1	8138	8140	3.14427
chr1	8140	8147	3.38614
chr1	8147	8150	3.14427
chr1	8150	8153	3.38614
chr1	8153	8154	3.62801
chr1	8154	8155	3.38614
chr1	8155	8163	3.14427
chr1	8163	8167	2.90241
chr1	8167	8170	3.14427
chr1	8170	8172	2.41867
chr1	8172	8175	1.93494
chr1	8175	8177	1.4512
chr1	8177	8191	1.20934
chr1	8191	8194	1.4512
chr1	8194	8197	1.20934
chr1	8197	8198	1.4512
chr1	8198	8211	1.69307
chr1	8211	8213	1.4512
chr1	8213	8217	1.20934
chr1	8217	8222	1.4512
chr1	8222	8223	1.20934
chr1	8223	8225	1.4512
chr1	8225	8235	1.69307
chr1	8235	8240	1.4512
chr1	8240	8241	1.20934
chr1	8241	8242	0.967469
chr1	8242	8260	0.725602
chr1	8260	8268	0.241867
chr1	8268	8269	0.483735
chr1	8269	8274	0.241867
chr1	8274	8285	0.483735
chr1	8285	8289	0.725602
chr1	8289	8311	0.967469
chr1	8311	8318	0.725602
chr1	8318	8323	0.483735
chr1	8323	8326	0.725602
chr1	8326	8332	0.483735
chr1	8332	8344	0.241867
chr1	8344	8354	0.483735
chr1	8354	8366	0.725602
chr1	8366	8387	0.483735
chr1	8387	8388	0.725602
chr1	8388	8390	0.483735
chr1	8390	8397	0.725602
chr1	8397	8398	0.483735
chr1	8398	8415	0.725602
chr1	8415	8424	0.967469
chr1	8424	8427	1.20934
chr1	8427	8428	1.93494
chr1	8428	8430	2.17681
chr1	8430	8432	1.93494
chr1	8432	8434	2.17681
chr1	8434	8442	1.93494
chr1	8442	8446	1.69307
chr1	8446	8450	1.93494
chr1	8450	8456	1.69307
chr1	8456	8459	1.93494
chr1	8459	8468	1.69307
chr1	8468	8471	1.4512
chr1	8471	8475	0.725602
chr1	8475	8483	0.483735
chr1	8483	8484	0.967469
chr1	8484	8488	1.20934
chr1	8488	8500	0.967469
chr1	8500	8501	0.725602
chr1	8501	8511	0.967469
chr1	8511	8512	1.20934
chr1	8512	8524	1.4512
chr1	8524	8526	1.20934
chr1	8526	8527	1.4512
chr1	8527	8532	1.20934
chr1	8532	8545	1.4512
chr1	8545	8550	1.20934
chr1	8550	8554	1.4512
chr1	8554	8555	1.20934
chr1	8555	8570	0.967469
chr1	8570	8571	0.725602
chr1	8571	8576	0.483735
chr1	8576	8579	0.241867
chr1	8579	8580	0.483735
chr1	8580	8582	0.725602
chr1	8582	8583	0.967469
chr1	8583	8584	1.20934
chr1	8584	8585	1.4512
chr1	8585	8588	1.93494
chr1	8588	8592	2.17681
chr1	8592	8611	1.93494
chr1	8611	8612	2.17681
chr1	8612	8615	2.41867
chr1	8615	8616	2.66054
chr1	8616	8617	2.90241
chr1	8617	8619	2.66054
chr1	8619	8622	2.41867
chr1	8622	8624	2.66054
chr1	8624	8627	2.41867
chr1	8627	8628	2.17681
chr1	8628	8629	1.69307
chr1	8629	8630	1.4512
chr1	8630	8656	1.69307
chr1	8656	8659	1.4512
chr1	8659	8664	0.967469
chr1	8664	8666	1.20934
chr1	8666	8674	0.967469
chr1	8674	8688	0.483735
chr1	8688	8689	0.725602
chr1	8689	8691	0.967469
chr1	8691	8698	1.20934
chr1	8698	8703	0.967469
chr1	8703	8707	1.20934
chr1	8707	8712	0.967469
chr1	8712	8715	1.20934
chr1	8715	8731	1.4512
chr1	8731	8733	0.967469
chr1	8733	8735	1.20934
chr1	8735	8738	0.967469
chr1	8738	8740	1.20934
chr1	8740	8746	1.69307
chr1	8746	8749	1.4512
chr1	8749	8754	1.69307
chr1	8754	8756	1.93494
chr1	8756	8758	1.69307
chr1	8758	8759	1.93494
chr1	8759	8768	1.69307
chr1	8768	8770	1.93494
chr1	8770	8777	2.41867
chr1	8777	8781	2.17681
chr1	8781	8782	2.41867
chr1	8782	8783	2.17681
chr1	8783	8792	1.69307
chr1	8792	8798	1.4512
chr1	8798	8801	1.20934
chr1	8801	8810	1.4512
chr1	8810	8813	1.20934
chr1	8813	8814	0.967469
chr1	8814	8824	0.725602
chr1	8824	8836	0.483735
chr1	8836	8838	1.20934
chr1	8838	8842	1.4512
chr1	8842	8844	1.69307
chr1	8844	8846	1.4512
chr1	8846	8848	1.20934
chr1	8848	8851	1.4512
chr1	8851	8856	1.69307
chr1	8856	8858	1.93494
chr1	8858	8861	2.17681
chr1	8861	8862	2.41867
chr1	8862	8870	2.66054
chr1	8870	8874	2.90241
chr1	8874	8877	3.14427
chr1	8877	8879	3.38614
chr1	8879	8880	3.62801
chr1	8880	8882	2.90241
chr1	8882	8885	2.66054
chr1	8885	8886	2.90241
chr1	8886	8895	2.66054
chr1	8895	8899	2.41867
chr1	8899	8901	2.17681
chr1	8901	8906	1.93494
chr1	8906	8913	1.69307
chr1	8913	8918	1.4512
chr1	8918	8921	1.20934
chr1	8921	8923	0.967469
chr1	8923	8924	0.725602
chr1	8924	8925	0.483735
chr1	8925	8945	0.241867
chr1	8945	8952	0.483735
chr1	8952	8971	0.967469
chr1	8971	8991	1.20934
chr1	8991	8995	0.967469
chr1	8995	9000	0.483735
chr1	9000	9001	0.967469
chr1	9001	9002	1.4512
chr1	9002	9003	1.69307
chr1	9003	9004	2.17681
chr1	9004	9005	2.41867
chr1	9005	9009	2.66054
chr1	9009	9014	2.90241
chr1	9014	9015	3.14427
chr1	9015	9016	2.90241
chr1	9016	9021	2.66054
chr1	9021	9022	2.90241
chr1	9022	9034	3.14427
chr1	9034	9043	2.66054
chr1	9043	9044	2.90241
chr1	9044	9045	2.66054
chr1	9045	9046	1.93494
chr1	9046	9049	1.4512
chr1	9049	9053	1.20934
chr1	9053	9058	0.967469
chr1	9058	9062	0.725602
chr1	9062	9064	0.967469
chr1	9064	9065	0.725602
chr1	9065	9069	0.967469
chr1	9069	9076	1.4512
chr1	9076	9087	1.69307
chr1	9087	9091	1.4512
chr1	9091	9094	1.69307
chr1	9094	9097	1.93494
chr1	9097	9105	2.17681
chr1	9105	9107	1.93494
chr1	9107	9108	1.69307
chr1	9108	9110	1.93494
chr1	9110	9113	1.69307
chr1	9113	9115	1.20934
chr1	9115	9116	1.4512
chr1	9116	9120	1.69307
chr1	9120	9136	1.93494
chr1	9136	9141	1.69307
chr1	9141	9144	1.4512
chr1	9144	9145	1.20934
chr1	9145	9152	1.4512
chr1	9152	9153	1.69307
chr1	9153	9155	2.17681
chr1	9155	9158	2.41867
chr1	9158	9160	2.17681
chr1	9160	9164	1.93494
chr1	9164	9175	1.69307
chr1	9175	9176	2.17681
chr1	9176	9177	2.66054
chr1	9177	9182	2.41867
chr1	9182	9186	2.17681
chr1	9186	9189	2.41867
chr1	9189	9190	2.17681
chr1	9190	9191	2.41867
chr1	9191	9192	2.66054
chr1	9192	9196	2.90241
chr1	9196	9209	2.17681
chr1	9209	9219	1.93494
chr1	9219	9220	1.69307
chr1	9220	9229	1.20934
chr1	9229	9233	0.967469
chr1	9233	9235	0.725602
chr1	9235	9241	0.241867
chr1	9241	9258	0.0
chr1	9258	9261	0.241867
chr1	9261	9267	0.483735
chr1	9267	9268	0.967469
chr1	9268	9278	1.20934
chr1	9278	9285	1.4512
chr1	9285	9300	1.69307
chr1	9300	9302	1.93494
chr1	9302	9304	1.69307
chr1	9304	9305	2.17681
chr1	9305	9306	1.93494
chr1	9306	9307	1.69307
chr1	9307	9311	1.93494
chr1	9311	9322	1.4512
chr1	9322	9323	1.20934
chr1	9323	9324	1.4512
chr1	9324	9329	1.69307
chr1	9329	9338	1.4512
chr1	9338	9339	1.69307
chr1	9339	9341	1.93494
chr1	9341	9344	2.17681
chr1	9344	9345	1.69307
chr1	9345	9350	1.4512
chr1	9350	9353	1.20934
chr1	9353	9365	1.4512
chr1	9365	9367	1.69307
chr1	9367	9381	1.20934
chr1	9381	9383	0.967469
chr1	9383	9385	0.725602
chr1	9385	9390	0.483735
chr1	9390	9393	0.725602
chr1	9393	9394	0.967469
chr1	9394	9397	1.4512
chr1	9397	9406	1.20934
chr1	9406	9414	0.967469
chr1	9414	9417	1.20934
chr1	9417	9423	1.4512
chr1	9423	9430	1.69307
chr1	9430	9432	1.93494
chr1	9432	9434	1.69307
chr1	9434	9435	1.93494
chr1	9435	9436	2.17681
chr1	9436	9437	1.93494
chr1	9437	9438	1.69307
chr1	9438	9439	1.4512
chr1	9439	9441	1.69307
chr1	9441	9443	1.93494
chr1	9443	9447	2.17681
chr1	9447	9458	2.41867
chr1	9458	9461	2.17681
chr1	9461	9463	1.93494
chr1	9463	9474	1.69307
chr1	9474	9476	1.4512
chr1	9476	9477	1.69307
chr1	9477	9478	1.4512
chr1	9478	9482	1.20934
chr1	9482	9485	0.967469
chr1	9485	9486	0.725602
chr1	9486	9487	0.483735
chr1	9487	9499	0.241867
chr1	9499	9501	0.483735
chr1	9501	9517	0.725602
chr1	9517	9519	0.967469
chr1	9519	9524	0.725602
chr1	9524	9527	0.967469
chr1	9527	9529	1.20934
chr1	9529	9531	1.4512
chr1	9531	9532	1.69307
chr1	9532	9533	1.93494
chr1	9533	9542	2.17681
chr1	9542	9545	1.93494
chr1	9545	9547	1.69307
chr1	9547	9561	1.93494
chr1	9561	9568	1.69307
chr1	9568	9571	1.4512
chr1	9571	9575	1.20934
chr1	9575	9576	0.967469
chr1	9576	9579	0.725602
chr1	9579	9586	0.483735
chr1	9586	9589	0.725602
chr1	9589	9601	0.483735
chr1	9601	9603	0.725602
chr1	9603	9619	0.967469
chr1	9619	9630	0.483735
chr1	9630	9635	0.725602
chr1	9635	9645	0.967469
chr1	9645	9647	0.725602
chr1	9647	9654	0.483735
chr1	9654	9677	0.241867
chr1	9677	9678	0.483735
chr1	9678	9696	0.241867
chr1	9696	9701	0.483735
chr1	9701	9718	0.725602
chr1	9718	9727	0.483735
chr1	9727	9729	0.725602
chr1	9729	9733	0.967469
chr1	9733	9736	1.20934
chr1	9736	9740	1.4512
chr1	9740	9747	1.20934
chr1	9747	9757	1.4512
chr1	9757	9758	1.69307
chr1	9758	9770	1.93494
chr1	9770	9772	1.69307
chr1	9772	9775	1.4512
chr1	9775	9780	1.69307
chr1	9780	9787	1.4512
chr1	9787	9789	1.69307
chr1	9789	9791	1.4512
chr1	9791	9801	1.20934
chr1	9801	9810	0.725602
chr1	9810	9812	0.967469
chr1	9812	9815	1.20934
chr1	9815	9818	1.4512
chr1	9818	9821	1.20934
chr1	9821	9827	0.967469
chr1	9827	9830	1.20934
chr1	9830	9832	1.4512
chr1	9832	9833	1.69307
chr1	9833	9838	1.93494
chr1	9838	9842	2.17681
chr1	9842	9847	2.41867
chr1	9847	9849	2.17681
chr1	9849	9854	2.41867
chr1	9854	9856	2.17681
chr1	9856	9858	1.93494
chr1	9858	9859	2.41867
chr1	9859	9867	2.17681
chr1	9867	9869	1.93494
chr1	9869	9875	2.17681
chr1	9875	9876	1.93494
chr1	9876	9882	1.69307
chr1	9882	9886	1.4512
chr1	9886	9892	1.20934
chr1	9892	9895	1.4512
chr1	9895	9902	1.69307
chr1	9902	9904	1.4512
chr1	9904	9909	1.20934
chr1	9909	9910	1.69307
chr1	9910	9913	1.4512
chr1	9913	9925	1.69307
chr1	9925	9932	1.93494
chr1	9932	9934	2.17681
chr1	9934	9935	2.41867
chr1	9935	9937	2.17681
chr1	9937	9939	1.93494
chr1	9939	9950	1.69307
chr1	9950	9953	1.4512
chr1	9953	9954	1.20934
chr1	9954	9955	1.69307
chr1	9955	9957	1.93494
chr1	9957	9960	1.69307
chr1	9960	9962	1.93494
chr1	9962	9965	2.17681
chr1	9965	9969	2.66054
chr1	9969	9976	2.90241
chr1	9976	9991	2.66054
chr1	9991	9994	2.41867
chr1	9994	9998	2.66054
chr1	9998	10000	2.17681
chr1	10000	10004	2.41867
chr1	10004	10006	2.17681
chr1	10006	10007	1.93494
chr1	10007	10009	1.69307
chr1	10009	10013	1.4512
chr1	10013	10014	1.20934
chr1	10014	10021	1.4512
chr1	10021	10023	1.20934
chr1	10023	10037	0.967469
chr1	10037	10038	0.725602
chr1	10038	10043	0.483735
chr1	10043	10047	0.725602
chr1	10047	10049	0.967469
chr1	10049	10051	0.725602
chr1	10051	10057	0.967469
chr1	10057	10058	1.20934
chr1	10058	10061	0.967469
chr1	10061	10064	1.20934
chr1	10064	10065	1.4512
chr1	10065	10066	1.69307
chr1	10066	10072	1.93494
chr1	10072	10074	2.17681
chr1	10074	10085	2.41867
chr1	10085	10086	2.66054
chr1	10086	10091	2.41867
chr1	10091	10094	2.17681
chr1	10094	10095	2.41867
chr1	10095	10105	1.93494
chr1	10105	10108	1.69307
chr1	10108	10110	1.20934
chr1	10110	10116	0.967469
chr1	10116	10118	0.725602
chr1	10118	10128	0.483735
chr1	10128	10132	0.241867
chr1	10132	10133	0.483735
chr1	10133	10138	0.725602
chr1	10138	10146	0.483735
chr1	10146	10147	0.967469
chr1	10147	10148	1.4512
chr1	10148	10149	1.69307
chr1	10149	10163	2.17681
chr1	10163	10165	1.93494
chr1	10165	10167	2.17681
chr1	10167	10176	2.41867
chr1	10176	10190	2.17681
chr1	10190	10192	1.20934
chr1	10192	10193	0.967469
chr1	10193	10199	0.483735
chr1	10199	10205	0.725602
chr1	10205	10243	0.241867
chr1	10243	10259	0.0
chr1	10259	10263	0.241867
chr1	10263	10289	0.483735
chr1	10289	10301	0.725602
chr1	10301	10304	0.483735
chr1	10304	10307	0.725602
chr1	10307	10308	0.483735
chr1	10308	10311	0.725602
chr1	10311	10317	0.967469
chr1	10317	10318	1.20934
chr1	10318	10324	1.4512
[truncated: 1,412 more rows]
