# Supplementary material for: Structural modularity of the XIST ribonucleoprotein complex
Source: Nat Commun. 2020 Dec 2;11:6163. doi: 10.1038/s41467-020-20040-3 (PMC7710737; doi:10.1038/s41467-020-20040-3)
Supplement: Supplementary file 6 — Source Data [file 41467_2020_20040_MOESM6_ESM.zip › sourcedata/fig2efgi/K562_SLBP_1_neg_XIST_1_hsXIST.bedgraph]

chr1	0	48	0.0
chr1	48	86	5.30023
chr1	86	499	0.0
chr1	499	534	5.30023
chr1	534	786	0.0
chr1	786	787	5.30023
chr1	787	812	10.6005
chr1	812	824	5.30023
chr1	824	1500	0.0
chr1	1500	1527	10.6005
chr1	1527	1543	5.30023
chr1	1543	1587	0.0
chr1	1587	1593	5.30023
chr1	1593	1630	10.6005
chr1	1630	1636	5.30023
chr1	1636	1638	0.0
chr1	1638	1673	10.6005
chr1	1673	2171	0.0
chr1	2171	2214	5.30023
chr1	2214	2374	0.0
chr1	2374	2412	5.30023
chr1	2412	2726	0.0
chr1	2726	2750	5.30023
chr1	2750	3221	0.0
chr1	3221	3262	10.6005
chr1	3262	5046	0.0
chr1	5046	5081	5.30023
chr1	5081	5408	0.0
chr1	5408	5449	5.30023
chr1	5449	5487	0.0
chr1	5487	5528	5.30023
chr1	5528	5806	0.0
chr1	5806	5842	5.30023
chr1	5842	6125	0.0
chr1	6125	6128	5.30023
chr1	6128	6162	15.9007
chr1	6162	6171	10.6005
chr1	6171	7770	0.0
chr1	7770	7806	5.30023
chr1	7806	7992	0.0
chr1	7992	8033	10.6005
chr1	8033	8035	26.5012
chr1	8035	8076	15.9007
chr1	8076	8127	0.0
chr1	8127	8153	10.6005
chr1	8153	8167	5.30023
chr1	8167	8654	0.0
chr1	8654	8658	5.30023
chr1	8658	8684	10.6005
chr1	8684	8701	5.30023
chr1	8701	8887	0.0
chr1	8887	8931	15.9007
chr1	8931	9449	0.0
chr1	9449	9490	5.30023
chr1	9490	9580	0.0
chr1	9580	9618	5.30023
chr1	9618	10147	0.0
chr1	10147	10162	5.30023
chr1	10162	10168	10.6005
chr1	10168	10205	5.30023
chr1	10205	12341	0.0
chr1	12341	12369	5.30023
chr1	12369	12396	0.0
chr1	12396	12440	10.6005
chr1	12440	12608	0.0
chr1	12608	12651	5.30023
chr1	12651	13549	0.0
chr1	13549	13571	5.30023
chr1	13571	13824	0.0
chr1	13824	13846	5.30023
chr1	13846	14349	0.0
chr1	14349	14373	5.30023
chr1	14373	15513	0.0
chr1	15513	15556	5.30023
chr1	15556	16181	0.0
chr1	16181	16224	10.6005
chr1	16224	17251	0.0
chr1	17251	17294	5.30023
chr1	17294	17903	0.0
chr1	17903	17937	5.30023
chr1	17937	18033	0.0
chr1	18033	18075	5.30023
chr1	18075	18224	0.0
chr1	18224	18239	5.30023
chr1	18239	18262	10.6005
chr1	18262	18281	5.30023
chr1	18281	18879	0.0
chr1	18879	18922	5.30023
chr1	18922	19280	0.0
