# Supplementary material for: Structural modularity of the XIST ribonucleoprotein complex
Source: Nat Commun. 2020 Dec 2;11:6163. doi: 10.1038/s41467-020-20040-3 (PMC7710737; doi:10.1038/s41467-020-20040-3)
Supplement: Supplementary file 6 — Source Data [file 41467_2020_20040_MOESM6_ESM.zip › sourcedata/fig2efgi/K562_DDX24_1_neg_XIST_1_hsXIST.bedgraph]

chr1	0	85	0.0
chr1	85	103	0.438991
chr1	103	113	0.877982
chr1	113	115	0.438991
chr1	115	136	0.877982
chr1	136	146	0.438991
chr1	146	151	0.0
chr1	151	188	0.438991
chr1	188	216	0.0
chr1	216	259	0.438991
chr1	259	261	0.0
chr1	261	272	0.438991
chr1	272	281	0.877982
chr1	281	311	0.438991
chr1	311	313	0.877982
chr1	313	315	1.31697
chr1	315	322	0.877982
chr1	322	334	1.31697
chr1	334	335	0.877982
chr1	335	336	0.438991
chr1	336	341	0.877982
chr1	341	343	1.31697
chr1	343	363	1.75596
chr1	363	368	1.31697
chr1	368	370	1.75596
chr1	370	376	1.31697
chr1	376	378	0.438991
chr1	378	395	0.877982
chr1	395	406	0.438991
chr1	406	407	0.877982
chr1	407	433	1.31697
chr1	433	442	0.877982
chr1	442	443	0.438991
chr1	443	449	0.0
chr1	449	451	0.438991
chr1	451	480	0.877982
chr1	480	481	0.438991
chr1	481	491	0.0
chr1	491	492	0.438991
chr1	492	493	0.877982
chr1	493	495	1.31697
chr1	495	496	3.51193
chr1	496	497	3.95092
chr1	497	515	4.38991
chr1	515	516	3.51193
chr1	516	522	2.63394
chr1	522	523	1.75596
chr1	523	526	1.31697
chr1	526	527	1.75596
chr1	527	535	1.31697
chr1	535	539	0.877982
chr1	539	549	0.438991
chr1	549	556	0.0
chr1	556	562	0.438991
chr1	562	588	0.877982
chr1	588	596	0.438991
chr1	596	605	0.0
chr1	605	606	0.438991
chr1	606	627	0.877982
chr1	627	640	0.438991
chr1	640	645	0.877982
chr1	645	648	1.31697
chr1	648	651	0.877982
chr1	651	663	1.31697
chr1	663	687	0.877982
chr1	687	694	0.438991
chr1	694	698	0.0
chr1	698	726	0.438991
chr1	726	740	0.0
chr1	740	779	0.438991
chr1	779	787	0.0
chr1	787	806	0.438991
chr1	806	810	1.31697
chr1	810	812	0.877982
chr1	812	823	1.31697
chr1	823	825	1.75596
chr1	825	832	2.63394
chr1	832	835	3.07294
chr1	835	841	3.51193
chr1	841	844	4.38991
chr1	844	846	4.8289
chr1	846	850	4.38991
chr1	850	856	3.95092
chr1	856	860	3.51193
chr1	860	863	3.07294
chr1	863	867	2.19495
chr1	867	869	1.75596
chr1	869	874	2.19495
chr1	874	876	1.75596
chr1	876	878	1.31697
chr1	878	880	0.877982
chr1	880	884	1.31697
chr1	884	891	0.877982
chr1	891	913	0.438991
chr1	913	915	0.877982
chr1	915	923	1.31697
chr1	923	937	0.877982
chr1	937	943	0.438991
chr1	943	957	0.877982
chr1	957	972	0.438991
chr1	972	980	0.877982
chr1	980	981	1.31697
chr1	981	983	0.877982
chr1	983	988	1.75596
chr1	988	993	2.19495
chr1	993	1005	2.63394
chr1	1005	1009	3.07294
chr1	1009	1014	3.51193
chr1	1014	1016	3.95092
chr1	1016	1021	3.51193
chr1	1021	1025	3.07294
chr1	1025	1026	2.19495
chr1	1026	1031	1.75596
chr1	1031	1037	1.31697
chr1	1037	1038	0.877982
chr1	1038	1041	0.0
chr1	1041	1047	0.438991
chr1	1047	1061	0.877982
chr1	1061	1082	1.31697
chr1	1082	1088	0.877982
chr1	1088	1094	0.438991
chr1	1094	1097	0.877982
chr1	1097	1098	1.31697
chr1	1098	1101	0.877982
chr1	1101	1103	1.31697
chr1	1103	1112	2.19495
chr1	1112	1123	2.63394
chr1	1123	1128	3.07294
chr1	1128	1131	3.51193
chr1	1131	1132	3.95092
chr1	1132	1133	4.8289
chr1	1133	1138	5.26789
chr1	1138	1139	4.8289
chr1	1139	1140	3.95092
chr1	1140	1144	4.38991
chr1	1144	1146	4.8289
chr1	1146	1149	3.95092
chr1	1149	1152	3.51193
chr1	1152	1153	3.95092
chr1	1153	1155	4.38991
chr1	1155	1158	3.95092
chr1	1158	1166	4.38991
chr1	1166	1174	4.8289
chr1	1174	1175	4.38991
chr1	1175	1176	3.51193
chr1	1176	1183	3.07294
chr1	1183	1187	2.63394
chr1	1187	1188	1.75596
chr1	1188	1195	1.31697
chr1	1195	1200	0.877982
chr1	1200	1203	0.438991
chr1	1203	1204	0.877982
chr1	1204	1208	1.31697
chr1	1208	1218	0.877982
chr1	1218	1219	1.31697
chr1	1219	1242	1.75596
chr1	1242	1244	2.19495
chr1	1244	1247	1.75596
chr1	1247	1261	1.31697
chr1	1261	1262	0.877982
chr1	1262	1280	0.438991
chr1	1280	1286	0.0
chr1	1286	1297	0.438991
chr1	1297	1306	0.877982
chr1	1306	1328	1.31697
chr1	1328	1332	0.438991
chr1	1332	1340	1.31697
chr1	1340	1344	1.75596
chr1	1344	1347	2.19495
chr1	1347	1349	3.07294
chr1	1349	1353	2.63394
chr1	1353	1361	3.07294
chr1	1361	1375	2.63394
chr1	1375	1383	2.19495
chr1	1383	1387	1.75596
chr1	1387	1389	1.31697
chr1	1389	1395	0.438991
chr1	1395	1421	0.0
chr1	1421	1432	0.438991
chr1	1432	1438	0.877982
chr1	1438	1439	1.31697
chr1	1439	1443	1.75596
chr1	1443	1446	2.19495
chr1	1446	1453	2.63394
chr1	1453	1462	3.07294
chr1	1462	1466	2.63394
chr1	1466	1472	2.19495
chr1	1472	1474	1.75596
chr1	1474	1478	1.31697
chr1	1478	1484	1.75596
chr1	1484	1487	1.31697
chr1	1487	1489	0.877982
chr1	1489	1500	0.438991
chr1	1500	1520	0.877982
chr1	1520	1543	0.438991
chr1	1543	1557	0.0
chr1	1557	1587	0.438991
chr1	1587	1588	0.877982
chr1	1588	1590	1.31697
chr1	1590	1593	1.75596
chr1	1593	1599	2.19495
chr1	1599	1608	1.75596
chr1	1608	1610	2.19495
chr1	1610	1624	2.63394
chr1	1624	1631	2.19495
chr1	1631	1633	1.75596
chr1	1633	1635	1.31697
chr1	1635	1636	1.75596
chr1	1636	1640	2.19495
chr1	1640	1641	3.07294
chr1	1641	1643	2.63394
chr1	1643	1648	3.07294
chr1	1648	1656	2.63394
chr1	1656	1673	3.95092
chr1	1673	1674	4.38991
chr1	1674	1676	3.95092
chr1	1676	1677	3.07294
chr1	1677	1678	3.51193
chr1	1678	1683	4.38991
chr1	1683	1686	3.51193
chr1	1686	1694	3.07294
chr1	1694	1698	3.51193
chr1	1698	1702	2.19495
chr1	1702	1716	3.07294
chr1	1716	1717	2.63394
chr1	1717	1718	2.19495
chr1	1718	1720	1.75596
chr1	1720	1726	1.31697
chr1	1726	1736	1.75596
chr1	1736	1737	1.31697
chr1	1737	1750	1.75596
chr1	1750	1751	2.19495
chr1	1751	1752	2.63394
chr1	1752	1759	3.07294
chr1	1759	1763	2.63394
chr1	1763	1764	3.07294
chr1	1764	1765	3.51193
chr1	1765	1775	3.07294
chr1	1775	1778	3.51193
chr1	1778	1784	3.07294
chr1	1784	1793	2.63394
chr1	1793	1794	2.19495
chr1	1794	1798	1.75596
chr1	1798	1806	1.31697
chr1	1806	1821	0.877982
chr1	1821	1830	1.31697
chr1	1830	1831	1.75596
chr1	1831	1839	1.31697
chr1	1839	1840	1.75596
chr1	1840	1841	2.19495
chr1	1841	1847	2.63394
chr1	1847	1854	3.07294
chr1	1854	1861	3.51193
chr1	1861	1864	3.07294
chr1	1864	1866	2.63394
chr1	1866	1867	2.19495
chr1	1867	1869	1.75596
chr1	1869	1870	2.19495
chr1	1870	1873	2.63394
chr1	1873	1882	2.19495
chr1	1882	1883	1.75596
chr1	1883	1888	0.877982
chr1	1888	1894	1.31697
chr1	1894	1913	0.877982
chr1	1913	1924	0.438991
chr1	1924	1931	0.877982
chr1	1931	1949	0.438991
chr1	1949	2071	0.0
chr1	2071	2072	0.438991
chr1	2072	2094	0.877982
chr1	2094	2096	0.438991
chr1	2096	2115	0.877982
chr1	2115	2123	0.438991
chr1	2123	2129	0.877982
chr1	2129	2140	1.31697
chr1	2140	2163	0.877982
chr1	2163	2164	1.31697
chr1	2164	2169	0.877982
chr1	2169	2174	0.438991
chr1	2174	2181	0.877982
chr1	2181	2200	1.31697
chr1	2200	2204	1.75596
chr1	2204	2206	1.31697
chr1	2206	2217	0.877982
chr1	2217	2243	0.438991
chr1	2243	2261	0.0
chr1	2261	2293	0.438991
chr1	2293	2298	0.0
chr1	2298	2299	0.438991
chr1	2299	2326	0.877982
chr1	2326	2341	1.31697
chr1	2341	2357	0.438991
chr1	2357	2372	0.0
chr1	2372	2403	0.877982
chr1	2403	2412	0.438991
chr1	2412	2415	0.877982
chr1	2415	2453	0.438991
chr1	2453	2474	0.0
chr1	2474	2505	0.438991
chr1	2505	2517	0.877982
chr1	2517	2546	0.438991
chr1	2546	2555	0.0
chr1	2555	2559	0.438991
chr1	2559	2590	0.877982
chr1	2590	2592	0.438991
chr1	2592	2595	0.877982
chr1	2595	2602	1.31697
chr1	2602	2614	0.877982
chr1	2614	2617	1.31697
chr1	2617	2635	0.877982
chr1	2635	2652	0.438991
chr1	2652	2693	0.0
chr1	2693	2713	0.438991
chr1	2713	2718	0.0
chr1	2718	2744	0.438991
chr1	2744	2915	0.0
chr1	2915	2932	0.438991
chr1	2932	2962	1.31697
chr1	2962	2964	1.75596
chr1	2964	2972	1.31697
chr1	2972	2974	1.75596
chr1	2974	2990	1.31697
chr1	2990	3004	0.877982
chr1	3004	3015	0.438991
chr1	3015	3021	0.0
chr1	3021	3054	0.438991
chr1	3054	3055	0.0
chr1	3055	3085	0.438991
chr1	3085	3205	0.0
chr1	3205	3219	0.438991
chr1	3219	3248	0.877982
chr1	3248	3255	0.438991
chr1	3255	3262	0.877982
chr1	3262	3298	0.438991
chr1	3298	3309	0.0
chr1	3309	3328	0.438991
chr1	3328	3359	0.0
chr1	3359	3360	0.438991
chr1	3360	3401	0.877982
chr1	3401	3402	0.438991
chr1	3402	3508	0.0
chr1	3508	3515	0.438991
chr1	3515	3549	0.877982
chr1	3549	3551	0.438991
chr1	3551	3565	0.0
chr1	3565	3572	0.438991
chr1	3572	3607	0.877982
chr1	3607	3612	0.438991
chr1	3612	3691	0.0
chr1	3691	3702	0.438991
chr1	3702	3716	0.877982
chr1	3716	3720	1.31697
chr1	3720	3732	1.75596
chr1	3732	3734	1.31697
chr1	3734	3759	0.877982
chr1	3759	3763	0.438991
chr1	3763	3901	0.0
chr1	3901	3943	0.438991
chr1	3943	3953	0.0
chr1	3953	3977	0.438991
chr1	3977	3995	0.0
chr1	3995	4005	0.438991
chr1	4005	4023	0.877982
chr1	4023	4038	0.438991
chr1	4038	4052	0.0
chr1	4052	4054	0.438991
chr1	4054	4092	0.877982
chr1	4092	4097	0.438991
chr1	4097	4118	0.0
chr1	4118	4158	0.438991
chr1	4158	4203	0.0
chr1	4203	4226	0.877982
chr1	4226	4236	1.31697
chr1	4236	4241	0.877982
chr1	4241	4246	1.31697
chr1	4246	4252	0.877982
chr1	4252	4267	0.438991
chr1	4267	4276	0.877982
chr1	4276	4290	0.438991
chr1	4290	4292	0.877982
chr1	4292	4310	1.31697
chr1	4310	4316	0.877982
chr1	4316	4327	1.31697
chr1	4327	4333	0.877982
chr1	4333	4359	0.438991
chr1	4359	4362	0.0
chr1	4362	4404	0.438991
chr1	4404	4521	0.0
chr1	4521	4523	0.438991
chr1	4523	4553	0.877982
chr1	4553	4566	0.438991
chr1	4566	4573	0.0
chr1	4573	4594	0.438991
chr1	4594	4695	0.0
chr1	4695	4703	0.438991
chr1	4703	4728	0.877982
chr1	4728	4736	0.438991
chr1	4736	4816	0.0
chr1	4816	4852	0.438991
chr1	4852	4938	0.0
chr1	4938	4978	0.438991
chr1	4978	5019	0.0
chr1	5019	5061	0.438991
chr1	5061	5074	0.0
chr1	5074	5117	0.438991
chr1	5117	5217	0.0
chr1	5217	5224	0.438991
chr1	5224	5227	0.877982
chr1	5227	5260	1.31697
chr1	5260	5266	0.877982
chr1	5266	5270	0.438991
chr1	5270	5282	0.0
chr1	5282	5286	0.438991
chr1	5286	5312	0.877982
chr1	5312	5328	0.438991
chr1	5328	5481	0.0
chr1	5481	5489	0.877982
chr1	5489	5512	1.31697
chr1	5512	5519	0.438991
chr1	5519	5599	0.0
chr1	5599	5626	0.438991
chr1	5626	5692	0.0
chr1	5692	5695	0.438991
chr1	5695	5706	0.877982
chr1	5706	5719	1.31697
chr1	5719	5732	0.877982
chr1	5732	5737	0.438991
chr1	5737	5803	0.0
chr1	5803	5826	0.438991
chr1	5826	5829	0.877982
chr1	5829	5869	0.438991
chr1	5869	5876	0.0
chr1	5876	5918	0.438991
chr1	5918	5925	0.0
chr1	5925	5959	0.438991
chr1	5959	5976	0.0
chr1	5976	5999	0.438991
chr1	5999	6001	0.0
chr1	6001	6008	0.438991
chr1	6008	6022	0.877982
chr1	6022	6028	0.438991
chr1	6028	6051	0.877982
chr1	6051	6058	0.438991
chr1	6058	6064	0.877982
chr1	6064	6099	0.438991
chr1	6099	6101	0.0
chr1	6101	6139	0.438991
chr1	6139	6143	0.0
chr1	6143	6186	0.438991
chr1	6186	6289	0.0
chr1	6289	6302	0.438991
chr1	6302	6305	0.877982
chr1	6305	6332	1.31697
chr1	6332	6345	0.877982
chr1	6345	6348	0.438991
chr1	6348	6387	0.0
chr1	6387	6388	0.438991
chr1	6388	6406	0.877982
chr1	6406	6415	0.438991
chr1	6415	6418	0.877982
chr1	6418	6422	1.75596
chr1	6422	6433	1.31697
chr1	6433	6439	0.877982
chr1	6439	6542	0.0
chr1	6542	6550	0.438991
chr1	6550	6579	0.877982
chr1	6579	6583	0.438991
chr1	6583	6608	0.0
chr1	6608	6650	0.438991
chr1	6650	6769	0.0
chr1	6769	6803	0.438991
chr1	6803	6846	0.0
chr1	6846	6865	0.438991
chr1	6865	6953	0.0
chr1	6953	6967	0.438991
chr1	6967	6986	0.877982
chr1	6986	6988	0.438991
chr1	6988	6996	0.877982
chr1	6996	7009	1.31697
chr1	7009	7021	0.877982
chr1	7021	7025	1.31697
chr1	7025	7030	0.877982
chr1	7030	7050	0.438991
chr1	7050	7201	0.0
chr1	7201	7203	0.438991
chr1	7203	7205	0.877982
chr1	7205	7243	1.31697
chr1	7243	7247	0.877982
chr1	7247	7274	0.438991
chr1	7274	7304	0.0
chr1	7304	7347	0.438991
chr1	7347	7392	0.0
chr1	7392	7410	0.438991
chr1	7410	7428	0.877982
chr1	7428	7453	0.438991
chr1	7453	7481	0.0
chr1	7481	7488	0.438991
chr1	7488	7495	0.877982
chr1	7495	7524	1.31697
chr1	7524	7531	0.877982
chr1	7531	7538	0.438991
chr1	7538	7542	0.0
chr1	7542	7543	0.438991
chr1	7543	7572	0.877982
chr1	7572	7584	0.438991
chr1	7584	7700	0.0
chr1	7700	7715	0.438991
chr1	7715	7742	0.877982
chr1	7742	7759	0.438991
chr1	7759	7808	0.0
chr1	7808	7843	0.877982
chr1	7843	7847	1.31697
chr1	7847	7851	1.75596
chr1	7851	7871	0.877982
chr1	7871	7874	1.31697
chr1	7874	7885	0.877982
chr1	7885	7897	0.438991
chr1	7897	7901	0.877982
chr1	7901	7927	0.438991
chr1	7927	7933	0.0
chr1	7933	7960	0.438991
chr1	7960	8060	0.0
chr1	8060	8069	0.877982
chr1	8069	8083	1.31697
chr1	8083	8094	0.877982
chr1	8094	8095	0.438991
chr1	8095	8096	0.877982
chr1	8096	8124	0.438991
chr1	8124	8127	0.0
chr1	8127	8128	0.438991
chr1	8128	8142	0.877982
chr1	8142	8148	1.31697
chr1	8148	8166	0.877982
chr1	8166	8167	0.438991
chr1	8167	8343	0.0
chr1	8343	8381	0.438991
chr1	8381	8414	0.0
chr1	8414	8420	0.438991
chr1	8420	8448	0.877982
chr1	8448	8456	0.438991
chr1	8456	8504	0.0
chr1	8504	8541	0.438991
chr1	8541	8547	1.31697
chr1	8547	8556	0.877982
chr1	8556	8570	1.31697
chr1	8570	8580	1.75596
chr1	8580	8583	2.19495
chr1	8583	8599	1.31697
chr1	8599	8603	0.877982
chr1	8603	8612	0.438991
chr1	8612	8613	0.877982
chr1	8613	8649	0.438991
chr1	8649	8711	0.0
chr1	8711	8754	0.438991
chr1	8754	8760	0.0
chr1	8760	8804	0.438991
chr1	8804	8836	0.0
chr1	8836	8863	0.438991
chr1	8863	8875	0.877982
chr1	8875	8876	1.31697
chr1	8876	8877	0.877982
chr1	8877	8879	1.31697
chr1	8879	8906	1.75596
chr1	8906	8907	1.31697
chr1	8907	8917	0.877982
chr1	8917	8921	0.438991
chr1	8921	8923	0.0
chr1	8923	8949	0.438991
chr1	8949	8999	0.0
chr1	8999	9002	0.438991
chr1	9002	9042	0.877982
chr1	9042	9045	0.438991
chr1	9045	9090	0.0
chr1	9090	9133	0.438991
chr1	9133	9174	0.0
chr1	9174	9211	0.438991
chr1	9211	9260	0.0
chr1	9260	9293	0.438991
chr1	9293	9316	0.0
chr1	9316	9321	0.877982
chr1	9321	9341	1.31697
chr1	9341	9344	0.877982
chr1	9344	9551	0.0
chr1	9551	9580	0.438991
chr1	9580	9677	0.0
chr1	9677	9711	0.438991
chr1	9711	9720	0.877982
chr1	9720	9732	0.438991
chr1	9732	9735	0.0
chr1	9735	9758	0.438991
chr1	9758	9764	0.877982
chr1	9764	9801	0.438991
chr1	9801	9815	0.0
chr1	9815	9837	0.438991
chr1	9837	9838	0.877982
chr1	9838	9854	1.31697
chr1	9854	9855	0.877982
chr1	9855	9858	1.31697
chr1	9858	9859	0.877982
chr1	9859	9865	1.31697
chr1	9865	9876	1.75596
chr1	9876	9881	1.31697
chr1	9881	9902	0.877982
chr1	9902	9908	0.438991
chr1	9908	9954	0.0
chr1	9954	9962	0.877982
chr1	9962	9967	1.31697
chr1	9967	9968	1.75596
chr1	9968	9989	2.19495
chr1	9989	9997	1.75596
chr1	9997	10003	0.877982
chr1	10003	10007	0.438991
chr1	10007	10065	0.0
chr1	10065	10085	0.438991
chr1	10085	10086	0.877982
chr1	10086	10095	1.31697
chr1	10095	10116	0.877982
chr1	10116	10130	0.438991
chr1	10130	10167	0.0
chr1	10167	10182	0.438991
chr1	10182	10203	0.877982
chr1	10203	10205	0.438991
chr1	10205	10225	0.0
chr1	10225	10252	0.438991
chr1	10252	10334	0.0
chr1	10334	10363	0.438991
chr1	10363	10451	0.0
chr1	10451	10468	0.438991
chr1	10468	10474	0.877982
chr1	10474	10511	0.438991
chr1	10511	10517	0.0
chr1	10517	10521	0.438991
chr1	10521	10555	0.877982
chr1	10555	10564	0.438991
chr1	10564	10582	0.0
chr1	10582	10583	0.438991
chr1	10583	10587	0.877982
chr1	10587	10594	1.31697
chr1	10594	10595	1.75596
chr1	10595	10600	2.19495
chr1	10600	10604	2.63394
chr1	10604	10608	2.19495
chr1	10608	10626	2.63394
chr1	10626	10627	2.19495
chr1	10627	10629	1.75596
chr1	10629	10630	1.31697
chr1	10630	10637	0.877982
chr1	10637	10641	0.438991
chr1	10641	10647	0.877982
chr1	10647	10666	0.438991
chr1	10666	10684	0.877982
chr1	10684	10689	0.438991
chr1	10689	10706	0.0
chr1	10706	10748	0.438991
chr1	10748	10778	0.0
chr1	10778	10797	0.438991
chr1	10797	10821	0.877982
chr1	10821	10833	0.438991
chr1	10833	10840	0.877982
chr1	10840	10845	0.438991
chr1	10845	10846	0.877982
chr1	10846	10848	1.75596
chr1	10848	10876	2.19495
chr1	10876	10878	1.31697
chr1	10878	10880	2.19495
chr1	10880	10887	1.75596
chr1	10887	10895	0.877982
chr1	10895	10921	1.31697
chr1	10921	10928	0.438991
chr1	10928	10967	0.0
chr1	10967	10991	0.438991
chr1	10991	10995	0.877982
chr1	10995	11002	1.31697
chr1	11002	11025	2.19495
chr1	11025	11032	2.63394
chr1	11032	11034	2.19495
chr1	11034	11038	1.75596
chr1	11038	11039	1.31697
chr1	11039	11040	0.877982
chr1	11040	11068	0.438991
chr1	11068	11106	0.0
chr1	11106	11110	0.438991
chr1	11110	11147	1.31697
chr1	11147	11149	0.877982
chr1	11149	11151	0.438991
chr1	11151	11200	0.0
chr1	11200	11205	0.438991
chr1	11205	11211	0.877982
chr1	11211	11230	1.31697
chr1	11230	11243	0.877982
chr1	11243	11248	1.75596
chr1	11248	11251	1.31697
chr1	11251	11265	1.75596
chr1	11265	11266	2.19495
chr1	11266	11268	3.07294
chr1	11268	11269	3.51193
chr1	11269	11272	3.95092
chr1	11272	11282	4.38991
chr1	11282	11285	4.8289
chr1	11285	11289	3.95092
chr1	11289	11295	3.51193
chr1	11295	11297	3.95092
chr1	11297	11300	3.51193
chr1	11300	11308	3.95092
chr1	11308	11310	3.51193
chr1	11310	11313	3.07294
chr1	11313	11321	2.19495
chr1	11321	11324	2.63394
chr1	11324	11331	3.07294
chr1	11331	11337	3.51193
chr1	11337	11341	3.07294
chr1	11341	11342	3.51193
chr1	11342	11343	3.07294
chr1	11343	11351	2.63394
chr1	11351	11358	2.19495
chr1	11358	11360	2.63394
chr1	11360	11362	3.07294
chr1	11362	11379	2.63394
chr1	11379	11380	3.07294
chr1	11380	11381	3.95092
chr1	11381	11382	4.38991
chr1	11382	11387	4.8289
chr1	11387	11390	5.26789
chr1	11390	11395	5.70688
chr1	11395	11399	7.02385
chr1	11399	11401	6.58486
chr1	11401	11402	7.02385
chr1	11402	11403	7.46284
chr1	11403	11404	6.14587
chr1	11404	11406	5.26789
chr1	11406	11410	6.14587
chr1	11410	11414	5.70688
chr1	11414	11418	5.26789
chr1	11418	11421	5.70688
chr1	11421	11424	5.26789
chr1	11424	11425	6.58486
chr1	11425	11432	7.02385
chr1	11432	11434	6.58486
chr1	11434	11436	6.14587
chr1	11436	11440	5.26789
chr1	11440	11443	4.8289
chr1	11443	11445	5.70688
chr1	11445	11448	4.8289
chr1	11448	11449	4.38991
chr1	11449	11454	3.51193
chr1	11454	11456	3.07294
chr1	11456	11458	3.51193
chr1	11458	11460	3.07294
chr1	11460	11461	3.51193
chr1	11461	11467	3.07294
chr1	11467	11478	1.75596
chr1	11478	11483	2.19495
chr1	11483	11486	2.63394
chr1	11486	11495	2.19495
chr1	11495	11496	2.63394
chr1	11496	11501	3.07294
chr1	11501	11504	3.51193
chr1	11504	11508	3.95092
chr1	11508	11509	4.38991
chr1	11509	11513	4.8289
chr1	11513	11515	5.26789
chr1	11515	11516	5.70688
chr1	11516	11519	6.14587
chr1	11519	11522	6.58486
chr1	11522	11524	6.14587
chr1	11524	11528	5.70688
chr1	11528	11533	5.26789
chr1	11533	11535	5.70688
chr1	11535	11536	4.8289
chr1	11536	11537	4.38991
chr1	11537	11538	4.8289
chr1	11538	11540	3.95092
chr1	11540	11542	3.51193
chr1	11542	11543	3.95092
chr1	11543	11544	4.38991
chr1	11544	11547	5.26789
chr1	11547	11550	5.70688
chr1	11550	11559	4.8289
chr1	11559	11562	5.26789
chr1	11562	11564	4.8289
chr1	11564	11565	4.38991
chr1	11565	11567	4.8289
chr1	11567	11568	5.26789
chr1	11568	11569	4.8289
chr1	11569	11573	5.26789
chr1	11573	11574	4.38991
chr1	11574	11575	4.8289
chr1	11575	11578	5.26789
chr1	11578	11581	5.70688
chr1	11581	11582	5.26789
chr1	11582	11583	4.8289
chr1	11583	11584	4.38991
chr1	11584	11587	3.95092
chr1	11587	11594	3.51193
chr1	11594	11601	3.95092
chr1	11601	11602	4.38991
chr1	11602	11605	3.95092
chr1	11605	11608	3.51193
chr1	11608	11609	3.07294
chr1	11609	11610	3.51193
chr1	11610	11611	3.07294
chr1	11611	11615	3.51193
chr1	11615	11617	3.07294
chr1	11617	11618	3.51193
chr1	11618	11620	3.07294
chr1	11620	11627	2.63394
chr1	11627	11637	3.07294
chr1	11637	11641	2.63394
chr1	11641	11642	3.95092
chr1	11642	11646	4.38991
chr1	11646	11651	3.95092
chr1	11651	11652	4.38991
chr1	11652	11653	3.95092
chr1	11653	11656	3.51193
chr1	11656	11657	5.70688
chr1	11657	11659	6.14587
chr1	11659	11662	5.70688
chr1	11662	11665	6.14587
chr1	11665	11670	5.70688
chr1	11670	11673	5.26789
chr1	11673	11675	4.8289
chr1	11675	11678	4.38991
chr1	11678	11684	4.8289
chr1	11684	11689	3.95092
chr1	11689	11694	4.38991
chr1	11694	11698	3.95092
chr1	11698	11699	4.38991
chr1	11699	11700	2.19495
chr1	11700	11705	1.75596
chr1	11705	11714	1.31697
chr1	11714	11716	0.877982
chr1	11716	11718	0.438991
chr1	11718	11720	0.877982
chr1	11720	11721	1.31697
chr1	11721	11728	1.75596
chr1	11728	11729	2.19495
chr1	11729	11730	2.63394
chr1	11730	11735	3.07294
chr1	11735	11737	3.51193
chr1	11737	11751	3.07294
chr1	11751	11758	2.63394
chr1	11758	11760	2.19495
chr1	11760	11763	1.75596
chr1	11763	11766	1.31697
chr1	11766	11772	0.877982
chr1	11772	11778	0.438991
chr1	11778	11784	0.0
chr1	11784	11789	0.438991
chr1	11789	11791	0.877982
chr1	11791	11804	1.31697
chr1	11804	11817	0.877982
chr1	11817	11818	1.31697
chr1	11818	11819	1.75596
chr1	11819	11823	2.19495
chr1	11823	11831	2.63394
chr1	11831	11834	2.19495
chr1	11834	11840	1.75596
chr1	11840	11845	2.19495
chr1	11845	11846	2.63394
chr1	11846	11847	3.07294
chr1	11847	11855	3.51193
chr1	11855	11857	3.07294
chr1	11857	11860	3.51193
chr1	11860	11864	3.07294
chr1	11864	11865	3.95092
chr1	11865	11866	4.38991
chr1	11866	11867	5.26789
chr1	11867	11875	5.70688
chr1	11875	11878	6.14587
chr1	11878	11880	5.70688
chr1	11880	11885	6.14587
chr1	11885	11888	5.70688
chr1	11888	11890	4.8289
chr1	11890	11892	4.38991
chr1	11892	11899	5.26789
chr1	11899	11902	4.38991
chr1	11902	11904	3.95092
chr1	11904	11906	3.51193
chr1	11906	11909	3.07294
chr1	11909	11910	2.19495
chr1	11910	11917	2.63394
chr1	11917	11918	1.75596
chr1	11918	11920	1.31697
chr1	11920	11934	1.75596
chr1	11934	11935	1.31697
chr1	11935	11937	0.877982
chr1	11937	11941	0.438991
chr1	11941	11947	0.0
chr1	11947	11959	2.63394
chr1	11959	11961	3.51193
chr1	11961	11966	3.95092
chr1	11966	11967	4.38991
chr1	11967	11968	3.95092
chr1	11968	11969	4.38991
chr1	11969	11972	3.95092
chr1	11972	11973	5.26789
chr1	11973	11974	5.70688
chr1	11974	11976	6.58486
chr1	11976	11977	7.02385
chr1	11977	11978	7.46284
chr1	11978	11982	7.90183
chr1	11982	11984	7.46284
chr1	11984	11985	7.02385
chr1	11985	11986	7.46284
chr1	11986	11990	7.02385
chr1	11990	11992	6.14587
chr1	11992	11993	6.58486
chr1	11993	11997	5.70688
chr1	11997	11998	4.38991
chr1	11998	11999	3.95092
chr1	11999	12000	3.51193
chr1	12000	12001	3.07294
chr1	12001	12002	2.63394
chr1	12002	12003	2.19495
chr1	12003	12005	2.63394
chr1	12005	12014	3.51193
chr1	12014	12021	3.07294
chr1	12021	12023	2.19495
chr1	12023	12024	2.63394
chr1	12024	12025	3.07294
chr1	12025	12028	3.51193
chr1	12028	12029	3.07294
chr1	12029	12035	2.63394
chr1	12035	12036	2.19495
chr1	12036	12044	2.63394
chr1	12044	12049	2.19495
chr1	12049	12060	1.75596
chr1	12060	12066	1.31697
chr1	12066	12067	0.877982
chr1	12067	12071	0.438991
chr1	12071	12091	0.0
chr1	12091	12129	0.438991
chr1	12129	12165	0.0
chr1	12165	12193	0.438991
chr1	12193	12224	0.0
chr1	12224	12254	0.438991
chr1	12254	12326	0.0
chr1	12326	12332	0.438991
chr1	12332	12344	1.31697
chr1	12344	12352	1.75596
chr1	12352	12362	2.63394
chr1	12362	12375	2.19495
chr1	12375	12377	0.877982
chr1	12377	12395	0.438991
chr1	12395	12396	0.0
chr1	12396	12399	0.438991
chr1	12399	12404	1.31697
chr1	12404	12407	1.75596
chr1	12407	12413	2.19495
chr1	12413	12433	3.07294
chr1	12433	12438	2.63394
chr1	12438	12440	2.19495
chr1	12440	12441	1.75596
chr1	12441	12444	0.877982
chr1	12444	12446	0.438991
chr1	12446	12454	0.0
chr1	12454	12478	0.438991
chr1	12478	12536	0.0
chr1	12536	12555	0.438991
chr1	12555	12561	0.0
chr1	12561	12576	0.438991
chr1	12576	12587	0.877982
chr1	12587	12603	0.438991
chr1	12603	12608	0.877982
chr1	12608	12609	1.31697
chr1	12609	12610	2.19495
chr1	12610	12616	2.63394
chr1	12616	12618	3.07294
chr1	12618	12619	3.95092
chr1	12619	12626	3.51193
chr1	12626	12629	3.95092
chr1	12629	12632	3.51193
chr1	12632	12636	3.95092
chr1	12636	12638	3.51193
chr1	12638	12640	3.95092
chr1	12640	12644	5.26789
chr1	12644	12645	5.70688
chr1	12645	12649	6.14587
chr1	12649	12651	6.58486
chr1	12651	12652	4.8289
chr1	12652	12658	5.26789
chr1	12658	12661	4.8289
chr1	12661	12665	4.38991
chr1	12665	12669	3.95092
chr1	12669	12671	3.51193
chr1	12671	12675	3.95092
chr1	12675	12676	3.51193
chr1	12676	12677	3.95092
chr1	12677	12681	4.38991
chr1	12681	12682	5.26789
chr1	12682	12683	3.95092
chr1	12683	12685	3.51193
chr1	12685	12688	3.95092
chr1	12688	12689	3.51193
chr1	12689	12691	3.95092
chr1	12691	12694	3.51193
chr1	12694	12700	3.07294
chr1	12700	12707	2.63394
chr1	12707	12708	2.19495
chr1	12708	12711	1.75596
chr1	12711	12714	2.19495
chr1	12714	12716	1.75596
chr1	12716	12720	1.31697
chr1	12720	12721	1.75596
chr1	12721	12726	1.31697
chr1	12726	12727	1.75596
chr1	12727	12729	2.19495
chr1	12729	12741	1.75596
chr1	12741	12742	2.19495
chr1	12742	12747	2.63394
chr1	12747	12753	3.07294
chr1	12753	12759	2.63394
chr1	12759	12760	2.19495
chr1	12760	12765	2.63394
chr1	12765	12770	2.19495
chr1	12770	12771	1.75596
chr1	12771	12777	2.19495
chr1	12777	12783	2.63394
chr1	12783	12784	1.75596
chr1	12784	12785	2.19495
chr1	12785	12788	1.75596
chr1	12788	12790	2.19495
chr1	12790	12793	2.63394
chr1	12793	12797	3.51193
chr1	12797	12798	5.26789
chr1	12798	12800	5.70688
chr1	12800	12803	6.14587
chr1	12803	12804	5.70688
chr1	12804	12811	6.14587
chr1	12811	12822	6.58486
chr1	12822	12824	7.02385
chr1	12824	12826	7.46284
chr1	12826	12829	7.02385
chr1	12829	12830	6.58486
chr1	12830	12832	7.02385
chr1	12832	12833	6.58486
chr1	12833	12835	7.46284
chr1	12835	12839	6.58486
chr1	12839	12840	6.14587
chr1	12840	12843	3.95092
chr1	12843	12844	3.51193
chr1	12844	12846	3.95092
chr1	12846	12847	4.38991
chr1	12847	12850	4.8289
chr1	12850	12854	5.26789
chr1	12854	12865	4.8289
chr1	12865	12867	5.70688
chr1	12867	12870	6.14587
chr1	12870	12873	6.58486
chr1	12873	12878	6.14587
chr1	12878	12881	6.58486
chr1	12881	12882	7.46284
chr1	12882	12887	7.02385
chr1	12887	12888	7.90183
chr1	12888	12889	7.02385
chr1	12889	12893	6.14587
chr1	12893	12897	5.70688
chr1	12897	12898	6.58486
chr1	12898	12900	7.02385
chr1	12900	12902	7.46284
chr1	12902	12903	7.90183
chr1	12903	12906	7.46284
chr1	12906	12910	5.70688
chr1	12910	12913	5.26789
chr1	12913	12919	4.8289
chr1	12919	12924	4.38991
chr1	12924	12929	3.51193
chr1	12929	12930	3.07294
chr1	12930	12932	2.19495
chr1	12932	12935	1.75596
chr1	12935	12937	1.31697
chr1	12937	12940	0.438991
chr1	12940	12941	0.877982
chr1	12941	12943	1.31697
chr1	12943	12946	0.877982
chr1	12946	12948	1.31697
chr1	12948	12957	1.75596
chr1	12957	12963	2.63394
chr1	12963	12964	3.07294
chr1	12964	12965	3.51193
chr1	12965	12975	3.95092
chr1	12975	12978	4.38991
chr1	12978	12982	4.8289
chr1	12982	12983	4.38991
chr1	12983	12984	4.8289
chr1	12984	12988	4.38991
chr1	12988	12989	4.8289
chr1	12989	12992	3.95092
chr1	12992	12996	3.51193
chr1	12996	13000	3.95092
chr1	13000	13001	4.38991
chr1	13001	13003	3.95092
chr1	13003	13004	4.38991
chr1	13004	13006	4.8289
chr1	13006	13017	3.95092
chr1	13017	13019	3.51193
chr1	13019	13021	4.38991
chr1	13021	13024	4.8289
chr1	13024	13028	5.26789
chr1	13028	13032	4.38991
chr1	13032	13036	4.8289
chr1	13036	13037	5.26789
chr1	13037	13038	5.70688
chr1	13038	13047	5.26789
chr1	13047	13048	4.8289
chr1	13048	13051	5.26789
chr1	13051	13058	5.70688
chr1	13058	13059	5.26789
chr1	13059	13061	4.8289
chr1	13061	13062	5.26789
chr1	13062	13066	4.38991
chr1	13066	13075	3.95092
chr1	13075	13077	3.51193
chr1	13077	13078	3.07294
chr1	13078	13079	2.63394
chr1	13079	13085	2.19495
chr1	13085	13086	1.75596
chr1	13086	13088	0.877982
chr1	13088	13099	0.438991
chr1	13099	13129	0.0
chr1	13129	13135	0.438991
chr1	13135	13167	0.877982
chr1	13167	13178	1.31697
chr1	13178	13180	0.877982
chr1	13180	13189	1.31697
chr1	13189	13191	1.75596
chr1	13191	13196	2.63394
chr1	13196	13199	3.07294
chr1	13199	13203	3.51193
chr1	13203	13210	3.07294
chr1	13210	13213	2.63394
chr1	13213	13219	3.51193
chr1	13219	13220	3.95092
chr1	13220	13221	4.38991
chr1	13221	13222	4.8289
chr1	13222	13223	5.70688
chr1	13223	13232	5.26789
chr1	13232	13233	4.8289
chr1	13233	13239	3.95092
chr1	13239	13241	3.51193
chr1	13241	13242	3.07294
chr1	13242	13246	3.51193
chr1	13246	13247	3.95092
chr1	13247	13251	3.51193
chr1	13251	13255	3.95092
chr1	13255	13257	3.51193
chr1	13257	13259	3.95092
chr1	13259	13263	4.38991
chr1	13263	13264	3.95092
chr1	13264	13265	3.51193
chr1	13265	13276	2.63394
chr1	13276	13278	3.07294
chr1	13278	13283	2.63394
chr1	13283	13284	3.07294
chr1	13284	13288	2.63394
chr1	13288	13289	2.19495
chr1	13289	13291	1.75596
chr1	13291	13292	2.19495
chr1	13292	13294	2.63394
chr1	13294	13297	2.19495
chr1	13297	13300	1.75596
chr1	13300	13308	1.31697
chr1	13308	13319	1.75596
chr1	13319	13324	0.877982
chr1	13324	13384	0.438991
chr1	13384	13387	0.877982
chr1	13387	13388	1.31697
chr1	13388	13390	3.07294
chr1	13390	13391	3.51193
chr1	13391	13393	3.95092
chr1	13393	13394	4.38991
chr1	13394	13412	3.95092
chr1	13412	13417	4.38991
chr1	13417	13421	3.95092
chr1	13421	13422	3.51193
chr1	13422	13423	3.07294
chr1	13423	13425	2.19495
chr1	13425	13428	2.63394
chr1	13428	13429	3.07294
chr1	13429	13430	3.51193
chr1	13430	13431	3.07294
chr1	13431	13437	1.75596
chr1	13437	13444	1.31697
chr1	13444	13463	0.877982
chr1	13463	13464	1.31697
chr1	13464	13465	1.75596
chr1	13465	13470	2.19495
chr1	13470	13471	2.63394
chr1	13471	13472	1.75596
chr1	13472	13485	2.19495
chr1	13485	13489	1.75596
chr1	13489	13491	2.19495
chr1	13491	13502	2.63394
chr1	13502	13507	2.19495
chr1	13507	13508	1.75596
chr1	13508	13509	2.19495
chr1	13509	13513	2.63394
chr1	13513	13517	2.19495
chr1	13517	13523	2.63394
chr1	13523	13531	3.07294
chr1	13531	13533	2.63394
chr1	13533	13534	2.19495
chr1	13534	13545	2.63394
chr1	13545	13548	3.07294
chr1	13548	13549	2.63394
chr1	13549	13550	2.19495
chr1	13550	13551	1.75596
chr1	13551	13552	1.31697
chr1	13552	13556	0.877982
chr1	13556	13570	1.31697
chr1	13570	13571	1.75596
chr1	13571	13577	1.31697
chr1	13577	13597	0.877982
chr1	13597	13598	0.438991
chr1	13598	13604	0.0
chr1	13604	13607	0.438991
chr1	13607	13623	0.877982
chr1	13623	13628	1.31697
chr1	13628	13631	1.75596
chr1	13631	13644	2.19495
chr1	13644	13649	1.75596
chr1	13649	13656	1.31697
chr1	13656	13657	0.877982
chr1	13657	13662	0.438991
chr1	13662	13674	1.31697
chr1	13674	13678	0.877982
chr1	13678	13688	1.31697
chr1	13688	13697	1.75596
chr1	13697	13705	2.19495
chr1	13705	13718	1.75596
chr1	13718	13729	2.19495
chr1	13729	13731	1.75596
chr1	13731	13740	1.31697
chr1	13740	13741	0.877982
chr1	13741	13748	0.438991
chr1	13748	13754	0.877982
chr1	13754	13761	1.31697
chr1	13761	13762	0.877982
chr1	13762	13782	1.31697
chr1	13782	13784	1.75596
chr1	13784	13785	2.19495
chr1	13785	13786	2.63394
chr1	13786	13796	2.19495
chr1	13796	13798	1.75596
chr1	13798	13799	2.19495
chr1	13799	13800	2.63394
chr1	13800	13806	2.19495
chr1	13806	13807	2.63394
chr1	13807	13813	3.07294
chr1	13813	13816	3.51193
chr1	13816	13819	1.75596
chr1	13819	13828	1.31697
chr1	13828	13833	0.877982
chr1	13833	13841	1.31697
chr1	13841	13847	0.438991
chr1	13847	13856	0.877982
chr1	13856	13858	1.31697
chr1	13858	13867	1.75596
chr1	13867	13887	1.31697
chr1	13887	13891	1.75596
chr1	13891	13899	1.31697
chr1	13899	13901	0.877982
chr1	13901	13916	0.438991
chr1	13916	14044	0.0
chr1	14044	14076	0.438991
chr1	14076	14083	0.877982
chr1	14083	14087	1.31697
chr1	14087	14119	0.877982
chr1	14119	14126	0.438991
chr1	14126	14128	0.0
chr1	14128	14171	0.438991
chr1	14171	14179	0.0
chr1	14179	14199	0.438991
chr1	14199	14223	0.877982
chr1	14223	14231	0.438991
chr1	14231	14240	0.0
chr1	14240	14280	0.438991
chr1	14280	14312	0.0
chr1	14312	14314	0.438991
chr1	14314	14348	0.877982
chr1	14348	14352	1.31697
chr1	14352	14372	0.438991
chr1	14372	14418	0.0
chr1	14418	14427	0.438991
chr1	14427	14430	0.877982
chr1	14430	14444	1.31697
chr1	14444	14454	1.75596
chr1	14454	14455	1.31697
chr1	14455	14457	0.877982
chr1	14457	14463	1.31697
chr1	14463	14473	1.75596
chr1	14473	14480	1.31697
chr1	14480	14482	0.877982
chr1	14482	14506	0.438991
chr1	14506	14533	0.0
chr1	14533	14536	0.438991
chr1	14536	14543	0.877982
chr1	14543	14565	1.31697
chr1	14565	14570	0.877982
chr1	14570	14579	0.438991
chr1	14579	14660	0.0
chr1	14660	14674	0.438991
chr1	14674	14703	0.877982
chr1	14703	14709	0.438991
chr1	14709	14720	0.0
chr1	14720	14743	0.438991
chr1	14743	14762	0.877982
chr1	14762	14781	0.438991
chr1	14781	14785	0.877982
chr1	14785	14787	1.31697
chr1	14787	14811	0.877982
chr1	14811	14817	0.438991
chr1	14817	14818	0.877982
chr1	14818	14860	0.438991
chr1	14860	14864	0.0
chr1	14864	14866	0.438991
chr1	14866	14896	0.877982
chr1	14896	14899	0.438991
chr1	14899	14907	0.877982
chr1	14907	14919	0.438991
chr1	14919	14935	0.0
chr1	14935	14940	0.438991
chr1	14940	14978	0.877982
chr1	14978	14982	0.438991
chr1	14982	14987	0.0
chr1	14987	15012	0.438991
chr1	15012	15029	0.877982
chr1	15029	15054	0.438991
chr1	15054	15067	0.0
chr1	15067	15110	0.438991
chr1	15110	15141	0.0
chr1	15141	15143	0.438991
chr1	15143	15182	0.877982
chr1	15182	15184	1.31697
chr1	15184	15185	0.877982
chr1	15185	15217	0.438991
chr1	15217	15270	0.0
chr1	15270	15296	0.438991
chr1	15296	15314	0.877982
chr1	15314	15315	0.438991
chr1	15315	15375	0.0
chr1	15375	15417	0.438991
chr1	15417	15480	0.0
chr1	15480	15496	0.438991
chr1	15496	15505	0.877982
chr1	15505	15522	0.438991
chr1	15522	15537	0.877982
chr1	15537	15564	0.438991
chr1	15564	15651	0.0
chr1	15651	15652	0.438991
chr1	15652	15673	0.877982
chr1	15673	15688	1.31697
chr1	15688	15694	0.877982
chr1	15694	15700	0.438991
chr1	15700	15913	0.0
chr1	15913	15936	0.438991
chr1	15936	15939	0.877982
chr1	15939	15979	0.438991
chr1	15979	15988	0.0
chr1	15988	16021	0.438991
chr1	16021	16067	0.0
chr1	16067	16104	0.438991
chr1	16104	16166	0.0
chr1	16166	16185	0.438991
chr1	16185	16208	0.877982
chr1	16208	16213	0.438991
chr1	16213	16220	0.877982
chr1	16220	16228	1.31697
chr1	16228	16235	0.877982
chr1	16235	16238	0.438991
chr1	16238	16240	0.877982
chr1	16240	16252	0.438991
chr1	16252	16253	0.877982
chr1	16253	16254	1.31697
chr1	16254	16275	2.19495
chr1	16275	16281	2.63394
chr1	16281	16288	2.19495
chr1	16288	16294	1.75596
chr1	16294	16295	1.31697
chr1	16295	16300	0.877982
chr1	16300	16309	1.31697
chr1	16309	16335	0.877982
chr1	16335	16341	0.438991
chr1	16341	16391	0.0
chr1	16391	16406	0.438991
chr1	16406	16434	0.877982
chr1	16434	16449	0.438991
chr1	16449	16565	0.0
chr1	16565	16572	0.438991
chr1	16572	16608	1.31697
chr1	16608	16615	0.877982
chr1	16615	17002	0.0
chr1	17002	17044	0.877982
chr1	17044	17471	0.0
chr1	17471	17499	0.438991
chr1	17499	17547	0.0
chr1	17547	17548	0.438991
chr1	17548	17564	0.877982
chr1	17564	17576	1.75596
chr1	17576	17577	1.31697
chr1	17577	17581	0.877982
chr1	17581	17595	1.31697
chr1	17595	17622	0.438991
chr1	17622	17651	0.0
chr1	17651	17671	0.877982
chr1	17671	17675	1.31697
chr1	17675	17694	0.877982
chr1	17694	17714	0.438991
chr1	17714	17725	1.31697
chr1	17725	17728	0.877982
chr1	17728	17732	0.438991
chr1	17732	17747	0.877982
chr1	17747	17748	0.438991
chr1	17748	17765	0.877982
chr1	17765	17775	1.31697
chr1	17775	17791	0.877982
chr1	17791	17796	0.438991
chr1	17796	17840	0.877982
chr1	17840	17851	0.438991
chr1	17851	17868	0.0
chr1	17868	17886	0.438991
chr1	17886	17887	0.877982
chr1	17887	17888	1.31697
chr1	17888	17889	1.75596
chr1	17889	17911	2.63394
chr1	17911	17919	2.19495
chr1	17919	17924	2.63394
chr1	17924	17926	2.19495
chr1	17926	17930	2.63394
chr1	17930	17950	0.877982
chr1	17950	17958	0.438991
chr1	17958	17967	0.0
chr1	17967	17979	0.438991
chr1	17979	17986	0.877982
chr1	17986	18001	0.438991
chr1	18001	18006	0.0
chr1	18006	18016	0.438991
chr1	18016	18035	0.877982
chr1	18035	18049	1.31697
chr1	18049	18055	0.877982
chr1	18055	18058	0.438991
chr1	18058	18059	0.877982
chr1	18059	18061	0.438991
chr1	18061	18065	0.877982
chr1	18065	18066	1.31697
chr1	18066	18087	1.75596
chr1	18087	18089	1.31697
chr1	18089	18100	0.877982
chr1	18100	18101	1.75596
chr1	18101	18103	1.31697
chr1	18103	18143	0.877982
chr1	18143	18172	0.0
chr1	18172	18180	0.438991
chr1	18180	18181	0.877982
chr1	18181	18182	1.31697
chr1	18182	18187	1.75596
chr1	18187	18191	2.19495
chr1	18191	18193	2.63394
chr1	18193	18207	3.07294
chr1	18207	18215	3.51193
chr1	18215	18220	3.07294
chr1	18220	18223	2.63394
chr1	18223	18224	3.51193
chr1	18224	18225	3.07294
chr1	18225	18226	2.63394
chr1	18226	18230	3.07294
chr1	18230	18231	3.51193
chr1	18231	18233	3.07294
chr1	18233	18242	2.63394
chr1	18242	18243	3.07294
chr1	18243	18244	3.51193
chr1	18244	18251	3.95092
chr1	18251	18258	3.51193
chr1	18258	18265	3.95092
chr1	18265	18266	3.07294
chr1	18266	18268	2.19495
chr1	18268	18275	1.75596
chr1	18275	18286	1.31697
chr1	18286	18292	0.438991
chr1	18292	18300	0.0
chr1	18300	18308	0.438991
chr1	18308	18330	0.877982
chr1	18330	18340	0.438991
chr1	18340	18342	0.877982
chr1	18342	18344	0.438991
chr1	18344	18353	0.877982
chr1	18353	18372	1.31697
chr1	18372	18383	1.75596
chr1	18383	18387	1.31697
chr1	18387	18396	0.877982
chr1	18396	18399	0.438991
chr1	18399	18400	0.877982
chr1	18400	18429	0.438991
chr1	18429	18430	0.877982
chr1	18430	18433	1.31697
chr1	18433	18444	0.877982
chr1	18444	18445	1.31697
chr1	18445	18460	2.19495
chr1	18460	18461	1.75596
chr1	18461	18483	1.31697
chr1	18483	18487	0.877982
chr1	18487	18493	0.0
chr1	18493	18494	0.438991
chr1	18494	18499	0.877982
chr1	18499	18502	1.31697
chr1	18502	18509	1.75596
chr1	18509	18510	2.19495
chr1	18510	18522	2.63394
chr1	18522	18525	3.07294
chr1	18525	18537	2.63394
chr1	18537	18544	1.75596
chr1	18544	18549	0.438991
chr1	18549	18592	0.0
chr1	18592	18622	0.438991
chr1	18622	18629	0.877982
chr1	18629	18647	0.438991
chr1	18647	18651	0.0
chr1	18651	18653	0.438991
chr1	18653	18684	0.877982
chr1	18684	18685	1.31697
chr1	18685	18691	1.75596
chr1	18691	18694	2.19495
chr1	18694	18696	1.75596
chr1	18696	18704	1.31697
chr1	18704	18722	0.877982
chr1	18722	18727	0.438991
chr1	18727	18734	0.877982
chr1	18734	18741	0.438991
chr1	18741	18748	0.877982
chr1	18748	18770	1.31697
chr1	18770	18772	0.877982
chr1	18772	18777	0.438991
chr1	18777	18778	0.877982
chr1	18778	18789	1.31697
chr1	18789	18796	1.75596
chr1	18796	18799	2.19495
chr1	18799	18817	2.63394
chr1	18817	18821	3.07294
chr1	18821	18827	2.63394
chr1	18827	18838	3.07294
chr1	18838	18842	2.63394
chr1	18842	18847	2.19495
chr1	18847	18849	1.31697
chr1	18849	18854	1.75596
chr1	18854	18856	1.31697
chr1	18856	18857	1.75596
chr1	18857	18860	2.19495
chr1	18860	18866	1.75596
chr1	18866	18891	1.31697
chr1	18891	18892	1.75596
chr1	18892	18898	1.31697
chr1	18898	18904	0.877982
chr1	18904	18906	1.31697
chr1	18906	18909	1.75596
chr1	18909	18933	1.31697
chr1	18933	18946	0.877982
chr1	18946	18947	0.438991
chr1	18947	18949	0.877982
chr1	18949	18990	0.438991
chr1	18990	19045	0.0
chr1	19045	19057	0.438991
chr1	19057	19084	0.877982
chr1	19084	19099	0.438991
chr1	19099	19125	0.0
chr1	19125	19129	0.438991
chr1	19129	19161	0.877982
chr1	19161	19165	0.438991
chr1	19165	19172	0.877982
chr1	19172	19174	0.438991
chr1	19174	19206	0.877982
chr1	19206	19217	0.438991
chr1	19217	19219	0.0
chr1	19219	19220	0.438991
chr1	19220	19246	0.877982
chr1	19246	19262	0.438991
chr1	19262	19280	0.0
