# Supplementary material for: Structural modularity of the XIST ribonucleoprotein complex
Source: Nat Commun. 2020 Dec 2;11:6163. doi: 10.1038/s41467-020-20040-3 (PMC7710737; doi:10.1038/s41467-020-20040-3)
Supplement: Supplementary file 6 — Source Data [file 41467_2020_20040_MOESM6_ESM.zip › sourcedata/fig2efgi/K562_TRA2A_2_neg_XIST_1_hsXIST.bedgraph]

chr1	0	45	0.0
chr1	45	48	0.473483
chr1	48	49	0.946965
chr1	49	64	1.42045
chr1	64	74	1.89393
chr1	74	82	1.42045
chr1	82	87	0.946965
chr1	87	88	1.42045
chr1	88	101	0.946965
chr1	101	114	0.473483
chr1	114	116	0.0
chr1	116	133	0.946965
chr1	133	145	1.42045
chr1	145	154	0.946965
chr1	154	158	0.473483
chr1	158	195	0.0
chr1	195	204	0.473483
chr1	204	216	0.946965
chr1	216	227	1.42045
chr1	227	228	0.946965
chr1	228	239	0.473483
chr1	239	251	0.946965
chr1	251	281	0.473483
chr1	281	316	0.0
chr1	316	341	0.473483
chr1	341	359	0.946965
chr1	359	362	0.473483
chr1	362	365	0.946965
chr1	365	367	0.473483
chr1	367	368	0.946965
chr1	368	377	1.42045
chr1	377	387	1.89393
chr1	387	396	1.42045
chr1	396	408	0.473483
chr1	408	410	0.946965
chr1	410	419	1.42045
chr1	419	433	0.946965
chr1	433	440	0.473483
chr1	440	451	0.0
chr1	451	452	0.473483
chr1	452	485	0.946965
chr1	485	494	0.473483
chr1	494	495	0.0
chr1	495	496	0.946965
chr1	496	497	1.42045
chr1	497	523	1.89393
chr1	523	526	2.36741
chr1	526	538	1.89393
chr1	538	539	1.42045
chr1	539	540	0.946965
chr1	540	559	0.473483
chr1	559	560	0.0
chr1	560	593	0.473483
chr1	593	606	0.0
chr1	606	610	0.473483
chr1	610	624	0.946965
chr1	624	636	0.473483
chr1	636	651	0.0
chr1	651	653	0.946965
chr1	653	660	1.42045
chr1	660	676	1.89393
chr1	676	686	1.42045
chr1	686	688	0.946965
chr1	688	690	0.473483
chr1	690	701	0.0
chr1	701	729	0.473483
chr1	729	740	0.0
chr1	740	746	0.946965
chr1	746	758	1.42045
chr1	758	774	0.946965
chr1	774	783	0.473483
chr1	783	785	0.0
chr1	785	791	0.473483
chr1	791	813	0.946965
chr1	813	829	0.473483
chr1	829	842	0.946965
chr1	842	846	1.42045
chr1	846	860	0.946965
chr1	860	886	0.473483
chr1	886	912	0.0
chr1	912	935	0.473483
chr1	935	938	0.946965
chr1	938	942	1.42045
chr1	942	954	1.89393
chr1	954	957	1.42045
chr1	957	972	1.89393
chr1	972	973	2.36741
chr1	973	978	3.31438
chr1	978	985	2.8409
chr1	985	987	2.36741
chr1	987	988	1.89393
chr1	988	990	2.36741
chr1	990	992	3.31438
chr1	992	1000	3.78786
chr1	1000	1005	4.26134
chr1	1005	1006	4.73483
chr1	1006	1011	5.20831
chr1	1011	1016	5.68179
chr1	1016	1018	5.20831
chr1	1018	1022	5.68179
chr1	1022	1024	5.20831
chr1	1024	1033	4.73483
chr1	1033	1035	3.78786
chr1	1035	1042	3.31438
chr1	1042	1048	2.8409
chr1	1048	1049	2.36741
chr1	1049	1050	1.89393
chr1	1050	1052	1.42045
chr1	1052	1061	0.473483
chr1	1061	1073	0.0
chr1	1073	1093	0.473483
chr1	1093	1101	0.946965
chr1	1101	1104	1.42045
chr1	1104	1116	1.89393
chr1	1116	1119	1.42045
chr1	1119	1120	1.89393
chr1	1120	1133	1.42045
chr1	1133	1141	0.946965
chr1	1141	1145	1.42045
chr1	1145	1146	1.89393
chr1	1146	1153	1.42045
chr1	1153	1159	1.89393
chr1	1159	1167	1.42045
chr1	1167	1172	2.36741
chr1	1172	1179	1.89393
chr1	1179	1180	2.36741
chr1	1180	1184	2.8409
chr1	1184	1189	2.36741
chr1	1189	1196	1.89393
chr1	1196	1208	1.42045
chr1	1208	1222	0.946965
chr1	1222	1263	0.473483
chr1	1263	1264	0.946965
chr1	1264	1285	0.473483
chr1	1285	1289	0.946965
chr1	1289	1300	0.473483
chr1	1300	1309	0.946965
chr1	1309	1323	1.42045
chr1	1323	1335	0.946965
chr1	1335	1341	1.42045
chr1	1341	1345	2.36741
chr1	1345	1348	2.8409
chr1	1348	1352	3.31438
chr1	1352	1359	2.8409
chr1	1359	1368	3.31438
chr1	1368	1370	3.78786
chr1	1370	1377	3.31438
chr1	1377	1379	2.8409
chr1	1379	1380	2.36741
chr1	1380	1392	1.89393
chr1	1392	1396	1.42045
chr1	1396	1400	0.946965
chr1	1400	1402	0.473483
chr1	1402	1427	0.0
chr1	1427	1438	0.473483
chr1	1438	1439	0.946965
chr1	1439	1442	1.42045
chr1	1442	1448	1.89393
chr1	1448	1451	2.36741
chr1	1451	1458	3.31438
chr1	1458	1466	2.8409
chr1	1466	1467	2.36741
chr1	1467	1478	1.89393
chr1	1478	1485	1.42045
chr1	1485	1494	0.946965
chr1	1494	1508	0.0
chr1	1508	1533	0.473483
chr1	1533	1553	0.0
chr1	1553	1563	0.473483
chr1	1563	1566	0.946965
chr1	1566	1569	1.42045
chr1	1569	1572	1.89393
chr1	1572	1582	2.36741
chr1	1582	1583	1.89393
chr1	1583	1585	1.42045
chr1	1585	1593	1.89393
chr1	1593	1596	2.36741
chr1	1596	1612	1.89393
chr1	1612	1615	0.946965
chr1	1615	1636	0.473483
chr1	1636	1676	0.0
chr1	1676	1682	0.473483
chr1	1682	1718	0.946965
chr1	1718	1719	1.89393
chr1	1719	1720	1.42045
chr1	1720	1749	0.946965
chr1	1749	1765	0.0
chr1	1765	1766	0.473483
chr1	1766	1776	0.946965
chr1	1776	1789	1.42045
chr1	1789	1794	1.89393
chr1	1794	1808	2.36741
chr1	1808	1811	1.42045
chr1	1811	1815	0.946965
chr1	1815	1817	0.473483
chr1	1817	1842	0.0
chr1	1842	1854	0.473483
chr1	1854	1866	0.946965
chr1	1866	1869	0.473483
chr1	1869	1872	0.946965
chr1	1872	1878	1.42045
chr1	1878	1887	2.36741
chr1	1887	1895	2.8409
chr1	1895	1897	1.89393
chr1	1897	1912	2.36741
chr1	1912	1915	1.89393
chr1	1915	1929	1.42045
chr1	1929	1930	1.89393
chr1	1930	1939	1.42045
chr1	1939	1956	0.946965
chr1	1956	1966	0.473483
chr1	1966	2076	0.0
chr1	2076	2100	0.946965
chr1	2100	2112	1.42045
chr1	2112	2118	0.946965
chr1	2118	2133	0.473483
chr1	2133	2139	0.946965
chr1	2139	2142	1.42045
chr1	2142	2144	1.89393
chr1	2144	2147	1.42045
chr1	2147	2154	1.89393
chr1	2154	2155	2.36741
chr1	2155	2156	2.8409
chr1	2156	2171	3.31438
chr1	2171	2174	3.78786
chr1	2174	2180	3.31438
chr1	2180	2183	3.78786
chr1	2183	2188	2.8409
chr1	2188	2190	3.31438
chr1	2190	2194	3.78786
chr1	2194	2197	3.31438
chr1	2197	2198	2.36741
chr1	2198	2205	1.42045
chr1	2205	2215	1.89393
chr1	2215	2218	2.36741
chr1	2218	2228	1.89393
chr1	2228	2231	2.36741
chr1	2231	2232	1.89393
chr1	2232	2238	1.42045
chr1	2238	2239	0.946965
chr1	2239	2248	1.42045
chr1	2248	2259	0.946965
chr1	2259	2269	0.473483
chr1	2269	2293	0.0
chr1	2293	2298	0.473483
chr1	2298	2304	0.946965
chr1	2304	2321	1.42045
chr1	2321	2330	0.946965
chr1	2330	2347	0.473483
chr1	2347	2354	0.0
chr1	2354	2390	0.473483
chr1	2390	2414	0.0
chr1	2414	2457	0.473483
chr1	2457	2513	0.0
chr1	2513	2553	0.473483
chr1	2553	2709	0.0
chr1	2709	2745	0.473483
chr1	2745	2777	0.0
chr1	2777	2793	0.473483
chr1	2793	2810	0.946965
chr1	2810	2811	1.42045
chr1	2811	2821	0.946965
chr1	2821	2830	1.42045
chr1	2830	2834	0.946965
chr1	2834	2860	0.473483
chr1	2860	2861	0.0
chr1	2861	2892	0.473483
chr1	2892	2931	0.0
chr1	2931	2936	0.473483
chr1	2936	2959	0.946965
chr1	2959	3082	0.0
chr1	3082	3088	0.473483
chr1	3088	3095	0.946965
chr1	3095	3112	1.42045
chr1	3112	3114	0.946965
chr1	3114	3125	0.473483
chr1	3125	3219	0.0
chr1	3219	3255	0.473483
chr1	3255	3259	0.946965
chr1	3259	3262	1.42045
chr1	3262	3289	0.946965
chr1	3289	3298	1.42045
chr1	3298	3301	0.946965
chr1	3301	3307	0.473483
chr1	3307	3319	0.946965
chr1	3319	3325	1.42045
chr1	3325	3342	0.946965
chr1	3342	3350	0.473483
chr1	3350	3365	0.0
chr1	3365	3372	0.473483
chr1	3372	3389	0.946965
chr1	3389	3401	0.473483
chr1	3401	3403	0.946965
chr1	3403	3443	0.473483
chr1	3443	3451	0.0
chr1	3451	3493	0.473483
chr1	3493	3517	0.0
chr1	3517	3535	0.473483
chr1	3535	3549	0.946965
chr1	3549	3578	0.473483
chr1	3578	3600	0.0
chr1	3600	3605	0.473483
chr1	3605	3629	0.946965
chr1	3629	3630	0.473483
chr1	3630	3643	0.946965
chr1	3643	3649	0.473483
chr1	3649	3730	0.0
chr1	3730	3773	0.473483
chr1	3773	3859	0.0
chr1	3859	3873	0.473483
chr1	3873	3899	0.946965
chr1	3899	3902	0.473483
chr1	3902	3922	0.0
chr1	3922	3937	0.473483
chr1	3937	3960	0.946965
chr1	3960	3999	0.473483
chr1	3999	4055	0.0
chr1	4055	4097	0.473483
chr1	4097	4129	0.0
chr1	4129	4159	0.473483
chr1	4159	4267	0.0
chr1	4267	4294	0.473483
chr1	4294	4296	0.946965
chr1	4296	4305	1.42045
chr1	4305	4310	0.946965
chr1	4310	4320	1.42045
chr1	4320	4330	0.946965
chr1	4330	4334	1.42045
chr1	4334	4349	0.946965
chr1	4349	4352	0.473483
chr1	4352	4386	0.0
chr1	4386	4428	0.473483
chr1	4428	4466	0.0
chr1	4466	4509	0.473483
chr1	4509	4525	0.0
chr1	4525	4527	0.473483
chr1	4527	4534	0.946965
chr1	4534	4552	1.42045
chr1	4552	4555	0.946965
chr1	4555	4561	0.473483
chr1	4561	4670	0.0
chr1	4670	4698	0.473483
chr1	4698	4699	0.946965
chr1	4699	4728	0.473483
chr1	4728	4732	0.946965
chr1	4732	4745	0.473483
chr1	4745	4769	0.946965
chr1	4769	4788	0.473483
chr1	4788	4846	0.0
chr1	4846	4872	0.473483
chr1	4872	4877	0.946965
chr1	4877	4889	1.42045
chr1	4889	4899	0.946965
chr1	4899	4902	0.473483
chr1	4902	4959	0.0
chr1	4959	5002	0.473483
chr1	5002	5260	0.0
chr1	5260	5268	0.473483
chr1	5268	5301	0.946965
chr1	5301	5304	0.473483
chr1	5304	5369	0.0
chr1	5369	5370	0.473483
chr1	5370	5407	0.946965
chr1	5407	5410	0.473483
chr1	5410	5513	0.0
chr1	5513	5534	0.946965
chr1	5534	5550	0.473483
chr1	5550	5578	0.0
chr1	5578	5602	0.473483
chr1	5602	5605	0.0
chr1	5605	5607	0.473483
chr1	5607	5626	0.946965
chr1	5626	5647	1.42045
chr1	5647	5650	0.946965
chr1	5650	5656	0.473483
chr1	5656	5782	0.0
chr1	5782	5802	0.473483
chr1	5802	5826	0.0
chr1	5826	5854	0.473483
chr1	5854	5946	0.0
chr1	5946	5966	0.473483
chr1	5966	5969	0.946965
chr1	5969	5989	1.42045
chr1	5989	5990	0.946965
chr1	5990	6002	0.473483
chr1	6002	6125	0.0
chr1	6125	6129	0.473483
chr1	6129	6141	0.946965
chr1	6141	6147	1.42045
chr1	6147	6172	0.946965
chr1	6172	6182	0.473483
chr1	6182	6201	0.0
chr1	6201	6229	0.473483
chr1	6229	6241	0.946965
chr1	6241	6265	0.473483
chr1	6265	6315	0.0
chr1	6315	6343	0.473483
chr1	6343	6358	0.946965
chr1	6358	6376	0.473483
chr1	6376	6382	0.946965
chr1	6382	6383	1.42045
chr1	6383	6386	1.89393
chr1	6386	6409	1.42045
chr1	6409	6414	0.946965
chr1	6414	6425	1.42045
chr1	6425	6426	0.946965
chr1	6426	6456	0.473483
chr1	6456	6566	0.0
chr1	6566	6605	0.473483
chr1	6605	6614	0.0
chr1	6614	6641	0.473483
chr1	6641	6660	0.0
chr1	6660	6679	0.473483
chr1	6679	6692	0.946965
chr1	6692	6693	0.473483
chr1	6693	6717	0.946965
chr1	6717	6722	0.473483
chr1	6722	6818	0.0
chr1	6818	6861	0.473483
chr1	6861	6862	0.0
chr1	6862	6871	0.473483
chr1	6871	6910	0.946965
chr1	6910	6931	0.473483
chr1	6931	6933	0.946965
chr1	6933	6974	0.473483
chr1	6974	6990	0.0
chr1	6990	7032	0.473483
chr1	7032	7091	0.0
chr1	7091	7097	0.473483
chr1	7097	7126	0.946965
chr1	7126	7134	0.473483
chr1	7134	7158	0.0
chr1	7158	7191	0.473483
chr1	7191	7196	0.946965
chr1	7196	7210	0.473483
chr1	7210	7233	0.946965
chr1	7233	7236	0.473483
chr1	7236	7253	0.946965
chr1	7253	7260	0.473483
chr1	7260	7268	0.946965
chr1	7268	7272	1.42045
chr1	7272	7279	1.89393
chr1	7279	7291	1.42045
chr1	7291	7294	0.946965
chr1	7294	7295	1.42045
chr1	7295	7301	0.946965
chr1	7301	7337	0.473483
chr1	7337	7388	0.0
chr1	7388	7430	0.473483
chr1	7430	7477	0.0
chr1	7477	7520	0.473483
chr1	7520	7549	0.0
chr1	7549	7554	0.473483
chr1	7554	7555	0.946965
chr1	7555	7582	1.42045
chr1	7582	7585	0.946965
chr1	7585	7591	0.473483
chr1	7591	7680	0.0
chr1	7680	7700	0.473483
chr1	7700	7729	0.946965
chr1	7729	7741	1.42045
chr1	7741	7743	0.946965
chr1	7743	7761	0.473483
chr1	7761	7798	0.0
chr1	7798	7825	0.473483
chr1	7825	7841	0.946965
chr1	7841	7868	0.473483
chr1	7868	7938	0.0
chr1	7938	7969	0.473483
chr1	7969	8061	0.0
chr1	8061	8065	0.473483
chr1	8065	8069	0.946965
chr1	8069	8073	1.42045
chr1	8073	8076	1.89393
chr1	8076	8079	2.36741
chr1	8079	8096	2.8409
chr1	8096	8102	2.36741
chr1	8102	8108	1.89393
chr1	8108	8112	1.42045
chr1	8112	8118	0.946965
chr1	8118	8119	0.473483
chr1	8119	8126	0.0
chr1	8126	8127	0.473483
chr1	8127	8128	1.42045
chr1	8128	8129	1.89393
chr1	8129	8150	2.36741
chr1	8150	8158	1.89393
chr1	8158	8160	1.42045
chr1	8160	8165	0.946965
chr1	8165	8170	0.473483
chr1	8170	8193	0.0
chr1	8193	8234	0.473483
chr1	8234	8243	0.0
chr1	8243	8261	0.473483
chr1	8261	8294	0.0
chr1	8294	8318	0.473483
chr1	8318	8337	0.946965
chr1	8337	8348	0.473483
chr1	8348	8364	0.0
chr1	8364	8367	0.473483
chr1	8367	8390	0.946965
chr1	8390	8407	1.42045
chr1	8407	8410	0.946965
chr1	8410	8430	0.473483
chr1	8430	8431	0.946965
chr1	8431	8471	0.473483
chr1	8471	8519	0.0
chr1	8519	8529	0.473483
chr1	8529	8547	0.946965
chr1	8547	8550	1.42045
chr1	8550	8559	0.946965
chr1	8559	8562	0.473483
chr1	8562	8567	0.946965
chr1	8567	8574	1.42045
chr1	8574	8584	0.946965
chr1	8584	8585	0.473483
chr1	8585	8604	0.946965
chr1	8604	8628	0.473483
chr1	8628	8656	0.0
chr1	8656	8697	0.473483
chr1	8697	8790	0.0
chr1	8790	8828	0.473483
chr1	8828	8896	0.0
chr1	8896	8939	0.473483
chr1	8939	8978	0.0
chr1	8978	9004	0.473483
chr1	9004	9021	0.946965
chr1	9021	9044	0.473483
chr1	9044	9114	0.0
chr1	9114	9120	0.473483
chr1	9120	9141	0.946965
chr1	9141	9157	0.473483
chr1	9157	9175	0.0
chr1	9175	9219	0.473483
chr1	9219	9265	0.0
chr1	9265	9282	0.473483
chr1	9282	9303	1.42045
chr1	9303	9324	0.946965
chr1	9324	9388	0.0
chr1	9388	9417	0.473483
chr1	9417	9431	0.946965
chr1	9431	9446	0.473483
chr1	9446	9449	0.946965
chr1	9449	9458	1.42045
chr1	9458	9477	0.946965
chr1	9477	9489	0.473483
chr1	9489	9503	0.0
chr1	9503	9530	0.473483
chr1	9530	9631	0.0
chr1	9631	9647	0.473483
chr1	9647	9673	0.946965
chr1	9673	9687	0.473483
chr1	9687	9725	0.0
chr1	9725	9731	0.473483
chr1	9731	9736	0.946965
chr1	9736	9739	1.42045
chr1	9739	9757	1.89393
chr1	9757	9763	1.42045
chr1	9763	9768	0.946965
chr1	9768	9778	0.473483
chr1	9778	9782	0.946965
chr1	9782	9789	0.473483
chr1	9789	9821	0.946965
chr1	9821	9833	0.473483
chr1	9833	9837	0.0
chr1	9837	9868	0.473483
chr1	9868	9917	0.0
chr1	9917	9947	0.473483
chr1	9947	9956	0.0
chr1	9956	9963	0.473483
chr1	9963	9971	0.946965
chr1	9971	9972	1.42045
chr1	9972	9984	1.89393
chr1	9984	9997	1.42045
chr1	9997	10007	0.946965
chr1	10007	10049	0.473483
chr1	10049	10089	0.0
chr1	10089	10118	0.473483
chr1	10118	10138	0.0
chr1	10138	10150	0.473483
chr1	10150	10161	0.946965
chr1	10161	10178	0.473483
chr1	10178	10180	0.946965
chr1	10180	10203	1.42045
chr1	10203	10205	0.946965
chr1	10205	10208	0.473483
chr1	10208	10261	0.0
chr1	10261	10275	0.473483
chr1	10275	10276	0.0
chr1	10276	10285	0.473483
chr1	10285	10295	0.946965
chr1	10295	10299	1.42045
chr1	10299	10305	0.946965
chr1	10305	10307	0.473483
chr1	10307	10338	0.946965
chr1	10338	10350	0.473483
chr1	10350	10358	0.0
chr1	10358	10376	0.473483
chr1	10376	10400	0.946965
chr1	10400	10420	0.0
chr1	10420	10426	0.473483
chr1	10426	10431	0.946965
chr1	10431	10454	1.42045
chr1	10454	10462	0.946965
chr1	10462	10472	0.473483
chr1	10472	10498	0.0
chr1	10498	10519	0.473483
chr1	10519	10523	0.0
chr1	10523	10564	0.473483
chr1	10564	10584	0.0
chr1	10584	10592	0.473483
chr1	10592	10602	0.946965
chr1	10602	10605	1.42045
chr1	10605	10610	1.89393
chr1	10610	10631	1.42045
chr1	10631	10633	0.946965
chr1	10633	10648	0.473483
chr1	10648	10667	0.0
chr1	10667	10679	0.473483
chr1	10679	10693	0.946965
chr1	10693	10704	1.42045
chr1	10704	10722	0.946965
chr1	10722	10736	0.473483
chr1	10736	10783	0.0
chr1	10783	10813	0.473483
chr1	10813	10826	0.946965
chr1	10826	10842	0.473483
chr1	10842	10856	0.0
chr1	10856	10857	0.473483
chr1	10857	10879	0.946965
chr1	10879	10888	1.42045
chr1	10888	10899	0.946965
chr1	10899	10922	0.473483
chr1	10922	11000	0.0
chr1	11000	11043	0.473483
chr1	11043	11111	0.0
chr1	11111	11145	0.473483
chr1	11145	11269	0.0
chr1	11269	11286	0.473483
chr1	11286	11294	0.946965
chr1	11294	11295	1.42045
chr1	11295	11301	1.89393
chr1	11301	11311	2.36741
chr1	11311	11312	2.8409
chr1	11312	11320	2.36741
chr1	11320	11321	2.8409
chr1	11321	11325	3.31438
chr1	11325	11327	3.78786
chr1	11327	11329	4.73483
chr1	11329	11334	4.26134
chr1	11334	11341	3.78786
chr1	11341	11342	4.26134
chr1	11342	11343	5.20831
chr1	11343	11354	4.26134
chr1	11354	11356	3.78786
chr1	11356	11361	4.26134
chr1	11361	11363	3.31438
chr1	11363	11366	3.78786
chr1	11366	11368	4.26134
chr1	11368	11369	3.78786
chr1	11369	11372	4.26134
chr1	11372	11378	5.20831
chr1	11378	11380	5.68179
chr1	11380	11381	7.10224
chr1	11381	11382	7.57572
chr1	11382	11386	7.10224
chr1	11386	11387	6.62876
chr1	11387	11396	7.10224
chr1	11396	11397	6.62876
chr1	11397	11399	5.20831
chr1	11399	11401	5.68179
chr1	11401	11407	6.15527
chr1	11407	11409	5.68179
chr1	11409	11410	5.20831
chr1	11410	11415	5.68179
chr1	11415	11416	5.20831
chr1	11416	11417	5.68179
chr1	11417	11418	6.15527
chr1	11418	11421	6.62876
chr1	11421	11423	6.15527
chr1	11423	11430	3.78786
chr1	11430	11436	3.31438
chr1	11436	11442	3.78786
chr1	11442	11448	3.31438
chr1	11448	11449	2.8409
chr1	11449	11453	2.36741
chr1	11453	11457	1.89393
chr1	11457	11459	1.42045
chr1	11459	11468	0.946965
chr1	11468	11476	0.473483
chr1	11476	11493	0.0
chr1	11493	11511	0.473483
chr1	11511	11513	2.36741
chr1	11513	11519	2.8409
chr1	11519	11528	3.31438
chr1	11528	11534	2.8409
chr1	11534	11539	2.36741
chr1	11539	11543	3.31438
chr1	11543	11546	3.78786
chr1	11546	11553	4.26134
chr1	11553	11560	2.36741
chr1	11560	11562	1.89393
chr1	11562	11567	1.42045
chr1	11567	11577	0.946965
chr1	11577	11583	0.473483
chr1	11583	11589	1.42045
chr1	11589	11602	0.946965
chr1	11602	11607	1.42045
chr1	11607	11612	1.89393
chr1	11612	11618	2.36741
chr1	11618	11625	1.89393
chr1	11625	11636	1.42045
chr1	11636	11637	1.89393
chr1	11637	11638	1.42045
chr1	11638	11639	2.36741
chr1	11639	11643	1.89393
chr1	11643	11648	2.36741
chr1	11648	11650	2.8409
chr1	11650	11656	2.36741
chr1	11656	11660	2.8409
chr1	11660	11665	3.31438
chr1	11665	11674	3.78786
chr1	11674	11681	3.31438
chr1	11681	11686	2.8409
chr1	11686	11688	2.36741
chr1	11688	11692	2.8409
chr1	11692	11695	2.36741
chr1	11695	11699	1.42045
chr1	11699	11704	0.946965
chr1	11704	11707	1.42045
chr1	11707	11721	0.946965
chr1	11721	11729	0.473483
chr1	11729	11739	0.946965
chr1	11739	11752	0.473483
chr1	11752	11782	0.0
chr1	11782	11788	0.473483
chr1	11788	11800	0.946965
chr1	11800	11812	0.473483
chr1	11812	11815	0.946965
chr1	11815	11818	1.42045
chr1	11818	11823	1.89393
chr1	11823	11824	2.8409
chr1	11824	11832	3.31438
chr1	11832	11838	3.78786
chr1	11838	11844	4.26134
chr1	11844	11846	3.78786
chr1	11846	11847	4.26134
chr1	11847	11851	4.73483
chr1	11851	11853	4.26134
chr1	11853	11856	3.31438
chr1	11856	11863	2.8409
chr1	11863	11864	3.78786
chr1	11864	11865	5.68179
chr1	11865	11866	6.15527
chr1	11866	11869	4.73483
chr1	11869	11870	5.20831
chr1	11870	11873	6.15527
chr1	11873	11875	6.62876
chr1	11875	11878	7.57572
chr1	11878	11879	7.10224
chr1	11879	11883	7.57572
chr1	11883	11886	8.0492
chr1	11886	11888	8.52269
chr1	11888	11890	8.0492
chr1	11890	11892	7.57572
chr1	11892	11896	8.0492
chr1	11896	11898	8.52269
chr1	11898	11899	8.0492
chr1	11899	11900	6.15527
chr1	11900	11901	6.62876
chr1	11901	11903	8.0492
chr1	11903	11907	8.52269
chr1	11907	11908	6.62876
chr1	11908	11912	6.15527
chr1	11912	11913	5.68179
chr1	11913	11916	4.73483
chr1	11916	11918	4.26134
chr1	11918	11921	3.31438
chr1	11921	11935	2.8409
chr1	11935	11939	2.36741
chr1	11939	11940	1.89393
chr1	11940	11941	1.42045
chr1	11941	11942	0.946965
chr1	11942	11946	0.473483
chr1	11946	11971	0.0
chr1	11971	11973	0.473483
chr1	11973	11974	0.946965
chr1	11974	11992	1.42045
chr1	11992	11995	1.89393
chr1	11995	11996	1.42045
chr1	11996	12001	0.946965
chr1	12001	12005	0.473483
chr1	12005	12013	0.946965
chr1	12013	12022	0.473483
chr1	12022	12024	1.42045
chr1	12024	12048	0.946965
chr1	12048	12050	1.42045
chr1	12050	12065	2.36741
chr1	12065	12072	1.42045
chr1	12072	12073	0.946965
chr1	12073	12089	1.42045
chr1	12089	12091	0.946965
chr1	12091	12092	1.42045
chr1	12092	12101	0.946965
chr1	12101	12122	0.473483
chr1	12122	12137	0.0
chr1	12137	12143	0.473483
chr1	12143	12166	0.946965
chr1	12166	12169	0.473483
chr1	12169	12221	0.0
chr1	12221	12241	0.473483
chr1	12241	12248	0.946965
chr1	12248	12249	0.473483
chr1	12249	12265	0.946965
chr1	12265	12267	0.473483
chr1	12267	12289	0.946965
chr1	12289	12290	1.42045
chr1	12290	12291	1.89393
chr1	12291	12292	1.42045
chr1	12292	12300	1.89393
chr1	12300	12317	2.36741
chr1	12317	12318	1.89393
chr1	12318	12319	1.42045
chr1	12319	12321	0.946965
chr1	12321	12331	0.473483
chr1	12331	12337	0.946965
chr1	12337	12338	1.42045
chr1	12338	12351	0.946965
chr1	12351	12352	0.473483
chr1	12352	12366	0.946965
chr1	12366	12378	0.473483
chr1	12378	12382	0.0
chr1	12382	12396	0.473483
chr1	12396	12397	0.946965
chr1	12397	12402	1.42045
chr1	12402	12421	0.946965
chr1	12421	12425	1.42045
chr1	12425	12429	1.89393
chr1	12429	12439	2.36741
chr1	12439	12440	2.8409
chr1	12440	12454	2.36741
chr1	12454	12461	1.89393
chr1	12461	12463	1.42045
chr1	12463	12467	0.946965
chr1	12467	12469	0.473483
chr1	12469	12484	0.0
chr1	12484	12486	0.473483
chr1	12486	12493	0.946965
chr1	12493	12505	1.42045
chr1	12505	12507	2.36741
chr1	12507	12512	2.8409
chr1	12512	12513	3.31438
chr1	12513	12515	3.78786
chr1	12515	12519	3.31438
chr1	12519	12524	2.8409
chr1	12524	12527	3.31438
chr1	12527	12535	2.8409
chr1	12535	12545	2.36741
chr1	12545	12548	1.89393
chr1	12548	12555	1.42045
chr1	12555	12567	0.946965
chr1	12567	12588	0.473483
chr1	12588	12607	0.0
chr1	12607	12615	0.473483
chr1	12615	12616	0.946965
chr1	12616	12618	1.42045
chr1	12618	12628	2.36741
chr1	12628	12632	2.8409
chr1	12632	12636	3.31438
chr1	12636	12638	4.26134
chr1	12638	12640	4.73483
chr1	12640	12643	5.68179
chr1	12643	12644	6.15527
chr1	12644	12645	6.62876
chr1	12645	12647	8.0492
chr1	12647	12650	8.52269
chr1	12650	12659	8.0492
chr1	12659	12661	6.15527
chr1	12661	12663	5.20831
chr1	12663	12664	4.73483
chr1	12664	12665	5.20831
chr1	12665	12668	4.73483
chr1	12668	12672	5.20831
chr1	12672	12681	4.73483
chr1	12681	12684	5.20831
chr1	12684	12687	4.26134
chr1	12687	12698	2.36741
chr1	12698	12700	1.89393
chr1	12700	12703	2.36741
chr1	12703	12704	2.8409
chr1	12704	12705	3.31438
chr1	12705	12708	3.78786
chr1	12708	12709	3.31438
chr1	12709	12711	2.36741
chr1	12711	12712	2.8409
chr1	12712	12713	4.26134
chr1	12713	12714	4.73483
chr1	12714	12717	5.68179
chr1	12717	12718	6.15527
chr1	12718	12723	6.62876
chr1	12723	12724	7.57572
chr1	12724	12726	8.0492
chr1	12726	12727	8.52269
chr1	12727	12728	10.8901
chr1	12728	12729	10.4166
chr1	12729	12737	10.8901
chr1	12737	12741	10.4166
chr1	12741	12742	9.94313
chr1	12742	12743	10.4166
chr1	12743	12747	9.94313
chr1	12747	12748	8.99617
chr1	12748	12751	8.52269
chr1	12751	12752	8.0492
chr1	12752	12753	5.68179
chr1	12753	12756	4.73483
chr1	12756	12763	4.26134
chr1	12763	12768	4.73483
chr1	12768	12770	5.68179
chr1	12770	12771	3.78786
chr1	12771	12772	4.26134
chr1	12772	12780	3.78786
chr1	12780	12782	4.26134
chr1	12782	12783	5.20831
chr1	12783	12785	6.15527
chr1	12785	12788	5.68179
chr1	12788	12790	6.15527
chr1	12790	12791	6.62876
chr1	12791	12793	7.10224
chr1	12793	12794	7.57572
chr1	12794	12795	8.0492
chr1	12795	12796	8.52269
chr1	12796	12797	8.99617
chr1	12797	12799	9.94313
chr1	12799	12801	10.4166
chr1	12801	12803	10.8901
chr1	12803	12806	11.3636
chr1	12806	12808	10.4166
chr1	12808	12811	9.46965
chr1	12811	12812	8.52269
chr1	12812	12813	8.99617
chr1	12813	12819	8.52269
chr1	12819	12820	8.0492
chr1	12820	12821	7.57572
chr1	12821	12823	7.10224
chr1	12823	12824	6.62876
chr1	12824	12825	6.15527
chr1	12825	12827	5.68179
chr1	12827	12829	6.15527
chr1	12829	12830	5.68179
chr1	12830	12832	5.20831
chr1	12832	12833	4.73483
chr1	12833	12836	5.20831
chr1	12836	12837	4.73483
chr1	12837	12838	3.31438
chr1	12838	12839	2.8409
chr1	12839	12840	2.36741
chr1	12840	12845	1.89393
chr1	12845	12846	2.36741
chr1	12846	12847	3.31438
chr1	12847	12848	3.78786
chr1	12848	12851	4.26134
chr1	12851	12853	3.78786
chr1	12853	12855	4.26134
chr1	12855	12858	4.73483
chr1	12858	12859	4.26134
chr1	12859	12860	4.73483
chr1	12860	12862	6.15527
chr1	12862	12863	6.62876
chr1	12863	12865	7.10224
chr1	12865	12866	7.57572
chr1	12866	12867	8.52269
chr1	12867	12869	9.46965
chr1	12869	12872	8.99617
chr1	12872	12875	8.52269
chr1	12875	12878	7.57572
chr1	12878	12879	7.10224
chr1	12879	12881	6.62876
chr1	12881	12882	5.20831
chr1	12882	12887	4.73483
chr1	12887	12893	4.26134
chr1	12893	12895	3.78786
chr1	12895	12896	3.31438
chr1	12896	12897	2.8409
chr1	12897	12899	2.36741
chr1	12899	12900	1.89393
chr1	12900	12902	0.473483
chr1	12902	12903	0.946965
chr1	12903	12910	0.473483
chr1	12910	12911	1.42045
chr1	12911	12912	1.89393
chr1	12912	12913	2.36741
chr1	12913	12917	3.31438
chr1	12917	12918	3.78786
chr1	12918	12933	4.26134
chr1	12933	12937	3.78786
chr1	12937	12938	4.73483
chr1	12938	12939	5.20831
chr1	12939	12946	6.15527
chr1	12946	12949	6.62876
chr1	12949	12950	6.15527
chr1	12950	12953	6.62876
chr1	12953	12959	6.15527
chr1	12959	12962	8.0492
chr1	12962	12964	8.99617
chr1	12964	12965	9.46965
chr1	12965	12966	9.94313
chr1	12966	12967	10.4166
chr1	12967	12969	10.8901
chr1	12969	12970	10.4166
chr1	12970	12971	10.8901
chr1	12971	12975	11.3636
chr1	12975	12976	12.3105
chr1	12976	12977	11.8371
chr1	12977	12979	12.784
chr1	12979	12980	12.3105
chr1	12980	12982	11.3636
chr1	12982	12984	10.4166
chr1	12984	12989	10.8901
chr1	12989	12992	9.46965
chr1	12992	12994	8.99617
chr1	12994	12997	9.94313
chr1	12997	12998	9.46965
chr1	12998	13001	8.99617
chr1	13001	13002	8.0492
chr1	13002	13004	6.15527
chr1	13004	13006	5.68179
chr1	13006	13010	5.20831
chr1	13010	13014	5.68179
chr1	13014	13017	5.20831
chr1	13017	13018	5.68179
chr1	13018	13019	4.73483
chr1	13019	13020	6.15527
chr1	13020	13021	6.62876
chr1	13021	13024	6.15527
chr1	13024	13025	6.62876
chr1	13025	13026	7.57572
chr1	13026	13027	8.52269
chr1	13027	13028	9.94313
chr1	13028	13031	10.8901
chr1	13031	13033	10.4166
chr1	13033	13034	10.8901
chr1	13034	13037	10.4166
chr1	13037	13040	11.3636
chr1	13040	13044	10.8901
chr1	13044	13047	11.3636
chr1	13047	13048	11.8371
chr1	13048	13049	12.3105
chr1	13049	13051	12.784
chr1	13051	13052	12.3105
chr1	13052	13053	11.3636
chr1	13053	13057	11.8371
chr1	13057	13059	11.3636
chr1	13059	13060	10.8901
chr1	13060	13061	9.46965
chr1	13061	13065	8.52269
chr1	13065	13066	8.99617
chr1	13066	13067	8.52269
chr1	13067	13068	7.57572
chr1	13068	13072	6.15527
chr1	13072	13076	6.62876
chr1	13076	13078	6.15527
chr1	13078	13083	4.73483
chr1	13083	13085	4.26134
chr1	13085	13086	3.78786
chr1	13086	13088	3.31438
chr1	13088	13091	3.78786
chr1	13091	13092	2.8409
chr1	13092	13094	2.36741
chr1	13094	13097	1.89393
chr1	13097	13098	2.36741
chr1	13098	13099	2.8409
chr1	13099	13107	3.78786
chr1	13107	13115	4.26134
chr1	13115	13116	3.78786
chr1	13116	13117	4.26134
chr1	13117	13128	4.73483
chr1	13128	13133	4.26134
chr1	13133	13134	5.68179
chr1	13134	13135	5.20831
chr1	13135	13136	5.68179
chr1	13136	13137	5.20831
chr1	13137	13138	5.68179
chr1	13138	13139	6.15527
chr1	13139	13140	5.68179
chr1	13140	13141	6.15527
chr1	13141	13147	5.68179
chr1	13147	13150	5.20831
chr1	13150	13153	5.68179
chr1	13153	13154	6.15527
chr1	13154	13156	5.68179
chr1	13156	13159	5.20831
chr1	13159	13161	4.73483
chr1	13161	13162	5.20831
chr1	13162	13164	4.73483
chr1	13164	13168	4.26134
chr1	13168	13169	3.78786
chr1	13169	13172	4.73483
chr1	13172	13175	3.78786
chr1	13175	13181	2.8409
chr1	13181	13184	3.31438
chr1	13184	13186	3.78786
chr1	13186	13190	5.20831
chr1	13190	13191	4.73483
chr1	13191	13192	4.26134
chr1	13192	13194	4.73483
chr1	13194	13195	5.20831
chr1	13195	13196	4.73483
chr1	13196	13197	5.20831
chr1	13197	13199	5.68179
chr1	13199	13200	6.15527
chr1	13200	13201	8.0492
chr1	13201	13205	8.52269
chr1	13205	13206	9.46965
chr1	13206	13207	10.8901
chr1	13207	13211	10.4166
chr1	13211	13216	10.8901
chr1	13216	13219	10.4166
chr1	13219	13220	10.8901
chr1	13220	13222	11.8371
chr1	13222	13223	12.3105
chr1	13223	13224	11.8371
chr1	13224	13225	12.3105
chr1	13225	13228	11.8371
chr1	13228	13229	13.2575
chr1	13229	13233	12.3105
chr1	13233	13235	11.8371
chr1	13235	13237	12.784
chr1	13237	13238	12.3105
chr1	13238	13242	11.8371
chr1	13242	13243	9.94313
chr1	13243	13246	8.52269
chr1	13246	13248	6.62876
chr1	13248	13249	7.10224
chr1	13249	13253	7.57572
chr1	13253	13258	8.0492
chr1	13258	13260	7.57572
chr1	13260	13262	6.15527
chr1	13262	13269	5.20831
chr1	13269	13273	3.31438
chr1	13273	13276	2.8409
chr1	13276	13278	1.42045
chr1	13278	13284	1.89393
chr1	13284	13288	1.42045
chr1	13288	13290	1.89393
chr1	13290	13291	2.36741
chr1	13291	13292	2.8409
chr1	13292	13303	2.36741
chr1	13303	13307	1.89393
chr1	13307	13310	1.42045
chr1	13310	13311	0.946965
chr1	13311	13313	1.42045
chr1	13313	13317	0.946965
chr1	13317	13319	0.473483
chr1	13319	13322	0.946965
chr1	13322	13326	1.42045
chr1	13326	13332	1.89393
chr1	13332	13339	2.36741
chr1	13339	13360	2.8409
chr1	13360	13361	2.36741
chr1	13361	13362	1.89393
chr1	13362	13369	2.36741
chr1	13369	13371	1.89393
chr1	13371	13375	1.42045
chr1	13375	13376	0.946965
chr1	13376	13379	1.42045
chr1	13379	13388	0.946965
chr1	13388	13391	1.42045
chr1	13391	13393	0.946965
chr1	13393	13402	1.42045
chr1	13402	13408	1.89393
chr1	13408	13412	1.42045
chr1	13412	13421	0.946965
chr1	13421	13423	1.42045
chr1	13423	13425	3.31438
chr1	13425	13426	3.78786
chr1	13426	13436	4.26134
chr1	13436	13445	3.78786
chr1	13445	13449	2.8409
chr1	13449	13450	1.89393
chr1	13450	13451	1.42045
chr1	13451	13463	0.946965
chr1	13463	13464	0.473483
chr1	13464	13470	0.0
chr1	13470	13491	0.473483
chr1	13491	13498	0.946965
chr1	13498	13504	0.473483
chr1	13504	13508	0.946965
chr1	13508	13509	1.42045
chr1	13509	13510	2.36741
chr1	13510	13516	3.31438
chr1	13516	13525	3.78786
chr1	13525	13533	3.31438
chr1	13533	13534	2.8409
chr1	13534	13535	2.36741
chr1	13535	13547	1.89393
chr1	13547	13548	1.42045
chr1	13548	13550	0.473483
chr1	13550	13628	0.0
chr1	13628	13629	0.473483
chr1	13629	13644	1.42045
chr1	13644	13652	1.89393
chr1	13652	13655	1.42045
chr1	13655	13657	0.946965
chr1	13657	13660	1.42045
chr1	13660	13661	1.89393
chr1	13661	13667	2.36741
chr1	13667	13672	2.8409
chr1	13672	13673	2.36741
chr1	13673	13677	2.8409
chr1	13677	13678	2.36741
chr1	13678	13680	2.8409
chr1	13680	13681	3.31438
chr1	13681	13686	2.8409
chr1	13686	13691	3.31438
chr1	13691	13698	3.78786
chr1	13698	13699	4.26134
chr1	13699	13702	3.31438
chr1	13702	13704	2.8409
chr1	13704	13708	1.89393
chr1	13708	13716	2.36741
chr1	13716	13717	1.89393
chr1	13717	13728	2.36741
chr1	13728	13734	1.89393
chr1	13734	13741	1.42045
chr1	13741	13746	0.946965
chr1	13746	13749	0.473483
chr1	13749	13758	0.946965
chr1	13758	13766	1.89393
chr1	13766	13767	2.36741
chr1	13767	13773	2.8409
chr1	13773	13776	4.26134
chr1	13776	13778	3.31438
chr1	13778	13788	3.78786
chr1	13788	13789	3.31438
chr1	13789	13794	2.8409
chr1	13794	13800	2.36741
chr1	13800	13801	1.89393
chr1	13801	13803	1.42045
chr1	13803	13815	0.946965
chr1	13815	13816	1.42045
chr1	13816	13818	0.473483
chr1	13818	13821	1.42045
chr1	13821	13829	1.89393
chr1	13829	13843	2.36741
chr1	13843	13844	2.8409
chr1	13844	13845	2.36741
chr1	13845	13848	1.89393
chr1	13848	13849	1.42045
chr1	13849	13850	1.89393
chr1	13850	13872	1.42045
chr1	13872	13882	0.946965
chr1	13882	13891	0.473483
chr1	13891	13892	0.946965
chr1	13892	13893	0.473483
chr1	13893	13934	0.946965
chr1	13934	13935	0.473483
chr1	13935	13992	0.0
chr1	13992	14035	0.473483
chr1	14035	14054	0.0
chr1	14054	14088	0.473483
chr1	14088	14178	0.0
chr1	14178	14209	0.473483
chr1	14209	14237	0.0
chr1	14237	14272	0.473483
chr1	14272	14315	0.0
chr1	14315	14333	0.473483
chr1	14333	14356	0.946965
chr1	14356	14386	0.0
chr1	14386	14416	0.473483
chr1	14416	14418	0.946965
chr1	14418	14419	2.36741
chr1	14419	14429	2.8409
chr1	14429	14446	2.36741
chr1	14446	14449	1.89393
chr1	14449	14452	1.42045
chr1	14452	14461	0.946965
chr1	14461	14649	0.0
chr1	14649	14692	0.473483
chr1	14692	14783	0.0
chr1	14783	14824	0.473483
chr1	14824	15128	0.0
chr1	15128	15143	0.473483
chr1	15143	15146	0.946965
chr1	15146	15182	0.473483
chr1	15182	15192	0.0
chr1	15192	15230	0.473483
chr1	15230	15301	0.0
chr1	15301	15337	0.473483
chr1	15337	15338	0.0
chr1	15338	15341	0.473483
chr1	15341	15347	0.946965
chr1	15347	15364	1.42045
chr1	15364	15383	0.946965
chr1	15383	15390	0.473483
chr1	15390	15652	0.0
chr1	15652	15695	0.473483
chr1	15695	15847	0.0
chr1	15847	15890	0.473483
chr1	15890	16062	0.0
chr1	16062	16104	0.473483
chr1	16104	16241	0.0
chr1	16241	16254	0.473483
chr1	16254	16256	0.946965
chr1	16256	16258	1.42045
chr1	16258	16262	2.36741
chr1	16262	16265	2.8409
chr1	16265	16272	3.78786
chr1	16272	16274	4.26134
chr1	16274	16281	4.73483
chr1	16281	16282	4.26134
chr1	16282	16283	3.78786
chr1	16283	16289	3.31438
chr1	16289	16293	2.8409
chr1	16293	16294	2.36741
chr1	16294	16295	1.42045
chr1	16295	16305	1.89393
chr1	16305	16315	1.42045
chr1	16315	16316	0.946965
chr1	16316	16318	0.473483
chr1	16318	16319	0.946965
chr1	16319	16323	1.42045
chr1	16323	16338	1.89393
chr1	16338	16345	1.42045
chr1	16345	16354	0.946965
chr1	16354	16356	0.0
chr1	16356	16368	0.473483
chr1	16368	16411	0.0
chr1	16411	16412	0.473483
chr1	16412	16424	0.946965
chr1	16424	16426	1.42045
chr1	16426	16446	2.8409
chr1	16446	16449	2.36741
chr1	16449	16450	2.8409
chr1	16450	16451	2.36741
chr1	16451	16454	1.89393
chr1	16454	16468	1.42045
chr1	16468	16485	0.946965
chr1	16485	16494	0.473483
chr1	16494	16518	0.0
chr1	16518	16529	0.473483
chr1	16529	16557	0.946965
chr1	16557	16560	0.473483
chr1	16560	16572	0.946965
chr1	16572	16602	0.473483
chr1	16602	16662	0.0
chr1	16662	16679	0.473483
chr1	16679	16704	0.946965
chr1	16704	16721	0.473483
chr1	16721	16816	0.0
chr1	16816	16841	0.473483
chr1	16841	16959	0.0
chr1	16959	16999	0.473483
chr1	16999	17146	0.0
chr1	17146	17157	0.473483
chr1	17157	17158	0.946965
chr1	17158	17175	1.42045
chr1	17175	17176	1.89393
chr1	17176	17185	1.42045
chr1	17185	17189	0.946965
chr1	17189	17212	0.473483
chr1	17212	17218	0.0
chr1	17218	17261	0.473483
chr1	17261	17336	0.0
chr1	17336	17374	0.473483
chr1	17374	17468	0.0
chr1	17468	17480	0.473483
chr1	17480	17489	0.946965
chr1	17489	17523	0.473483
chr1	17523	17546	0.0
chr1	17546	17579	0.473483
chr1	17579	17611	0.0
chr1	17611	17616	0.473483
chr1	17616	17650	0.946965
chr1	17650	17660	1.42045
chr1	17660	17690	0.946965
chr1	17690	17736	0.0
chr1	17736	17744	0.473483
chr1	17744	17779	0.946965
chr1	17779	17786	0.473483
chr1	17786	17791	0.0
chr1	17791	17800	0.473483
chr1	17800	17806	0.946965
chr1	17806	17810	1.42045
chr1	17810	17816	1.89393
chr1	17816	17833	2.36741
chr1	17833	17837	1.89393
chr1	17837	17842	1.42045
chr1	17842	17850	0.946965
chr1	17850	17851	0.473483
chr1	17851	17872	0.0
chr1	17872	17886	0.473483
chr1	17886	17887	0.946965
chr1	17887	17891	1.42045
chr1	17891	17908	1.89393
chr1	17908	17909	1.42045
chr1	17909	17915	0.946965
chr1	17915	17917	0.473483
chr1	17917	17931	0.0
chr1	17931	17974	0.473483
chr1	17974	17992	0.0
chr1	17992	18026	0.473483
chr1	18026	18030	0.0
chr1	18030	18032	0.473483
chr1	18032	18037	0.946965
chr1	18037	18038	1.42045
chr1	18038	18064	1.89393
chr1	18064	18072	1.42045
chr1	18072	18076	0.946965
chr1	18076	18079	1.42045
chr1	18079	18102	0.946965
chr1	18102	18116	0.473483
chr1	18116	18189	0.0
chr1	18189	18190	0.473483
chr1	18190	18216	0.946965
chr1	18216	18219	0.473483
chr1	18219	18222	0.946965
chr1	18222	18223	1.89393
chr1	18223	18224	2.36741
chr1	18224	18225	3.31438
chr1	18225	18226	3.78786
chr1	18226	18228	4.26134
chr1	18228	18230	4.73483
chr1	18230	18231	5.20831
chr1	18231	18242	5.68179
chr1	18242	18243	6.15527
chr1	18243	18247	6.62876
chr1	18247	18261	6.15527
chr1	18261	18265	5.68179
chr1	18265	18266	4.26134
chr1	18266	18268	3.31438
chr1	18268	18269	2.8409
chr1	18269	18271	2.36741
chr1	18271	18273	1.42045
chr1	18273	18278	0.946965
chr1	18278	18281	0.473483
chr1	18281	18284	1.42045
chr1	18284	18307	0.946965
chr1	18307	18405	0.0
chr1	18405	18427	0.473483
chr1	18427	18444	0.0
chr1	18444	18485	0.473483
chr1	18485	18679	0.0
chr1	18679	18681	0.473483
chr1	18681	18684	0.946965
chr1	18684	18686	1.42045
chr1	18686	18713	1.89393
chr1	18713	18715	1.42045
chr1	18715	18717	1.89393
chr1	18717	18719	1.42045
chr1	18719	18729	0.946965
chr1	18729	18734	0.473483
chr1	18734	18737	0.946965
chr1	18737	18749	1.42045
chr1	18749	18754	0.946965
chr1	18754	18756	1.42045
chr1	18756	18767	0.946965
chr1	18767	18787	0.473483
chr1	18787	18791	0.0
chr1	18791	18792	0.473483
chr1	18792	18793	0.946965
chr1	18793	18798	1.42045
chr1	18798	18817	1.89393
chr1	18817	18820	0.946965
chr1	18820	18828	1.42045
chr1	18828	18831	2.36741
chr1	18831	18832	2.8409
chr1	18832	18833	3.31438
chr1	18833	18836	3.78786
chr1	18836	18837	3.31438
chr1	18837	18841	3.78786
chr1	18841	18849	3.31438
chr1	18849	18860	3.78786
chr1	18860	18861	3.31438
chr1	18861	18862	2.8409
chr1	18862	18870	2.36741
chr1	18870	18874	1.42045
chr1	18874	18876	0.946965
chr1	18876	18879	0.473483
chr1	18879	18881	0.0
chr1	18881	18882	0.473483
chr1	18882	18896	0.946965
chr1	18896	18903	1.42045
chr1	18903	18904	0.946965
chr1	18904	18924	1.42045
chr1	18924	18927	0.473483
chr1	18927	18929	0.946965
chr1	18929	18970	0.473483
chr1	18970	18977	0.0
chr1	18977	19009	0.473483
chr1	19009	19023	0.946965
chr1	19023	19024	1.42045
chr1	19024	19026	1.89393
chr1	19026	19049	2.36741
chr1	19049	19051	1.89393
chr1	19051	19063	0.946965
chr1	19063	19064	0.473483
chr1	19064	19066	0.0
chr1	19066	19108	0.473483
chr1	19108	19142	0.0
chr1	19142	19160	0.473483
chr1	19160	19163	0.946965
chr1	19163	19164	1.42045
chr1	19164	19167	1.89393
chr1	19167	19171	2.36741
chr1	19171	19185	2.8409
chr1	19185	19201	2.36741
chr1	19201	19203	1.89393
chr1	19203	19206	1.42045
chr1	19206	19214	0.473483
chr1	19214	19228	0.0
chr1	19228	19263	0.473483
chr1	19263	19280	0.0
