# Supplementary material for: Structural modularity of the XIST ribonucleoprotein complex
Source: Nat Commun. 2020 Dec 2;11:6163. doi: 10.1038/s41467-020-20040-3 (PMC7710737; doi:10.1038/s41467-020-20040-3)
Supplement: Supplementary file 6 — Source Data [file 41467_2020_20040_MOESM6_ESM.zip › sourcedata/fig2efgi/K562_PUS1_0_neg_XIST_1_hsXIST.bedgraph]

chr1	0	45	0.0
chr1	45	47	0.222635
chr1	47	48	0.445269
chr1	48	52	0.667904
chr1	52	53	0.890538
chr1	53	71	1.11317
chr1	71	77	1.33581
chr1	77	89	1.55844
chr1	89	91	1.33581
chr1	91	92	1.11317
chr1	92	94	0.890538
chr1	94	95	1.11317
chr1	95	96	0.890538
chr1	96	116	0.667904
chr1	116	121	0.890538
chr1	121	134	0.667904
chr1	134	135	0.445269
chr1	135	158	0.222635
chr1	158	191	0.0
chr1	191	193	0.222635
chr1	193	207	0.445269
chr1	207	227	0.667904
chr1	227	229	0.445269
chr1	229	292	0.0
chr1	292	326	0.222635
chr1	326	335	0.445269
chr1	335	340	0.222635
chr1	340	342	0.667904
chr1	342	362	0.890538
chr1	362	363	0.667904
chr1	363	364	0.890538
chr1	364	367	1.11317
chr1	367	368	1.33581
chr1	368	375	1.55844
chr1	375	377	1.33581
chr1	377	384	1.11317
chr1	384	392	0.890538
chr1	392	407	0.667904
chr1	407	408	0.890538
chr1	408	412	0.667904
chr1	412	427	0.890538
chr1	427	440	0.667904
chr1	440	441	0.445269
chr1	441	451	0.222635
chr1	451	454	0.445269
chr1	454	459	0.222635
chr1	459	495	0.445269
chr1	495	496	0.890538
chr1	496	498	1.55844
chr1	498	501	1.78108
chr1	501	502	2.00371
chr1	502	512	2.22635
chr1	512	520	2.44898
chr1	520	526	2.67161
chr1	526	539	2.44898
chr1	539	540	2.00371
chr1	540	542	1.33581
chr1	542	543	1.11317
chr1	543	545	0.890538
chr1	545	564	0.222635
chr1	564	598	0.0
chr1	598	605	0.222635
chr1	605	632	0.445269
chr1	632	650	0.0
chr1	650	651	0.445269
chr1	651	654	1.11317
chr1	654	671	1.33581
chr1	671	684	1.11317
chr1	684	686	0.890538
chr1	686	689	0.667904
chr1	689	696	0.445269
chr1	696	698	0.667904
chr1	698	739	0.445269
chr1	739	740	0.222635
chr1	740	743	0.445269
chr1	743	761	0.667904
chr1	761	762	0.890538
chr1	762	771	1.11317
chr1	771	782	0.890538
chr1	782	784	1.11317
chr1	784	785	0.890538
chr1	785	786	1.33581
chr1	786	787	1.55844
chr1	787	806	1.33581
chr1	806	808	1.11317
chr1	808	821	0.890538
chr1	821	822	1.11317
chr1	822	823	1.55844
chr1	823	824	1.78108
chr1	824	825	2.22635
chr1	825	826	2.89425
chr1	826	827	3.33952
chr1	827	828	3.56215
chr1	828	829	3.78479
chr1	829	835	3.11688
chr1	835	840	3.33952
chr1	840	841	3.56215
chr1	841	843	4.23006
chr1	843	850	4.45269
chr1	850	854	4.23006
chr1	854	855	4.45269
chr1	855	865	4.67533
chr1	865	866	4.23006
chr1	866	868	3.78479
chr1	868	869	3.33952
chr1	869	871	2.44898
chr1	871	872	2.22635
chr1	872	876	1.55844
chr1	876	877	1.78108
chr1	877	878	1.55844
chr1	878	880	1.78108
chr1	880	884	2.00371
chr1	884	885	1.78108
chr1	885	887	1.33581
chr1	887	889	1.55844
chr1	889	890	1.78108
chr1	890	891	2.00371
chr1	891	893	2.22635
chr1	893	896	2.44898
chr1	896	897	2.89425
chr1	897	898	3.11688
chr1	898	904	2.89425
chr1	904	906	3.11688
chr1	906	907	3.33952
chr1	907	908	3.56215
chr1	908	912	4.00742
chr1	912	914	4.23006
chr1	914	915	4.45269
chr1	915	916	4.67533
chr1	916	917	4.89796
chr1	917	918	5.34323
chr1	918	919	5.12059
chr1	919	920	5.34323
chr1	920	922	5.56586
chr1	922	923	5.34323
chr1	923	927	5.12059
chr1	927	931	5.34323
chr1	931	933	4.89796
chr1	933	935	4.45269
chr1	935	936	4.67533
chr1	936	937	5.56586
chr1	937	938	5.7885
chr1	938	941	6.23377
chr1	941	943	5.7885
chr1	943	944	6.4564
chr1	944	946	6.67904
chr1	946	947	6.90167
chr1	947	948	7.12431
chr1	948	949	6.67904
chr1	949	950	6.90167
chr1	950	951	7.34694
chr1	951	952	7.12431
chr1	952	958	6.67904
chr1	958	960	6.4564
chr1	960	961	6.23377
chr1	961	962	5.7885
chr1	962	963	5.56586
chr1	963	965	5.34323
chr1	965	966	5.56586
chr1	966	967	5.7885
chr1	967	969	6.01113
chr1	969	970	5.7885
chr1	970	973	6.23377
chr1	973	974	7.56957
chr1	974	975	7.79221
chr1	975	979	8.01484
chr1	979	980	7.79221
chr1	980	981	6.90167
chr1	981	982	5.7885
chr1	982	983	6.01113
chr1	983	985	6.4564
chr1	985	986	6.67904
chr1	986	987	6.90167
chr1	987	988	6.4564
chr1	988	990	6.23377
chr1	990	992	5.7885
chr1	992	993	5.12059
chr1	993	998	5.7885
chr1	998	1003	5.56586
chr1	1003	1007	5.34323
chr1	1007	1008	5.12059
chr1	1008	1010	5.34323
chr1	1010	1013	5.12059
chr1	1013	1016	4.67533
chr1	1016	1018	3.33952
chr1	1018	1022	2.89425
chr1	1022	1024	2.67161
chr1	1024	1025	2.22635
chr1	1025	1037	1.11317
chr1	1037	1040	0.445269
chr1	1040	1052	0.222635
chr1	1052	1056	0.0
chr1	1056	1064	0.222635
chr1	1064	1068	1.11317
chr1	1068	1070	1.33581
chr1	1070	1080	1.55844
chr1	1080	1082	2.00371
chr1	1082	1091	2.22635
chr1	1091	1092	2.44898
chr1	1092	1094	2.67161
chr1	1094	1101	2.89425
chr1	1101	1102	3.11688
chr1	1102	1104	3.56215
chr1	1104	1106	3.78479
chr1	1106	1109	3.11688
chr1	1109	1110	3.33952
chr1	1110	1111	3.11688
chr1	1111	1113	3.33952
chr1	1113	1123	3.11688
chr1	1123	1126	2.67161
chr1	1126	1129	2.44898
chr1	1129	1130	2.67161
chr1	1130	1131	2.89425
chr1	1131	1132	3.11688
chr1	1132	1134	3.78479
chr1	1134	1135	4.45269
chr1	1135	1138	4.89796
chr1	1138	1139	4.67533
chr1	1139	1141	5.34323
chr1	1141	1143	5.12059
chr1	1143	1144	4.89796
chr1	1144	1148	4.45269
chr1	1148	1149	4.23006
chr1	1149	1150	4.00742
chr1	1150	1151	4.67533
chr1	1151	1152	4.89796
chr1	1152	1155	5.34323
chr1	1155	1158	5.12059
chr1	1158	1159	5.34323
chr1	1159	1160	5.56586
chr1	1160	1164	5.7885
chr1	1164	1166	6.01113
chr1	1166	1167	6.23377
chr1	1167	1168	6.4564
chr1	1168	1169	6.67904
chr1	1169	1172	6.90167
chr1	1172	1175	6.4564
chr1	1175	1176	6.23377
chr1	1176	1177	5.56586
chr1	1177	1178	5.34323
chr1	1178	1179	4.23006
chr1	1179	1180	4.00742
chr1	1180	1183	4.23006
chr1	1183	1184	3.56215
chr1	1184	1185	4.00742
chr1	1185	1190	4.23006
chr1	1190	1194	4.45269
chr1	1194	1195	3.56215
chr1	1195	1196	3.78479
chr1	1196	1202	3.11688
chr1	1202	1203	2.89425
chr1	1203	1205	3.11688
chr1	1205	1206	3.33952
chr1	1206	1208	3.56215
chr1	1208	1210	3.33952
chr1	1210	1212	3.11688
chr1	1212	1214	2.67161
chr1	1214	1216	2.89425
chr1	1216	1218	3.11688
chr1	1218	1223	2.89425
chr1	1223	1226	2.67161
chr1	1226	1228	2.89425
chr1	1228	1239	2.44898
chr1	1239	1242	2.22635
chr1	1242	1244	2.44898
chr1	1244	1246	2.67161
chr1	1246	1247	2.44898
chr1	1247	1249	2.22635
chr1	1249	1250	2.00371
chr1	1250	1251	1.78108
chr1	1251	1253	2.00371
chr1	1253	1255	2.44898
chr1	1255	1258	2.22635
chr1	1258	1259	2.00371
chr1	1259	1260	2.22635
chr1	1260	1261	2.44898
chr1	1261	1263	2.67161
chr1	1263	1264	2.89425
chr1	1264	1265	3.11688
chr1	1265	1266	3.33952
chr1	1266	1269	3.56215
chr1	1269	1275	3.33952
chr1	1275	1277	3.56215
chr1	1277	1282	3.78479
chr1	1282	1285	4.00742
chr1	1285	1286	3.78479
chr1	1286	1288	4.00742
chr1	1288	1289	3.78479
chr1	1289	1295	4.00742
chr1	1295	1297	3.56215
chr1	1297	1300	3.78479
chr1	1300	1303	4.00742
chr1	1303	1304	3.78479
chr1	1304	1305	3.33952
chr1	1305	1306	3.11688
chr1	1306	1308	3.33952
chr1	1308	1310	2.89425
chr1	1310	1313	2.67161
chr1	1313	1315	3.33952
chr1	1315	1316	3.56215
chr1	1316	1317	3.33952
chr1	1317	1318	3.56215
chr1	1318	1321	3.33952
chr1	1321	1322	3.11688
chr1	1322	1323	3.33952
chr1	1323	1324	3.56215
chr1	1324	1325	4.23006
chr1	1325	1326	5.12059
chr1	1326	1329	5.34323
chr1	1329	1332	5.12059
chr1	1332	1334	5.34323
chr1	1334	1335	5.12059
chr1	1335	1336	5.56586
chr1	1336	1339	5.7885
chr1	1339	1340	5.56586
chr1	1340	1345	5.7885
chr1	1345	1346	6.01113
chr1	1346	1348	6.23377
chr1	1348	1349	6.67904
chr1	1349	1350	7.12431
chr1	1350	1352	6.67904
chr1	1352	1353	6.90167
chr1	1353	1355	7.34694
chr1	1355	1356	7.56957
chr1	1356	1359	6.90167
chr1	1359	1361	6.67904
chr1	1361	1365	6.4564
chr1	1365	1366	6.23377
chr1	1366	1370	4.45269
chr1	1370	1375	4.23006
chr1	1375	1377	3.78479
chr1	1377	1378	3.11688
chr1	1378	1380	2.89425
chr1	1380	1382	2.44898
chr1	1382	1384	2.22635
chr1	1384	1387	2.00371
chr1	1387	1390	1.78108
chr1	1390	1391	1.55844
chr1	1391	1392	1.33581
chr1	1392	1393	1.11317
chr1	1393	1395	0.890538
chr1	1395	1396	0.667904
chr1	1396	1399	0.222635
chr1	1399	1421	0.0
chr1	1421	1426	0.222635
chr1	1426	1427	0.445269
chr1	1427	1436	0.890538
chr1	1436	1437	1.11317
chr1	1437	1438	1.55844
chr1	1438	1445	2.00371
chr1	1445	1446	2.44898
chr1	1446	1450	2.67161
chr1	1450	1451	2.89425
chr1	1451	1452	3.11688
chr1	1452	1453	3.33952
chr1	1453	1464	3.56215
chr1	1464	1465	4.00742
chr1	1465	1469	3.78479
chr1	1469	1471	3.56215
chr1	1471	1480	3.11688
chr1	1480	1482	2.44898
chr1	1482	1485	2.00371
chr1	1485	1488	2.22635
chr1	1488	1490	1.78108
chr1	1490	1493	1.55844
chr1	1493	1495	1.33581
chr1	1495	1497	0.890538
chr1	1497	1500	0.667904
chr1	1500	1507	1.11317
chr1	1507	1508	0.890538
chr1	1508	1519	0.667904
chr1	1519	1524	0.890538
chr1	1524	1526	0.667904
chr1	1526	1529	0.890538
chr1	1529	1535	0.667904
chr1	1535	1544	1.11317
chr1	1544	1552	0.890538
chr1	1552	1557	1.11317
chr1	1557	1560	1.33581
chr1	1560	1561	1.55844
chr1	1561	1563	2.00371
chr1	1563	1570	1.78108
chr1	1570	1577	1.55844
chr1	1577	1582	1.11317
chr1	1582	1587	1.33581
chr1	1587	1593	1.55844
chr1	1593	1594	1.78108
chr1	1594	1596	2.00371
chr1	1596	1601	1.78108
chr1	1601	1603	1.55844
chr1	1603	1606	1.11317
chr1	1606	1608	1.33581
chr1	1608	1611	1.55844
chr1	1611	1615	1.78108
chr1	1615	1625	2.00371
chr1	1625	1626	1.78108
chr1	1626	1627	2.00371
chr1	1627	1628	2.22635
chr1	1628	1630	3.11688
chr1	1630	1631	3.33952
chr1	1631	1633	3.11688
chr1	1633	1635	3.33952
chr1	1635	1636	3.56215
chr1	1636	1637	3.33952
chr1	1637	1638	3.56215
chr1	1638	1640	3.78479
chr1	1640	1642	4.23006
chr1	1642	1643	4.89796
chr1	1643	1644	5.12059
chr1	1644	1645	5.7885
chr1	1645	1650	6.01113
chr1	1650	1652	5.7885
chr1	1652	1659	5.56586
chr1	1659	1661	5.34323
chr1	1661	1664	5.7885
chr1	1664	1668	6.01113
chr1	1668	1672	5.56586
chr1	1672	1679	4.45269
chr1	1679	1681	4.67533
chr1	1681	1682	4.23006
chr1	1682	1683	4.00742
chr1	1683	1684	3.78479
chr1	1684	1686	3.56215
chr1	1686	1688	2.67161
chr1	1688	1689	2.00371
chr1	1689	1690	1.78108
chr1	1690	1698	1.55844
chr1	1698	1702	1.33581
chr1	1702	1704	1.55844
chr1	1704	1706	0.890538
chr1	1706	1708	1.11317
chr1	1708	1717	0.890538
chr1	1717	1723	1.11317
chr1	1723	1725	0.890538
chr1	1725	1732	1.11317
chr1	1732	1737	1.33581
chr1	1737	1746	1.55844
chr1	1746	1750	1.33581
chr1	1750	1752	1.55844
chr1	1752	1753	1.78108
chr1	1753	1760	2.00371
chr1	1760	1767	1.78108
chr1	1767	1771	1.55844
chr1	1771	1775	1.78108
chr1	1775	1781	1.55844
chr1	1781	1783	1.33581
chr1	1783	1787	1.55844
chr1	1787	1794	1.78108
chr1	1794	1796	1.33581
chr1	1796	1801	0.890538
chr1	1801	1809	1.11317
chr1	1809	1815	0.890538
chr1	1815	1817	0.667904
chr1	1817	1818	0.890538
chr1	1818	1827	1.11317
chr1	1827	1828	0.890538
chr1	1828	1830	1.11317
chr1	1830	1831	1.78108
chr1	1831	1833	1.55844
chr1	1833	1836	1.78108
chr1	1836	1840	2.00371
chr1	1840	1841	2.22635
chr1	1841	1842	2.44898
chr1	1842	1846	2.67161
chr1	1846	1847	2.89425
chr1	1847	1848	3.11688
chr1	1848	1852	3.33952
chr1	1852	1858	3.56215
chr1	1858	1860	3.78479
chr1	1860	1861	4.00742
chr1	1861	1862	3.78479
chr1	1862	1864	3.56215
chr1	1864	1865	3.78479
chr1	1865	1866	4.23006
chr1	1866	1867	4.89796
chr1	1867	1868	5.56586
chr1	1868	1869	6.01113
chr1	1869	1870	6.4564
chr1	1870	1871	7.34694
chr1	1871	1872	8.23748
chr1	1872	1874	8.01484
chr1	1874	1875	7.34694
chr1	1875	1877	7.12431
chr1	1877	1880	6.90167
chr1	1880	1885	6.67904
chr1	1885	1889	6.4564
chr1	1889	1890	6.23377
chr1	1890	1892	6.01113
chr1	1892	1894	5.7885
chr1	1894	1896	5.12059
chr1	1896	1898	4.89796
chr1	1898	1901	5.12059
chr1	1901	1902	5.34323
chr1	1902	1904	5.12059
chr1	1904	1907	4.89796
chr1	1907	1910	4.67533
chr1	1910	1912	3.56215
chr1	1912	1913	3.33952
chr1	1913	1914	3.11688
chr1	1914	1918	2.00371
chr1	1918	1929	2.22635
chr1	1929	1935	2.00371
chr1	1935	1939	1.78108
chr1	1939	1941	1.33581
chr1	1941	1944	0.890538
chr1	1944	1956	0.667904
chr1	1956	1958	0.445269
chr1	1958	1962	0.222635
chr1	1962	2061	0.0
chr1	2061	2064	0.222635
chr1	2064	2070	0.445269
chr1	2070	2072	0.667904
chr1	2072	2074	0.890538
chr1	2074	2079	1.11317
chr1	2079	2081	1.33581
chr1	2081	2097	1.55844
chr1	2097	2099	1.78108
chr1	2099	2105	1.55844
chr1	2105	2106	1.33581
chr1	2106	2108	1.55844
chr1	2108	2114	1.33581
chr1	2114	2118	1.11317
chr1	2118	2141	0.890538
chr1	2141	2147	0.667904
chr1	2147	2150	0.890538
chr1	2150	2157	0.667904
chr1	2157	2158	0.445269
chr1	2158	2163	0.667904
chr1	2163	2164	1.11317
chr1	2164	2167	1.33581
chr1	2167	2168	1.55844
chr1	2168	2179	1.33581
chr1	2179	2180	1.55844
chr1	2180	2182	1.78108
chr1	2182	2191	2.00371
chr1	2191	2194	1.78108
chr1	2194	2195	1.55844
chr1	2195	2206	1.33581
chr1	2206	2211	0.890538
chr1	2211	2214	0.667904
chr1	2214	2222	0.890538
chr1	2222	2223	0.667904
chr1	2223	2225	0.222635
chr1	2225	2239	0.445269
chr1	2239	2252	0.667904
chr1	2252	2258	0.445269
chr1	2258	2269	0.222635
chr1	2269	2274	0.0
chr1	2274	2278	0.445269
chr1	2278	2292	0.890538
chr1	2292	2303	1.11317
chr1	2303	2318	1.33581
chr1	2318	2322	0.890538
chr1	2322	2336	0.445269
chr1	2336	2343	0.222635
chr1	2343	2355	0.0
chr1	2355	2399	0.222635
chr1	2399	2438	0.0
chr1	2438	2441	0.222635
chr1	2441	2452	0.445269
chr1	2452	2460	0.667904
chr1	2460	2474	0.890538
chr1	2474	2482	1.11317
chr1	2482	2496	0.890538
chr1	2496	2504	0.667904
chr1	2504	2506	0.445269
chr1	2506	2525	0.222635
chr1	2525	2555	0.0
chr1	2555	2562	0.222635
chr1	2562	2596	0.445269
chr1	2596	2599	0.890538
chr1	2599	2602	0.667904
chr1	2602	2605	0.890538
chr1	2605	2606	0.667904
chr1	2606	2613	0.890538
chr1	2613	2615	1.11317
chr1	2615	2624	1.33581
chr1	2624	2627	1.55844
chr1	2627	2628	1.78108
chr1	2628	2640	2.00371
chr1	2640	2643	1.55844
chr1	2643	2646	1.78108
chr1	2646	2650	1.55844
chr1	2650	2657	1.33581
chr1	2657	2659	1.11317
chr1	2659	2668	0.890538
chr1	2668	2671	0.667904
chr1	2671	2674	0.222635
chr1	2674	2686	0.445269
chr1	2686	2699	0.222635
chr1	2699	2703	0.445269
chr1	2703	2718	0.667904
chr1	2718	2743	0.445269
chr1	2743	2747	0.222635
chr1	2747	2758	0.0
chr1	2758	2761	0.445269
chr1	2761	2777	0.667904
chr1	2777	2778	0.890538
chr1	2778	2800	1.11317
chr1	2800	2804	0.667904
chr1	2804	2821	0.445269
chr1	2821	2822	0.222635
chr1	2822	2872	0.0
chr1	2872	2905	0.222635
chr1	2905	2916	0.445269
chr1	2916	2917	0.222635
chr1	2917	2928	0.445269
chr1	2928	2932	0.667904
chr1	2932	2949	0.890538
chr1	2949	2952	0.667904
chr1	2952	2954	0.445269
chr1	2954	2957	0.667904
chr1	2957	2974	0.445269
chr1	2974	2975	0.667904
chr1	2975	2977	0.445269
chr1	2977	2982	0.667904
chr1	2982	2998	0.890538
chr1	2998	2999	0.667904
chr1	2999	3000	0.890538
chr1	3000	3002	1.11317
chr1	3002	3006	1.33581
chr1	3006	3013	1.55844
chr1	3013	3018	1.78108
chr1	3018	3021	1.55844
chr1	3021	3025	1.78108
chr1	3025	3033	1.55844
chr1	3033	3037	1.78108
chr1	3037	3038	2.00371
chr1	3038	3044	2.44898
chr1	3044	3046	2.22635
chr1	3046	3049	2.00371
chr1	3049	3050	2.22635
chr1	3050	3056	2.00371
chr1	3056	3057	2.22635
chr1	3057	3060	2.00371
chr1	3060	3065	2.22635
chr1	3065	3072	1.78108
chr1	3072	3074	1.55844
chr1	3074	3078	1.78108
chr1	3078	3081	1.55844
chr1	3081	3082	1.33581
chr1	3082	3084	1.55844
chr1	3084	3088	1.78108
chr1	3088	3090	2.00371
chr1	3090	3093	2.22635
chr1	3093	3098	2.00371
chr1	3098	3103	1.78108
chr1	3103	3106	1.55844
chr1	3106	3113	1.78108
chr1	3113	3116	2.00371
chr1	3116	3117	1.78108
chr1	3117	3122	1.33581
chr1	3122	3126	1.11317
chr1	3126	3134	0.890538
chr1	3134	3146	0.667904
chr1	3146	3149	0.890538
chr1	3149	3156	0.667904
chr1	3156	3163	0.445269
chr1	3163	3176	0.890538
chr1	3176	3177	0.667904
chr1	3177	3190	0.890538
chr1	3190	3191	0.667904
chr1	3191	3192	1.11317
chr1	3192	3193	1.33581
chr1	3193	3196	1.55844
chr1	3196	3203	1.78108
chr1	3203	3205	2.00371
chr1	3205	3206	2.67161
chr1	3206	3215	2.22635
chr1	3215	3218	2.44898
chr1	3218	3219	2.67161
chr1	3219	3220	3.78479
chr1	3220	3221	4.00742
chr1	3221	3224	4.23006
chr1	3224	3225	4.67533
chr1	3225	3235	4.89796
chr1	3235	3236	4.45269
chr1	3236	3240	4.23006
chr1	3240	3249	4.00742
chr1	3249	3255	3.33952
chr1	3255	3259	3.56215
chr1	3259	3262	3.33952
chr1	3262	3264	2.00371
chr1	3264	3265	1.78108
chr1	3265	3267	1.33581
chr1	3267	3268	1.11317
chr1	3268	3276	0.667904
chr1	3276	3279	0.445269
chr1	3279	3281	0.222635
chr1	3281	3298	0.445269
chr1	3298	3304	0.222635
chr1	3304	3312	0.667904
chr1	3312	3321	0.890538
chr1	3321	3325	1.11317
chr1	3325	3329	0.890538
chr1	3329	3343	1.11317
chr1	3343	3348	1.33581
chr1	3348	3351	0.890538
chr1	3351	3356	0.667904
chr1	3356	3373	0.445269
chr1	3373	3379	0.222635
chr1	3379	3387	0.445269
chr1	3387	3406	0.222635
chr1	3406	3422	0.445269
chr1	3422	3441	0.222635
chr1	3441	3442	0.667904
chr1	3442	3446	0.890538
chr1	3446	3453	1.11317
chr1	3453	3472	1.33581
chr1	3472	3483	2.00371
chr1	3483	3485	2.44898
chr1	3485	3486	2.00371
chr1	3486	3488	1.78108
chr1	3488	3493	2.00371
chr1	3493	3496	1.78108
chr1	3496	3505	1.55844
chr1	3505	3507	1.33581
chr1	3507	3514	1.55844
chr1	3514	3515	1.33581
chr1	3515	3516	1.55844
chr1	3516	3517	1.33581
chr1	3517	3527	1.55844
chr1	3527	3530	1.11317
chr1	3530	3533	0.890538
chr1	3533	3536	0.667904
chr1	3536	3546	0.445269
chr1	3546	3556	0.667904
chr1	3556	3557	0.890538
chr1	3557	3561	0.667904
chr1	3561	3590	0.445269
chr1	3590	3609	0.222635
chr1	3609	3643	0.445269
chr1	3643	3650	0.222635
chr1	3650	3674	0.0
chr1	3674	3678	0.445269
chr1	3678	3705	0.667904
chr1	3705	3706	1.33581
chr1	3706	3708	1.55844
chr1	3708	3709	1.78108
chr1	3709	3710	2.22635
chr1	3710	3717	2.44898
chr1	3717	3722	2.22635
chr1	3722	3729	2.00371
chr1	3729	3734	2.22635
chr1	3734	3744	2.44898
chr1	3744	3749	2.67161
chr1	3749	3750	1.78108
chr1	3750	3753	1.55844
chr1	3753	3758	1.11317
chr1	3758	3773	0.890538
chr1	3773	3778	0.667904
chr1	3778	3788	0.445269
chr1	3788	3789	0.222635
chr1	3789	3798	0.445269
chr1	3798	3806	0.222635
chr1	3806	3809	0.667904
chr1	3809	3810	0.890538
chr1	3810	3815	1.55844
chr1	3815	3817	1.78108
chr1	3817	3818	2.00371
chr1	3818	3823	2.22635
chr1	3823	3827	2.44898
chr1	3827	3831	2.22635
chr1	3831	3844	2.44898
chr1	3844	3845	2.67161
chr1	3845	3846	2.89425
chr1	3846	3848	3.11688
chr1	3848	3850	3.56215
chr1	3850	3853	2.89425
chr1	3853	3854	2.67161
chr1	3854	3859	2.00371
chr1	3859	3861	1.78108
chr1	3861	3865	1.55844
chr1	3865	3867	1.78108
chr1	3867	3875	1.55844
chr1	3875	3878	1.11317
chr1	3878	3880	1.33581
chr1	3880	3885	1.55844
chr1	3885	3888	1.33581
chr1	3888	3889	1.11317
chr1	3889	3891	0.890538
chr1	3891	3892	1.11317
chr1	3892	3903	0.890538
chr1	3903	3906	1.55844
chr1	3906	3908	1.78108
chr1	3908	3909	2.00371
chr1	3909	3915	1.78108
chr1	3915	3922	2.00371
chr1	3922	3925	1.78108
chr1	3925	3927	2.00371
chr1	3927	3930	2.22635
chr1	3930	3932	2.00371
chr1	3932	3933	2.22635
chr1	3933	3934	2.44898
chr1	3934	3936	2.22635
chr1	3936	3937	2.67161
chr1	3937	3940	2.89425
chr1	3940	3942	3.11688
chr1	3942	3947	3.56215
chr1	3947	3949	2.89425
chr1	3949	3951	2.22635
chr1	3951	3955	2.00371
chr1	3955	3961	2.22635
chr1	3961	3965	2.00371
chr1	3965	3968	2.22635
chr1	3968	3970	2.00371
chr1	3970	3972	1.78108
chr1	3972	3976	1.55844
chr1	3976	3977	1.33581
chr1	3977	3980	1.55844
chr1	3980	3984	1.33581
chr1	3984	3986	1.11317
chr1	3986	3989	0.667904
chr1	3989	4009	0.890538
chr1	4009	4015	0.667904
chr1	4015	4026	0.445269
chr1	4026	4028	0.890538
chr1	4028	4033	1.11317
chr1	4033	4042	0.890538
chr1	4042	4054	0.667904
chr1	4054	4070	0.890538
chr1	4070	4072	0.445269
chr1	4072	4097	0.222635
chr1	4097	4103	0.0
chr1	4103	4104	0.222635
chr1	4104	4105	0.445269
chr1	4105	4109	0.667904
chr1	4109	4119	0.890538
chr1	4119	4147	1.11317
chr1	4147	4149	0.667904
chr1	4149	4152	0.445269
chr1	4152	4156	0.222635
chr1	4156	4157	0.445269
chr1	4157	4162	0.667904
chr1	4162	4165	0.445269
chr1	4165	4171	0.890538
chr1	4171	4187	1.11317
chr1	4187	4199	1.33581
chr1	4199	4201	1.11317
chr1	4201	4204	0.890538
chr1	4204	4208	1.11317
chr1	4208	4213	0.667904
chr1	4213	4215	0.890538
chr1	4215	4219	0.667904
chr1	4219	4223	0.890538
chr1	4223	4227	1.11317
chr1	4227	4229	1.33581
chr1	4229	4231	1.55844
chr1	4231	4248	1.33581
chr1	4248	4249	1.11317
chr1	4249	4251	1.55844
chr1	4251	4253	1.33581
chr1	4253	4256	1.78108
chr1	4256	4257	1.55844
chr1	4257	4267	1.78108
chr1	4267	4268	1.55844
chr1	4268	4273	1.78108
chr1	4273	4274	1.55844
chr1	4274	4287	1.78108
chr1	4287	4293	2.00371
chr1	4293	4294	1.78108
chr1	4294	4296	2.00371
chr1	4296	4301	1.78108
chr1	4301	4311	1.55844
chr1	4311	4312	1.33581
chr1	4312	4315	1.11317
chr1	4315	4319	0.890538
chr1	4319	4338	0.667904
chr1	4338	4339	0.445269
chr1	4339	4380	0.222635
chr1	4380	4381	0.445269
chr1	4381	4383	0.667904
chr1	4383	4409	0.890538
chr1	4409	4411	1.11317
chr1	4411	4424	1.55844
chr1	4424	4425	1.33581
chr1	4425	4427	1.11317
chr1	4427	4429	0.890538
chr1	4429	4430	1.11317
chr1	4430	4433	1.33581
chr1	4433	4449	1.11317
chr1	4449	4455	0.890538
chr1	4455	4472	0.445269
chr1	4472	4476	0.222635
chr1	4476	4477	0.445269
chr1	4477	4503	0.667904
chr1	4503	4507	0.890538
chr1	4507	4512	1.11317
chr1	4512	4513	1.33581
chr1	4513	4515	1.11317
chr1	4515	4520	0.890538
chr1	4520	4521	1.11317
chr1	4521	4523	0.890538
chr1	4523	4528	1.33581
chr1	4528	4539	1.55844
chr1	4539	4546	1.78108
chr1	4546	4551	1.55844
chr1	4551	4552	1.33581
chr1	4552	4555	1.55844
chr1	4555	4560	1.33581
chr1	4560	4564	1.11317
chr1	4564	4567	1.33581
chr1	4567	4572	0.890538
chr1	4572	4582	0.667904
chr1	4582	4587	0.445269
chr1	4587	4607	0.667904
chr1	4607	4610	0.445269
chr1	4610	4625	0.667904
chr1	4625	4626	0.890538
chr1	4626	4630	0.667904
chr1	4630	4654	0.445269
chr1	4654	4660	0.222635
chr1	4660	4661	0.445269
chr1	4661	4663	0.667904
chr1	4663	4664	0.890538
chr1	4664	4667	1.11317
chr1	4667	4668	1.33581
chr1	4668	4674	1.55844
chr1	4674	4677	1.78108
chr1	4677	4679	2.00371
chr1	4679	4681	2.22635
chr1	4681	4685	2.44898
chr1	4685	4686	2.89425
chr1	4686	4687	3.33952
chr1	4687	4689	3.56215
chr1	4689	4696	3.78479
chr1	4696	4701	4.23006
chr1	4701	4704	4.45269
chr1	4704	4705	4.23006
chr1	4705	4706	4.00742
chr1	4706	4707	3.78479
chr1	4707	4710	3.56215
chr1	4710	4712	3.78479
chr1	4712	4717	3.56215
chr1	4717	4721	3.33952
chr1	4721	4725	2.67161
chr1	4725	4726	2.44898
chr1	4726	4728	2.67161
chr1	4728	4729	2.44898
chr1	4729	4730	2.22635
chr1	4730	4731	2.44898
chr1	4731	4740	2.22635
chr1	4740	4745	1.78108
chr1	4745	4750	1.55844
chr1	4750	4751	1.33581
chr1	4751	4756	1.55844
chr1	4756	4760	1.33581
chr1	4760	4761	1.11317
chr1	4761	4763	1.33581
chr1	4763	4769	1.55844
chr1	4769	4774	1.33581
chr1	4774	4777	1.11317
chr1	4777	4795	0.890538
chr1	4795	4805	0.445269
chr1	4805	4807	0.222635
chr1	4807	4811	0.0
chr1	4811	4815	0.445269
chr1	4815	4832	0.667904
chr1	4832	4854	1.11317
chr1	4854	4858	0.667904
chr1	4858	4860	0.445269
chr1	4860	4861	0.667904
chr1	4861	4866	0.890538
chr1	4866	4868	1.11317
chr1	4868	4869	1.33581
chr1	4869	4876	1.55844
chr1	4876	4886	1.11317
chr1	4886	4896	1.33581
chr1	4896	4903	1.55844
chr1	4903	4905	1.33581
chr1	4905	4909	1.11317
chr1	4909	4911	0.890538
chr1	4911	4912	1.11317
chr1	4912	4923	0.890538
chr1	4923	4930	1.11317
chr1	4930	4938	1.33581
chr1	4938	4940	1.55844
chr1	4940	4944	1.33581
chr1	4944	4953	1.11317
chr1	4953	4954	0.890538
chr1	4954	4957	0.667904
chr1	4957	4964	0.890538
chr1	4964	4972	1.11317
chr1	4972	4980	0.667904
chr1	4980	4990	0.445269
chr1	4990	4997	0.667904
chr1	4997	5001	0.890538
chr1	5001	5008	0.667904
chr1	5008	5034	0.445269
chr1	5034	5039	0.222635
chr1	5039	5044	0.0
chr1	5044	5071	0.222635
chr1	5071	5081	0.445269
chr1	5081	5096	0.222635
chr1	5096	5105	0.445269
chr1	5105	5114	0.222635
chr1	5114	5139	0.445269
chr1	5139	5157	0.222635
chr1	5157	5198	0.0
chr1	5198	5211	0.222635
chr1	5211	5212	0.445269
chr1	5212	5214	0.667904
chr1	5214	5216	1.11317
chr1	5216	5217	1.33581
chr1	5217	5218	2.22635
chr1	5218	5219	2.67161
chr1	5219	5220	3.11688
chr1	5220	5221	3.33952
chr1	5221	5222	3.56215
chr1	5222	5225	3.78479
chr1	5225	5226	4.00742
chr1	5226	5227	4.23006
chr1	5227	5228	5.12059
chr1	5228	5230	5.34323
chr1	5230	5231	5.56586
chr1	5231	5233	6.01113
chr1	5233	5234	6.23377
chr1	5234	5235	6.4564
chr1	5235	5242	6.67904
chr1	5242	5255	6.4564
chr1	5255	5256	6.23377
chr1	5256	5258	6.01113
chr1	5258	5261	5.56586
chr1	5261	5264	3.78479
chr1	5264	5266	3.56215
chr1	5266	5269	3.33952
chr1	5269	5270	3.11688
chr1	5270	5271	2.89425
chr1	5271	5273	2.00371
chr1	5273	5274	2.22635
chr1	5274	5275	1.78108
chr1	5275	5277	1.55844
chr1	5277	5287	1.33581
chr1	5287	5304	1.55844
chr1	5304	5307	1.33581
chr1	5307	5311	1.11317
chr1	5311	5312	0.890538
chr1	5312	5315	1.11317
chr1	5315	5322	0.667904
chr1	5322	5329	0.445269
chr1	5329	5344	0.222635
chr1	5344	5356	0.445269
chr1	5356	5360	0.222635
chr1	5360	5364	0.890538
chr1	5364	5365	1.11317
chr1	5365	5374	1.33581
chr1	5374	5382	1.55844
chr1	5382	5384	1.78108
chr1	5384	5385	2.00371
chr1	5385	5386	2.22635
chr1	5386	5393	2.44898
chr1	5393	5403	2.67161
chr1	5403	5408	2.00371
chr1	5408	5409	1.78108
chr1	5409	5414	1.55844
chr1	5414	5415	1.33581
chr1	5415	5418	1.55844
chr1	5418	5426	1.33581
chr1	5426	5428	1.11317
chr1	5428	5429	0.890538
chr1	5429	5431	0.667904
chr1	5431	5436	0.445269
chr1	5436	5437	0.667904
chr1	5437	5438	0.445269
chr1	5438	5440	0.667904
chr1	5440	5444	1.11317
chr1	5444	5447	1.55844
chr1	5447	5448	1.78108
chr1	5448	5454	2.22635
chr1	5454	5458	2.44898
chr1	5458	5464	2.22635
chr1	5464	5467	2.44898
chr1	5467	5468	2.67161
chr1	5468	5469	2.89425
chr1	5469	5473	3.11688
chr1	5473	5479	3.33952
chr1	5479	5482	3.11688
chr1	5482	5484	2.89425
chr1	5484	5488	2.44898
chr1	5488	5489	2.00371
chr1	5489	5492	1.78108
chr1	5492	5493	1.33581
chr1	5493	5498	1.55844
chr1	5498	5504	1.33581
chr1	5504	5505	1.55844
chr1	5505	5507	1.78108
chr1	5507	5510	1.55844
chr1	5510	5513	1.33581
chr1	5513	5516	1.11317
chr1	5516	5525	0.890538
chr1	5525	5532	0.667904
chr1	5532	5534	0.890538
chr1	5534	5547	0.667904
chr1	5547	5549	0.445269
chr1	5549	5553	0.222635
chr1	5553	5556	0.445269
chr1	5556	5576	0.667904
chr1	5576	5578	0.445269
chr1	5578	5583	0.667904
chr1	5583	5596	1.11317
chr1	5596	5597	1.33581
chr1	5597	5599	1.55844
chr1	5599	5600	1.78108
chr1	5600	5605	1.55844
chr1	5605	5606	2.00371
chr1	5606	5607	2.22635
chr1	5607	5613	2.67161
chr1	5613	5620	2.89425
chr1	5620	5622	2.67161
chr1	5622	5626	2.44898
chr1	5626	5627	2.67161
chr1	5627	5629	2.44898
chr1	5629	5640	2.89425
chr1	5640	5644	2.00371
chr1	5644	5649	1.78108
chr1	5649	5650	1.55844
chr1	5650	5651	1.33581
chr1	5651	5653	1.55844
chr1	5653	5668	1.78108
chr1	5668	5670	2.00371
chr1	5670	5673	1.78108
chr1	5673	5693	1.33581
chr1	5693	5695	1.11317
chr1	5695	5696	0.445269
chr1	5696	5712	0.222635
chr1	5712	5737	0.0
chr1	5737	5739	0.222635
chr1	5739	5742	0.445269
chr1	5742	5758	0.667904
chr1	5758	5759	0.890538
chr1	5759	5780	1.11317
chr1	5780	5782	1.33581
chr1	5782	5784	1.11317
chr1	5784	5786	1.33581
chr1	5786	5799	1.11317
chr1	5799	5807	0.890538
chr1	5807	5823	1.11317
chr1	5823	5828	0.667904
chr1	5828	5840	0.445269
chr1	5840	5841	0.667904
chr1	5841	5856	0.445269
chr1	5856	5865	0.667904
chr1	5865	5866	0.890538
chr1	5866	5883	1.11317
chr1	5883	5886	0.890538
chr1	5886	5895	1.11317
chr1	5895	5899	0.890538
chr1	5899	5900	1.11317
chr1	5900	5904	0.890538
chr1	5904	5905	0.667904
chr1	5905	5908	0.890538
chr1	5908	5929	0.667904
chr1	5929	5943	0.445269
chr1	5943	5946	0.222635
chr1	5946	5949	0.445269
chr1	5949	5965	0.222635
chr1	5965	5982	0.667904
chr1	5982	5985	0.890538
chr1	5985	5988	1.33581
chr1	5988	6002	1.11317
chr1	6002	6004	1.33581
chr1	6004	6005	1.55844
chr1	6005	6007	1.78108
chr1	6007	6008	2.22635
chr1	6008	6021	1.78108
chr1	6021	6023	2.00371
chr1	6023	6025	2.22635
chr1	6025	6028	2.00371
chr1	6028	6029	2.44898
chr1	6029	6041	2.00371
chr1	6041	6046	2.22635
chr1	6046	6047	2.00371
chr1	6047	6049	1.78108
chr1	6049	6051	1.55844
chr1	6051	6059	1.11317
chr1	6059	6064	1.33581
chr1	6064	6067	1.11317
chr1	6067	6068	0.890538
chr1	6068	6070	0.667904
chr1	6070	6072	0.890538
chr1	6072	6075	0.445269
chr1	6075	6077	0.667904
chr1	6077	6078	0.890538
chr1	6078	6081	1.11317
chr1	6081	6084	1.33581
chr1	6084	6085	1.55844
chr1	6085	6086	1.78108
chr1	6086	6087	2.44898
chr1	6087	6089	2.67161
chr1	6089	6093	2.89425
chr1	6093	6094	3.33952
chr1	6094	6096	3.56215
chr1	6096	6099	3.78479
chr1	6099	6101	3.56215
chr1	6101	6102	4.00742
chr1	6102	6113	4.23006
chr1	6113	6114	4.45269
chr1	6114	6116	4.23006
chr1	6116	6117	4.00742
chr1	6117	6120	3.78479
chr1	6120	6121	4.00742
chr1	6121	6122	3.78479
chr1	6122	6125	3.56215
chr1	6125	6126	4.00742
chr1	6126	6127	4.23006
chr1	6127	6129	4.00742
chr1	6129	6130	3.78479
chr1	6130	6131	3.33952
chr1	6131	6137	3.11688
chr1	6137	6139	2.44898
chr1	6139	6143	2.22635
chr1	6143	6145	2.44898
chr1	6145	6152	2.00371
chr1	6152	6168	2.22635
chr1	6168	6170	1.78108
chr1	6170	6172	1.55844
chr1	6172	6175	1.11317
chr1	6175	6185	0.890538
chr1	6185	6186	1.11317
chr1	6186	6187	1.33581
chr1	6187	6196	1.11317
chr1	6196	6201	0.890538
chr1	6201	6208	0.667904
chr1	6208	6217	0.445269
chr1	6217	6229	0.667904
chr1	6229	6230	0.445269
chr1	6230	6244	0.222635
chr1	6244	6261	0.445269
chr1	6261	6262	0.222635
chr1	6262	6263	0.445269
chr1	6263	6267	0.890538
chr1	6267	6283	1.11317
chr1	6283	6289	1.78108
chr1	6289	6295	1.55844
chr1	6295	6297	1.78108
chr1	6297	6303	1.55844
chr1	6303	6304	1.78108
chr1	6304	6308	2.00371
chr1	6308	6309	1.78108
chr1	6309	6316	2.00371
chr1	6316	6321	2.22635
chr1	6321	6327	2.44898
chr1	6327	6329	1.78108
chr1	6329	6334	2.00371
chr1	6334	6337	2.22635
chr1	6337	6338	2.44898
chr1	6338	6345	2.22635
chr1	6345	6347	2.44898
chr1	6347	6348	2.22635
chr1	6348	6349	2.44898
chr1	6349	6351	2.67161
chr1	6351	6352	2.44898
chr1	6352	6356	2.22635
chr1	6356	6359	2.44898
chr1	6359	6363	2.22635
chr1	6363	6370	2.44898
chr1	6370	6372	2.67161
chr1	6372	6373	2.89425
chr1	6373	6374	2.67161
chr1	6374	6376	2.44898
chr1	6376	6377	3.11688
chr1	6377	6378	3.33952
chr1	6378	6381	3.11688
chr1	6381	6384	2.89425
chr1	6384	6389	4.23006
chr1	6389	6391	4.00742
chr1	6391	6392	3.78479
chr1	6392	6393	3.56215
chr1	6393	6400	3.33952
chr1	6400	6403	3.11688
chr1	6403	6406	3.33952
chr1	6406	6407	3.11688
chr1	6407	6409	2.89425
chr1	6409	6414	2.67161
chr1	6414	6415	2.22635
chr1	6415	6416	2.00371
chr1	6416	6420	1.78108
chr1	6420	6428	1.11317
chr1	6428	6435	0.222635
chr1	6435	6442	0.445269
chr1	6442	6447	0.667904
chr1	6447	6467	0.445269
chr1	6467	6473	0.667904
chr1	6473	6479	1.11317
chr1	6479	6480	0.890538
chr1	6480	6486	1.11317
chr1	6486	6492	0.890538
chr1	6492	6510	1.11317
chr1	6510	6511	1.33581
chr1	6511	6513	1.11317
chr1	6513	6516	1.33581
chr1	6516	6517	1.55844
chr1	6517	6524	1.11317
chr1	6524	6528	0.890538
chr1	6528	6529	1.33581
chr1	6529	6536	1.55844
chr1	6536	6539	1.33581
chr1	6539	6554	1.55844
chr1	6554	6557	1.33581
chr1	6557	6560	1.11317
chr1	6560	6566	0.890538
chr1	6566	6571	1.33581
chr1	6571	6573	0.890538
chr1	6573	6582	0.667904
chr1	6582	6585	0.445269
chr1	6585	6595	0.667904
chr1	6595	6596	0.890538
chr1	6596	6598	1.11317
chr1	6598	6600	1.33581
chr1	6600	6610	1.55844
chr1	6610	6616	1.11317
chr1	6616	6629	1.33581
chr1	6629	6635	1.11317
chr1	6635	6639	1.33581
chr1	6639	6640	1.11317
chr1	6640	6642	0.890538
chr1	6642	6644	0.667904
chr1	6644	6655	0.445269
chr1	6655	6660	0.890538
chr1	6660	6661	0.667904
chr1	6661	6675	0.890538
chr1	6675	6679	1.11317
chr1	6679	6683	0.890538
chr1	6683	6684	1.11317
chr1	6684	6686	0.890538
chr1	6686	6699	1.11317
chr1	6699	6710	0.667904
chr1	6710	6714	0.890538
chr1	6714	6726	0.667904
chr1	6726	6727	0.890538
chr1	6727	6754	0.667904
chr1	6754	6770	0.445269
chr1	6770	6773	0.222635
chr1	6773	6790	0.0
chr1	6790	6834	0.222635
chr1	6834	6901	0.0
chr1	6901	6938	0.222635
chr1	6938	6943	0.445269
chr1	6943	6945	0.667904
chr1	6945	6950	0.445269
chr1	6950	6951	0.667904
chr1	6951	6964	0.890538
chr1	6964	6966	1.11317
chr1	6966	6967	1.33581
chr1	6967	6968	1.55844
chr1	6968	6974	1.78108
chr1	6974	6977	2.00371
chr1	6977	6982	2.44898
chr1	6982	6983	2.22635
chr1	6983	6990	2.00371
chr1	6990	6991	2.22635
chr1	6991	6993	2.44898
chr1	6993	6995	2.22635
chr1	6995	6997	2.00371
chr1	6997	7002	2.44898
chr1	7002	7007	2.22635
chr1	7007	7011	2.00371
chr1	7011	7012	1.78108
chr1	7012	7018	1.55844
chr1	7018	7019	1.33581
chr1	7019	7020	1.55844
chr1	7020	7021	1.78108
chr1	7021	7023	1.33581
chr1	7023	7034	1.78108
chr1	7034	7041	1.11317
chr1	7041	7049	0.890538
chr1	7049	7052	1.11317
chr1	7052	7063	1.33581
chr1	7063	7064	1.11317
chr1	7064	7066	0.890538
chr1	7066	7093	0.445269
chr1	7093	7095	0.222635
chr1	7095	7160	0.0
chr1	7160	7161	0.222635
chr1	7161	7174	0.445269
chr1	7174	7186	0.667904
chr1	7186	7187	1.11317
chr1	7187	7189	1.55844
chr1	7189	7198	1.78108
chr1	7198	7202	2.00371
chr1	7202	7204	2.22635
chr1	7204	7205	2.00371
chr1	7205	7206	1.78108
chr1	7206	7209	2.00371
chr1	7209	7213	2.44898
chr1	7213	7215	2.67161
chr1	7215	7218	2.89425
chr1	7218	7223	2.67161
chr1	7223	7230	2.89425
chr1	7230	7231	2.44898
chr1	7231	7233	2.22635
chr1	7233	7238	2.00371
chr1	7238	7241	2.22635
chr1	7241	7245	2.00371
chr1	7245	7246	1.78108
chr1	7246	7247	2.00371
chr1	7247	7252	2.22635
chr1	7252	7253	2.67161
chr1	7253	7254	2.44898
chr1	7254	7255	2.67161
chr1	7255	7257	3.11688
chr1	7257	7266	2.89425
chr1	7266	7268	2.67161
chr1	7268	7270	2.89425
chr1	7270	7272	3.11688
chr1	7272	7274	2.89425
chr1	7274	7278	3.11688
chr1	7278	7280	2.89425
chr1	7280	7281	2.67161
chr1	7281	7284	2.44898
chr1	7284	7290	2.67161
chr1	7290	7291	2.44898
chr1	7291	7295	2.67161
chr1	7295	7297	2.44898
chr1	7297	7298	1.55844
chr1	7298	7302	1.78108
chr1	7302	7314	1.55844
chr1	7314	7316	1.33581
chr1	7316	7317	1.55844
chr1	7317	7318	1.78108
chr1	7318	7324	1.55844
chr1	7324	7327	1.78108
chr1	7327	7328	1.55844
chr1	7328	7330	1.33581
chr1	7330	7336	1.55844
chr1	7336	7342	2.00371
chr1	7342	7343	1.78108
chr1	7343	7348	1.55844
chr1	7348	7359	1.78108
chr1	7359	7360	1.55844
chr1	7360	7361	1.33581
chr1	7361	7367	1.11317
chr1	7367	7374	0.890538
chr1	7374	7379	0.667904
chr1	7379	7388	0.222635
chr1	7388	7389	0.445269
chr1	7389	7391	0.667904
chr1	7391	7408	0.445269
chr1	7408	7410	0.890538
chr1	7410	7428	1.55844
chr1	7428	7431	1.78108
chr1	7431	7452	1.33581
chr1	7452	7453	0.890538
chr1	7453	7461	0.222635
chr1	7461	7465	0.667904
chr1	7465	7472	0.890538
chr1	7472	7476	0.667904
chr1	7476	7477	0.890538
chr1	7477	7478	1.11317
chr1	7478	7479	1.78108
chr1	7479	7480	2.22635
chr1	7480	7481	2.67161
chr1	7481	7493	2.89425
chr1	7493	7496	3.11688
chr1	7496	7504	3.33952
chr1	7504	7512	2.67161
chr1	7512	7518	2.89425
chr1	7518	7520	3.11688
chr1	7520	7521	2.89425
chr1	7521	7522	2.67161
chr1	7522	7523	2.00371
chr1	7523	7524	1.55844
chr1	7524	7529	1.11317
chr1	7529	7533	1.33581
chr1	7533	7537	1.55844
chr1	7537	7540	1.33581
chr1	7540	7543	1.11317
chr1	7543	7547	1.55844
chr1	7547	7549	1.78108
chr1	7549	7550	2.00371
chr1	7550	7551	2.22635
chr1	7551	7555	3.11688
chr1	7555	7561	2.89425
chr1	7561	7562	3.11688
chr1	7562	7567	2.89425
chr1	7567	7573	2.67161
chr1	7573	7577	2.22635
chr1	7577	7586	2.00371
chr1	7586	7593	2.22635
chr1	7593	7595	1.78108
chr1	7595	7604	0.890538
chr1	7604	7605	0.667904
chr1	7605	7609	0.890538
chr1	7609	7611	1.11317
chr1	7611	7612	1.33581
chr1	7612	7613	1.78108
chr1	7613	7630	2.00371
chr1	7630	7631	1.78108
chr1	7631	7632	1.55844
chr1	7632	7633	1.78108
chr1	7633	7649	1.55844
chr1	7649	7653	1.33581
chr1	7653	7655	1.11317
chr1	7655	7656	0.890538
chr1	7656	7657	0.445269
chr1	7657	7664	0.222635
chr1	7664	7675	0.445269
chr1	7675	7677	0.222635
chr1	7677	7687	0.445269
chr1	7687	7689	0.667904
chr1	7689	7690	0.890538
chr1	7690	7698	1.11317
chr1	7698	7699	1.33581
chr1	7699	7700	1.55844
chr1	7700	7707	2.00371
chr1	7707	7708	2.22635
chr1	7708	7719	2.00371
chr1	7719	7720	2.44898
chr1	7720	7733	2.89425
chr1	7733	7734	2.67161
chr1	7734	7742	2.44898
chr1	7742	7743	2.22635
chr1	7743	7751	1.78108
chr1	7751	7753	1.55844
chr1	7753	7763	1.33581
chr1	7763	7764	0.890538
chr1	7764	7767	0.445269
chr1	7767	7768	0.667904
chr1	7768	7774	1.11317
chr1	7774	7781	0.890538
chr1	7781	7790	0.667904
chr1	7790	7811	0.890538
chr1	7811	7812	0.667904
chr1	7812	7824	0.222635
chr1	7824	7826	0.445269
chr1	7826	7827	0.667904
chr1	7827	7833	0.890538
chr1	7833	7834	1.11317
chr1	7834	7835	0.890538
chr1	7835	7837	1.11317
chr1	7837	7840	1.33581
chr1	7840	7841	1.55844
chr1	7841	7848	1.78108
chr1	7848	7851	2.22635
chr1	7851	7860	2.44898
chr1	7860	7868	2.22635
chr1	7868	7877	2.00371
chr1	7877	7878	2.44898
chr1	7878	7879	2.22635
chr1	7879	7881	2.67161
chr1	7881	7884	2.44898
chr1	7884	7892	2.00371
chr1	7892	7895	1.55844
chr1	7895	7899	1.33581
chr1	7899	7900	1.55844
chr1	7900	7914	1.78108
chr1	7914	7921	1.55844
chr1	7921	7923	0.890538
chr1	7923	7932	0.445269
chr1	7932	7939	0.667904
chr1	7939	7940	0.890538
chr1	7940	7944	0.667904
chr1	7944	7976	0.445269
chr1	7976	7982	0.222635
chr1	7982	8033	0.0
chr1	8033	8048	0.222635
chr1	8048	8055	0.445269
chr1	8055	8056	0.667904
chr1	8056	8060	0.890538
chr1	8060	8068	1.33581
chr1	8068	8071	1.55844
chr1	8071	8072	1.78108
chr1	8072	8076	2.00371
chr1	8076	8079	2.22635
chr1	8079	8080	2.44898
chr1	8080	8087	2.67161
chr1	8087	8092	2.89425
chr1	8092	8095	2.67161
chr1	8095	8098	2.89425
chr1	8098	8099	3.11688
chr1	8099	8100	2.89425
chr1	8100	8103	2.67161
chr1	8103	8108	2.22635
chr1	8108	8109	2.00371
chr1	8109	8116	2.22635
chr1	8116	8119	2.00371
chr1	8119	8123	1.55844
chr1	8123	8124	1.33581
chr1	8124	8125	1.11317
chr1	8125	8126	1.55844
chr1	8126	8127	2.00371
chr1	8127	8128	2.44898
chr1	8128	8129	2.89425
chr1	8129	8131	3.56215
chr1	8131	8139	3.78479
chr1	8139	8141	3.56215
chr1	8141	8145	3.33952
chr1	8145	8146	4.00742
chr1	8146	8152	4.45269
chr1	8152	8155	4.23006
chr1	8155	8156	3.56215
chr1	8156	8165	3.33952
chr1	8165	8168	3.56215
chr1	8168	8170	3.11688
chr1	8170	8171	2.67161
chr1	8171	8172	2.44898
chr1	8172	8175	1.78108
chr1	8175	8189	1.33581
chr1	8189	8190	0.667904
chr1	8190	8203	0.222635
chr1	8203	8209	0.445269
chr1	8209	8223	0.222635
chr1	8223	8243	0.445269
chr1	8243	8247	0.890538
chr1	8247	8266	0.667904
chr1	8266	8270	0.445269
chr1	8270	8284	0.667904
chr1	8284	8286	0.445269
chr1	8286	8287	0.890538
chr1	8287	8309	0.667904
chr1	8309	8313	0.445269
chr1	8313	8314	0.222635
chr1	8314	8322	0.445269
chr1	8322	8330	0.667904
chr1	8330	8341	0.445269
chr1	8341	8343	0.667904
chr1	8343	8344	0.890538
chr1	8344	8357	1.33581
chr1	8357	8366	1.11317
chr1	8366	8378	0.890538
chr1	8378	8383	0.667904
chr1	8383	8385	0.890538
chr1	8385	8387	0.667904
chr1	8387	8388	0.445269
chr1	8388	8396	0.222635
chr1	8396	8422	0.445269
chr1	8422	8423	0.667904
chr1	8423	8425	1.11317
chr1	8425	8427	1.33581
chr1	8427	8429	1.55844
chr1	8429	8440	1.78108
chr1	8440	8446	1.55844
chr1	8446	8450	1.78108
chr1	8450	8452	2.00371
chr1	8452	8457	2.22635
chr1	8457	8465	2.44898
chr1	8465	8467	2.22635
chr1	8467	8468	1.78108
chr1	8468	8469	1.55844
chr1	8469	8471	1.33581
chr1	8471	8476	0.890538
chr1	8476	8477	1.11317
chr1	8477	8483	1.33581
chr1	8483	8488	1.55844
chr1	8488	8494	1.33581
chr1	8494	8496	1.11317
chr1	8496	8512	0.890538
chr1	8512	8515	1.33581
chr1	8515	8520	1.55844
chr1	8520	8522	1.33581
chr1	8522	8524	1.55844
chr1	8524	8527	1.78108
chr1	8527	8528	1.55844
chr1	8528	8530	1.78108
chr1	8530	8531	2.00371
chr1	8531	8536	2.22635
chr1	8536	8538	2.44898
chr1	8538	8543	2.67161
chr1	8543	8545	2.89425
chr1	8545	8546	2.67161
chr1	8546	8554	2.89425
chr1	8554	8555	3.11688
chr1	8555	8557	2.67161
chr1	8557	8558	2.89425
chr1	8558	8559	3.11688
chr1	8559	8562	3.56215
chr1	8562	8565	3.78479
chr1	8565	8566	3.56215
chr1	8566	8568	3.33952
chr1	8568	8571	3.11688
chr1	8571	8573	2.89425
chr1	8573	8574	2.67161
chr1	8574	8575	2.89425
chr1	8575	8578	2.67161
chr1	8578	8581	2.44898
chr1	8581	8584	2.67161
chr1	8584	8587	2.89425
chr1	8587	8589	2.67161
chr1	8589	8597	2.44898
chr1	8597	8598	2.67161
chr1	8598	8600	2.44898
chr1	8600	8602	2.22635
chr1	8602	8603	1.55844
chr1	8603	8606	1.33581
chr1	8606	8611	1.11317
chr1	8611	8614	1.33581
chr1	8614	8617	1.55844
chr1	8617	8621	1.33581
chr1	8621	8623	1.55844
chr1	8623	8624	1.33581
chr1	8624	8625	1.78108
chr1	8625	8628	1.55844
chr1	8628	8635	1.33581
chr1	8635	8641	1.11317
chr1	8641	8653	0.890538
chr1	8653	8655	1.11317
chr1	8655	8656	0.890538
chr1	8656	8658	1.11317
chr1	8658	8659	1.55844
chr1	8659	8665	1.78108
chr1	8665	8668	1.55844
chr1	8668	8686	1.11317
chr1	8686	8690	1.33581
chr1	8690	8696	1.55844
chr1	8696	8701	1.33581
chr1	8701	8703	1.11317
chr1	8703	8705	0.890538
chr1	8705	8717	1.11317
chr1	8717	8718	1.33581
chr1	8718	8730	1.55844
chr1	8730	8734	1.33581
chr1	8734	8744	1.11317
chr1	8744	8746	0.890538
chr1	8746	8749	0.667904
chr1	8749	8750	0.445269
chr1	8750	8757	0.667904
chr1	8757	8762	0.890538
chr1	8762	8767	0.667904
chr1	8767	8794	0.445269
chr1	8794	8796	0.222635
chr1	8796	8801	0.445269
chr1	8801	8835	0.222635
chr1	8835	8836	0.445269
chr1	8836	8838	1.78108
chr1	8838	8839	2.00371
chr1	8839	8840	2.22635
chr1	8840	8841	2.00371
chr1	8841	8843	2.22635
chr1	8843	8845	2.44898
chr1	8845	8849	2.67161
chr1	8849	8850	2.89425
chr1	8850	8853	3.33952
chr1	8853	8855	3.56215
chr1	8855	8856	4.00742
chr1	8856	8857	4.23006
chr1	8857	8858	5.34323
chr1	8858	8860	5.56586
chr1	8860	8861	5.7885
chr1	8861	8862	6.01113
chr1	8862	8863	6.23377
chr1	8863	8868	6.4564
chr1	8868	8869	6.67904
chr1	8869	8871	6.90167
chr1	8871	8874	6.67904
chr1	8874	8875	6.90167
chr1	8875	8876	7.12431
chr1	8876	8877	6.90167
chr1	8877	8879	6.67904
chr1	8879	8880	6.4564
chr1	8880	8882	5.7885
chr1	8882	8883	5.56586
chr1	8883	8885	5.34323
chr1	8885	8887	5.12059
chr1	8887	8889	4.89796
chr1	8889	8892	4.67533
chr1	8892	8893	4.45269
chr1	8893	8894	4.00742
chr1	8894	8899	3.78479
chr1	8899	8900	3.56215
chr1	8900	8901	3.33952
chr1	8901	8904	2.22635
chr1	8904	8906	2.00371
chr1	8906	8911	1.78108
chr1	8911	8913	1.55844
chr1	8913	8918	1.33581
chr1	8918	8919	1.11317
chr1	8919	8924	0.890538
chr1	8924	8925	0.667904
chr1	8925	8936	0.445269
chr1	8936	8943	0.667904
chr1	8943	8948	0.445269
chr1	8948	8950	0.222635
chr1	8950	8957	0.445269
chr1	8957	8969	0.667904
chr1	8969	8974	0.890538
chr1	8974	8975	1.11317
chr1	8975	8977	1.33581
chr1	8977	8981	1.11317
chr1	8981	8983	1.33581
chr1	8983	8988	1.55844
chr1	8988	8990	1.78108
chr1	8990	8994	2.00371
chr1	8994	8998	1.78108
chr1	8998	9000	2.00371
chr1	9000	9002	2.22635
chr1	9002	9003	3.11688
chr1	9003	9009	3.56215
chr1	9009	9010	3.78479
chr1	9010	9013	4.00742
chr1	9013	9017	3.78479
chr1	9017	9018	3.56215
chr1	9018	9020	3.33952
chr1	9020	9026	3.56215
chr1	9026	9031	3.33952
chr1	9031	9032	3.56215
chr1	9032	9034	3.33952
chr1	9034	9036	3.11688
chr1	9036	9041	3.33952
chr1	9041	9043	3.11688
chr1	9043	9044	2.89425
chr1	9044	9045	2.67161
chr1	9045	9047	1.78108
chr1	9047	9048	1.33581
chr1	9048	9053	1.55844
chr1	9053	9054	1.33581
chr1	9054	9062	1.11317
chr1	9062	9064	0.890538
chr1	9064	9075	0.667904
chr1	9075	9076	0.445269
chr1	9076	9080	0.667904
chr1	9080	9088	0.445269
chr1	9088	9092	0.667904
chr1	9092	9106	0.445269
chr1	9106	9112	0.667904
chr1	9112	9132	0.445269
chr1	9132	9138	0.222635
chr1	9138	9149	0.445269
chr1	9149	9175	0.222635
chr1	9175	9177	0.445269
chr1	9177	9188	0.222635
chr1	9188	9189	0.445269
chr1	9189	9210	0.667904
chr1	9210	9226	0.445269
chr1	9226	9227	0.222635
chr1	9227	9233	0.445269
chr1	9233	9257	0.222635
chr1	9257	9258	0.667904
chr1	9258	9264	0.890538
chr1	9264	9267	1.11317
chr1	9267	9268	1.78108
chr1	9268	9271	2.00371
chr1	9271	9272	2.22635
chr1	9272	9274	2.44898
chr1	9274	9277	2.67161
chr1	9277	9280	2.89425
chr1	9280	9298	3.11688
chr1	9298	9300	2.89425
chr1	9300	9301	3.11688
chr1	9301	9302	2.67161
chr1	9302	9304	2.44898
chr1	9304	9309	2.67161
chr1	9309	9311	2.89425
chr1	9311	9312	2.00371
chr1	9312	9314	1.78108
chr1	9314	9315	2.00371
chr1	9315	9318	1.78108
chr1	9318	9321	1.55844
chr1	9321	9322	1.78108
chr1	9322	9323	2.22635
chr1	9323	9344	2.67161
chr1	9344	9347	2.44898
chr1	9347	9348	2.22635
chr1	9348	9351	2.00371
chr1	9351	9352	1.55844
chr1	9352	9366	0.890538
chr1	9366	9367	0.667904
chr1	9367	9375	0.222635
chr1	9375	9377	0.445269
chr1	9377	9388	0.890538
chr1	9388	9390	1.33581
chr1	9390	9393	1.55844
chr1	9393	9412	2.22635
chr1	9412	9418	2.44898
chr1	9418	9421	2.22635
chr1	9421	9429	1.78108
chr1	9429	9430	1.55844
chr1	9430	9432	1.33581
chr1	9432	9434	1.11317
chr1	9434	9437	0.890538
chr1	9437	9454	0.222635
chr1	9454	9456	0.0
chr1	9456	9493	0.222635
chr1	9493	9500	0.445269
chr1	9500	9516	0.222635
chr1	9516	9517	0.445269
chr1	9517	9529	0.667904
chr1	9529	9531	0.890538
chr1	9531	9534	1.11317
chr1	9534	9537	1.55844
chr1	9537	9548	1.33581
chr1	9548	9550	1.55844
chr1	9550	9553	1.78108
chr1	9553	9557	2.00371
chr1	9557	9560	1.78108
chr1	9560	9561	1.55844
chr1	9561	9573	1.33581
chr1	9573	9575	1.11317
chr1	9575	9577	0.890538
chr1	9577	9582	0.667904
chr1	9582	9587	0.445269
chr1	9587	9591	0.667904
chr1	9591	9592	1.11317
chr1	9592	9597	0.890538
chr1	9597	9604	0.667904
chr1	9604	9625	0.890538
chr1	9625	9628	1.11317
chr1	9628	9630	1.33581
chr1	9630	9635	1.11317
chr1	9635	9646	0.667904
chr1	9646	9647	0.890538
chr1	9647	9648	1.11317
chr1	9648	9666	0.890538
chr1	9666	9669	1.11317
chr1	9669	9672	0.890538
chr1	9672	9690	0.667904
chr1	9690	9692	0.222635
chr1	9692	9710	0.445269
chr1	9710	9713	0.222635
chr1	9713	9725	0.445269
chr1	9725	9731	0.667904
chr1	9731	9735	1.11317
chr1	9735	9738	0.890538
chr1	9738	9739	1.11317
chr1	9739	9742	1.33581
chr1	9742	9743	1.55844
chr1	9743	9757	1.78108
chr1	9757	9758	1.55844
chr1	9758	9759	2.00371
chr1	9759	9760	2.22635
chr1	9760	9769	2.67161
chr1	9769	9775	2.44898
chr1	9775	9777	2.00371
chr1	9777	9780	2.22635
chr1	9780	9781	2.00371
chr1	9781	9783	2.22635
chr1	9783	9785	2.00371
chr1	9785	9786	1.78108
chr1	9786	9788	1.55844
chr1	9788	9797	1.78108
chr1	9797	9798	2.00371
chr1	9798	9801	2.22635
chr1	9801	9803	1.78108
chr1	9803	9804	1.55844
chr1	9804	9807	1.11317
chr1	9807	9808	1.33581
chr1	9808	9810	1.55844
chr1	9810	9811	2.22635
chr1	9811	9813	2.44898
chr1	9813	9815	2.67161
chr1	9815	9819	2.89425
chr1	9819	9821	3.33952
chr1	9821	9827	3.78479
chr1	9827	9831	4.00742
chr1	9831	9832	4.23006
chr1	9832	9835	4.00742
chr1	9835	9838	3.78479
chr1	9838	9839	4.00742
chr1	9839	9841	4.23006
chr1	9841	9842	4.00742
chr1	9842	9843	3.56215
chr1	9843	9851	3.78479
chr1	9851	9852	3.56215
chr1	9852	9854	3.33952
chr1	9854	9855	2.89425
chr1	9855	9857	2.67161
chr1	9857	9858	2.89425
chr1	9858	9859	3.78479
chr1	9859	9860	4.00742
chr1	9860	9862	4.67533
chr1	9862	9865	4.45269
chr1	9865	9868	3.78479
chr1	9868	9874	4.00742
chr1	9874	9875	4.23006
chr1	9875	9876	4.00742
chr1	9876	9878	4.67533
chr1	9878	9879	4.89796
chr1	9879	9882	5.12059
chr1	9882	9884	4.67533
chr1	9884	9885	4.45269
chr1	9885	9887	4.67533
chr1	9887	9890	4.45269
chr1	9890	9892	4.23006
chr1	9892	9895	4.45269
chr1	9895	9896	4.67533
chr1	9896	9897	4.89796
chr1	9897	9898	5.12059
chr1	9898	9901	4.89796
chr1	9901	9902	4.67533
chr1	9902	9904	4.45269
chr1	9904	9910	3.78479
chr1	9910	9915	3.56215
chr1	9915	9918	3.78479
chr1	9918	9919	3.56215
chr1	9919	9920	4.00742
chr1	9920	9921	3.56215
chr1	9921	9923	3.33952
chr1	9923	9929	3.11688
chr1	9929	9934	3.33952
chr1	9934	9935	3.78479
chr1	9935	9939	3.56215
chr1	9939	9940	3.11688
chr1	9940	9941	3.33952
chr1	9941	9942	2.89425
chr1	9942	9946	3.33952
chr1	9946	9947	2.89425
chr1	9947	9949	3.11688
chr1	9949	9953	2.67161
chr1	9953	9954	2.44898
chr1	9954	9955	2.89425
chr1	9955	9959	3.11688
[truncated: 1,473 more rows]
