# Supplementary material for: Structural modularity of the XIST ribonucleoprotein complex
Source: Nat Commun. 2020 Dec 2;11:6163. doi: 10.1038/s41467-020-20040-3 (PMC7710737; doi:10.1038/s41467-020-20040-3)
Supplement: Supplementary file 6 — Source Data [file 41467_2020_20040_MOESM6_ESM.zip › sourcedata/fig2efgi/K562_RBM22_0_neg_XIST_1_hsXIST.bedgraph]

chr1	0	34	0.0
chr1	34	43	0.442482
chr1	43	44	0.884965
chr1	44	47	1.32745
chr1	47	60	1.76993
chr1	60	64	2.21241
chr1	64	66	2.65489
chr1	66	77	3.09738
chr1	77	88	2.65489
chr1	88	89	2.21241
chr1	89	91	2.65489
chr1	91	93	1.76993
chr1	93	94	1.32745
chr1	94	109	0.884965
chr1	109	114	1.32745
chr1	114	115	2.65489
chr1	115	116	3.09738
chr1	116	130	3.53986
chr1	130	133	3.09738
chr1	133	138	2.65489
chr1	138	144	2.21241
chr1	144	146	1.76993
chr1	146	149	0.884965
chr1	149	158	0.442482
chr1	158	183	0.0
chr1	183	184	0.884965
chr1	184	187	1.32745
chr1	187	188	1.76993
chr1	188	192	2.21241
chr1	192	193	2.65489
chr1	193	194	3.09738
chr1	194	195	3.53986
chr1	195	203	3.98234
chr1	203	226	4.42482
chr1	226	228	3.53986
chr1	228	229	3.09738
chr1	229	231	1.32745
chr1	231	247	0.442482
chr1	247	252	0.0
chr1	252	272	0.442482
chr1	272	289	0.884965
chr1	289	296	1.32745
chr1	296	306	0.884965
chr1	306	311	1.32745
chr1	311	331	1.76993
chr1	331	350	1.32745
chr1	350	355	0.884965
chr1	355	359	0.442482
chr1	359	402	0.0
chr1	402	409	0.442482
chr1	409	411	0.884965
chr1	411	446	1.76993
chr1	446	448	1.32745
chr1	448	449	1.76993
chr1	449	453	2.21241
chr1	453	454	1.76993
chr1	454	469	0.884965
chr1	469	489	1.32745
chr1	489	490	0.884965
chr1	490	495	1.32745
chr1	495	496	2.65489
chr1	496	498	3.98234
chr1	498	501	4.42482
chr1	501	502	5.30979
chr1	502	507	5.75227
chr1	507	511	5.30979
chr1	511	521	5.75227
chr1	521	534	6.19475
chr1	534	537	5.75227
chr1	537	539	5.30979
chr1	539	540	3.98234
chr1	540	542	2.65489
chr1	542	545	2.21241
chr1	545	555	0.884965
chr1	555	565	0.442482
chr1	565	566	0.0
chr1	566	591	0.442482
chr1	591	650	0.0
chr1	650	651	0.884965
chr1	651	681	1.76993
chr1	681	689	1.32745
chr1	689	690	0.884965
chr1	690	691	0.442482
chr1	691	695	0.884965
chr1	695	696	1.32745
chr1	696	726	1.76993
chr1	726	731	1.32745
chr1	731	734	0.884965
chr1	734	745	1.32745
chr1	745	762	1.76993
chr1	762	764	1.32745
chr1	764	783	1.76993
chr1	783	785	0.884965
chr1	785	787	1.32745
chr1	787	789	1.76993
chr1	789	799	1.32745
chr1	799	813	1.76993
chr1	813	814	1.32745
chr1	814	819	0.884965
chr1	819	822	1.32745
chr1	822	830	1.76993
chr1	830	831	1.32745
chr1	831	855	0.884965
chr1	855	863	1.32745
chr1	863	864	0.884965
chr1	864	866	1.32745
chr1	866	867	0.884965
chr1	867	868	1.32745
chr1	868	898	1.76993
chr1	898	905	1.32745
chr1	905	908	0.884965
chr1	908	912	0.442482
chr1	912	916	0.0
chr1	916	937	0.442482
chr1	937	938	0.884965
chr1	938	944	1.76993
chr1	944	950	2.21241
chr1	950	951	1.76993
chr1	951	969	2.21241
chr1	969	981	2.65489
chr1	981	985	1.32745
chr1	985	988	0.884965
chr1	988	999	0.442482
chr1	999	1005	0.884965
chr1	1005	1013	1.32745
chr1	1013	1043	0.884965
chr1	1043	1048	0.442482
chr1	1048	1050	0.0
chr1	1050	1069	0.442482
chr1	1069	1072	0.884965
chr1	1072	1094	1.32745
chr1	1094	1099	0.884965
chr1	1099	1101	0.442482
chr1	1101	1116	0.884965
chr1	1116	1144	0.442482
chr1	1144	1190	0.0
chr1	1190	1194	0.442482
chr1	1194	1218	0.884965
chr1	1218	1231	1.32745
chr1	1231	1234	1.76993
chr1	1234	1238	1.32745
chr1	1238	1251	0.884965
chr1	1251	1253	1.32745
chr1	1253	1262	1.76993
chr1	1262	1265	1.32745
chr1	1265	1285	1.76993
chr1	1285	1289	2.21241
chr1	1289	1290	2.65489
chr1	1290	1297	2.21241
chr1	1297	1308	1.76993
chr1	1308	1312	1.32745
chr1	1312	1318	1.76993
chr1	1318	1324	1.32745
chr1	1324	1329	1.76993
chr1	1329	1332	1.32745
chr1	1332	1352	0.884965
chr1	1352	1357	0.442482
chr1	1357	1366	0.884965
chr1	1366	1367	0.442482
chr1	1367	1401	0.884965
chr1	1401	1419	0.0
chr1	1419	1438	0.442482
chr1	1438	1451	0.884965
chr1	1451	1452	2.65489
chr1	1452	1454	3.09738
chr1	1454	1477	2.65489
chr1	1477	1489	2.21241
chr1	1489	1490	1.32745
chr1	1490	1495	1.76993
chr1	1495	1552	0.442482
chr1	1552	1569	0.884965
chr1	1569	1570	1.32745
chr1	1570	1586	0.884965
chr1	1586	1594	1.32745
chr1	1594	1613	0.884965
chr1	1613	1628	0.442482
chr1	1628	1636	0.0
chr1	1636	1640	0.442482
chr1	1640	1660	0.884965
chr1	1660	1677	1.32745
chr1	1677	1678	1.76993
chr1	1678	1681	1.32745
chr1	1681	1704	0.884965
chr1	1704	1705	0.442482
chr1	1705	1721	0.884965
chr1	1721	1726	0.442482
chr1	1726	1743	0.884965
chr1	1743	1749	1.32745
chr1	1749	1750	0.884965
chr1	1750	1775	1.32745
chr1	1775	1776	1.76993
chr1	1776	1787	2.21241
chr1	1787	1789	1.76993
chr1	1789	1790	1.32745
chr1	1790	1791	1.76993
chr1	1791	1792	2.21241
chr1	1792	1808	2.65489
chr1	1808	1813	2.21241
chr1	1813	1817	2.65489
chr1	1817	1818	3.09738
chr1	1818	1819	2.65489
chr1	1819	1820	2.21241
chr1	1820	1828	2.65489
chr1	1828	1829	3.53986
chr1	1829	1830	3.98234
chr1	1830	1831	4.42482
chr1	1831	1834	4.86731
chr1	1834	1840	4.42482
chr1	1840	1841	4.86731
chr1	1841	1846	5.30979
chr1	1846	1850	5.75227
chr1	1850	1851	6.19475
chr1	1851	1855	6.63724
chr1	1855	1857	6.19475
chr1	1857	1861	5.75227
chr1	1861	1862	4.42482
chr1	1862	1863	3.98234
chr1	1863	1864	3.53986
chr1	1864	1865	4.42482
chr1	1865	1867	4.86731
chr1	1867	1868	4.42482
chr1	1868	1869	3.98234
chr1	1869	1870	4.42482
chr1	1870	1871	4.86731
chr1	1871	1874	5.75227
chr1	1874	1881	5.30979
chr1	1881	1884	5.75227
chr1	1884	1891	6.19475
chr1	1891	1894	5.75227
chr1	1894	1898	5.30979
chr1	1898	1900	6.19475
chr1	1900	1906	5.75227
chr1	1906	1907	4.86731
chr1	1907	1909	4.42482
chr1	1909	1913	3.98234
chr1	1913	1914	3.53986
chr1	1914	1924	2.65489
chr1	1924	1927	2.21241
chr1	1927	1931	1.76993
chr1	1931	1934	2.21241
chr1	1934	1938	2.65489
chr1	1938	1941	1.76993
chr1	1941	1948	1.32745
chr1	1948	1964	0.884965
chr1	1964	1965	0.442482
chr1	1965	1978	0.884965
chr1	1978	1994	0.442482
chr1	1994	2056	0.0
chr1	2056	2060	0.442482
chr1	2060	2071	0.884965
chr1	2071	2092	1.32745
chr1	2092	2103	0.884965
chr1	2103	2114	0.442482
chr1	2114	2142	0.0
chr1	2142	2163	0.442482
chr1	2163	2174	0.884965
chr1	2174	2177	1.32745
chr1	2177	2186	1.76993
chr1	2186	2206	1.32745
chr1	2206	2207	0.884965
chr1	2207	2209	1.32745
chr1	2209	2214	1.76993
chr1	2214	2215	2.21241
chr1	2215	2217	3.09738
chr1	2217	2218	2.65489
chr1	2218	2220	3.09738
chr1	2220	2239	2.65489
chr1	2239	2253	2.21241
chr1	2253	2256	1.76993
chr1	2256	2259	1.32745
chr1	2259	2262	0.442482
chr1	2262	2270	0.0
chr1	2270	2290	0.884965
chr1	2290	2293	1.32745
chr1	2293	2304	1.76993
chr1	2304	2314	1.32745
chr1	2314	2323	0.884965
chr1	2323	2324	0.442482
chr1	2324	2375	0.0
chr1	2375	2406	0.442482
chr1	2406	2413	0.884965
chr1	2413	2439	1.32745
chr1	2439	2441	2.21241
chr1	2441	2450	2.65489
chr1	2450	2456	1.76993
chr1	2456	2457	2.21241
chr1	2457	2469	1.76993
chr1	2469	2470	2.65489
chr1	2470	2474	3.09738
chr1	2474	2481	3.53986
chr1	2481	2484	3.09738
chr1	2484	2485	3.53986
chr1	2485	2500	3.09738
chr1	2500	2502	2.65489
chr1	2502	2506	2.21241
chr1	2506	2511	1.76993
chr1	2511	2513	2.21241
chr1	2513	2514	1.76993
chr1	2514	2520	1.32745
chr1	2520	2525	1.76993
chr1	2525	2527	1.32745
chr1	2527	2536	0.884965
chr1	2536	2537	1.32745
chr1	2537	2538	0.884965
chr1	2538	2553	1.32745
chr1	2553	2555	1.76993
chr1	2555	2565	1.32745
chr1	2565	2579	0.884965
chr1	2579	2587	0.442482
chr1	2587	2588	0.884965
chr1	2588	2590	0.442482
chr1	2590	2596	0.884965
chr1	2596	2613	1.32745
chr1	2613	2624	1.76993
chr1	2624	2626	2.21241
chr1	2626	2631	2.65489
chr1	2631	2634	2.21241
chr1	2634	2640	1.76993
chr1	2640	2649	1.32745
chr1	2649	2657	1.76993
chr1	2657	2668	1.32745
chr1	2668	2670	0.884965
chr1	2670	2690	0.442482
chr1	2690	2757	0.0
chr1	2757	2776	0.442482
chr1	2776	2780	0.884965
chr1	2780	2782	1.32745
chr1	2782	2784	1.76993
chr1	2784	2788	2.65489
chr1	2788	2799	3.09738
chr1	2799	2800	2.65489
chr1	2800	2818	2.21241
chr1	2818	2823	1.76993
chr1	2823	2826	1.32745
chr1	2826	2827	0.884965
chr1	2827	2832	0.442482
chr1	2832	2884	0.0
chr1	2884	2894	0.442482
chr1	2894	2925	0.884965
chr1	2925	2928	0.442482
chr1	2928	2932	0.0
chr1	2932	2934	0.442482
chr1	2934	2952	0.884965
chr1	2952	2960	0.442482
chr1	2960	2963	0.884965
chr1	2963	2975	0.442482
chr1	2975	2982	0.884965
chr1	2982	2985	1.32745
chr1	2985	3004	1.76993
chr1	3004	3013	1.32745
chr1	3013	3019	0.884965
chr1	3019	3021	0.442482
chr1	3021	3029	0.884965
chr1	3029	3031	0.442482
chr1	3031	3037	0.884965
chr1	3037	3056	1.32745
chr1	3056	3065	1.76993
chr1	3065	3074	1.32745
chr1	3074	3081	0.884965
chr1	3081	3100	0.442482
chr1	3100	3105	0.0
chr1	3105	3132	0.442482
chr1	3132	3140	0.884965
chr1	3140	3141	0.442482
chr1	3141	3175	0.884965
chr1	3175	3176	1.32745
chr1	3176	3180	0.884965
chr1	3180	3183	1.32745
chr1	3183	3215	0.884965
chr1	3215	3219	1.32745
chr1	3219	3220	0.884965
chr1	3220	3223	2.21241
chr1	3223	3224	1.76993
chr1	3224	3228	2.21241
chr1	3228	3232	2.65489
chr1	3232	3234	3.09738
chr1	3234	3237	3.53986
chr1	3237	3250	3.98234
chr1	3250	3251	3.53986
chr1	3251	3261	3.98234
chr1	3261	3263	3.53986
chr1	3263	3264	3.98234
chr1	3264	3268	3.09738
chr1	3268	3272	2.65489
chr1	3272	3275	2.21241
chr1	3275	3278	1.76993
chr1	3278	3281	1.32745
chr1	3281	3291	0.884965
chr1	3291	3295	1.32745
chr1	3295	3306	0.884965
chr1	3306	3307	1.32745
chr1	3307	3309	0.884965
chr1	3309	3319	1.32745
chr1	3319	3329	1.76993
chr1	3329	3334	2.21241
chr1	3334	3349	1.76993
chr1	3349	3350	1.32745
chr1	3350	3351	0.884965
chr1	3351	3356	0.442482
chr1	3356	3358	0.884965
chr1	3358	3369	1.32745
chr1	3369	3372	1.76993
chr1	3372	3373	2.21241
chr1	3373	3383	1.76993
chr1	3383	3395	2.21241
chr1	3395	3402	1.76993
chr1	3402	3404	1.32745
chr1	3404	3405	0.884965
chr1	3405	3411	1.32745
chr1	3411	3413	0.884965
chr1	3413	3416	1.32745
chr1	3416	3444	0.884965
chr1	3444	3449	1.32745
chr1	3449	3451	0.884965
chr1	3451	3456	1.32745
chr1	3456	3457	0.884965
chr1	3457	3464	1.32745
chr1	3464	3471	1.76993
chr1	3471	3475	2.21241
chr1	3475	3482	2.65489
chr1	3482	3483	3.09738
chr1	3483	3487	3.53986
chr1	3487	3495	3.09738
chr1	3495	3503	2.21241
chr1	3503	3513	1.76993
chr1	3513	3515	2.21241
chr1	3515	3519	2.65489
chr1	3519	3525	2.21241
chr1	3525	3553	1.32745
chr1	3553	3557	0.884965
chr1	3557	3582	0.0
chr1	3582	3592	0.442482
chr1	3592	3597	0.884965
chr1	3597	3599	1.32745
chr1	3599	3616	1.76993
chr1	3616	3626	2.21241
chr1	3626	3630	1.76993
chr1	3630	3635	2.21241
chr1	3635	3641	1.76993
chr1	3641	3642	1.32745
chr1	3642	3643	1.76993
chr1	3643	3655	1.32745
chr1	3655	3659	0.884965
chr1	3659	3707	0.442482
chr1	3707	3709	0.884965
chr1	3709	3730	1.32745
chr1	3730	3750	0.884965
chr1	3750	3753	0.442482
chr1	3753	3786	0.0
chr1	3786	3788	0.442482
chr1	3788	3792	0.884965
chr1	3792	3801	1.32745
chr1	3801	3806	1.76993
chr1	3806	3827	2.21241
chr1	3827	3829	1.76993
chr1	3829	3832	1.32745
chr1	3832	3834	0.884965
chr1	3834	3839	0.442482
chr1	3839	3845	0.884965
chr1	3845	3849	0.442482
chr1	3849	3850	0.884965
chr1	3850	3856	1.32745
chr1	3856	3866	1.76993
chr1	3866	3867	2.21241
chr1	3867	3875	2.65489
chr1	3875	3883	3.09738
chr1	3883	3886	2.65489
chr1	3886	3893	3.09738
chr1	3893	3894	2.21241
chr1	3894	3899	1.76993
chr1	3899	3902	2.21241
chr1	3902	3905	1.76993
chr1	3905	3907	2.21241
chr1	3907	3913	1.76993
chr1	3913	3914	2.21241
chr1	3914	3917	2.65489
chr1	3917	3919	3.09738
chr1	3919	3922	2.65489
chr1	3922	3930	3.53986
chr1	3930	3937	3.09738
chr1	3937	3940	4.42482
chr1	3940	3942	4.86731
chr1	3942	3948	4.42482
chr1	3948	3949	3.98234
chr1	3949	3954	4.42482
chr1	3954	3955	3.98234
chr1	3955	3956	4.42482
chr1	3956	3957	4.86731
chr1	3957	3958	3.98234
chr1	3958	3959	3.53986
chr1	3959	3962	3.09738
chr1	3962	3969	3.53986
chr1	3969	3981	3.98234
chr1	3981	3982	2.65489
chr1	3982	3983	2.21241
chr1	3983	4000	1.32745
chr1	4000	4002	0.884965
chr1	4002	4006	0.442482
chr1	4006	4013	0.884965
chr1	4013	4022	0.442482
chr1	4022	4040	0.884965
chr1	4040	4046	1.32745
chr1	4046	4048	0.884965
chr1	4048	4052	1.32745
chr1	4052	4058	1.76993
chr1	4058	4061	2.21241
chr1	4061	4066	2.65489
chr1	4066	4071	2.21241
chr1	4071	4075	2.65489
chr1	4075	4084	3.09738
chr1	4084	4085	2.65489
chr1	4085	4088	2.21241
chr1	4088	4100	1.76993
chr1	4100	4102	1.32745
chr1	4102	4112	0.884965
chr1	4112	4119	0.442482
chr1	4119	4140	0.0
chr1	4140	4145	0.442482
chr1	4145	4146	0.884965
chr1	4146	4171	1.32745
chr1	4171	4180	0.884965
chr1	4180	4183	0.442482
chr1	4183	4185	0.0
chr1	4185	4188	0.442482
chr1	4188	4197	0.884965
chr1	4197	4201	1.32745
chr1	4201	4229	1.76993
chr1	4229	4232	1.32745
chr1	4232	4241	0.884965
chr1	4241	4245	0.442482
chr1	4245	4249	0.0
chr1	4249	4251	0.442482
chr1	4251	4253	1.32745
chr1	4253	4255	1.76993
chr1	4255	4257	2.21241
chr1	4257	4261	3.09738
chr1	4261	4269	3.53986
chr1	4269	4278	3.98234
chr1	4278	4286	4.42482
chr1	4286	4288	4.86731
chr1	4288	4289	4.42482
chr1	4289	4290	3.98234
chr1	4290	4291	4.42482
chr1	4291	4293	3.98234
chr1	4293	4294	4.42482
chr1	4294	4295	3.98234
chr1	4295	4296	4.42482
chr1	4296	4297	5.30979
chr1	4297	4299	5.75227
chr1	4299	4301	5.30979
chr1	4301	4309	4.42482
chr1	4309	4313	3.98234
chr1	4313	4314	3.53986
chr1	4314	4315	3.09738
chr1	4315	4330	2.65489
chr1	4330	4332	2.21241
chr1	4332	4335	1.76993
chr1	4335	4339	1.32745
chr1	4339	4346	0.442482
chr1	4346	4361	0.884965
chr1	4361	4372	1.32745
chr1	4372	4378	1.76993
chr1	4378	4379	1.32745
chr1	4379	4380	2.21241
chr1	4380	4386	3.09738
chr1	4386	4387	3.53986
chr1	4387	4390	3.98234
chr1	4390	4404	3.53986
chr1	4404	4405	3.98234
chr1	4405	4416	3.53986
chr1	4416	4419	3.09738
chr1	4419	4423	2.65489
chr1	4423	4424	1.76993
chr1	4424	4430	1.32745
chr1	4430	4431	0.884965
chr1	4431	4443	0.0
chr1	4443	4453	0.442482
chr1	4453	4456	0.884965
chr1	4456	4457	1.32745
chr1	4457	4475	1.76993
chr1	4475	4476	2.21241
chr1	4476	4477	2.65489
chr1	4477	4487	3.53986
chr1	4487	4491	3.09738
chr1	4491	4496	2.65489
chr1	4496	4499	2.21241
chr1	4499	4515	1.76993
chr1	4515	4516	0.884965
chr1	4516	4557	0.442482
chr1	4557	4561	0.884965
chr1	4561	4575	0.442482
chr1	4575	4581	0.884965
chr1	4581	4584	1.32745
chr1	4584	4596	0.884965
chr1	4596	4619	1.32745
chr1	4619	4640	0.884965
chr1	4640	4649	0.442482
chr1	4649	4656	1.32745
chr1	4656	4660	1.76993
chr1	4660	4664	2.21241
chr1	4664	4675	2.65489
chr1	4675	4676	3.09738
chr1	4676	4678	2.65489
chr1	4678	4681	3.53986
chr1	4681	4685	3.98234
chr1	4685	4690	4.42482
chr1	4690	4692	4.86731
chr1	4692	4694	4.42482
chr1	4694	4696	4.86731
chr1	4696	4708	5.30979
chr1	4708	4713	4.86731
chr1	4713	4715	4.42482
chr1	4715	4717	3.98234
chr1	4717	4719	4.42482
chr1	4719	4722	3.98234
chr1	4722	4725	3.53986
chr1	4725	4729	3.09738
chr1	4729	4732	2.65489
chr1	4732	4736	2.21241
chr1	4736	4737	1.76993
chr1	4737	4740	1.32745
chr1	4740	4748	0.884965
chr1	4748	4761	0.442482
chr1	4761	4791	0.0
chr1	4791	4795	0.442482
chr1	4795	4811	0.884965
chr1	4811	4813	1.32745
chr1	4813	4816	2.65489
chr1	4816	4824	3.09738
chr1	4824	4829	2.65489
chr1	4829	4830	2.21241
chr1	4830	4831	2.65489
chr1	4831	4845	3.53986
chr1	4845	4854	3.98234
chr1	4854	4855	3.53986
chr1	4855	4860	2.21241
chr1	4860	4861	1.76993
chr1	4861	4862	2.21241
chr1	4862	4866	1.76993
chr1	4866	4867	1.32745
chr1	4867	4871	1.76993
chr1	4871	4874	2.21241
chr1	4874	4879	1.76993
chr1	4879	4883	2.21241
chr1	4883	4889	2.65489
chr1	4889	4900	2.21241
chr1	4900	4905	1.76993
chr1	4905	4909	2.21241
chr1	4909	4915	2.65489
chr1	4915	4923	2.21241
chr1	4923	4927	1.76993
chr1	4927	4928	1.32745
chr1	4928	4943	1.76993
chr1	4943	4950	1.32745
chr1	4950	4953	1.76993
chr1	4953	4954	1.32745
chr1	4954	4956	0.884965
chr1	4956	4957	1.32745
chr1	4957	4972	1.76993
chr1	4972	4990	1.32745
chr1	4990	4993	1.76993
chr1	4993	4994	1.32745
chr1	4994	4999	0.884965
chr1	4999	5019	0.442482
chr1	5019	5034	0.884965
chr1	5034	5046	0.442482
chr1	5046	5048	0.884965
chr1	5048	5063	0.442482
chr1	5063	5065	0.884965
chr1	5065	5082	1.32745
chr1	5082	5102	0.884965
chr1	5102	5109	0.442482
chr1	5109	5138	0.0
chr1	5138	5142	0.442482
chr1	5142	5163	0.884965
chr1	5163	5177	1.32745
chr1	5177	5183	0.884965
chr1	5183	5186	1.32745
chr1	5186	5206	0.884965
chr1	5206	5223	0.442482
chr1	5223	5266	0.884965
chr1	5266	5337	0.0
chr1	5337	5363	0.442482
chr1	5363	5365	0.884965
chr1	5365	5375	1.32745
chr1	5375	5400	0.884965
chr1	5400	5406	1.32745
chr1	5406	5409	0.884965
chr1	5409	5423	0.442482
chr1	5423	5429	0.884965
chr1	5429	5436	1.32745
chr1	5436	5450	0.884965
chr1	5450	5457	1.32745
chr1	5457	5463	1.76993
chr1	5463	5467	2.21241
chr1	5467	5472	1.76993
chr1	5472	5481	1.32745
chr1	5481	5485	2.21241
chr1	5485	5487	2.65489
chr1	5487	5492	3.09738
chr1	5492	5497	2.65489
chr1	5497	5500	3.09738
chr1	5500	5501	2.65489
chr1	5501	5524	2.21241
chr1	5524	5529	1.32745
chr1	5529	5531	0.884965
chr1	5531	5533	0.442482
chr1	5533	5534	0.884965
chr1	5534	5535	1.32745
chr1	5535	5555	0.884965
chr1	5555	5564	1.32745
chr1	5564	5576	1.76993
chr1	5576	5577	1.32745
chr1	5577	5578	0.884965
chr1	5578	5588	1.32745
chr1	5588	5607	0.884965
chr1	5607	5608	1.32745
chr1	5608	5609	0.884965
chr1	5609	5614	1.32745
chr1	5614	5617	1.76993
chr1	5617	5619	2.21241
chr1	5619	5622	2.65489
chr1	5622	5627	2.21241
chr1	5627	5631	2.65489
chr1	5631	5632	3.09738
chr1	5632	5648	3.53986
chr1	5648	5651	3.98234
chr1	5651	5653	3.53986
chr1	5653	5657	3.09738
chr1	5657	5658	2.65489
chr1	5658	5663	2.21241
chr1	5663	5674	1.76993
chr1	5674	5675	1.32745
chr1	5675	5676	0.884965
chr1	5676	5684	0.442482
chr1	5684	5692	0.884965
chr1	5692	5716	0.442482
chr1	5716	5718	0.884965
chr1	5718	5728	1.32745
chr1	5728	5737	0.884965
chr1	5737	5738	0.442482
chr1	5738	5739	0.884965
chr1	5739	5741	1.32745
chr1	5741	5760	1.76993
chr1	5760	5762	1.32745
chr1	5762	5777	0.884965
chr1	5777	5778	1.32745
chr1	5778	5782	0.884965
chr1	5782	5810	0.442482
chr1	5810	5821	0.884965
chr1	5821	5822	0.442482
chr1	5822	5826	0.884965
chr1	5826	5845	1.32745
chr1	5845	5854	1.76993
chr1	5854	5863	1.32745
chr1	5863	5864	0.884965
chr1	5864	5876	1.32745
chr1	5876	5888	1.76993
chr1	5888	5893	0.884965
chr1	5893	5899	1.32745
chr1	5899	5900	1.76993
chr1	5900	5907	2.21241
chr1	5907	5909	1.76993
chr1	5909	5920	2.21241
chr1	5920	5927	1.76993
chr1	5927	5939	1.32745
chr1	5939	5944	0.442482
chr1	5944	5967	0.0
chr1	5967	5980	0.442482
chr1	5980	5981	0.884965
chr1	5981	5982	1.76993
chr1	5982	6002	2.21241
chr1	6002	6003	2.65489
chr1	6003	6006	3.09738
chr1	6006	6007	2.65489
chr1	6007	6011	3.09738
chr1	6011	6014	2.65489
chr1	6014	6019	3.09738
chr1	6019	6024	2.65489
chr1	6024	6025	3.09738
chr1	6025	6028	2.21241
chr1	6028	6034	2.65489
chr1	6034	6042	3.09738
chr1	6042	6046	3.53986
chr1	6046	6047	3.09738
chr1	6047	6051	2.65489
chr1	6051	6054	2.21241
chr1	6054	6060	1.76993
chr1	6060	6062	2.21241
chr1	6062	6063	1.76993
chr1	6063	6067	2.21241
chr1	6067	6072	2.65489
chr1	6072	6075	2.21241
chr1	6075	6076	2.65489
chr1	6076	6093	2.21241
chr1	6093	6094	2.65489
chr1	6094	6099	3.09738
chr1	6099	6101	2.65489
chr1	6101	6105	3.53986
chr1	6105	6107	4.42482
chr1	6107	6111	3.98234
chr1	6111	6117	3.53986
chr1	6117	6126	3.09738
chr1	6126	6137	2.65489
chr1	6137	6139	2.21241
chr1	6139	6140	1.76993
chr1	6140	6141	2.21241
chr1	6141	6145	1.76993
chr1	6145	6148	1.32745
chr1	6148	6172	0.884965
chr1	6172	6178	0.442482
chr1	6178	6183	0.884965
chr1	6183	6184	1.32745
chr1	6184	6185	0.884965
chr1	6185	6191	1.76993
chr1	6191	6193	2.21241
chr1	6193	6206	2.65489
chr1	6206	6222	3.09738
chr1	6222	6227	2.65489
chr1	6227	6229	2.21241
chr1	6229	6235	1.32745
chr1	6235	6249	0.442482
chr1	6249	6270	0.0
chr1	6270	6297	0.442482
chr1	6297	6300	0.884965
chr1	6300	6303	1.32745
chr1	6303	6309	1.76993
chr1	6309	6314	2.21241
chr1	6314	6317	1.76993
chr1	6317	6318	2.21241
chr1	6318	6319	2.65489
chr1	6319	6323	3.09738
chr1	6323	6340	3.53986
chr1	6340	6341	3.09738
chr1	6341	6344	3.53986
chr1	6344	6347	3.09738
chr1	6347	6351	2.65489
chr1	6351	6352	2.21241
chr1	6352	6354	1.32745
chr1	6354	6361	2.65489
chr1	6361	6369	1.76993
chr1	6369	6375	2.21241
chr1	6375	6383	3.09738
chr1	6383	6384	2.65489
chr1	6384	6396	3.98234
chr1	6396	6397	3.53986
chr1	6397	6398	2.65489
chr1	6398	6399	2.21241
chr1	6399	6418	2.65489
chr1	6418	6427	1.76993
chr1	6427	6428	2.21241
chr1	6428	6433	0.884965
chr1	6433	6442	1.32745
chr1	6442	6446	0.884965
chr1	6446	6466	1.32745
chr1	6466	6469	0.884965
chr1	6469	6474	0.442482
chr1	6474	6490	0.884965
chr1	6490	6501	0.442482
chr1	6501	6513	0.884965
chr1	6513	6517	1.32745
chr1	6517	6528	0.884965
chr1	6528	6529	1.32745
chr1	6529	6540	2.21241
chr1	6540	6557	1.76993
chr1	6557	6566	1.32745
chr1	6566	6567	1.76993
chr1	6567	6568	2.21241
chr1	6568	6569	2.65489
chr1	6569	6571	3.09738
chr1	6571	6573	2.65489
chr1	6573	6583	1.76993
chr1	6583	6595	2.21241
chr1	6595	6598	2.65489
chr1	6598	6601	2.21241
chr1	6601	6610	1.76993
chr1	6610	6612	1.32745
chr1	6612	6613	1.76993
chr1	6613	6614	1.32745
chr1	6614	6631	0.884965
chr1	6631	6646	0.442482
chr1	6646	6651	0.0
chr1	6651	6655	0.442482
chr1	6655	6659	0.884965
chr1	6659	6660	1.32745
chr1	6660	6662	1.76993
chr1	6662	6669	2.21241
chr1	6669	6675	2.65489
chr1	6675	6685	3.09738
chr1	6685	6694	3.53986
chr1	6694	6695	2.65489
chr1	6695	6703	2.21241
chr1	6703	6704	1.76993
chr1	6704	6713	1.32745
chr1	6713	6719	0.884965
chr1	6719	6725	0.442482
chr1	6725	6728	0.884965
chr1	6728	6744	0.442482
chr1	6744	6745	0.884965
chr1	6745	6759	1.32745
chr1	6759	6769	1.76993
chr1	6769	6770	1.32745
chr1	6770	6774	1.76993
chr1	6774	6788	2.21241
chr1	6788	6789	1.76993
chr1	6789	6803	1.32745
chr1	6803	6816	0.442482
chr1	6816	6818	0.884965
chr1	6818	6823	0.442482
chr1	6823	6859	0.884965
chr1	6859	6867	0.442482
chr1	6867	6881	0.0
chr1	6881	6924	0.442482
chr1	6924	6939	0.0
chr1	6939	6944	0.442482
chr1	6944	6951	0.884965
chr1	6951	6953	1.32745
chr1	6953	6958	1.76993
chr1	6958	6959	2.21241
chr1	6959	6980	2.65489
chr1	6980	6983	2.21241
chr1	6983	6985	1.76993
chr1	6985	6987	2.21241
chr1	6987	6989	1.76993
chr1	6989	6997	1.32745
chr1	6997	7002	0.884965
chr1	7002	7019	0.442482
chr1	7019	7051	0.0
chr1	7051	7095	0.442482
chr1	7095	7159	0.0
chr1	7159	7171	0.442482
chr1	7171	7192	0.884965
chr1	7192	7197	1.32745
chr1	7197	7203	1.76993
chr1	7203	7213	1.32745
chr1	7213	7214	1.76993
chr1	7214	7215	2.21241
chr1	7215	7224	1.76993
chr1	7224	7228	2.21241
chr1	7228	7231	3.09738
chr1	7231	7235	3.53986
chr1	7235	7241	3.09738
chr1	7241	7247	2.65489
chr1	7247	7253	3.09738
chr1	7253	7255	3.53986
chr1	7255	7257	3.98234
chr1	7257	7258	3.53986
chr1	7258	7267	3.09738
chr1	7267	7268	2.65489
chr1	7268	7272	3.09738
chr1	7272	7275	2.21241
chr1	7275	7281	1.32745
chr1	7281	7285	0.884965
chr1	7285	7291	1.32745
chr1	7291	7297	1.76993
chr1	7297	7301	1.32745
chr1	7301	7308	1.76993
chr1	7308	7312	2.21241
chr1	7312	7317	1.76993
chr1	7317	7328	2.21241
chr1	7328	7330	1.76993
chr1	7330	7335	2.21241
chr1	7335	7343	1.76993
chr1	7343	7349	1.32745
chr1	7349	7351	1.76993
chr1	7351	7361	1.32745
chr1	7361	7374	0.884965
chr1	7374	7384	0.442482
chr1	7384	7411	0.0
chr1	7411	7412	0.442482
chr1	7412	7448	0.884965
chr1	7448	7455	1.32745
chr1	7455	7456	0.884965
chr1	7456	7473	0.442482
chr1	7473	7477	0.884965
chr1	7477	7481	1.32745
chr1	7481	7492	1.76993
chr1	7492	7517	1.32745
chr1	7517	7521	0.884965
chr1	7521	7524	0.442482
chr1	7524	7527	0.0
chr1	7527	7529	0.442482
chr1	7529	7551	1.32745
chr1	7551	7553	2.21241
chr1	7553	7559	2.65489
chr1	7559	7564	3.53986
chr1	7564	7570	3.98234
chr1	7570	7573	3.53986
chr1	7573	7580	2.65489
chr1	7580	7581	3.09738
chr1	7581	7585	3.53986
chr1	7585	7588	3.98234
chr1	7588	7591	4.42482
chr1	7591	7594	3.98234
chr1	7594	7595	3.53986
chr1	7595	7600	3.09738
chr1	7600	7603	2.65489
chr1	7603	7608	2.21241
chr1	7608	7624	1.76993
chr1	7624	7629	0.884965
chr1	7629	7632	0.442482
chr1	7632	7641	0.0
chr1	7641	7643	0.442482
chr1	7643	7655	0.884965
chr1	7655	7669	1.32745
chr1	7669	7675	0.884965
chr1	7675	7677	1.32745
chr1	7677	7695	0.884965
chr1	7695	7700	1.32745
chr1	7700	7707	2.21241
chr1	7707	7712	2.65489
chr1	7712	7739	3.09738
chr1	7739	7743	2.65489
chr1	7743	7751	1.32745
chr1	7751	7763	0.884965
chr1	7763	7767	0.442482
chr1	7767	7771	0.884965
chr1	7771	7793	1.32745
chr1	7793	7811	1.76993
chr1	7811	7815	1.32745
chr1	7815	7816	0.884965
chr1	7816	7821	1.32745
chr1	7821	7823	1.76993
chr1	7823	7824	2.21241
chr1	7824	7827	1.76993
chr1	7827	7832	2.21241
chr1	7832	7834	2.65489
chr1	7834	7839	3.09738
chr1	7839	7845	2.65489
chr1	7845	7860	2.21241
chr1	7860	7867	1.76993
chr1	7867	7871	1.32745
chr1	7871	7872	0.884965
chr1	7872	7876	1.32745
chr1	7876	7877	0.442482
chr1	7877	7895	0.884965
chr1	7895	7896	1.32745
chr1	7896	7904	1.76993
chr1	7904	7915	2.21241
chr1	7915	7921	1.76993
chr1	7921	7930	1.32745
chr1	7930	7931	1.76993
chr1	7931	7933	1.32745
chr1	7933	7934	0.884965
chr1	7934	7948	1.32745
chr1	7948	7963	0.884965
chr1	7963	7974	1.32745
chr1	7974	7978	0.884965
chr1	7978	7992	0.442482
chr1	7992	8000	0.884965
chr1	8000	8006	1.32745
chr1	8006	8034	0.884965
chr1	8034	8038	0.442482
chr1	8038	8042	0.884965
chr1	8042	8050	0.442482
chr1	8050	8054	0.884965
chr1	8054	8057	1.32745
chr1	8057	8070	1.76993
chr1	8070	8072	2.65489
chr1	8072	8074	3.09738
chr1	8074	8082	3.53986
chr1	8082	8087	3.09738
chr1	8087	8097	3.98234
chr1	8097	8098	4.42482
chr1	8098	8100	3.98234
chr1	8100	8101	4.42482
chr1	8101	8103	3.98234
chr1	8103	8113	4.42482
chr1	8113	8117	3.53986
chr1	8117	8118	2.65489
chr1	8118	8126	3.09738
chr1	8126	8128	3.53986
chr1	8128	8129	4.42482
chr1	8129	8131	5.30979
chr1	8131	8136	4.86731
chr1	8136	8141	4.42482
chr1	8141	8142	4.86731
chr1	8142	8143	5.75227
chr1	8143	8157	6.19475
chr1	8157	8158	5.75227
chr1	8158	8162	5.30979
chr1	8162	8168	4.42482
chr1	8168	8170	3.09738
chr1	8170	8172	2.65489
chr1	8172	8185	1.76993
chr1	8185	8186	1.32745
chr1	8186	8187	0.442482
chr1	8187	8191	0.0
chr1	8191	8193	0.442482
chr1	8193	8199	0.884965
chr1	8199	8203	1.32745
chr1	8203	8222	1.76993
chr1	8222	8223	1.32745
chr1	8223	8237	1.76993
chr1	8237	8242	1.32745
chr1	8242	8247	0.884965
chr1	8247	8266	0.442482
chr1	8266	8267	0.0
chr1	8267	8268	0.442482
chr1	8268	8274	0.884965
chr1	8274	8304	1.32745
chr1	8304	8308	1.76993
chr1	8308	8309	2.21241
chr1	8309	8310	1.32745
chr1	8310	8322	0.884965
chr1	8322	8328	1.32745
chr1	8328	8338	1.76993
chr1	8338	8344	1.32745
chr1	8344	8347	1.76993
chr1	8347	8366	1.32745
chr1	8366	8372	0.884965
chr1	8372	8388	0.442482
chr1	8388	8399	0.0
chr1	8399	8414	0.442482
chr1	8414	8419	0.884965
chr1	8419	8421	1.32745
chr1	8421	8424	1.76993
chr1	8424	8430	2.65489
chr1	8430	8442	3.09738
chr1	8442	8450	2.65489
chr1	8450	8451	3.09738
chr1	8451	8458	3.53986
chr1	8458	8462	3.09738
chr1	8462	8465	2.65489
chr1	8465	8468	2.21241
chr1	8468	8474	1.32745
chr1	8474	8480	0.884965
chr1	8480	8485	1.32745
chr1	8485	8494	1.76993
chr1	8494	8495	1.32745
chr1	8495	8512	0.884965
chr1	8512	8520	1.32745
chr1	8520	8528	1.76993
chr1	8528	8548	1.32745
chr1	8548	8552	1.76993
chr1	8552	8553	1.32745
chr1	8553	8556	1.76993
chr1	8556	8561	2.21241
chr1	8561	8564	2.65489
chr1	8564	8575	2.21241
chr1	8575	8589	1.76993
chr1	8589	8600	2.21241
chr1	8600	8603	1.76993
chr1	8603	8607	1.32745
chr1	8607	8615	1.76993
chr1	8615	8616	2.21241
chr1	8616	8623	2.65489
chr1	8623	8624	2.21241
chr1	8624	8625	2.65489
chr1	8625	8643	2.21241
chr1	8643	8647	2.65489
chr1	8647	8649	3.09738
chr1	8649	8650	3.53986
chr1	8650	8651	3.98234
chr1	8651	8652	3.09738
chr1	8652	8654	3.53986
chr1	8654	8655	3.98234
chr1	8655	8657	4.42482
chr1	8657	8659	3.98234
chr1	8659	8663	3.53986
chr1	8663	8664	3.98234
chr1	8664	8665	4.42482
chr1	8665	8667	4.86731
chr1	8667	8671	5.30979
chr1	8671	8675	5.75227
chr1	8675	8685	5.30979
chr1	8685	8687	5.75227
chr1	8687	8689	4.86731
chr1	8689	8691	5.30979
chr1	8691	8694	4.86731
chr1	8694	8696	4.42482
chr1	8696	8698	3.98234
chr1	8698	8703	3.53986
chr1	8703	8707	3.98234
chr1	8707	8709	3.09738
chr1	8709	8710	2.65489
chr1	8710	8712	2.21241
chr1	8712	8715	2.65489
chr1	8715	8718	2.21241
chr1	8718	8729	2.65489
chr1	8729	8731	2.21241
chr1	8731	8733	1.76993
chr1	8733	8734	1.32745
chr1	8734	8736	0.884965
chr1	8736	8738	1.32745
chr1	8738	8746	1.76993
chr1	8746	8756	1.32745
chr1	8756	8758	0.884965
chr1	8758	8775	1.32745
chr1	8775	8777	1.76993
chr1	8777	8778	2.65489
chr1	8778	8779	3.09738
chr1	8779	8780	3.53986
chr1	8780	8802	3.09738
chr1	8802	8808	2.65489
chr1	8808	8810	2.21241
chr1	8810	8816	1.32745
chr1	8816	8817	0.884965
chr1	8817	8822	0.442482
chr1	8822	8836	0.0
chr1	8836	8837	0.442482
chr1	8837	8847	0.884965
chr1	8847	8850	1.32745
chr1	8850	8851	1.76993
chr1	8851	8852	2.21241
chr1	8852	8853	2.65489
chr1	8853	8857	3.53986
chr1	8857	8858	3.98234
chr1	8858	8860	4.42482
chr1	8860	8875	4.86731
chr1	8875	8876	5.75227
chr1	8876	8878	5.30979
chr1	8878	8880	5.75227
chr1	8880	8881	6.19475
chr1	8881	8883	5.75227
chr1	8883	8886	5.30979
chr1	8886	8893	5.75227
chr1	8893	8894	5.30979
chr1	8894	8895	4.86731
chr1	8895	8896	5.30979
chr1	8896	8897	4.86731
chr1	8897	8901	3.98234
chr1	8901	8918	2.65489
chr1	8918	8919	3.09738
chr1	8919	8922	2.21241
chr1	8922	8930	1.32745
chr1	8930	8938	0.884965
chr1	8938	8939	1.32745
chr1	8939	8943	0.884965
chr1	8943	8944	1.32745
chr1	8944	8958	1.76993
chr1	8958	8962	2.21241
chr1	8962	8972	1.76993
chr1	8972	8974	2.21241
chr1	8974	8982	1.76993
chr1	8982	8983	1.32745
chr1	8983	8988	1.76993
chr1	8988	8994	1.32745
chr1	8994	8995	0.884965
chr1	8995	8998	0.442482
chr1	8998	8999	1.32745
chr1	8999	9001	2.21241
chr1	9001	9010	2.65489
chr1	9010	9014	3.09738
chr1	9014	9016	3.53986
chr1	9016	9021	3.98234
chr1	9021	9025	3.53986
chr1	9025	9030	3.98234
chr1	9030	9032	4.42482
chr1	9032	9041	4.86731
chr1	9041	9042	4.42482
chr1	9042	9043	3.98234
chr1	9043	9045	3.09738
chr1	9045	9051	2.65489
chr1	9051	9052	3.09738
chr1	9052	9054	2.65489
chr1	9054	9059	2.21241
chr1	9059	9065	1.76993
chr1	9065	9069	2.21241
chr1	9069	9073	1.76993
chr1	9073	9076	1.32745
chr1	9076	9078	0.884965
chr1	9078	9079	0.442482
chr1	9079	9081	0.884965
chr1	9081	9086	1.32745
chr1	9086	9106	2.21241
chr1	9106	9119	1.76993
chr1	9119	9124	1.32745
chr1	9124	9127	0.884965
chr1	9127	9128	0.442482
chr1	9128	9130	0.884965
chr1	9130	9133	0.442482
chr1	9133	9135	0.884965
chr1	9135	9141	1.32745
chr1	9141	9157	1.76993
chr1	9157	9168	2.21241
chr1	9168	9172	1.76993
chr1	9172	9174	1.32745
chr1	9174	9180	0.884965
chr1	9180	9182	0.442482
chr1	9182	9188	0.884965
chr1	9188	9189	1.76993
chr1	9189	9193	2.65489
chr1	9193	9198	3.09738
chr1	9198	9203	2.65489
chr1	9203	9211	3.09738
chr1	9211	9220	2.65489
chr1	9220	9226	2.21241
chr1	9226	9229	1.76993
chr1	9229	9231	1.32745
chr1	9231	9233	0.884965
chr1	9233	9234	0.442482
chr1	9234	9239	0.884965
chr1	9239	9248	0.442482
chr1	9248	9268	0.884965
chr1	9268	9272	0.442482
chr1	9272	9288	1.32745
chr1	9288	9299	1.76993
chr1	9299	9304	2.21241
chr1	9304	9305	2.65489
chr1	9305	9307	3.09738
chr1	9307	9313	3.53986
chr1	9313	9316	3.09738
chr1	9316	9321	2.65489
chr1	9321	9322	3.09738
chr1	9322	9325	3.53986
chr1	9325	9326	3.09738
chr1	9326	9335	2.65489
chr1	9335	9344	2.21241
chr1	9344	9348	1.76993
chr1	9348	9350	1.32745
chr1	9350	9365	0.884965
chr1	9365	9366	0.442482
chr1	9366	9372	0.0
chr1	9372	9374	0.442482
chr1	9374	9377	0.884965
chr1	9377	9390	1.32745
chr1	9390	9392	1.76993
chr1	9392	9394	2.21241
chr1	9394	9406	2.65489
chr1	9406	9413	3.09738
chr1	9413	9415	2.65489
chr1	9415	9418	3.09738
chr1	9418	9419	2.65489
chr1	9419	9421	3.09738
chr1	9421	9428	2.65489
chr1	9428	9432	3.09738
chr1	9432	9435	2.21241
chr1	9435	9438	1.76993
chr1	9438	9443	2.21241
chr1	9443	9449	1.76993
chr1	9449	9459	2.21241
chr1	9459	9463	1.76993
chr1	9463	9471	1.32745
chr1	9471	9482	0.884965
chr1	9482	9493	0.442482
chr1	9493	9529	0.0
chr1	9529	9531	0.442482
chr1	9531	9532	0.884965
chr1	9532	9544	1.32745
chr1	9544	9548	1.76993
chr1	9548	9551	2.21241
chr1	9551	9575	2.65489
chr1	9575	9576	2.21241
chr1	9576	9579	1.76993
chr1	9579	9586	1.32745
chr1	9586	9591	1.76993
chr1	9591	9595	1.32745
chr1	9595	9600	0.884965
chr1	9600	9628	0.442482
chr1	9628	9630	0.884965
chr1	9630	9654	0.442482
chr1	9654	9672	0.884965
chr1	9672	9677	0.442482
chr1	9677	9693	0.884965
chr1	9693	9697	1.32745
chr1	9697	9712	0.884965
chr1	9712	9721	1.76993
chr1	9721	9728	1.32745
chr1	9728	9729	0.884965
chr1	9729	9745	1.32745
chr1	9745	9756	1.76993
chr1	9756	9773	0.884965
chr1	9773	9781	0.442482
chr1	9781	9789	0.884965
chr1	9789	9791	0.442482
chr1	9791	9820	0.884965
chr1	9820	9823	0.442482
chr1	9823	9826	0.884965
chr1	9826	9830	1.32745
chr1	9830	9832	1.76993
chr1	9832	9835	2.21241
chr1	9835	9838	1.76993
chr1	9838	9841	2.21241
chr1	9841	9855	3.09738
chr1	9855	9858	2.65489
chr1	9858	9860	3.09738
chr1	9860	9861	2.65489
chr1	9861	9870	2.21241
chr1	9870	9885	1.76993
chr1	9885	9896	0.884965
chr1	9896	9897	1.32745
chr1	9897	9899	1.76993
chr1	9899	9902	2.21241
chr1	9902	9908	1.76993
chr1	9908	9909	2.21241
chr1	9909	9923	3.09738
chr1	9923	9930	3.53986
chr1	9930	9933	3.98234
chr1	9933	9934	5.30979
chr1	9934	9939	5.75227
chr1	9939	9940	5.30979
chr1	9940	9941	4.86731
chr1	9941	9942	4.42482
chr1	9942	9946	4.86731
chr1	9946	9953	3.98234
chr1	9953	9960	3.53986
chr1	9960	9962	3.09738
chr1	9962	9965	2.65489
chr1	9965	9972	2.21241
chr1	9972	9974	1.76993
chr1	9974	9977	1.32745
chr1	9977	9978	0.884965
chr1	9978	9982	1.32745
chr1	9982	9986	0.884965
chr1	9986	9993	0.442482
chr1	9993	9994	0.884965
chr1	9994	10002	1.32745
chr1	10002	10013	1.76993
chr1	10013	10022	2.21241
chr1	10022	10024	1.76993
chr1	10024	10032	2.21241
chr1	10032	10038	1.76993
chr1	10038	10045	1.32745
chr1	10045	10046	0.884965
chr1	10046	10047	1.32745
chr1	10047	10050	1.76993
chr1	10050	10052	2.21241
chr1	10052	10056	1.76993
chr1	10056	10059	1.32745
chr1	10059	10073	1.76993
chr1	10073	10074	1.32745
chr1	10074	10089	1.76993
chr1	10089	10090	2.21241
chr1	10090	10094	1.76993
chr1	10094	10100	1.32745
chr1	10100	10117	0.884965
chr1	10117	10133	0.442482
chr1	10133	10143	0.0
chr1	10143	10145	0.442482
chr1	10145	10146	1.32745
chr1	10146	10177	1.76993
chr1	10177	10181	1.32745
chr1	10181	10187	1.76993
chr1	10187	10189	1.32745
chr1	10189	10213	0.442482
chr1	10213	10225	0.884965
chr1	10225	10234	0.442482
chr1	10234	10257	0.884965
chr1	10257	10277	0.442482
chr1	10277	10278	0.884965
chr1	10278	10283	0.442482
chr1	10283	10296	0.884965
chr1	10296	10321	1.32745
chr1	10321	10327	0.884965
chr1	10327	10332	0.442482
chr1	10332	10334	0.884965
chr1	10334	10340	1.32745
chr1	10340	10374	0.884965
chr1	10374	10378	0.442482
chr1	10378	10409	0.0
chr1	10409	10415	0.442482
chr1	10415	10420	0.884965
chr1	10420	10423	1.32745
chr1	10423	10431	1.76993
chr1	10431	10435	2.65489
chr1	10435	10439	3.53986
chr1	10439	10440	3.98234
chr1	10440	10444	4.42482
chr1	10444	10447	4.86731
chr1	10447	10453	4.42482
chr1	10453	10459	3.98234
chr1	10459	10461	3.09738
chr1	10461	10469	3.53986
chr1	10469	10472	3.09738
chr1	10472	10475	2.21241
chr1	10475	10479	1.76993
chr1	10479	10484	0.884965
chr1	10484	10494	0.442482
chr1	10494	10522	0.0
chr1	10522	10525	0.442482
chr1	10525	10552	0.884965
chr1	10552	10556	0.442482
chr1	10556	10581	0.0
chr1	10581	10582	0.442482
chr1	10582	10586	0.884965
chr1	10586	10605	1.32745
chr1	10605	10614	1.76993
chr1	10614	10617	2.21241
chr1	10617	10624	1.76993
chr1	10624	10626	1.32745
chr1	10626	10633	0.884965
chr1	10633	10636	1.32745
chr1	10636	10648	2.65489
chr1	10648	10664	2.21241
chr1	10664	10670	2.65489
chr1	10670	10677	2.21241
chr1	10677	10680	1.76993
chr1	10680	10692	0.442482
chr1	10692	10707	0.884965
chr1	10707	10736	0.442482
chr1	10736	10772	0.0
chr1	10772	10786	0.442482
chr1	10786	10807	0.884965
chr1	10807	10820	0.442482
chr1	10820	10829	0.884965
chr1	10829	10839	0.442482
chr1	10839	10846	0.884965
chr1	10846	10848	1.32745
chr1	10848	10853	3.09738
chr1	10853	10854	2.65489
chr1	10854	10856	3.09738
chr1	10856	10874	3.53986
chr1	10874	10875	3.98234
chr1	10875	10878	3.53986
chr1	10878	10881	3.98234
chr1	10881	10883	3.53986
chr1	10883	10886	3.09738
chr1	10886	10889	2.65489
chr1	10889	10892	2.21241
chr1	10892	10899	1.76993
chr1	10899	10900	1.32745
chr1	10900	10922	0.884965
chr1	10922	10925	0.442482
chr1	10925	11003	0.0
chr1	11003	11012	0.442482
chr1	11012	11016	0.884965
chr1	11016	11028	1.32745
chr1	11028	11043	1.76993
chr1	11043	11047	2.21241
chr1	11047	11056	1.76993
chr1	11056	11060	1.32745
chr1	11060	11064	0.884965
chr1	11064	11072	1.32745
chr1	11072	11087	0.884965
chr1	11087	11108	0.442482
chr1	11108	11111	0.0
chr1	11111	11124	0.442482
chr1	11124	11145	0.884965
chr1	11145	11147	1.32745
chr1	11147	11167	0.884965
chr1	11167	11175	0.442482
chr1	11175	11189	0.884965
chr1	11189	11190	0.442482
chr1	11190	11191	0.884965
chr1	11191	11195	1.32745
chr1	11195	11206	1.76993
chr1	11206	11208	2.21241
chr1	11208	11212	2.65489
chr1	11212	11224	2.21241
chr1	11224	11233	2.65489
chr1	11233	11235	2.21241
chr1	11235	11239	1.76993
chr1	11239	11241	1.32745
chr1	11241	11252	0.884965
chr1	11252	11259	0.442482
chr1	11259	11267	0.0
chr1	11267	11279	0.442482
chr1	11279	11284	0.884965
chr1	11284	11293	1.32745
chr1	11293	11311	1.76993
chr1	11311	11323	1.32745
chr1	11323	11327	0.884965
chr1	11327	11333	0.442482
chr1	11333	11372	0.0
chr1	11372	11397	0.884965
chr1	11397	11399	0.442482
chr1	11399	11415	0.884965
chr1	11415	11416	1.32745
chr1	11416	11459	0.884965
chr1	11459	11487	0.442482
chr1	11487	11492	0.0
chr1	11492	11494	0.442482
chr1	11494	11497	0.884965
chr1	11497	11508	1.32745
chr1	11508	11519	1.76993
chr1	11519	11520	2.21241
chr1	11520	11535	2.65489
chr1	11535	11538	2.21241
chr1	11538	11541	1.76993
chr1	11541	11553	1.32745
chr1	11553	11563	1.76993
chr1	11563	11583	0.884965
chr1	11583	11597	0.442482
chr1	11597	11640	0.0
chr1	11640	11645	0.442482
chr1	11645	11649	0.884965
chr1	11649	11671	1.32745
chr1	11671	11680	1.76993
chr1	11680	11683	2.21241
chr1	11683	11689	1.76993
chr1	11689	11693	1.32745
chr1	11693	11714	0.884965
chr1	11714	11723	0.442482
chr1	11723	11775	0.0
chr1	11775	11779	0.442482
chr1	11779	11801	0.884965
chr1	11801	11808	1.32745
chr1	11808	11812	0.884965
chr1	11812	11814	1.76993
chr1	11814	11822	2.65489
chr1	11822	11823	2.21241
chr1	11823	11842	2.65489
chr1	11842	11843	3.09738
chr1	11843	11845	2.65489
chr1	11845	11847	2.21241
chr1	11847	11856	2.65489
chr1	11856	11858	2.21241
chr1	11858	11862	1.32745
chr1	11862	11863	1.76993
chr1	11863	11866	2.21241
chr1	11866	11885	1.76993
chr1	11885	11890	1.32745
chr1	11890	11900	0.884965
chr1	11900	11927	0.0
chr1	11927	11928	0.442482
chr1	11928	11938	0.884965
chr1	11938	11940	1.32745
chr1	11940	11943	1.76993
chr1	11943	11947	2.21241
chr1	11947	11954	3.09738
chr1	11954	11958	3.53986
chr1	11958	11959	3.98234
chr1	11959	11961	4.42482
chr1	11961	11963	4.86731
chr1	11963	11965	5.30979
chr1	11965	11967	5.75227
chr1	11967	11970	6.19475
chr1	11970	11972	6.63724
chr1	11972	11975	7.07972
chr1	11975	11979	7.5222
chr1	11979	11982	7.96468
chr1	11982	11984	7.5222
chr1	11984	11985	7.07972
chr1	11985	11987	6.63724
chr1	11987	11988	6.19475
chr1	11988	11990	5.30979
chr1	11990	11991	4.42482
chr1	11991	11993	3.98234
chr1	11993	11998	4.42482
chr1	11998	12002	3.98234
chr1	12002	12003	4.42482
chr1	12003	12005	5.30979
chr1	12005	12007	4.86731
chr1	12007	12008	5.30979
chr1	12008	12009	5.75227
chr1	12009	12011	5.30979
chr1	12011	12012	4.42482
chr1	12012	12013	3.98234
chr1	12013	12016	3.53986
chr1	12016	12017	3.98234
chr1	12017	12019	4.42482
chr1	12019	12022	3.98234
chr1	12022	12024	4.42482
chr1	12024	12025	4.86731
chr1	12025	12027	4.42482
chr1	12027	12033	4.86731
chr1	12033	12037	4.42482
chr1	12037	12039	3.98234
chr1	12039	12040	4.42482
chr1	12040	12041	4.86731
chr1	12041	12047	5.30979
chr1	12047	12051	4.42482
chr1	12051	12059	3.98234
chr1	12059	12061	3.53986
chr1	12061	12064	3.09738
chr1	12064	12065	3.53986
chr1	12065	12067	3.09738
chr1	12067	12068	2.65489
chr1	12068	12072	3.09738
chr1	12072	12078	2.65489
chr1	12078	12081	2.21241
chr1	12081	12083	1.76993
chr1	12083	12101	1.32745
chr1	12101	12103	0.884965
chr1	12103	12107	1.32745
chr1	12107	12112	0.884965
chr1	12112	12119	0.442482
chr1	12119	12123	0.884965
chr1	12123	12128	1.32745
chr1	12128	12131	2.21241
chr1	12131	12134	2.65489
chr1	12134	12135	3.09738
chr1	12135	12138	3.53986
chr1	12138	12141	3.98234
chr1	12141	12142	4.42482
chr1	12142	12146	4.86731
chr1	12146	12148	4.42482
chr1	12148	12162	4.86731
chr1	12162	12163	4.42482
chr1	12163	12165	3.98234
chr1	12165	12166	4.42482
chr1	12166	12167	4.86731
chr1	12167	12171	4.42482
chr1	12171	12175	3.98234
chr1	12175	12177	3.53986
chr1	12177	12180	2.65489
chr1	12180	12182	3.09738
chr1	12182	12185	2.21241
chr1	12185	12189	1.76993
chr1	12189	12192	2.21241
chr1	12192	12194	1.76993
chr1	12194	12195	2.21241
chr1	12195	12210	2.65489
chr1	12210	12212	2.21241
chr1	12212	12221	2.65489
chr1	12221	12223	3.09738
chr1	12223	12225	2.65489
chr1	12225	12229	3.09738
chr1	12229	12236	3.98234
chr1	12236	12238	4.42482
chr1	12238	12240	3.98234
chr1	12240	12248	4.42482
chr1	12248	12256	4.86731
chr1	12256	12260	4.42482
chr1	12260	12266	4.86731
chr1	12266	12267	5.30979
chr1	12267	12269	4.86731
chr1	12269	12270	4.42482
chr1	12270	12271	3.98234
chr1	12271	12272	4.42482
chr1	12272	12273	3.98234
chr1	12273	12280	3.53986
chr1	12280	12283	2.65489
chr1	12283	12288	2.21241
chr1	12288	12291	3.09738
chr1	12291	12304	4.42482
chr1	12304	12308	3.98234
chr1	12308	12314	3.09738
chr1	12314	12315	2.65489
chr1	12315	12316	2.21241
chr1	12316	12320	2.65489
chr1	12320	12322	2.21241
chr1	12322	12328	1.76993
chr1	12328	12329	2.21241
chr1	12329	12331	2.65489
chr1	12331	12332	3.09738
chr1	12332	12333	3.53986
chr1	12333	12335	3.98234
chr1	12335	12360	3.53986
chr1	12360	12364	3.09738
chr1	12364	12366	2.21241
chr1	12366	12371	1.76993
chr1	12371	12374	2.21241
chr1	12374	12376	1.32745
chr1	12376	12381	1.76993
chr1	12381	12386	2.21241
chr1	12386	12388	2.65489
chr1	12388	12397	3.09738
chr1	12397	12398	2.65489
chr1	12398	12403	3.09738
chr1	12403	12407	3.53986
chr1	12407	12414	3.98234
chr1	12414	12418	3.53986
chr1	12418	12424	4.42482
chr1	12424	12430	3.98234
chr1	12430	12431	3.53986
chr1	12431	12435	3.09738
chr1	12435	12436	3.53986
chr1	12436	12439	3.09738
chr1	12439	12441	3.53986
chr1	12441	12442	3.09738
chr1	12442	12444	2.65489
chr1	12444	12457	2.21241
chr1	12457	12461	1.76993
chr1	12461	12462	1.32745
chr1	12462	12470	0.884965
chr1	12470	12483	0.442482
chr1	12483	12493	0.0
chr1	12493	12498	0.884965
chr1	12498	12502	1.32745
chr1	12502	12505	1.76993
chr1	12505	12506	2.21241
chr1	12506	12507	2.65489
chr1	12507	12510	3.09738
chr1	12510	12520	3.53986
chr1	12520	12522	3.98234
chr1	12522	12524	4.42482
chr1	12524	12531	4.86731
chr1	12531	12536	4.42482
chr1	12536	12542	3.98234
chr1	12542	12546	3.53986
chr1	12546	12550	3.09738
chr1	12550	12555	2.21241
chr1	12555	12566	2.65489
chr1	12566	12568	2.21241
chr1	12568	12582	1.76993
chr1	12582	12588	1.32745
chr1	12588	12592	0.884965
chr1	12592	12602	0.442482
chr1	12602	12609	0.0
chr1	12609	12618	0.442482
chr1	12618	12636	0.884965
chr1	12636	12638	1.32745
chr1	12638	12640	1.76993
chr1	12640	12643	2.21241
chr1	12643	12647	2.65489
chr1	12647	12652	3.53986
chr1	12652	12660	3.09738
chr1	12660	12679	2.65489
chr1	12679	12682	2.21241
chr1	12682	12684	1.76993
chr1	12684	12685	1.32745
chr1	12685	12691	0.884965
chr1	12691	12709	0.0
chr1	12709	12714	0.442482
chr1	12714	12728	0.884965
chr1	12728	12730	1.32745
chr1	12730	12735	1.76993
chr1	12735	12739	2.21241
chr1	12739	12740	1.76993
chr1	12740	12753	2.21241
chr1	12753	12759	1.76993
chr1	12759	12760	1.32745
chr1	12760	12772	1.76993
chr1	12772	12773	1.32745
chr1	12773	12779	0.884965
chr1	12779	12794	0.442482
chr1	12794	12803	0.884965
chr1	12803	12819	0.442482
chr1	12819	12830	0.884965
chr1	12830	12838	1.32745
chr1	12838	12861	0.884965
chr1	12861	12873	0.442482
chr1	12873	12895	0.0
chr1	12895	12908	0.442482
chr1	12908	12938	0.884965
chr1	12938	12941	0.442482
chr1	12941	12952	0.884965
chr1	12952	12967	0.442482
chr1	12967	12979	1.32745
chr1	12979	12984	1.76993
chr1	12984	12997	1.32745
chr1	12997	13011	0.884965
chr1	13011	13022	0.442482
chr1	13022	13037	0.0
chr1	13037	13053	0.442482
chr1	13053	13060	0.884965
chr1	13060	13079	1.32745
chr1	13079	13080	1.76993
chr1	13080	13093	1.32745
chr1	13093	13094	1.76993
chr1	13094	13111	1.32745
chr1	13111	13118	1.76993
chr1	13118	13135	1.32745
chr1	13135	13136	0.884965
chr1	13136	13148	1.32745
chr1	13148	13155	0.884965
chr1	13155	13175	0.442482
chr1	13175	13180	0.884965
chr1	13180	13205	0.442482
chr1	13205	13213	0.884965
chr1	13213	13219	1.32745
chr1	13219	13247	0.884965
chr1	13247	13257	0.442482
chr1	13257	13276	0.0
chr1	13276	13285	0.442482
chr1	13285	13306	0.884965
chr1	13306	13307	1.32745
chr1	13307	13309	1.76993
chr1	13309	13313	2.21241
chr1	13313	13315	2.65489
chr1	13315	13320	3.98234
chr1	13320	13328	3.53986
chr1	13328	13332	3.09738
chr1	13332	13338	3.53986
chr1	13338	13343	4.86731
chr1	13343	13351	4.42482
chr1	13351	13353	3.98234
chr1	13353	13354	3.53986
chr1	13354	13359	3.09738
chr1	13359	13367	2.21241
chr1	13367	13371	1.76993
chr1	13371	13373	1.32745
chr1	13373	13375	0.884965
chr1	13375	13382	1.32745
chr1	13382	13387	0.884965
chr1	13387	13393	1.76993
chr1	13393	13407	1.32745
chr1	13407	13413	1.76993
chr1	13413	13430	2.21241
chr1	13430	13435	1.76993
chr1	13435	13457	2.21241
chr1	13457	13467	1.76993
chr1	13467	13471	2.21241
chr1	13471	13474	2.65489
chr1	13474	13479	2.21241
chr1	13479	13482	1.76993
chr1	13482	13486	2.21241
chr1	13486	13495	2.65489
chr1	13495	13500	2.21241
chr1	13500	13503	2.65489
chr1	13503	13504	3.09738
chr1	13504	13506	3.53986
chr1	13506	13507	3.09738
chr1	13507	13508	3.53986
chr1	13508	13511	3.98234
chr1	13511	13513	3.53986
chr1	13513	13523	3.09738
chr1	13523	13526	2.65489
chr1	13526	13544	2.21241
chr1	13544	13545	1.76993
chr1	13545	13547	1.32745
chr1	13547	13551	0.884965
chr1	13551	13552	0.442482
chr1	13552	13594	0.0
chr1	13594	13602	0.442482
chr1	13602	13617	0.884965
chr1	13617	13625	1.32745
chr1	13625	13629	2.21241
chr1	13629	13635	3.09738
chr1	13635	13640	2.65489
chr1	13640	13643	3.09738
chr1	13643	13644	2.65489
chr1	13644	13654	2.21241
chr1	13654	13656	1.76993
chr1	13656	13667	1.32745
chr1	13667	13673	0.884965
chr1	13673	13684	0.442482
chr1	13684	13691	0.0
chr1	13691	13734	0.442482
chr1	13734	13743	0.0
chr1	13743	13756	0.884965
chr1	13756	13770	1.32745
chr1	13770	13773	1.76993
chr1	13773	13775	2.21241
chr1	13775	13779	2.65489
chr1	13779	13787	2.21241
chr1	13787	13791	1.76993
chr1	13791	13799	2.21241
chr1	13799	13804	1.76993
chr1	13804	13813	1.32745
chr1	13813	13814	1.76993
chr1	13814	13816	1.32745
chr1	13816	13818	0.884965
chr1	13818	13835	0.442482
chr1	13835	13859	0.0
chr1	13859	13865	0.442482
chr1	13865	13871	0.884965
chr1	13871	13903	1.32745
chr1	13903	13908	0.884965
chr1	13908	13915	0.442482
chr1	13915	13939	0.0
chr1	13939	13942	0.442482
chr1	13942	13960	1.32745
chr1	13960	13976	1.76993
chr1	13976	13986	1.32745
chr1	13986	13987	0.442482
chr1	13987	13993	0.0
chr1	13993	14036	0.442482
chr1	14036	14044	0.0
chr1	14044	14046	0.442482
chr1	14046	14052	0.884965
chr1	14052	14077	1.32745
chr1	14077	14090	0.884965
chr1	14090	14095	0.442482
chr1	14095	14116	0.0
chr1	14116	14158	0.442482
chr1	14158	14159	1.32745
chr1	14159	14201	0.884965
chr1	14201	14220	0.0
chr1	14220	14239	0.442482
chr1	14239	14264	0.884965
chr1	14264	14295	0.442482
chr1	14295	14318	0.884965
chr1	14318	14335	1.32745
chr1	14335	14339	1.76993
chr1	14339	14347	1.32745
chr1	14347	14349	1.76993
chr1	14349	14362	1.32745
chr1	14362	14365	0.884965
chr1	14365	14367	0.442482
chr1	14367	14377	0.884965
chr1	14377	14390	1.32745
chr1	14390	14408	0.884965
chr1	14408	14411	1.32745
chr1	14411	14421	0.884965
chr1	14421	14452	0.442482
chr1	14452	14455	0.0
chr1	14455	14458	0.442482
chr1	14458	14460	0.884965
chr1	14460	14499	1.32745
chr1	14499	14501	0.884965
chr1	14501	14504	0.442482
chr1	14504	14521	0.0
chr1	14521	14564	0.442482
chr1	14564	14601	0.0
chr1	14601	14629	0.442482
chr1	14629	14635	0.884965
chr1	14635	14645	1.32745
chr1	14645	14672	0.884965
chr1	14672	14674	0.442482
chr1	14674	14753	0.0
chr1	14753	14778	0.442482
chr1	14778	14795	0.884965
chr1	14795	14796	1.32745
chr1	14796	14798	0.884965
chr1	14798	14801	1.32745
chr1	14801	14822	1.76993
chr1	14822	14836	1.32745
chr1	14836	14837	0.884965
chr1	14837	14842	0.442482
chr1	14842	15097	0.0
chr1	15097	15119	0.442482
chr1	15119	15127	0.884965
chr1	15127	15140	0.442482
chr1	15140	15141	0.884965
chr1	15141	15163	1.32745
chr1	15163	15179	0.884965
chr1	15179	15183	1.76993
[truncated: 253 more rows]
