# Supplementary material for: Structural modularity of the XIST ribonucleoprotein complex
Source: Nat Commun. 2020 Dec 2;11:6163. doi: 10.1038/s41467-020-20040-3 (PMC7710737; doi:10.1038/s41467-020-20040-3)
Supplement: Supplementary file 6 — Source Data [file 41467_2020_20040_MOESM6_ESM.zip › sourcedata/fig2efgi/K562_RBM15_1_neg_XIST_1_hsXIST.bedgraph]

chr1	0	26	0.0
chr1	26	33	0.303033
chr1	33	34	0.606067
chr1	34	38	0.9091
chr1	38	43	1.21213
chr1	43	44	1.8182
chr1	44	45	5.4546
chr1	45	46	10.3031
chr1	46	47	12.1213
chr1	47	48	15.4547
chr1	48	49	21.5154
chr1	49	51	23.3336
chr1	51	52	24.5457
chr1	52	53	26.0609
chr1	53	54	26.6669
chr1	54	56	26.97
chr1	56	57	27.576
chr1	57	58	27.8791
chr1	58	60	28.1821
chr1	60	61	28.4851
chr1	61	62	29.6973
chr1	62	63	30.0003
chr1	63	64	30.6064
chr1	64	65	30.9094
chr1	65	66	31.2124
chr1	66	67	32.7276
chr1	67	68	32.4246
chr1	68	69	32.7276
chr1	69	71	33.9397
chr1	71	72	34.5458
chr1	72	73	33.9397
chr1	73	74	33.6367
chr1	74	75	32.7276
chr1	75	76	31.5155
chr1	76	77	31.8185
chr1	77	78	33.0306
chr1	78	79	32.1215
chr1	79	81	31.8185
chr1	81	82	30.9094
chr1	82	83	29.6973
chr1	83	84	28.1821
chr1	84	85	26.3639
chr1	85	87	22.1214
chr1	87	88	21.5154
chr1	88	89	21.2123
chr1	89	90	19.0911
chr1	90	91	18.485
chr1	91	92	17.879
chr1	92	93	17.2729
chr1	93	94	16.3638
chr1	94	95	16.9699
chr1	95	97	18.182
chr1	97	98	17.5759
chr1	98	100	18.182
chr1	100	101	17.5759
chr1	101	102	14.5456
chr1	102	103	14.2426
chr1	103	104	14.5456
chr1	104	105	15.4547
chr1	105	106	14.8486
chr1	106	107	14.2426
chr1	107	109	13.6365
chr1	109	112	13.3335
chr1	112	114	11.5153
chr1	114	115	14.5456
chr1	115	116	31.2124
chr1	116	117	43.6368
chr1	117	118	46.6671
chr1	118	119	47.2732
chr1	119	120	48.1823
chr1	120	121	48.7884
chr1	121	122	49.6975
chr1	122	123	50.3035
chr1	123	124	51.8187
chr1	124	125	52.7278
chr1	125	127	53.0308
chr1	127	128	53.3339
chr1	128	130	53.0308
chr1	130	132	52.4248
chr1	132	134	52.7278
chr1	134	135	53.0308
chr1	135	137	51.5157
chr1	137	138	49.0914
chr1	138	139	50.3035
chr1	139	140	52.1217
chr1	140	141	52.4248
chr1	141	142	51.8187
chr1	142	143	50.9096
chr1	143	144	49.3944
chr1	144	145	47.2732
chr1	145	148	45.152
chr1	148	149	44.5459
chr1	149	150	43.3338
chr1	150	151	42.1216
chr1	151	152	43.0307
chr1	152	153	40.3034
chr1	153	154	38.7883
chr1	154	155	36.9701
chr1	155	156	32.7276
chr1	156	157	27.576
chr1	157	158	26.97
chr1	158	159	26.6669
chr1	159	160	27.576
chr1	160	161	26.6669
chr1	161	162	23.9396
chr1	162	164	24.5457
chr1	164	166	24.2427
chr1	166	167	23.9396
chr1	167	169	23.3336
chr1	169	170	23.9396
chr1	170	171	23.6366
chr1	171	172	22.7275
chr1	172	174	21.2123
chr1	174	175	18.485
chr1	175	176	17.2729
chr1	176	177	15.7577
chr1	177	178	13.3335
chr1	178	179	12.7274
chr1	179	181	11.5153
chr1	181	183	11.2122
chr1	183	186	10.9092
chr1	186	187	10.6062
chr1	187	191	10.3031
chr1	191	192	13.0304
chr1	192	193	12.4244
chr1	193	194	15.7577
chr1	194	195	16.9699
chr1	195	197	17.879
chr1	197	198	18.7881
chr1	198	199	20.9093
chr1	199	200	23.6366
chr1	200	201	28.4851
chr1	201	202	32.7276
chr1	202	203	32.4246
chr1	203	204	33.0306
chr1	204	205	33.9397
chr1	205	206	34.8488
chr1	206	207	36.364
chr1	207	208	37.2731
chr1	208	209	37.5761
chr1	209	210	38.1822
chr1	210	211	37.8792
chr1	211	212	39.3943
chr1	212	213	40.0004
chr1	213	214	39.3943
chr1	214	215	39.0913
chr1	215	216	40.0004
chr1	216	217	42.4247
chr1	217	218	43.3338
chr1	218	219	43.9398
chr1	219	221	44.2429
chr1	221	222	43.9398
chr1	222	224	44.2429
chr1	224	225	43.9398
chr1	225	226	41.8186
chr1	226	227	38.7883
chr1	227	228	37.2731
chr1	228	229	34.8488
chr1	229	230	31.8185
chr1	230	231	29.6973
chr1	231	232	27.576
chr1	232	233	26.6669
chr1	233	234	26.3639
chr1	234	235	25.1518
chr1	235	237	24.2427
chr1	237	238	26.6669
chr1	238	239	27.8791
chr1	239	241	20.6063
chr1	241	242	19.6972
chr1	242	243	20.3032
chr1	243	244	20.6063
chr1	244	245	20.3032
chr1	245	246	20.0002
chr1	246	249	19.6972
chr1	249	250	18.7881
chr1	250	251	19.3941
chr1	251	252	20.3032
chr1	252	253	20.6063
chr1	253	254	20.0002
chr1	254	255	18.485
chr1	255	256	18.7881
chr1	256	257	20.0002
chr1	257	259	18.182
chr1	259	260	18.485
chr1	260	261	24.5457
chr1	261	262	26.6669
chr1	262	264	28.4851
chr1	264	265	28.1821
chr1	265	269	28.4851
chr1	269	270	27.576
chr1	270	271	27.273
chr1	271	273	26.3639
chr1	273	274	25.7578
chr1	274	275	24.8487
chr1	275	276	24.2427
chr1	276	277	25.4548
chr1	277	278	21.2123
chr1	278	279	21.5154
chr1	279	280	23.6366
chr1	280	282	24.2427
chr1	282	283	24.8487
chr1	283	285	24.5457
chr1	285	288	24.2427
chr1	288	289	23.0305
chr1	289	290	24.8487
chr1	290	291	30.3033
chr1	291	292	33.3337
chr1	292	293	33.0306
chr1	293	294	35.1519
chr1	294	295	39.0913
chr1	295	296	43.3338
chr1	296	298	45.758
chr1	298	300	45.455
chr1	300	301	45.758
chr1	301	302	42.7277
chr1	302	303	42.1216
chr1	303	304	46.9702
chr1	304	305	49.3944
chr1	305	306	52.4248
chr1	306	307	60.0006
chr1	307	308	66.6674
chr1	308	309	70.3038
chr1	309	310	71.2129
chr1	310	311	74.8493
chr1	311	312	77.2735
chr1	312	313	87.8797
chr1	313	314	88.4858
chr1	314	315	87.5767
chr1	315	317	86.9706
chr1	317	318	84.5463
chr1	318	319	83.3342
chr1	319	320	82.4251
chr1	320	321	80.9099
chr1	321	322	80.0008
chr1	322	323	81.213
chr1	323	324	84.8494
chr1	324	325	88.7888
chr1	325	326	97.2737
chr1	326	327	104.243
chr1	327	328	110.001
chr1	328	329	111.819
chr1	329	330	113.031
chr1	330	331	113.335
chr1	331	332	107.577
chr1	332	333	106.668
chr1	333	334	106.062
chr1	334	335	102.728
chr1	335	336	94.8495
chr1	336	337	94.2434
chr1	337	338	91.5161
chr1	338	339	85.7585
chr1	339	340	80.9099
chr1	340	341	82.1221
chr1	341	342	81.819
chr1	342	343	83.3342
chr1	343	344	85.4554
chr1	344	345	86.3645
chr1	345	346	85.7585
chr1	346	347	85.4554
chr1	347	348	81.213
chr1	348	349	83.0312
chr1	349	350	81.819
chr1	350	351	81.516
chr1	351	353	78.4857
chr1	353	354	73.9402
chr1	354	355	70.3038
chr1	355	356	68.1825
chr1	356	357	63.9401
chr1	357	358	60.3036
chr1	358	359	56.9703
chr1	359	360	55.1521
chr1	360	361	54.849
chr1	361	362	53.9399
chr1	362	363	51.5157
chr1	363	364	53.0308
chr1	364	365	57.5764
chr1	365	366	49.3944
chr1	366	367	50.6066
chr1	367	368	53.0308
chr1	368	369	75.1523
chr1	369	370	83.9403
chr1	370	371	86.6676
chr1	371	372	88.7888
chr1	372	373	89.3949
chr1	373	374	89.0918
chr1	374	375	87.8797
chr1	375	377	86.3645
chr1	377	378	85.7585
chr1	378	379	86.0615
chr1	379	380	85.4554
chr1	380	381	85.1524
chr1	381	382	81.819
chr1	382	383	78.1826
chr1	383	384	75.7584
chr1	384	385	76.9705
chr1	385	387	75.4553
chr1	387	388	73.9402
chr1	388	389	73.3341
chr1	389	390	70.9098
chr1	390	391	68.7886
chr1	391	392	66.3643
chr1	392	393	63.9401
chr1	393	394	62.4249
chr1	394	395	61.8188
chr1	395	396	57.2733
chr1	396	397	52.7278
chr1	397	398	49.6975
chr1	398	399	45.455
chr1	399	400	41.5156
chr1	400	401	38.4852
chr1	401	402	37.2731
chr1	402	403	35.7579
chr1	403	404	34.5458
chr1	404	405	31.2124
chr1	405	406	28.7882
chr1	406	407	54.849
chr1	407	408	64.5461
chr1	408	409	71.5159
chr1	409	410	64.2431
chr1	410	411	66.9704
chr1	411	412	92.1222
chr1	412	413	104.547
chr1	413	414	115.759
chr1	414	415	118.183
chr1	415	416	119.092
chr1	416	417	119.395
chr1	417	420	120.001
chr1	420	423	121.819
chr1	423	424	123.032
chr1	424	425	121.819
chr1	425	427	123.638
chr1	427	428	123.335
chr1	428	429	120.91
chr1	429	430	120.304
chr1	430	431	115.759
chr1	431	432	113.941
chr1	432	433	111.213
chr1	433	434	109.092
chr1	434	435	106.668
chr1	435	436	102.425
chr1	436	437	101.819
chr1	437	438	101.213
chr1	438	439	99.395
chr1	439	440	93.3343
chr1	440	441	80.6069
chr1	441	442	76.6675
chr1	442	443	68.7886
chr1	443	444	58.1824
chr1	444	445	54.546
chr1	445	446	51.2127
chr1	446	447	48.7884
chr1	447	448	40.0004
chr1	448	449	36.061
chr1	449	450	32.7276
chr1	450	451	30.9094
chr1	451	452	41.5156
chr1	452	453	41.2125
chr1	453	454	43.0307
chr1	454	455	43.9398
chr1	455	456	47.2732
chr1	456	457	52.4248
chr1	457	458	55.4551
chr1	458	460	55.7582
chr1	460	461	58.1824
chr1	461	462	57.5764
chr1	462	463	55.7582
chr1	463	467	55.4551
chr1	467	469	54.849
chr1	469	472	55.1521
chr1	472	473	55.4551
chr1	473	474	53.9399
chr1	474	475	53.6369
chr1	475	476	52.4248
chr1	476	478	51.5157
chr1	478	479	50.3035
chr1	479	480	49.0914
chr1	480	481	47.2732
chr1	481	482	46.0611
chr1	482	483	43.3338
chr1	483	484	43.0307
chr1	484	485	39.0913
chr1	485	486	36.364
chr1	486	487	34.2428
chr1	487	488	31.5155
chr1	488	489	30.3033
chr1	489	490	29.3942
chr1	490	491	29.0912
chr1	491	492	28.7882
chr1	492	493	23.6366
chr1	493	494	23.0305
chr1	494	495	29.6973
chr1	495	496	53.0308
chr1	496	497	90.304
chr1	497	498	101.213
chr1	498	499	104.547
chr1	499	500	106.062
chr1	500	501	106.668
chr1	501	502	114.244
chr1	502	503	122.426
chr1	503	504	125.456
chr1	504	505	129.092
chr1	505	506	130.304
chr1	506	507	129.698
chr1	507	508	130.001
chr1	508	510	129.092
chr1	510	511	130.001
chr1	511	512	139.395
chr1	512	513	144.547
chr1	513	514	149.699
chr1	514	515	152.123
chr1	515	516	151.214
chr1	516	517	153.335
chr1	517	518	154.244
chr1	518	519	155.456
chr1	519	520	157.274
chr1	520	521	156.365
chr1	521	522	153.335
chr1	522	523	158.486
chr1	523	524	155.759
chr1	524	525	152.729
chr1	525	526	151.82
chr1	526	527	156.971
chr1	527	528	157.88
chr1	528	529	155.456
chr1	529	530	157.88
chr1	530	531	159.396
chr1	531	532	158.486
chr1	532	533	159.396
chr1	533	534	160.002
chr1	534	535	159.699
chr1	535	536	153.638
chr1	536	537	139.698
chr1	537	538	120.001
chr1	538	539	114.244
chr1	539	540	113.941
chr1	540	541	117.577
chr1	541	542	111.213
chr1	542	543	107.88
chr1	543	544	110.001
chr1	544	545	110.91
chr1	545	546	113.031
chr1	546	547	110.91
chr1	547	548	110.001
chr1	548	549	109.698
chr1	549	550	106.365
chr1	550	551	106.062
chr1	551	552	105.456
chr1	552	553	93.0313
chr1	553	554	88.7888
chr1	554	555	85.4554
chr1	555	556	84.2433
chr1	556	557	75.1523
chr1	557	558	73.6371
chr1	558	559	72.425
chr1	559	560	71.8189
chr1	560	561	73.9402
chr1	561	562	89.6979
chr1	562	563	86.6676
chr1	563	564	86.9706
chr1	564	565	86.0615
chr1	565	566	83.9403
chr1	566	567	76.3644
chr1	567	568	72.425
chr1	568	569	68.4856
chr1	569	570	68.1825
chr1	570	571	67.2734
chr1	571	572	66.6674
chr1	572	573	66.3643
chr1	573	574	63.637
chr1	574	575	62.7279
chr1	575	576	58.4855
chr1	576	577	57.5764
chr1	577	578	54.546
chr1	578	579	53.6369
chr1	579	580	50.3035
chr1	580	581	49.6975
chr1	581	582	45.152
chr1	582	583	44.2429
chr1	583	584	41.2125
chr1	584	585	40.9095
chr1	585	586	39.3943
chr1	586	587	37.5761
chr1	587	588	36.061
chr1	588	589	34.8488
chr1	589	590	32.7276
chr1	590	591	29.0912
chr1	591	592	23.9396
chr1	592	593	20.0002
chr1	593	594	17.5759
chr1	594	595	16.0608
chr1	595	596	14.2426
chr1	596	597	12.7274
chr1	597	598	11.5153
chr1	598	599	11.2122
chr1	599	600	10.3031
chr1	600	601	9.39404
chr1	601	602	8.1819
chr1	602	603	6.66674
chr1	603	604	23.0305
chr1	604	605	30.9094
chr1	605	606	37.8792
chr1	606	607	46.6671
chr1	607	608	52.1217
chr1	608	609	60.3036
chr1	609	610	65.1522
chr1	610	611	65.4552
chr1	611	612	67.5765
chr1	612	613	67.8795
chr1	613	614	67.5765
chr1	614	615	67.2734
chr1	615	616	66.6674
chr1	616	617	66.9704
chr1	617	618	67.5765
chr1	618	619	68.4856
chr1	619	620	68.7886
chr1	620	621	69.6977
chr1	621	622	68.4856
chr1	622	623	67.8795
chr1	623	624	66.9704
chr1	624	625	66.0613
chr1	625	626	65.4552
chr1	626	627	63.9401
chr1	627	628	61.5158
chr1	628	629	59.6976
chr1	629	630	51.5157
chr1	630	631	49.3944
chr1	631	632	45.455
chr1	632	633	39.6974
chr1	633	634	36.667
chr1	634	635	34.2428
chr1	635	636	33.0306
chr1	636	637	29.0912
chr1	637	638	26.97
chr1	638	639	25.4548
chr1	639	640	23.9396
chr1	640	641	22.7275
chr1	641	642	21.8184
chr1	642	643	21.2123
chr1	643	644	20.3032
chr1	644	645	15.7577
chr1	645	646	14.5456
chr1	646	647	13.0304
chr1	647	648	10.9092
chr1	648	649	10.0001
chr1	649	650	13.3335
chr1	650	651	23.0305
chr1	651	652	65.7583
chr1	652	653	81.213
chr1	653	654	91.5161
chr1	654	655	95.1525
chr1	655	656	98.7889
chr1	656	657	104.243
chr1	657	658	111.516
chr1	658	659	118.183
chr1	659	661	122.729
chr1	661	662	123.032
chr1	662	663	122.729
chr1	663	664	123.032
chr1	664	665	123.941
chr1	665	666	125.153
chr1	666	667	125.759
chr1	667	668	126.668
chr1	668	669	127.274
chr1	669	670	127.577
chr1	670	671	126.971
chr1	671	672	125.456
chr1	672	673	125.759
chr1	673	674	126.062
chr1	674	675	121.819
chr1	675	676	119.698
chr1	676	677	118.789
chr1	677	678	117.88
chr1	678	679	114.244
chr1	679	680	110.304
chr1	680	681	105.759
chr1	681	682	104.85
chr1	682	683	102.425
chr1	683	684	99.0919
chr1	684	685	84.8494
chr1	685	686	73.6371
chr1	686	687	62.1219
chr1	687	688	57.8794
chr1	688	689	56.0612
chr1	689	690	49.0914
chr1	690	692	47.2732
chr1	692	693	34.2428
chr1	693	694	31.8185
chr1	694	695	28.1821
chr1	695	696	41.8186
chr1	696	697	47.5762
chr1	697	698	54.243
chr1	698	699	54.546
chr1	699	701	55.7582
chr1	701	702	56.9703
chr1	702	703	57.2733
chr1	703	704	57.8794
chr1	704	705	57.2733
chr1	705	706	56.6673
chr1	706	707	55.7582
chr1	707	708	54.849
chr1	708	709	54.546
chr1	709	712	54.243
chr1	712	713	53.9399
chr1	713	715	52.7278
chr1	715	716	52.4248
chr1	716	717	51.8187
chr1	717	718	49.6975
chr1	718	719	49.0914
chr1	719	720	48.4853
chr1	720	721	46.6671
chr1	721	722	42.4247
chr1	722	723	39.6974
chr1	723	724	37.2731
chr1	724	725	35.1519
chr1	725	726	32.1215
chr1	726	727	30.0003
chr1	727	728	27.273
chr1	728	729	21.5154
chr1	729	730	14.8486
chr1	730	731	12.4244
chr1	731	732	9.39404
chr1	732	733	7.2728
chr1	733	734	6.66674
chr1	734	735	5.15157
chr1	735	736	4.84853
chr1	736	737	3.93943
chr1	737	738	3.33337
chr1	738	739	7.87887
chr1	739	740	22.4245
chr1	740	741	61.2128
chr1	741	742	73.0311
chr1	742	743	76.0614
chr1	743	745	77.5766
chr1	745	746	79.3948
chr1	746	747	82.1221
chr1	747	748	84.5463
chr1	748	749	85.1524
chr1	749	750	85.4554
chr1	750	751	85.7585
chr1	751	752	86.0615
chr1	752	753	87.5767
chr1	753	754	87.8797
chr1	754	755	88.1827
chr1	755	758	88.4858
chr1	758	759	87.5767
chr1	759	760	86.0615
chr1	760	761	83.0312
chr1	761	762	80.6069
chr1	762	763	77.8796
chr1	763	764	76.3644
chr1	764	765	72.425
chr1	765	766	68.7886
chr1	766	767	68.1825
chr1	767	768	66.9704
chr1	768	769	65.7583
chr1	769	770	63.637
chr1	770	771	62.4249
chr1	771	772	57.5764
chr1	772	773	52.4248
chr1	773	774	49.0914
chr1	774	775	42.4247
chr1	775	776	40.0004
chr1	776	777	37.8792
chr1	777	778	34.2428
chr1	778	779	33.3337
chr1	779	780	32.1215
chr1	780	781	32.4246
chr1	781	782	32.7276
chr1	782	783	35.4549
chr1	783	784	35.7579
chr1	784	785	41.2125
chr1	785	786	52.7278
chr1	786	787	61.2128
chr1	787	788	70.3038
chr1	788	789	71.2129
chr1	789	790	74.5462
chr1	790	791	76.0614
chr1	791	792	76.6675
chr1	792	793	77.5766
chr1	793	794	78.1826
chr1	794	795	83.6372
chr1	795	796	83.9403
chr1	796	797	86.3645
chr1	797	798	110.607
chr1	798	799	111.819
chr1	799	800	113.335
chr1	800	802	114.547
chr1	802	803	113.335
chr1	803	804	112.122
chr1	804	805	111.819
chr1	805	806	110.607
chr1	806	807	108.486
chr1	807	808	107.577
chr1	808	809	104.85
chr1	809	810	99.395
chr1	810	811	95.4555
chr1	811	812	90.0009
chr1	812	813	88.1827
chr1	813	814	86.0615
chr1	814	815	84.2433
chr1	815	816	81.213
chr1	816	817	80.0008
chr1	817	818	79.0917
chr1	818	819	78.1826
chr1	819	820	73.9402
chr1	820	821	71.8189
chr1	821	822	74.8493
chr1	822	823	87.8797
chr1	823	824	93.3343
chr1	824	825	105.153
chr1	825	826	121.213
chr1	826	827	121.516
chr1	827	828	135.153
chr1	828	830	133.335
chr1	830	831	135.759
chr1	831	832	141.82
chr1	832	833	143.335
chr1	833	834	144.85
chr1	834	835	140.608
chr1	835	836	144.85
chr1	836	837	143.032
chr1	837	838	130.304
chr1	838	839	132.729
chr1	839	840	141.82
chr1	840	841	147.88
chr1	841	842	153.638
chr1	842	843	154.244
chr1	843	844	156.062
chr1	844	845	158.79
chr1	845	846	161.82
chr1	846	847	163.335
chr1	847	848	163.941
chr1	848	849	164.85
chr1	849	850	166.062
chr1	850	851	167.274
chr1	851	852	162.123
chr1	852	853	160.608
chr1	853	854	159.093
chr1	854	855	160.305
chr1	855	856	163.335
chr1	856	857	163.032
chr1	857	858	162.729
chr1	858	859	161.82
chr1	859	861	159.699
chr1	861	862	147.577
chr1	862	863	144.244
chr1	863	864	130.001
chr1	864	865	123.032
chr1	865	866	103.637
chr1	866	867	97.2737
chr1	867	868	94.2434
chr1	868	869	83.9403
chr1	869	870	84.2433
chr1	870	871	82.1221
chr1	871	872	79.0917
chr1	872	873	75.1523
chr1	873	874	74.2432
chr1	874	875	69.6977
chr1	875	876	66.6674
chr1	876	877	62.1219
chr1	877	878	46.6671
chr1	878	879	46.3641
chr1	879	880	45.758
chr1	880	881	39.6974
chr1	881	883	40.0004
chr1	883	884	40.6065
chr1	884	885	38.7883
chr1	885	886	38.1822
chr1	886	887	36.667
chr1	887	888	27.8791
chr1	888	889	29.0912
chr1	889	890	30.3033
chr1	890	891	31.5155
chr1	891	892	32.7276
chr1	892	893	33.3337
chr1	893	894	34.2428
chr1	894	895	36.9701
chr1	895	896	33.3337
chr1	896	897	33.9397
chr1	897	898	34.5458
chr1	898	900	35.1519
chr1	900	901	35.4549
chr1	901	903	35.1519
chr1	903	904	34.8488
chr1	904	905	35.1519
chr1	905	906	35.4549
chr1	906	907	36.667
chr1	907	908	38.1822
chr1	908	911	36.9701
chr1	911	912	37.8792
chr1	912	913	40.6065
chr1	913	914	43.0307
chr1	914	915	43.6368
chr1	915	916	46.3641
chr1	916	917	48.7884
chr1	917	918	49.3944
chr1	918	919	50.9096
chr1	919	920	53.0308
chr1	920	921	53.9399
chr1	921	922	50.6066
chr1	922	923	49.3944
chr1	923	924	50.0005
chr1	924	926	50.9096
chr1	926	927	53.3339
chr1	927	928	53.9399
chr1	928	929	52.1217
chr1	929	931	50.3035
chr1	931	932	49.6975
chr1	932	933	47.8793
chr1	933	934	44.8489
chr1	934	935	45.455
chr1	935	936	46.6671
chr1	936	937	49.0914
chr1	937	938	57.5764
chr1	938	939	59.3946
chr1	939	940	59.0915
chr1	940	941	58.4855
chr1	941	942	59.0915
chr1	942	943	60.3036
chr1	943	944	60.0006
chr1	944	945	62.7279
chr1	945	946	62.4249
chr1	946	947	61.5158
chr1	947	948	58.7885
chr1	948	949	57.8794
chr1	949	950	53.6369
chr1	950	951	54.243
chr1	951	952	51.2127
chr1	952	954	49.6975
chr1	954	955	50.6066
chr1	955	956	51.2127
chr1	956	957	49.6975
chr1	957	958	46.9702
chr1	958	959	47.5762
chr1	959	960	45.758
chr1	960	961	47.5762
chr1	961	963	49.6975
chr1	963	964	50.6066
chr1	964	965	51.5157
chr1	965	966	51.8187
chr1	966	967	52.1217
chr1	967	968	50.6066
chr1	968	969	50.3035
chr1	969	970	51.5157
chr1	970	971	53.9399
chr1	971	972	55.1521
chr1	972	973	55.7582
chr1	973	974	58.4855
chr1	974	975	64.8492
chr1	975	976	68.7886
chr1	976	977	56.0612
chr1	977	978	58.1824
chr1	978	980	59.0915
chr1	980	981	55.1521
chr1	981	982	54.243
chr1	982	983	55.7582
chr1	983	984	58.7885
chr1	984	985	62.7279
chr1	985	986	64.2431
chr1	986	987	67.2734
chr1	987	988	67.8795
chr1	988	989	68.4856
chr1	989	990	67.5765
chr1	990	991	69.6977
chr1	991	992	70.3038
chr1	992	993	69.6977
chr1	993	994	81.516
chr1	994	995	78.1826
chr1	995	996	81.213
chr1	996	997	83.0312
chr1	997	998	83.6372
chr1	998	1000	84.5463
chr1	1000	1001	84.8494
chr1	1001	1002	83.9403
chr1	1002	1003	84.5463
chr1	1003	1004	84.2433
chr1	1004	1005	85.7585
chr1	1005	1006	86.0615
chr1	1006	1007	89.3949
chr1	1007	1008	94.5464
chr1	1008	1009	96.9707
chr1	1009	1010	100.001
chr1	1010	1011	93.9404
chr1	1011	1012	94.2434
chr1	1012	1013	94.5464
chr1	1013	1014	86.6676
chr1	1014	1015	87.5767
chr1	1015	1016	82.7281
chr1	1016	1017	83.9403
chr1	1017	1018	82.1221
chr1	1018	1019	79.3948
chr1	1019	1020	79.0917
chr1	1020	1021	78.4857
chr1	1021	1022	78.7887
chr1	1022	1023	63.9401
chr1	1023	1025	63.334
chr1	1025	1026	62.4249
chr1	1026	1027	61.2128
chr1	1027	1028	59.0915
chr1	1028	1029	58.1824
chr1	1029	1030	57.8794
chr1	1030	1032	55.1521
chr1	1032	1033	53.3339
chr1	1033	1034	52.1217
chr1	1034	1035	42.7277
chr1	1035	1036	41.2125
chr1	1036	1037	40.0004
chr1	1037	1038	37.8792
chr1	1038	1039	32.4246
chr1	1039	1041	29.3942
chr1	1041	1042	30.3033
chr1	1042	1043	30.0003
chr1	1043	1044	28.4851
chr1	1044	1045	28.1821
chr1	1045	1046	27.8791
chr1	1046	1047	19.0911
chr1	1047	1048	18.7881
chr1	1048	1049	17.879
chr1	1049	1050	16.3638
chr1	1050	1051	13.0304
chr1	1051	1053	11.8183
chr1	1053	1054	12.1213
chr1	1054	1055	11.8183
chr1	1055	1057	10.9092
chr1	1057	1058	11.5153
chr1	1058	1060	12.7274
chr1	1060	1061	11.5153
chr1	1061	1063	9.39404
chr1	1063	1064	9.091
chr1	1064	1065	11.2122
chr1	1065	1066	8.78797
chr1	1066	1067	9.091
chr1	1067	1068	10.0001
chr1	1068	1070	10.9092
chr1	1070	1071	11.2122
chr1	1071	1072	11.8183
chr1	1072	1073	13.3335
chr1	1073	1074	14.5456
chr1	1074	1075	16.6668
chr1	1075	1076	16.9699
chr1	1076	1077	17.2729
chr1	1077	1078	17.5759
chr1	1078	1079	18.182
chr1	1079	1080	18.7881
chr1	1080	1081	18.182
chr1	1081	1082	16.9699
chr1	1082	1085	17.2729
chr1	1085	1086	18.485
chr1	1086	1087	19.0911
chr1	1087	1088	19.6972
chr1	1088	1090	20.3032
chr1	1090	1092	19.6972
chr1	1092	1093	20.0002
chr1	1093	1094	20.9093
chr1	1094	1095	20.6063
chr1	1095	1096	20.9093
chr1	1096	1097	20.3032
chr1	1097	1098	18.182
chr1	1098	1099	17.5759
chr1	1099	1100	16.3638
chr1	1100	1101	15.4547
chr1	1101	1103	17.5759
chr1	1103	1104	18.7881
chr1	1104	1105	20.0002
chr1	1105	1107	19.6972
chr1	1107	1108	20.9093
chr1	1108	1109	22.1214
chr1	1109	1110	22.4245
chr1	1110	1111	23.0305
chr1	1111	1112	23.6366
chr1	1112	1113	22.1214
chr1	1113	1114	22.4245
chr1	1114	1115	23.0305
chr1	1115	1116	24.2427
chr1	1116	1118	21.8184
chr1	1118	1119	20.6063
chr1	1119	1121	20.9093
chr1	1121	1122	21.2123
chr1	1122	1126	20.9093
chr1	1126	1127	20.6063
chr1	1127	1128	20.3032
chr1	1128	1130	20.0002
chr1	1130	1131	22.4245
chr1	1131	1132	25.4548
chr1	1132	1134	28.7882
chr1	1134	1135	30.3033
chr1	1135	1136	30.9094
chr1	1136	1137	32.1215
chr1	1137	1138	32.4246
chr1	1138	1139	32.7276
chr1	1139	1141	32.4246
chr1	1141	1142	30.0003
chr1	1142	1144	30.3033
chr1	1144	1145	29.0912
chr1	1145	1146	28.1821
chr1	1146	1147	26.0609
chr1	1147	1148	26.6669
chr1	1148	1149	26.97
chr1	1149	1150	24.5457
chr1	1150	1151	25.7578
chr1	1151	1152	26.3639
chr1	1152	1153	29.6973
chr1	1153	1154	30.9094
chr1	1154	1155	29.0912
chr1	1155	1156	28.7882
chr1	1156	1157	27.8791
chr1	1157	1158	28.4851
chr1	1158	1159	30.6064
chr1	1159	1160	33.0306
chr1	1160	1162	34.2428
chr1	1162	1163	35.1519
chr1	1163	1164	37.2731
chr1	1164	1165	36.9701
chr1	1165	1167	37.5761
chr1	1167	1168	38.7883
chr1	1168	1169	39.6974
chr1	1169	1170	40.3034
chr1	1170	1171	39.3943
chr1	1171	1172	38.7883
chr1	1172	1173	35.4549
chr1	1173	1174	36.667
chr1	1174	1175	36.9701
chr1	1175	1176	37.5761
chr1	1176	1177	36.9701
chr1	1177	1178	37.2731
chr1	1178	1179	37.5761
chr1	1179	1180	37.8792
chr1	1180	1181	38.1822
chr1	1181	1182	38.4852
chr1	1182	1185	39.0913
chr1	1185	1187	39.3943
chr1	1187	1188	38.7883
chr1	1188	1189	39.0913
chr1	1189	1190	38.7883
chr1	1190	1191	40.6065
chr1	1191	1192	37.8792
chr1	1192	1193	35.7579
chr1	1193	1194	34.8488
chr1	1194	1195	35.1519
chr1	1195	1196	35.7579
chr1	1196	1197	36.364
chr1	1197	1198	37.5761
chr1	1198	1199	38.1822
chr1	1199	1200	36.667
chr1	1200	1201	33.3337
chr1	1201	1202	32.7276
chr1	1202	1203	33.6367
chr1	1203	1204	40.3034
chr1	1204	1205	45.455
chr1	1205	1206	48.7884
chr1	1206	1207	47.5762
chr1	1207	1208	47.2732
chr1	1208	1209	46.3641
chr1	1209	1211	46.6671
chr1	1211	1212	48.1823
chr1	1212	1213	46.0611
chr1	1213	1215	47.5762
chr1	1215	1216	46.9702
chr1	1216	1217	46.6671
chr1	1217	1218	47.5762
chr1	1218	1219	51.8187
chr1	1219	1220	54.243
chr1	1220	1222	53.0308
chr1	1222	1223	53.3339
chr1	1223	1224	52.4248
chr1	1224	1225	52.7278
chr1	1225	1226	52.4248
chr1	1226	1228	51.2127
chr1	1228	1229	52.1217
chr1	1229	1230	51.2127
chr1	1230	1231	51.5157
chr1	1231	1232	50.0005
chr1	1232	1233	48.7884
chr1	1233	1234	50.3035
chr1	1234	1236	49.0914
chr1	1236	1237	46.9702
chr1	1237	1238	46.3641
chr1	1238	1239	45.152
chr1	1239	1240	44.2429
chr1	1240	1241	43.3338
chr1	1241	1242	41.8186
chr1	1242	1243	39.3943
chr1	1243	1244	36.061
chr1	1244	1245	30.0003
chr1	1245	1246	28.1821
chr1	1246	1247	27.273
chr1	1247	1248	27.8791
chr1	1248	1249	28.1821
chr1	1249	1250	27.8791
chr1	1250	1251	28.1821
chr1	1251	1252	27.273
chr1	1252	1253	26.97
chr1	1253	1254	27.576
chr1	1254	1255	27.8791
chr1	1255	1256	26.3639
chr1	1256	1257	23.0305
chr1	1257	1258	22.1214
chr1	1258	1260	17.5759
chr1	1260	1261	17.879
chr1	1261	1262	17.2729
chr1	1262	1263	17.5759
chr1	1263	1265	18.182
chr1	1265	1266	17.5759
chr1	1266	1267	17.879
chr1	1267	1268	19.6972
chr1	1268	1269	20.3032
chr1	1269	1270	21.2123
chr1	1270	1271	23.0305
chr1	1271	1272	23.9396
chr1	1272	1273	24.5457
chr1	1273	1274	26.3639
chr1	1274	1275	26.97
chr1	1275	1276	28.7882
chr1	1276	1278	28.4851
chr1	1278	1279	28.1821
chr1	1279	1280	27.8791
chr1	1280	1281	28.1821
chr1	1281	1282	28.4851
chr1	1282	1283	27.8791
chr1	1283	1284	26.3639
chr1	1284	1285	29.0912
chr1	1285	1286	30.3033
chr1	1286	1287	31.2124
chr1	1287	1288	30.9094
chr1	1288	1289	31.5155
chr1	1289	1290	32.7276
chr1	1290	1292	31.5155
chr1	1292	1293	31.8185
chr1	1293	1294	30.9094
chr1	1294	1295	31.5155
chr1	1295	1296	32.7276
chr1	1296	1297	32.4246
chr1	1297	1298	31.2124
chr1	1298	1299	30.6064
chr1	1299	1300	30.9094
chr1	1300	1301	31.5155
chr1	1301	1303	31.2124
chr1	1303	1304	30.6064
chr1	1304	1305	31.2124
chr1	1305	1306	30.3033
chr1	1306	1307	30.6064
chr1	1307	1308	29.6973
chr1	1308	1309	30.3033
chr1	1309	1310	30.9094
chr1	1310	1311	30.3033
chr1	1311	1313	29.3942
chr1	1313	1314	28.1821
chr1	1314	1315	27.576
chr1	1315	1316	29.0912
chr1	1316	1318	28.7882
chr1	1318	1319	28.4851
chr1	1319	1321	29.0912
chr1	1321	1322	28.4851
chr1	1322	1323	27.8791
chr1	1323	1324	30.0003
chr1	1324	1325	26.0609
chr1	1325	1326	27.273
chr1	1326	1327	26.6669
chr1	1327	1328	27.576
chr1	1328	1329	26.97
chr1	1329	1330	27.273
chr1	1330	1331	27.576
chr1	1331	1332	30.0003
chr1	1332	1333	34.8488
chr1	1333	1334	35.7579
chr1	1334	1335	36.364
chr1	1335	1336	38.4852
chr1	1336	1337	41.5156
chr1	1337	1338	43.0307
chr1	1338	1339	44.2429
chr1	1339	1340	45.152
chr1	1340	1341	45.455
chr1	1341	1342	46.9702
chr1	1342	1343	48.1823
chr1	1343	1344	50.9096
chr1	1344	1345	53.3339
chr1	1345	1346	53.9399
chr1	1346	1347	55.1521
chr1	1347	1348	57.8794
chr1	1348	1349	63.9401
chr1	1349	1350	65.4552
chr1	1350	1351	65.7583
chr1	1351	1352	66.3643
chr1	1352	1353	67.2734
chr1	1353	1354	70.3038
chr1	1354	1355	67.8795
chr1	1355	1356	69.3947
chr1	1356	1357	70.0007
chr1	1357	1358	71.5159
chr1	1358	1359	72.122
chr1	1359	1361	71.8189
chr1	1361	1363	71.2129
chr1	1363	1364	62.7279
chr1	1364	1365	62.1219
chr1	1365	1366	55.7582
chr1	1366	1367	56.3642
chr1	1367	1368	56.9703
chr1	1368	1369	56.6673
chr1	1369	1370	57.2733
chr1	1370	1371	56.0612
chr1	1371	1372	50.6066
chr1	1372	1373	50.9096
chr1	1373	1375	49.3944
chr1	1375	1376	50.0005
chr1	1376	1377	50.6066
chr1	1377	1378	45.758
chr1	1378	1379	43.3338
chr1	1379	1380	41.5156
chr1	1380	1381	40.9095
chr1	1381	1382	40.0004
chr1	1382	1383	36.9701
chr1	1383	1384	35.4549
chr1	1384	1385	33.6367
chr1	1385	1386	33.3337
chr1	1386	1387	32.7276
chr1	1387	1388	28.1821
chr1	1388	1389	27.576
chr1	1389	1390	23.0305
chr1	1390	1391	19.6972
chr1	1391	1392	20.3032
chr1	1392	1393	19.6972
chr1	1393	1394	17.5759
chr1	1394	1395	15.4547
chr1	1395	1396	12.4244
chr1	1396	1397	6.96977
chr1	1397	1398	6.66674
chr1	1398	1399	6.06067
chr1	1399	1401	5.4546
chr1	1401	1402	3.93943
chr1	1402	1403	3.6364
chr1	1403	1407	3.33337
chr1	1407	1410	3.93943
chr1	1410	1411	4.24247
chr1	1411	1414	4.5455
chr1	1414	1416	4.84853
chr1	1416	1418	5.15157
chr1	1418	1419	4.5455
chr1	1419	1420	4.84853
chr1	1420	1421	5.75764
chr1	1421	1422	6.96977
chr1	1422	1423	7.57584
chr1	1423	1424	7.87887
chr1	1424	1425	8.48494
chr1	1425	1426	9.69707
chr1	1426	1427	11.2122
chr1	1427	1428	12.4244
chr1	1428	1429	12.1213
chr1	1429	1432	12.4244
chr1	1432	1433	12.1213
chr1	1433	1434	12.4244
chr1	1434	1436	13.0304
chr1	1436	1437	13.9395
chr1	1437	1438	14.8486
chr1	1438	1439	15.4547
chr1	1439	1440	17.879
chr1	1440	1441	18.182
chr1	1441	1443	18.485
chr1	1443	1444	19.3941
chr1	1444	1445	20.0002
chr1	1445	1446	20.6063
chr1	1446	1447	22.1214
chr1	1447	1448	23.0305
chr1	1448	1449	22.7275
chr1	1449	1450	23.0305
chr1	1450	1451	23.9396
chr1	1451	1452	28.4851
chr1	1452	1453	29.3942
chr1	1453	1454	30.6064
chr1	1454	1455	30.3033
chr1	1455	1457	30.9094
chr1	1457	1458	30.6064
chr1	1458	1459	30.3033
chr1	1459	1460	30.0003
chr1	1460	1461	27.8791
chr1	1461	1462	28.4851
chr1	1462	1464	27.8791
chr1	1464	1465	26.3639
chr1	1465	1466	24.2427
chr1	1466	1467	23.9396
chr1	1467	1468	23.3336
chr1	1468	1469	22.7275
chr1	1469	1471	23.0305
chr1	1471	1472	22.4245
chr1	1472	1474	22.1214
chr1	1474	1475	21.8184
chr1	1475	1477	20.6063
chr1	1477	1478	20.3032
chr1	1478	1479	19.0911
chr1	1479	1480	18.7881
chr1	1480	1481	17.5759
chr1	1481	1482	16.6668
chr1	1482	1483	14.2426
chr1	1483	1484	13.6365
chr1	1484	1485	10.9092
chr1	1485	1486	11.2122
chr1	1486	1487	10.9092
chr1	1487	1488	10.3031
chr1	1488	1489	8.78797
chr1	1489	1490	8.1819
chr1	1490	1492	6.3637
chr1	1492	1494	5.15157
chr1	1494	1498	5.75764
chr1	1498	1499	5.4546
chr1	1499	1500	6.06067
chr1	1500	1501	6.66674
chr1	1501	1502	7.87887
chr1	1502	1506	8.1819
chr1	1506	1508	8.48494
chr1	1508	1509	9.39404
chr1	1509	1511	9.69707
chr1	1511	1512	10.0001
chr1	1512	1513	10.3031
chr1	1513	1515	10.9092
chr1	1515	1516	11.2122
chr1	1516	1524	10.9092
chr1	1524	1525	10.0001
chr1	1525	1526	9.69707
chr1	1526	1531	8.78797
chr1	1531	1532	6.96977
chr1	1532	1534	6.66674
chr1	1534	1535	6.3637
chr1	1535	1536	6.66674
chr1	1536	1538	5.75764
chr1	1538	1540	4.5455
chr1	1540	1541	3.93943
chr1	1541	1542	3.6364
chr1	1542	1543	3.33337
chr1	1543	1544	3.6364
chr1	1544	1546	3.93943
chr1	1546	1548	3.6364
chr1	1548	1549	3.03033
chr1	1549	1550	3.33337
chr1	1550	1551	3.03033
chr1	1551	1552	3.93943
chr1	1552	1553	5.15157
chr1	1553	1554	4.84853
chr1	1554	1555	6.06067
chr1	1555	1556	6.3637
chr1	1556	1557	6.66674
chr1	1557	1558	8.78797
chr1	1558	1559	8.48494
chr1	1559	1561	9.39404
chr1	1561	1563	10.0001
chr1	1563	1564	9.69707
chr1	1564	1565	10.6062
chr1	1565	1567	10.9092
chr1	1567	1568	11.5153
chr1	1568	1569	12.1213
chr1	1569	1570	13.0304
chr1	1570	1571	13.3335
chr1	1571	1574	13.6365
chr1	1574	1575	13.3335
chr1	1575	1576	13.0304
chr1	1576	1577	13.3335
chr1	1577	1578	13.9395
chr1	1578	1579	14.8486
chr1	1579	1582	14.2426
chr1	1582	1585	13.9395
chr1	1585	1586	14.2426
chr1	1586	1587	14.5456
chr1	1587	1588	14.8486
chr1	1588	1590	15.4547
chr1	1590	1591	16.0608
chr1	1591	1593	15.1517
chr1	1593	1594	14.8486
chr1	1594	1595	13.9395
chr1	1595	1596	13.3335
chr1	1596	1597	12.4244
chr1	1597	1598	10.6062
chr1	1598	1599	11.2122
chr1	1599	1600	10.9092
chr1	1600	1601	10.6062
chr1	1601	1602	11.2122
chr1	1602	1603	11.5153
chr1	1603	1604	13.0304
chr1	1604	1605	12.4244
chr1	1605	1606	11.8183
chr1	1606	1607	11.5153
chr1	1607	1608	10.9092
chr1	1608	1609	12.1213
chr1	1609	1610	12.4244
chr1	1610	1613	12.7274
chr1	1613	1614	12.4244
chr1	1614	1615	12.7274
chr1	1615	1618	12.1213
chr1	1618	1619	12.7274
chr1	1619	1620	12.4244
chr1	1620	1621	12.1213
chr1	1621	1623	11.8183
chr1	1623	1624	11.5153
chr1	1624	1625	10.3031
chr1	1625	1626	9.69707
chr1	1626	1627	10.3031
chr1	1627	1628	10.6062
chr1	1628	1629	11.5153
chr1	1629	1630	12.1213
chr1	1630	1631	11.5153
chr1	1631	1634	11.8183
chr1	1634	1635	12.4244
chr1	1635	1636	12.7274
chr1	1636	1637	14.5456
chr1	1637	1638	14.2426
chr1	1638	1639	13.9395
chr1	1639	1640	14.2426
chr1	1640	1641	15.4547
chr1	1641	1642	16.0608
chr1	1642	1643	14.5456
chr1	1643	1644	15.1517
chr1	1644	1645	15.4547
chr1	1645	1646	14.8486
chr1	1646	1647	15.1517
chr1	1647	1648	14.5456
chr1	1648	1649	14.8486
chr1	1649	1650	14.5456
chr1	1650	1652	15.1517
chr1	1652	1654	15.7577
chr1	1654	1655	16.0608
chr1	1655	1656	15.4547
chr1	1656	1657	16.0608
chr1	1657	1659	15.7577
chr1	1659	1660	16.3638
chr1	1660	1661	17.2729
chr1	1661	1662	17.879
chr1	1662	1664	15.7577
chr1	1664	1665	15.4547
chr1	1665	1668	15.1517
chr1	1668	1670	14.2426
chr1	1670	1671	13.6365
chr1	1671	1672	13.9395
chr1	1672	1673	15.1517
chr1	1673	1675	15.7577
chr1	1675	1677	14.2426
chr1	1677	1678	14.8486
chr1	1678	1680	15.4547
chr1	1680	1681	14.5456
chr1	1681	1682	15.4547
chr1	1682	1684	15.7577
chr1	1684	1685	16.0608
chr1	1685	1689	16.9699
chr1	1689	1692	15.4547
chr1	1692	1693	15.7577
chr1	1693	1694	15.4547
chr1	1694	1696	17.2729
chr1	1696	1697	18.182
chr1	1697	1698	17.5759
chr1	1698	1699	17.2729
chr1	1699	1701	17.5759
chr1	1701	1702	16.6668
chr1	1702	1707	16.9699
chr1	1707	1709	17.2729
chr1	1709	1710	16.3638
chr1	1710	1713	15.7577
chr1	1713	1715	14.2426
chr1	1715	1716	13.6365
chr1	1716	1717	12.7274
chr1	1717	1718	12.4244
chr1	1718	1720	11.8183
chr1	1720	1721	12.1213
chr1	1721	1722	13.0304
chr1	1722	1723	10.6062
chr1	1723	1724	10.0001
chr1	1724	1726	9.39404
chr1	1726	1727	8.1819
chr1	1727	1730	8.48494
chr1	1730	1734	9.39404
chr1	1734	1736	8.1819
chr1	1736	1739	7.2728
chr1	1739	1740	8.1819
chr1	1740	1741	7.87887
chr1	1741	1743	7.2728
chr1	1743	1744	6.96977
chr1	1744	1746	7.57584
chr1	1746	1747	7.87887
chr1	1747	1748	9.091
chr1	1748	1749	8.78797
chr1	1749	1750	10.0001
chr1	1750	1751	10.9092
chr1	1751	1755	12.7274
chr1	1755	1756	13.0304
chr1	1756	1757	13.3335
chr1	1757	1758	13.6365
chr1	1758	1759	13.9395
chr1	1759	1761	11.8183
chr1	1761	1763	12.1213
chr1	1763	1764	11.8183
chr1	1764	1765	12.4244
chr1	1765	1767	12.1213
chr1	1767	1768	12.4244
chr1	1768	1769	12.7274
chr1	1769	1770	12.4244
chr1	1770	1772	12.1213
chr1	1772	1773	12.4244
chr1	1773	1774	12.7274
chr1	1774	1775	13.9395
chr1	1775	1776	14.2426
chr1	1776	1777	14.8486
chr1	1777	1779	15.1517
chr1	1779	1781	14.8486
chr1	1781	1782	13.3335
chr1	1782	1783	13.0304
chr1	1783	1784	13.3335
chr1	1784	1785	14.2426
chr1	1785	1787	13.6365
chr1	1787	1788	13.9395
chr1	1788	1789	14.2426
chr1	1789	1790	15.4547
chr1	1790	1791	15.7577
chr1	1791	1792	16.0608
chr1	1792	1793	15.1517
chr1	1793	1796	16.0608
chr1	1796	1798	15.4547
chr1	1798	1799	16.0608
chr1	1799	1800	15.7577
chr1	1800	1801	15.4547
chr1	1801	1802	16.3638
chr1	1802	1803	16.0608
chr1	1803	1804	16.3638
chr1	1804	1805	14.5456
chr1	1805	1806	15.4547
chr1	1806	1807	14.5456
chr1	1807	1808	14.2426
chr1	1808	1811	13.9395
chr1	1811	1813	13.3335
chr1	1813	1814	13.0304
chr1	1814	1815	12.7274
chr1	1815	1816	11.8183
chr1	1816	1817	11.5153
chr1	1817	1818	9.39404
chr1	1818	1819	9.69707
chr1	1819	1820	9.39404
chr1	1820	1821	8.48494
chr1	1821	1822	7.87887
chr1	1822	1823	7.57584
chr1	1823	1824	6.66674
chr1	1824	1825	6.3637
chr1	1825	1828	6.06067
chr1	1828	1829	6.3637
chr1	1829	1830	10.6062
chr1	1830	1831	10.9092
chr1	1831	1833	11.2122
chr1	1833	1835	10.9092
chr1	1835	1836	11.5153
chr1	1836	1839	11.8183
chr1	1839	1840	12.4244
chr1	1840	1841	13.6365
chr1	1841	1842	15.4547
chr1	1842	1843	16.0608
chr1	1843	1844	17.2729
chr1	1844	1846	17.5759
chr1	1846	1847	17.879
chr1	1847	1848	19.0911
chr1	1848	1849	20.6063
chr1	1849	1850	21.5154
chr1	1850	1852	21.2123
chr1	1852	1854	20.9093
chr1	1854	1855	21.5154
chr1	1855	1857	22.7275
chr1	1857	1862	22.4245
chr1	1862	1863	22.1214
chr1	1863	1865	21.5154
chr1	1865	1866	21.8184
chr1	1866	1867	21.5154
chr1	1867	1869	20.9093
chr1	1869	1870	23.9396
chr1	1870	1871	24.5457
chr1	1871	1872	28.1821
chr1	1872	1873	29.3942
chr1	1873	1874	28.1821
chr1	1874	1878	28.4851
chr1	1878	1881	27.8791
chr1	1881	1882	26.97
chr1	1882	1884	26.3639
chr1	1884	1885	26.6669
chr1	1885	1886	27.273
chr1	1886	1887	28.1821
chr1	1887	1888	26.6669
chr1	1888	1891	27.273
chr1	1891	1893	26.97
chr1	1893	1894	25.4548
chr1	1894	1895	19.6972
chr1	1895	1896	16.9699
chr1	1896	1898	15.7577
chr1	1898	1906	16.0608
chr1	1906	1907	15.4547
chr1	1907	1910	15.7577
chr1	1910	1911	12.4244
chr1	1911	1912	12.7274
chr1	1912	1913	12.4244
chr1	1913	1914	11.5153
chr1	1914	1915	11.2122
chr1	1915	1916	11.8183
chr1	1916	1918	11.5153
chr1	1918	1920	12.1213
chr1	1920	1922	11.8183
chr1	1922	1923	11.2122
chr1	1923	1924	10.6062
chr1	1924	1925	10.3031
chr1	1925	1926	10.6062
chr1	1926	1927	10.0001
chr1	1927	1928	10.3031
chr1	1928	1929	9.69707
chr1	1929	1931	9.39404
chr1	1931	1932	8.78797
chr1	1932	1933	9.091
chr1	1933	1935	8.78797
chr1	1935	1937	8.48494
chr1	1937	1938	7.87887
chr1	1938	1939	7.57584
chr1	1939	1941	6.96977
chr1	1941	1946	7.2728
chr1	1946	1947	7.57584
chr1	1947	1948	7.2728
chr1	1948	1949	6.3637
chr1	1949	1950	6.06067
chr1	1950	1951	5.75764
chr1	1951	1952	6.06067
chr1	1952	1953	6.3637
chr1	1953	1955	6.66674
chr1	1955	1957	6.3637
chr1	1957	1959	6.66674
chr1	1959	1962	6.3637
chr1	1962	1963	6.06067
chr1	1963	1964	6.3637
chr1	1964	1965	5.4546
chr1	1965	1967	3.33337
chr1	1967	1972	3.03033
chr1	1972	1975	2.7273
chr1	1975	1983	2.12123
chr1	1983	1986	1.8182
chr1	1986	1987	1.51517
chr1	1987	1989	0.9091
chr1	1989	1993	0.606067
chr1	1993	1996	0.303033
chr1	1996	2063	0.0
chr1	2063	2064	0.303033
chr1	2064	2067	0.9091
chr1	2067	2068	1.21213
chr1	2068	2072	1.51517
chr1	2072	2073	1.8182
chr1	2073	2074	2.12123
chr1	2074	2076	3.6364
chr1	2076	2079	4.84853
chr1	2079	2084	5.4546
chr1	2084	2089	5.75764
chr1	2089	2090	6.3637
chr1	2090	2091	6.06067
chr1	2091	2094	5.75764
chr1	2094	2095	5.4546
chr1	2095	2097	6.06067
chr1	2097	2099	8.78797
chr1	2099	2102	9.091
chr1	2102	2107	10.0001
chr1	2107	2111	10.3031
chr1	2111	2113	10.0001
chr1	2113	2114	9.69707
chr1	2114	2116	8.78797
chr1	2116	2117	7.57584
chr1	2117	2118	8.1819
chr1	2118	2119	8.78797
chr1	2119	2120	9.39404
chr1	2120	2121	8.78797
chr1	2121	2122	9.091
chr1	2122	2123	8.78797
chr1	2123	2124	9.39404
chr1	2124	2126	10.0001
chr1	2126	2127	10.3031
chr1	2127	2128	10.6062
chr1	2128	2130	10.9092
chr1	2130	2132	11.2122
chr1	2132	2133	10.6062
chr1	2133	2137	10.9092
chr1	2137	2141	9.39404
chr1	2141	2142	9.69707
chr1	2142	2145	9.39404
chr1	2145	2147	9.091
chr1	2147	2148	8.78797
chr1	2148	2150	9.39404
chr1	2150	2151	9.091
chr1	2151	2152	8.78797
chr1	2152	2153	7.87887
chr1	2153	2155	7.2728
chr1	2155	2157	6.96977
chr1	2157	2158	6.3637
chr1	2158	2159	3.33337
chr1	2159	2160	3.03033
chr1	2160	2164	3.33337
chr1	2164	2167	3.03033
chr1	2167	2169	2.7273
chr1	2169	2170	2.12123
chr1	2170	2171	2.7273
chr1	2171	2174	3.03033
chr1	2174	2175	2.7273
chr1	2175	2176	3.03033
chr1	2176	2177	3.33337
chr1	2177	2179	3.93943
chr1	2179	2180	4.24247
chr1	2180	2181	4.5455
chr1	2181	2182	5.75764
chr1	2182	2185	6.06067
chr1	2185	2188	6.3637
chr1	2188	2191	6.06067
chr1	2191	2193	5.75764
chr1	2193	2195	6.3637
chr1	2195	2196	6.66674
chr1	2196	2198	6.3637
chr1	2198	2202	6.06067
chr1	2202	2206	6.3637
chr1	2206	2207	6.96977
chr1	2207	2208	8.78797
chr1	2208	2212	9.091
chr1	2212	2215	8.78797
chr1	2215	2217	7.87887
chr1	2217	2218	7.57584
chr1	2218	2219	7.2728
chr1	2219	2220	6.06067
chr1	2220	2223	5.15157
chr1	2223	2224	4.84853
chr1	2224	2225	5.15157
chr1	2225	2227	4.84853
chr1	2227	2233	5.15157
chr1	2233	2234	4.84853
chr1	2234	2235	4.5455
chr1	2235	2238	4.24247
chr1	2238	2239	4.5455
chr1	2239	2240	5.15157
chr1	2240	2243	4.84853
chr1	2243	2245	4.24247
chr1	2245	2247	2.7273
chr1	2247	2252	2.42427
chr1	2252	2257	1.8182
chr1	2257	2259	1.51517
chr1	2259	2261	1.21213
chr1	2261	2263	0.9091
chr1	2263	2265	0.606067
chr1	2265	2266	0.303033
chr1	2266	2272	0.0
chr1	2272	2274	0.303033
chr1	2274	2277	0.9091
chr1	2277	2278	1.51517
chr1	2278	2279	2.7273
chr1	2279	2280	3.33337
chr1	2280	2281	3.6364
chr1	2281	2282	3.93943
chr1	2282	2283	4.24247
chr1	2283	2284	4.84853
chr1	2284	2287	5.15157
chr1	2287	2298	5.75764
chr1	2298	2299	6.06067
chr1	2299	2300	6.66674
chr1	2300	2303	6.96977
chr1	2303	2305	6.66674
chr1	2305	2306	6.96977
chr1	2306	2308	7.2728
chr1	2308	2310	6.66674
chr1	2310	2311	6.3637
chr1	2311	2312	6.66674
chr1	2312	2315	6.3637
chr1	2315	2316	5.15157
chr1	2316	2319	4.84853
chr1	2319	2320	3.33337
chr1	2320	2323	3.03033
chr1	2323	2324	2.7273
chr1	2324	2328	2.42427
chr1	2328	2329	2.7273
chr1	2329	2332	3.33337
chr1	2332	2339	3.6364
chr1	2339	2340	3.33337
chr1	2340	2344	3.03033
chr1	2344	2350	2.42427
chr1	2350	2351	2.7273
chr1	2351	2352	2.12123
chr1	2352	2355	1.8182
chr1	2355	2365	1.51517
chr1	2365	2368	1.21213
chr1	2368	2370	0.606067
chr1	2370	2374	0.303033
chr1	2374	2389	0.606067
chr1	2389	2397	0.303033
chr1	2397	2409	0.606067
chr1	2409	2411	0.9091
chr1	2411	2413	1.21213
chr1	2413	2415	1.8182
chr1	2415	2438	1.51517
chr1	2438	2441	1.21213
chr1	2441	2442	1.51517
chr1	2442	2449	1.8182
chr1	2449	2450	1.51517
chr1	2450	2451	1.21213
chr1	2451	2452	1.51517
chr1	2452	2465	0.9091
chr1	2465	2467	1.21213
chr1	2467	2469	0.9091
chr1	2469	2471	1.21213
chr1	2471	2472	1.51517
chr1	2472	2473	2.12123
chr1	2473	2474	2.42427
chr1	2474	2475	2.7273
chr1	2475	2481	3.03033
chr1	2481	2489	2.7273
chr1	2489	2498	2.42427
chr1	2498	2500	2.12123
chr1	2500	2505	1.51517
chr1	2505	2512	1.21213
chr1	2512	2550	0.606067
chr1	2550	2556	0.303033
chr1	2556	2560	0.0
chr1	2560	2561	0.303033
chr1	2561	2570	0.9091
chr1	2570	2589	1.21213
chr1	2589	2591	0.606067
chr1	2591	2592	0.303033
chr1	2592	2595	0.0
chr1	2595	2635	0.303033
chr1	2635	2649	0.0
chr1	2649	2687	0.303033
chr1	2687	2755	0.0
chr1	2755	2775	0.303033
chr1	2775	2793	0.606067
chr1	2793	2796	0.9091
chr1	2796	2803	0.606067
chr1	2803	2821	0.303033
chr1	2821	2834	0.9091
chr1	2834	2840	0.606067
chr1	2840	2861	0.303033
chr1	2861	2919	0.0
chr1	2919	2920	0.303033
chr1	2920	2931	0.606067
chr1	2931	2933	0.9091
chr1	2933	2954	1.21213
chr1	2954	2957	1.51517
chr1	2957	2958	0.9091
chr1	2958	2969	0.606067
chr1	2969	2972	0.303033
chr1	2972	2988	0.606067
chr1	2988	3011	0.303033
chr1	3011	3074	0.0
chr1	3074	3114	0.303033
chr1	3114	3154	0.0
chr1	3154	3194	0.303033
chr1	3194	3204	0.0
chr1	3204	3221	0.303033
chr1	3221	3222	0.606067
chr1	3222	3243	1.51517
chr1	3243	3248	1.21213
chr1	3248	3261	1.51517
chr1	3261	3262	1.21213
chr1	3262	3281	0.303033
chr1	3281	3288	0.606067
chr1	3288	3319	0.303033
chr1	3319	3321	0.606067
chr1	3321	3337	0.303033
chr1	3337	3355	0.606067
chr1	3355	3376	0.303033
chr1	3376	3380	0.0
chr1	3380	3381	0.303033
chr1	3381	3412	0.606067
chr1	3412	3420	0.9091
chr1	3420	3451	0.303033
chr1	3451	3490	0.0
chr1	3490	3530	0.303033
chr1	3530	3599	0.0
chr1	3599	3638	0.303033
chr1	3638	3705	0.0
chr1	3705	3706	0.303033
chr1	3706	3710	0.606067
chr1	3710	3734	0.9091
chr1	3734	3740	1.21213
chr1	3740	3745	0.9091
chr1	3745	3746	0.606067
chr1	3746	3749	0.303033
chr1	3749	3775	0.606067
chr1	3775	3780	0.303033
chr1	3780	3783	0.606067
chr1	3783	3798	0.303033
chr1	3798	3839	0.0
chr1	3839	3856	0.303033
chr1	3856	3862	0.606067
chr1	3862	3868	0.9091
chr1	3868	3878	1.21213
chr1	3878	3889	0.9091
chr1	3889	3895	0.606067
chr1	3895	3907	0.303033
chr1	3907	3908	0.606067
chr1	3908	3919	0.303033
chr1	3919	3948	0.606067
chr1	3948	3955	0.303033
chr1	3955	3959	0.606067
chr1	3959	3970	0.303033
chr1	3970	3982	0.606067
chr1	3982	4009	0.303033
chr1	4009	4050	0.0
chr1	4050	4091	0.303033
chr1	4091	4118	0.0
chr1	4118	4158	0.303033
chr1	4158	4248	0.0
chr1	4248	4288	0.303033
chr1	4288	4290	0.0
chr1	4290	4291	0.303033
chr1	4291	4310	0.606067
chr1	4310	4311	0.9091
chr1	4311	4330	1.21213
chr1	4330	4331	0.9091
chr1	4331	4350	0.606067
chr1	4350	4352	0.303033
chr1	4352	4378	0.0
chr1	4378	4402	0.303033
chr1	4402	4417	0.606067
chr1	4417	4427	0.303033
chr1	4427	4435	0.0
chr1	4435	4445	0.303033
chr1	4445	4461	0.606067
chr1	4461	4471	0.9091
chr1	4471	4474	0.606067
chr1	4474	4490	0.303033
chr1	4490	4491	0.606067
chr1	4491	4492	0.9091
chr1	4492	4507	0.606067
chr1	4507	4529	0.9091
chr1	4529	4531	0.606067
chr1	4531	4547	0.303033
chr1	4547	4566	0.0
chr1	4566	4620	0.303033
chr1	4620	4678	0.0
chr1	4678	4698	0.303033
chr1	4698	4745	0.0
chr1	4745	4761	0.303033
chr1	4761	4764	0.606067
chr1	4764	4785	0.9091
chr1	4785	4803	0.303033
chr1	4803	4833	0.0
chr1	4833	4859	0.303033
chr1	4859	4939	0.0
chr1	4939	4962	0.606067
chr1	4962	4970	0.303033
chr1	4970	4979	0.606067
chr1	4979	5010	0.303033
chr1	5010	5017	0.0
chr1	5017	5056	0.303033
chr1	5056	5137	0.0
chr1	5137	5150	0.303033
chr1	5150	5176	0.606067
chr1	5176	5177	0.303033
chr1	5177	5219	0.0
chr1	5219	5227	0.303033
chr1	5227	5260	0.9091
chr1	5260	5268	0.606067
chr1	5268	5270	0.0
chr1	5270	5273	0.303033
chr1	5273	5274	0.606067
chr1	5274	5276	0.9091
chr1	5276	5308	1.21213
chr1	5308	5313	0.9091
chr1	5313	5315	0.606067
chr1	5315	5341	0.0
chr1	5341	5358	0.303033
chr1	5358	5379	0.606067
chr1	5379	5399	0.303033
chr1	5399	5458	0.0
chr1	5458	5499	0.303033
chr1	5499	5505	0.0
chr1	5505	5532	0.303033
chr1	5532	5544	0.606067
chr1	5544	5555	0.303033
chr1	5555	5641	0.0
chr1	5641	5650	0.303033
chr1	5650	5665	0.606067
chr1	5665	5666	0.303033
chr1	5666	5690	0.606067
chr1	5690	5706	0.303033
chr1	5706	5877	0.0
chr1	5877	5909	0.303033
chr1	5909	5916	0.606067
chr1	5916	5926	0.303033
chr1	5926	5928	0.606067
chr1	5928	5949	0.9091
chr1	5949	5952	0.606067
chr1	5952	5964	0.303033
chr1	5964	5993	0.0
chr1	5993	6003	0.303033
chr1	6003	6028	0.606067
chr1	6028	6033	0.9091
chr1	6033	6042	0.606067
chr1	6042	6043	0.9091
chr1	6043	6062	0.606067
chr1	6062	6065	0.303033
chr1	6065	6069	0.606067
chr1	6069	6087	0.303033
chr1	6087	6092	0.606067
chr1	6092	6101	0.9091
chr1	6101	6115	0.606067
chr1	6115	6117	0.303033
chr1	6117	6129	0.0
chr1	6129	6130	0.303033
chr1	6130	6138	0.9091
chr1	6138	6148	1.21213
chr1	6148	6152	0.9091
chr1	6152	6155	1.21213
chr1	6155	6165	0.9091
chr1	6165	6177	0.606067
chr1	6177	6193	0.303033
[truncated: 1,550 more rows]
