# Supplementary material for: Structural modularity of the XIST ribonucleoprotein complex
Source: Nat Commun. 2020 Dec 2;11:6163. doi: 10.1038/s41467-020-20040-3 (PMC7710737; doi:10.1038/s41467-020-20040-3)
Supplement: Supplementary file 6 — Source Data [file 41467_2020_20040_MOESM6_ESM.zip › sourcedata/fig2efgi/K562_SF3B1_2_neg_XIST_1_hsXIST.bedgraph]

chr1	0	202	0.0
chr1	202	239	4.98282
chr1	239	367	0.0
chr1	367	373	2.49141
chr1	373	391	4.98282
chr1	391	407	2.49141
chr1	407	451	0.0
chr1	451	485	4.98282
chr1	485	496	0.0
chr1	496	525	2.49141
chr1	525	887	0.0
chr1	887	928	4.98282
chr1	928	933	0.0
chr1	933	973	4.98282
chr1	973	985	2.49141
chr1	985	1007	4.98282
chr1	1007	1013	7.47423
chr1	1013	1022	4.98282
chr1	1022	1033	2.49141
chr1	1033	1101	0.0
chr1	1101	1133	2.49141
chr1	1133	1135	4.98282
chr1	1135	1141	7.47423
chr1	1141	1151	4.98282
chr1	1151	1160	9.96564
chr1	1160	1172	14.9485
chr1	1172	1191	9.96564
chr1	1191	1196	4.98282
chr1	1196	1200	9.96564
chr1	1200	1202	4.98282
chr1	1202	1204	7.47423
chr1	1204	1223	12.4571
chr1	1223	1225	4.98282
chr1	1225	1231	0.0
chr1	1231	1232	4.98282
chr1	1232	1266	7.47423
chr1	1266	1351	0.0
chr1	1351	1353	2.49141
chr1	1353	1392	4.98282
chr1	1392	1631	0.0
chr1	1631	1632	2.49141
chr1	1632	1667	9.96564
chr1	1667	1670	2.49141
chr1	1670	1840	0.0
chr1	1840	1857	2.49141
chr1	1857	1869	7.47423
chr1	1869	1881	9.96564
chr1	1881	1894	7.47423
chr1	1894	1897	4.98282
chr1	1897	1924	0.0
chr1	1924	1947	2.49141
chr1	1947	2133	0.0
chr1	2133	2134	2.49141
chr1	2134	2135	4.98282
chr1	2135	2158	9.96564
chr1	2158	2192	0.0
chr1	2192	2193	2.49141
chr1	2193	2220	4.98282
chr1	2220	2471	0.0
chr1	2471	2472	4.98282
chr1	2472	2474	7.47423
chr1	2474	2506	9.96564
chr1	2506	2511	4.98282
chr1	2511	2513	2.49141
chr1	2513	2562	0.0
chr1	2562	2582	2.49141
chr1	2582	2600	0.0
chr1	2600	2639	2.49141
chr1	2639	2925	0.0
chr1	2925	2927	2.49141
chr1	2927	2956	4.98282
chr1	2956	2974	0.0
chr1	2974	3008	4.98282
chr1	3008	3303	0.0
chr1	3303	3331	4.98282
chr1	3331	3755	0.0
chr1	3755	3790	2.49141
chr1	3790	3942	0.0
chr1	3942	3954	4.98282
chr1	3954	3981	7.47423
chr1	3981	3989	2.49141
chr1	3989	4428	0.0
chr1	4428	4429	2.49141
chr1	4429	4464	4.98282
chr1	4464	4468	2.49141
chr1	4468	4475	0.0
chr1	4475	4505	2.49141
chr1	4505	4832	0.0
chr1	4832	4858	2.49141
chr1	4858	4877	0.0
chr1	4877	4902	4.98282
chr1	4902	5227	0.0
chr1	5227	5268	9.96564
chr1	5268	5471	0.0
chr1	5471	5504	4.98282
chr1	5504	5630	0.0
chr1	5630	5668	2.49141
chr1	5668	5685	0.0
chr1	5685	5716	4.98282
chr1	5716	5782	0.0
chr1	5782	5804	2.49141
chr1	5804	7737	0.0
chr1	7737	7738	7.47423
chr1	7738	7772	9.96564
chr1	7772	8146	0.0
chr1	8146	8180	2.49141
chr1	8180	8516	0.0
chr1	8516	8519	2.49141
chr1	8519	8550	4.98282
chr1	8550	8718	0.0
chr1	8718	8752	2.49141
chr1	8752	9121	0.0
chr1	9121	9143	2.49141
chr1	9143	9553	0.0
chr1	9553	9593	7.47423
chr1	9593	9730	0.0
chr1	9730	9751	2.49141
chr1	9751	10421	0.0
chr1	10421	10430	7.47423
chr1	10430	10431	12.4571
chr1	10431	10434	14.9485
chr1	10434	10458	17.4399
chr1	10458	10462	9.96564
chr1	10462	10469	7.47423
chr1	10469	10474	2.49141
chr1	10474	10584	0.0
chr1	10584	10613	4.98282
chr1	10613	10642	0.0
chr1	10642	10680	2.49141
chr1	10680	10770	0.0
chr1	10770	10795	2.49141
chr1	10795	10850	0.0
chr1	10850	10889	7.47423
chr1	10889	11106	0.0
chr1	11106	11107	2.49141
chr1	11107	11142	9.96564
chr1	11142	11143	7.47423
chr1	11143	11286	0.0
chr1	11286	11327	4.98282
chr1	11327	11330	0.0
chr1	11330	11362	2.49141
chr1	11362	11372	0.0
chr1	11372	11379	19.9313
chr1	11379	11384	24.9141
chr1	11384	11389	19.9313
chr1	11389	11390	17.4399
chr1	11390	11397	9.96564
chr1	11397	11399	4.98282
chr1	11399	11414	7.47423
chr1	11414	11428	2.49141
chr1	11428	11996	0.0
chr1	11996	12009	4.98282
chr1	12009	12016	7.47423
chr1	12016	12026	12.4571
chr1	12026	12034	7.47423
chr1	12034	12050	4.98282
chr1	12050	12072	0.0
chr1	12072	12097	4.98282
chr1	12097	12098	2.49141
chr1	12098	12388	0.0
chr1	12388	12421	4.98282
chr1	12421	12429	7.47423
chr1	12429	12453	2.49141
chr1	12453	12514	0.0
chr1	12514	12554	2.49141
chr1	12554	13049	0.0
chr1	13049	13089	2.49141
chr1	13089	13197	0.0
chr1	13197	13232	7.47423
chr1	13232	13339	0.0
chr1	13339	13357	7.47423
chr1	13357	13621	0.0
chr1	13621	13623	2.49141
chr1	13623	13643	7.47423
chr1	13643	14237	0.0
chr1	14237	14278	2.49141
chr1	14278	14757	0.0
chr1	14757	14782	2.49141
chr1	14782	14783	4.98282
chr1	14783	14798	9.96564
chr1	14798	14819	7.47423
chr1	14819	15141	0.0
chr1	15141	15142	2.49141
chr1	15142	15182	12.4571
chr1	15182	15295	0.0
chr1	15295	15296	2.49141
chr1	15296	15334	7.47423
chr1	15334	15337	4.98282
chr1	15337	16085	0.0
chr1	16085	16125	4.98282
chr1	16125	16228	0.0
chr1	16228	16246	2.49141
chr1	16246	16255	0.0
chr1	16255	16291	2.49141
chr1	16291	17157	0.0
chr1	17157	17180	2.49141
chr1	17180	17308	0.0
chr1	17308	17349	2.49141
chr1	17349	17887	0.0
chr1	17887	17916	4.98282
chr1	17916	17928	0.0
chr1	17928	17967	2.49141
chr1	17967	18033	0.0
chr1	18033	18071	4.98282
chr1	18071	18241	0.0
chr1	18241	18277	7.47423
chr1	18277	18444	0.0
chr1	18444	18484	2.49141
chr1	18484	18492	0.0
chr1	18492	18494	4.98282
chr1	18494	18496	9.96564
chr1	18496	18522	17.4399
chr1	18522	18532	12.4571
chr1	18532	18534	7.47423
chr1	18534	18537	2.49141
chr1	18537	18750	0.0
chr1	18750	18768	2.49141
chr1	18768	18786	0.0
chr1	18786	18788	2.49141
chr1	18788	18789	7.47423
chr1	18789	18790	27.4055
chr1	18790	18811	29.8969
chr1	18811	18826	27.4055
chr1	18826	18927	0.0
chr1	18927	18968	4.98282
chr1	18968	19280	0.0
