# Supplementary material for: Structural modularity of the XIST ribonucleoprotein complex
Source: Nat Commun. 2020 Dec 2;11:6163. doi: 10.1038/s41467-020-20040-3 (PMC7710737; doi:10.1038/s41467-020-20040-3)
Supplement: Supplementary file 6 — Source Data [file 41467_2020_20040_MOESM6_ESM.zip › sourcedata/fig2efgi/K562_TBRG4_2_neg_XIST_1_hsXIST.bedgraph]

chr1	0	49	0.0
chr1	49	56	0.350058
chr1	56	72	0.700116
chr1	72	90	1.05017
chr1	90	96	0.700116
chr1	96	112	0.350058
chr1	112	113	0.0
chr1	113	116	0.350058
chr1	116	117	0.700116
chr1	117	120	1.05017
chr1	120	151	1.40023
chr1	151	152	1.05017
chr1	152	156	0.700116
chr1	156	161	0.350058
chr1	161	194	0.0
chr1	194	234	0.350058
chr1	234	241	0.0
chr1	241	277	0.350058
chr1	277	278	0.0
chr1	278	290	0.350058
chr1	290	295	0.700116
chr1	295	303	1.05017
chr1	303	304	1.40023
chr1	304	306	1.75029
chr1	306	312	2.10035
chr1	312	319	2.45041
chr1	319	320	2.10035
chr1	320	324	1.75029
chr1	324	325	2.10035
chr1	325	330	2.45041
chr1	330	333	2.80046
chr1	333	336	2.45041
chr1	336	338	2.10035
chr1	338	340	1.75029
chr1	340	345	1.40023
chr1	345	347	1.75029
chr1	347	359	1.40023
chr1	359	363	1.05017
chr1	363	370	1.40023
chr1	370	385	1.05017
chr1	385	406	0.350058
chr1	406	411	0.0
chr1	411	426	1.05017
chr1	426	432	1.40023
chr1	432	448	1.75029
chr1	448	451	1.40023
chr1	451	452	0.700116
chr1	452	453	1.75029
chr1	453	467	2.10035
chr1	467	473	1.75029
chr1	473	477	1.40023
chr1	477	478	1.75029
chr1	478	493	2.10035
chr1	493	494	1.05017
chr1	494	496	0.700116
chr1	496	507	1.40023
chr1	507	508	1.75029
chr1	508	513	2.10035
chr1	513	518	2.45041
chr1	518	533	1.75029
chr1	533	537	2.10035
chr1	537	547	1.40023
chr1	547	549	1.05017
chr1	549	552	0.700116
chr1	552	561	0.350058
chr1	561	566	0.700116
chr1	566	593	0.350058
chr1	593	651	0.0
chr1	651	652	0.700116
chr1	652	654	1.05017
chr1	654	674	1.40023
chr1	674	682	1.05017
chr1	682	686	0.700116
chr1	686	692	0.350058
chr1	692	694	0.0
chr1	694	695	0.350058
chr1	695	700	0.700116
chr1	700	709	1.05017
chr1	709	722	1.40023
chr1	722	736	1.05017
chr1	736	739	0.700116
chr1	739	741	1.05017
chr1	741	762	1.40023
chr1	762	775	1.75029
chr1	775	776	1.40023
chr1	776	778	1.05017
chr1	778	785	0.700116
chr1	785	787	1.05017
chr1	787	804	0.700116
chr1	804	805	0.350058
chr1	805	809	0.700116
chr1	809	824	0.350058
chr1	824	825	1.40023
chr1	825	826	2.80046
chr1	826	827	3.15052
chr1	827	828	3.50058
chr1	828	832	3.85064
chr1	832	836	4.2007
chr1	836	839	3.85064
chr1	839	844	4.2007
chr1	844	846	4.55075
chr1	846	849	4.2007
chr1	849	850	4.90081
chr1	850	854	4.55075
chr1	854	859	4.90081
chr1	859	862	4.55075
chr1	862	864	4.2007
chr1	864	865	4.55075
chr1	865	876	2.80046
chr1	876	879	2.45041
chr1	879	884	2.80046
chr1	884	887	2.45041
chr1	887	889	2.10035
chr1	889	891	1.40023
chr1	891	892	1.75029
chr1	892	900	2.10035
chr1	900	902	2.45041
chr1	902	904	2.10035
chr1	904	906	1.40023
chr1	906	908	1.75029
chr1	908	918	2.10035
chr1	918	919	2.80046
chr1	919	926	2.45041
chr1	926	932	2.80046
chr1	932	933	2.45041
chr1	933	937	2.10035
chr1	937	940	2.45041
chr1	940	946	2.10035
chr1	946	948	1.75029
chr1	948	958	1.40023
chr1	958	967	0.700116
chr1	967	971	0.350058
chr1	971	974	0.700116
chr1	974	975	1.05017
chr1	975	976	1.40023
chr1	976	981	2.10035
chr1	981	982	3.15052
chr1	982	984	3.50058
chr1	984	985	4.2007
chr1	985	993	4.55075
chr1	993	994	7.35122
chr1	994	997	7.70127
chr1	997	999	8.05133
chr1	999	1003	8.40139
chr1	1003	1005	9.10151
chr1	1005	1008	8.75145
chr1	1008	1011	9.10151
chr1	1011	1012	9.45156
chr1	1012	1015	9.10151
chr1	1015	1018	8.75145
chr1	1018	1021	7.35122
chr1	1021	1024	5.95098
chr1	1024	1030	3.85064
chr1	1030	1032	4.2007
chr1	1032	1037	3.50058
chr1	1037	1038	2.80046
chr1	1038	1039	2.10035
chr1	1039	1040	2.45041
chr1	1040	1042	2.80046
chr1	1042	1048	2.45041
chr1	1048	1062	1.75029
chr1	1062	1064	2.10035
chr1	1064	1068	1.75029
chr1	1068	1080	2.10035
chr1	1080	1081	1.05017
chr1	1081	1087	1.40023
chr1	1087	1102	1.05017
chr1	1102	1108	0.700116
chr1	1108	1111	0.350058
chr1	1111	1122	0.700116
chr1	1122	1130	0.350058
chr1	1130	1131	0.700116
chr1	1131	1132	1.05017
chr1	1132	1133	2.45041
chr1	1133	1134	2.80046
chr1	1134	1151	3.15052
chr1	1151	1152	2.80046
chr1	1152	1153	4.2007
chr1	1153	1156	4.55075
chr1	1156	1157	4.90081
chr1	1157	1158	5.60093
chr1	1158	1159	5.95098
chr1	1159	1161	7.35122
chr1	1161	1163	7.70127
chr1	1163	1170	8.05133
chr1	1170	1171	7.35122
chr1	1171	1172	7.70127
chr1	1172	1174	6.30104
chr1	1174	1177	5.95098
chr1	1177	1178	7.00116
chr1	1178	1179	7.35122
chr1	1179	1181	7.00116
chr1	1181	1191	7.35122
chr1	1191	1195	6.30104
chr1	1195	1198	6.6511
chr1	1198	1199	5.95098
chr1	1199	1200	5.60093
chr1	1200	1203	3.85064
chr1	1203	1206	3.50058
chr1	1206	1208	3.85064
chr1	1208	1212	2.45041
chr1	1212	1219	2.10035
chr1	1219	1222	1.75029
chr1	1222	1232	1.40023
chr1	1232	1236	1.05017
chr1	1236	1237	0.700116
chr1	1237	1246	0.350058
chr1	1246	1273	0.0
chr1	1273	1282	0.350058
chr1	1282	1283	0.700116
chr1	1283	1285	1.05017
chr1	1285	1286	1.40023
chr1	1286	1287	1.75029
chr1	1287	1290	2.10035
chr1	1290	1294	2.45041
chr1	1294	1295	2.80046
chr1	1295	1304	3.15052
chr1	1304	1305	2.80046
chr1	1305	1306	3.15052
chr1	1306	1307	3.85064
chr1	1307	1323	4.2007
chr1	1323	1325	3.85064
chr1	1325	1326	3.50058
chr1	1326	1332	3.15052
chr1	1332	1335	3.50058
chr1	1335	1336	2.80046
chr1	1336	1342	4.2007
chr1	1342	1345	4.55075
chr1	1345	1346	3.50058
chr1	1346	1347	3.85064
chr1	1347	1348	4.55075
chr1	1348	1349	5.25087
chr1	1349	1353	5.95098
chr1	1353	1356	6.30104
chr1	1356	1358	6.6511
chr1	1358	1361	3.85064
chr1	1361	1371	4.2007
chr1	1371	1372	3.85064
chr1	1372	1373	4.2007
chr1	1373	1381	3.85064
chr1	1381	1387	2.10035
chr1	1387	1389	1.40023
chr1	1389	1393	1.05017
chr1	1393	1398	0.700116
chr1	1398	1401	0.350058
chr1	1401	1407	0.0
chr1	1407	1420	0.350058
chr1	1420	1422	1.05017
chr1	1422	1424	1.75029
chr1	1424	1425	2.10035
chr1	1425	1427	2.45041
chr1	1427	1433	3.15052
chr1	1433	1439	3.50058
chr1	1439	1443	4.90081
chr1	1443	1445	5.25087
chr1	1445	1446	5.60093
chr1	1446	1448	5.95098
chr1	1448	1449	5.60093
chr1	1449	1450	5.95098
chr1	1450	1451	6.6511
chr1	1451	1452	7.00116
chr1	1452	1458	7.35122
chr1	1458	1461	7.00116
chr1	1461	1462	6.6511
chr1	1462	1464	6.30104
chr1	1464	1467	5.60093
chr1	1467	1472	4.90081
chr1	1472	1474	4.55075
chr1	1474	1482	3.15052
chr1	1482	1483	2.80046
chr1	1483	1484	2.45041
chr1	1484	1486	2.80046
chr1	1486	1488	2.45041
chr1	1488	1490	2.10035
chr1	1490	1495	0.700116
chr1	1495	1496	1.05017
chr1	1496	1502	1.40023
chr1	1502	1505	1.05017
chr1	1505	1507	0.700116
chr1	1507	1535	1.05017
chr1	1535	1543	0.350058
chr1	1543	1548	0.700116
chr1	1548	1553	0.350058
chr1	1553	1557	1.05017
chr1	1557	1571	2.10035
chr1	1571	1575	2.45041
chr1	1575	1581	2.80046
chr1	1581	1582	2.45041
chr1	1582	1587	2.10035
chr1	1587	1588	3.15052
chr1	1588	1590	3.50058
chr1	1590	1591	4.2007
chr1	1591	1597	3.50058
chr1	1597	1598	2.80046
chr1	1598	1605	2.45041
chr1	1605	1608	2.80046
chr1	1608	1610	3.15052
chr1	1610	1611	3.50058
chr1	1611	1614	3.15052
chr1	1614	1615	3.50058
chr1	1615	1622	3.15052
chr1	1622	1627	3.50058
chr1	1627	1628	2.80046
chr1	1628	1630	2.45041
chr1	1630	1632	1.75029
chr1	1632	1635	2.10035
chr1	1635	1636	2.80046
chr1	1636	1638	3.85064
chr1	1638	1640	4.55075
chr1	1640	1645	5.25087
chr1	1645	1646	5.60093
chr1	1646	1648	5.25087
chr1	1648	1650	5.60093
chr1	1650	1662	4.90081
chr1	1662	1663	4.55075
chr1	1663	1666	4.90081
chr1	1666	1671	3.85064
chr1	1671	1673	4.2007
chr1	1673	1674	3.85064
chr1	1674	1677	3.15052
chr1	1677	1678	3.50058
chr1	1678	1680	2.80046
chr1	1680	1683	3.15052
chr1	1683	1686	2.80046
chr1	1686	1702	3.15052
chr1	1702	1711	2.80046
chr1	1711	1713	1.75029
chr1	1713	1726	1.05017
chr1	1726	1728	0.350058
chr1	1728	1731	0.700116
chr1	1731	1732	1.05017
chr1	1732	1747	1.40023
chr1	1747	1749	1.75029
chr1	1749	1751	2.10035
chr1	1751	1758	2.45041
chr1	1758	1759	2.80046
chr1	1759	1762	2.45041
chr1	1762	1767	2.80046
chr1	1767	1768	3.15052
chr1	1768	1771	2.80046
chr1	1771	1773	2.10035
chr1	1773	1774	2.45041
chr1	1774	1780	3.15052
chr1	1780	1781	2.80046
chr1	1781	1787	3.15052
chr1	1787	1789	2.80046
chr1	1789	1792	3.15052
chr1	1792	1793	2.80046
chr1	1793	1796	3.50058
chr1	1796	1802	3.15052
chr1	1802	1806	2.80046
chr1	1806	1810	2.45041
chr1	1810	1814	2.10035
chr1	1814	1815	1.75029
chr1	1815	1817	1.40023
chr1	1817	1819	1.05017
chr1	1819	1829	0.700116
chr1	1829	1830	1.05017
chr1	1830	1831	1.40023
chr1	1831	1832	1.75029
chr1	1832	1834	1.05017
chr1	1834	1843	1.75029
chr1	1843	1855	2.10035
chr1	1855	1865	2.45041
chr1	1865	1868	2.80046
chr1	1868	1870	3.15052
chr1	1870	1871	3.50058
chr1	1871	1875	3.85064
chr1	1875	1876	3.15052
chr1	1876	1880	3.50058
chr1	1880	1881	3.85064
chr1	1881	1884	4.2007
chr1	1884	1894	3.85064
chr1	1894	1895	3.15052
chr1	1895	1897	2.80046
chr1	1897	1906	3.15052
chr1	1906	1908	2.80046
chr1	1908	1910	3.15052
chr1	1910	1916	1.75029
chr1	1916	1918	1.40023
chr1	1918	1920	1.05017
chr1	1920	1926	0.700116
chr1	1926	1938	1.05017
chr1	1938	1939	0.700116
chr1	1939	1942	0.350058
chr1	1942	1945	0.700116
chr1	1945	1946	1.05017
chr1	1946	1949	1.40023
chr1	1949	1963	1.75029
chr1	1963	1965	1.40023
chr1	1965	1985	1.05017
chr1	1985	1986	0.700116
chr1	1986	1990	0.350058
chr1	1990	2064	0.0
chr1	2064	2069	0.350058
chr1	2069	2071	0.700116
chr1	2071	2074	1.40023
chr1	2074	2077	1.75029
chr1	2077	2084	2.10035
chr1	2084	2092	2.45041
chr1	2092	2110	2.10035
chr1	2110	2111	1.75029
chr1	2111	2114	1.05017
chr1	2114	2118	0.700116
chr1	2118	2139	0.350058
chr1	2139	2147	0.700116
chr1	2147	2158	1.05017
chr1	2158	2180	0.700116
chr1	2180	2182	0.350058
chr1	2182	2229	0.0
chr1	2229	2238	0.350058
chr1	2238	2269	0.700116
chr1	2269	2271	0.350058
chr1	2271	2273	0.0
chr1	2273	2278	0.700116
chr1	2278	2279	1.40023
chr1	2279	2280	1.75029
chr1	2280	2281	2.10035
chr1	2281	2300	2.45041
chr1	2300	2302	3.15052
chr1	2302	2303	2.80046
chr1	2303	2308	3.50058
chr1	2308	2312	3.85064
chr1	2312	2313	4.2007
chr1	2313	2318	3.50058
chr1	2318	2319	3.15052
chr1	2319	2321	2.45041
chr1	2321	2327	2.10035
chr1	2327	2329	1.75029
chr1	2329	2339	2.10035
chr1	2339	2340	2.45041
chr1	2340	2343	1.75029
chr1	2343	2352	1.05017
chr1	2352	2370	0.700116
chr1	2370	2378	0.350058
chr1	2378	2400	0.0
chr1	2400	2431	0.350058
chr1	2431	2433	0.0
chr1	2433	2442	0.700116
chr1	2442	2469	1.05017
chr1	2469	2470	1.75029
chr1	2470	2471	2.80046
chr1	2471	2473	3.50058
chr1	2473	2474	3.85064
chr1	2474	2481	3.15052
chr1	2481	2494	2.80046
chr1	2494	2495	3.85064
chr1	2495	2505	3.15052
chr1	2505	2506	2.80046
chr1	2506	2509	2.45041
chr1	2509	2510	2.10035
chr1	2510	2513	1.05017
chr1	2513	2515	2.80046
chr1	2515	2522	3.15052
chr1	2522	2534	3.50058
chr1	2534	2548	2.45041
chr1	2548	2553	1.75029
chr1	2553	2555	0.350058
chr1	2555	2556	0.700116
chr1	2556	2557	0.350058
chr1	2557	2593	0.700116
chr1	2593	2596	0.350058
chr1	2596	2597	0.700116
chr1	2597	2599	0.350058
chr1	2599	2635	0.700116
chr1	2635	2647	0.350058
chr1	2647	2657	0.700116
chr1	2657	2666	1.05017
chr1	2666	2675	1.40023
chr1	2675	2685	1.05017
chr1	2685	2687	1.40023
chr1	2687	2698	1.05017
chr1	2698	2702	0.700116
chr1	2702	2724	0.350058
chr1	2724	2725	0.0
chr1	2725	2765	0.350058
chr1	2765	2776	0.0
chr1	2776	2777	0.700116
chr1	2777	2806	1.05017
chr1	2806	2811	1.75029
chr1	2811	2817	1.40023
chr1	2817	2846	0.700116
chr1	2846	2922	0.0
chr1	2922	2939	0.350058
chr1	2939	2963	0.700116
chr1	2963	2979	0.350058
chr1	2979	2990	0.0
chr1	2990	3021	0.350058
chr1	3021	3029	0.700116
chr1	3029	3062	0.350058
chr1	3062	3092	0.0
chr1	3092	3094	0.350058
chr1	3094	3101	0.700116
chr1	3101	3107	1.05017
chr1	3107	3115	1.40023
chr1	3115	3127	1.75029
chr1	3127	3132	1.40023
chr1	3132	3133	2.10035
chr1	3133	3137	1.75029
chr1	3137	3141	1.40023
chr1	3141	3142	1.05017
chr1	3142	3147	1.40023
chr1	3147	3148	1.75029
chr1	3148	3155	2.10035
chr1	3155	3163	1.75029
chr1	3163	3168	2.10035
chr1	3168	3172	2.45041
chr1	3172	3176	1.75029
chr1	3176	3178	2.10035
chr1	3178	3182	2.45041
chr1	3182	3183	2.10035
chr1	3183	3187	1.75029
chr1	3187	3191	1.40023
chr1	3191	3203	1.75029
chr1	3203	3209	1.40023
chr1	3209	3216	1.05017
chr1	3216	3218	0.700116
chr1	3218	3219	1.05017
chr1	3219	3221	1.75029
chr1	3221	3224	2.45041
chr1	3224	3242	2.80046
chr1	3242	3254	3.15052
chr1	3254	3258	2.45041
chr1	3258	3259	2.10035
chr1	3259	3261	1.75029
chr1	3261	3262	1.40023
chr1	3262	3265	1.05017
chr1	3265	3273	0.700116
chr1	3273	3282	0.350058
chr1	3282	3308	0.0
chr1	3308	3309	0.350058
chr1	3309	3320	0.700116
chr1	3320	3332	1.05017
chr1	3332	3337	1.40023
chr1	3337	3338	1.05017
chr1	3338	3349	1.40023
chr1	3349	3357	1.05017
chr1	3357	3364	1.40023
chr1	3364	3379	1.05017
chr1	3379	3397	0.700116
chr1	3397	3401	0.350058
chr1	3401	3407	0.0
chr1	3407	3447	0.350058
chr1	3447	3451	0.0
chr1	3451	3471	0.350058
chr1	3471	3489	0.700116
chr1	3489	3491	1.05017
chr1	3491	3492	0.700116
chr1	3492	3506	0.350058
chr1	3506	3515	0.700116
chr1	3515	3529	1.05017
chr1	3529	3533	0.700116
chr1	3533	3544	0.350058
chr1	3544	3591	0.0
chr1	3591	3597	0.350058
chr1	3597	3622	0.700116
chr1	3622	3630	1.05017
chr1	3630	3631	1.40023
chr1	3631	3637	1.05017
chr1	3637	3662	0.700116
chr1	3662	3668	0.350058
chr1	3668	3673	0.0
chr1	3673	3674	0.700116
chr1	3674	3675	1.05017
chr1	3675	3689	1.40023
chr1	3689	3698	1.75029
chr1	3698	3703	2.10035
chr1	3703	3704	2.45041
chr1	3704	3707	2.10035
chr1	3707	3708	1.75029
chr1	3708	3711	2.10035
chr1	3711	3712	1.75029
chr1	3712	3713	1.40023
chr1	3713	3717	1.75029
chr1	3717	3723	2.10035
chr1	3723	3724	1.75029
chr1	3724	3737	2.10035
chr1	3737	3742	1.75029
chr1	3742	3743	2.10035
chr1	3743	3748	1.75029
chr1	3748	3749	1.40023
chr1	3749	3752	1.75029
chr1	3752	3756	1.40023
chr1	3756	3760	1.05017
chr1	3760	3782	0.700116
chr1	3782	3783	0.350058
chr1	3783	3793	0.0
chr1	3793	3814	0.350058
chr1	3814	3821	0.700116
chr1	3821	3853	0.350058
chr1	3853	3860	0.0
chr1	3860	3862	0.350058
chr1	3862	3896	1.05017
chr1	3896	3902	0.700116
chr1	3902	3910	0.0
chr1	3910	3913	0.350058
chr1	3913	3920	0.700116
chr1	3920	3936	1.05017
chr1	3936	3939	1.40023
chr1	3939	3940	1.75029
chr1	3940	3947	1.40023
chr1	3947	3955	1.75029
chr1	3955	3961	2.10035
chr1	3961	3974	1.75029
chr1	3974	3975	1.40023
chr1	3975	3979	1.05017
chr1	3979	3983	0.700116
chr1	3983	3990	0.350058
chr1	3990	3994	0.700116
chr1	3994	3996	0.350058
chr1	3996	3997	1.40023
chr1	3997	3998	2.10035
chr1	3998	4029	2.45041
chr1	4029	4031	2.10035
chr1	4031	4033	1.75029
chr1	4033	4036	1.40023
chr1	4036	4037	1.05017
chr1	4037	4068	0.0
chr1	4068	4089	0.350058
chr1	4089	4106	0.700116
chr1	4106	4130	0.350058
chr1	4130	4236	0.0
chr1	4236	4249	0.350058
chr1	4249	4253	0.700116
chr1	4253	4277	1.05017
chr1	4277	4288	0.700116
chr1	4288	4291	0.350058
chr1	4291	4293	0.0
chr1	4293	4327	0.350058
chr1	4327	4362	0.0
chr1	4362	4381	0.350058
chr1	4381	4385	0.700116
chr1	4385	4400	1.05017
chr1	4400	4401	1.40023
chr1	4401	4402	1.75029
chr1	4402	4411	1.40023
chr1	4411	4423	1.75029
chr1	4423	4431	1.40023
chr1	4431	4441	1.75029
chr1	4441	4442	1.40023
chr1	4442	4451	1.05017
chr1	4451	4456	0.700116
chr1	4456	4458	1.05017
chr1	4458	4462	1.40023
chr1	4462	4472	1.05017
chr1	4472	4477	0.700116
chr1	4477	4495	1.05017
chr1	4495	4498	0.700116
chr1	4498	4506	0.350058
chr1	4506	4518	0.700116
chr1	4518	4522	0.350058
chr1	4522	4523	0.700116
chr1	4523	4524	1.40023
chr1	4524	4530	1.75029
chr1	4530	4547	2.10035
chr1	4547	4561	1.75029
chr1	4561	4563	1.40023
chr1	4563	4564	0.700116
chr1	4564	4565	0.350058
chr1	4565	4575	0.0
chr1	4575	4589	0.350058
chr1	4589	4590	0.700116
chr1	4590	4615	1.05017
chr1	4615	4622	0.700116
chr1	4622	4629	0.350058
chr1	4629	4664	0.0
chr1	4664	4665	0.350058
chr1	4665	4703	0.700116
chr1	4703	4705	0.350058
chr1	4705	4735	0.0
chr1	4735	4774	0.350058
chr1	4774	4777	0.0
chr1	4777	4816	0.350058
chr1	4816	4830	0.0
chr1	4830	4844	0.350058
chr1	4844	4869	0.700116
chr1	4869	4883	0.350058
chr1	4883	4905	0.0
chr1	4905	4908	0.350058
chr1	4908	4927	0.700116
chr1	4927	4937	0.350058
chr1	4937	4948	0.700116
chr1	4948	4957	0.350058
chr1	4957	4959	0.700116
chr1	4959	4969	1.05017
chr1	4969	4976	1.40023
chr1	4976	4997	1.05017
chr1	4997	4999	0.700116
chr1	4999	5010	0.350058
chr1	5010	5045	0.0
chr1	5045	5046	0.350058
chr1	5046	5068	0.700116
chr1	5068	5084	1.05017
chr1	5084	5097	0.350058
chr1	5097	5218	0.0
chr1	5218	5225	0.350058
chr1	5225	5227	1.75029
chr1	5227	5231	2.45041
chr1	5231	5259	3.15052
chr1	5259	5260	2.80046
chr1	5260	5265	2.45041
chr1	5265	5268	1.40023
chr1	5268	5269	0.700116
chr1	5269	5360	0.0
chr1	5360	5374	0.350058
chr1	5374	5379	0.700116
chr1	5379	5392	1.05017
chr1	5392	5393	1.40023
chr1	5393	5396	2.10035
chr1	5396	5400	2.45041
chr1	5400	5412	2.10035
chr1	5412	5415	1.75029
chr1	5415	5416	1.40023
chr1	5416	5419	1.75029
chr1	5419	5433	1.40023
chr1	5433	5435	0.700116
chr1	5435	5452	0.350058
chr1	5452	5465	0.0
chr1	5465	5482	0.350058
chr1	5482	5496	0.700116
chr1	5496	5521	0.350058
chr1	5521	5596	0.0
chr1	5596	5597	0.350058
chr1	5597	5598	0.700116
chr1	5598	5600	1.40023
chr1	5600	5604	1.75029
chr1	5604	5605	2.10035
chr1	5605	5626	2.45041
chr1	5626	5636	2.80046
chr1	5636	5638	2.10035
chr1	5638	5639	1.75029
chr1	5639	5640	1.40023
chr1	5640	5645	1.05017
chr1	5645	5657	0.700116
chr1	5657	5666	1.05017
chr1	5666	5679	0.700116
chr1	5679	5686	1.05017
chr1	5686	5689	0.700116
chr1	5689	5695	1.05017
chr1	5695	5698	1.40023
chr1	5698	5711	1.05017
chr1	5711	5715	1.40023
chr1	5715	5720	2.45041
chr1	5720	5730	2.10035
chr1	5730	5736	1.75029
chr1	5736	5738	1.40023
chr1	5738	5756	1.05017
chr1	5756	5783	0.0
chr1	5783	5792	0.350058
chr1	5792	5797	1.05017
chr1	5797	5799	1.75029
chr1	5799	5804	2.10035
chr1	5804	5810	2.45041
chr1	5810	5820	2.80046
chr1	5820	5823	3.50058
chr1	5823	5825	3.15052
chr1	5825	5826	3.50058
chr1	5826	5829	3.85064
chr1	5829	5837	2.80046
chr1	5837	5840	2.45041
chr1	5840	5842	2.10035
chr1	5842	5845	1.75029
chr1	5845	5847	2.10035
chr1	5847	5860	1.75029
chr1	5860	5863	1.05017
chr1	5863	5864	0.700116
chr1	5864	5883	0.0
chr1	5883	5886	0.350058
chr1	5886	5922	0.700116
chr1	5922	5924	1.05017
chr1	5924	5927	0.700116
chr1	5927	5941	0.350058
chr1	5941	5944	0.700116
chr1	5944	5947	1.05017
chr1	5947	5969	0.700116
chr1	5969	5983	1.05017
chr1	5983	5984	0.700116
chr1	5984	6001	1.05017
chr1	6001	6003	0.700116
chr1	6003	6004	1.05017
chr1	6004	6010	1.40023
chr1	6010	6019	1.05017
chr1	6019	6025	1.40023
chr1	6025	6034	1.05017
chr1	6034	6043	1.40023
chr1	6043	6045	1.05017
chr1	6045	6054	0.700116
chr1	6054	6067	0.350058
chr1	6067	6073	0.700116
chr1	6073	6085	0.350058
chr1	6085	6086	0.700116
chr1	6086	6087	1.75029
chr1	6087	6090	2.10035
chr1	6090	6108	2.45041
chr1	6108	6124	2.10035
chr1	6124	6126	1.75029
chr1	6126	6127	2.10035
chr1	6127	6129	0.350058
chr1	6129	6130	0.700116
chr1	6130	6142	1.40023
chr1	6142	6147	1.05017
chr1	6147	6150	0.700116
chr1	6150	6171	1.05017
chr1	6171	6182	0.350058
chr1	6182	6190	0.700116
chr1	6190	6218	0.350058
chr1	6218	6281	0.0
chr1	6281	6286	0.700116
chr1	6286	6299	1.05017
chr1	6299	6326	0.350058
chr1	6326	6332	0.0
chr1	6332	6343	0.700116
chr1	6343	6347	1.05017
chr1	6347	6354	1.40023
chr1	6354	6362	0.700116
chr1	6362	6371	1.05017
chr1	6371	6384	1.40023
chr1	6384	6388	1.75029
chr1	6388	6402	1.40023
chr1	6402	6407	1.05017
chr1	6407	6425	1.40023
chr1	6425	6432	0.700116
chr1	6432	6435	1.05017
chr1	6435	6448	0.700116
chr1	6448	6473	0.350058
chr1	6473	6509	0.0
chr1	6509	6530	0.350058
chr1	6530	6535	0.700116
chr1	6535	6547	1.05017
chr1	6547	6549	1.40023
chr1	6549	6564	1.05017
chr1	6564	6567	1.40023
chr1	6567	6571	1.75029
chr1	6571	6574	1.40023
chr1	6574	6587	1.75029
chr1	6587	6592	1.40023
chr1	6592	6595	1.05017
chr1	6595	6596	1.40023
chr1	6596	6605	1.75029
chr1	6605	6607	1.40023
chr1	6607	6613	1.05017
chr1	6613	6634	0.700116
chr1	6634	6665	0.0
chr1	6665	6667	0.350058
chr1	6667	6692	0.700116
chr1	6692	6703	1.05017
chr1	6703	6707	0.700116
chr1	6707	6716	0.350058
chr1	6716	6722	0.700116
chr1	6722	6738	0.350058
chr1	6738	6816	0.0
chr1	6816	6867	0.350058
chr1	6867	6895	0.700116
chr1	6895	6901	0.350058
chr1	6901	6936	0.0
chr1	6936	6958	0.350058
chr1	6958	6964	1.05017
chr1	6964	6967	1.40023
chr1	6967	6970	2.10035
chr1	6970	6976	2.80046
chr1	6976	6987	2.45041
chr1	6987	6995	2.80046
chr1	6995	6998	3.50058
chr1	6998	7002	2.80046
chr1	7002	7008	2.45041
chr1	7008	7017	1.05017
chr1	7017	7018	1.40023
chr1	7018	7024	1.75029
chr1	7024	7034	1.40023
chr1	7034	7049	0.700116
chr1	7049	7057	0.350058
chr1	7057	7086	0.0
chr1	7086	7125	0.350058
chr1	7125	7126	0.700116
chr1	7126	7165	0.350058
chr1	7165	7174	0.0
chr1	7174	7199	0.350058
chr1	7199	7204	0.700116
chr1	7204	7205	1.05017
chr1	7205	7209	1.40023
chr1	7209	7213	1.75029
chr1	7213	7233	1.40023
chr1	7233	7240	1.75029
chr1	7240	7243	1.40023
chr1	7243	7246	1.05017
chr1	7246	7247	1.75029
chr1	7247	7249	2.10035
chr1	7249	7250	2.45041
chr1	7250	7255	2.10035
chr1	7255	7261	2.45041
chr1	7261	7268	2.80046
chr1	7268	7272	3.50058
chr1	7272	7276	3.15052
chr1	7276	7284	3.50058
chr1	7284	7287	3.85064
chr1	7287	7291	2.45041
chr1	7291	7295	2.80046
chr1	7295	7299	2.45041
chr1	7299	7302	2.10035
chr1	7302	7303	1.75029
chr1	7303	7315	1.40023
chr1	7315	7316	1.05017
chr1	7316	7324	1.40023
chr1	7324	7325	1.05017
chr1	7325	7328	0.700116
chr1	7328	7338	0.350058
chr1	7338	7356	0.700116
chr1	7356	7379	0.350058
chr1	7379	7381	0.0
chr1	7381	7387	0.350058
chr1	7387	7389	0.700116
chr1	7389	7400	1.05017
chr1	7400	7411	1.40023
chr1	7411	7413	1.75029
chr1	7413	7419	2.45041
chr1	7419	7427	2.10035
chr1	7427	7430	1.75029
chr1	7430	7431	1.40023
chr1	7431	7448	1.05017
chr1	7448	7452	1.40023
chr1	7452	7453	1.05017
chr1	7453	7463	0.350058
chr1	7463	7473	0.700116
chr1	7473	7482	1.05017
chr1	7482	7483	1.40023
chr1	7483	7487	1.75029
chr1	7487	7488	1.40023
chr1	7488	7499	1.75029
chr1	7499	7513	1.40023
chr1	7513	7514	1.05017
chr1	7514	7522	0.700116
chr1	7522	7529	0.350058
chr1	7529	7543	0.0
chr1	7543	7583	0.350058
chr1	7583	7587	0.0
chr1	7587	7607	0.350058
chr1	7607	7609	0.700116
chr1	7609	7613	1.05017
chr1	7613	7647	0.700116
chr1	7647	7649	0.350058
chr1	7649	7677	0.0
chr1	7677	7702	0.700116
chr1	7702	7717	1.05017
chr1	7717	7741	0.350058
chr1	7741	7827	0.0
chr1	7827	7830	0.350058
chr1	7830	7834	0.700116
chr1	7834	7867	1.05017
chr1	7867	7874	0.350058
chr1	7874	7897	0.0
chr1	7897	7936	0.350058
chr1	7936	7980	0.0
chr1	7980	7981	0.350058
chr1	7981	7993	0.700116
chr1	7993	7994	1.05017
chr1	7994	8015	1.40023
chr1	8015	8022	1.05017
chr1	8022	8034	0.700116
chr1	8034	8035	0.350058
chr1	8035	8056	0.0
chr1	8056	8060	0.350058
chr1	8060	8097	0.700116
chr1	8097	8098	0.350058
chr1	8098	8101	0.700116
chr1	8101	8115	0.350058
chr1	8115	8124	0.700116
chr1	8124	8126	1.05017
chr1	8126	8127	1.75029
chr1	8127	8128	2.10035
chr1	8128	8129	2.45041
chr1	8129	8136	2.80046
chr1	8136	8137	2.45041
chr1	8137	8146	2.80046
chr1	8146	8155	3.15052
chr1	8155	8162	2.80046
chr1	8162	8163	2.45041
chr1	8163	8166	2.80046
chr1	8166	8168	2.45041
chr1	8168	8176	1.40023
chr1	8176	8186	1.05017
chr1	8186	8194	0.700116
chr1	8194	8203	1.40023
chr1	8203	8205	1.05017
chr1	8205	8234	0.700116
chr1	8234	8275	0.0
chr1	8275	8293	0.350058
chr1	8293	8313	0.700116
chr1	8313	8316	1.05017
chr1	8316	8324	0.700116
chr1	8324	8333	1.05017
chr1	8333	8346	0.700116
chr1	8346	8347	1.05017
chr1	8347	8351	1.40023
chr1	8351	8356	1.05017
chr1	8356	8364	1.40023
chr1	8364	8365	1.75029
chr1	8365	8386	1.40023
chr1	8386	8387	1.05017
chr1	8387	8388	0.700116
chr1	8388	8395	1.75029
chr1	8395	8396	2.10035
chr1	8396	8397	1.75029
chr1	8397	8403	2.10035
chr1	8403	8428	1.75029
chr1	8428	8429	2.45041
chr1	8429	8433	1.75029
chr1	8433	8438	1.40023
chr1	8438	8442	1.05017
chr1	8442	8459	1.40023
chr1	8459	8469	0.700116
chr1	8469	8483	0.350058
chr1	8483	8511	0.0
chr1	8511	8541	0.350058
chr1	8541	8546	1.05017
chr1	8546	8548	1.40023
chr1	8548	8552	1.75029
chr1	8552	8581	1.40023
chr1	8581	8585	0.700116
chr1	8585	8586	1.05017
chr1	8586	8589	0.700116
chr1	8589	8621	0.350058
chr1	8621	8626	0.700116
chr1	8626	8659	0.350058
chr1	8659	8691	0.0
chr1	8691	8702	0.700116
chr1	8702	8704	1.05017
chr1	8704	8718	1.40023
chr1	8718	8721	1.75029
chr1	8721	8724	2.10035
chr1	8724	8730	2.45041
chr1	8730	8740	1.75029
chr1	8740	8742	2.10035
chr1	8742	8745	1.75029
chr1	8745	8758	1.40023
chr1	8758	8759	1.05017
chr1	8759	8760	1.40023
chr1	8760	8761	1.75029
chr1	8761	8762	1.40023
chr1	8762	8764	1.05017
chr1	8764	8768	1.40023
chr1	8768	8783	1.05017
chr1	8783	8794	1.40023
chr1	8794	8797	1.75029
chr1	8797	8799	1.40023
chr1	8799	8803	1.05017
chr1	8803	8813	0.700116
chr1	8813	8835	0.350058
chr1	8835	8836	0.0
chr1	8836	8837	0.700116
chr1	8837	8841	1.40023
chr1	8841	8842	1.75029
chr1	8842	8843	2.10035
chr1	8843	8848	2.45041
chr1	8848	8858	2.80046
chr1	8858	8870	3.15052
chr1	8870	8871	3.50058
chr1	8871	8877	3.15052
chr1	8877	8882	2.45041
chr1	8882	8883	1.75029
chr1	8883	8885	1.05017
chr1	8885	8899	0.700116
chr1	8899	8905	1.05017
chr1	8905	8935	0.700116
chr1	8935	8951	0.350058
chr1	8951	8962	0.0
chr1	8962	8980	0.350058
chr1	8980	9000	0.700116
chr1	9000	9001	0.350058
chr1	9001	9003	1.05017
chr1	9003	9010	0.700116
chr1	9010	9039	1.05017
chr1	9039	9040	0.700116
chr1	9040	9041	0.350058
chr1	9041	9065	0.0
chr1	9065	9070	0.350058
chr1	9070	9091	0.700116
chr1	9091	9106	1.05017
chr1	9106	9111	0.700116
chr1	9111	9131	0.350058
chr1	9131	9132	0.700116
chr1	9132	9136	0.350058
chr1	9136	9172	0.700116
chr1	9172	9175	0.350058
chr1	9175	9176	0.0
chr1	9176	9211	0.350058
chr1	9211	9258	0.0
chr1	9258	9267	0.350058
chr1	9267	9273	0.700116
chr1	9273	9274	1.40023
chr1	9274	9292	1.75029
chr1	9292	9297	1.40023
chr1	9297	9306	1.05017
chr1	9306	9312	1.40023
chr1	9312	9315	0.700116
chr1	9315	9323	0.350058
chr1	9323	9347	0.700116
chr1	9347	9359	0.350058
chr1	9359	9363	0.700116
chr1	9363	9395	0.350058
chr1	9395	9414	0.0
chr1	9414	9430	0.350058
chr1	9430	9440	0.700116
chr1	9440	9455	1.05017
chr1	9455	9463	0.700116
chr1	9463	9477	0.350058
chr1	9477	9506	0.0
chr1	9506	9515	0.350058
chr1	9515	9524	0.700116
chr1	9524	9535	1.05017
chr1	9535	9547	1.40023
chr1	9547	9553	1.05017
chr1	9553	9555	1.40023
chr1	9555	9562	0.700116
chr1	9562	9565	1.05017
chr1	9565	9593	1.40023
chr1	9593	9600	1.05017
chr1	9600	9603	0.700116
chr1	9603	9615	0.350058
chr1	9615	9630	0.0
chr1	9630	9670	0.350058
chr1	9670	9676	0.0
chr1	9676	9694	0.350058
chr1	9694	9706	0.700116
chr1	9706	9716	1.05017
chr1	9716	9722	0.700116
chr1	9722	9724	1.05017
chr1	9724	9729	1.40023
chr1	9729	9747	1.05017
chr1	9747	9762	0.700116
chr1	9762	9765	0.350058
chr1	9765	9812	0.0
chr1	9812	9839	0.350058
chr1	9839	9850	0.700116
chr1	9850	9853	1.05017
chr1	9853	9879	0.700116
chr1	9879	9890	0.350058
chr1	9890	9893	0.0
chr1	9893	9905	0.350058
chr1	9905	9920	0.700116
chr1	9920	9924	1.05017
chr1	9924	9934	1.40023
chr1	9934	9935	1.05017
chr1	9935	9946	2.10035
chr1	9946	9953	1.75029
chr1	9953	9960	2.45041
chr1	9960	9963	2.10035
chr1	9963	9964	1.75029
chr1	9964	9972	1.05017
chr1	9972	9977	1.40023
chr1	9977	9978	1.75029
chr1	9978	9992	1.40023
chr1	9992	9994	1.05017
chr1	9994	9999	0.700116
chr1	9999	10000	1.05017
chr1	10000	10007	0.700116
chr1	10007	10040	0.350058
chr1	10040	10058	0.0
chr1	10058	10070	0.350058
chr1	10070	10071	1.05017
chr1	10071	10098	1.40023
chr1	10098	10111	1.05017
chr1	10111	10112	0.350058
chr1	10112	10129	0.0
chr1	10129	10144	0.350058
chr1	10144	10146	0.700116
chr1	10146	10148	1.40023
chr1	10148	10156	2.10035
chr1	10156	10164	2.45041
chr1	10164	10170	2.80046
chr1	10170	10174	2.45041
chr1	10174	10183	2.80046
chr1	10183	10184	3.15052
chr1	10184	10185	2.80046
chr1	10185	10186	2.45041
chr1	10186	10187	1.40023
chr1	10187	10198	1.05017
chr1	10198	10205	0.700116
chr1	10205	10221	0.350058
chr1	10221	10259	0.0
chr1	10259	10283	0.350058
chr1	10283	10294	0.700116
chr1	10294	10310	0.350058
chr1	10310	10322	0.700116
chr1	10322	10350	0.350058
chr1	10350	10393	0.0
chr1	10393	10414	0.350058
chr1	10414	10415	0.700116
chr1	10415	10422	1.40023
chr1	10422	10425	1.05017
chr1	10425	10443	1.40023
chr1	10443	10446	1.75029
chr1	10446	10448	1.40023
chr1	10448	10455	1.75029
chr1	10455	10465	1.05017
chr1	10465	10468	0.700116
chr1	10468	10475	1.05017
chr1	10475	10483	0.700116
chr1	10483	10495	0.350058
chr1	10495	10496	1.05017
chr1	10496	10508	1.40023
chr1	10508	10528	1.05017
chr1	10528	10535	0.350058
chr1	10535	10582	0.0
chr1	10582	10583	1.05017
chr1	10583	10584	1.75029
chr1	10584	10603	2.10035
chr1	10603	10608	2.45041
chr1	10608	10615	2.80046
chr1	10615	10617	3.50058
chr1	10617	10618	3.15052
chr1	10618	10619	2.80046
chr1	10619	10636	1.40023
chr1	10636	10637	1.75029
chr1	10637	10643	2.45041
chr1	10643	10648	2.10035
chr1	10648	10651	1.75029
chr1	10651	10656	1.40023
chr1	10656	10663	1.05017
chr1	10663	10664	1.40023
chr1	10664	10677	1.05017
chr1	10677	10685	0.350058
chr1	10685	10691	0.700116
chr1	10691	10692	1.05017
chr1	10692	10693	1.40023
chr1	10693	10697	1.05017
chr1	10697	10703	1.40023
chr1	10703	10716	1.75029
chr1	10716	10729	1.40023
chr1	10729	10732	1.05017
chr1	10732	10736	0.700116
chr1	10736	10737	0.350058
chr1	10737	10755	0.0
chr1	10755	10791	0.700116
chr1	10791	10794	1.05017
chr1	10794	10812	0.350058
chr1	10812	10814	0.700116
chr1	10814	10832	1.40023
chr1	10832	10845	1.05017
chr1	10845	10848	1.40023
chr1	10848	10853	1.75029
chr1	10853	10865	0.700116
chr1	10865	10877	1.05017
chr1	10877	10885	1.40023
chr1	10885	10887	1.05017
chr1	10887	10904	0.700116
chr1	10904	10918	0.350058
chr1	10918	10970	0.0
chr1	10970	10971	0.350058
chr1	10971	10996	0.700116
chr1	10996	11000	1.40023
chr1	11000	11010	1.75029
chr1	11010	11011	1.40023
chr1	11011	11036	1.05017
chr1	11036	11039	0.350058
chr1	11039	11044	0.0
chr1	11044	11070	0.350058
chr1	11070	11077	0.700116
chr1	11077	11083	1.05017
chr1	11083	11094	0.700116
chr1	11094	11108	1.05017
chr1	11108	11109	1.40023
chr1	11109	11110	1.75029
chr1	11110	11112	1.40023
chr1	11112	11116	1.75029
chr1	11116	11134	1.40023
chr1	11134	11139	1.05017
chr1	11139	11148	0.700116
chr1	11148	11153	0.350058
chr1	11153	11175	0.0
chr1	11175	11176	0.700116
chr1	11176	11197	1.05017
chr1	11197	11203	1.40023
chr1	11203	11213	1.75029
chr1	11213	11217	1.05017
chr1	11217	11227	0.700116
chr1	11227	11238	1.05017
chr1	11238	11243	0.700116
chr1	11243	11308	0.350058
chr1	11308	11339	0.0
chr1	11339	11364	0.350058
chr1	11364	11372	0.700116
chr1	11372	11374	1.40023
chr1	11374	11379	1.75029
chr1	11379	11397	2.10035
chr1	11397	11402	1.75029
chr1	11402	11404	2.45041
chr1	11404	11406	1.75029
chr1	11406	11407	1.40023
chr1	11407	11414	1.75029
chr1	11414	11420	1.40023
chr1	11420	11436	1.05017
chr1	11436	11442	2.10035
chr1	11442	11444	1.40023
chr1	11444	11448	1.75029
chr1	11448	11474	1.40023
chr1	11474	11483	0.700116
chr1	11483	11484	1.05017
chr1	11484	11504	0.700116
chr1	11504	11507	1.05017
chr1	11507	11511	0.700116
chr1	11511	11521	1.05017
chr1	11521	11543	1.40023
chr1	11543	11547	1.05017
chr1	11547	11561	1.40023
chr1	11561	11563	1.05017
chr1	11563	11568	0.700116
chr1	11568	11573	0.350058
chr1	11573	11592	0.700116
chr1	11592	11608	0.350058
chr1	11608	11622	0.0
chr1	11622	11630	0.350058
chr1	11630	11643	0.700116
chr1	11643	11648	1.05017
chr1	11648	11656	1.40023
chr1	11656	11657	2.45041
chr1	11657	11660	2.80046
chr1	11660	11663	2.45041
chr1	11663	11670	2.10035
chr1	11670	11682	2.45041
chr1	11682	11689	2.10035
chr1	11689	11696	1.75029
chr1	11696	11697	0.700116
chr1	11697	11710	0.350058
chr1	11710	11737	0.0
chr1	11737	11775	0.350058
chr1	11775	11790	0.0
chr1	11790	11791	0.350058
chr1	11791	11816	1.05017
chr1	11816	11819	1.40023
chr1	11819	11820	1.05017
chr1	11820	11831	0.700116
chr1	11831	11843	0.350058
chr1	11843	11853	0.700116
chr1	11853	11856	1.05017
chr1	11856	11858	0.700116
chr1	11858	11872	1.05017
chr1	11872	11884	1.40023
chr1	11884	11885	1.05017
chr1	11885	11894	0.700116
chr1	11894	11898	0.350058
chr1	11898	11930	0.0
chr1	11930	11946	0.350058
chr1	11946	11947	0.0
chr1	11947	11971	0.350058
chr1	11971	11973	0.700116
chr1	11973	11987	1.40023
chr1	11987	11988	1.75029
chr1	11988	11996	1.40023
chr1	11996	12002	1.75029
chr1	12002	12006	2.10035
chr1	12006	12007	1.75029
chr1	12007	12010	1.40023
chr1	12010	12014	1.75029
chr1	12014	12018	1.40023
chr1	12018	12023	1.05017
chr1	12023	12025	1.40023
chr1	12025	12027	1.75029
chr1	12027	12028	1.40023
chr1	12028	12037	1.05017
chr1	12037	12038	0.700116
chr1	12038	12042	1.05017
chr1	12042	12046	2.10035
chr1	12046	12056	2.80046
chr1	12056	12064	3.15052
chr1	12064	12066	2.80046
chr1	12066	12071	2.45041
chr1	12071	12073	2.10035
chr1	12073	12074	2.80046
chr1	12074	12075	2.45041
chr1	12075	12081	2.80046
chr1	12081	12097	1.75029
chr1	12097	12101	1.40023
chr1	12101	12113	1.05017
chr1	12113	12116	0.700116
chr1	12116	12126	0.0
chr1	12126	12131	0.350058
chr1	12131	12144	0.700116
chr1	12144	12166	1.05017
chr1	12166	12172	0.700116
chr1	12172	12177	0.350058
chr1	12177	12188	0.0
chr1	12188	12190	0.350058
chr1	12190	12204	0.700116
chr1	12204	12210	1.05017
chr1	12210	12217	0.700116
chr1	12217	12223	1.05017
chr1	12223	12224	1.75029
chr1	12224	12227	2.10035
chr1	12227	12230	2.45041
chr1	12230	12231	2.10035
chr1	12231	12245	2.45041
chr1	12245	12250	2.10035
chr1	12250	12257	2.80046
chr1	12257	12264	2.45041
chr1	12264	12265	1.75029
chr1	12265	12266	1.40023
chr1	12266	12268	1.75029
chr1	12268	12272	1.40023
chr1	12272	12273	1.05017
chr1	12273	12283	1.40023
chr1	12283	12288	1.05017
chr1	12288	12290	0.700116
chr1	12290	12291	0.350058
chr1	12291	12292	0.700116
chr1	12292	12306	1.05017
chr1	12306	12313	1.40023
chr1	12313	12319	1.05017
chr1	12319	12325	0.700116
chr1	12325	12347	0.350058
chr1	12347	12369	0.0
chr1	12369	12370	0.350058
chr1	12370	12391	0.700116
chr1	12391	12393	1.40023
chr1	12393	12394	1.75029
chr1	12394	12401	2.45041
chr1	12401	12403	2.80046
chr1	12403	12404	3.15052
chr1	12404	12408	3.85064
chr1	12408	12409	4.55075
chr1	12409	12413	4.2007
chr1	12413	12420	4.55075
chr1	12420	12426	4.90081
chr1	12426	12428	4.55075
chr1	12428	12432	4.90081
chr1	12432	12433	4.2007
chr1	12433	12435	3.85064
chr1	12435	12438	3.15052
chr1	12438	12444	2.80046
chr1	12444	12445	2.45041
chr1	12445	12449	2.10035
chr1	12449	12451	1.40023
chr1	12451	12454	1.05017
chr1	12454	12469	0.700116
chr1	12469	12479	0.350058
chr1	12479	12481	0.700116
chr1	12481	12485	1.05017
chr1	12485	12491	0.700116
chr1	12491	12502	1.05017
chr1	12502	12505	1.40023
chr1	12505	12506	2.45041
chr1	12506	12510	2.80046
chr1	12510	12513	3.15052
chr1	12513	12516	3.50058
chr1	12516	12520	3.85064
chr1	12520	12521	3.50058
chr1	12521	12522	3.85064
chr1	12522	12526	3.50058
chr1	12526	12531	3.85064
chr1	12531	12540	3.50058
chr1	12540	12541	3.15052
chr1	12541	12544	2.80046
chr1	12544	12546	2.45041
chr1	12546	12552	1.40023
chr1	12552	12553	1.05017
chr1	12553	12555	0.700116
chr1	12555	12559	1.05017
chr1	12559	12576	0.700116
chr1	12576	12581	1.05017
chr1	12581	12586	0.700116
chr1	12586	12595	1.05017
chr1	12595	12607	0.700116
chr1	12607	12609	1.40023
chr1	12609	12611	1.75029
chr1	12611	12612	1.40023
chr1	12612	12613	1.75029
chr1	12613	12614	2.10035
chr1	12614	12618	2.80046
chr1	12618	12619	3.15052
chr1	12619	12621	3.85064
chr1	12621	12624	4.2007
chr1	12624	12626	4.55075
chr1	12626	12628	5.25087
chr1	12628	12630	5.95098
chr1	12630	12634	6.30104
chr1	12634	12638	6.6511
chr1	12638	12639	7.00116
chr1	12639	12640	7.35122
chr1	12640	12642	8.40139
chr1	12642	12643	8.75145
chr1	12643	12647	9.10151
chr1	12647	12648	9.45156
chr1	12648	12649	9.10151
chr1	12649	12651	9.45156
chr1	12651	12652	9.10151
chr1	12652	12655	7.70127
chr1	12655	12659	8.05133
chr1	12659	12660	7.70127
chr1	12660	12661	7.00116
chr1	12661	12662	6.6511
chr1	12662	12665	6.30104
chr1	12665	12666	5.95098
chr1	12666	12668	5.60093
chr1	12668	12671	4.90081
chr1	12671	12675	4.55075
chr1	12675	12679	4.2007
chr1	12679	12681	3.85064
chr1	12681	12685	2.45041
chr1	12685	12687	2.10035
chr1	12687	12688	1.75029
chr1	12688	12696	1.40023
chr1	12696	12697	1.05017
chr1	12697	12702	1.40023
chr1	12702	12712	1.05017
chr1	12712	12721	1.75029
chr1	12721	12722	1.40023
chr1	12722	12723	2.10035
chr1	12723	12724	1.75029
chr1	12724	12727	2.10035
chr1	12727	12738	2.80046
chr1	12738	12752	2.45041
chr1	12752	12753	1.75029
chr1	12753	12761	1.05017
chr1	12761	12762	0.350058
chr1	12762	12765	0.0
chr1	12765	12783	0.350058
chr1	12783	12790	1.05017
chr1	12790	12794	1.40023
chr1	12794	12797	1.75029
chr1	12797	12812	1.40023
chr1	12812	12818	1.75029
chr1	12818	12822	2.10035
chr1	12822	12826	1.40023
chr1	12826	12830	1.75029
chr1	12830	12835	1.40023
chr1	12835	12843	1.05017
chr1	12843	12844	1.40023
chr1	12844	12851	1.75029
chr1	12851	12866	1.40023
chr1	12866	12879	1.05017
chr1	12879	12881	1.40023
chr1	12881	12884	1.05017
chr1	12884	12898	0.700116
chr1	12898	12909	0.350058
chr1	12909	12920	0.700116
chr1	12920	12949	0.350058
chr1	12949	12954	0.0
chr1	12954	12960	0.350058
chr1	12960	12961	0.700116
chr1	12961	12967	1.05017
chr1	12967	12993	1.40023
chr1	12993	12994	1.75029
chr1	12994	12995	1.40023
chr1	12995	13000	1.75029
chr1	13000	13001	1.05017
chr1	13001	13025	0.700116
chr1	13025	13028	1.05017
chr1	13028	13031	1.40023
chr1	13031	13034	1.05017
chr1	13034	13049	0.700116
chr1	13049	13063	1.05017
chr1	13063	13068	0.700116
chr1	13068	13075	0.350058
chr1	13075	13082	0.700116
chr1	13082	13089	1.05017
chr1	13089	13093	0.700116
chr1	13093	13115	1.05017
chr1	13115	13116	0.700116
chr1	13116	13125	0.350058
chr1	13125	13133	0.700116
chr1	13133	13138	0.350058
chr1	13138	13156	0.700116
chr1	13156	13161	1.05017
chr1	13161	13166	1.40023
chr1	13166	13167	1.75029
chr1	13167	13175	2.10035
chr1	13175	13178	2.45041
chr1	13178	13195	2.10035
chr1	13195	13197	1.75029
chr1	13197	13201	2.10035
chr1	13201	13205	1.75029
chr1	13205	13207	1.05017
chr1	13207	13212	0.700116
chr1	13212	13237	0.350058
chr1	13237	13332	0.0
chr1	13332	13362	0.350058
chr1	13362	13372	0.700116
chr1	13372	13375	0.350058
chr1	13375	13376	1.40023
chr1	13376	13386	1.75029
chr1	13386	13387	2.10035
chr1	13387	13388	2.45041
chr1	13388	13391	2.80046
chr1	13391	13399	3.85064
chr1	13399	13401	4.2007
chr1	13401	13403	4.55075
chr1	13403	13408	4.2007
chr1	13408	13411	4.55075
chr1	13411	13413	4.2007
chr1	13413	13414	4.55075
chr1	13414	13415	4.2007
chr1	13415	13419	3.15052
chr1	13419	13420	2.80046
chr1	13420	13426	3.15052
chr1	13426	13431	2.80046
chr1	13431	13439	1.75029
chr1	13439	13440	2.10035
chr1	13440	13441	1.75029
chr1	13441	13448	1.40023
chr1	13448	13450	1.05017
chr1	13450	13452	0.700116
chr1	13452	13462	0.350058
chr1	13462	13471	0.700116
chr1	13471	13472	1.05017
chr1	13472	13479	1.40023
chr1	13479	13490	1.05017
chr1	13490	13491	1.75029
chr1	13491	13494	2.10035
chr1	13494	13499	1.75029
chr1	13499	13510	2.10035
chr1	13510	13511	2.45041
chr1	13511	13513	2.10035
chr1	13513	13522	1.75029
chr1	13522	13529	1.40023
chr1	13529	13530	0.350058
chr1	13530	13537	0.700116
chr1	13537	13553	0.350058
chr1	13553	13566	0.700116
chr1	13566	13567	1.05017
chr1	13567	13571	1.40023
chr1	13571	13575	1.05017
chr1	13575	13589	2.10035
chr1	13589	13593	2.45041
chr1	13593	13595	2.10035
chr1	13595	13609	1.40023
chr1	13609	13611	1.05017
chr1	13611	13615	1.40023
chr1	13615	13616	1.75029
chr1	13616	13628	1.05017
chr1	13628	13648	1.40023
chr1	13648	13650	1.75029
chr1	13650	13655	1.40023
chr1	13655	13659	1.05017
chr1	13659	13663	0.700116
chr1	13663	13664	1.05017
chr1	13664	13670	1.40023
chr1	13670	13681	1.05017
chr1	13681	13682	1.40023
chr1	13682	13702	1.05017
chr1	13702	13707	0.350058
chr1	13707	13709	0.0
chr1	13709	13710	0.350058
chr1	13710	13719	0.700116
chr1	13719	13725	1.05017
chr1	13725	13740	1.40023
chr1	13740	13753	0.700116
chr1	13753	13754	1.05017
chr1	13754	13765	0.700116
chr1	13765	13789	0.350058
chr1	13789	13802	0.0
chr1	13802	13805	0.350058
chr1	13805	13806	0.700116
chr1	13806	13807	1.05017
chr1	13807	13823	1.75029
chr1	13823	13842	2.45041
chr1	13842	13843	2.10035
chr1	13843	13844	1.75029
chr1	13844	13846	1.40023
chr1	13846	13862	1.05017
chr1	13862	13874	0.350058
chr1	13874	13884	0.700116
chr1	13884	13915	0.350058
chr1	13915	13937	0.0
chr1	13937	13972	0.350058
chr1	13972	13984	0.0
chr1	13984	14024	0.350058
chr1	14024	14046	0.0
chr1	14046	14075	0.350058
chr1	14075	14086	0.700116
chr1	14086	14089	0.350058
chr1	14089	14092	0.700116
chr1	14092	14095	1.05017
chr1	14095	14114	1.75029
chr1	14114	14121	1.40023
chr1	14121	14129	1.75029
chr1	14129	14130	1.40023
chr1	14130	14133	1.75029
chr1	14133	14136	1.40023
chr1	14136	14139	0.700116
chr1	14139	14160	1.05017
chr1	14160	14170	0.700116
chr1	14170	14177	0.350058
chr1	14177	14180	0.700116
chr1	14180	14199	0.350058
chr1	14199	14210	0.700116
chr1	14210	14212	0.350058
chr1	14212	14237	1.05017
chr1	14237	14253	1.40023
chr1	14253	14278	0.700116
chr1	14278	14279	0.350058
chr1	14279	14281	0.0
chr1	14281	14315	0.350058
chr1	14315	14318	0.700116
chr1	14318	14319	1.05017
chr1	14319	14320	1.75029
chr1	14320	14321	2.45041
chr1	14321	14322	2.80046
chr1	14322	14336	2.45041
chr1	14336	14343	2.80046
chr1	14343	14347	2.45041
chr1	14347	14349	2.80046
chr1	14349	14356	2.45041
chr1	14356	14359	2.10035
chr1	14359	14361	1.40023
chr1	14361	14369	1.05017
chr1	14369	14387	0.700116
chr1	14387	14391	0.350058
chr1	14391	14416	0.0
chr1	14416	14417	0.350058
chr1	14417	14453	0.700116
chr1	14453	14460	0.350058
chr1	14460	14461	0.700116
chr1	14461	14463	1.05017
chr1	14463	14489	1.75029
chr1	14489	14499	1.40023
chr1	14499	14501	1.05017
chr1	14501	14502	0.700116
chr1	14502	14508	0.0
chr1	14508	14510	0.350058
chr1	14510	14536	0.700116
chr1	14536	14547	1.05017
chr1	14547	14549	0.700116
chr1	14549	14577	0.350058
chr1	14577	14645	0.0
chr1	14645	14646	0.350058
chr1	14646	14647	0.700116
chr1	14647	14652	1.05017
chr1	14652	14653	1.40023
chr1	14653	14685	1.75029
chr1	14685	14686	1.05017
chr1	14686	14692	0.350058
chr1	14692	14762	0.0
chr1	14762	14780	0.350058
chr1	14780	14781	0.700116
chr1	14781	14792	1.05017
chr1	14792	14801	1.40023
chr1	14801	14803	1.75029
chr1	14803	14810	1.40023
chr1	14810	14811	1.05017
chr1	14811	14820	2.45041
chr1	14820	14827	2.10035
chr1	14827	14831	1.75029
chr1	14831	14849	1.40023
chr1	14849	14883	0.0
chr1	14883	14923	0.350058
chr1	14923	14961	0.0
chr1	14961	14988	0.350058
chr1	14988	15015	0.0
chr1	15015	15054	0.350058
chr1	15054	15088	0.0
chr1	15088	15090	0.700116
chr1	15090	15129	1.05017
chr1	15129	15130	0.350058
chr1	15130	15141	0.0
chr1	15141	15143	0.700116
chr1	15143	15144	1.40023
chr1	15144	15150	2.10035
chr1	15150	15159	2.45041
chr1	15159	15160	2.80046
chr1	15160	15168	3.15052
chr1	15168	15177	3.50058
chr1	15177	15182	3.85064
chr1	15182	15183	3.15052
chr1	15183	15190	2.10035
chr1	15190	15199	1.75029
chr1	15199	15206	1.05017
chr1	15206	15210	0.700116
chr1	15210	15216	1.05017
chr1	15216	15218	0.700116
chr1	15218	15223	1.05017
chr1	15223	15239	0.700116
chr1	15239	15244	0.350058
chr1	15244	15269	0.0
chr1	15269	15270	0.350058
chr1	15270	15279	0.700116
chr1	15279	15295	1.05017
chr1	15295	15296	1.75029
chr1	15296	15309	2.10035
chr1	15309	15310	1.75029
chr1	15310	15319	1.40023
chr1	15319	15333	1.05017
chr1	15333	15335	1.40023
chr1	15335	15337	0.350058
chr1	15337	15357	0.700116
chr1	15357	15371	1.05017
chr1	15371	15377	0.700116
chr1	15377	15394	0.350058
chr1	15394	15397	1.05017
chr1	15397	15432	0.700116
chr1	15432	15508	0.0
chr1	15508	15517	0.350058
chr1	15517	15549	0.700116
chr1	15549	15551	1.05017
chr1	15551	15558	1.40023
chr1	15558	15585	1.05017
chr1	15585	15588	1.40023
chr1	15588	15589	1.75029
chr1	15589	15591	1.05017
chr1	15591	15613	0.700116
chr1	15613	15625	1.05017
chr1	15625	15627	0.700116
chr1	15627	15634	0.350058
chr1	15634	15651	0.700116
chr1	15651	15652	1.05017
chr1	15652	15674	0.700116
chr1	15674	15683	0.350058
chr1	15683	15701	0.0
chr1	15701	15704	0.350058
chr1	15704	15706	0.700116
chr1	15706	15726	1.05017
chr1	15726	15740	1.75029
chr1	15740	15744	1.40023
chr1	15744	15746	1.05017
chr1	15746	15758	0.700116
chr1	15758	15811	0.0
chr1	15811	15842	0.350058
chr1	15842	15848	0.700116
chr1	15848	15851	1.05017
chr1	15851	15858	0.700116
chr1	15858	15880	1.05017
chr1	15880	15885	0.700116
chr1	15885	15889	0.350058
chr1	15889	15899	0.700116
chr1	15899	15912	0.350058
chr1	15912	15930	0.700116
chr1	15930	15940	0.350058
chr1	15940	15952	0.700116
chr1	15952	15973	0.350058
chr1	15973	15981	0.700116
chr1	15981	16014	0.350058
chr1	16014	16060	0.0
chr1	16060	16100	0.700116
chr1	16100	16133	0.0
chr1	16133	16142	0.700116
chr1	16142	16155	1.05017
chr1	16155	16169	1.75029
chr1	16169	16173	2.45041
chr1	16173	16181	1.75029
chr1	16181	16183	1.40023
chr1	16183	16194	1.75029
chr1	16194	16209	1.05017
chr1	16209	16224	0.350058
chr1	16224	16236	0.0
chr1	16236	16255	0.350058
chr1	16255	16256	0.700116
chr1	16256	16272	1.05017
chr1	16272	16273	0.700116
chr1	16273	16291	1.05017
chr1	16291	16294	1.40023
chr1	16294	16295	1.75029
chr1	16295	16296	1.40023
chr1	16296	16301	1.05017
chr1	16301	16314	1.40023
chr1	16314	16331	1.05017
chr1	16331	16335	0.700116
chr1	16335	16336	0.350058
chr1	16336	16357	0.0
chr1	16357	16360	0.350058
chr1	16360	16394	0.700116
chr1	16394	16396	0.350058
chr1	16396	16410	0.0
chr1	16410	16411	0.350058
chr1	16411	16412	0.700116
chr1	16412	16422	1.05017
chr1	16422	16445	1.75029
chr1	16445	16451	1.40023
chr1	16451	16462	0.700116
chr1	16462	16519	0.0
chr1	16519	16530	0.700116
chr1	16530	16559	1.05017
chr1	16559	16560	1.40023
chr1	16560	16571	0.700116
chr1	16571	16599	0.350058
chr1	16599	16676	0.0
chr1	16676	16716	0.350058
chr1	16716	16760	0.0
chr1	16760	16779	0.350058
chr1	16779	16782	0.700116
chr1	16782	16799	1.05017
chr1	16799	16815	0.700116
chr1	16815	16822	0.350058
chr1	16822	16823	0.0
chr1	16823	16847	0.350058
chr1	16847	16883	0.0
chr1	16883	16910	0.350058
chr1	16910	16911	0.700116
chr1	16911	16912	1.05017
chr1	16912	16918	1.40023
chr1	16918	16923	1.75029
chr1	16923	16943	1.40023
chr1	16943	16950	1.75029
chr1	16950	16952	1.05017
chr1	16952	16958	0.700116
chr1	16958	16983	0.350058
chr1	16983	16987	0.0
chr1	16987	17016	0.350058
chr1	17016	17027	1.05017
chr1	17027	17051	0.700116
chr1	17051	17069	0.0
chr1	17069	17101	0.350058
chr1	17101	17102	0.700116
chr1	17102	17110	1.05017
chr1	17110	17141	0.700116
chr1	17141	17142	1.05017
chr1	17142	17143	0.700116
chr1	17143	17144	0.350058
chr1	17144	17145	1.40023
chr1	17145	17147	2.10035
chr1	17147	17150	2.45041
chr1	17150	17157	2.80046
chr1	17157	17173	3.15052
chr1	17173	17178	2.80046
chr1	17178	17180	2.10035
chr1	17180	17184	1.75029
chr1	17184	17185	1.40023
chr1	17185	17186	1.05017
chr1	17186	17190	0.700116
chr1	17190	17237	0.350058
chr1	17237	17294	0.0
chr1	17294	17309	0.350058
chr1	17309	17333	0.700116
chr1	17333	17349	0.350058
chr1	17349	17360	0.0
chr1	17360	17366	0.350058
chr1	17366	17381	0.700116
chr1	17381	17401	1.05017
chr1	17401	17407	0.700116
chr1	17407	17408	0.350058
chr1	17408	17422	0.700116
chr1	17422	17429	0.350058
chr1	17429	17432	0.0
chr1	17432	17435	0.350058
chr1	17435	17457	0.700116
chr1	17457	17472	1.05017
chr1	17472	17473	1.40023
chr1	17473	17475	1.05017
chr1	17475	17498	0.700116
chr1	17498	17512	0.350058
chr1	17512	17550	0.0
chr1	17550	17573	0.700116
chr1	17573	17587	1.05017
chr1	17587	17590	0.700116
chr1	17590	17609	0.350058
chr1	17609	17650	0.0
chr1	17650	17690	0.700116
chr1	17690	17706	0.0
chr1	17706	17708	0.350058
chr1	17708	17747	0.700116
chr1	17747	17748	0.350058
chr1	17748	17771	0.0
chr1	17771	17786	0.350058
chr1	17786	17792	0.700116
chr1	17792	17808	1.05017
chr1	17808	17810	1.40023
chr1	17810	17811	1.05017
chr1	17811	17827	1.40023
chr1	17827	17832	1.05017
chr1	17832	17837	0.700116
chr1	17837	17840	1.05017
chr1	17840	17849	0.700116
chr1	17849	17875	0.350058
chr1	17875	17886	0.0
chr1	17886	17888	1.05017
chr1	17888	17908	1.75029
chr1	17908	17925	1.40023
chr1	17925	17927	1.05017
chr1	17927	17928	0.700116
chr1	17928	17929	0.0
chr1	17929	17930	0.700116
chr1	17930	17965	1.05017
chr1	17965	17969	0.700116
chr1	17969	17981	0.0
chr1	17981	18007	0.350058
chr1	18007	18022	0.700116
chr1	18022	18033	0.350058
chr1	18033	18034	0.0
chr1	18034	18035	0.350058
chr1	18035	18060	0.700116
chr1	18060	18064	1.05017
chr1	18064	18068	1.40023
chr1	18068	18073	1.05017
chr1	18073	18098	1.40023
chr1	18098	18101	1.75029
chr1	18101	18105	1.40023
chr1	18105	18111	1.05017
chr1	18111	18114	0.700116
chr1	18114	18136	0.350058
chr1	18136	18138	0.700116
chr1	18138	18176	0.350058
chr1	18176	18182	0.0
chr1	18182	18183	0.350058
chr1	18183	18184	0.700116
chr1	18184	18189	1.05017
chr1	18189	18222	1.40023
chr1	18222	18223	2.10035
chr1	18223	18224	1.75029
chr1	18224	18229	1.40023
chr1	18229	18261	1.05017
chr1	18261	18280	0.0
chr1	18280	18281	0.350058
chr1	18281	18300	0.700116
[truncated: 72 more rows]
