# Supplementary material for: Structural modularity of the XIST ribonucleoprotein complex
Source: Nat Commun. 2020 Dec 2;11:6163. doi: 10.1038/s41467-020-20040-3 (PMC7710737; doi:10.1038/s41467-020-20040-3)
Supplement: Supplementary file 6 — Source Data [file 41467_2020_20040_MOESM6_ESM.zip › sourcedata/fig2efgi/K562_NCBP2_0_neg_XIST_1_hsXIST.bedgraph]

chr1	0	43	0.0
chr1	43	45	0.346109
chr1	45	48	0.692219
chr1	48	65	1.03833
chr1	65	70	1.38444
chr1	70	79	1.73055
chr1	79	86	1.03833
chr1	86	99	0.692219
chr1	99	104	0.346109
chr1	104	114	0.0
chr1	114	115	0.346109
chr1	115	116	0.692219
chr1	116	138	1.03833
chr1	138	144	1.38444
chr1	144	153	1.03833
chr1	153	154	0.692219
chr1	154	177	0.346109
chr1	177	199	0.0
chr1	199	238	0.346109
chr1	238	239	0.0
chr1	239	257	0.346109
chr1	257	277	0.692219
chr1	277	294	0.346109
chr1	294	295	0.692219
chr1	295	296	1.38444
chr1	296	306	1.03833
chr1	306	312	1.38444
chr1	312	316	2.07666
chr1	316	331	2.42276
chr1	331	339	1.38444
chr1	339	341	1.03833
chr1	341	342	1.38444
chr1	342	351	1.03833
chr1	351	355	0.692219
chr1	355	368	0.346109
chr1	368	374	0.692219
chr1	374	406	0.346109
chr1	406	407	0.692219
chr1	407	444	0.346109
chr1	444	451	0.0
chr1	451	453	0.692219
chr1	453	454	1.03833
chr1	454	456	1.38444
chr1	456	473	1.73055
chr1	473	483	1.38444
chr1	483	488	1.03833
chr1	488	493	0.692219
chr1	493	495	0.346109
chr1	495	496	0.692219
chr1	496	502	1.73055
chr1	502	510	2.07666
chr1	510	512	2.42276
chr1	512	516	2.76887
chr1	516	524	3.11498
chr1	524	525	3.46109
chr1	525	526	3.8072
chr1	526	528	4.15331
chr1	528	529	4.49942
chr1	529	533	4.15331
chr1	533	534	4.49942
chr1	534	535	3.8072
chr1	535	541	3.46109
chr1	541	545	3.11498
chr1	545	549	2.76887
chr1	549	551	2.42276
chr1	551	563	2.07666
chr1	563	564	1.73055
chr1	564	565	1.38444
chr1	565	566	1.03833
chr1	566	585	0.0
chr1	585	623	0.346109
chr1	623	651	0.0
chr1	651	655	0.692219
chr1	655	690	1.03833
chr1	690	693	0.346109
chr1	693	694	0.692219
chr1	694	695	0.346109
chr1	695	709	1.03833
chr1	709	717	1.38444
chr1	717	724	1.73055
chr1	724	730	2.07666
chr1	730	734	1.73055
chr1	734	740	1.03833
chr1	740	748	1.38444
chr1	748	751	1.03833
chr1	751	763	0.692219
chr1	763	766	0.346109
chr1	766	779	0.692219
chr1	779	782	0.346109
chr1	782	805	0.692219
chr1	805	821	0.346109
chr1	821	822	0.0
chr1	822	823	0.346109
chr1	823	824	0.692219
chr1	824	845	1.03833
chr1	845	861	1.38444
chr1	861	862	1.03833
chr1	862	863	0.692219
chr1	863	869	0.346109
chr1	869	879	0.692219
chr1	879	883	1.03833
chr1	883	887	1.38444
chr1	887	888	1.73055
chr1	888	891	2.07666
chr1	891	895	2.42276
chr1	895	897	3.11498
chr1	897	900	3.46109
chr1	900	902	3.8072
chr1	902	908	4.15331
chr1	908	911	3.8072
chr1	911	912	4.15331
chr1	912	915	4.84553
chr1	915	918	5.19164
chr1	918	922	5.53775
chr1	922	923	5.19164
chr1	923	924	4.84553
chr1	924	926	5.19164
chr1	926	929	4.84553
chr1	929	933	4.49942
chr1	933	937	3.8072
chr1	937	938	4.15331
chr1	938	941	3.8072
chr1	941	942	3.46109
chr1	942	943	3.8072
chr1	943	948	4.15331
chr1	948	949	3.8072
chr1	949	951	3.46109
chr1	951	952	3.11498
chr1	952	953	3.46109
chr1	953	962	3.11498
chr1	962	965	2.76887
chr1	965	966	2.42276
chr1	966	968	2.07666
chr1	968	971	2.42276
chr1	971	972	2.76887
chr1	972	973	3.11498
chr1	973	975	3.46109
chr1	975	976	3.8072
chr1	976	981	3.46109
chr1	981	983	2.76887
chr1	983	990	3.11498
chr1	990	992	2.42276
chr1	992	993	2.07666
chr1	993	1003	3.8072
chr1	1003	1007	4.15331
chr1	1007	1008	3.8072
chr1	1008	1010	4.49942
chr1	1010	1011	3.8072
chr1	1011	1012	4.15331
chr1	1012	1013	3.8072
chr1	1013	1022	3.46109
chr1	1022	1029	3.11498
chr1	1029	1032	2.76887
chr1	1032	1038	1.38444
chr1	1038	1039	1.03833
chr1	1039	1040	1.38444
chr1	1040	1042	1.73055
chr1	1042	1046	1.38444
chr1	1046	1050	1.03833
chr1	1050	1056	0.692219
chr1	1056	1062	1.03833
chr1	1062	1064	0.692219
chr1	1064	1068	1.03833
chr1	1068	1079	1.38444
chr1	1079	1094	1.03833
chr1	1094	1095	0.692219
chr1	1095	1101	1.03833
chr1	1101	1106	1.73055
chr1	1106	1116	2.07666
chr1	1116	1118	2.42276
chr1	1118	1131	2.76887
chr1	1131	1132	3.46109
chr1	1132	1134	4.15331
chr1	1134	1140	4.49942
chr1	1140	1142	3.8072
chr1	1142	1144	3.46109
chr1	1144	1145	2.76887
chr1	1145	1151	3.11498
chr1	1151	1152	3.46109
chr1	1152	1153	3.8072
chr1	1153	1155	4.49942
chr1	1155	1158	4.15331
chr1	1158	1168	4.49942
chr1	1168	1169	3.11498
chr1	1169	1172	3.46109
chr1	1172	1184	2.76887
chr1	1184	1190	2.42276
chr1	1190	1191	2.07666
chr1	1191	1192	1.38444
chr1	1192	1193	1.03833
chr1	1193	1201	1.38444
chr1	1201	1204	1.73055
chr1	1204	1205	2.42276
chr1	1205	1208	3.11498
chr1	1208	1213	2.76887
chr1	1213	1220	3.11498
chr1	1220	1228	3.46109
chr1	1228	1230	3.11498
chr1	1230	1235	2.76887
chr1	1235	1240	2.42276
chr1	1240	1242	2.07666
chr1	1242	1243	1.73055
chr1	1243	1244	1.38444
chr1	1244	1252	1.03833
chr1	1252	1258	0.692219
chr1	1258	1282	0.346109
chr1	1282	1309	0.0
chr1	1309	1313	0.346109
chr1	1313	1323	0.692219
chr1	1323	1325	1.03833
chr1	1325	1327	1.38444
chr1	1327	1328	1.73055
chr1	1328	1331	2.42276
chr1	1331	1336	2.76887
chr1	1336	1342	3.11498
chr1	1342	1345	3.46109
chr1	1345	1347	3.8072
chr1	1347	1351	3.46109
chr1	1351	1355	3.11498
chr1	1355	1362	3.46109
chr1	1362	1364	3.11498
chr1	1364	1365	2.76887
chr1	1365	1366	2.42276
chr1	1366	1370	1.73055
chr1	1370	1375	1.38444
chr1	1375	1381	1.03833
chr1	1381	1383	0.692219
chr1	1383	1393	0.346109
chr1	1393	1401	0.0
chr1	1401	1425	0.346109
chr1	1425	1435	0.692219
chr1	1435	1446	1.03833
chr1	1446	1449	1.38444
chr1	1449	1464	1.73055
chr1	1464	1473	1.38444
chr1	1473	1478	1.03833
chr1	1478	1483	0.692219
chr1	1483	1488	0.346109
chr1	1488	1509	0.0
chr1	1509	1541	0.346109
chr1	1541	1544	0.692219
chr1	1544	1546	1.03833
chr1	1546	1552	0.692219
chr1	1552	1553	1.03833
chr1	1553	1556	1.38444
chr1	1556	1571	2.07666
chr1	1571	1579	2.42276
chr1	1579	1582	2.07666
chr1	1582	1583	2.42276
chr1	1583	1589	2.07666
chr1	1589	1590	1.73055
chr1	1590	1593	1.38444
chr1	1593	1602	1.03833
chr1	1602	1606	1.38444
chr1	1606	1610	1.73055
chr1	1610	1613	1.38444
chr1	1613	1621	1.73055
chr1	1621	1628	1.38444
chr1	1628	1632	2.42276
chr1	1632	1636	2.07666
chr1	1636	1639	2.42276
chr1	1639	1640	2.76887
chr1	1640	1645	2.42276
chr1	1645	1652	2.07666
chr1	1652	1653	1.73055
chr1	1653	1660	2.07666
chr1	1660	1661	2.76887
chr1	1661	1665	3.11498
chr1	1665	1672	2.07666
chr1	1672	1692	1.73055
chr1	1692	1698	1.38444
chr1	1698	1700	0.692219
chr1	1700	1717	0.346109
chr1	1717	1731	0.0
chr1	1731	1737	0.346109
chr1	1737	1750	0.692219
chr1	1750	1752	1.03833
chr1	1752	1769	1.38444
chr1	1769	1775	1.03833
chr1	1775	1789	0.692219
chr1	1789	1790	0.346109
chr1	1790	1791	0.0
chr1	1791	1805	0.346109
chr1	1805	1807	0.692219
chr1	1807	1819	1.03833
chr1	1819	1828	1.73055
chr1	1828	1830	2.07666
chr1	1830	1832	1.73055
chr1	1832	1840	2.42276
chr1	1840	1844	2.76887
chr1	1844	1846	3.11498
chr1	1846	1847	2.76887
chr1	1847	1856	3.11498
chr1	1856	1858	2.76887
chr1	1858	1859	2.42276
chr1	1859	1865	2.76887
chr1	1865	1866	2.42276
chr1	1866	1867	2.76887
chr1	1867	1868	3.46109
chr1	1868	1869	3.8072
chr1	1869	1870	4.15331
chr1	1870	1871	4.49942
chr1	1871	1879	4.15331
chr1	1879	1881	3.8072
chr1	1881	1882	4.15331
chr1	1882	1885	3.46109
chr1	1885	1893	3.11498
chr1	1893	1894	2.76887
chr1	1894	1896	2.42276
chr1	1896	1905	2.76887
chr1	1905	1906	2.42276
chr1	1906	1907	1.38444
chr1	1907	1908	1.03833
chr1	1908	1910	2.07666
chr1	1910	1916	1.73055
chr1	1916	1920	2.07666
chr1	1920	1935	1.73055
chr1	1935	1936	1.38444
chr1	1936	1941	1.03833
chr1	1941	1945	0.692219
chr1	1945	1955	0.346109
chr1	1955	2053	0.0
chr1	2053	2060	0.346109
chr1	2060	2063	0.692219
chr1	2063	2073	1.03833
chr1	2073	2091	1.38444
chr1	2091	2099	1.03833
chr1	2099	2102	0.692219
chr1	2102	2111	0.346109
chr1	2111	2168	0.0
chr1	2168	2206	0.346109
chr1	2206	2215	0.0
chr1	2215	2222	0.346109
chr1	2222	2239	0.692219
chr1	2239	2248	1.03833
chr1	2248	2253	1.38444
chr1	2253	2261	1.03833
chr1	2261	2278	0.692219
chr1	2278	2287	0.346109
chr1	2287	2329	0.0
chr1	2329	2348	0.346109
chr1	2348	2368	0.692219
chr1	2368	2387	0.346109
chr1	2387	2408	0.0
chr1	2408	2415	0.346109
chr1	2415	2416	0.692219
chr1	2416	2426	1.03833
chr1	2426	2445	1.38444
chr1	2445	2446	1.73055
chr1	2446	2451	1.38444
chr1	2451	2454	1.73055
chr1	2454	2455	1.38444
chr1	2455	2465	1.03833
chr1	2465	2471	0.692219
chr1	2471	2481	1.03833
chr1	2481	2490	0.692219
chr1	2490	2510	0.346109
chr1	2510	2514	0.0
chr1	2514	2549	0.692219
chr1	2549	2553	0.346109
chr1	2553	2635	0.0
chr1	2635	2657	0.346109
chr1	2657	2670	0.0
chr1	2670	2709	0.346109
chr1	2709	2726	0.0
chr1	2726	2756	0.346109
chr1	2756	2758	0.0
chr1	2758	2776	0.346109
chr1	2776	2778	0.692219
chr1	2778	2780	1.38444
chr1	2780	2781	1.73055
chr1	2781	2786	2.07666
chr1	2786	2792	2.42276
chr1	2792	2800	2.76887
chr1	2800	2815	3.11498
chr1	2815	2817	3.8072
chr1	2817	2819	3.11498
chr1	2819	2823	2.76887
chr1	2823	2830	2.42276
chr1	2830	2831	3.11498
chr1	2831	2832	2.76887
chr1	2832	2853	3.11498
chr1	2853	2854	2.76887
chr1	2854	2859	2.07666
chr1	2859	2864	1.73055
chr1	2864	2866	1.38444
chr1	2866	2869	1.73055
chr1	2869	2871	1.03833
chr1	2871	2876	0.692219
chr1	2876	2877	0.346109
chr1	2877	2881	0.692219
chr1	2881	2904	1.03833
chr1	2904	2910	1.38444
chr1	2910	2916	1.73055
chr1	2916	2928	1.38444
chr1	2928	2942	2.42276
chr1	2942	2943	2.76887
chr1	2943	2949	2.07666
chr1	2949	2961	1.73055
chr1	2961	2967	2.07666
chr1	2967	2981	1.03833
chr1	2981	2988	0.692219
chr1	2988	3000	0.346109
chr1	3000	3020	0.0
chr1	3020	3022	0.346109
chr1	3022	3041	0.692219
chr1	3041	3049	1.03833
chr1	3049	3058	1.38444
chr1	3058	3060	1.03833
chr1	3060	3063	0.692219
chr1	3063	3080	1.03833
chr1	3080	3084	0.692219
chr1	3084	3088	1.03833
chr1	3088	3102	0.692219
chr1	3102	3123	0.346109
chr1	3123	3149	0.0
chr1	3149	3154	0.346109
chr1	3154	3166	0.692219
chr1	3166	3188	1.03833
chr1	3188	3219	0.692219
chr1	3219	3221	1.03833
chr1	3221	3232	1.38444
chr1	3232	3240	1.03833
chr1	3240	3248	0.692219
chr1	3248	3253	1.03833
chr1	3253	3258	1.38444
chr1	3258	3260	1.03833
chr1	3260	3286	0.692219
chr1	3286	3290	0.346109
chr1	3290	3291	0.692219
chr1	3291	3303	0.346109
chr1	3303	3329	0.692219
chr1	3329	3331	0.346109
chr1	3331	3341	0.692219
chr1	3341	3365	0.346109
chr1	3365	3370	0.692219
chr1	3370	3403	0.346109
chr1	3403	3406	0.0
chr1	3406	3409	0.346109
chr1	3409	3425	0.692219
chr1	3425	3441	1.03833
chr1	3441	3448	1.38444
chr1	3448	3459	1.03833
chr1	3459	3464	1.38444
chr1	3464	3470	1.03833
chr1	3470	3472	1.38444
chr1	3472	3480	1.73055
chr1	3480	3484	1.38444
chr1	3484	3489	1.03833
chr1	3489	3490	1.38444
chr1	3490	3495	1.73055
chr1	3495	3497	2.07666
chr1	3497	3509	1.73055
chr1	3509	3511	1.38444
chr1	3511	3517	1.03833
chr1	3517	3520	1.38444
chr1	3520	3528	1.73055
chr1	3528	3533	1.03833
chr1	3533	3555	0.692219
chr1	3555	3557	0.346109
chr1	3557	3560	0.0
chr1	3560	3575	0.346109
chr1	3575	3578	0.692219
chr1	3578	3582	1.03833
chr1	3582	3599	1.38444
chr1	3599	3604	1.03833
chr1	3604	3614	1.38444
chr1	3614	3617	1.03833
chr1	3617	3621	0.692219
chr1	3621	3630	0.346109
chr1	3630	3641	0.692219
chr1	3641	3643	1.03833
chr1	3643	3669	0.692219
chr1	3669	3680	0.346109
chr1	3680	3682	0.0
chr1	3682	3701	0.346109
chr1	3701	3709	0.692219
chr1	3709	3720	1.03833
chr1	3720	3732	0.692219
chr1	3732	3740	1.03833
chr1	3740	3748	0.692219
chr1	3748	3754	0.346109
chr1	3754	3760	0.692219
chr1	3760	3762	1.03833
chr1	3762	3771	1.38444
chr1	3771	3792	1.03833
chr1	3792	3799	0.692219
chr1	3799	3801	0.346109
chr1	3801	3809	0.0
chr1	3809	3824	0.346109
chr1	3824	3827	0.692219
chr1	3827	3846	1.03833
chr1	3846	3850	1.38444
chr1	3850	3854	1.73055
chr1	3854	3859	2.07666
chr1	3859	3860	2.76887
chr1	3860	3862	3.11498
chr1	3862	3866	3.46109
chr1	3866	3876	3.11498
chr1	3876	3877	3.46109
chr1	3877	3885	3.8072
chr1	3885	3887	3.46109
chr1	3887	3889	3.11498
chr1	3889	3893	2.76887
chr1	3893	3898	2.42276
chr1	3898	3899	1.73055
chr1	3899	3900	1.38444
chr1	3900	3902	1.03833
chr1	3902	3908	0.692219
chr1	3908	3915	1.03833
chr1	3915	3916	0.346109
chr1	3916	3918	0.692219
chr1	3918	3922	1.73055
chr1	3922	3928	2.07666
chr1	3928	3932	2.42276
chr1	3932	3934	2.76887
chr1	3934	3936	3.11498
chr1	3936	3942	3.46109
chr1	3942	3945	3.8072
chr1	3945	3947	4.15331
chr1	3947	3949	3.8072
chr1	3949	3950	3.46109
chr1	3950	3951	3.8072
chr1	3951	3952	3.46109
chr1	3952	3955	3.8072
chr1	3955	3956	3.46109
chr1	3956	3957	3.8072
chr1	3957	3961	3.11498
chr1	3961	3967	2.76887
chr1	3967	3971	2.42276
chr1	3971	3974	2.07666
chr1	3974	3975	1.73055
chr1	3975	3981	1.38444
chr1	3981	3984	1.03833
chr1	3984	3988	0.692219
chr1	3988	3991	0.346109
chr1	3991	3996	0.0
chr1	3996	4024	0.346109
chr1	4024	4034	0.692219
chr1	4034	4049	0.346109
chr1	4049	4063	0.692219
chr1	4063	4083	0.346109
chr1	4083	4094	0.0
chr1	4094	4105	0.346109
chr1	4105	4126	0.692219
chr1	4126	4133	1.03833
chr1	4133	4134	0.692219
chr1	4134	4142	1.03833
chr1	4142	4149	0.692219
chr1	4149	4165	1.03833
chr1	4165	4171	1.73055
chr1	4171	4179	1.38444
chr1	4179	4184	1.73055
chr1	4184	4185	2.07666
chr1	4185	4187	2.42276
chr1	4187	4188	2.76887
chr1	4188	4201	2.42276
chr1	4201	4203	2.76887
chr1	4203	4208	1.73055
chr1	4208	4217	2.07666
chr1	4217	4222	1.73055
chr1	4222	4224	1.38444
chr1	4224	4225	1.03833
chr1	4225	4228	0.692219
chr1	4228	4240	1.03833
chr1	4240	4246	0.692219
chr1	4246	4253	0.346109
chr1	4253	4256	1.03833
chr1	4256	4257	1.38444
chr1	4257	4267	1.73055
chr1	4267	4283	1.38444
chr1	4283	4292	1.03833
chr1	4292	4294	0.692219
chr1	4294	4296	0.346109
chr1	4296	4297	0.0
chr1	4297	4335	0.346109
chr1	4335	4337	0.0
chr1	4337	4362	0.346109
chr1	4362	4375	0.692219
chr1	4375	4380	0.346109
chr1	4380	4383	0.692219
chr1	4383	4400	1.03833
chr1	4400	4417	0.692219
chr1	4417	4421	0.346109
chr1	4421	4437	0.0
chr1	4437	4476	0.346109
chr1	4476	4488	0.0
chr1	4488	4513	0.346109
chr1	4513	4522	0.0
chr1	4522	4544	0.346109
chr1	4544	4561	1.03833
chr1	4561	4565	0.692219
chr1	4565	4566	1.03833
chr1	4566	4582	1.73055
chr1	4582	4604	1.03833
chr1	4604	4605	0.692219
chr1	4605	4607	0.0
chr1	4607	4614	0.346109
chr1	4614	4646	0.692219
chr1	4646	4652	0.346109
chr1	4652	4686	0.0
chr1	4686	4687	0.346109
chr1	4687	4690	0.692219
chr1	4690	4700	1.38444
chr1	4700	4712	1.73055
chr1	4712	4725	2.07666
chr1	4725	4726	1.73055
chr1	4726	4729	1.03833
chr1	4729	4739	0.692219
chr1	4739	4748	0.346109
chr1	4748	4751	0.692219
chr1	4751	4753	0.346109
chr1	4753	4763	0.692219
chr1	4763	4764	1.03833
chr1	4764	4777	1.38444
chr1	4777	4787	1.73055
chr1	4787	4792	1.38444
chr1	4792	4801	1.03833
chr1	4801	4802	0.692219
chr1	4802	4816	0.346109
chr1	4816	4831	0.0
chr1	4831	4847	0.346109
chr1	4847	4869	0.692219
chr1	4869	4870	0.346109
chr1	4870	4876	0.692219
chr1	4876	4885	1.03833
chr1	4885	4906	0.692219
chr1	4906	4911	0.346109
chr1	4911	4915	0.692219
chr1	4915	4930	0.346109
chr1	4930	4950	0.692219
chr1	4950	4955	0.346109
chr1	4955	4956	0.692219
chr1	4956	4968	1.03833
chr1	4968	4969	1.38444
chr1	4969	4988	1.03833
chr1	4988	4994	0.692219
chr1	4994	5007	0.346109
chr1	5007	5013	0.0
chr1	5013	5052	0.346109
chr1	5052	5163	0.0
chr1	5163	5173	0.346109
chr1	5173	5192	0.692219
chr1	5192	5217	0.346109
chr1	5217	5219	1.38444
chr1	5219	5224	1.73055
chr1	5224	5225	2.07666
chr1	5225	5227	2.42276
chr1	5227	5244	2.76887
chr1	5244	5256	2.42276
chr1	5256	5258	1.38444
chr1	5258	5261	1.03833
chr1	5261	5264	0.692219
chr1	5264	5266	0.346109
chr1	5266	5301	0.0
chr1	5301	5315	0.346109
chr1	5315	5340	0.692219
chr1	5340	5352	0.346109
chr1	5352	5360	0.0
chr1	5360	5381	0.346109
chr1	5381	5389	0.692219
chr1	5389	5399	1.03833
chr1	5399	5416	0.692219
chr1	5416	5428	0.346109
chr1	5428	5437	0.0
chr1	5437	5453	0.346109
chr1	5453	5456	0.692219
chr1	5456	5458	1.03833
chr1	5458	5468	1.38444
chr1	5468	5476	1.73055
chr1	5476	5482	1.38444
chr1	5482	5492	1.73055
chr1	5492	5495	1.38444
chr1	5495	5496	1.03833
chr1	5496	5502	0.692219
chr1	5502	5512	0.346109
chr1	5512	5517	0.692219
chr1	5517	5547	0.346109
chr1	5547	5578	0.0
chr1	5578	5580	0.346109
chr1	5580	5582	0.692219
chr1	5582	5598	1.03833
chr1	5598	5601	1.73055
chr1	5601	5612	2.07666
chr1	5612	5616	2.42276
chr1	5616	5617	2.76887
chr1	5617	5619	2.42276
chr1	5619	5621	2.07666
chr1	5621	5627	1.73055
chr1	5627	5628	2.07666
chr1	5628	5630	2.42276
chr1	5630	5636	2.76887
chr1	5636	5640	2.07666
chr1	5640	5648	1.73055
chr1	5648	5651	2.42276
chr1	5651	5657	2.07666
chr1	5657	5666	2.42276
chr1	5666	5669	1.73055
chr1	5669	5671	1.38444
chr1	5671	5679	1.73055
chr1	5679	5687	2.07666
chr1	5687	5688	1.38444
chr1	5688	5694	1.73055
chr1	5694	5695	1.38444
chr1	5695	5710	1.03833
chr1	5710	5718	0.692219
chr1	5718	5726	0.346109
chr1	5726	5759	0.0
chr1	5759	5791	0.346109
chr1	5791	5797	0.692219
chr1	5797	5803	0.346109
chr1	5803	5804	0.692219
chr1	5804	5824	1.03833
chr1	5824	5830	1.38444
chr1	5830	5840	1.03833
chr1	5840	5842	0.692219
chr1	5842	5863	0.346109
chr1	5863	5885	0.0
chr1	5885	5924	0.346109
chr1	5924	6001	0.0
chr1	6001	6003	0.346109
chr1	6003	6039	1.03833
chr1	6039	6042	0.692219
chr1	6042	6043	0.0
chr1	6043	6048	0.346109
chr1	6048	6077	0.692219
chr1	6077	6078	1.03833
chr1	6078	6082	1.38444
chr1	6082	6086	1.03833
chr1	6086	6087	2.07666
chr1	6087	6092	2.42276
chr1	6092	6112	2.76887
chr1	6112	6113	2.42276
chr1	6113	6116	2.07666
chr1	6116	6117	1.73055
chr1	6117	6125	1.38444
chr1	6125	6126	0.346109
chr1	6126	6204	0.0
chr1	6204	6215	0.346109
chr1	6215	6243	0.692219
chr1	6243	6246	0.346109
chr1	6246	6305	0.0
chr1	6305	6339	0.692219
chr1	6339	6341	1.03833
chr1	6341	6344	1.38444
chr1	6344	6347	0.692219
chr1	6347	6351	1.03833
chr1	6351	6361	1.38444
chr1	6361	6369	1.73055
chr1	6369	6374	2.07666
chr1	6374	6376	2.42276
chr1	6376	6378	2.76887
chr1	6378	6380	2.42276
chr1	6380	6383	2.07666
chr1	6383	6384	2.42276
chr1	6384	6385	3.11498
chr1	6385	6386	2.76887
chr1	6386	6390	3.11498
chr1	6390	6400	2.76887
chr1	6400	6408	2.42276
chr1	6408	6413	2.07666
chr1	6413	6414	1.73055
chr1	6414	6417	1.38444
chr1	6417	6423	1.03833
chr1	6423	6424	0.346109
chr1	6424	6446	0.0
chr1	6446	6474	0.346109
chr1	6474	6479	0.0
chr1	6479	6517	0.346109
chr1	6517	6528	0.0
chr1	6528	6529	0.346109
chr1	6529	6564	0.692219
chr1	6564	6567	1.03833
chr1	6567	6573	0.346109
chr1	6573	6592	0.692219
chr1	6592	6593	1.03833
chr1	6593	6597	1.38444
chr1	6597	6601	1.73055
chr1	6601	6612	1.38444
chr1	6612	6614	1.03833
chr1	6614	6626	1.38444
chr1	6626	6632	1.73055
chr1	6632	6636	1.38444
chr1	6636	6652	1.03833
chr1	6652	6654	0.692219
chr1	6654	6662	1.03833
chr1	6662	6665	1.38444
chr1	6665	6668	1.03833
chr1	6668	6686	0.692219
chr1	6686	6691	1.03833
chr1	6691	6700	0.692219
chr1	6700	6725	0.346109
chr1	6725	6866	0.0
chr1	6866	6867	0.346109
chr1	6867	6879	0.692219
chr1	6879	6881	1.03833
chr1	6881	6883	1.38444
chr1	6883	6884	2.07666
chr1	6884	6885	2.76887
chr1	6885	6894	3.11498
chr1	6894	6898	3.46109
chr1	6898	6918	3.11498
chr1	6918	6920	2.76887
chr1	6920	6922	2.42276
chr1	6922	6923	1.73055
chr1	6923	6924	1.03833
chr1	6924	6933	0.692219
chr1	6933	6937	0.346109
chr1	6937	6940	0.692219
chr1	6940	6943	1.03833
chr1	6943	6949	0.692219
chr1	6949	6958	1.03833
chr1	6958	6967	1.38444
chr1	6967	6976	2.42276
chr1	6976	6979	2.07666
chr1	6979	6989	1.38444
chr1	6989	6991	2.07666
chr1	6991	6994	1.73055
chr1	6994	6997	2.07666
chr1	6997	7006	2.42276
chr1	7006	7024	1.38444
chr1	7024	7028	1.73055
chr1	7028	7033	1.03833
chr1	7033	7036	0.692219
chr1	7036	7063	0.346109
chr1	7063	7069	0.0
chr1	7069	7073	0.346109
chr1	7073	7107	0.692219
chr1	7107	7111	0.346109
chr1	7111	7113	0.0
chr1	7113	7151	0.346109
chr1	7151	7171	0.0
chr1	7171	7187	0.346109
chr1	7187	7200	0.692219
chr1	7200	7205	1.03833
chr1	7205	7208	1.38444
chr1	7208	7213	1.73055
chr1	7213	7214	2.07666
chr1	7214	7226	2.42276
chr1	7226	7239	2.07666
chr1	7239	7244	1.73055
chr1	7244	7247	1.38444
chr1	7247	7248	1.03833
chr1	7248	7252	0.692219
chr1	7252	7268	0.0
chr1	7268	7306	0.346109
chr1	7306	7385	0.0
chr1	7385	7417	0.346109
chr1	7417	7423	0.692219
chr1	7423	7449	0.346109
chr1	7449	7456	0.692219
chr1	7456	7475	0.346109
chr1	7475	7477	0.692219
chr1	7477	7479	1.03833
chr1	7479	7481	1.38444
chr1	7481	7482	2.07666
chr1	7482	7483	2.42276
chr1	7483	7487	2.76887
chr1	7487	7514	2.42276
chr1	7514	7516	2.07666
chr1	7516	7517	1.73055
chr1	7517	7518	2.07666
chr1	7518	7520	1.73055
chr1	7520	7521	1.03833
chr1	7521	7536	0.692219
chr1	7536	7551	1.03833
chr1	7551	7555	1.38444
chr1	7555	7561	1.03833
chr1	7561	7574	0.692219
chr1	7574	7590	0.346109
chr1	7590	7612	0.0
chr1	7612	7649	0.346109
chr1	7649	7690	0.0
chr1	7690	7695	0.346109
chr1	7695	7701	0.692219
chr1	7701	7724	1.03833
chr1	7724	7729	0.692219
chr1	7729	7739	0.346109
chr1	7739	7742	0.0
chr1	7742	7781	0.346109
chr1	7781	7787	0.0
chr1	7787	7788	0.346109
chr1	7788	7790	0.692219
chr1	7790	7796	1.03833
chr1	7796	7825	1.38444
chr1	7825	7829	0.692219
chr1	7829	7832	0.346109
chr1	7832	7834	0.692219
chr1	7834	7836	0.346109
chr1	7836	7841	0.692219
chr1	7841	7842	1.03833
chr1	7842	7871	1.73055
chr1	7871	7872	1.38444
chr1	7872	7874	1.03833
chr1	7874	7878	0.692219
chr1	7878	7881	0.346109
chr1	7881	8042	0.0
chr1	8042	8058	0.346109
chr1	8058	8060	0.692219
chr1	8060	8062	1.03833
chr1	8062	8072	1.38444
chr1	8072	8074	1.73055
chr1	8074	8076	2.07666
chr1	8076	8097	2.42276
chr1	8097	8099	2.07666
chr1	8099	8101	1.73055
chr1	8101	8111	1.38444
chr1	8111	8112	1.03833
chr1	8112	8115	0.692219
chr1	8115	8118	0.346109
chr1	8118	8124	0.0
chr1	8124	8127	0.346109
chr1	8127	8129	1.03833
chr1	8129	8130	1.38444
chr1	8130	8157	2.07666
chr1	8157	8163	2.42276
chr1	8163	8164	2.07666
chr1	8164	8166	1.73055
chr1	8166	8168	1.03833
chr1	8168	8196	0.346109
chr1	8196	8199	0.0
chr1	8199	8238	0.346109
chr1	8238	8251	0.0
chr1	8251	8267	0.346109
chr1	8267	8289	0.692219
chr1	8289	8292	0.346109
chr1	8292	8306	0.692219
chr1	8306	8330	0.346109
chr1	8330	8382	0.0
chr1	8382	8383	0.346109
chr1	8383	8421	0.692219
chr1	8421	8422	0.346109
chr1	8422	8437	0.0
chr1	8437	8475	0.346109
chr1	8475	8522	0.0
chr1	8522	8524	0.346109
chr1	8524	8527	0.692219
chr1	8527	8530	1.03833
chr1	8530	8531	1.38444
chr1	8531	8541	1.73055
chr1	8541	8543	2.07666
chr1	8543	8544	2.42276
chr1	8544	8546	2.76887
chr1	8546	8547	3.11498
chr1	8547	8557	3.46109
chr1	8557	8561	3.8072
chr1	8561	8562	3.46109
chr1	8562	8566	3.11498
chr1	8566	8569	2.76887
chr1	8569	8570	2.42276
chr1	8570	8573	2.07666
chr1	8573	8580	2.42276
chr1	8580	8581	2.07666
chr1	8581	8583	1.73055
chr1	8583	8585	1.38444
chr1	8585	8588	0.692219
chr1	8588	8592	1.03833
chr1	8592	8596	1.38444
chr1	8596	8605	1.03833
chr1	8605	8612	1.38444
chr1	8612	8627	1.03833
chr1	8627	8631	0.692219
chr1	8631	8644	0.346109
chr1	8644	8653	0.0
chr1	8653	8654	0.346109
chr1	8654	8685	0.692219
chr1	8685	8690	1.03833
chr1	8690	8691	1.38444
chr1	8691	8692	1.73055
chr1	8692	8693	1.38444
chr1	8693	8719	1.73055
chr1	8719	8724	2.07666
chr1	8724	8729	1.73055
chr1	8729	8730	1.38444
chr1	8730	8731	1.03833
chr1	8731	8758	0.346109
chr1	8758	8759	0.0
chr1	8759	8765	0.346109
chr1	8765	8780	0.692219
chr1	8780	8797	1.03833
chr1	8797	8802	0.692219
chr1	8802	8804	1.03833
chr1	8804	8818	0.692219
chr1	8818	8833	0.346109
chr1	8833	8837	0.692219
chr1	8837	8849	1.03833
chr1	8849	8850	1.38444
chr1	8850	8852	1.73055
chr1	8852	8856	2.07666
chr1	8856	8857	2.42276
chr1	8857	8867	2.76887
chr1	8867	8872	3.11498
chr1	8872	8874	2.76887
chr1	8874	8875	3.11498
chr1	8875	8880	2.76887
chr1	8880	8881	2.42276
chr1	8881	8883	2.07666
chr1	8883	8888	1.73055
chr1	8888	8889	1.38444
chr1	8889	8891	1.03833
chr1	8891	8899	0.692219
chr1	8899	8900	1.03833
chr1	8900	8906	1.38444
chr1	8906	8913	1.03833
chr1	8913	8922	0.692219
chr1	8922	8938	1.03833
chr1	8938	8939	0.692219
chr1	8939	8946	0.346109
chr1	8946	8960	0.692219
chr1	8960	8977	0.346109
chr1	8977	8983	0.692219
chr1	8983	8999	0.346109
chr1	8999	9000	0.692219
chr1	9000	9002	1.03833
chr1	9002	9016	1.73055
chr1	9016	9029	1.38444
chr1	9029	9032	1.73055
chr1	9032	9034	2.07666
chr1	9034	9036	1.73055
chr1	9036	9038	1.38444
chr1	9038	9060	0.692219
chr1	9060	9061	1.03833
chr1	9061	9064	1.38444
chr1	9064	9068	1.03833
chr1	9068	9069	0.692219
chr1	9069	9076	1.03833
chr1	9076	9097	1.38444
chr1	9097	9099	1.03833
chr1	9099	9106	0.692219
chr1	9106	9113	0.346109
chr1	9113	9152	0.0
chr1	9152	9153	0.346109
chr1	9153	9176	0.692219
chr1	9176	9184	1.03833
chr1	9184	9189	1.38444
chr1	9189	9214	0.692219
chr1	9214	9223	0.346109
chr1	9223	9258	0.0
chr1	9258	9264	0.692219
chr1	9264	9270	1.03833
chr1	9270	9272	1.38444
chr1	9272	9275	1.73055
chr1	9275	9277	2.07666
chr1	9277	9278	2.42276
chr1	9278	9279	2.76887
chr1	9279	9280	3.11498
chr1	9280	9291	3.46109
chr1	9291	9295	3.8072
chr1	9295	9300	3.11498
chr1	9300	9303	3.46109
chr1	9303	9304	3.8072
chr1	9304	9309	4.15331
chr1	9309	9311	3.8072
chr1	9311	9313	3.46109
chr1	9313	9316	3.11498
chr1	9316	9317	2.42276
chr1	9317	9319	2.07666
chr1	9319	9330	1.73055
chr1	9330	9334	1.38444
chr1	9334	9338	1.03833
chr1	9338	9340	0.692219
chr1	9340	9341	1.03833
chr1	9341	9342	0.692219
chr1	9342	9349	0.346109
chr1	9349	9351	0.692219
chr1	9351	9363	1.03833
chr1	9363	9378	1.38444
chr1	9378	9388	1.03833
chr1	9388	9390	0.692219
chr1	9390	9394	0.346109
chr1	9394	9398	0.692219
chr1	9398	9402	1.03833
chr1	9402	9416	0.692219
chr1	9416	9420	1.03833
chr1	9420	9432	1.38444
chr1	9432	9437	1.03833
chr1	9437	9438	0.692219
chr1	9438	9455	1.03833
chr1	9455	9459	0.692219
chr1	9459	9460	0.346109
chr1	9460	9475	0.692219
chr1	9475	9499	0.346109
chr1	9499	9508	0.0
chr1	9508	9524	0.346109
chr1	9524	9527	1.03833
chr1	9527	9532	1.38444
chr1	9532	9539	1.73055
chr1	9539	9553	1.38444
chr1	9553	9562	1.73055
chr1	9562	9566	1.03833
chr1	9566	9571	0.692219
chr1	9571	9591	0.346109
chr1	9591	9601	0.0
chr1	9601	9602	0.346109
chr1	9602	9621	1.03833
chr1	9621	9624	1.38444
chr1	9624	9641	1.73055
chr1	9641	9642	1.03833
chr1	9642	9647	1.38444
chr1	9647	9657	2.76887
chr1	9657	9660	3.11498
chr1	9660	9662	2.76887
chr1	9662	9663	3.11498
chr1	9663	9667	2.76887
chr1	9667	9675	2.42276
chr1	9675	9677	2.07666
chr1	9677	9684	1.73055
chr1	9684	9686	1.38444
chr1	9686	9696	0.692219
chr1	9696	9699	0.346109
chr1	9699	9700	0.692219
chr1	9700	9730	0.346109
chr1	9730	9733	0.0
chr1	9733	9757	0.346109
chr1	9757	9772	0.692219
chr1	9772	9776	0.346109
chr1	9776	9779	0.692219
chr1	9779	9795	1.03833
chr1	9795	9811	0.692219
chr1	9811	9812	1.03833
chr1	9812	9814	1.38444
chr1	9814	9816	2.42276
chr1	9816	9818	2.76887
chr1	9818	9819	2.42276
chr1	9819	9820	2.76887
chr1	9820	9825	3.11498
chr1	9825	9827	3.46109
chr1	9827	9828	3.8072
chr1	9828	9829	4.15331
chr1	9829	9830	4.49942
chr1	9830	9832	4.84553
chr1	9832	9836	5.19164
chr1	9836	9838	5.53775
chr1	9838	9848	5.88386
chr1	9848	9851	6.22997
chr1	9851	9853	5.88386
chr1	9853	9855	4.49942
chr1	9855	9858	4.15331
chr1	9858	9859	3.8072
chr1	9859	9860	3.46109
chr1	9860	9861	4.15331
chr1	9861	9862	4.49942
chr1	9862	9866	4.15331
chr1	9866	9867	3.8072
chr1	9867	9870	3.46109
chr1	9870	9874	3.8072
chr1	9874	9875	4.15331
chr1	9875	9877	3.8072
chr1	9877	9882	3.46109
chr1	9882	9885	3.11498
chr1	9885	9887	3.46109
chr1	9887	9891	3.11498
chr1	9891	9892	3.46109
chr1	9892	9893	3.8072
chr1	9893	9895	4.15331
chr1	9895	9898	4.49942
chr1	9898	9900	3.46109
chr1	9900	9903	3.11498
chr1	9903	9909	3.8072
chr1	9909	9910	3.46109
chr1	9910	9913	3.11498
chr1	9913	9915	3.46109
chr1	9915	9917	3.8072
chr1	9917	9918	4.15331
chr1	9918	9921	3.8072
chr1	9921	9922	4.15331
chr1	9922	9924	4.84553
chr1	9924	9926	5.19164
chr1	9926	9934	5.53775
chr1	9934	9935	5.19164
chr1	9935	9936	5.53775
chr1	9936	9941	5.88386
chr1	9941	9942	6.22997
chr1	9942	9943	5.53775
chr1	9943	9947	5.88386
chr1	9947	9951	5.53775
chr1	9951	9955	4.84553
chr1	9955	9959	5.19164
chr1	9959	9961	4.84553
chr1	9961	9963	4.49942
chr1	9963	9964	4.15331
chr1	9964	9965	4.49942
chr1	9965	9968	4.15331
chr1	9968	9971	3.46109
chr1	9971	9972	3.11498
chr1	9972	9973	3.46109
chr1	9973	9974	3.11498
chr1	9974	9975	2.76887
chr1	9975	9980	3.11498
chr1	9980	9981	3.46109
chr1	9981	9985	3.11498
chr1	9985	9993	3.46109
chr1	9993	9994	3.11498
chr1	9994	9995	2.42276
chr1	9995	10000	2.07666
chr1	10000	10006	1.73055
chr1	10006	10010	1.38444
chr1	10010	10014	1.03833
chr1	10014	10016	1.73055
chr1	10016	10019	2.07666
chr1	10019	10024	1.73055
chr1	10024	10027	1.38444
chr1	10027	10028	1.73055
chr1	10028	10034	2.07666
chr1	10034	10045	1.73055
chr1	10045	10053	1.03833
chr1	10053	10061	0.692219
chr1	10061	10066	0.346109
chr1	10066	10067	0.692219
chr1	10067	10076	0.346109
chr1	10076	10089	0.692219
chr1	10089	10090	1.03833
chr1	10090	10091	1.38444
chr1	10091	10105	1.73055
chr1	10105	10115	1.38444
chr1	10115	10116	1.03833
chr1	10116	10121	0.692219
chr1	10121	10128	1.03833
chr1	10128	10130	0.692219
chr1	10130	10146	0.346109
chr1	10146	10148	1.38444
chr1	10148	10150	1.73055
chr1	10150	10160	2.07666
chr1	10160	10161	1.73055
chr1	10161	10169	2.07666
chr1	10169	10174	2.42276
chr1	10174	10175	2.07666
chr1	10175	10185	1.73055
chr1	10185	10187	1.38444
chr1	10187	10189	1.03833
chr1	10189	10199	0.692219
chr1	10199	10207	0.346109
chr1	10207	10209	0.0
chr1	10209	10248	0.346109
chr1	10248	10279	0.0
chr1	10279	10286	0.346109
chr1	10286	10318	0.692219
chr1	10318	10325	0.346109
chr1	10325	10334	0.0
chr1	10334	10337	0.346109
chr1	10337	10373	0.692219
chr1	10373	10374	0.346109
chr1	10374	10399	0.0
chr1	10399	10414	0.346109
chr1	10414	10419	0.692219
chr1	10419	10422	1.03833
chr1	10422	10424	1.38444
chr1	10424	10437	1.73055
chr1	10437	10446	1.38444
chr1	10446	10447	1.73055
chr1	10447	10453	2.07666
chr1	10453	10457	1.73055
chr1	10457	10463	1.03833
chr1	10463	10474	0.692219
chr1	10474	10475	1.03833
chr1	10475	10485	2.07666
chr1	10485	10486	1.73055
chr1	10486	10494	1.38444
chr1	10494	10512	1.73055
chr1	10512	10514	1.38444
chr1	10514	10519	0.346109
chr1	10519	10520	0.692219
chr1	10520	10533	1.38444
chr1	10533	10558	1.03833
chr1	10558	10559	0.346109
chr1	10559	10583	0.0
chr1	10583	10584	0.692219
chr1	10584	10602	1.73055
chr1	10602	10622	2.07666
chr1	10622	10623	1.38444
chr1	10623	10636	0.346109
chr1	10636	10637	0.692219
chr1	10637	10641	1.03833
chr1	10641	10648	0.692219
chr1	10648	10657	1.03833
chr1	10657	10658	1.38444
chr1	10658	10660	1.73055
chr1	10660	10663	2.07666
chr1	10663	10665	2.76887
chr1	10665	10676	3.11498
chr1	10676	10686	2.76887
chr1	10686	10691	2.42276
chr1	10691	10693	2.76887
chr1	10693	10696	2.42276
chr1	10696	10697	1.73055
chr1	10697	10698	1.38444
chr1	10698	10700	1.03833
chr1	10700	10702	1.38444
chr1	10702	10703	1.03833
chr1	10703	10718	0.692219
chr1	10718	10729	1.03833
chr1	10729	10739	0.692219
chr1	10739	10744	0.346109
chr1	10744	10756	0.692219
chr1	10756	10757	1.03833
chr1	10757	10766	0.692219
chr1	10766	10772	1.03833
chr1	10772	10795	0.692219
chr1	10795	10798	0.346109
chr1	10798	10804	0.692219
chr1	10804	10807	0.346109
chr1	10807	10814	0.692219
chr1	10814	10837	1.38444
chr1	10837	10841	1.03833
chr1	10841	10844	0.692219
chr1	10844	10846	0.346109
chr1	10846	10847	0.692219
chr1	10847	10848	1.03833
chr1	10848	10849	1.38444
chr1	10849	10851	1.73055
chr1	10851	10853	2.42276
chr1	10853	10862	2.07666
chr1	10862	10878	2.42276
chr1	10878	10880	2.07666
chr1	10880	10885	2.42276
chr1	10885	10900	1.38444
chr1	10900	10915	1.03833
chr1	10915	10918	0.692219
chr1	10918	10929	0.346109
chr1	10929	10937	0.0
chr1	10937	10964	0.346109
chr1	10964	10976	0.0
chr1	10976	11005	0.346109
chr1	11005	11011	0.692219
chr1	11011	11014	1.03833
chr1	11014	11044	0.692219
chr1	11044	11047	0.346109
chr1	11047	11048	0.692219
chr1	11048	11085	0.346109
chr1	11085	11111	0.0
chr1	11111	11113	0.346109
chr1	11113	11121	0.692219
chr1	11121	11140	1.03833
chr1	11140	11145	1.38444
chr1	11145	11148	1.73055
chr1	11148	11149	1.38444
chr1	11149	11152	1.73055
chr1	11152	11158	1.38444
chr1	11158	11160	1.73055
chr1	11160	11161	1.38444
chr1	11161	11174	1.73055
chr1	11174	11179	1.38444
chr1	11179	11184	1.73055
chr1	11184	11186	1.38444
chr1	11186	11190	1.03833
chr1	11190	11197	0.692219
chr1	11197	11199	0.346109
chr1	11199	11200	0.692219
chr1	11200	11218	1.03833
chr1	11218	11238	0.692219
chr1	11238	11239	0.346109
chr1	11239	11249	0.0
chr1	11249	11251	0.346109
chr1	11251	11265	0.692219
chr1	11265	11269	1.38444
chr1	11269	11273	1.73055
chr1	11273	11288	2.07666
chr1	11288	11294	1.73055
chr1	11294	11299	2.07666
chr1	11299	11304	1.73055
chr1	11304	11306	1.38444
chr1	11306	11311	1.03833
chr1	11311	11313	0.692219
chr1	11313	11315	1.03833
chr1	11315	11316	1.38444
chr1	11316	11318	1.73055
chr1	11318	11321	2.07666
chr1	11321	11327	2.42276
chr1	11327	11330	2.07666
chr1	11330	11332	1.73055
chr1	11332	11342	2.07666
chr1	11342	11351	2.42276
chr1	11351	11353	2.07666
chr1	11353	11355	1.73055
chr1	11355	11356	1.38444
chr1	11356	11359	1.03833
chr1	11359	11362	0.692219
chr1	11362	11367	1.03833
chr1	11367	11371	1.38444
chr1	11371	11372	1.03833
chr1	11372	11377	1.38444
chr1	11377	11382	1.73055
chr1	11382	11401	2.07666
chr1	11401	11402	1.73055
chr1	11402	11409	1.38444
chr1	11409	11410	1.73055
chr1	11410	11419	1.38444
chr1	11419	11421	1.03833
chr1	11421	11431	0.692219
chr1	11431	11436	1.03833
chr1	11436	11443	1.38444
chr1	11443	11444	1.03833
chr1	11444	11470	0.692219
chr1	11470	11481	0.346109
chr1	11481	11543	0.0
chr1	11543	11548	0.346109
chr1	11548	11563	0.692219
chr1	11563	11569	1.38444
chr1	11569	11573	1.73055
chr1	11573	11577	2.07666
chr1	11577	11582	2.42276
chr1	11582	11585	2.07666
chr1	11585	11587	1.38444
chr1	11587	11590	2.42276
chr1	11590	11601	2.76887
chr1	11601	11603	3.46109
chr1	11603	11604	3.8072
chr1	11604	11615	4.15331
chr1	11615	11620	3.8072
chr1	11620	11621	4.15331
chr1	11621	11626	4.49942
chr1	11626	11629	3.46109
chr1	11629	11638	3.11498
chr1	11638	11639	2.76887
chr1	11639	11640	2.07666
chr1	11640	11642	1.73055
chr1	11642	11644	1.38444
chr1	11644	11646	1.73055
chr1	11646	11651	2.07666
chr1	11651	11652	2.42276
chr1	11652	11654	2.76887
chr1	11654	11656	3.11498
chr1	11656	11658	3.8072
chr1	11658	11659	3.11498
chr1	11659	11663	3.46109
chr1	11663	11673	3.8072
chr1	11673	11681	4.15331
chr1	11681	11683	3.8072
chr1	11683	11684	3.46109
chr1	11684	11685	3.11498
chr1	11685	11686	2.76887
chr1	11686	11688	3.11498
chr1	11688	11689	2.76887
chr1	11689	11690	2.42276
chr1	11690	11693	2.07666
chr1	11693	11695	1.73055
chr1	11695	11698	1.38444
chr1	11698	11702	1.03833
chr1	11702	11711	0.692219
chr1	11711	11724	0.346109
chr1	11724	11742	0.0
chr1	11742	11780	0.346109
chr1	11780	11813	0.0
chr1	11813	11818	0.346109
chr1	11818	11840	0.692219
chr1	11840	11841	1.03833
chr1	11841	11848	1.38444
chr1	11848	11849	1.73055
chr1	11849	11851	2.07666
chr1	11851	11857	1.73055
chr1	11857	11859	1.38444
chr1	11859	11863	1.73055
chr1	11863	11864	2.07666
chr1	11864	11877	2.42276
chr1	11877	11878	2.76887
chr1	11878	11880	2.07666
chr1	11880	11885	2.42276
chr1	11885	11887	2.76887
chr1	11887	11888	2.42276
chr1	11888	11898	2.07666
chr1	11898	11900	1.73055
chr1	11900	11916	1.38444
chr1	11916	11919	1.03833
chr1	11919	11924	0.692219
chr1	11924	11937	0.346109
chr1	11937	11947	0.0
chr1	11947	11964	1.38444
chr1	11964	11970	1.73055
chr1	11970	11971	2.07666
chr1	11971	11977	2.42276
chr1	11977	11979	2.76887
chr1	11979	11980	2.42276
chr1	11980	11986	2.76887
chr1	11986	11987	1.73055
chr1	11987	11992	2.07666
chr1	11992	11998	1.73055
chr1	11998	11999	1.38444
chr1	11999	12003	1.73055
chr1	12003	12005	2.07666
chr1	12005	12007	2.42276
chr1	12007	12009	2.07666
chr1	12009	12010	2.42276
chr1	12010	12016	2.07666
chr1	12016	12025	1.73055
chr1	12025	12038	1.38444
chr1	12038	12041	1.03833
chr1	12041	12042	1.38444
chr1	12042	12048	0.692219
chr1	12048	12050	0.346109
chr1	12050	12055	1.03833
chr1	12055	12076	1.38444
chr1	12076	12079	1.03833
chr1	12079	12088	0.692219
chr1	12088	12094	0.346109
chr1	12094	12103	0.0
chr1	12103	12130	0.346109
chr1	12130	12137	0.692219
chr1	12137	12143	1.38444
chr1	12143	12144	1.73055
chr1	12144	12151	2.07666
chr1	12151	12152	2.42276
chr1	12152	12154	2.76887
chr1	12154	12167	3.11498
chr1	12167	12168	3.46109
chr1	12168	12175	3.11498
chr1	12175	12176	2.76887
chr1	12176	12180	2.42276
chr1	12180	12182	2.07666
chr1	12182	12190	1.38444
chr1	12190	12191	1.03833
chr1	12191	12193	0.692219
chr1	12193	12196	0.346109
chr1	12196	12199	0.692219
chr1	12199	12206	1.03833
chr1	12206	12208	0.692219
chr1	12208	12214	1.03833
chr1	12214	12217	1.38444
chr1	12217	12220	2.07666
chr1	12220	12223	2.42276
chr1	12223	12226	2.76887
chr1	12226	12228	3.11498
chr1	12228	12233	3.8072
chr1	12233	12234	4.15331
chr1	12234	12236	5.53775
chr1	12236	12238	5.88386
chr1	12238	12244	6.22997
chr1	12244	12246	6.92219
chr1	12246	12247	7.26829
chr1	12247	12248	6.92219
chr1	12248	12253	7.6144
chr1	12253	12256	7.26829
chr1	12256	12257	6.57608
chr1	12257	12261	5.88386
chr1	12261	12262	5.53775
chr1	12262	12263	5.19164
chr1	12263	12265	4.84553
chr1	12265	12268	4.49942
chr1	12268	12269	4.15331
chr1	12269	12270	3.8072
chr1	12270	12272	3.46109
chr1	12272	12273	2.76887
chr1	12273	12275	1.03833
chr1	12275	12276	0.692219
chr1	12276	12282	1.03833
chr1	12282	12283	0.692219
chr1	12283	12284	1.03833
chr1	12284	12288	0.692219
chr1	12288	12292	1.03833
chr1	12292	12298	1.38444
chr1	12298	12310	1.73055
chr1	12310	12318	1.38444
chr1	12318	12319	1.03833
chr1	12319	12321	0.692219
chr1	12321	12325	0.346109
chr1	12325	12331	0.692219
chr1	12331	12332	1.03833
chr1	12332	12333	1.38444
chr1	12333	12337	1.73055
chr1	12337	12344	1.38444
chr1	12344	12349	1.73055
chr1	12349	12364	2.07666
chr1	12364	12366	1.73055
chr1	12366	12371	1.38444
chr1	12371	12373	1.03833
chr1	12373	12376	1.73055
chr1	12376	12382	2.07666
chr1	12382	12383	3.11498
chr1	12383	12384	2.76887
chr1	12384	12385	3.11498
chr1	12385	12388	4.15331
chr1	12388	12390	4.49942
chr1	12390	12394	5.19164
chr1	12394	12395	5.88386
chr1	12395	12396	6.57608
chr1	12396	12397	6.92219
chr1	12397	12398	7.6144
chr1	12398	12399	8.65273
chr1	12399	12402	8.99884
chr1	12402	12403	9.34495
chr1	12403	12405	9.69106
chr1	12405	12408	10.0372
chr1	12408	12410	10.3833
chr1	12410	12412	10.0372
chr1	12412	12413	9.69106
chr1	12413	12414	10.0372
chr1	12414	12420	9.69106
chr1	12420	12422	8.99884
chr1	12422	12424	8.30662
chr1	12424	12426	7.6144
chr1	12426	12427	6.92219
chr1	12427	12431	6.57608
chr1	12431	12432	6.22997
chr1	12432	12433	6.57608
chr1	12433	12434	5.88386
chr1	12434	12435	5.53775
chr1	12435	12436	5.19164
chr1	12436	12437	4.84553
chr1	12437	12438	3.8072
chr1	12438	12443	3.46109
chr1	12443	12445	3.11498
chr1	12445	12448	2.42276
chr1	12448	12449	2.07666
chr1	12449	12452	1.73055
chr1	12452	12455	1.38444
chr1	12455	12460	1.73055
chr1	12460	12461	1.38444
chr1	12461	12463	0.692219
chr1	12463	12482	1.03833
chr1	12482	12483	1.38444
chr1	12483	12491	1.73055
chr1	12491	12494	2.07666
chr1	12494	12498	1.73055
chr1	12498	12501	2.07666
chr1	12501	12505	1.73055
chr1	12505	12515	2.07666
chr1	12515	12521	1.73055
chr1	12521	12522	1.38444
chr1	12522	12526	1.03833
chr1	12526	12529	1.38444
chr1	12529	12536	1.03833
chr1	12536	12537	0.692219
chr1	12537	12544	1.03833
chr1	12544	12545	0.692219
chr1	12545	12546	1.03833
chr1	12546	12551	1.73055
chr1	12551	12556	2.07666
chr1	12556	12562	2.42276
chr1	12562	12563	2.76887
chr1	12563	12576	2.42276
chr1	12576	12583	2.07666
chr1	12583	12585	1.73055
chr1	12585	12588	1.03833
chr1	12588	12595	0.692219
chr1	12595	12600	0.346109
chr1	12600	12632	0.0
chr1	12632	12671	0.346109
chr1	12671	12688	0.0
chr1	12688	12694	0.346109
chr1	12694	12705	0.692219
chr1	12705	12720	1.03833
chr1	12720	12727	1.38444
chr1	12727	12732	1.73055
chr1	12732	12744	1.38444
chr1	12744	12749	1.03833
chr1	12749	12754	1.73055
chr1	12754	12757	2.07666
chr1	12757	12759	2.42276
chr1	12759	12766	2.07666
chr1	12766	12775	1.73055
chr1	12775	12781	2.07666
chr1	12781	12788	2.42276
chr1	12788	12790	1.73055
chr1	12790	12792	2.07666
chr1	12792	12793	2.42276
chr1	12793	12795	2.07666
chr1	12795	12797	1.73055
chr1	12797	12802	2.07666
chr1	12802	12805	2.42276
chr1	12805	12813	2.07666
chr1	12813	12819	1.73055
chr1	12819	12820	2.07666
chr1	12820	12827	1.73055
chr1	12827	12829	1.38444
chr1	12829	12836	1.73055
chr1	12836	12841	1.38444
chr1	12841	12848	1.03833
chr1	12848	12851	1.38444
chr1	12851	12858	1.73055
chr1	12858	12859	1.38444
chr1	12859	12864	1.73055
chr1	12864	12867	2.07666
chr1	12867	12868	1.73055
chr1	12868	12881	1.38444
chr1	12881	12882	1.73055
chr1	12882	12886	2.07666
chr1	12886	12890	1.73055
chr1	12890	12894	1.38444
chr1	12894	12895	1.73055
chr1	12895	12897	2.07666
chr1	12897	12901	1.73055
chr1	12901	12903	2.07666
chr1	12903	12905	1.73055
chr1	12905	12911	2.07666
chr1	12911	12920	3.11498
chr1	12920	12933	2.42276
chr1	12933	12934	2.07666
chr1	12934	12944	1.73055
chr1	12944	12950	1.38444
chr1	12950	12951	0.346109
chr1	12951	12953	0.692219
chr1	12953	12955	1.03833
chr1	12955	12979	1.38444
chr1	12979	12989	1.03833
chr1	12989	12992	0.692219
chr1	12992	12994	0.346109
chr1	12994	13004	0.0
chr1	13004	13011	0.346109
chr1	13011	13019	0.692219
chr1	13019	13041	1.03833
chr1	13041	13047	0.692219
chr1	13047	13049	1.38444
chr1	13049	13058	1.03833
chr1	13058	13066	0.692219
chr1	13066	13071	1.03833
chr1	13071	13086	1.38444
chr1	13086	13099	0.692219
chr1	13099	13110	0.346109
chr1	13110	13120	0.0
chr1	13120	13159	0.346109
chr1	13159	13170	0.0
chr1	13170	13177	0.346109
chr1	13177	13203	0.692219
chr1	13203	13206	1.03833
chr1	13206	13208	1.38444
chr1	13208	13212	1.03833
chr1	13212	13219	0.692219
chr1	13219	13228	1.03833
chr1	13228	13230	1.38444
chr1	13230	13233	1.73055
chr1	13233	13234	2.07666
chr1	13234	13242	2.42276
chr1	13242	13243	2.07666
chr1	13243	13258	1.73055
chr1	13258	13268	2.07666
chr1	13268	13269	1.73055
chr1	13269	13273	1.38444
chr1	13273	13292	1.03833
chr1	13292	13297	0.692219
chr1	13297	13306	0.346109
chr1	13306	13316	0.0
chr1	13316	13333	0.346109
chr1	13333	13336	0.692219
chr1	13336	13340	1.03833
chr1	13340	13355	1.73055
chr1	13355	13356	1.38444
chr1	13356	13359	1.73055
chr1	13359	13361	2.07666
chr1	13361	13372	2.76887
chr1	13372	13373	2.42276
chr1	13373	13375	2.76887
chr1	13375	13376	2.42276
chr1	13376	13377	2.76887
chr1	13377	13386	2.07666
chr1	13386	13388	2.42276
chr1	13388	13389	3.46109
chr1	13389	13391	3.8072
chr1	13391	13394	4.15331
chr1	13394	13398	4.49942
chr1	13398	13406	3.46109
chr1	13406	13412	3.8072
chr1	13412	13414	4.15331
chr1	13414	13417	3.8072
chr1	13417	13424	4.15331
chr1	13424	13425	4.49942
chr1	13425	13427	4.15331
chr1	13427	13428	3.11498
chr1	13428	13429	2.76887
chr1	13429	13433	2.42276
chr1	13433	13434	2.07666
chr1	13434	13445	1.73055
chr1	13445	13448	1.38444
chr1	13448	13450	1.03833
chr1	13450	13451	1.38444
chr1	13451	13456	1.03833
chr1	13456	13458	0.346109
chr1	13458	13464	0.692219
chr1	13464	13489	1.03833
chr1	13489	13492	0.692219
chr1	13492	13493	1.03833
chr1	13493	13497	0.692219
chr1	13497	13508	0.346109
chr1	13508	13509	0.692219
chr1	13509	13510	1.03833
chr1	13510	13511	1.38444
chr1	13511	13516	2.07666
chr1	13516	13529	2.42276
chr1	13529	13533	2.07666
chr1	13533	13538	2.42276
chr1	13538	13544	2.07666
chr1	13544	13547	1.73055
chr1	13547	13549	1.38444
chr1	13549	13555	0.692219
chr1	13555	13571	0.346109
chr1	13571	13580	0.0
chr1	13580	13594	0.346109
chr1	13594	13605	0.692219
chr1	13605	13610	1.03833
chr1	13610	13613	1.38444
chr1	13613	13616	1.73055
chr1	13616	13618	2.07666
chr1	13618	13623	1.73055
chr1	13623	13624	2.07666
chr1	13624	13627	2.76887
chr1	13627	13633	3.11498
chr1	13633	13643	2.76887
chr1	13643	13646	3.11498
chr1	13646	13648	3.46109
chr1	13648	13649	3.8072
chr1	13649	13650	3.46109
chr1	13650	13653	3.11498
chr1	13653	13657	2.76887
chr1	13657	13658	2.42276
chr1	13658	13662	2.76887
chr1	13662	13666	2.42276
chr1	13666	13668	2.07666
chr1	13668	13682	2.42276
chr1	13682	13683	2.07666
chr1	13683	13685	1.73055
chr1	13685	13687	1.38444
chr1	13687	13688	1.03833
chr1	13688	13691	1.38444
chr1	13691	13697	1.73055
chr1	13697	13700	1.38444
chr1	13700	13707	1.03833
chr1	13707	13708	0.692219
chr1	13708	13712	1.03833
chr1	13712	13720	1.38444
chr1	13720	13725	1.73055
chr1	13725	13726	2.07666
chr1	13726	13730	1.73055
chr1	13730	13743	1.38444
chr1	13743	13747	2.07666
chr1	13747	13749	2.42276
chr1	13749	13751	2.76887
chr1	13751	13758	2.42276
chr1	13758	13764	2.07666
chr1	13764	13773	1.73055
chr1	13773	13782	2.07666
chr1	13782	13786	1.73055
chr1	13786	13788	1.03833
chr1	13788	13805	0.692219
chr1	13805	13806	1.03833
chr1	13806	13812	1.38444
chr1	13812	13821	1.03833
chr1	13821	13834	0.692219
chr1	13834	13841	1.03833
chr1	13841	13843	1.38444
chr1	13843	13844	1.03833
chr1	13844	13852	0.692219
chr1	13852	13854	1.38444
chr1	13854	13870	1.73055
chr1	13870	13873	2.07666
chr1	13873	13878	1.73055
chr1	13878	13882	1.38444
chr1	13882	13885	1.03833
chr1	13885	13890	1.38444
chr1	13890	13891	1.73055
chr1	13891	13908	1.03833
chr1	13908	13921	0.692219
chr1	13921	13923	1.03833
chr1	13923	13929	0.692219
chr1	13929	13937	0.346109
chr1	13937	13958	0.692219
chr1	13958	13960	1.03833
chr1	13960	13970	0.692219
chr1	13970	13976	1.03833
chr1	13976	13986	0.692219
chr1	13986	13994	1.03833
chr1	13994	14008	0.692219
chr1	14008	14025	0.346109
chr1	14025	14059	0.0
chr1	14059	14095	0.346109
chr1	14095	14098	0.692219
chr1	14098	14129	0.346109
chr1	14129	14131	0.692219
chr1	14131	14134	1.03833
chr1	14134	14158	0.692219
chr1	14158	14167	1.03833
chr1	14167	14190	0.692219
chr1	14190	14191	1.03833
chr1	14191	14196	1.38444
chr1	14196	14209	1.03833
chr1	14209	14210	0.692219
chr1	14210	14217	1.03833
chr1	14217	14229	1.38444
chr1	14229	14230	1.03833
chr1	14230	14248	0.692219
chr1	14248	14255	0.346109
chr1	14255	14281	0.0
chr1	14281	14293	0.346109
chr1	14293	14294	0.692219
chr1	14294	14322	1.03833
chr1	14322	14325	1.38444
chr1	14325	14331	1.73055
chr1	14331	14350	1.03833
chr1	14350	14354	1.38444
chr1	14354	14358	1.73055
chr1	14358	14359	1.38444
chr1	14359	14364	1.03833
chr1	14364	14387	0.692219
chr1	14387	14392	0.346109
chr1	14392	14415	0.0
chr1	14415	14417	0.692219
chr1	14417	14418	1.03833
chr1	14418	14421	1.38444
chr1	14421	14431	1.73055
chr1	14431	14449	2.07666
chr1	14449	14454	1.73055
chr1	14454	14456	1.38444
chr1	14456	14470	0.346109
chr1	14470	14521	0.0
chr1	14521	14536	0.346109
chr1	14536	14558	0.692219
chr1	14558	14569	0.346109
chr1	14569	14574	0.692219
chr1	14574	14595	0.346109
chr1	14595	14608	0.692219
chr1	14608	14634	0.346109
chr1	14634	14642	0.0
chr1	14642	14649	0.346109
chr1	14649	14650	0.692219
chr1	14650	14654	1.03833
chr1	14654	14660	1.38444
chr1	14660	14680	1.73055
chr1	14680	14688	1.38444
chr1	14688	14689	1.03833
chr1	14689	14693	0.692219
chr1	14693	14699	0.346109
chr1	14699	14757	0.0
chr1	14757	14764	0.346109
chr1	14764	14769	1.38444
chr1	14769	14782	1.73055
chr1	14782	14793	2.07666
chr1	14793	14795	2.42276
chr1	14795	14796	3.11498
chr1	14796	14803	2.76887
chr1	14803	14808	1.73055
chr1	14808	14813	1.38444
chr1	14813	14821	1.73055
chr1	14821	14832	1.38444
chr1	14832	14833	1.03833
chr1	14833	14852	0.346109
chr1	14852	15015	0.0
chr1	15015	15017	0.346109
chr1	15017	15041	0.692219
chr1	15041	15049	1.03833
chr1	15049	15054	1.38444
chr1	15054	15056	1.03833
chr1	15056	15080	0.692219
chr1	15080	15104	0.346109
chr1	15104	15142	0.692219
chr1	15142	15150	1.03833
chr1	15150	15151	1.73055
chr1	15151	15157	2.07666
chr1	15157	15159	2.42276
chr1	15159	15165	2.76887
chr1	15165	15170	2.42276
chr1	15170	15171	3.8072
chr1	15171	15177	4.15331
chr1	15177	15180	4.49942
chr1	15180	15183	4.15331
chr1	15183	15186	4.49942
chr1	15186	15190	3.8072
chr1	15190	15193	3.46109
chr1	15193	15209	2.76887
chr1	15209	15216	1.03833
chr1	15216	15220	0.692219
chr1	15220	15222	0.346109
chr1	15222	15262	0.0
chr1	15262	15284	0.346109
chr1	15284	15301	0.692219
chr1	15301	15323	0.346109
chr1	15323	15441	0.0
chr1	15441	15478	0.346109
chr1	15478	15491	0.0
chr1	15491	15506	0.346109
chr1	15506	15530	0.692219
chr1	15530	15545	0.346109
chr1	15545	15558	0.0
chr1	15558	15596	0.346109
chr1	15596	15605	0.0
chr1	15605	15631	0.346109
chr1	15631	15644	0.692219
chr1	15644	15649	0.346109
chr1	15649	15669	0.692219
chr1	15669	15687	0.346109
chr1	15687	15715	0.0
chr1	15715	15754	0.346109
chr1	15754	15819	0.0
chr1	15819	15830	0.346109
chr1	15830	15858	0.692219
chr1	15858	15860	0.346109
chr1	15860	15865	0.692219
chr1	15865	15870	1.03833
chr1	15870	15874	1.38444
chr1	15874	15899	1.73055
chr1	15899	15902	1.38444
chr1	15902	15903	1.73055
chr1	15903	15906	1.38444
chr1	15906	15909	1.03833
chr1	15909	15912	0.692219
chr1	15912	15921	0.346109
chr1	15921	15933	0.692219
chr1	15933	15936	1.03833
chr1	15936	15940	1.38444
chr1	15940	15943	1.03833
chr1	15943	15960	1.38444
chr1	15960	15965	1.03833
chr1	15965	15971	1.38444
chr1	15971	15982	0.692219
[truncated: 312 more rows]
