# Supplementary material for: Structural modularity of the XIST ribonucleoprotein complex
Source: Nat Commun. 2020 Dec 2;11:6163. doi: 10.1038/s41467-020-20040-3 (PMC7710737; doi:10.1038/s41467-020-20040-3)
Supplement: Supplementary file 6 — Source Data [file 41467_2020_20040_MOESM6_ESM.zip › sourcedata/fig2efgi/K562_PABPC4_0_neg_XIST_1_hsXIST.bedgraph]

chr1	0	43	0.0
chr1	43	45	0.293279
chr1	45	46	0.439918
chr1	46	48	0.586557
chr1	48	51	0.879836
chr1	51	52	1.17311
chr1	52	59	1.31975
chr1	59	77	1.46639
chr1	77	79	1.31975
chr1	79	81	0.733197
chr1	81	86	0.879836
chr1	86	90	0.733197
chr1	90	91	0.439918
chr1	91	97	0.293279
chr1	97	114	0.146639
chr1	114	116	0.293279
chr1	116	119	0.586557
chr1	119	121	0.439918
chr1	121	136	0.586557
chr1	136	153	0.733197
chr1	153	155	0.586557
chr1	155	158	0.293279
chr1	158	175	0.146639
chr1	175	194	0.0
chr1	194	195	0.146639
chr1	195	198	0.293279
chr1	198	205	0.439918
chr1	205	211	0.586557
chr1	211	233	0.733197
chr1	233	237	0.439918
chr1	237	239	0.293279
chr1	239	244	0.439918
chr1	244	245	0.586557
chr1	245	248	0.733197
chr1	248	259	0.586557
chr1	259	260	0.733197
chr1	260	261	0.879836
chr1	261	263	1.02648
chr1	263	277	1.17311
chr1	277	278	1.02648
chr1	278	280	1.17311
chr1	280	282	1.31975
chr1	282	283	1.02648
chr1	283	290	0.879836
chr1	290	292	1.02648
chr1	292	294	0.879836
chr1	294	296	1.02648
chr1	296	299	0.733197
chr1	299	304	0.586557
chr1	304	306	0.879836
chr1	306	307	1.46639
chr1	307	318	1.75967
chr1	318	323	1.61303
chr1	323	324	1.75967
chr1	324	326	1.90631
chr1	326	327	2.05295
chr1	327	328	2.19959
chr1	328	329	2.34623
chr1	329	342	2.19959
chr1	342	343	1.75967
chr1	343	345	1.61303
chr1	345	353	1.17311
chr1	353	358	1.02648
chr1	358	362	0.879836
chr1	362	363	0.733197
chr1	363	365	0.439918
chr1	365	368	0.293279
chr1	368	382	0.439918
chr1	382	387	0.293279
chr1	387	402	0.439918
chr1	402	406	0.293279
chr1	406	411	0.439918
chr1	411	420	0.586557
chr1	420	425	0.733197
chr1	425	426	0.586557
chr1	426	444	0.733197
chr1	444	446	0.586557
chr1	446	450	0.439918
chr1	450	451	0.293279
chr1	451	452	0.586557
chr1	452	458	0.733197
chr1	458	459	0.879836
chr1	459	471	0.733197
chr1	471	485	0.879836
chr1	485	488	0.733197
chr1	488	491	0.293279
chr1	491	495	0.146639
chr1	495	496	0.439918
chr1	496	497	1.02648
chr1	497	498	1.31975
chr1	498	501	1.46639
chr1	501	502	1.90631
chr1	502	507	2.05295
chr1	507	525	1.90631
chr1	525	532	2.19959
chr1	532	534	1.90631
chr1	534	535	1.61303
chr1	535	536	1.02648
chr1	536	540	0.733197
chr1	540	541	0.439918
chr1	541	551	0.293279
chr1	551	556	0.439918
chr1	556	560	0.586557
chr1	560	564	0.733197
chr1	564	566	0.439918
chr1	566	590	0.586557
chr1	590	592	0.439918
chr1	592	599	0.293279
chr1	599	603	0.146639
chr1	603	605	0.439918
chr1	605	606	0.293279
chr1	606	635	0.439918
chr1	635	642	0.146639
chr1	642	651	0.0
chr1	651	652	0.439918
chr1	652	658	0.586557
chr1	658	689	0.733197
chr1	689	690	0.586557
chr1	690	691	0.293279
chr1	691	697	0.146639
chr1	697	709	0.293279
chr1	709	716	0.439918
chr1	716	736	0.293279
chr1	736	739	0.146639
chr1	739	740	0.293279
chr1	740	748	0.586557
chr1	748	765	0.439918
chr1	765	770	0.586557
chr1	770	772	0.439918
chr1	772	779	0.586557
chr1	779	783	0.293279
chr1	783	785	0.439918
chr1	785	786	0.586557
chr1	786	798	0.733197
chr1	798	803	0.879836
chr1	803	811	0.733197
chr1	811	823	0.439918
chr1	823	824	0.586557
chr1	824	825	0.733197
chr1	825	826	1.02648
chr1	826	830	1.31975
chr1	830	837	1.46639
chr1	837	840	1.61303
chr1	840	845	1.75967
chr1	845	854	1.90631
chr1	854	855	2.05295
chr1	855	860	1.90631
chr1	860	861	1.61303
chr1	861	863	1.46639
chr1	863	865	1.02648
chr1	865	869	0.879836
chr1	869	871	0.733197
chr1	871	874	0.879836
chr1	874	875	0.586557
chr1	875	876	0.439918
chr1	876	879	0.293279
chr1	879	892	0.439918
chr1	892	897	0.293279
chr1	897	903	0.439918
chr1	903	907	0.586557
chr1	907	908	0.733197
chr1	908	914	0.586557
chr1	914	917	0.733197
chr1	917	918	0.586557
chr1	918	926	0.733197
chr1	926	933	0.879836
chr1	933	936	0.733197
chr1	936	942	0.586557
chr1	942	951	0.439918
chr1	951	953	0.586557
chr1	953	965	0.439918
chr1	965	967	0.293279
chr1	967	973	0.439918
chr1	973	974	0.586557
chr1	974	975	0.733197
chr1	975	990	0.879836
chr1	990	993	0.586557
chr1	993	994	0.733197
chr1	994	1004	1.02648
chr1	1004	1005	0.879836
chr1	1005	1006	1.02648
chr1	1006	1007	1.17311
chr1	1007	1009	1.46639
chr1	1009	1012	1.61303
chr1	1012	1013	1.46639
chr1	1013	1017	1.17311
chr1	1017	1019	1.31975
chr1	1019	1032	1.46639
chr1	1032	1033	1.17311
chr1	1033	1039	1.31975
chr1	1039	1043	1.46639
chr1	1043	1045	1.31975
chr1	1045	1048	0.879836
chr1	1048	1050	0.733197
chr1	1050	1055	0.879836
chr1	1055	1056	1.02648
chr1	1056	1060	0.733197
chr1	1060	1067	0.879836
chr1	1067	1068	1.02648
chr1	1068	1069	0.879836
chr1	1069	1072	0.733197
chr1	1072	1078	0.879836
chr1	1078	1079	0.733197
chr1	1079	1080	0.879836
chr1	1080	1084	1.02648
chr1	1084	1086	1.17311
chr1	1086	1089	1.31975
chr1	1089	1091	1.17311
chr1	1091	1094	1.31975
chr1	1094	1097	1.17311
chr1	1097	1098	1.02648
chr1	1098	1101	1.17311
chr1	1101	1102	1.61303
chr1	1102	1104	1.90631
chr1	1104	1105	2.05295
chr1	1105	1110	2.19959
chr1	1110	1115	2.05295
chr1	1115	1118	2.19959
chr1	1118	1120	2.05295
chr1	1120	1123	2.19959
chr1	1123	1130	1.90631
chr1	1130	1132	2.05295
chr1	1132	1136	2.34623
chr1	1136	1137	2.63951
chr1	1137	1138	2.78615
chr1	1138	1140	2.63951
chr1	1140	1141	2.34623
chr1	1141	1142	2.05295
chr1	1142	1143	1.90631
chr1	1143	1150	1.75967
chr1	1150	1151	1.90631
chr1	1151	1152	2.05295
chr1	1152	1153	2.19959
chr1	1153	1154	2.49287
chr1	1154	1157	2.78615
chr1	1157	1159	2.63951
chr1	1159	1163	2.78615
chr1	1163	1168	2.93279
chr1	1168	1172	2.34623
chr1	1172	1175	2.49287
chr1	1175	1176	2.05295
chr1	1176	1177	1.90631
chr1	1177	1183	2.05295
chr1	1183	1189	1.90631
chr1	1189	1191	1.75967
chr1	1191	1192	1.61303
chr1	1192	1193	1.31975
chr1	1193	1196	0.879836
chr1	1196	1198	1.02648
chr1	1198	1202	0.879836
chr1	1202	1203	0.733197
chr1	1203	1204	1.17311
chr1	1204	1208	1.90631
chr1	1208	1211	2.05295
chr1	1211	1216	1.90631
chr1	1216	1219	1.75967
chr1	1219	1226	1.90631
chr1	1226	1230	1.75967
chr1	1230	1235	1.61303
chr1	1235	1239	1.46639
chr1	1239	1241	1.31975
chr1	1241	1242	1.61303
chr1	1242	1243	1.31975
chr1	1243	1244	0.733197
chr1	1244	1246	0.879836
chr1	1246	1258	0.733197
chr1	1258	1265	0.586557
chr1	1265	1266	0.733197
chr1	1266	1269	0.879836
chr1	1269	1270	1.02648
chr1	1270	1273	0.879836
chr1	1273	1275	1.02648
chr1	1275	1280	1.17311
chr1	1280	1282	0.879836
chr1	1282	1284	0.733197
chr1	1284	1295	0.879836
chr1	1295	1305	1.02648
chr1	1305	1307	0.879836
chr1	1307	1308	0.733197
chr1	1308	1310	0.586557
chr1	1310	1314	0.733197
chr1	1314	1315	0.879836
chr1	1315	1323	1.02648
chr1	1323	1326	1.31975
chr1	1326	1327	1.46639
chr1	1327	1332	1.61303
chr1	1332	1334	1.75967
chr1	1334	1335	1.61303
chr1	1335	1341	1.75967
chr1	1341	1342	1.90631
chr1	1342	1344	2.05295
chr1	1344	1345	2.19959
chr1	1345	1346	2.34623
chr1	1346	1351	2.49287
chr1	1351	1353	2.34623
chr1	1353	1354	2.19959
chr1	1354	1360	2.05295
chr1	1360	1362	2.19959
chr1	1362	1365	1.75967
chr1	1365	1371	1.46639
chr1	1371	1380	1.17311
chr1	1380	1381	1.02648
chr1	1381	1382	0.879836
chr1	1382	1384	0.586557
chr1	1384	1385	0.293279
chr1	1385	1395	0.146639
chr1	1395	1401	0.0
chr1	1401	1404	0.293279
chr1	1404	1437	0.439918
chr1	1437	1439	0.586557
chr1	1439	1440	0.439918
chr1	1440	1441	0.586557
chr1	1441	1442	0.733197
chr1	1442	1443	0.879836
chr1	1443	1446	0.733197
chr1	1446	1449	0.879836
chr1	1449	1451	1.02648
chr1	1451	1453	1.31975
chr1	1453	1454	1.46639
chr1	1454	1465	1.61303
chr1	1465	1468	1.46639
chr1	1468	1469	1.31975
chr1	1469	1475	1.17311
chr1	1475	1480	1.02648
chr1	1480	1484	0.879836
chr1	1484	1488	0.733197
chr1	1488	1490	0.586557
chr1	1490	1493	0.146639
chr1	1493	1499	0.0
chr1	1499	1509	0.146639
chr1	1509	1513	0.293279
chr1	1513	1535	0.439918
chr1	1535	1539	0.293279
chr1	1539	1541	0.439918
chr1	1541	1555	0.586557
chr1	1555	1559	0.733197
chr1	1559	1571	0.879836
chr1	1571	1572	1.02648
chr1	1572	1574	0.879836
chr1	1574	1577	1.02648
chr1	1577	1578	0.879836
chr1	1578	1579	1.02648
chr1	1579	1585	0.879836
chr1	1585	1586	1.02648
chr1	1586	1588	1.17311
chr1	1588	1589	1.31975
chr1	1589	1592	1.17311
chr1	1592	1593	1.31975
chr1	1593	1597	1.17311
chr1	1597	1604	1.02648
chr1	1604	1608	1.17311
chr1	1608	1610	1.31975
chr1	1610	1613	1.17311
chr1	1613	1617	1.02648
chr1	1617	1621	0.879836
chr1	1621	1624	0.733197
chr1	1624	1626	0.586557
chr1	1626	1628	0.439918
chr1	1628	1630	0.586557
chr1	1630	1636	0.439918
chr1	1636	1640	0.733197
chr1	1640	1642	1.02648
chr1	1642	1645	1.31975
chr1	1645	1646	1.46639
chr1	1646	1647	1.31975
chr1	1647	1654	1.46639
chr1	1654	1665	1.75967
chr1	1665	1672	1.61303
chr1	1672	1676	1.31975
chr1	1676	1678	1.46639
chr1	1678	1681	1.02648
chr1	1681	1682	0.733197
chr1	1682	1683	0.879836
chr1	1683	1686	0.733197
chr1	1686	1691	0.586557
chr1	1691	1693	0.733197
chr1	1693	1695	0.439918
chr1	1695	1710	0.586557
chr1	1710	1715	0.733197
chr1	1715	1719	0.586557
chr1	1719	1720	0.733197
chr1	1720	1725	0.879836
chr1	1725	1749	1.02648
chr1	1749	1751	0.879836
chr1	1751	1755	1.02648
chr1	1755	1758	1.17311
chr1	1758	1759	1.02648
chr1	1759	1762	0.879836
chr1	1762	1764	0.733197
chr1	1764	1765	0.586557
chr1	1765	1768	0.439918
chr1	1768	1777	0.586557
chr1	1777	1791	0.733197
chr1	1791	1794	0.879836
chr1	1794	1798	0.733197
chr1	1798	1799	0.586557
chr1	1799	1803	0.733197
chr1	1803	1804	0.879836
chr1	1804	1805	1.02648
chr1	1805	1806	1.17311
chr1	1806	1807	1.31975
chr1	1807	1816	1.17311
chr1	1816	1818	1.02648
chr1	1818	1821	1.17311
chr1	1821	1829	1.02648
chr1	1829	1830	1.17311
chr1	1830	1831	0.879836
chr1	1831	1833	0.733197
chr1	1833	1834	0.879836
chr1	1834	1840	1.02648
chr1	1840	1841	1.31975
chr1	1841	1844	1.46639
chr1	1844	1848	1.17311
chr1	1848	1857	1.61303
chr1	1857	1864	1.46639
chr1	1864	1865	1.61303
chr1	1865	1868	1.75967
chr1	1868	1869	1.61303
chr1	1869	1870	2.19959
chr1	1870	1871	2.78615
chr1	1871	1872	3.66598
chr1	1872	1879	3.81262
chr1	1879	1880	3.51934
chr1	1880	1881	3.3727
chr1	1881	1887	3.51934
chr1	1887	1891	3.07943
chr1	1891	1892	3.22607
chr1	1892	1901	3.3727
chr1	1901	1903	3.51934
chr1	1903	1905	3.3727
chr1	1905	1906	3.22607
chr1	1906	1907	2.34623
chr1	1907	1910	1.90631
chr1	1910	1911	0.733197
chr1	1911	1912	1.02648
chr1	1912	1914	1.17311
chr1	1914	1917	1.31975
chr1	1917	1922	1.17311
chr1	1922	1923	1.02648
chr1	1923	1930	1.17311
chr1	1930	1935	1.02648
chr1	1935	1939	0.879836
chr1	1939	1949	0.733197
chr1	1949	1950	0.293279
chr1	1950	1952	0.146639
chr1	1952	2048	0.0
chr1	2048	2059	0.146639
chr1	2059	2069	0.293279
chr1	2069	2070	0.439918
chr1	2070	2079	0.586557
chr1	2079	2085	0.733197
chr1	2085	2096	0.586557
chr1	2096	2097	0.439918
chr1	2097	2106	0.733197
chr1	2106	2108	0.879836
chr1	2108	2109	0.733197
chr1	2109	2118	0.586557
chr1	2118	2124	0.439918
chr1	2124	2127	0.586557
chr1	2127	2134	0.733197
chr1	2134	2135	0.879836
chr1	2135	2139	0.586557
chr1	2139	2141	0.733197
chr1	2141	2145	1.02648
chr1	2145	2156	0.879836
chr1	2156	2157	1.02648
chr1	2157	2170	0.879836
chr1	2170	2174	0.733197
chr1	2174	2178	0.586557
chr1	2178	2180	0.733197
chr1	2180	2182	0.586557
chr1	2182	2186	0.733197
chr1	2186	2195	0.879836
chr1	2195	2201	0.733197
chr1	2201	2207	0.586557
chr1	2207	2217	0.879836
chr1	2217	2219	0.733197
chr1	2219	2220	0.586557
chr1	2220	2223	0.439918
chr1	2223	2245	0.293279
chr1	2245	2246	0.146639
chr1	2246	2274	0.0
chr1	2274	2275	0.146639
chr1	2275	2276	0.439918
chr1	2276	2278	0.586557
chr1	2278	2279	1.02648
chr1	2279	2280	1.17311
chr1	2280	2288	1.46639
chr1	2288	2290	1.61303
chr1	2290	2293	1.90631
chr1	2293	2295	2.05295
chr1	2295	2298	2.19959
chr1	2298	2299	2.34623
chr1	2299	2303	2.49287
chr1	2303	2307	2.63951
chr1	2307	2311	2.78615
chr1	2311	2314	3.07943
chr1	2314	2315	2.78615
chr1	2315	2316	2.63951
chr1	2316	2318	2.19959
chr1	2318	2319	2.05295
chr1	2319	2322	1.75967
chr1	2322	2327	1.90631
chr1	2327	2329	1.75967
chr1	2329	2331	1.61303
chr1	2331	2332	1.75967
chr1	2332	2337	1.61303
chr1	2337	2342	1.31975
chr1	2342	2345	1.17311
chr1	2345	2346	1.02648
chr1	2346	2347	0.879836
chr1	2347	2349	0.733197
chr1	2349	2354	0.439918
chr1	2354	2355	0.586557
chr1	2355	2367	0.733197
chr1	2367	2368	0.586557
chr1	2368	2370	0.439918
chr1	2370	2372	0.293279
chr1	2372	2373	0.586557
chr1	2373	2393	0.733197
chr1	2393	2394	0.586557
chr1	2394	2404	0.439918
chr1	2404	2411	0.293279
chr1	2411	2412	0.146639
chr1	2412	2416	0.0
chr1	2416	2436	0.146639
chr1	2436	2440	0.293279
chr1	2440	2447	0.439918
chr1	2447	2453	0.586557
chr1	2453	2455	0.733197
chr1	2455	2460	0.586557
chr1	2460	2469	0.733197
chr1	2469	2470	1.17311
chr1	2470	2471	1.46639
chr1	2471	2473	1.90631
chr1	2473	2475	2.49287
chr1	2475	2478	2.34623
chr1	2478	2488	2.19959
chr1	2488	2489	2.34623
chr1	2489	2490	2.49287
chr1	2490	2491	2.63951
chr1	2491	2497	2.49287
chr1	2497	2500	2.34623
chr1	2500	2507	2.19959
chr1	2507	2509	1.75967
chr1	2509	2510	1.31975
chr1	2510	2512	1.17311
chr1	2512	2513	0.586557
chr1	2513	2514	1.31975
chr1	2514	2522	1.75967
chr1	2522	2524	1.90631
chr1	2524	2527	1.75967
chr1	2527	2529	1.46639
chr1	2529	2542	1.31975
chr1	2542	2549	1.46639
chr1	2549	2552	1.31975
chr1	2552	2553	0.586557
chr1	2553	2554	0.293279
chr1	2554	2556	0.146639
chr1	2556	2557	0.439918
chr1	2557	2558	0.586557
chr1	2558	2559	0.733197
chr1	2559	2560	0.879836
chr1	2560	2562	1.02648
chr1	2562	2567	1.17311
chr1	2567	2569	1.31975
chr1	2569	2579	1.46639
chr1	2579	2593	1.31975
chr1	2593	2597	1.17311
chr1	2597	2598	1.02648
chr1	2598	2600	0.879836
chr1	2600	2603	1.02648
chr1	2603	2605	1.17311
chr1	2605	2608	1.02648
chr1	2608	2627	0.879836
chr1	2627	2629	1.02648
chr1	2629	2630	1.17311
chr1	2630	2634	1.46639
chr1	2634	2635	1.31975
chr1	2635	2636	1.17311
chr1	2636	2639	1.31975
chr1	2639	2640	1.17311
chr1	2640	2641	1.02648
chr1	2641	2647	0.879836
chr1	2647	2658	1.17311
chr1	2658	2661	1.31975
chr1	2661	2664	1.17311
chr1	2664	2665	1.31975
chr1	2665	2667	1.17311
chr1	2667	2668	1.02648
chr1	2668	2669	0.879836
chr1	2669	2675	1.02648
chr1	2675	2685	0.879836
chr1	2685	2686	0.733197
chr1	2686	2691	0.586557
chr1	2691	2697	0.439918
chr1	2697	2701	0.293279
chr1	2701	2708	0.439918
chr1	2708	2709	0.293279
chr1	2709	2715	0.146639
chr1	2715	2717	0.293279
chr1	2717	2720	0.439918
chr1	2720	2728	0.586557
chr1	2728	2739	0.733197
chr1	2739	2740	0.879836
chr1	2740	2755	0.733197
chr1	2755	2758	0.586557
chr1	2758	2766	0.439918
chr1	2766	2772	0.293279
chr1	2772	2776	0.146639
chr1	2776	2777	0.293279
chr1	2777	2781	0.586557
chr1	2781	2784	0.439918
chr1	2784	2786	0.586557
chr1	2786	2801	0.733197
chr1	2801	2803	0.879836
chr1	2803	2807	1.02648
chr1	2807	2815	0.879836
chr1	2815	2823	0.586557
chr1	2823	2825	0.439918
chr1	2825	2840	0.293279
chr1	2840	2842	0.146639
chr1	2842	2890	0.0
chr1	2890	2892	0.146639
chr1	2892	2895	0.293279
chr1	2895	2896	0.439918
chr1	2896	2904	0.733197
chr1	2904	2916	0.879836
chr1	2916	2931	1.02648
chr1	2931	2932	0.879836
chr1	2932	2934	0.733197
chr1	2934	2936	0.586557
chr1	2936	2939	1.02648
chr1	2939	2940	1.17311
chr1	2940	2950	1.31975
chr1	2950	2959	1.46639
chr1	2959	2961	1.61303
chr1	2961	2968	1.46639
chr1	2968	2975	1.31975
chr1	2975	2976	0.733197
chr1	2976	2977	0.879836
chr1	2977	2979	0.733197
chr1	2979	2981	0.879836
chr1	2981	2988	0.733197
chr1	2988	2990	0.586557
chr1	2990	2993	0.733197
chr1	2993	2997	0.586557
chr1	2997	2998	0.733197
chr1	2998	3015	0.586557
chr1	3015	3018	0.439918
chr1	3018	3020	0.293279
chr1	3020	3021	0.439918
chr1	3021	3022	0.733197
chr1	3022	3029	0.879836
chr1	3029	3031	0.733197
chr1	3031	3034	0.879836
chr1	3034	3037	1.02648
chr1	3037	3038	1.17311
chr1	3038	3040	1.46639
chr1	3040	3041	1.61303
chr1	3041	3044	1.90631
chr1	3044	3058	2.05295
chr1	3058	3059	1.90631
chr1	3059	3060	2.05295
chr1	3060	3069	1.75967
chr1	3069	3073	1.46639
chr1	3073	3076	1.31975
chr1	3076	3077	1.17311
chr1	3077	3078	0.879836
chr1	3078	3080	0.733197
chr1	3080	3082	0.439918
chr1	3082	3083	0.293279
chr1	3083	3088	0.439918
chr1	3088	3095	0.586557
chr1	3095	3098	0.733197
chr1	3098	3109	0.586557
chr1	3109	3112	0.733197
chr1	3112	3113	0.879836
chr1	3113	3116	1.02648
chr1	3116	3120	0.879836
chr1	3120	3132	0.733197
chr1	3132	3133	1.02648
chr1	3133	3134	1.31975
chr1	3134	3135	1.17311
chr1	3135	3136	1.31975
chr1	3136	3146	1.17311
chr1	3146	3151	1.31975
chr1	3151	3152	1.02648
chr1	3152	3162	1.17311
chr1	3162	3166	1.46639
chr1	3166	3168	1.31975
chr1	3168	3170	1.17311
chr1	3170	3174	0.879836
chr1	3174	3183	0.733197
chr1	3183	3185	0.586557
chr1	3185	3193	0.439918
chr1	3193	3199	0.879836
chr1	3199	3201	1.02648
chr1	3201	3202	0.733197
chr1	3202	3203	0.879836
chr1	3203	3204	1.02648
chr1	3204	3218	1.17311
chr1	3218	3219	1.46639
chr1	3219	3220	1.90631
chr1	3220	3221	2.49287
chr1	3221	3222	3.66598
chr1	3222	3223	3.95926
chr1	3223	3224	4.25254
chr1	3224	3225	4.39918
chr1	3225	3228	4.69246
chr1	3228	3229	4.8391
chr1	3229	3232	4.69246
chr1	3232	3233	4.39918
chr1	3233	3236	4.69246
chr1	3236	3239	4.8391
chr1	3239	3241	5.27902
chr1	3241	3242	5.13238
chr1	3242	3251	4.98574
chr1	3251	3253	5.13238
chr1	3253	3254	5.27902
chr1	3254	3256	4.98574
chr1	3256	3258	4.69246
chr1	3258	3259	4.39918
chr1	3259	3260	3.95926
chr1	3260	3262	2.63951
chr1	3262	3264	2.19959
chr1	3264	3267	1.90631
chr1	3267	3268	1.75967
chr1	3268	3269	1.61303
chr1	3269	3271	2.05295
chr1	3271	3272	1.90631
chr1	3272	3275	1.61303
chr1	3275	3277	1.46639
chr1	3277	3278	1.31975
chr1	3278	3285	1.17311
chr1	3285	3286	1.02648
chr1	3286	3287	1.17311
chr1	3287	3290	1.31975
chr1	3290	3291	1.17311
chr1	3291	3295	1.02648
chr1	3295	3298	0.879836
chr1	3298	3299	1.02648
chr1	3299	3303	0.879836
chr1	3303	3304	1.02648
chr1	3304	3305	1.31975
chr1	3305	3308	1.17311
chr1	3308	3311	1.02648
chr1	3311	3313	0.879836
chr1	3313	3318	1.02648
chr1	3318	3323	1.17311
chr1	3323	3325	1.31975
chr1	3325	3326	1.17311
chr1	3326	3331	1.02648
chr1	3331	3333	1.17311
chr1	3333	3337	1.31975
chr1	3337	3340	1.17311
chr1	3340	3341	1.31975
chr1	3341	3343	1.17311
chr1	3343	3351	1.02648
chr1	3351	3353	0.879836
chr1	3353	3360	1.02648
chr1	3360	3361	1.17311
chr1	3361	3362	1.31975
chr1	3362	3365	1.17311
chr1	3365	3366	1.31975
chr1	3366	3370	1.17311
chr1	3370	3374	1.02648
chr1	3374	3376	1.17311
chr1	3376	3378	1.02648
chr1	3378	3380	1.31975
chr1	3380	3392	1.17311
chr1	3392	3396	1.02648
chr1	3396	3399	0.879836
chr1	3399	3400	0.733197
chr1	3400	3403	0.586557
chr1	3403	3405	0.439918
chr1	3405	3406	0.586557
chr1	3406	3407	0.439918
chr1	3407	3416	0.733197
chr1	3416	3439	0.586557
chr1	3439	3440	0.733197
chr1	3440	3442	0.879836
chr1	3442	3444	1.02648
chr1	3444	3445	0.879836
chr1	3445	3451	1.02648
chr1	3451	3452	1.17311
chr1	3452	3453	1.02648
chr1	3453	3456	1.31975
chr1	3456	3472	1.17311
chr1	3472	3475	1.31975
chr1	3475	3476	1.17311
chr1	3476	3479	1.31975
chr1	3479	3481	1.02648
chr1	3481	3484	1.31975
chr1	3484	3488	1.02648
chr1	3488	3489	1.17311
chr1	3489	3491	1.46639
chr1	3491	3492	1.31975
chr1	3492	3494	1.17311
chr1	3494	3496	1.31975
chr1	3496	3505	1.46639
chr1	3505	3511	1.61303
chr1	3511	3514	1.46639
chr1	3514	3515	1.61303
chr1	3515	3516	1.46639
chr1	3516	3520	1.61303
chr1	3520	3526	1.31975
chr1	3526	3528	1.17311
chr1	3528	3533	0.879836
chr1	3533	3543	0.733197
chr1	3543	3553	0.586557
chr1	3553	3555	0.439918
chr1	3555	3557	0.293279
chr1	3557	3566	0.439918
chr1	3566	3567	0.293279
chr1	3567	3572	0.146639
chr1	3572	3575	0.293279
chr1	3575	3579	0.439918
chr1	3579	3594	0.586557
chr1	3594	3604	0.439918
chr1	3604	3607	0.586557
chr1	3607	3609	0.733197
chr1	3609	3611	0.879836
chr1	3611	3614	0.733197
chr1	3614	3616	0.586557
chr1	3616	3623	0.439918
chr1	3623	3624	0.733197
chr1	3624	3626	1.02648
chr1	3626	3643	1.17311
chr1	3643	3646	1.02648
chr1	3646	3648	0.879836
chr1	3648	3649	0.733197
chr1	3649	3653	0.879836
chr1	3653	3659	0.733197
chr1	3659	3662	0.586557
chr1	3662	3663	0.439918
chr1	3663	3665	0.293279
chr1	3665	3673	0.146639
chr1	3673	3674	0.293279
chr1	3674	3675	0.733197
chr1	3675	3680	1.02648
chr1	3680	3682	1.17311
chr1	3682	3684	1.31975
chr1	3684	3688	1.46639
chr1	3688	3690	1.31975
chr1	3690	3692	1.46639
chr1	3692	3700	1.75967
chr1	3700	3703	1.90631
chr1	3703	3706	2.05295
chr1	3706	3712	1.90631
chr1	3712	3713	1.61303
chr1	3713	3714	1.31975
chr1	3714	3719	1.02648
chr1	3719	3720	0.879836
chr1	3720	3729	0.733197
chr1	3729	3734	0.439918
chr1	3734	3736	0.586557
chr1	3736	3737	0.733197
chr1	3737	3738	0.879836
chr1	3738	3740	0.733197
chr1	3740	3742	0.879836
chr1	3742	3760	0.733197
chr1	3760	3761	1.02648
chr1	3761	3762	1.17311
chr1	3762	3768	1.31975
chr1	3768	3773	1.17311
chr1	3773	3774	1.02648
chr1	3774	3775	1.17311
chr1	3775	3779	0.879836
chr1	3779	3781	0.733197
chr1	3781	3786	0.879836
chr1	3786	3787	1.02648
chr1	3787	3788	1.17311
chr1	3788	3798	1.31975
chr1	3798	3799	1.02648
chr1	3799	3801	0.879836
chr1	3801	3810	0.733197
chr1	3810	3819	0.879836
chr1	3819	3820	1.02648
chr1	3820	3825	0.879836
chr1	3825	3826	0.733197
chr1	3826	3840	0.586557
chr1	3840	3842	0.733197
chr1	3842	3844	0.879836
chr1	3844	3851	1.02648
chr1	3851	3855	0.879836
chr1	3855	3856	1.17311
chr1	3856	3857	1.02648
chr1	3857	3859	1.17311
chr1	3859	3860	1.46639
chr1	3860	3861	1.61303
chr1	3861	3862	1.75967
chr1	3862	3866	1.90631
chr1	3866	3867	1.75967
chr1	3867	3869	1.90631
chr1	3869	3870	2.05295
chr1	3870	3877	2.19959
chr1	3877	3879	2.63951
chr1	3879	3881	2.49287
chr1	3881	3883	2.34623
chr1	3883	3887	2.19959
chr1	3887	3894	2.05295
chr1	3894	3896	1.75967
chr1	3896	3898	1.61303
chr1	3898	3899	1.31975
chr1	3899	3900	1.02648
chr1	3900	3904	0.879836
chr1	3904	3909	1.02648
chr1	3909	3910	0.879836
chr1	3910	3913	1.17311
chr1	3913	3914	1.31975
chr1	3914	3915	1.46639
chr1	3915	3916	1.17311
chr1	3916	3917	1.46639
chr1	3917	3919	1.90631
chr1	3919	3921	2.49287
chr1	3921	3922	2.63951
chr1	3922	3925	2.78615
chr1	3925	3933	2.93279
chr1	3933	3934	3.07943
chr1	3934	3936	3.22607
chr1	3936	3937	3.3727
chr1	3937	3938	3.51934
chr1	3938	3940	3.66598
chr1	3940	3943	3.81262
chr1	3943	3947	3.66598
chr1	3947	3948	3.81262
chr1	3948	3949	3.51934
chr1	3949	3951	3.66598
chr1	3951	3953	3.51934
chr1	3953	3955	3.3727
chr1	3955	3957	3.07943
chr1	3957	3958	3.3727
chr1	3958	3959	2.78615
chr1	3959	3961	2.63951
chr1	3961	3963	2.49287
chr1	3963	3966	2.34623
chr1	3966	3968	2.49287
chr1	3968	3969	2.63951
chr1	3969	3972	2.78615
chr1	3972	3973	2.49287
chr1	3973	3975	2.63951
chr1	3975	3977	2.19959
chr1	3977	3981	2.05295
chr1	3981	3987	1.61303
chr1	3987	3988	1.46639
chr1	3988	3992	1.75967
chr1	3992	3994	1.61303
chr1	3994	3996	1.31975
chr1	3996	4004	1.17311
chr1	4004	4006	1.31975
chr1	4006	4010	1.17311
chr1	4010	4011	1.31975
chr1	4011	4012	1.17311
chr1	4012	4026	1.02648
chr1	4026	4027	1.31975
chr1	4027	4029	1.17311
chr1	4029	4034	1.31975
chr1	4034	4039	1.17311
chr1	4039	4041	1.02648
chr1	4041	4044	0.879836
chr1	4044	4045	1.02648
chr1	4045	4052	0.879836
chr1	4052	4055	1.02648
chr1	4055	4057	1.46639
chr1	4057	4058	1.61303
chr1	4058	4062	2.05295
chr1	4062	4063	1.90631
chr1	4063	4068	1.61303
chr1	4068	4082	1.46639
chr1	4082	4083	1.61303
chr1	4083	4084	1.75967
chr1	4084	4088	1.61303
chr1	4088	4094	1.46639
chr1	4094	4096	1.02648
chr1	4096	4097	0.879836
chr1	4097	4105	0.439918
chr1	4105	4106	0.586557
chr1	4106	4117	0.733197
chr1	4117	4121	0.879836
chr1	4121	4122	0.733197
chr1	4122	4127	0.586557
chr1	4127	4130	0.733197
chr1	4130	4134	0.879836
chr1	4134	4143	1.02648
chr1	4143	4145	0.879836
chr1	4145	4146	0.733197
chr1	4146	4148	0.879836
chr1	4148	4157	0.733197
chr1	4157	4159	0.879836
chr1	4159	4165	0.733197
chr1	4165	4167	0.586557
chr1	4167	4169	0.733197
chr1	4169	4171	0.586557
chr1	4171	4183	0.439918
chr1	4183	4185	0.586557
chr1	4185	4186	0.439918
chr1	4186	4187	0.586557
chr1	4187	4196	0.733197
chr1	4196	4202	0.586557
chr1	4202	4205	0.733197
chr1	4205	4206	0.879836
chr1	4206	4212	0.733197
chr1	4212	4213	0.879836
chr1	4213	4225	0.733197
chr1	4225	4227	0.439918
chr1	4227	4229	0.586557
chr1	4229	4241	0.733197
chr1	4241	4243	0.586557
chr1	4243	4248	0.439918
chr1	4248	4253	0.879836
chr1	4253	4254	1.02648
chr1	4254	4255	1.46639
chr1	4255	4260	1.75967
chr1	4260	4261	1.90631
chr1	4261	4266	2.05295
chr1	4266	4267	1.90631
chr1	4267	4268	2.05295
chr1	4268	4271	1.90631
chr1	4271	4280	2.05295
chr1	4280	4282	2.19959
chr1	4282	4283	2.34623
chr1	4283	4285	2.19959
chr1	4285	4287	2.49287
chr1	4287	4290	2.19959
chr1	4290	4291	2.05295
chr1	4291	4292	2.34623
chr1	4292	4293	2.19959
chr1	4293	4294	2.05295
chr1	4294	4297	1.75967
chr1	4297	4298	1.90631
chr1	4298	4299	2.05295
chr1	4299	4306	1.61303
chr1	4306	4310	1.75967
chr1	4310	4311	1.61303
chr1	4311	4312	1.90631
chr1	4312	4318	2.05295
chr1	4318	4319	1.90631
chr1	4319	4320	1.75967
chr1	4320	4324	1.90631
chr1	4324	4325	1.61303
chr1	4325	4327	1.75967
chr1	4327	4330	2.05295
chr1	4330	4331	1.75967
chr1	4331	4332	1.61303
chr1	4332	4333	1.46639
chr1	4333	4334	1.61303
chr1	4334	4342	1.31975
chr1	4342	4344	1.46639
chr1	4344	4345	1.31975
chr1	4345	4350	1.46639
chr1	4350	4358	1.17311
chr1	4358	4360	1.02648
chr1	4360	4362	1.17311
chr1	4362	4366	1.31975
chr1	4366	4372	1.02648
chr1	4372	4380	0.879836
chr1	4380	4381	1.02648
chr1	4381	4382	0.879836
chr1	4382	4383	1.02648
chr1	4383	4390	1.17311
chr1	4390	4397	1.02648
chr1	4397	4400	0.879836
chr1	4400	4405	0.586557
chr1	4405	4411	0.439918
chr1	4411	4412	0.586557
chr1	4412	4414	0.439918
chr1	4414	4417	0.586557
chr1	4417	4420	0.439918
chr1	4420	4431	0.293279
chr1	4431	4444	0.439918
chr1	4444	4446	0.293279
chr1	4446	4450	0.146639
chr1	4450	4456	0.293279
chr1	4456	4457	0.586557
chr1	4457	4458	0.879836
chr1	4458	4460	1.02648
chr1	4460	4461	1.17311
chr1	4461	4462	1.31975
chr1	4462	4465	1.46639
chr1	4465	4469	1.61303
chr1	4469	4477	1.46639
chr1	4477	4478	1.61303
chr1	4478	4489	1.75967
chr1	4489	4491	1.61303
chr1	4491	4492	1.31975
chr1	4492	4494	1.17311
chr1	4494	4496	0.879836
chr1	4496	4498	1.02648
chr1	4498	4499	0.879836
chr1	4499	4501	0.733197
chr1	4501	4503	0.586557
chr1	4503	4515	0.293279
chr1	4515	4523	0.146639
chr1	4523	4528	0.879836
chr1	4528	4534	1.02648
chr1	4534	4539	0.879836
chr1	4539	4540	1.02648
chr1	4540	4545	1.17311
chr1	4545	4561	1.31975
chr1	4561	4565	0.586557
chr1	4565	4566	0.733197
chr1	4566	4577	0.879836
chr1	4577	4579	0.733197
chr1	4579	4584	0.586557
chr1	4584	4588	0.439918
chr1	4588	4589	0.733197
chr1	4589	4590	1.02648
chr1	4590	4592	1.31975
chr1	4592	4593	1.46639
chr1	4593	4597	1.61303
chr1	4597	4604	1.90631
chr1	4604	4606	1.75967
chr1	4606	4619	1.90631
chr1	4619	4620	1.75967
chr1	4620	4625	1.61303
chr1	4625	4627	1.46639
chr1	4627	4629	1.17311
chr1	4629	4630	0.879836
chr1	4630	4634	0.586557
chr1	4634	4636	0.439918
chr1	4636	4645	0.293279
chr1	4645	4658	0.0
chr1	4658	4659	0.146639
chr1	4659	4667	0.293279
chr1	4667	4674	0.439918
chr1	4674	4678	0.733197
chr1	4678	4681	0.879836
chr1	4681	4687	1.02648
chr1	4687	4692	1.17311
chr1	4692	4695	1.31975
chr1	4695	4697	1.46639
chr1	4697	4698	1.31975
chr1	4698	4701	1.17311
chr1	4701	4706	1.31975
chr1	4706	4713	1.17311
chr1	4713	4716	0.879836
chr1	4716	4717	1.17311
chr1	4717	4726	1.02648
chr1	4726	4729	0.879836
chr1	4729	4730	1.02648
chr1	4730	4732	1.17311
chr1	4732	4734	1.31975
chr1	4734	4739	1.17311
chr1	4739	4740	1.31975
chr1	4740	4742	1.17311
chr1	4742	4743	1.31975
chr1	4743	4750	1.61303
chr1	4750	4751	1.31975
chr1	4751	4759	1.46639
chr1	4759	4762	1.31975
chr1	4762	4763	1.46639
chr1	4763	4764	1.75967
chr1	4764	4766	1.90631
chr1	4766	4767	2.05295
chr1	4767	4768	1.90631
chr1	4768	4770	1.75967
chr1	4770	4773	1.61303
chr1	4773	4777	1.75967
chr1	4777	4778	1.90631
chr1	4778	4779	2.05295
chr1	4779	4780	1.90631
chr1	4780	4781	2.19959
chr1	4781	4782	2.05295
chr1	4782	4788	1.90631
chr1	4788	4790	2.05295
chr1	4790	4797	1.90631
chr1	4797	4801	1.75967
chr1	4801	4802	1.61303
chr1	4802	4803	1.46639
chr1	4803	4805	1.17311
chr1	4805	4807	1.02648
chr1	4807	4813	0.879836
chr1	4813	4815	1.02648
chr1	4815	4816	1.31975
chr1	4816	4827	0.733197
chr1	4827	4831	0.586557
chr1	4831	4840	0.879836
chr1	4840	4843	1.02648
chr1	4843	4845	1.17311
chr1	4845	4846	1.02648
chr1	4846	4852	1.17311
chr1	4852	4853	0.879836
chr1	4853	4864	0.733197
chr1	4864	4869	0.879836
chr1	4869	4872	0.586557
chr1	4872	4876	0.733197
chr1	4876	4879	1.02648
chr1	4879	4880	0.879836
chr1	4880	4882	1.02648
chr1	4882	4884	0.879836
chr1	4884	4885	0.733197
chr1	4885	4892	0.879836
chr1	4892	4896	1.02648
chr1	4896	4903	1.17311
chr1	4903	4911	1.02648
chr1	4911	4915	0.879836
chr1	4915	4919	0.586557
chr1	4919	4923	0.439918
chr1	4923	4931	0.293279
chr1	4931	4935	0.146639
chr1	4935	4941	0.0
chr1	4941	4957	0.146639
chr1	4957	4959	0.439918
chr1	4959	4971	0.733197
chr1	4971	4974	0.879836
chr1	4974	4976	1.02648
chr1	4976	4980	1.17311
chr1	4980	4987	1.02648
chr1	4987	4992	1.17311
chr1	4992	4995	1.31975
chr1	4995	4998	1.02648
chr1	4998	5003	0.733197
chr1	5003	5006	0.586557
chr1	5006	5008	0.733197
chr1	5008	5013	0.586557
chr1	5013	5014	0.439918
chr1	5014	5026	0.586557
chr1	5026	5030	0.439918
chr1	5030	5031	0.586557
chr1	5031	5033	0.439918
chr1	5033	5034	0.586557
chr1	5034	5046	0.439918
chr1	5046	5049	0.733197
chr1	5049	5053	0.879836
chr1	5053	5064	0.733197
chr1	5064	5066	0.879836
chr1	5066	5068	1.02648
chr1	5068	5069	1.17311
chr1	5069	5071	1.02648
chr1	5071	5081	0.879836
chr1	5081	5083	1.02648
chr1	5083	5084	0.879836
chr1	5084	5085	1.02648
chr1	5085	5087	0.733197
chr1	5087	5103	0.879836
chr1	5103	5105	0.733197
chr1	5105	5106	0.586557
chr1	5106	5118	0.439918
chr1	5118	5120	0.586557
chr1	5120	5121	0.439918
chr1	5121	5123	0.586557
chr1	5123	5126	0.439918
chr1	5126	5131	0.293279
chr1	5131	5137	0.439918
chr1	5137	5140	0.586557
chr1	5140	5151	0.733197
chr1	5151	5156	1.02648
chr1	5156	5157	0.879836
chr1	5157	5159	1.02648
chr1	5159	5161	1.17311
chr1	5161	5163	1.31975
chr1	5163	5164	1.46639
chr1	5164	5178	1.61303
chr1	5178	5183	1.46639
chr1	5183	5191	1.31975
chr1	5191	5194	1.46639
chr1	5194	5196	1.31975
chr1	5196	5198	1.17311
chr1	5198	5200	1.02648
chr1	5200	5202	0.879836
chr1	5202	5206	0.586557
chr1	5206	5211	0.439918
chr1	5211	5218	0.293279
chr1	5218	5220	0.733197
chr1	5220	5221	1.02648
chr1	5221	5225	1.31975
chr1	5225	5226	1.90631
chr1	5226	5227	2.05295
chr1	5227	5229	2.19959
chr1	5229	5257	2.05295
chr1	5257	5258	1.61303
chr1	5258	5259	1.75967
chr1	5259	5260	1.31975
chr1	5260	5264	1.17311
chr1	5264	5265	0.586557
chr1	5265	5266	0.439918
chr1	5266	5269	0.293279
chr1	5269	5287	0.146639
chr1	5287	5294	0.293279
chr1	5294	5297	0.439918
chr1	5297	5312	0.293279
chr1	5312	5325	0.439918
chr1	5325	5332	0.293279
chr1	5332	5346	0.146639
chr1	5346	5353	0.0
chr1	5353	5361	0.293279
chr1	5361	5363	0.439918
chr1	5363	5370	0.733197
chr1	5370	5371	0.879836
chr1	5371	5373	1.02648
chr1	5373	5379	1.17311
chr1	5379	5382	1.31975
chr1	5382	5392	1.61303
chr1	5392	5396	1.46639
chr1	5396	5402	1.31975
chr1	5402	5409	1.02648
chr1	5409	5410	0.879836
chr1	5410	5412	0.733197
chr1	5412	5414	0.439918
chr1	5414	5418	0.586557
chr1	5418	5431	0.439918
chr1	5431	5434	0.293279
chr1	5434	5435	0.439918
chr1	5435	5441	0.586557
chr1	5441	5448	0.733197
chr1	5448	5452	1.02648
chr1	5452	5455	0.879836
chr1	5455	5463	1.02648
chr1	5463	5465	1.17311
chr1	5465	5467	1.31975
chr1	5467	5470	1.17311
chr1	5470	5471	1.46639
chr1	5471	5476	1.90631
chr1	5476	5482	2.05295
chr1	5482	5483	2.19959
chr1	5483	5484	2.34623
chr1	5484	5486	2.49287
chr1	5486	5492	2.34623
chr1	5492	5496	2.19959
chr1	5496	5500	2.05295
chr1	5500	5501	2.34623
chr1	5501	5502	2.49287
chr1	5502	5504	2.19959
chr1	5504	5507	1.90631
chr1	5507	5509	1.75967
chr1	5509	5510	1.61303
chr1	5510	5515	1.31975
chr1	5515	5517	1.02648
chr1	5517	5518	1.17311
chr1	5518	5519	1.02648
chr1	5519	5520	0.733197
chr1	5520	5528	0.879836
chr1	5528	5532	1.02648
chr1	5532	5537	1.17311
chr1	5537	5538	1.31975
chr1	5538	5540	1.02648
chr1	5540	5551	0.879836
chr1	5551	5556	0.733197
chr1	5556	5558	0.586557
chr1	5558	5561	0.439918
chr1	5561	5563	0.586557
chr1	5563	5565	0.733197
chr1	5565	5568	0.586557
chr1	5568	5571	0.733197
chr1	5571	5576	0.586557
chr1	5576	5580	0.439918
chr1	5580	5582	0.586557
chr1	5582	5583	0.879836
chr1	5583	5585	1.02648
chr1	5585	5586	1.17311
chr1	5586	5592	1.31975
chr1	5592	5597	1.17311
chr1	5597	5598	1.31975
chr1	5598	5599	1.75967
chr1	5599	5600	1.90631
chr1	5600	5601	2.19959
chr1	5601	5614	2.34623
chr1	5614	5615	2.63951
chr1	5615	5619	2.78615
chr1	5619	5621	2.49287
chr1	5621	5623	2.34623
chr1	5623	5624	2.49287
chr1	5624	5625	2.34623
chr1	5625	5626	2.19959
chr1	5626	5627	2.78615
chr1	5627	5628	3.07943
chr1	5628	5629	3.22607
chr1	5629	5630	3.3727
chr1	5630	5632	3.51934
chr1	5632	5636	3.66598
chr1	5636	5638	2.93279
chr1	5638	5639	2.78615
chr1	5639	5640	2.34623
chr1	5640	5643	2.49287
chr1	5643	5645	2.63951
chr1	5645	5649	2.78615
chr1	5649	5651	2.93279
chr1	5651	5652	3.07943
chr1	5652	5653	3.22607
chr1	5653	5654	3.07943
chr1	5654	5655	2.93279
chr1	5655	5656	3.22607
chr1	5656	5657	3.3727
chr1	5657	5660	3.51934
chr1	5660	5661	3.3727
chr1	5661	5665	3.22607
chr1	5665	5666	2.63951
chr1	5666	5669	2.05295
chr1	5669	5671	1.90631
chr1	5671	5676	1.75967
chr1	5676	5678	2.05295
chr1	5678	5679	2.19959
chr1	5679	5680	1.90631
chr1	5680	5682	1.75967
chr1	5682	5684	1.61303
chr1	5684	5687	1.46639
chr1	5687	5689	1.17311
chr1	5689	5692	1.46639
chr1	5692	5695	1.31975
chr1	5695	5713	1.02648
chr1	5713	5714	1.17311
chr1	5714	5716	1.02648
chr1	5716	5718	0.879836
chr1	5718	5719	0.733197
chr1	5719	5726	0.879836
chr1	5726	5728	1.02648
chr1	5728	5733	0.733197
chr1	5733	5736	0.586557
chr1	5736	5738	0.879836
chr1	5738	5739	1.17311
chr1	5739	5740	1.02648
chr1	5740	5757	1.17311
chr1	5757	5765	1.02648
chr1	5765	5775	0.879836
chr1	5775	5776	0.586557
chr1	5776	5779	0.146639
chr1	5779	5780	0.0
chr1	5780	5782	0.586557
chr1	5782	5784	0.733197
chr1	5784	5785	0.879836
chr1	5785	5786	1.02648
chr1	5786	5796	1.17311
chr1	5796	5806	1.46639
chr1	5806	5809	1.90631
chr1	5809	5815	2.05295
chr1	5815	5816	2.19959
chr1	5816	5818	2.05295
chr1	5818	5819	1.75967
chr1	5819	5821	1.90631
chr1	5821	5823	1.75967
chr1	5823	5824	1.46639
chr1	5824	5825	1.61303
chr1	5825	5827	1.46639
chr1	5827	5828	1.31975
chr1	5828	5832	1.46639
chr1	5832	5835	1.61303
chr1	5835	5844	1.46639
chr1	5844	5845	1.17311
chr1	5845	5846	1.02648
chr1	5846	5848	1.17311
chr1	5848	5854	1.02648
chr1	5854	5855	0.879836
chr1	5855	5856	0.733197
chr1	5856	5866	0.439918
chr1	5866	5867	0.293279
chr1	5867	5883	0.146639
chr1	5883	5884	0.293279
chr1	5884	5885	0.439918
chr1	5885	5886	0.293279
chr1	5886	5899	0.439918
chr1	5899	5900	0.733197
chr1	5900	5903	1.02648
chr1	5903	5916	1.17311
chr1	5916	5918	1.31975
chr1	5918	5919	1.46639
chr1	5919	5921	1.61303
chr1	5921	5922	1.46639
chr1	5922	5924	1.31975
chr1	5924	5925	1.46639
chr1	5925	5926	1.31975
chr1	5926	5928	1.46639
chr1	5928	5936	1.61303
chr1	5936	5938	1.46639
chr1	5938	5942	1.31975
chr1	5942	5947	1.17311
chr1	5947	5948	1.46639
chr1	5948	5954	1.31975
chr1	5954	5955	1.17311
chr1	5955	5956	1.31975
chr1	5956	5961	1.17311
chr1	5961	5963	1.02648
chr1	5963	5965	0.879836
chr1	5965	5966	1.02648
chr1	5966	5967	1.46639
chr1	5967	5976	1.31975
chr1	5976	5977	1.17311
chr1	5977	5979	1.02648
chr1	5979	5981	1.17311
chr1	5981	5982	1.02648
chr1	5982	5985	1.17311
chr1	5985	5986	1.31975
chr1	5986	5988	1.17311
chr1	5988	5989	1.31975
chr1	5989	5992	1.46639
chr1	5992	5994	1.61303
chr1	5994	6001	1.46639
chr1	6001	6002	1.61303
chr1	6002	6003	1.75967
chr1	6003	6004	2.19959
chr1	6004	6006	2.05295
chr1	6006	6007	2.19959
chr1	6007	6008	2.49287
chr1	6008	6014	2.63951
chr1	6014	6016	2.78615
chr1	6016	6018	2.63951
chr1	6018	6021	2.49287
chr1	6021	6025	2.34623
chr1	6025	6034	2.19959
chr1	6034	6038	2.34623
chr1	6038	6039	2.49287
chr1	6039	6040	2.34623
chr1	6040	6041	2.19959
chr1	6041	6042	2.05295
chr1	6042	6043	1.61303
chr1	6043	6045	1.46639
chr1	6045	6046	1.31975
chr1	6046	6047	1.02648
chr1	6047	6049	0.879836
chr1	6049	6052	1.17311
chr1	6052	6053	1.31975
chr1	6053	6060	1.17311
chr1	6060	6067	1.31975
chr1	6067	6068	1.17311
chr1	6068	6069	1.31975
chr1	6069	6071	1.17311
chr1	6071	6073	1.31975
chr1	6073	6078	1.17311
chr1	6078	6082	1.31975
chr1	6082	6083	1.46639
chr1	6083	6086	1.31975
chr1	6086	6090	1.46639
chr1	6090	6091	1.61303
chr1	6091	6093	1.46639
chr1	6093	6096	1.61303
chr1	6096	6098	1.75967
chr1	6098	6101	1.46639
chr1	6101	6103	1.75967
chr1	6103	6105	1.90631
chr1	6105	6107	2.05295
chr1	6107	6110	1.90631
chr1	6110	6113	2.05295
chr1	6113	6114	2.19959
chr1	6114	6117	2.05295
chr1	6117	6118	1.90631
chr1	6118	6121	2.05295
chr1	6121	6125	1.90631
chr1	6125	6127	2.19959
chr1	6127	6129	2.34623
chr1	6129	6138	2.49287
chr1	6138	6139	2.19959
chr1	6139	6140	2.34623
chr1	6140	6142	2.19959
chr1	6142	6144	1.90631
chr1	6144	6145	1.75967
chr1	6145	6147	1.90631
chr1	6147	6154	2.05295
chr1	6154	6157	1.90631
chr1	6157	6162	1.75967
chr1	6162	6164	1.90631
chr1	6164	6165	1.61303
chr1	6165	6168	1.46639
chr1	6168	6170	1.02648
chr1	6170	6177	0.879836
chr1	6177	6182	0.733197
chr1	6182	6184	0.879836
chr1	6184	6185	0.733197
chr1	6185	6188	0.879836
chr1	6188	6190	1.02648
chr1	6190	6191	0.879836
chr1	6191	6193	1.02648
chr1	6193	6196	1.46639
chr1	6196	6197	1.61303
chr1	6197	6201	1.75967
chr1	6201	6204	1.61303
chr1	6204	6208	1.75967
chr1	6208	6217	1.90631
chr1	6217	6221	2.19959
chr1	6221	6223	2.05295
chr1	6223	6225	1.90631
chr1	6225	6227	1.75967
chr1	6227	6229	1.61303
chr1	6229	6230	1.75967
chr1	6230	6231	1.61303
chr1	6231	6234	1.17311
chr1	6234	6235	1.02648
chr1	6235	6243	0.879836
chr1	6243	6247	0.733197
chr1	6247	6249	0.586557
chr1	6249	6250	0.733197
chr1	6250	6255	0.879836
chr1	6255	6256	0.733197
chr1	6256	6262	0.586557
chr1	6262	6265	0.439918
chr1	6265	6269	0.293279
chr1	6269	6271	0.439918
chr1	6271	6282	0.586557
chr1	6282	6286	0.733197
chr1	6286	6294	0.879836
chr1	6294	6302	1.02648
chr1	6302	6305	0.879836
chr1	6305	6306	0.733197
chr1	6306	6308	0.879836
chr1	6308	6309	0.733197
chr1	6309	6312	1.02648
chr1	6312	6315	1.17311
chr1	6315	6317	1.31975
chr1	6317	6319	1.46639
chr1	6319	6320	1.61303
chr1	6320	6325	1.75967
chr1	6325	6326	1.61303
chr1	6326	6328	1.46639
chr1	6328	6329	1.31975
chr1	6329	6332	1.17311
chr1	6332	6335	1.31975
chr1	6335	6338	1.46639
chr1	6338	6340	1.61303
chr1	6340	6341	1.90631
chr1	6341	6347	2.05295
chr1	6347	6348	1.75967
chr1	6348	6349	1.90631
chr1	6349	6351	2.05295
chr1	6351	6352	1.90631
chr1	6352	6354	2.05295
chr1	6354	6362	1.90631
chr1	6362	6363	2.34623
chr1	6363	6364	2.49287
chr1	6364	6367	2.63951
chr1	6367	6369	2.78615
chr1	6369	6371	2.93279
chr1	6371	6376	3.07943
chr1	6376	6377	3.22607
chr1	6377	6378	3.07943
chr1	6378	6380	2.78615
chr1	6380	6381	2.63951
chr1	6381	6384	2.49287
chr1	6384	6386	3.07943
chr1	6386	6387	3.22607
chr1	6387	6388	3.07943
chr1	6388	6391	2.93279
chr1	6391	6393	2.78615
chr1	6393	6395	2.63951
chr1	6395	6400	2.78615
chr1	6400	6403	2.19959
chr1	6403	6405	2.05295
chr1	6405	6412	2.34623
chr1	6412	6413	2.19959
chr1	6413	6423	2.05295
chr1	6423	6424	1.31975
chr1	6424	6432	1.17311
chr1	6432	6436	1.02648
chr1	6436	6438	1.17311
chr1	6438	6440	1.02648
chr1	6440	6454	1.17311
chr1	6454	6457	1.31975
chr1	6457	6467	1.17311
chr1	6467	6471	1.02648
chr1	6471	6474	1.17311
chr1	6474	6475	1.02648
chr1	6475	6479	0.879836
chr1	6479	6480	0.733197
chr1	6480	6487	0.586557
chr1	6487	6488	0.439918
chr1	6488	6490	0.586557
chr1	6490	6500	0.439918
chr1	6500	6512	0.586557
chr1	6512	6527	0.439918
chr1	6527	6528	0.146639
chr1	6528	6529	0.293279
chr1	6529	6547	0.439918
chr1	6547	6552	0.293279
chr1	6552	6563	0.439918
chr1	6563	6567	0.586557
chr1	6567	6571	0.879836
chr1	6571	6572	1.02648
chr1	6572	6591	1.17311
chr1	6591	6593	1.02648
chr1	6593	6595	1.17311
chr1	6595	6596	1.46639
chr1	6596	6597	1.61303
chr1	6597	6598	1.90631
chr1	6598	6601	2.05295
chr1	6601	6604	1.90631
chr1	6604	6605	1.75967
chr1	6605	6610	1.31975
chr1	6610	6611	1.17311
chr1	6611	6616	1.02648
chr1	6616	6631	1.17311
chr1	6631	6632	1.31975
chr1	6632	6634	1.17311
chr1	6634	6635	0.733197
chr1	6635	6636	0.586557
chr1	6636	6637	0.439918
chr1	6637	6642	0.293279
chr1	6642	6645	0.586557
chr1	6645	6655	0.733197
chr1	6655	6656	0.586557
chr1	6656	6660	0.733197
chr1	6660	6661	1.17311
chr1	6661	6664	1.31975
chr1	6664	6665	1.46639
chr1	6665	6668	1.61303
chr1	6668	6672	1.46639
chr1	6672	6675	1.31975
chr1	6675	6681	1.46639
chr1	6681	6682	1.31975
chr1	6682	6683	1.17311
chr1	6683	6685	1.02648
chr1	6685	6690	1.17311
chr1	6690	6691	1.31975
chr1	6691	6695	1.17311
chr1	6695	6697	1.31975
chr1	6697	6698	1.17311
chr1	6698	6699	1.02648
chr1	6699	6700	0.733197
chr1	6700	6713	0.586557
chr1	6713	6716	0.439918
chr1	6716	6724	0.733197
chr1	6724	6729	0.586557
chr1	6729	6734	0.439918
chr1	6734	6738	0.293279
chr1	6738	6750	0.146639
chr1	6750	6760	0.293279
chr1	6760	6768	0.439918
chr1	6768	6771	0.586557
chr1	6771	6775	0.439918
chr1	6775	6783	0.733197
chr1	6783	6789	0.879836
chr1	6789	6791	0.733197
chr1	6791	6799	0.879836
chr1	6799	6807	0.733197
chr1	6807	6814	0.586557
chr1	6814	6817	0.293279
chr1	6817	6822	0.439918
chr1	6822	6829	0.293279
chr1	6829	6852	0.146639
chr1	6852	6853	0.293279
chr1	6853	6854	0.439918
chr1	6854	6855	0.733197
chr1	6855	6858	0.586557
chr1	6858	6879	0.733197
chr1	6879	6880	0.586557
chr1	6880	6882	0.733197
chr1	6882	6883	0.879836
chr1	6883	6889	1.02648
chr1	6889	6890	1.17311
chr1	6890	6891	1.02648
chr1	6891	6893	1.17311
chr1	6893	6897	0.879836
chr1	6897	6903	0.733197
chr1	6903	6905	1.02648
chr1	6905	6906	1.17311
chr1	6906	6918	1.31975
chr1	6918	6921	1.17311
chr1	6921	6922	1.02648
chr1	6922	6926	0.879836
chr1	6926	6930	0.733197
chr1	6930	6936	0.586557
chr1	6936	6938	0.439918
chr1	6938	6941	0.293279
chr1	6941	6942	0.439918
chr1	6942	6944	0.293279
chr1	6944	6946	0.439918
chr1	6946	6949	0.586557
chr1	6949	6950	0.733197
chr1	6950	6952	0.879836
chr1	6952	6953	1.17311
chr1	6953	6954	1.75967
chr1	6954	6959	1.90631
chr1	6959	6960	2.05295
chr1	6960	6961	2.19959
chr1	6961	6964	2.34623
chr1	6964	6967	2.49287
chr1	6967	6968	2.93279
chr1	6968	6976	3.07943
chr1	6976	6977	2.93279
chr1	6977	6980	3.07943
chr1	6980	6982	2.78615
chr1	6982	6983	2.63951
chr1	6983	6988	2.19959
chr1	6988	6989	2.34623
chr1	6989	6990	2.63951
chr1	6990	6992	2.78615
chr1	6992	6993	2.34623
chr1	6993	6996	2.05295
chr1	6996	6997	2.19959
chr1	6997	6999	2.05295
chr1	6999	7000	2.19959
chr1	7000	7006	2.05295
chr1	7006	7015	1.46639
chr1	7015	7016	1.31975
chr1	7016	7017	1.61303
chr1	7017	7018	1.90631
chr1	7018	7022	2.19959
chr1	7022	7026	2.34623
chr1	7026	7027	2.19959
chr1	7027	7028	1.90631
chr1	7028	7029	1.75967
chr1	7029	7034	1.61303
chr1	7034	7035	1.46639
chr1	7035	7036	1.61303
chr1	7036	7038	1.46639
chr1	7038	7050	1.31975
chr1	7050	7052	1.17311
chr1	7052	7053	1.61303
chr1	7053	7056	1.46639
chr1	7056	7057	1.17311
chr1	7057	7059	0.879836
chr1	7059	7061	1.02648
chr1	7061	7069	1.17311
chr1	7069	7074	1.02648
chr1	7074	7075	0.879836
chr1	7075	7081	1.02648
chr1	7081	7082	1.17311
chr1	7082	7085	1.31975
chr1	7085	7087	1.17311
chr1	7087	7089	1.02648
chr1	7089	7091	0.879836
chr1	7091	7092	1.02648
chr1	7092	7098	0.879836
chr1	7098	7099	0.733197
chr1	7099	7102	0.586557
chr1	7102	7110	0.733197
chr1	7110	7111	0.879836
chr1	7111	7121	0.733197
chr1	7121	7128	0.586557
chr1	7128	7141	0.439918
chr1	7141	7148	0.293279
chr1	7148	7158	0.146639
chr1	7158	7160	0.439918
chr1	7160	7162	0.586557
chr1	7162	7168	0.733197
chr1	7168	7174	0.879836
chr1	7174	7175	1.02648
chr1	7175	7189	1.17311
chr1	7189	7193	1.31975
chr1	7193	7195	1.46639
chr1	7195	7196	1.61303
chr1	7196	7197	1.75967
chr1	7197	7198	1.46639
chr1	7198	7201	1.31975
chr1	7201	7203	1.17311
chr1	7203	7207	1.31975
chr1	7207	7212	1.17311
chr1	7212	7213	1.31975
chr1	7213	7215	1.17311
chr1	7215	7221	1.31975
chr1	7221	7223	1.46639
chr1	7223	7229	1.61303
chr1	7229	7231	1.46639
chr1	7231	7233	1.31975
chr1	7233	7234	1.46639
chr1	7234	7241	1.31975
chr1	7241	7248	1.17311
chr1	7248	7249	1.75967
chr1	7249	7250	2.05295
chr1	7250	7251	2.19959
chr1	7251	7252	2.34623
chr1	7252	7253	2.63951
chr1	7253	7260	3.07943
chr1	7260	7261	3.3727
chr1	7261	7262	3.51934
chr1	7262	7266	3.3727
chr1	7266	7271	3.22607
chr1	7271	7272	3.07943
chr1	7272	7273	2.93279
chr1	7273	7280	3.07943
chr1	7280	7282	2.93279
chr1	7282	7283	2.63951
chr1	7283	7285	2.93279
chr1	7285	7287	2.78615
chr1	7287	7290	2.34623
chr1	7290	7291	2.05295
chr1	7291	7292	1.61303
chr1	7292	7295	1.17311
chr1	7295	7297	1.31975
chr1	7297	7298	1.02648
chr1	7298	7300	1.17311
chr1	7300	7301	1.02648
chr1	7301	7311	1.17311
chr1	7311	7317	0.879836
chr1	7317	7318	1.46639
chr1	7318	7321	1.61303
chr1	7321	7324	1.31975
chr1	7324	7328	1.46639
chr1	7328	7330	1.31975
chr1	7330	7334	1.46639
chr1	7334	7338	1.31975
chr1	7338	7340	1.46639
chr1	7340	7347	1.31975
chr1	7347	7348	1.46639
chr1	7348	7350	1.61303
chr1	7350	7356	1.75967
chr1	7356	7357	1.17311
chr1	7357	7361	1.02648
chr1	7361	7369	0.879836
chr1	7369	7374	0.733197
chr1	7374	7377	0.586557
chr1	7377	7380	0.439918
chr1	7380	7382	0.586557
chr1	7382	7383	0.733197
chr1	7383	7385	0.879836
chr1	7385	7387	0.733197
chr1	7387	7392	0.586557
chr1	7392	7401	0.733197
chr1	7401	7403	1.02648
chr1	7403	7411	1.17311
chr1	7411	7419	1.02648
chr1	7419	7421	0.879836
chr1	7421	7427	0.733197
chr1	7427	7431	0.586557
chr1	7431	7439	0.439918
chr1	7439	7442	0.146639
chr1	7442	7448	0.0
chr1	7448	7449	0.293279
chr1	7449	7461	0.439918
chr1	7461	7475	0.586557
chr1	7475	7477	0.733197
chr1	7477	7478	1.17311
chr1	7478	7479	1.90631
chr1	7479	7481	2.34623
chr1	7481	7482	2.78615
chr1	7482	7483	3.07943
chr1	7483	7484	3.22607
chr1	7484	7487	3.51934
chr1	7487	7492	3.07943
chr1	7492	7495	3.22607
chr1	7495	7498	3.3727
chr1	7498	7514	3.22607
chr1	7514	7515	3.07943
chr1	7515	7516	3.22607
chr1	7516	7517	2.49287
chr1	7517	7518	1.90631
chr1	7518	7520	1.61303
chr1	7520	7521	0.879836
chr1	7521	7522	1.02648
chr1	7522	7523	0.879836
chr1	7523	7524	0.733197
chr1	7524	7526	0.879836
chr1	7526	7529	1.02648
chr1	7529	7531	1.17311
chr1	7531	7534	1.02648
chr1	7534	7535	0.879836
chr1	7535	7538	1.17311
chr1	7538	7539	1.31975
chr1	7539	7542	1.46639
chr1	7542	7543	1.61303
chr1	7543	7544	1.75967
chr1	7544	7549	1.90631
chr1	7549	7550	2.05295
chr1	7550	7551	2.49287
chr1	7551	7554	2.93279
chr1	7554	7555	2.63951
chr1	7555	7557	2.49287
chr1	7557	7560	2.78615
chr1	7560	7561	2.93279
chr1	7561	7563	3.07943
chr1	7563	7566	2.78615
chr1	7566	7567	2.93279
chr1	7567	7568	2.78615
chr1	7568	7570	2.63951
chr1	7570	7573	2.78615
chr1	7573	7577	2.49287
chr1	7577	7581	2.19959
chr1	7581	7582	1.90631
chr1	7582	7586	1.75967
chr1	7586	7587	1.90631
chr1	7587	7588	1.46639
chr1	7588	7590	1.31975
chr1	7590	7591	1.02648
chr1	7591	7596	0.733197
chr1	7596	7599	0.586557
chr1	7599	7605	0.439918
chr1	7605	7609	0.293279
chr1	7609	7611	0.146639
chr1	7611	7612	0.293279
chr1	7612	7618	0.586557
chr1	7618	7621	0.733197
chr1	7621	7624	0.879836
chr1	7624	7638	0.733197
chr1	7638	7641	0.879836
chr1	7641	7644	0.733197
chr1	7644	7650	0.879836
chr1	7650	7651	0.733197
chr1	7651	7659	0.439918
chr1	7659	7664	0.293279
chr1	7664	7665	0.439918
chr1	7665	7678	0.586557
chr1	7678	7686	0.733197
chr1	7686	7693	0.879836
chr1	7693	7698	1.02648
chr1	7698	7700	1.17311
chr1	7700	7703	1.31975
chr1	7703	7704	1.02648
chr1	7704	7715	1.17311
chr1	7715	7716	1.31975
chr1	7716	7717	1.17311
chr1	7717	7721	1.02648
chr1	7721	7722	0.879836
chr1	7722	7732	1.02648
chr1	7732	7736	0.879836
chr1	7736	7739	0.733197
chr1	7739	7740	0.586557
chr1	7740	7741	0.733197
chr1	7741	7746	0.879836
chr1	7746	7753	1.02648
chr1	7753	7760	0.879836
chr1	7760	7767	0.733197
chr1	7767	7769	0.879836
chr1	7769	7770	1.17311
[truncated: 2,932 more rows]
