# Supplementary material for: Structural modularity of the XIST ribonucleoprotein complex
Source: Nat Commun. 2020 Dec 2;11:6163. doi: 10.1038/s41467-020-20040-3 (PMC7710737; doi:10.1038/s41467-020-20040-3)
Supplement: Supplementary file 6 — Source Data [file 41467_2020_20040_MOESM6_ESM.zip › sourcedata/fig2efgi/K562_KHSRP_1_neg_XIST_1_hsXIST.bedgraph]

chr1	0	113	0.0
chr1	113	115	0.0684213
chr1	115	152	0.136843
chr1	152	156	0.0684213
chr1	156	261	0.0
chr1	261	280	0.0684213
chr1	280	291	0.0
chr1	291	299	0.0684213
chr1	299	304	0.136843
chr1	304	307	0.205264
chr1	307	321	0.342106
chr1	321	325	0.273685
chr1	325	340	0.410528
chr1	340	341	0.342106
chr1	341	346	0.205264
chr1	346	364	0.136843
chr1	364	367	0.0684213
chr1	367	368	0.0
chr1	368	395	0.136843
chr1	395	411	0.0684213
chr1	411	496	0.0
chr1	496	497	0.136843
chr1	497	498	0.205264
chr1	498	536	0.342106
chr1	536	539	0.273685
chr1	539	540	0.136843
chr1	540	541	0.0684213
chr1	541	652	0.0
chr1	652	653	0.0684213
chr1	653	695	0.136843
chr1	695	696	0.0684213
chr1	696	697	0.0
chr1	697	727	0.0684213
chr1	727	740	0.0
chr1	740	761	0.205264
chr1	761	764	0.273685
chr1	764	770	0.342106
chr1	770	772	0.410528
chr1	772	783	0.342106
chr1	783	784	0.205264
chr1	784	791	0.342106
chr1	791	803	0.410528
chr1	803	804	0.342106
chr1	804	806	0.273685
chr1	806	809	0.342106
chr1	809	813	0.273685
chr1	813	822	0.205264
chr1	822	823	0.410528
chr1	823	824	0.478949
chr1	824	831	0.615792
chr1	831	832	0.752634
chr1	832	833	0.821055
chr1	833	834	0.889477
chr1	834	837	0.957898
chr1	837	839	1.09474
chr1	839	846	1.16316
chr1	846	848	1.23158
chr1	848	854	1.16316
chr1	854	856	1.09474
chr1	856	857	1.16316
chr1	857	860	1.23158
chr1	860	862	1.16316
chr1	862	864	1.23158
chr1	864	865	1.3
chr1	865	866	1.09474
chr1	866	867	1.02632
chr1	867	869	0.889477
chr1	869	870	0.957898
chr1	870	871	1.02632
chr1	871	872	0.957898
chr1	872	874	0.821055
chr1	874	876	0.684213
chr1	876	878	0.615792
chr1	878	879	0.684213
chr1	879	882	0.54737
chr1	882	888	0.615792
chr1	888	890	0.54737
chr1	890	891	0.615792
chr1	891	892	0.752634
chr1	892	894	0.889477
chr1	894	896	0.957898
chr1	896	898	0.889477
chr1	898	900	0.957898
chr1	900	901	1.02632
chr1	901	903	0.957898
chr1	903	905	0.889477
chr1	905	906	1.02632
chr1	906	911	1.09474
chr1	911	913	0.957898
chr1	913	916	1.02632
chr1	916	921	1.09474
chr1	921	922	1.02632
chr1	922	923	0.957898
chr1	923	925	0.889477
chr1	925	926	0.957898
chr1	926	931	0.889477
chr1	931	933	0.957898
chr1	933	934	0.889477
chr1	934	935	0.821055
chr1	935	936	0.889477
chr1	936	937	0.957898
chr1	937	938	0.889477
chr1	938	940	1.16316
chr1	940	948	1.02632
chr1	948	949	0.889477
chr1	949	953	0.957898
chr1	953	954	1.02632
chr1	954	956	0.957898
chr1	956	958	1.02632
chr1	958	960	0.957898
chr1	960	961	1.02632
chr1	961	963	1.09474
chr1	963	964	1.16316
chr1	964	966	1.23158
chr1	966	970	1.16316
chr1	970	971	1.23158
chr1	971	972	1.16316
chr1	972	973	1.23158
chr1	973	974	1.36843
chr1	974	975	1.43685
chr1	975	978	1.64211
chr1	978	979	1.50527
chr1	979	980	1.36843
chr1	980	982	1.3
chr1	982	983	1.36843
chr1	983	984	1.50527
chr1	984	985	1.57369
chr1	985	992	1.71053
chr1	992	993	1.64211
chr1	993	994	1.9158
chr1	994	996	2.05264
chr1	996	997	2.18948
chr1	997	1000	1.9158
chr1	1000	1001	2.05264
chr1	1001	1002	1.98422
chr1	1002	1003	2.18948
chr1	1003	1004	2.32632
chr1	1004	1005	2.39475
chr1	1005	1006	2.46317
chr1	1006	1007	2.60001
chr1	1007	1008	2.53159
chr1	1008	1009	2.66843
chr1	1009	1010	2.73685
chr1	1010	1012	2.87369
chr1	1012	1013	2.80527
chr1	1013	1014	2.73685
chr1	1014	1015	2.66843
chr1	1015	1016	2.60001
chr1	1016	1018	2.46317
chr1	1018	1021	2.2579
chr1	1021	1022	2.18948
chr1	1022	1023	1.98422
chr1	1023	1024	2.05264
chr1	1024	1025	1.98422
chr1	1025	1033	1.77895
chr1	1033	1034	1.64211
chr1	1034	1037	1.71053
chr1	1037	1039	1.43685
chr1	1039	1040	1.36843
chr1	1040	1041	1.3
chr1	1041	1043	1.36843
chr1	1043	1044	1.43685
chr1	1044	1046	1.36843
chr1	1046	1048	1.16316
chr1	1048	1050	1.09474
chr1	1050	1051	1.16316
chr1	1051	1052	1.02632
chr1	1052	1054	0.889477
chr1	1054	1055	0.957898
chr1	1055	1056	1.02632
chr1	1056	1057	0.957898
chr1	1057	1058	1.02632
chr1	1058	1060	1.09474
chr1	1060	1062	1.16316
chr1	1062	1063	1.09474
chr1	1063	1065	1.16316
chr1	1065	1066	1.09474
chr1	1066	1067	1.02632
chr1	1067	1068	1.50527
chr1	1068	1069	1.64211
chr1	1069	1070	1.84737
chr1	1070	1072	1.9158
chr1	1072	1073	1.98422
chr1	1073	1074	2.05264
chr1	1074	1075	2.2579
chr1	1075	1078	2.32632
chr1	1078	1079	2.18948
chr1	1079	1081	2.32632
chr1	1081	1082	2.46317
chr1	1082	1084	2.39475
chr1	1084	1085	2.32632
chr1	1085	1086	2.46317
chr1	1086	1087	2.60001
chr1	1087	1089	2.53159
chr1	1089	1091	2.60001
chr1	1091	1092	2.53159
chr1	1092	1094	2.46317
chr1	1094	1097	2.39475
chr1	1097	1099	2.2579
chr1	1099	1100	2.12106
chr1	1100	1101	2.18948
chr1	1101	1102	2.39475
chr1	1102	1104	2.66843
chr1	1104	1106	2.60001
chr1	1106	1110	2.46317
chr1	1110	1112	2.18948
chr1	1112	1113	1.98422
chr1	1113	1114	2.05264
chr1	1114	1115	1.98422
chr1	1115	1116	2.12106
chr1	1116	1117	2.05264
chr1	1117	1122	1.84737
chr1	1122	1125	1.77895
chr1	1125	1128	1.71053
chr1	1128	1129	1.50527
chr1	1129	1130	1.43685
chr1	1130	1131	1.50527
chr1	1131	1133	1.57369
chr1	1133	1134	1.98422
chr1	1134	1135	2.12106
chr1	1135	1136	2.18948
chr1	1136	1137	2.2579
chr1	1137	1138	2.32632
chr1	1138	1140	2.39475
chr1	1140	1141	2.32632
chr1	1141	1144	2.46317
chr1	1144	1145	1.77895
chr1	1145	1150	1.84737
chr1	1150	1151	1.9158
chr1	1151	1152	2.05264
chr1	1152	1154	2.12106
chr1	1154	1156	2.2579
chr1	1156	1158	2.18948
chr1	1158	1159	2.05264
chr1	1159	1162	1.98422
chr1	1162	1165	2.05264
chr1	1165	1166	1.98422
chr1	1166	1167	2.05264
chr1	1167	1170	2.12106
chr1	1170	1173	2.18948
chr1	1173	1174	2.12106
chr1	1174	1175	2.05264
chr1	1175	1176	2.12106
chr1	1176	1177	1.64211
chr1	1177	1178	1.84737
chr1	1178	1181	1.64211
chr1	1181	1182	1.71053
chr1	1182	1184	1.77895
chr1	1184	1185	1.57369
chr1	1185	1186	1.64211
chr1	1186	1188	1.71053
chr1	1188	1190	1.64211
chr1	1190	1191	1.57369
chr1	1191	1192	1.64211
chr1	1192	1194	1.57369
chr1	1194	1196	1.36843
chr1	1196	1198	1.3
chr1	1198	1199	1.23158
chr1	1199	1200	1.16316
chr1	1200	1201	1.23158
chr1	1201	1203	1.16316
chr1	1203	1204	1.43685
chr1	1204	1205	1.57369
chr1	1205	1206	1.64211
chr1	1206	1208	1.71053
chr1	1208	1209	1.77895
chr1	1209	1210	1.71053
chr1	1210	1212	1.64211
chr1	1212	1217	1.50527
chr1	1217	1220	1.43685
chr1	1220	1225	1.23158
chr1	1225	1227	1.16316
chr1	1227	1230	1.09474
chr1	1230	1232	0.957898
chr1	1232	1239	0.889477
chr1	1239	1241	0.821055
chr1	1241	1243	0.957898
chr1	1243	1244	1.02632
chr1	1244	1245	0.957898
chr1	1245	1246	0.752634
chr1	1246	1248	0.684213
chr1	1248	1249	0.615792
chr1	1249	1253	0.54737
chr1	1253	1254	0.615792
chr1	1254	1257	0.684213
chr1	1257	1258	0.615792
chr1	1258	1272	0.54737
chr1	1272	1276	0.615792
chr1	1276	1279	0.684213
chr1	1279	1280	0.615792
chr1	1280	1281	0.684213
chr1	1281	1283	0.752634
chr1	1283	1284	0.821055
chr1	1284	1286	0.684213
chr1	1286	1289	0.615792
chr1	1289	1295	0.54737
chr1	1295	1298	0.478949
chr1	1298	1299	0.615792
chr1	1299	1304	0.684213
chr1	1304	1307	0.752634
chr1	1307	1308	0.821055
chr1	1308	1310	1.09474
chr1	1310	1312	1.16316
chr1	1312	1313	1.23158
chr1	1313	1314	1.36843
chr1	1314	1315	1.50527
chr1	1315	1316	1.57369
chr1	1316	1318	1.50527
chr1	1318	1320	1.43685
chr1	1320	1323	1.36843
chr1	1323	1324	1.43685
chr1	1324	1325	1.71053
chr1	1325	1326	2.18948
chr1	1326	1328	2.39475
chr1	1328	1330	2.46317
chr1	1330	1331	2.39475
chr1	1331	1332	2.53159
chr1	1332	1333	2.73685
chr1	1333	1334	2.87369
chr1	1334	1335	3.01054
chr1	1335	1336	3.14738
chr1	1336	1338	3.35264
chr1	1338	1339	3.28422
chr1	1339	1340	3.35264
chr1	1340	1341	3.42106
chr1	1341	1342	3.48949
chr1	1342	1343	3.42106
chr1	1343	1344	3.55791
chr1	1344	1346	3.69475
chr1	1346	1347	3.83159
chr1	1347	1348	3.76317
chr1	1348	1349	3.90001
chr1	1349	1350	4.03686
chr1	1350	1351	3.96843
chr1	1351	1352	3.83159
chr1	1352	1353	3.69475
chr1	1353	1356	3.76317
chr1	1356	1358	3.55791
chr1	1358	1361	3.48949
chr1	1361	1362	3.42106
chr1	1362	1363	3.35264
chr1	1363	1365	3.42106
chr1	1365	1366	3.07896
chr1	1366	1368	2.66843
chr1	1368	1369	2.73685
chr1	1369	1370	2.53159
chr1	1370	1374	1.98422
chr1	1374	1377	1.84737
chr1	1377	1380	1.57369
chr1	1380	1381	1.43685
chr1	1381	1382	1.36843
chr1	1382	1383	1.23158
chr1	1383	1386	0.957898
chr1	1386	1387	0.889477
chr1	1387	1388	0.821055
chr1	1388	1389	0.615792
chr1	1389	1392	0.54737
chr1	1392	1395	0.342106
chr1	1395	1396	0.273685
chr1	1396	1401	0.205264
chr1	1401	1402	0.410528
chr1	1402	1403	0.273685
chr1	1403	1406	0.342106
chr1	1406	1425	0.273685
chr1	1425	1426	0.342106
chr1	1426	1436	0.410528
chr1	1436	1437	0.478949
chr1	1437	1438	0.615792
chr1	1438	1439	0.684213
chr1	1439	1440	0.752634
chr1	1440	1443	0.889477
chr1	1443	1444	1.02632
chr1	1444	1446	0.889477
chr1	1446	1447	0.957898
chr1	1447	1448	1.02632
chr1	1448	1449	1.09474
chr1	1449	1450	1.02632
chr1	1450	1451	1.16316
chr1	1451	1452	1.71053
chr1	1452	1453	1.98422
chr1	1453	1458	2.05264
chr1	1458	1461	1.98422
chr1	1461	1463	2.18948
chr1	1463	1467	2.12106
chr1	1467	1468	2.05264
chr1	1468	1469	1.98422
chr1	1469	1470	1.9158
chr1	1470	1476	1.98422
chr1	1476	1477	2.05264
chr1	1477	1481	1.9158
chr1	1481	1482	1.84737
chr1	1482	1483	1.57369
chr1	1483	1484	1.50527
chr1	1484	1485	1.3
chr1	1485	1486	1.23158
chr1	1486	1487	1.3
chr1	1487	1488	1.16316
chr1	1488	1489	0.957898
chr1	1489	1490	0.889477
chr1	1490	1493	0.957898
chr1	1493	1494	0.889477
chr1	1494	1495	0.752634
chr1	1495	1500	0.615792
chr1	1500	1501	0.752634
chr1	1501	1504	0.957898
chr1	1504	1511	0.889477
chr1	1511	1517	0.957898
chr1	1517	1518	1.02632
chr1	1518	1520	1.09474
chr1	1520	1521	1.02632
chr1	1521	1528	0.957898
chr1	1528	1531	0.752634
chr1	1531	1533	0.684213
chr1	1533	1538	0.54737
chr1	1538	1539	0.478949
chr1	1539	1540	0.342106
chr1	1540	1543	0.273685
chr1	1543	1550	0.205264
chr1	1550	1551	0.136843
chr1	1551	1553	0.205264
chr1	1553	1556	0.342106
chr1	1556	1557	0.410528
chr1	1557	1564	0.478949
chr1	1564	1568	0.615792
chr1	1568	1575	0.684213
chr1	1575	1577	0.752634
chr1	1577	1578	0.821055
chr1	1578	1586	0.889477
chr1	1586	1587	0.957898
chr1	1587	1590	1.02632
chr1	1590	1594	1.09474
chr1	1594	1596	1.02632
chr1	1596	1598	0.957898
chr1	1598	1601	0.889477
chr1	1601	1603	0.752634
chr1	1603	1604	0.821055
chr1	1604	1606	0.889477
chr1	1606	1607	0.957898
chr1	1607	1609	1.16316
chr1	1609	1612	1.23158
chr1	1612	1618	1.09474
chr1	1618	1621	0.957898
chr1	1621	1624	0.889477
chr1	1624	1627	0.821055
chr1	1627	1628	0.752634
chr1	1628	1629	0.889477
chr1	1629	1630	0.957898
chr1	1630	1635	0.889477
chr1	1635	1636	0.957898
chr1	1636	1637	1.23158
chr1	1637	1638	1.43685
chr1	1638	1639	1.50527
chr1	1639	1640	1.43685
chr1	1640	1641	1.64211
chr1	1641	1642	1.57369
chr1	1642	1643	1.64211
chr1	1643	1644	1.77895
chr1	1644	1645	1.84737
chr1	1645	1646	1.9158
chr1	1646	1648	2.05264
chr1	1648	1649	2.12106
chr1	1649	1650	1.98422
chr1	1650	1656	1.84737
chr1	1656	1658	1.9158
chr1	1658	1669	2.05264
chr1	1669	1671	2.12106
chr1	1671	1675	1.9158
chr1	1675	1676	1.84737
chr1	1676	1677	1.9158
chr1	1677	1679	1.50527
chr1	1679	1680	1.36843
chr1	1680	1681	1.3
chr1	1681	1682	1.23158
chr1	1682	1683	1.16316
chr1	1683	1684	1.02632
chr1	1684	1685	1.09474
chr1	1685	1687	0.821055
chr1	1687	1688	0.889477
chr1	1688	1691	0.821055
chr1	1691	1696	0.684213
chr1	1696	1697	0.752634
chr1	1697	1700	0.821055
chr1	1700	1706	0.752634
chr1	1706	1710	0.821055
chr1	1710	1717	0.752634
chr1	1717	1718	0.684213
chr1	1718	1721	0.752634
chr1	1721	1724	0.821055
chr1	1724	1725	0.684213
chr1	1725	1726	0.821055
chr1	1726	1728	0.752634
chr1	1728	1731	0.684213
chr1	1731	1739	0.752634
chr1	1739	1740	0.821055
chr1	1740	1743	0.752634
chr1	1743	1745	0.615792
chr1	1745	1746	0.684213
chr1	1746	1747	0.752634
chr1	1747	1749	0.821055
chr1	1749	1750	0.752634
chr1	1750	1751	0.821055
chr1	1751	1758	0.957898
chr1	1758	1759	1.02632
chr1	1759	1760	0.957898
chr1	1760	1762	0.889477
chr1	1762	1764	0.752634
chr1	1764	1765	0.684213
chr1	1765	1766	0.752634
chr1	1766	1768	0.821055
chr1	1768	1769	0.752634
chr1	1769	1770	0.821055
chr1	1770	1771	0.889477
chr1	1771	1772	0.957898
chr1	1772	1773	1.02632
chr1	1773	1774	1.09474
chr1	1774	1775	1.16316
chr1	1775	1776	1.23158
chr1	1776	1777	1.43685
chr1	1777	1778	1.36843
chr1	1778	1779	1.43685
chr1	1779	1781	1.50527
chr1	1781	1784	1.43685
chr1	1784	1787	1.36843
chr1	1787	1789	1.57369
chr1	1789	1791	1.64211
chr1	1791	1793	1.9158
chr1	1793	1794	1.84737
chr1	1794	1795	1.77895
chr1	1795	1799	1.71053
chr1	1799	1802	1.77895
chr1	1802	1808	1.71053
chr1	1808	1810	1.50527
chr1	1810	1811	1.43685
chr1	1811	1814	1.36843
chr1	1814	1817	1.23158
chr1	1817	1818	1.16316
chr1	1818	1819	0.821055
chr1	1819	1820	0.752634
chr1	1820	1823	0.684213
chr1	1823	1828	0.54737
chr1	1828	1829	0.615792
chr1	1829	1830	0.684213
chr1	1830	1832	0.752634
chr1	1832	1833	0.615792
chr1	1833	1839	0.752634
chr1	1839	1840	0.889477
chr1	1840	1841	0.957898
chr1	1841	1842	1.02632
chr1	1842	1843	1.57369
chr1	1843	1846	1.64211
chr1	1846	1847	1.71053
chr1	1847	1848	1.84737
chr1	1848	1849	1.9158
chr1	1849	1852	2.12106
chr1	1852	1855	2.2579
chr1	1855	1856	2.32632
chr1	1856	1857	2.46317
chr1	1857	1862	2.73685
chr1	1862	1864	2.66843
chr1	1864	1865	2.73685
chr1	1865	1866	2.66843
chr1	1866	1867	2.60001
chr1	1867	1868	2.87369
chr1	1868	1869	3.01054
chr1	1869	1870	3.76317
chr1	1870	1871	4.44738
chr1	1871	1872	4.78949
chr1	1872	1873	4.92633
chr1	1873	1874	4.85791
chr1	1874	1875	4.65265
chr1	1875	1877	4.58423
chr1	1877	1878	4.78949
chr1	1878	1879	4.92633
chr1	1879	1880	5.20002
chr1	1880	1881	5.33686
chr1	1881	1882	5.74739
chr1	1882	1883	5.54212
chr1	1883	1885	5.33686
chr1	1885	1886	4.92633
chr1	1886	1887	4.85791
chr1	1887	1888	4.92633
chr1	1888	1890	4.99475
chr1	1890	1892	4.92633
chr1	1892	1894	4.65265
chr1	1894	1895	4.51581
chr1	1895	1898	4.58423
chr1	1898	1899	4.65265
chr1	1899	1900	4.44738
chr1	1900	1902	4.31054
chr1	1902	1906	4.37896
chr1	1906	1907	4.10528
chr1	1907	1908	4.1737
chr1	1908	1909	4.31054
chr1	1909	1910	4.24212
chr1	1910	1911	3.90001
chr1	1911	1912	3.83159
chr1	1912	1913	3.2158
chr1	1913	1915	2.80527
chr1	1915	1916	2.87369
chr1	1916	1917	2.60001
chr1	1917	1919	2.46317
chr1	1919	1920	2.2579
chr1	1920	1921	2.18948
chr1	1921	1924	1.9158
chr1	1924	1925	1.77895
chr1	1925	1926	1.84737
chr1	1926	1929	1.9158
chr1	1929	1931	1.84737
chr1	1931	1936	1.71053
chr1	1936	1937	1.57369
chr1	1937	1938	1.36843
chr1	1938	1940	1.3
chr1	1940	1942	1.23158
chr1	1942	1948	1.16316
chr1	1948	1950	1.09474
chr1	1950	1954	0.889477
chr1	1954	1956	0.821055
chr1	1956	1964	0.684213
chr1	1964	1965	0.54737
chr1	1965	1969	0.342106
chr1	1969	1972	0.273685
chr1	1972	1973	0.205264
chr1	1973	1993	0.136843
chr1	1993	2000	0.0684213
chr1	2000	2064	0.0
chr1	2064	2070	0.0684213
chr1	2070	2073	0.136843
chr1	2073	2077	0.273685
chr1	2077	2079	0.342106
chr1	2079	2083	0.410528
chr1	2083	2084	0.478949
chr1	2084	2092	0.54737
chr1	2092	2094	0.615792
chr1	2094	2097	0.54737
chr1	2097	2106	0.478949
chr1	2106	2110	0.410528
chr1	2110	2112	0.478949
chr1	2112	2114	0.410528
chr1	2114	2117	0.342106
chr1	2117	2121	0.410528
chr1	2121	2123	0.54737
chr1	2123	2125	0.615792
chr1	2125	2129	0.54737
chr1	2129	2130	0.684213
chr1	2130	2137	0.752634
chr1	2137	2138	0.821055
chr1	2138	2139	0.957898
chr1	2139	2147	0.889477
chr1	2147	2152	0.957898
chr1	2152	2158	0.752634
chr1	2158	2162	0.821055
chr1	2162	2163	0.889477
chr1	2163	2164	0.821055
chr1	2164	2173	0.684213
chr1	2173	2177	0.752634
chr1	2177	2178	0.684213
chr1	2178	2180	0.615792
chr1	2180	2185	0.752634
chr1	2185	2190	0.821055
chr1	2190	2194	0.752634
chr1	2194	2197	0.821055
chr1	2197	2200	0.889477
chr1	2200	2203	0.821055
chr1	2203	2205	0.889477
chr1	2205	2206	0.957898
chr1	2206	2207	0.889477
chr1	2207	2212	0.821055
chr1	2212	2215	0.752634
chr1	2215	2216	0.957898
chr1	2216	2218	0.889477
chr1	2218	2219	0.957898
chr1	2219	2222	0.889477
chr1	2222	2223	0.684213
chr1	2223	2224	0.752634
chr1	2224	2225	0.821055
chr1	2225	2233	0.889477
chr1	2233	2236	0.957898
chr1	2236	2237	0.889477
chr1	2237	2238	0.957898
chr1	2238	2239	1.16316
chr1	2239	2240	1.36843
chr1	2240	2241	1.43685
chr1	2241	2242	1.36843
chr1	2242	2243	1.43685
chr1	2243	2244	1.57369
chr1	2244	2245	1.64211
chr1	2245	2246	1.9158
chr1	2246	2247	2.12106
chr1	2247	2249	2.18948
chr1	2249	2251	2.2579
chr1	2251	2253	2.32632
chr1	2253	2260	2.18948
chr1	2260	2263	2.05264
chr1	2263	2267	2.12106
chr1	2267	2272	2.05264
chr1	2272	2273	2.18948
chr1	2273	2274	3.01054
chr1	2274	2275	4.65265
chr1	2275	2276	5.81581
chr1	2276	2277	7.25266
chr1	2277	2278	9.16845
chr1	2278	2279	15.4632
chr1	2279	2280	17.5159
chr1	2280	2281	18.3369
chr1	2281	2282	18.4737
chr1	2282	2283	18.679
chr1	2283	2284	19.0211
chr1	2284	2285	19.158
chr1	2285	2286	19.3632
chr1	2286	2287	19.5685
chr1	2287	2288	21.758
chr1	2288	2289	22.2369
chr1	2289	2290	22.9211
chr1	2290	2291	23.4001
chr1	2291	2292	25.3159
chr1	2292	2293	25.9317
chr1	2293	2294	26.479
chr1	2294	2295	26.6843
chr1	2295	2296	28.6001
chr1	2296	2298	28.8054
chr1	2298	2299	29.2843
chr1	2299	2300	30.0369
chr1	2300	2301	30.5159
chr1	2301	2302	30.7896
chr1	2302	2303	32.0896
chr1	2303	2304	33.5264
chr1	2304	2305	35.1685
chr1	2305	2306	36.1264
chr1	2306	2307	37.5633
chr1	2307	2308	38.3843
chr1	2308	2309	39.0686
chr1	2309	2310	39.4107
chr1	2310	2311	39.4791
chr1	2311	2312	40.3686
chr1	2312	2313	40.5054
chr1	2313	2314	40.7107
chr1	2314	2315	40.5738
chr1	2315	2316	39.2738
chr1	2316	2317	39.0001
chr1	2317	2318	37.7001
chr1	2318	2319	34.9633
chr1	2319	2320	34.5527
chr1	2320	2321	32.4317
chr1	2321	2322	26.2738
chr1	2322	2323	26.2054
chr1	2323	2324	25.1106
chr1	2324	2325	24.358
chr1	2325	2326	23.7422
chr1	2326	2327	23.058
chr1	2327	2328	22.579
chr1	2328	2329	22.1001
chr1	2329	2330	21.2106
chr1	2330	2331	22.4422
chr1	2331	2332	22.2369
chr1	2332	2333	21.8264
chr1	2333	2334	20.8685
chr1	2334	2335	20.6632
chr1	2335	2336	20.1843
chr1	2336	2337	19.158
chr1	2337	2338	19.2948
chr1	2338	2339	18.5422
chr1	2339	2340	18.6106
chr1	2340	2341	18.2685
chr1	2341	2342	17.6527
chr1	2342	2343	17.7211
chr1	2343	2344	17.379
chr1	2344	2345	16.9001
chr1	2345	2346	15.6001
chr1	2346	2347	14.0948
chr1	2347	2348	12.7264
chr1	2348	2349	11.3579
chr1	2349	2350	12.179
chr1	2350	2351	12.6579
chr1	2351	2352	11.7685
chr1	2352	2353	11.6316
chr1	2353	2354	11.0158
chr1	2354	2355	12.6579
chr1	2355	2356	13.8895
chr1	2356	2357	14.2316
chr1	2357	2358	15.3264
chr1	2358	2359	15.5316
chr1	2359	2360	15.6685
chr1	2360	2361	16.079
chr1	2361	2362	16.3527
chr1	2362	2363	16.4211
chr1	2363	2366	16.8316
chr1	2366	2367	16.558
chr1	2367	2368	16.6264
chr1	2368	2369	16.4895
chr1	2369	2370	16.2843
chr1	2370	2371	16.079
chr1	2371	2372	15.7369
chr1	2372	2373	11.7685
chr1	2373	2374	11.9737
chr1	2374	2375	12.4527
chr1	2375	2376	12.5211
chr1	2376	2380	12.7264
chr1	2380	2381	12.3843
chr1	2381	2382	11.9737
chr1	2382	2383	11.5632
chr1	2383	2384	11.2895
chr1	2384	2385	11.2211
chr1	2385	2386	11.1527
chr1	2386	2387	10.9474
chr1	2387	2388	10.3316
chr1	2388	2389	9.92109
chr1	2389	2390	9.57898
chr1	2390	2391	9.37372
chr1	2391	2392	8.89477
chr1	2392	2393	8.3474
chr1	2393	2394	8.07371
chr1	2394	2395	7.86845
chr1	2395	2396	7.80003
chr1	2396	2397	7.59476
chr1	2397	2398	5.54212
chr1	2398	2399	4.44738
chr1	2399	2400	4.10528
chr1	2400	2401	3.55791
chr1	2401	2402	3.62633
chr1	2402	2403	3.48949
chr1	2403	2404	3.07896
chr1	2404	2405	2.87369
chr1	2405	2406	2.73685
chr1	2406	2407	2.53159
chr1	2407	2408	2.94212
chr1	2408	2409	3.69475
chr1	2409	2410	4.10528
chr1	2410	2412	4.31054
chr1	2412	2413	4.44738
chr1	2413	2414	4.58423
chr1	2414	2416	4.65265
chr1	2416	2417	4.24212
chr1	2417	2418	4.10528
chr1	2418	2419	3.90001
chr1	2419	2420	3.76317
chr1	2420	2424	3.69475
chr1	2424	2427	3.83159
chr1	2427	2429	3.76317
chr1	2429	2430	3.62633
chr1	2430	2431	3.48949
chr1	2431	2432	3.35264
chr1	2432	2434	3.28422
chr1	2434	2435	3.2158
chr1	2435	2436	3.14738
chr1	2436	2437	3.07896
chr1	2437	2438	3.01054
chr1	2438	2439	3.07896
chr1	2439	2440	3.35264
chr1	2440	2442	3.55791
chr1	2442	2443	3.90001
chr1	2443	2444	3.96843
chr1	2444	2447	4.03686
chr1	2447	2448	4.24212
chr1	2448	2449	4.03686
chr1	2449	2450	3.90001
chr1	2450	2451	3.48949
chr1	2451	2452	3.2158
chr1	2452	2454	3.01054
chr1	2454	2456	2.66843
chr1	2456	2457	2.73685
chr1	2457	2458	2.80527
chr1	2458	2459	2.73685
chr1	2459	2460	2.87369
chr1	2460	2461	3.01054
chr1	2461	2467	2.94212
chr1	2467	2469	2.80527
chr1	2469	2470	3.35264
chr1	2470	2471	3.96843
chr1	2471	2472	4.37896
chr1	2472	2473	4.51581
chr1	2473	2474	5.1316
chr1	2474	2475	5.54212
chr1	2475	2476	5.74739
chr1	2476	2477	5.88423
chr1	2477	2478	5.81581
chr1	2478	2479	5.74739
chr1	2479	2481	4.99475
chr1	2481	2484	5.1316
chr1	2484	2485	5.40528
chr1	2485	2486	5.54212
chr1	2486	2487	5.61055
chr1	2487	2488	5.54212
chr1	2488	2489	5.61055
chr1	2489	2490	5.67897
chr1	2490	2494	5.4737
chr1	2494	2495	5.20002
chr1	2495	2496	5.1316
chr1	2496	2497	4.92633
chr1	2497	2499	4.85791
chr1	2499	2500	4.78949
chr1	2500	2501	4.65265
chr1	2501	2502	4.58423
chr1	2502	2503	4.51581
chr1	2503	2505	4.31054
chr1	2505	2506	4.24212
chr1	2506	2507	4.1737
chr1	2507	2510	4.03686
chr1	2510	2512	3.90001
chr1	2512	2513	3.69475
chr1	2513	2514	5.67897
chr1	2514	2515	5.54212
chr1	2515	2516	5.81581
chr1	2516	2517	5.1316
chr1	2517	2518	4.92633
chr1	2518	2519	4.65265
chr1	2519	2522	4.58423
chr1	2522	2523	4.65265
chr1	2523	2524	4.58423
chr1	2524	2525	4.37896
chr1	2525	2526	4.31054
chr1	2526	2527	4.24212
chr1	2527	2528	4.10528
chr1	2528	2529	4.03686
chr1	2529	2530	3.96843
chr1	2530	2531	3.90001
chr1	2531	2532	3.83159
chr1	2532	2537	3.76317
chr1	2537	2538	3.55791
chr1	2538	2541	3.62633
chr1	2541	2544	3.55791
chr1	2544	2546	3.48949
chr1	2546	2548	3.42106
chr1	2548	2549	2.94212
chr1	2549	2551	2.73685
chr1	2551	2552	2.66843
chr1	2552	2553	2.46317
chr1	2553	2554	2.32632
chr1	2554	2555	2.12106
chr1	2555	2556	1.98422
chr1	2556	2557	0.684213
chr1	2557	2558	0.615792
chr1	2558	2559	0.54737
chr1	2559	2560	0.615792
chr1	2560	2561	0.752634
chr1	2561	2562	0.889477
chr1	2562	2563	1.02632
chr1	2563	2566	0.957898
chr1	2566	2567	1.02632
chr1	2567	2570	1.09474
chr1	2570	2572	1.16316
chr1	2572	2579	1.23158
chr1	2579	2581	1.3
chr1	2581	2583	1.23158
chr1	2583	2595	1.09474
chr1	2595	2596	1.23158
chr1	2596	2597	1.57369
chr1	2597	2599	1.16316
chr1	2599	2600	1.23158
chr1	2600	2601	1.3
chr1	2601	2602	1.36843
chr1	2602	2603	1.50527
chr1	2603	2605	1.36843
chr1	2605	2606	1.23158
chr1	2606	2609	1.3
chr1	2609	2611	1.16316
chr1	2611	2612	1.09474
chr1	2612	2614	1.36843
chr1	2614	2615	1.50527
chr1	2615	2617	1.57369
chr1	2617	2619	1.50527
chr1	2619	2623	1.43685
chr1	2623	2629	1.50527
chr1	2629	2631	1.57369
chr1	2631	2633	1.64211
chr1	2633	2634	1.71053
chr1	2634	2635	1.77895
chr1	2635	2636	1.64211
chr1	2636	2638	1.71053
chr1	2638	2639	1.64211
chr1	2639	2641	1.50527
chr1	2641	2643	1.3
chr1	2643	2644	1.23158
chr1	2644	2645	1.09474
chr1	2645	2647	0.889477
chr1	2647	2650	1.09474
chr1	2650	2651	1.02632
chr1	2651	2653	0.957898
chr1	2653	2655	1.02632
chr1	2655	2656	0.821055
chr1	2656	2657	0.752634
chr1	2657	2665	0.615792
chr1	2665	2666	0.54737
chr1	2666	2668	0.615792
chr1	2668	2671	0.54737
chr1	2671	2675	0.684213
chr1	2675	2678	0.54737
chr1	2678	2688	0.478949
chr1	2688	2689	0.54737
chr1	2689	2690	0.478949
chr1	2690	2696	0.342106
chr1	2696	2703	0.273685
chr1	2703	2709	0.342106
chr1	2709	2713	0.273685
chr1	2713	2714	0.136843
chr1	2714	2722	0.0684213
chr1	2722	2737	0.136843
chr1	2737	2760	0.0684213
chr1	2760	2776	0.0
chr1	2776	2779	0.136843
chr1	2779	2783	0.205264
chr1	2783	2789	0.273685
chr1	2789	2817	0.342106
chr1	2817	2818	0.273685
chr1	2818	2819	0.205264
chr1	2819	2822	0.136843
chr1	2822	2826	0.0684213
chr1	2826	2909	0.0
chr1	2909	2918	0.0684213
chr1	2918	2954	0.136843
chr1	2954	2976	0.205264
chr1	2976	2983	0.273685
chr1	2983	2994	0.342106
chr1	2994	2995	0.273685
chr1	2995	2997	0.205264
chr1	2997	3026	0.136843
chr1	3026	3037	0.205264
chr1	3037	3038	0.273685
chr1	3038	3047	0.342106
chr1	3047	3061	0.273685
chr1	3061	3063	0.205264
chr1	3063	3064	0.273685
chr1	3064	3069	0.342106
chr1	3069	3073	0.273685
chr1	3073	3075	0.342106
chr1	3075	3081	0.273685
chr1	3081	3087	0.205264
chr1	3087	3088	0.342106
chr1	3088	3090	0.410528
chr1	3090	3094	0.478949
chr1	3094	3096	0.54737
chr1	3096	3098	0.615792
chr1	3098	3105	0.54737
chr1	3105	3113	0.478949
chr1	3113	3120	0.410528
chr1	3120	3130	0.478949
chr1	3130	3131	0.342106
chr1	3131	3133	0.273685
chr1	3133	3137	0.205264
chr1	3137	3139	0.136843
chr1	3139	3144	0.0684213
chr1	3144	3148	0.136843
chr1	3148	3161	0.205264
chr1	3161	3182	0.136843
chr1	3182	3186	0.205264
chr1	3186	3188	0.136843
chr1	3188	3196	0.0684213
chr1	3196	3204	0.136843
chr1	3204	3218	0.205264
chr1	3218	3219	0.273685
chr1	3219	3220	0.342106
chr1	3220	3223	0.410528
chr1	3223	3233	0.342106
chr1	3233	3236	0.410528
chr1	3236	3238	0.615792
chr1	3238	3239	0.54737
chr1	3239	3262	0.615792
chr1	3262	3267	0.54737
chr1	3267	3270	0.615792
chr1	3270	3272	0.54737
chr1	3272	3275	0.615792
chr1	3275	3278	0.684213
chr1	3278	3279	0.615792
chr1	3279	3282	0.478949
chr1	3282	3288	0.342106
chr1	3288	3289	0.410528
chr1	3289	3295	0.54737
chr1	3295	3296	0.478949
chr1	3296	3301	0.54737
chr1	3301	3307	0.478949
chr1	3307	3308	0.54737
chr1	3308	3311	0.615792
chr1	3311	3312	0.684213
chr1	3312	3315	0.752634
chr1	3315	3319	0.684213
chr1	3319	3323	0.752634
chr1	3323	3325	0.684213
chr1	3325	3331	0.615792
chr1	3331	3348	0.54737
chr1	3348	3350	0.478949
chr1	3350	3351	0.410528
chr1	3351	3353	0.342106
chr1	3353	3354	0.273685
chr1	3354	3355	0.205264
chr1	3355	3357	0.136843
chr1	3357	3358	0.0684213
chr1	3358	3378	0.136843
chr1	3378	3379	0.205264
chr1	3379	3395	0.136843
chr1	3395	3421	0.0684213
chr1	3421	3456	0.0
chr1	3456	3495	0.0684213
chr1	3495	3499	0.136843
chr1	3499	3515	0.0684213
chr1	3515	3516	0.136843
chr1	3516	3517	0.205264
chr1	3517	3552	0.273685
chr1	3552	3559	0.205264
chr1	3559	3563	0.0684213
chr1	3563	3565	0.0
chr1	3565	3581	0.0684213
chr1	3581	3594	0.136843
chr1	3594	3597	0.205264
chr1	3597	3606	0.342106
chr1	3606	3616	0.273685
chr1	3616	3623	0.205264
chr1	3623	3625	0.136843
chr1	3625	3630	0.205264
chr1	3630	3637	0.273685
chr1	3637	3639	0.205264
chr1	3639	3640	0.273685
chr1	3640	3667	0.205264
chr1	3667	3673	0.136843
chr1	3673	3676	0.0684213
chr1	3676	3682	0.136843
chr1	3682	3692	0.0684213
chr1	3692	3697	0.136843
chr1	3697	3702	0.205264
chr1	3702	3703	0.136843
chr1	3703	3717	0.205264
chr1	3717	3732	0.273685
chr1	3732	3735	0.205264
chr1	3735	3737	0.273685
chr1	3737	3740	0.410528
chr1	3740	3746	0.342106
chr1	3746	3760	0.273685
chr1	3760	3772	0.205264
chr1	3772	3778	0.273685
chr1	3778	3786	0.0684213
chr1	3786	3789	0.136843
chr1	3789	3790	0.205264
chr1	3790	3793	0.273685
chr1	3793	3809	0.342106
chr1	3809	3815	0.478949
chr1	3815	3829	0.410528
chr1	3829	3831	0.478949
chr1	3831	3843	0.342106
chr1	3843	3845	0.410528
chr1	3845	3852	0.342106
chr1	3852	3855	0.273685
chr1	3855	3856	0.342106
chr1	3856	3859	0.410528
chr1	3859	3865	0.478949
chr1	3865	3867	0.54737
chr1	3867	3875	0.478949
chr1	3875	3876	0.54737
chr1	3876	3878	0.478949
chr1	3878	3879	0.410528
chr1	3879	3885	0.478949
chr1	3885	3899	0.410528
chr1	3899	3904	0.273685
chr1	3904	3906	0.342106
chr1	3906	3908	0.410528
chr1	3908	3911	0.342106
chr1	3911	3914	0.273685
chr1	3914	3918	0.410528
chr1	3918	3919	0.478949
chr1	3919	3920	0.410528
chr1	3920	3926	0.342106
chr1	3926	3934	0.410528
chr1	3934	3937	0.478949
chr1	3937	3940	0.54737
chr1	3940	3948	0.615792
chr1	3948	3950	0.54737
chr1	3950	3951	0.615792
chr1	3951	3956	0.684213
chr1	3956	3957	0.752634
chr1	3957	3958	0.615792
chr1	3958	3964	0.54737
chr1	3964	3976	0.478949
chr1	3976	3977	0.410528
chr1	3977	3981	0.342106
chr1	3981	3989	0.205264
chr1	3989	3994	0.136843
chr1	3994	3998	0.0684213
chr1	3998	4006	0.0
chr1	4006	4017	0.0684213
chr1	4017	4023	0.136843
chr1	4023	4031	0.273685
chr1	4031	4044	0.342106
chr1	4044	4047	0.410528
chr1	4047	4058	0.342106
chr1	4058	4060	0.478949
chr1	4060	4066	0.410528
chr1	4066	4067	0.273685
chr1	4067	4073	0.342106
chr1	4073	4082	0.273685
chr1	4082	4087	0.342106
chr1	4087	4089	0.273685
chr1	4089	4100	0.205264
chr1	4100	4106	0.136843
chr1	4106	4107	0.0684213
chr1	4107	4125	0.136843
chr1	4125	4148	0.0684213
chr1	4148	4165	0.0
chr1	4165	4193	0.0684213
chr1	4193	4200	0.136843
chr1	4200	4202	0.205264
chr1	4202	4218	0.136843
chr1	4218	4231	0.205264
chr1	4231	4234	0.273685
chr1	4234	4243	0.205264
chr1	4243	4248	0.136843
chr1	4248	4252	0.205264
chr1	4252	4253	0.273685
chr1	4253	4260	0.410528
chr1	4260	4267	0.342106
chr1	4267	4274	0.273685
chr1	4274	4282	0.205264
chr1	4282	4290	0.273685
chr1	4290	4293	0.205264
chr1	4293	4296	0.273685
chr1	4296	4299	0.136843
chr1	4299	4322	0.205264
chr1	4322	4328	0.136843
chr1	4328	4331	0.205264
chr1	4331	4333	0.273685
chr1	4333	4342	0.205264
chr1	4342	4348	0.136843
chr1	4348	4355	0.205264
chr1	4355	4361	0.273685
chr1	4361	4364	0.342106
chr1	4364	4366	0.410528
chr1	4366	4371	0.342106
chr1	4371	4383	0.273685
chr1	4383	4391	0.342106
chr1	4391	4397	0.273685
chr1	4397	4401	0.205264
chr1	4401	4402	0.136843
chr1	4402	4404	0.0684213
chr1	4404	4410	0.136843
chr1	4410	4411	0.0684213
chr1	4411	4429	0.136843
chr1	4429	4454	0.0684213
chr1	4454	4456	0.0
chr1	4456	4462	0.0684213
chr1	4462	4492	0.136843
chr1	4492	4499	0.0684213
chr1	4499	4504	0.0
chr1	4504	4523	0.0684213
chr1	4523	4541	0.136843
chr1	4541	4608	0.0684213
chr1	4608	4622	0.0
chr1	4622	4627	0.0684213
chr1	4627	4628	0.136843
chr1	4628	4638	0.205264
chr1	4638	4640	0.273685
chr1	4640	4653	0.342106
chr1	4653	4660	0.273685
chr1	4660	4663	0.342106
chr1	4663	4665	0.410528
chr1	4665	4666	0.273685
chr1	4666	4667	0.342106
chr1	4667	4677	0.410528
chr1	4677	4678	0.273685
chr1	4678	4679	0.342106
chr1	4679	4681	0.410528
chr1	4681	4692	0.478949
chr1	4692	4705	0.410528
chr1	4705	4707	0.273685
chr1	4707	4708	0.136843
chr1	4708	4710	0.273685
chr1	4710	4722	0.205264
chr1	4722	4738	0.136843
chr1	4738	4750	0.205264
chr1	4750	4751	0.136843
chr1	4751	4780	0.0684213
chr1	4780	4782	0.0
chr1	4782	4783	0.0684213
chr1	4783	4804	0.136843
chr1	4804	4807	0.205264
chr1	4807	4813	0.273685
chr1	4813	4814	0.342106
chr1	4814	4821	0.410528
chr1	4821	4825	0.478949
chr1	4825	4838	0.342106
chr1	4838	4847	0.410528
chr1	4847	4850	0.342106
chr1	4850	4855	0.273685
chr1	4855	4861	0.136843
chr1	4861	4864	0.205264
chr1	4864	4866	0.136843
chr1	4866	4869	0.205264
chr1	4869	4881	0.273685
chr1	4881	4898	0.205264
chr1	4898	4900	0.136843
chr1	4900	4902	0.0684213
chr1	4902	4936	0.0
chr1	4936	4958	0.136843
chr1	4958	4966	0.205264
chr1	4966	4975	0.273685
chr1	4975	4978	0.342106
chr1	4978	4985	0.205264
chr1	4985	4992	0.273685
chr1	4992	5000	0.342106
chr1	5000	5005	0.273685
chr1	5005	5007	0.342106
chr1	5007	5018	0.273685
chr1	5018	5028	0.205264
chr1	5028	5035	0.136843
chr1	5035	5047	0.0684213
chr1	5047	5155	0.0
chr1	5155	5165	0.0684213
chr1	5165	5168	0.205264
chr1	5168	5169	0.273685
chr1	5169	5198	0.342106
chr1	5198	5199	0.273685
chr1	5199	5206	0.205264
chr1	5206	5208	0.136843
chr1	5208	5212	0.0684213
chr1	5212	5214	0.0
chr1	5214	5218	0.0684213
chr1	5218	5219	0.205264
chr1	5219	5223	0.273685
chr1	5223	5257	0.342106
chr1	5257	5259	0.273685
chr1	5259	5261	0.205264
chr1	5261	5266	0.0684213
chr1	5266	5358	0.0
chr1	5358	5359	0.0684213
chr1	5359	5370	0.136843
chr1	5370	5400	0.205264
chr1	5400	5402	0.136843
chr1	5402	5412	0.0684213
chr1	5412	5415	0.0
chr1	5415	5430	0.0684213
chr1	5430	5442	0.136843
chr1	5442	5447	0.205264
chr1	5447	5448	0.136843
chr1	5448	5452	0.205264
chr1	5452	5457	0.273685
chr1	5457	5470	0.342106
chr1	5470	5473	0.410528
chr1	5473	5474	0.478949
chr1	5474	5483	0.410528
chr1	5483	5494	0.342106
chr1	5494	5500	0.273685
chr1	5500	5504	0.205264
chr1	5504	5513	0.136843
chr1	5513	5518	0.205264
chr1	5518	5536	0.136843
chr1	5536	5538	0.205264
chr1	5538	5543	0.410528
chr1	5543	5549	0.478949
chr1	5549	5554	0.54737
chr1	5554	5556	0.410528
chr1	5556	5560	0.478949
chr1	5560	5574	0.54737
chr1	5574	5577	0.478949
chr1	5577	5578	0.410528
chr1	5578	5579	0.478949
chr1	5579	5581	0.410528
chr1	5581	5582	0.54737
chr1	5582	5583	0.684213
chr1	5583	5584	0.752634
chr1	5584	5586	0.889477
chr1	5586	5587	0.821055
chr1	5587	5589	0.889477
chr1	5589	5597	0.752634
chr1	5597	5598	0.821055
chr1	5598	5600	0.889477
chr1	5600	5601	0.957898
chr1	5601	5607	1.02632
chr1	5607	5608	1.09474
chr1	5608	5611	1.02632
chr1	5611	5615	1.09474
chr1	5615	5617	1.02632
chr1	5617	5619	0.957898
chr1	5619	5620	0.889477
chr1	5620	5622	0.821055
chr1	5622	5626	0.752634
chr1	5626	5627	0.684213
chr1	5627	5634	0.615792
chr1	5634	5638	0.684213
chr1	5638	5639	0.615792
chr1	5639	5640	0.54737
chr1	5640	5646	0.410528
chr1	5646	5647	0.342106
chr1	5647	5653	0.410528
chr1	5653	5657	0.478949
chr1	5657	5665	0.615792
chr1	5665	5670	0.54737
chr1	5670	5677	0.478949
chr1	5677	5682	0.410528
chr1	5682	5683	0.478949
chr1	5683	5690	0.410528
chr1	5690	5694	0.273685
chr1	5694	5698	0.205264
chr1	5698	5700	0.136843
chr1	5700	5714	0.0684213
chr1	5714	5725	0.136843
chr1	5725	5737	0.0684213
chr1	5737	5739	0.136843
chr1	5739	5741	0.205264
chr1	5741	5755	0.273685
chr1	5755	5757	0.205264
chr1	5757	5759	0.136843
chr1	5759	5780	0.205264
chr1	5780	5782	0.136843
chr1	5782	5784	0.205264
chr1	5784	5786	0.136843
chr1	5786	5800	0.205264
chr1	5800	5802	0.136843
chr1	5802	5825	0.205264
chr1	5825	5829	0.136843
chr1	5829	5832	0.0684213
chr1	5832	5844	0.136843
chr1	5844	5851	0.0684213
chr1	5851	5864	0.136843
chr1	5864	5866	0.205264
chr1	5866	5874	0.273685
chr1	5874	5880	0.205264
chr1	5880	5888	0.136843
chr1	5888	5899	0.0684213
chr1	5899	5902	0.136843
chr1	5902	5906	0.205264
chr1	5906	5929	0.136843
chr1	5929	5937	0.0684213
chr1	5937	5979	0.0
chr1	5979	5984	0.0684213
chr1	5984	5986	0.136843
chr1	5986	6004	0.205264
chr1	6004	6007	0.273685
chr1	6007	6019	0.410528
chr1	6019	6027	0.342106
chr1	6027	6047	0.205264
chr1	6047	6050	0.136843
chr1	6050	6052	0.0
chr1	6052	6081	0.0684213
chr1	6081	6086	0.0
chr1	6086	6087	0.0684213
chr1	6087	6101	0.136843
chr1	6101	6105	0.273685
chr1	6105	6125	0.342106
chr1	6125	6129	0.410528
chr1	6129	6130	0.342106
chr1	6130	6131	0.273685
chr1	6131	6142	0.342106
chr1	6142	6143	0.273685
chr1	6143	6145	0.205264
chr1	6145	6146	0.136843
chr1	6146	6148	0.205264
chr1	6148	6174	0.136843
chr1	6174	6183	0.0684213
chr1	6183	6184	0.0
chr1	6184	6215	0.0684213
chr1	6215	6217	0.136843
chr1	6217	6221	0.205264
chr1	6221	6231	0.136843
chr1	6231	6248	0.205264
chr1	6248	6250	0.136843
chr1	6250	6259	0.205264
chr1	6259	6264	0.136843
chr1	6264	6269	0.205264
chr1	6269	6271	0.273685
chr1	6271	6274	0.342106
chr1	6274	6284	0.273685
chr1	6284	6287	0.342106
chr1	6287	6291	0.410528
chr1	6291	6306	0.342106
chr1	6306	6307	0.410528
chr1	6307	6312	0.342106
chr1	6312	6314	0.273685
chr1	6314	6315	0.205264
chr1	6315	6317	0.273685
chr1	6317	6320	0.342106
chr1	6320	6327	0.478949
chr1	6327	6330	0.410528
chr1	6330	6333	0.342106
chr1	6333	6355	0.273685
chr1	6355	6358	0.136843
chr1	6358	6365	0.0684213
chr1	6365	6369	0.136843
chr1	6369	6371	0.273685
chr1	6371	6377	0.342106
chr1	6377	6384	0.410528
chr1	6384	6393	0.615792
chr1	6393	6405	0.684213
chr1	6405	6406	0.615792
chr1	6406	6407	0.684213
chr1	6407	6408	0.615792
chr1	6408	6411	0.54737
chr1	6411	6412	0.478949
chr1	6412	6428	0.342106
chr1	6428	6432	0.205264
chr1	6432	6436	0.136843
chr1	6436	6448	0.0684213
chr1	6448	6580	0.0
chr1	6580	6585	0.0684213
chr1	6585	6597	0.136843
chr1	6597	6622	0.205264
chr1	6622	6628	0.136843
chr1	6628	6640	0.0684213
chr1	6640	6643	0.0
chr1	6643	6653	0.0684213
chr1	6653	6659	0.136843
chr1	6659	6664	0.205264
chr1	6664	6666	0.273685
chr1	6666	6675	0.342106
chr1	6675	6682	0.478949
chr1	6682	6685	0.410528
chr1	6685	6691	0.478949
chr1	6691	6695	0.410528
chr1	6695	6702	0.342106
chr1	6702	6705	0.273685
chr1	6705	6709	0.205264
chr1	6709	6716	0.136843
chr1	6716	6719	0.205264
chr1	6719	6728	0.136843
chr1	6728	6732	0.0684213
chr1	6732	6733	0.0
chr1	6733	6771	0.0684213
chr1	6771	6857	0.0
chr1	6857	6864	0.0684213
chr1	6864	6898	0.136843
chr1	6898	6901	0.0684213
chr1	6901	6902	0.136843
chr1	6902	6903	0.0684213
chr1	6903	6935	0.136843
chr1	6935	6937	0.0684213
chr1	6937	6948	0.0
chr1	6948	6949	0.0684213
chr1	6949	6957	0.136843
chr1	6957	6959	0.205264
chr1	6959	6961	0.273685
chr1	6961	6967	0.342106
chr1	6967	6968	0.478949
chr1	6968	6971	0.54737
chr1	6971	6974	0.615792
chr1	6974	6992	0.54737
chr1	6992	7000	0.478949
chr1	7000	7002	0.410528
chr1	7002	7011	0.273685
chr1	7011	7013	0.0684213
chr1	7013	7093	0.0
chr1	7093	7105	0.0684213
chr1	7105	7110	0.136843
chr1	7110	7126	0.205264
chr1	7126	7136	0.273685
chr1	7136	7138	0.205264
chr1	7138	7146	0.136843
chr1	7146	7158	0.0684213
chr1	7158	7160	0.136843
chr1	7160	7168	0.205264
chr1	7168	7182	0.136843
chr1	7182	7187	0.0684213
chr1	7187	7188	0.136843
chr1	7188	7192	0.205264
chr1	7192	7203	0.273685
chr1	7203	7210	0.205264
chr1	7210	7212	0.273685
chr1	7212	7228	0.205264
chr1	7228	7229	0.342106
chr1	7229	7233	0.273685
chr1	7233	7235	0.410528
chr1	7235	7246	0.342106
chr1	7246	7252	0.410528
chr1	7252	7253	0.342106
chr1	7253	7254	0.273685
chr1	7254	7258	0.342106
chr1	7258	7261	0.410528
chr1	7261	7265	0.342106
chr1	7265	7266	0.410528
chr1	7266	7268	0.478949
chr1	7268	7274	0.54737
chr1	7274	7288	0.478949
chr1	7288	7294	0.410528
chr1	7294	7299	0.342106
chr1	7299	7300	0.273685
chr1	7300	7310	0.205264
chr1	7310	7311	0.273685
chr1	7311	7313	0.205264
chr1	7313	7348	0.136843
chr1	7348	7393	0.0684213
chr1	7393	7409	0.0
chr1	7409	7417	0.136843
chr1	7417	7420	0.205264
chr1	7420	7436	0.273685
chr1	7436	7448	0.342106
chr1	7448	7452	0.410528
chr1	7452	7456	0.273685
chr1	7456	7460	0.342106
chr1	7460	7462	0.273685
chr1	7462	7463	0.205264
chr1	7463	7471	0.273685
chr1	7471	7479	0.205264
chr1	7479	7490	0.273685
chr1	7490	7496	0.205264
chr1	7496	7498	0.136843
chr1	7498	7512	0.0684213
chr1	7512	7522	0.136843
chr1	7522	7525	0.0684213
chr1	7525	7538	0.136843
chr1	7538	7541	0.205264
chr1	7541	7551	0.273685
chr1	7551	7554	0.342106
chr1	7554	7558	0.273685
chr1	7558	7568	0.342106
chr1	7568	7580	0.273685
chr1	7580	7581	0.342106
chr1	7581	7584	0.273685
chr1	7584	7594	0.205264
chr1	7594	7601	0.136843
chr1	7601	7621	0.0684213
chr1	7621	7676	0.0
chr1	7676	7682	0.0684213
chr1	7682	7700	0.136843
chr1	7700	7703	0.205264
chr1	7703	7704	0.273685
chr1	7704	7724	0.342106
chr1	7724	7728	0.410528
chr1	7728	7738	0.342106
chr1	7738	7742	0.410528
chr1	7742	7747	0.342106
chr1	7747	7752	0.273685
chr1	7752	7760	0.205264
chr1	7760	7766	0.136843
chr1	7766	7781	0.0684213
chr1	7781	7788	0.0
chr1	7788	7797	0.136843
chr1	7797	7804	0.205264
chr1	7804	7807	0.273685
chr1	7807	7824	0.342106
chr1	7824	7827	0.410528
chr1	7827	7829	0.478949
chr1	7829	7831	0.615792
chr1	7831	7847	0.478949
chr1	7847	7850	0.410528
chr1	7850	7860	0.342106
chr1	7860	7861	0.273685
chr1	7861	7863	0.205264
chr1	7863	7872	0.136843
chr1	7872	7883	0.0684213
chr1	7883	7917	0.0
chr1	7917	7960	0.0684213
chr1	7960	7992	0.0
chr1	7992	8029	0.0684213
chr1	8029	8032	0.0
chr1	8032	8038	0.0684213
chr1	8038	8042	0.136843
chr1	8042	8056	0.205264
chr1	8056	8060	0.273685
chr1	8060	8073	0.342106
chr1	8073	8080	0.273685
chr1	8080	8082	0.205264
chr1	8082	8084	0.136843
chr1	8084	8087	0.205264
chr1	8087	8099	0.273685
chr1	8099	8101	0.205264
chr1	8101	8110	0.136843
chr1	8110	8117	0.342106
chr1	8117	8123	0.273685
chr1	8123	8125	0.342106
chr1	8125	8127	0.410528
chr1	8127	8130	0.478949
chr1	8130	8132	0.54737
chr1	8132	8150	0.615792
chr1	8150	8151	0.684213
chr1	8151	8153	0.615792
chr1	8153	8157	0.478949
chr1	8157	8165	0.54737
chr1	8165	8166	0.615792
chr1	8166	8168	0.410528
chr1	8168	8170	0.342106
chr1	8170	8178	0.205264
chr1	8178	8191	0.273685
chr1	8191	8196	0.205264
chr1	8196	8200	0.273685
chr1	8200	8206	0.205264
chr1	8206	8221	0.136843
chr1	8221	8239	0.0684213
chr1	8239	8249	0.0
chr1	8249	8258	0.0684213
chr1	8258	8265	0.136843
chr1	8265	8276	0.205264
chr1	8276	8285	0.273685
chr1	8285	8287	0.205264
chr1	8287	8288	0.273685
chr1	8288	8294	0.205264
chr1	8294	8299	0.273685
chr1	8299	8306	0.205264
chr1	8306	8308	0.136843
chr1	8308	8312	0.342106
chr1	8312	8322	0.478949
chr1	8322	8323	0.54737
chr1	8323	8328	0.615792
chr1	8328	8330	0.684213
chr1	8330	8334	0.615792
chr1	8334	8341	0.54737
chr1	8341	8343	0.615792
chr1	8343	8344	0.684213
chr1	8344	8351	0.752634
chr1	8351	8352	0.54737
chr1	8352	8355	0.615792
chr1	8355	8364	0.478949
chr1	8364	8365	0.410528
chr1	8365	8366	0.342106
chr1	8366	8367	0.273685
chr1	8367	8370	0.342106
chr1	8370	8385	0.410528
chr1	8385	8386	0.342106
chr1	8386	8394	0.273685
chr1	8394	8405	0.205264
chr1	8405	8407	0.136843
chr1	8407	8413	0.0684213
chr1	8413	8427	0.0
chr1	8427	8428	0.0684213
chr1	8428	8461	0.136843
chr1	8461	8468	0.0684213
chr1	8468	8484	0.0
chr1	8484	8511	0.0684213
chr1	8511	8513	0.136843
chr1	8513	8518	0.205264
chr1	8518	8522	0.273685
chr1	8522	8531	0.342106
chr1	8531	8532	0.410528
chr1	8532	8536	0.54737
chr1	8536	8538	0.615792
chr1	8538	8545	0.684213
chr1	8545	8552	0.821055
chr1	8552	8556	0.752634
chr1	8556	8560	0.684213
chr1	8560	8565	0.752634
chr1	8565	8567	0.684213
chr1	8567	8569	0.615792
chr1	8569	8574	0.684213
chr1	8574	8575	0.615792
chr1	8575	8576	0.478949
chr1	8576	8579	0.410528
chr1	8579	8581	0.342106
chr1	8581	8584	0.410528
chr1	8584	8585	0.478949
chr1	8585	8587	0.54737
chr1	8587	8589	0.478949
chr1	8589	8603	0.615792
chr1	8603	8604	0.54737
chr1	8604	8605	0.478949
chr1	8605	8609	0.410528
chr1	8609	8612	0.478949
chr1	8612	8616	0.410528
chr1	8616	8621	0.478949
chr1	8621	8623	0.342106
chr1	8623	8627	0.410528
chr1	8627	8628	0.342106
chr1	8628	8630	0.273685
chr1	8630	8639	0.205264
chr1	8639	8642	0.273685
chr1	8642	8648	0.205264
chr1	8648	8653	0.136843
chr1	8653	8654	0.205264
chr1	8654	8656	0.273685
chr1	8656	8661	0.342106
chr1	8661	8667	0.410528
chr1	8667	8670	0.342106
chr1	8670	8682	0.410528
chr1	8682	8692	0.342106
chr1	8692	8693	0.410528
chr1	8693	8696	0.342106
chr1	8696	8697	0.273685
chr1	8697	8701	0.205264
chr1	8701	8703	0.136843
chr1	8703	8704	0.205264
chr1	8704	8706	0.273685
chr1	8706	8710	0.342106
chr1	8710	8711	0.410528
chr1	8711	8714	0.478949
chr1	8714	8718	0.410528
chr1	8718	8719	0.478949
chr1	8719	8735	0.54737
chr1	8735	8739	0.752634
chr1	8739	8740	0.821055
chr1	8740	8749	0.752634
chr1	8749	8751	0.684213
chr1	8751	8753	0.615792
chr1	8753	8754	0.54737
chr1	8754	8758	0.478949
chr1	8758	8759	0.54737
chr1	8759	8762	0.684213
chr1	8762	8771	0.615792
chr1	8771	8777	0.684213
chr1	8777	8778	0.342106
chr1	8778	8780	0.273685
chr1	8780	8801	0.342106
chr1	8801	8802	0.205264
chr1	8802	8810	0.136843
chr1	8810	8821	0.0684213
chr1	8821	8835	0.0
chr1	8835	8836	0.0684213
chr1	8836	8837	0.342106
chr1	8837	8840	0.54737
chr1	8840	8847	0.615792
chr1	8847	8849	0.684213
chr1	8849	8854	0.752634
chr1	8854	8857	0.821055
chr1	8857	8859	0.889477
chr1	8859	8864	0.957898
chr1	8864	8868	0.889477
chr1	8868	8876	0.957898
chr1	8876	8877	1.02632
chr1	8877	8878	0.889477
chr1	8878	8879	0.821055
chr1	8879	8886	0.684213
chr1	8886	8888	0.752634
chr1	8888	8891	0.684213
chr1	8891	8897	0.615792
chr1	8897	8899	0.478949
chr1	8899	8901	0.410528
chr1	8901	8905	0.342106
chr1	8905	8907	0.273685
chr1	8907	8909	0.205264
chr1	8909	8911	0.136843
chr1	8911	8912	0.205264
chr1	8912	8918	0.273685
chr1	8918	8925	0.205264
chr1	8925	8927	0.136843
chr1	8927	8945	0.0684213
chr1	8945	8946	0.0
chr1	8946	8954	0.136843
chr1	8954	8983	0.205264
chr1	8983	8987	0.136843
chr1	8987	8997	0.0684213
chr1	8997	9003	0.0
chr1	9003	9004	0.0684213
chr1	9004	9007	0.205264
chr1	9007	9014	0.273685
chr1	9014	9019	0.342106
chr1	9019	9022	0.410528
chr1	9022	9023	0.478949
chr1	9023	9025	0.54737
chr1	9025	9034	0.615792
chr1	9034	9043	0.54737
chr1	9043	9046	0.615792
chr1	9046	9047	0.54737
chr1	9047	9048	0.478949
chr1	9048	9049	0.410528
chr1	9049	9052	0.478949
chr1	9052	9056	0.410528
chr1	9056	9062	0.342106
chr1	9062	9066	0.273685
chr1	9066	9067	0.205264
chr1	9067	9068	0.273685
chr1	9068	9076	0.205264
chr1	9076	9077	0.273685
chr1	9077	9086	0.342106
chr1	9086	9093	0.273685
chr1	9093	9101	0.205264
chr1	9101	9110	0.273685
chr1	9110	9111	0.205264
chr1	9111	9120	0.136843
chr1	9120	9130	0.0684213
chr1	9130	9142	0.0
chr1	9142	9175	0.0684213
chr1	9175	9176	0.136843
chr1	9176	9180	0.205264
chr1	9180	9185	0.273685
chr1	9185	9200	0.205264
chr1	9200	9203	0.273685
chr1	9203	9207	0.342106
chr1	9207	9219	0.410528
chr1	9219	9221	0.273685
chr1	9221	9233	0.205264
chr1	9233	9234	0.136843
chr1	9234	9235	0.205264
chr1	9235	9237	0.273685
chr1	9237	9250	0.205264
chr1	9250	9258	0.136843
chr1	9258	9267	0.205264
chr1	9267	9269	0.615792
chr1	9269	9270	0.684213
chr1	9270	9273	0.889477
chr1	9273	9274	1.02632
chr1	9274	9275	1.16316
chr1	9275	9276	1.23158
chr1	9276	9278	1.09474
chr1	9278	9281	1.23158
chr1	9281	9291	1.3
chr1	9291	9302	1.36843
chr1	9302	9303	1.3
chr1	9303	9304	1.36843
chr1	9304	9305	1.3
chr1	9305	9308	1.23158
chr1	9308	9309	1.16316
chr1	9309	9310	1.23158
chr1	9310	9312	0.957898
chr1	9312	9313	0.889477
chr1	9313	9315	0.684213
chr1	9315	9316	0.615792
chr1	9316	9317	0.54737
chr1	9317	9320	0.615792
chr1	9320	9326	0.54737
chr1	9326	9332	0.615792
chr1	9332	9341	0.54737
chr1	9341	9343	0.478949
chr1	9343	9346	0.410528
chr1	9346	9351	0.342106
chr1	9351	9359	0.273685
chr1	9359	9360	0.136843
chr1	9360	9364	0.0684213
chr1	9364	9365	0.0
chr1	9365	9381	0.0684213
chr1	9381	9391	0.136843
chr1	9391	9393	0.273685
chr1	9393	9410	0.205264
chr1	9410	9411	0.273685
chr1	9411	9412	0.205264
chr1	9412	9416	0.273685
chr1	9416	9423	0.342106
chr1	9423	9425	0.410528
chr1	9425	9426	0.478949
chr1	9426	9427	0.54737
chr1	9427	9437	0.615792
chr1	9437	9449	0.684213
chr1	9449	9452	0.752634
chr1	9452	9458	0.615792
chr1	9458	9460	0.54737
chr1	9460	9463	0.615792
chr1	9463	9464	0.684213
chr1	9464	9467	0.752634
chr1	9467	9468	0.684213
chr1	9468	9469	0.54737
chr1	9469	9470	0.478949
chr1	9470	9477	0.410528
chr1	9477	9480	0.342106
chr1	9480	9484	0.273685
chr1	9484	9485	0.342106
chr1	9485	9492	0.410528
chr1	9492	9495	0.342106
chr1	9495	9505	0.410528
chr1	9505	9507	0.273685
chr1	9507	9509	0.342106
chr1	9509	9512	0.410528
chr1	9512	9514	0.478949
chr1	9514	9515	0.54737
chr1	9515	9524	0.615792
chr1	9524	9527	0.54737
chr1	9527	9530	0.478949
chr1	9530	9533	0.410528
chr1	9533	9545	0.342106
chr1	9545	9549	0.273685
chr1	9549	9558	0.0684213
chr1	9558	9559	0.0
chr1	9559	9566	0.0684213
chr1	9566	9591	0.136843
chr1	9591	9600	0.205264
chr1	9600	9608	0.136843
chr1	9608	9634	0.0684213
chr1	9634	9649	0.0
chr1	9649	9650	0.0684213
chr1	9650	9652	0.136843
chr1	9652	9674	0.205264
chr1	9674	9677	0.273685
chr1	9677	9681	0.410528
chr1	9681	9682	0.478949
chr1	9682	9689	0.54737
chr1	9689	9693	0.478949
chr1	9693	9695	0.410528
chr1	9695	9710	0.342106
chr1	9710	9712	0.410528
chr1	9712	9717	0.342106
chr1	9717	9720	0.205264
chr1	9720	9723	0.0684213
chr1	9723	9728	0.136843
chr1	9728	9736	0.0684213
chr1	9736	9738	0.136843
chr1	9738	9740	0.205264
chr1	9740	9745	0.273685
chr1	9745	9778	0.342106
chr1	9778	9780	0.273685
chr1	9780	9783	0.205264
chr1	9783	9800	0.136843
chr1	9800	9819	0.0684213
chr1	9819	9834	0.0
chr1	9834	9840	0.0684213
chr1	9840	9843	0.136843
chr1	9843	9866	0.205264
chr1	9866	9875	0.136843
chr1	9875	9881	0.0684213
chr1	9881	9888	0.0
chr1	9888	9894	0.0684213
chr1	9894	9896	0.205264
chr1	9896	9898	0.342106
chr1	9898	9909	0.410528
chr1	9909	9914	0.478949
chr1	9914	9919	0.54737
chr1	9919	9936	0.478949
chr1	9936	9937	0.410528
chr1	9937	9939	0.273685
chr1	9939	9940	0.205264
chr1	9940	9945	0.136843
chr1	9945	9951	0.0684213
chr1	9951	9952	0.0
chr1	9952	9954	0.0684213
chr1	9954	9973	0.136843
chr1	9973	9975	0.205264
chr1	9975	9976	0.273685
chr1	9976	9983	0.342106
chr1	9983	9991	0.478949
chr1	9991	9995	0.410528
chr1	9995	10010	0.342106
chr1	10010	10016	0.273685
chr1	10016	10019	0.205264
[truncated: 2,048 more rows]
