# Supplementary material for: Structural modularity of the XIST ribonucleoprotein complex
Source: Nat Commun. 2020 Dec 2;11:6163. doi: 10.1038/s41467-020-20040-3 (PMC7710737; doi:10.1038/s41467-020-20040-3)
Supplement: Supplementary file 6 — Source Data [file 41467_2020_20040_MOESM6_ESM.zip › sourcedata/fig2efgi/K562_ZNF622_0_neg_XIST_1_hsXIST.bedgraph]

chr1	0	42	0.0
chr1	42	43	0.120644
chr1	43	45	0.241288
chr1	45	46	0.603221
chr1	46	47	0.723865
chr1	47	48	0.965154
chr1	48	49	1.0858
chr1	49	52	1.20644
chr1	52	54	1.32709
chr1	54	55	1.44773
chr1	55	59	1.56837
chr1	59	61	1.68902
chr1	61	62	1.80966
chr1	62	63	2.1716
chr1	63	71	2.29224
chr1	71	86	2.41288
chr1	86	88	2.1716
chr1	88	89	2.29224
chr1	89	90	2.05095
chr1	90	91	1.93031
chr1	91	92	1.68902
chr1	92	93	1.56837
chr1	93	95	1.44773
chr1	95	96	1.32709
chr1	96	97	1.44773
chr1	97	99	1.32709
chr1	99	102	1.20644
chr1	102	103	1.0858
chr1	103	104	0.965154
chr1	104	106	0.844509
chr1	106	107	0.603221
chr1	107	114	0.482577
chr1	114	115	1.0858
chr1	115	116	1.56837
chr1	116	132	2.41288
chr1	132	133	2.29224
chr1	133	135	2.1716
chr1	135	136	2.41288
chr1	136	139	2.65417
chr1	139	154	2.53353
chr1	154	158	2.65417
chr1	158	163	0.603221
chr1	163	167	0.723865
chr1	167	179	0.844509
chr1	179	197	0.361933
chr1	197	198	0.482577
chr1	198	199	0.361933
chr1	199	200	0.603221
chr1	200	206	0.844509
chr1	206	210	0.723865
chr1	210	211	0.603221
chr1	211	218	0.723865
chr1	218	239	0.844509
chr1	239	241	0.965154
chr1	241	243	0.603221
chr1	243	244	0.723865
chr1	244	252	0.482577
chr1	252	257	0.361933
chr1	257	260	0.482577
chr1	260	261	0.603221
chr1	261	262	0.844509
chr1	262	263	0.723865
chr1	263	281	0.844509
chr1	281	282	0.965154
chr1	282	286	0.844509
chr1	286	289	0.723865
chr1	289	295	0.844509
chr1	295	296	1.32709
chr1	296	299	1.44773
chr1	299	302	1.32709
chr1	302	303	1.44773
chr1	303	304	1.56837
chr1	304	305	1.44773
chr1	305	306	1.20644
chr1	306	307	1.32709
chr1	307	308	1.20644
chr1	308	309	1.44773
chr1	309	325	1.56837
chr1	325	326	1.68902
chr1	326	327	1.93031
chr1	327	330	2.05095
chr1	330	331	2.1716
chr1	331	339	2.05095
chr1	339	340	1.56837
chr1	340	341	1.44773
chr1	341	342	1.56837
chr1	342	345	1.68902
chr1	345	347	1.56837
chr1	347	350	1.44773
chr1	350	352	1.32709
chr1	352	353	1.0858
chr1	353	368	0.965154
chr1	368	369	1.44773
chr1	369	370	1.32709
chr1	370	371	1.0858
chr1	371	372	0.965154
chr1	372	374	1.0858
chr1	374	384	0.965154
chr1	384	405	0.723865
chr1	405	406	0.844509
chr1	406	407	1.0858
chr1	407	409	1.20644
chr1	409	410	1.32709
chr1	410	411	1.44773
chr1	411	412	1.68902
chr1	412	413	1.32709
chr1	413	416	1.20644
chr1	416	417	1.0858
chr1	417	426	1.20644
chr1	426	442	1.32709
chr1	442	449	1.20644
chr1	449	450	1.0858
chr1	450	451	0.965154
chr1	451	452	1.20644
chr1	452	453	1.32709
chr1	453	454	1.20644
chr1	454	458	0.844509
chr1	458	459	0.965154
chr1	459	461	0.844509
chr1	461	494	0.723865
chr1	494	495	1.20644
chr1	495	496	2.53353
chr1	496	497	4.58448
chr1	497	500	4.70512
chr1	500	501	4.58448
chr1	501	512	4.70512
chr1	512	513	4.82577
chr1	513	515	5.06706
chr1	515	517	5.1877
chr1	517	523	5.30834
chr1	523	537	5.42899
chr1	537	539	4.94641
chr1	539	540	3.37804
chr1	540	541	1.20644
chr1	541	545	1.0858
chr1	545	552	0.844509
chr1	552	556	0.965154
chr1	556	557	0.844509
chr1	557	558	0.603221
chr1	558	561	0.482577
chr1	561	566	0.361933
chr1	566	581	0.241288
chr1	581	596	0.120644
chr1	596	603	0.0
chr1	603	608	0.241288
chr1	608	647	0.482577
chr1	647	649	0.241288
chr1	649	650	0.120644
chr1	650	651	0.241288
chr1	651	652	1.0858
chr1	652	658	0.965154
chr1	658	694	1.0858
chr1	694	695	0.965154
chr1	695	697	0.241288
chr1	697	701	0.361933
chr1	701	739	0.241288
chr1	739	740	0.361933
chr1	740	751	0.723865
chr1	751	762	0.844509
chr1	762	778	0.965154
chr1	778	782	1.0858
chr1	782	783	1.20644
chr1	783	784	0.965154
chr1	784	786	0.603221
chr1	786	795	0.844509
chr1	795	806	0.723865
chr1	806	821	0.603221
chr1	821	822	0.723865
chr1	822	823	1.20644
chr1	823	824	1.56837
chr1	824	825	2.05095
chr1	825	826	2.41288
chr1	826	829	2.65417
chr1	829	830	2.53353
chr1	830	831	2.29224
chr1	831	843	2.41288
chr1	843	845	2.53353
chr1	845	846	2.77482
chr1	846	847	2.89546
chr1	847	859	3.0161
chr1	859	862	3.13675
chr1	862	864	3.25739
chr1	864	865	3.37804
chr1	865	866	3.25739
chr1	866	867	2.65417
chr1	867	868	2.29224
chr1	868	869	1.80966
chr1	869	874	1.0858
chr1	874	875	0.965154
chr1	875	880	1.0858
chr1	880	887	1.20644
chr1	887	889	1.0858
chr1	889	893	0.844509
chr1	893	894	0.965154
chr1	894	902	1.20644
chr1	902	906	1.32709
chr1	906	908	1.44773
chr1	908	913	1.32709
chr1	913	915	1.44773
chr1	915	918	1.68902
chr1	918	923	1.56837
chr1	923	926	1.44773
chr1	926	928	1.56837
chr1	928	933	1.68902
chr1	933	935	1.56837
chr1	935	936	1.44773
chr1	936	939	1.56837
chr1	939	940	1.80966
chr1	940	943	1.93031
chr1	943	946	2.05095
chr1	946	947	1.68902
chr1	947	949	1.80966
chr1	949	952	1.68902
chr1	952	953	1.80966
chr1	953	954	2.05095
chr1	954	956	2.1716
chr1	956	957	2.29224
chr1	957	959	2.41288
chr1	959	967	2.29224
chr1	967	969	2.53353
chr1	969	971	2.41288
chr1	971	974	2.53353
chr1	974	975	2.65417
chr1	975	976	2.77482
chr1	976	980	2.89546
chr1	980	981	2.77482
chr1	981	983	2.41288
chr1	983	985	2.1716
chr1	985	987	2.41288
chr1	987	990	2.29224
chr1	990	993	2.1716
chr1	993	995	2.77482
chr1	995	997	2.65417
chr1	997	998	2.41288
chr1	998	999	2.1716
chr1	999	1004	2.05095
chr1	1004	1005	2.1716
chr1	1005	1010	2.41288
chr1	1010	1014	2.1716
chr1	1014	1016	2.05095
chr1	1016	1018	1.93031
chr1	1018	1019	1.80966
chr1	1019	1025	1.68902
chr1	1025	1037	1.32709
chr1	1037	1038	0.723865
chr1	1038	1043	0.844509
chr1	1043	1045	0.723865
chr1	1045	1046	0.844509
chr1	1046	1048	0.723865
chr1	1048	1049	0.603221
chr1	1049	1056	0.361933
chr1	1056	1062	0.482577
chr1	1062	1063	0.361933
chr1	1063	1064	0.482577
chr1	1064	1068	0.723865
chr1	1068	1069	0.965154
chr1	1069	1076	1.0858
chr1	1076	1077	1.20644
chr1	1077	1082	1.32709
chr1	1082	1085	1.20644
chr1	1085	1089	1.32709
chr1	1089	1090	1.20644
chr1	1090	1092	1.32709
chr1	1092	1100	1.44773
chr1	1100	1101	1.32709
chr1	1101	1102	1.44773
chr1	1102	1106	1.56837
chr1	1106	1111	1.20644
chr1	1111	1112	1.44773
chr1	1112	1115	1.32709
chr1	1115	1119	1.44773
chr1	1119	1120	1.56837
chr1	1120	1129	1.32709
chr1	1129	1130	1.20644
chr1	1130	1131	1.32709
chr1	1131	1132	1.68902
chr1	1132	1134	2.1716
chr1	1134	1136	2.29224
chr1	1136	1139	2.41288
chr1	1139	1143	2.53353
chr1	1143	1144	2.65417
chr1	1144	1149	2.53353
chr1	1149	1151	2.65417
chr1	1151	1152	2.77482
chr1	1152	1153	2.89546
chr1	1153	1154	3.37804
chr1	1154	1155	3.25739
chr1	1155	1158	3.0161
chr1	1158	1159	3.13675
chr1	1159	1164	3.0161
chr1	1164	1165	3.13675
chr1	1165	1172	3.25739
chr1	1172	1175	3.13675
chr1	1175	1176	2.77482
chr1	1176	1177	2.53353
chr1	1177	1178	2.41288
chr1	1178	1179	2.29224
chr1	1179	1183	2.05095
chr1	1183	1184	1.93031
chr1	1184	1186	2.05095
chr1	1186	1188	1.93031
chr1	1188	1189	1.80966
chr1	1189	1190	1.93031
chr1	1190	1191	2.05095
chr1	1191	1193	2.1716
chr1	1193	1194	2.05095
chr1	1194	1196	1.93031
chr1	1196	1198	1.32709
chr1	1198	1199	1.20644
chr1	1199	1202	1.44773
chr1	1202	1204	1.32709
chr1	1204	1205	1.68902
chr1	1205	1208	1.80966
chr1	1208	1218	1.56837
chr1	1218	1220	1.68902
chr1	1220	1225	1.44773
chr1	1225	1228	1.56837
chr1	1228	1232	1.44773
chr1	1232	1234	1.32709
chr1	1234	1235	1.20644
chr1	1235	1241	1.0858
chr1	1241	1243	1.20644
chr1	1243	1244	0.965154
chr1	1244	1246	1.0858
chr1	1246	1247	0.965154
chr1	1247	1248	0.723865
chr1	1248	1251	0.965154
chr1	1251	1253	1.0858
chr1	1253	1269	1.44773
chr1	1269	1274	1.32709
chr1	1274	1275	1.44773
chr1	1275	1278	1.68902
chr1	1278	1279	1.80966
chr1	1279	1283	1.93031
chr1	1283	1284	2.05095
chr1	1284	1285	2.29224
chr1	1285	1286	2.1716
chr1	1286	1288	2.29224
chr1	1288	1290	2.05095
chr1	1290	1291	2.1716
chr1	1291	1293	2.05095
chr1	1293	1295	1.80966
chr1	1295	1300	1.68902
chr1	1300	1303	1.93031
chr1	1303	1306	2.05095
chr1	1306	1307	2.1716
chr1	1307	1308	2.29224
chr1	1308	1309	2.41288
chr1	1309	1313	2.53353
chr1	1313	1314	3.0161
chr1	1314	1315	3.13675
chr1	1315	1318	3.86061
chr1	1318	1322	3.61933
chr1	1322	1323	3.49868
chr1	1323	1324	3.86061
chr1	1324	1325	4.46383
chr1	1325	1326	5.1877
chr1	1326	1327	5.42899
chr1	1327	1328	5.54963
chr1	1328	1329	5.67028
chr1	1329	1332	5.54963
chr1	1332	1333	5.79092
chr1	1333	1334	6.2735
chr1	1334	1336	6.63543
chr1	1336	1339	7.11801
chr1	1339	1343	6.87672
chr1	1343	1350	7.23865
chr1	1350	1351	7.11801
chr1	1351	1353	6.87672
chr1	1353	1355	6.75607
chr1	1355	1356	6.99736
chr1	1356	1359	6.39414
chr1	1359	1361	5.79092
chr1	1361	1366	5.67028
chr1	1366	1370	3.86061
chr1	1370	1371	3.61933
chr1	1371	1375	3.0161
chr1	1375	1377	2.77482
chr1	1377	1380	1.68902
chr1	1380	1387	1.20644
chr1	1387	1391	0.603221
chr1	1391	1399	0.361933
chr1	1399	1400	0.120644
chr1	1400	1402	0.241288
chr1	1402	1403	0.361933
chr1	1403	1411	0.241288
chr1	1411	1420	0.361933
chr1	1420	1421	0.482577
chr1	1421	1425	0.844509
chr1	1425	1437	1.0858
chr1	1437	1438	1.20644
chr1	1438	1439	1.32709
chr1	1439	1442	1.56837
chr1	1442	1443	1.68902
chr1	1443	1444	1.80966
chr1	1444	1447	1.68902
chr1	1447	1448	1.80966
chr1	1448	1450	1.93031
chr1	1450	1451	2.1716
chr1	1451	1453	3.86061
chr1	1453	1455	4.1019
chr1	1455	1460	3.98126
chr1	1460	1464	4.22255
chr1	1464	1465	4.1019
chr1	1465	1469	3.86061
chr1	1469	1477	3.61933
chr1	1477	1479	3.73997
chr1	1479	1480	3.86061
chr1	1480	1482	3.73997
chr1	1482	1485	3.37804
chr1	1485	1486	3.61933
chr1	1486	1487	3.49868
chr1	1487	1490	3.37804
chr1	1490	1493	2.89546
chr1	1493	1495	2.65417
chr1	1495	1497	1.20644
chr1	1497	1499	0.965154
chr1	1499	1500	1.0858
chr1	1500	1501	1.20644
chr1	1501	1502	1.32709
chr1	1502	1503	1.44773
chr1	1503	1509	1.20644
chr1	1509	1512	1.0858
chr1	1512	1520	1.20644
chr1	1520	1522	1.0858
chr1	1522	1529	0.965154
chr1	1529	1534	0.723865
chr1	1534	1537	0.603221
chr1	1537	1539	0.723865
chr1	1539	1544	0.603221
chr1	1544	1546	0.482577
chr1	1546	1552	0.361933
chr1	1552	1553	0.603221
chr1	1553	1556	0.723865
chr1	1556	1557	0.603221
chr1	1557	1558	0.723865
chr1	1558	1568	0.844509
chr1	1568	1571	0.965154
chr1	1571	1577	1.0858
chr1	1577	1578	1.20644
chr1	1578	1579	1.56837
chr1	1579	1582	1.44773
chr1	1582	1584	1.56837
chr1	1584	1587	1.44773
chr1	1587	1590	1.56837
chr1	1590	1594	1.68902
chr1	1594	1596	1.80966
chr1	1596	1597	1.56837
chr1	1597	1600	1.44773
chr1	1600	1601	1.56837
chr1	1601	1602	1.44773
chr1	1602	1603	1.32709
chr1	1603	1604	1.44773
chr1	1604	1608	1.68902
chr1	1608	1613	1.80966
chr1	1613	1615	1.93031
chr1	1615	1621	1.80966
chr1	1621	1622	1.68902
chr1	1622	1623	1.32709
chr1	1623	1625	1.44773
chr1	1625	1629	1.32709
chr1	1629	1631	1.44773
chr1	1631	1635	1.32709
chr1	1635	1636	1.44773
chr1	1636	1637	1.93031
chr1	1637	1638	1.80966
chr1	1638	1640	1.93031
chr1	1640	1643	2.05095
chr1	1643	1645	1.93031
chr1	1645	1646	2.29224
chr1	1646	1647	2.1716
chr1	1647	1652	2.29224
chr1	1652	1654	2.1716
chr1	1654	1656	2.29224
chr1	1656	1657	2.1716
chr1	1657	1659	2.05095
chr1	1659	1660	2.41288
chr1	1660	1665	2.53353
chr1	1665	1672	2.41288
chr1	1672	1674	2.29224
chr1	1674	1678	2.41288
chr1	1678	1682	1.68902
chr1	1682	1683	1.56837
chr1	1683	1684	1.44773
chr1	1684	1689	1.56837
chr1	1689	1690	1.20644
chr1	1690	1691	0.965154
chr1	1691	1694	0.844509
chr1	1694	1698	0.965154
chr1	1698	1703	0.844509
chr1	1703	1717	0.482577
chr1	1717	1721	0.361933
chr1	1721	1724	0.482577
chr1	1724	1725	0.603221
chr1	1725	1728	0.844509
chr1	1728	1732	0.723865
chr1	1732	1739	0.844509
chr1	1739	1741	1.0858
chr1	1741	1742	1.20644
chr1	1742	1745	1.32709
chr1	1745	1748	1.44773
chr1	1748	1749	1.32709
chr1	1749	1750	1.56837
chr1	1750	1751	1.93031
chr1	1751	1752	2.05095
chr1	1752	1761	2.1716
chr1	1761	1765	2.29224
chr1	1765	1766	2.41288
chr1	1766	1769	2.29224
chr1	1769	1775	2.05095
chr1	1775	1776	1.93031
chr1	1776	1781	2.05095
chr1	1781	1782	1.93031
chr1	1782	1785	1.68902
chr1	1785	1786	1.56837
chr1	1786	1790	1.44773
chr1	1790	1792	1.56837
chr1	1792	1793	1.32709
chr1	1793	1794	1.56837
chr1	1794	1795	1.20644
chr1	1795	1796	1.0858
chr1	1796	1799	0.965154
chr1	1799	1805	1.0858
chr1	1805	1809	0.965154
chr1	1809	1815	0.723865
chr1	1815	1816	0.965154
chr1	1816	1817	1.0858
chr1	1817	1819	1.20644
chr1	1819	1820	1.44773
chr1	1820	1822	1.56837
chr1	1822	1823	1.68902
chr1	1823	1829	1.80966
chr1	1829	1830	2.05095
chr1	1830	1832	2.1716
chr1	1832	1833	2.29224
chr1	1833	1834	2.1716
chr1	1834	1837	2.53353
chr1	1837	1838	2.41288
chr1	1838	1839	2.53353
chr1	1839	1840	2.77482
chr1	1840	1841	3.13675
chr1	1841	1842	3.25739
chr1	1842	1846	3.37804
chr1	1846	1847	3.49868
chr1	1847	1848	3.61933
chr1	1848	1849	3.98126
chr1	1849	1850	4.1019
chr1	1850	1856	4.22255
chr1	1856	1857	4.46383
chr1	1857	1859	4.94641
chr1	1859	1860	5.1877
chr1	1860	1861	5.06706
chr1	1861	1863	4.94641
chr1	1863	1864	4.46383
chr1	1864	1865	4.58448
chr1	1865	1867	4.82577
chr1	1867	1868	4.70512
chr1	1868	1869	4.94641
chr1	1869	1870	5.54963
chr1	1870	1871	6.99736
chr1	1871	1873	7.60058
chr1	1873	1874	7.72123
chr1	1874	1876	7.60058
chr1	1876	1877	7.72123
chr1	1877	1878	7.60058
chr1	1878	1879	7.96252
chr1	1879	1881	8.32445
chr1	1881	1882	8.44509
chr1	1882	1884	8.08316
chr1	1884	1885	7.72123
chr1	1885	1887	7.3593
chr1	1887	1890	7.60058
chr1	1890	1891	7.47994
chr1	1891	1892	7.3593
chr1	1892	1893	6.99736
chr1	1893	1894	6.87672
chr1	1894	1895	6.75607
chr1	1895	1896	6.87672
chr1	1896	1900	6.75607
chr1	1900	1902	6.15285
chr1	1902	1903	5.91157
chr1	1903	1906	5.67028
chr1	1906	1908	5.54963
chr1	1908	1910	5.67028
chr1	1910	1912	5.1877
chr1	1912	1913	5.30834
chr1	1913	1914	4.70512
chr1	1914	1917	2.65417
chr1	1917	1918	2.53353
chr1	1918	1920	2.65417
chr1	1920	1921	2.41288
chr1	1921	1922	2.1716
chr1	1922	1924	1.44773
chr1	1924	1931	1.20644
chr1	1931	1939	0.965154
chr1	1939	1948	0.844509
chr1	1948	1951	0.603221
chr1	1951	1956	0.482577
chr1	1956	1957	0.361933
chr1	1957	1960	0.241288
chr1	1960	1962	0.120644
chr1	1962	2056	0.0
chr1	2056	2062	0.120644
chr1	2062	2064	0.241288
chr1	2064	2074	0.361933
chr1	2074	2097	0.482577
chr1	2097	2100	0.603221
chr1	2100	2106	0.482577
chr1	2106	2108	0.361933
chr1	2108	2113	0.241288
chr1	2113	2118	0.361933
chr1	2118	2119	0.241288
chr1	2119	2122	0.361933
chr1	2122	2125	0.482577
chr1	2125	2128	0.603221
chr1	2128	2141	0.723865
chr1	2141	2143	0.603221
chr1	2143	2147	0.723865
chr1	2147	2157	0.844509
chr1	2157	2161	0.723865
chr1	2161	2164	0.844509
chr1	2164	2166	0.723865
chr1	2166	2167	0.844509
chr1	2167	2169	0.965154
chr1	2169	2170	0.844509
chr1	2170	2173	0.723865
chr1	2173	2176	0.844509
chr1	2176	2180	0.965154
chr1	2180	2187	1.0858
chr1	2187	2191	0.965154
chr1	2191	2204	0.844509
chr1	2204	2206	0.723865
chr1	2206	2210	0.603221
chr1	2210	2211	0.482577
chr1	2211	2215	0.361933
chr1	2215	2217	0.482577
chr1	2217	2220	0.361933
chr1	2220	2223	0.241288
chr1	2223	2237	0.120644
chr1	2237	2242	0.241288
chr1	2242	2246	0.361933
chr1	2246	2252	0.482577
chr1	2252	2259	0.361933
chr1	2259	2267	0.241288
chr1	2267	2273	0.361933
chr1	2273	2274	0.603221
chr1	2274	2275	0.723865
chr1	2275	2277	0.844509
chr1	2277	2278	0.965154
chr1	2278	2280	1.20644
chr1	2280	2285	1.32709
chr1	2285	2289	1.20644
chr1	2289	2299	1.0858
chr1	2299	2300	1.20644
chr1	2300	2303	1.32709
chr1	2303	2304	1.44773
chr1	2304	2311	1.56837
chr1	2311	2316	1.44773
chr1	2316	2318	1.20644
chr1	2318	2319	1.0858
chr1	2319	2321	0.965154
chr1	2321	2322	0.844509
chr1	2322	2323	0.603221
chr1	2323	2330	0.482577
chr1	2330	2331	0.603221
chr1	2331	2343	0.723865
chr1	2343	2344	0.603221
chr1	2344	2347	0.482577
chr1	2347	2355	0.241288
chr1	2355	2359	0.482577
chr1	2359	2363	0.603221
chr1	2363	2373	0.723865
chr1	2373	2375	0.844509
chr1	2375	2399	0.723865
chr1	2399	2402	0.482577
chr1	2402	2407	0.361933
chr1	2407	2412	0.241288
chr1	2412	2413	0.482577
chr1	2413	2417	0.603221
chr1	2417	2418	0.482577
chr1	2418	2440	0.361933
chr1	2440	2441	0.482577
chr1	2441	2456	0.603221
chr1	2456	2457	0.482577
chr1	2457	2458	0.361933
chr1	2458	2464	0.482577
chr1	2464	2470	0.603221
chr1	2470	2471	0.844509
chr1	2471	2472	1.0858
chr1	2472	2473	1.56837
chr1	2473	2474	1.80966
chr1	2474	2476	2.05095
chr1	2476	2479	2.1716
chr1	2479	2480	2.41288
chr1	2480	2485	2.53353
chr1	2485	2487	2.41288
chr1	2487	2500	2.53353
chr1	2500	2502	2.41288
chr1	2502	2507	2.29224
chr1	2507	2513	2.1716
chr1	2513	2514	2.65417
chr1	2514	2515	2.41288
chr1	2515	2516	2.29224
chr1	2516	2517	1.93031
chr1	2517	2518	1.68902
chr1	2518	2520	1.44773
chr1	2520	2523	1.32709
chr1	2523	2524	1.0858
chr1	2524	2525	0.965154
chr1	2525	2531	0.844509
chr1	2531	2556	0.723865
chr1	2556	2557	1.0858
chr1	2557	2558	0.965154
chr1	2558	2559	1.0858
chr1	2559	2561	0.965154
chr1	2561	2562	1.20644
chr1	2562	2565	1.44773
chr1	2565	2570	1.56837
chr1	2570	2573	1.80966
chr1	2573	2582	1.93031
chr1	2582	2595	2.05095
chr1	2595	2596	2.53353
chr1	2596	2597	3.13675
chr1	2597	2598	3.37804
chr1	2598	2599	3.61933
chr1	2599	2600	3.86061
chr1	2600	2601	3.61933
chr1	2601	2603	3.25739
chr1	2603	2604	3.13675
chr1	2604	2605	3.25739
chr1	2605	2609	3.13675
chr1	2609	2612	3.0161
chr1	2612	2613	3.13675
chr1	2613	2614	3.37804
chr1	2614	2615	3.25739
chr1	2615	2617	3.37804
chr1	2617	2620	3.25739
chr1	2620	2626	3.37804
chr1	2626	2631	3.25739
chr1	2631	2639	3.37804
chr1	2639	2640	2.89546
chr1	2640	2641	2.29224
chr1	2641	2642	1.80966
chr1	2642	2644	1.56837
chr1	2644	2647	1.32709
chr1	2647	2648	1.20644
chr1	2648	2656	0.844509
chr1	2656	2657	0.723865
chr1	2657	2658	0.482577
chr1	2658	2659	0.361933
chr1	2659	2663	0.241288
chr1	2663	2664	0.361933
chr1	2664	2669	0.241288
chr1	2669	2675	0.361933
chr1	2675	2684	0.241288
chr1	2684	2686	0.361933
chr1	2686	2687	0.482577
chr1	2687	2705	0.603221
chr1	2705	2710	0.482577
chr1	2710	2728	0.361933
chr1	2728	2730	0.241288
chr1	2730	2778	0.0
chr1	2778	2788	0.120644
chr1	2788	2822	0.241288
chr1	2822	2830	0.120644
chr1	2830	2902	0.0
chr1	2902	2917	0.120644
chr1	2917	2921	0.241288
chr1	2921	2935	0.361933
chr1	2935	2936	0.482577
chr1	2936	2946	0.603221
chr1	2946	2961	0.482577
chr1	2961	2965	0.361933
chr1	2965	2976	0.241288
chr1	2976	2978	0.361933
chr1	2978	2988	0.120644
chr1	2988	3000	0.241288
chr1	3000	3014	0.361933
chr1	3014	3018	0.482577
chr1	3018	3019	0.723865
chr1	3019	3021	0.603221
chr1	3021	3024	0.723865
chr1	3024	3028	0.965154
chr1	3028	3031	1.0858
chr1	3031	3035	0.965154
chr1	3035	3036	1.0858
chr1	3036	3044	1.20644
chr1	3044	3048	1.0858
chr1	3048	3056	1.20644
chr1	3056	3057	1.32709
chr1	3057	3059	1.44773
chr1	3059	3062	1.56837
chr1	3062	3065	1.32709
chr1	3065	3068	1.20644
chr1	3068	3072	0.965154
chr1	3072	3073	0.844509
chr1	3073	3074	0.965154
chr1	3074	3078	1.0858
chr1	3078	3080	0.965154
chr1	3080	3081	0.844509
chr1	3081	3082	1.0858
chr1	3082	3083	1.32709
chr1	3083	3084	1.44773
chr1	3084	3087	1.56837
chr1	3087	3092	1.80966
chr1	3092	3097	1.68902
chr1	3097	3098	1.80966
chr1	3098	3099	1.68902
chr1	3099	3102	1.80966
chr1	3102	3103	1.68902
chr1	3103	3117	1.56837
chr1	3117	3125	1.32709
chr1	3125	3126	1.0858
chr1	3126	3131	0.603221
chr1	3131	3139	0.361933
chr1	3139	3143	0.241288
chr1	3143	3145	0.120644
chr1	3145	3153	0.0
chr1	3153	3168	0.120644
chr1	3168	3169	0.361933
chr1	3169	3176	0.603221
chr1	3176	3177	0.723865
chr1	3177	3178	0.844509
chr1	3178	3179	0.965154
chr1	3179	3181	1.0858
chr1	3181	3185	1.20644
chr1	3185	3186	1.32709
chr1	3186	3190	1.44773
chr1	3190	3191	1.56837
chr1	3191	3193	1.80966
chr1	3193	3194	2.05095
chr1	3194	3196	2.1716
chr1	3196	3197	2.29224
chr1	3197	3198	2.1716
chr1	3198	3202	2.29224
chr1	3202	3203	2.41288
chr1	3203	3204	2.89546
chr1	3204	3205	3.0161
chr1	3205	3208	3.49868
chr1	3208	3212	3.61933
chr1	3212	3213	3.37804
chr1	3213	3217	3.13675
chr1	3217	3218	3.37804
chr1	3218	3219	3.49868
chr1	3219	3220	4.70512
chr1	3220	3221	4.82577
chr1	3221	3222	5.54963
chr1	3222	3223	5.91157
chr1	3223	3225	6.03221
chr1	3225	3230	6.15285
chr1	3230	3232	6.03221
chr1	3232	3233	6.39414
chr1	3233	3235	6.51479
chr1	3235	3236	6.63543
chr1	3236	3237	6.87672
chr1	3237	3239	7.11801
chr1	3239	3240	7.23865
chr1	3240	3241	7.11801
chr1	3241	3243	6.99736
chr1	3243	3244	7.11801
chr1	3244	3247	6.99736
chr1	3247	3248	6.51479
chr1	3248	3249	6.39414
chr1	3249	3251	5.91157
chr1	3251	3260	5.79092
chr1	3260	3262	5.54963
chr1	3262	3264	4.22255
chr1	3264	3265	3.98126
chr1	3265	3266	3.0161
chr1	3266	3267	2.65417
chr1	3267	3268	2.29224
chr1	3268	3269	2.1716
chr1	3269	3270	2.65417
chr1	3270	3271	2.77482
chr1	3271	3273	2.65417
chr1	3273	3274	2.53353
chr1	3274	3275	2.65417
chr1	3275	3277	2.29224
chr1	3277	3278	2.1716
chr1	3278	3279	2.05095
chr1	3279	3281	1.56837
chr1	3281	3283	0.965154
chr1	3283	3286	0.844509
chr1	3286	3290	0.723865
chr1	3290	3291	0.844509
chr1	3291	3304	0.965154
chr1	3304	3305	1.44773
chr1	3305	3306	1.56837
chr1	3306	3308	1.68902
chr1	3308	3309	1.80966
chr1	3309	3311	2.05095
chr1	3311	3313	2.1716
chr1	3313	3314	1.68902
chr1	3314	3318	1.56837
chr1	3318	3325	1.44773
chr1	3325	3331	1.56837
chr1	3331	3333	1.68902
chr1	3333	3334	1.80966
chr1	3334	3335	1.56837
chr1	3335	3337	1.68902
chr1	3337	3348	1.93031
chr1	3348	3349	1.44773
chr1	3349	3350	1.32709
chr1	3350	3351	1.20644
chr1	3351	3353	1.0858
chr1	3353	3355	0.844509
chr1	3355	3361	0.723865
chr1	3361	3367	0.844509
chr1	3367	3368	0.723865
chr1	3368	3372	0.844509
chr1	3372	3375	0.965154
chr1	3375	3376	0.844509
chr1	3376	3378	0.723865
chr1	3378	3379	0.965154
chr1	3379	3381	0.603221
chr1	3381	3383	0.723865
chr1	3383	3384	0.844509
chr1	3384	3387	0.965154
chr1	3387	3392	1.0858
chr1	3392	3394	1.20644
chr1	3394	3395	1.44773
chr1	3395	3406	1.56837
chr1	3406	3407	1.68902
chr1	3407	3416	2.29224
chr1	3416	3422	2.1716
chr1	3422	3425	2.05095
chr1	3425	3426	1.93031
chr1	3426	3431	1.68902
chr1	3431	3436	1.56837
chr1	3436	3438	1.44773
chr1	3438	3440	1.20644
chr1	3440	3442	1.32709
chr1	3442	3443	1.44773
chr1	3443	3445	1.56837
chr1	3445	3449	1.80966
chr1	3449	3451	1.56837
chr1	3451	3454	0.965154
chr1	3454	3455	1.0858
chr1	3455	3459	0.965154
chr1	3459	3460	1.20644
chr1	3460	3462	1.32709
chr1	3462	3464	1.44773
chr1	3464	3466	1.68902
chr1	3466	3470	1.56837
chr1	3470	3471	1.68902
chr1	3471	3472	1.80966
chr1	3472	3475	2.05095
chr1	3475	3479	2.1716
chr1	3479	3482	2.29224
chr1	3482	3484	2.41288
chr1	3484	3486	2.29224
chr1	3486	3487	2.1716
chr1	3487	3488	2.05095
chr1	3488	3490	2.41288
chr1	3490	3495	2.53353
chr1	3495	3497	2.65417
chr1	3497	3503	2.53353
chr1	3503	3504	2.29224
chr1	3504	3505	2.1716
chr1	3505	3506	2.29224
chr1	3506	3508	2.1716
chr1	3508	3514	1.93031
chr1	3514	3516	1.80966
chr1	3516	3517	1.56837
chr1	3517	3519	1.80966
chr1	3519	3520	1.68902
chr1	3520	3522	1.80966
chr1	3522	3525	1.93031
chr1	3525	3526	1.80966
chr1	3526	3527	1.93031
chr1	3527	3528	1.80966
chr1	3528	3530	1.93031
chr1	3530	3533	1.68902
chr1	3533	3535	1.44773
chr1	3535	3539	1.56837
chr1	3539	3540	1.44773
chr1	3540	3547	1.56837
chr1	3547	3554	1.44773
chr1	3554	3557	1.56837
chr1	3557	3561	1.44773
chr1	3561	3563	1.20644
chr1	3563	3564	1.32709
chr1	3564	3567	1.0858
chr1	3567	3568	0.965154
chr1	3568	3570	1.0858
chr1	3570	3571	0.965154
chr1	3571	3573	0.844509
chr1	3573	3574	1.0858
chr1	3574	3577	1.20644
chr1	3577	3578	1.0858
chr1	3578	3581	0.965154
chr1	3581	3582	1.20644
chr1	3582	3583	1.32709
chr1	3583	3584	1.44773
chr1	3584	3591	1.32709
chr1	3591	3593	1.44773
chr1	3593	3595	1.56837
chr1	3595	3600	1.68902
chr1	3600	3607	1.80966
chr1	3607	3611	1.68902
chr1	3611	3617	1.56837
chr1	3617	3618	1.32709
chr1	3618	3623	1.0858
chr1	3623	3626	1.32709
chr1	3626	3627	1.20644
chr1	3627	3630	1.0858
chr1	3630	3635	1.20644
chr1	3635	3636	1.0858
chr1	3636	3638	1.20644
chr1	3638	3639	1.32709
chr1	3639	3641	1.20644
chr1	3641	3642	1.0858
chr1	3642	3644	1.32709
chr1	3644	3653	1.20644
chr1	3653	3667	1.32709
chr1	3667	3669	1.0858
chr1	3669	3672	0.844509
chr1	3672	3673	1.0858
chr1	3673	3675	1.20644
chr1	3675	3681	1.44773
chr1	3681	3682	1.32709
chr1	3682	3684	1.20644
chr1	3684	3686	1.32709
chr1	3686	3691	1.0858
chr1	3691	3697	1.20644
chr1	3697	3698	1.0858
chr1	3698	3700	1.20644
chr1	3700	3702	1.32709
chr1	3702	3703	1.44773
chr1	3703	3705	1.68902
chr1	3705	3706	1.93031
chr1	3706	3707	2.05095
chr1	3707	3708	2.1716
chr1	3708	3710	2.29224
chr1	3710	3712	2.65417
chr1	3712	3714	2.77482
chr1	3714	3715	2.89546
chr1	3715	3716	2.77482
chr1	3716	3717	2.89546
chr1	3717	3719	2.77482
chr1	3719	3722	2.53353
chr1	3722	3723	2.65417
chr1	3723	3724	2.77482
chr1	3724	3728	3.0161
chr1	3728	3729	2.89546
chr1	3729	3735	3.0161
chr1	3735	3736	2.89546
chr1	3736	3742	3.0161
chr1	3742	3743	2.89546
chr1	3743	3746	2.77482
chr1	3746	3749	2.53353
chr1	3749	3750	2.1716
chr1	3750	3754	2.05095
chr1	3754	3755	1.68902
chr1	3755	3758	1.56837
chr1	3758	3760	1.32709
chr1	3760	3763	1.0858
chr1	3763	3764	1.32709
chr1	3764	3766	1.44773
chr1	3766	3773	0.844509
chr1	3773	3780	0.723865
chr1	3780	3781	0.603221
chr1	3781	3784	0.723865
chr1	3784	3787	0.844509
chr1	3787	3790	0.965154
chr1	3790	3792	0.844509
chr1	3792	3793	0.965154
chr1	3793	3807	1.0858
chr1	3807	3808	0.844509
chr1	3808	3810	1.0858
chr1	3810	3812	1.32709
chr1	3812	3819	1.44773
chr1	3819	3823	1.56837
chr1	3823	3825	1.68902
chr1	3825	3826	1.56837
chr1	3826	3827	1.68902
chr1	3827	3828	1.56837
chr1	3828	3829	1.68902
chr1	3829	3836	1.56837
chr1	3836	3837	1.32709
chr1	3837	3846	1.20644
chr1	3846	3852	1.44773
chr1	3852	3854	1.0858
chr1	3854	3855	0.844509
chr1	3855	3856	1.20644
chr1	3856	3857	1.0858
chr1	3857	3863	1.20644
chr1	3863	3865	1.0858
chr1	3865	3866	1.20644
chr1	3866	3872	1.32709
chr1	3872	3876	1.20644
chr1	3876	3877	1.56837
chr1	3877	3887	1.68902
chr1	3887	3889	1.80966
chr1	3889	3890	1.93031
chr1	3890	3893	1.68902
chr1	3893	3894	1.80966
chr1	3894	3899	1.93031
chr1	3899	3900	1.56837
chr1	3900	3903	1.44773
chr1	3903	3904	1.56837
chr1	3904	3906	1.68902
chr1	3906	3907	1.80966
chr1	3907	3908	2.1716
chr1	3908	3910	2.41288
chr1	3910	3911	2.29224
chr1	3911	3912	2.1716
chr1	3912	3914	2.05095
chr1	3914	3916	2.1716
chr1	3916	3918	2.41288
chr1	3918	3920	2.65417
chr1	3920	3921	2.41288
chr1	3921	3926	2.29224
chr1	3926	3927	2.41288
chr1	3927	3931	2.53353
chr1	3931	3932	2.41288
chr1	3932	3934	2.29224
chr1	3934	3935	2.41288
chr1	3935	3936	2.53353
chr1	3936	3937	2.77482
chr1	3937	3939	2.65417
chr1	3939	3943	2.77482
chr1	3943	3946	2.89546
chr1	3946	3947	3.0161
chr1	3947	3948	2.89546
chr1	3948	3950	2.77482
chr1	3950	3951	2.65417
chr1	3951	3952	2.1716
chr1	3952	3953	2.41288
chr1	3953	3954	2.29224
chr1	3954	3955	2.53353
chr1	3955	3956	3.13675
chr1	3956	3957	3.25739
chr1	3957	3958	3.37804
chr1	3958	3959	3.25739
chr1	3959	3962	3.0161
chr1	3962	3964	2.77482
chr1	3964	3965	2.65417
chr1	3965	3969	2.77482
chr1	3969	3970	2.65417
chr1	3970	3971	2.77482
chr1	3971	3973	2.65417
chr1	3973	3974	2.77482
chr1	3974	3975	2.89546
chr1	3975	3978	3.13675
chr1	3978	3979	3.0161
chr1	3979	3980	2.77482
chr1	3980	3981	2.65417
chr1	3981	3983	2.53353
chr1	3983	3985	2.41288
chr1	3985	3986	2.53353
chr1	3986	3987	2.65417
chr1	3987	3989	2.53353
chr1	3989	3990	2.65417
chr1	3990	3992	2.53353
chr1	3992	3993	2.65417
chr1	3993	3994	2.77482
chr1	3994	3996	2.53353
chr1	3996	3997	2.29224
chr1	3997	3998	2.41288
chr1	3998	3999	2.29224
chr1	3999	4000	1.68902
chr1	4000	4001	1.56837
chr1	4001	4005	1.44773
chr1	4005	4009	1.56837
chr1	4009	4013	1.68902
chr1	4013	4016	1.56837
chr1	4016	4018	1.44773
chr1	4018	4019	1.32709
chr1	4019	4023	1.0858
chr1	4023	4024	1.20644
chr1	4024	4026	1.32709
chr1	4026	4027	1.56837
chr1	4027	4028	1.68902
chr1	4028	4032	1.80966
chr1	4032	4033	1.93031
chr1	4033	4034	1.80966
chr1	4034	4035	1.93031
chr1	4035	4036	2.05095
chr1	4036	4041	1.93031
chr1	4041	4042	1.80966
chr1	4042	4044	1.68902
chr1	4044	4048	1.80966
chr1	4048	4050	1.68902
chr1	4050	4051	1.80966
chr1	4051	4063	1.68902
chr1	4063	4067	1.80966
chr1	4067	4068	1.68902
chr1	4068	4070	1.56837
chr1	4070	4071	1.32709
chr1	4071	4072	1.20644
chr1	4072	4076	0.965154
chr1	4076	4077	0.844509
chr1	4077	4078	0.723865
chr1	4078	4079	0.603221
chr1	4079	4082	0.482577
chr1	4082	4085	0.603221
chr1	4085	4094	0.844509
chr1	4094	4103	0.723865
chr1	4103	4104	0.844509
chr1	4104	4107	1.20644
chr1	4107	4109	1.0858
chr1	4109	4111	1.20644
chr1	4111	4115	1.32709
chr1	4115	4118	1.20644
chr1	4118	4119	1.32709
chr1	4119	4125	1.56837
chr1	4125	4126	2.05095
chr1	4126	4128	2.1716
chr1	4128	4131	1.93031
chr1	4131	4134	2.05095
chr1	4134	4147	2.1716
chr1	4147	4152	1.68902
chr1	4152	4157	1.56837
chr1	4157	4160	1.68902
chr1	4160	4162	1.80966
chr1	4162	4163	1.44773
chr1	4163	4164	1.56837
chr1	4164	4165	1.80966
chr1	4165	4169	1.93031
chr1	4169	4175	1.32709
chr1	4175	4178	1.0858
chr1	4178	4183	0.965154
chr1	4183	4189	1.0858
chr1	4189	4194	1.32709
chr1	4194	4203	1.44773
chr1	4203	4207	1.32709
chr1	4207	4208	1.20644
chr1	4208	4211	0.844509
chr1	4211	4213	0.965154
chr1	4213	4217	0.844509
chr1	4217	4220	0.965154
chr1	4220	4223	1.0858
chr1	4223	4225	1.20644
chr1	4225	4229	1.44773
chr1	4229	4233	1.80966
chr1	4233	4235	1.56837
chr1	4235	4236	1.68902
chr1	4236	4241	1.56837
chr1	4241	4245	1.44773
chr1	4245	4248	1.32709
chr1	4248	4249	1.68902
chr1	4249	4250	2.41288
chr1	4250	4251	2.53353
chr1	4251	4252	2.65417
chr1	4252	4253	2.77482
chr1	4253	4254	3.0161
chr1	4254	4255	3.61933
chr1	4255	4257	3.86061
chr1	4257	4260	3.98126
chr1	4260	4261	3.86061
chr1	4261	4267	3.73997
chr1	4267	4269	3.61933
chr1	4269	4271	3.37804
chr1	4271	4272	3.25739
chr1	4272	4273	3.37804
chr1	4273	4275	3.0161
chr1	4275	4279	3.13675
chr1	4279	4280	3.0161
chr1	4280	4281	3.13675
chr1	4281	4290	3.25739
chr1	4290	4291	3.49868
chr1	4291	4292	3.73997
chr1	4292	4293	3.86061
chr1	4293	4295	3.13675
chr1	4295	4296	3.37804
chr1	4296	4298	3.0161
chr1	4298	4299	2.41288
chr1	4299	4301	2.1716
chr1	4301	4312	2.05095
chr1	4312	4313	2.1716
chr1	4313	4316	2.29224
chr1	4316	4317	2.41288
chr1	4317	4318	2.29224
chr1	4318	4323	2.1716
chr1	4323	4324	2.29224
chr1	4324	4325	2.1716
chr1	4325	4334	2.05095
chr1	4334	4335	1.44773
chr1	4335	4338	0.965154
chr1	4338	4339	0.844509
chr1	4339	4340	0.603221
chr1	4340	4348	0.723865
chr1	4348	4356	0.844509
chr1	4356	4357	0.723865
chr1	4357	4359	0.603221
chr1	4359	4360	0.482577
chr1	4360	4361	0.603221
chr1	4361	4362	0.844509
chr1	4362	4365	0.965154
chr1	4365	4366	1.0858
chr1	4366	4367	1.20644
chr1	4367	4379	1.32709
chr1	4379	4380	1.20644
chr1	4380	4381	1.93031
chr1	4381	4382	2.41288
chr1	4382	4383	2.77482
chr1	4383	4386	2.65417
chr1	4386	4387	2.77482
chr1	4387	4392	2.89546
chr1	4392	4404	2.77482
chr1	4404	4405	2.65417
chr1	4405	4407	2.41288
chr1	4407	4409	2.29224
chr1	4409	4410	2.41288
chr1	4410	4411	2.29224
chr1	4411	4424	2.1716
chr1	4424	4425	1.44773
chr1	4425	4426	0.965154
chr1	4426	4429	0.603221
chr1	4429	4431	0.723865
chr1	4431	4432	0.965154
chr1	4432	4449	1.0858
chr1	4449	4453	0.965154
chr1	4453	4454	0.723865
chr1	4454	4456	0.965154
chr1	4456	4458	1.0858
chr1	4458	4459	1.20644
chr1	4459	4471	1.32709
chr1	4471	4473	1.44773
chr1	4473	4474	1.32709
chr1	4474	4475	0.844509
chr1	4475	4477	0.965154
chr1	4477	4491	1.20644
chr1	4491	4497	1.32709
chr1	4497	4499	1.0858
chr1	4499	4501	0.965154
chr1	4501	4503	0.844509
chr1	4503	4507	0.723865
chr1	4507	4517	0.844509
chr1	4517	4518	0.965154
chr1	4518	4519	1.0858
chr1	4519	4520	0.965154
chr1	4520	4521	0.844509
chr1	4521	4522	0.723865
chr1	4522	4523	1.0858
chr1	4523	4526	2.41288
chr1	4526	4527	2.53353
chr1	4527	4528	2.77482
chr1	4528	4529	2.89546
chr1	4529	4534	3.0161
chr1	4534	4538	2.89546
chr1	4538	4544	3.0161
chr1	4544	4558	3.25739
chr1	4558	4561	3.13675
chr1	4561	4564	2.89546
chr1	4564	4565	2.77482
chr1	4565	4566	2.89546
chr1	4566	4567	2.77482
chr1	4567	4570	1.44773
chr1	4570	4572	1.0858
chr1	4572	4573	0.965154
chr1	4573	4580	0.844509
chr1	4580	4582	0.965154
chr1	4582	4588	0.844509
chr1	4588	4589	0.603221
chr1	4589	4590	0.723865
chr1	4590	4591	0.844509
chr1	4591	4594	1.0858
chr1	4594	4595	0.965154
chr1	4595	4597	1.0858
chr1	4597	4598	1.20644
chr1	4598	4605	1.32709
chr1	4605	4609	1.93031
chr1	4609	4610	1.80966
chr1	4610	4612	1.56837
chr1	4612	4625	1.68902
chr1	4625	4632	1.80966
chr1	4632	4633	1.68902
chr1	4633	4634	1.56837
chr1	4634	4638	1.32709
chr1	4638	4639	1.56837
chr1	4639	4640	1.44773
chr1	4640	4641	1.68902
chr1	4641	4648	1.44773
chr1	4648	4655	0.844509
chr1	4655	4659	0.723865
chr1	4659	4660	0.844509
chr1	4660	4662	1.0858
chr1	4662	4663	1.20644
chr1	4663	4664	1.32709
chr1	4664	4665	1.44773
chr1	4665	4666	1.56837
chr1	4666	4667	1.68902
chr1	4667	4668	1.93031
chr1	4668	4669	2.05095
chr1	4669	4670	2.41288
chr1	4670	4671	2.65417
chr1	4671	4672	2.77482
chr1	4672	4673	3.25739
chr1	4673	4674	3.49868
chr1	4674	4678	3.86061
chr1	4678	4679	3.98126
chr1	4679	4680	4.22255
chr1	4680	4681	4.34319
chr1	4681	4682	4.58448
chr1	4682	4683	4.34319
chr1	4683	4685	4.1019
chr1	4685	4686	4.22255
chr1	4686	4687	4.70512
chr1	4687	4688	4.94641
chr1	4688	4689	5.06706
chr1	4689	4690	5.30834
chr1	4690	4691	5.42899
chr1	4691	4693	5.30834
chr1	4693	4694	5.54963
chr1	4694	4695	5.79092
chr1	4695	4698	5.91157
chr1	4698	4701	6.03221
chr1	4701	4704	6.15285
chr1	4704	4706	5.91157
chr1	4706	4707	5.67028
chr1	4707	4708	5.54963
chr1	4708	4711	5.30834
chr1	4711	4713	5.06706
chr1	4713	4714	4.70512
chr1	4714	4715	4.34319
chr1	4715	4716	4.22255
chr1	4716	4717	3.86061
chr1	4717	4722	3.25739
chr1	4722	4724	2.89546
chr1	4724	4725	2.77482
chr1	4725	4728	2.53353
chr1	4728	4729	2.65417
chr1	4729	4730	2.53353
chr1	4730	4731	2.05095
chr1	4731	4732	1.93031
chr1	4732	4733	1.68902
chr1	4733	4734	2.1716
chr1	4734	4737	2.05095
chr1	4737	4740	1.44773
chr1	4740	4744	1.32709
chr1	4744	4747	1.20644
chr1	4747	4751	1.0858
chr1	4751	4757	0.965154
chr1	4757	4760	1.0858
chr1	4760	4762	0.965154
chr1	4762	4764	1.20644
chr1	4764	4765	1.32709
chr1	4765	4770	1.44773
chr1	4770	4776	1.32709
chr1	4776	4777	1.20644
chr1	4777	4781	0.844509
chr1	4781	4806	1.20644
chr1	4806	4807	0.965154
chr1	4807	4809	0.844509
chr1	4809	4813	0.723865
chr1	4813	4814	0.965154
chr1	4814	4815	1.20644
chr1	4815	4816	1.32709
chr1	4816	4823	0.723865
chr1	4823	4828	0.844509
chr1	4828	4829	0.965154
chr1	4829	4830	1.0858
chr1	4830	4832	1.32709
chr1	4832	4842	1.68902
chr1	4842	4844	1.80966
chr1	4844	4845	1.93031
chr1	4845	4855	1.80966
chr1	4855	4858	1.56837
chr1	4858	4863	1.20644
chr1	4863	4865	1.32709
chr1	4865	4866	1.56837
chr1	4866	4867	1.68902
chr1	4867	4871	1.56837
chr1	4871	4874	1.93031
chr1	4874	4875	1.68902
chr1	4875	4876	1.80966
chr1	4876	4878	1.56837
chr1	4878	4883	1.68902
chr1	4883	4885	1.80966
chr1	4885	4888	1.68902
chr1	4888	4897	1.56837
chr1	4897	4903	1.68902
chr1	4903	4905	1.80966
chr1	4905	4906	1.93031
chr1	4906	4907	2.05095
chr1	4907	4909	1.93031
chr1	4909	4911	1.56837
chr1	4911	4915	1.93031
chr1	4915	4917	1.44773
chr1	4917	4919	1.32709
chr1	4919	4921	1.0858
chr1	4921	4924	0.965154
chr1	4924	4927	1.0858
chr1	4927	4930	0.965154
chr1	4930	4936	1.32709
chr1	4936	4939	1.56837
chr1	4939	4940	1.68902
chr1	4940	4947	1.56837
chr1	4947	4949	1.44773
chr1	4949	4950	1.32709
chr1	4950	4954	1.20644
chr1	4954	4957	0.844509
chr1	4957	4958	1.0858
chr1	4958	4967	1.20644
chr1	4967	4969	1.32709
chr1	4969	4970	1.56837
chr1	4970	4971	1.80966
chr1	4971	4972	1.93031
chr1	4972	4980	1.56837
chr1	4980	4982	1.32709
chr1	4982	4987	1.20644
chr1	4987	4988	1.32709
chr1	4988	4990	1.56837
chr1	4990	5001	1.80966
chr1	5001	5010	1.56837
chr1	5010	5013	1.32709
chr1	5013	5015	0.844509
chr1	5015	5018	0.723865
chr1	5018	5019	0.965154
chr1	5019	5020	1.0858
chr1	5020	5031	1.20644
chr1	5031	5032	1.0858
chr1	5032	5034	0.844509
chr1	5034	5060	0.603221
chr1	5060	5062	0.361933
chr1	5062	5081	0.482577
chr1	5081	5088	0.603221
chr1	5088	5089	0.723865
chr1	5089	5106	0.603221
chr1	5106	5107	0.361933
chr1	5107	5116	0.241288
chr1	5116	5125	0.361933
chr1	5125	5132	0.241288
chr1	5132	5139	0.120644
chr1	5139	5141	0.241288
chr1	5141	5144	0.361933
chr1	5144	5151	0.603221
chr1	5151	5160	0.844509
chr1	5160	5184	0.723865
chr1	5184	5185	0.844509
chr1	5185	5186	0.723865
chr1	5186	5188	0.482577
chr1	5188	5189	0.603221
chr1	5189	5193	0.723865
chr1	5193	5195	0.844509
chr1	5195	5197	0.603221
chr1	5197	5212	0.723865
chr1	5212	5216	0.844509
chr1	5216	5217	1.0858
chr1	5217	5218	1.44773
chr1	5218	5219	1.80966
chr1	5219	5220	1.93031
chr1	5220	5225	2.29224
chr1	5225	5227	2.53353
chr1	5227	5228	2.77482
chr1	5228	5229	2.65417
chr1	5229	5230	2.77482
chr1	5230	5232	2.89546
chr1	5232	5233	2.65417
chr1	5233	5237	2.77482
chr1	5237	5240	2.65417
chr1	5240	5256	2.53353
chr1	5256	5260	2.41288
chr1	5260	5261	2.1716
chr1	5261	5264	1.32709
chr1	5264	5269	0.965154
chr1	5269	5270	0.723865
chr1	5270	5271	0.844509
chr1	5271	5274	0.482577
chr1	5274	5275	0.361933
chr1	5275	5314	0.241288
chr1	5314	5315	0.120644
chr1	5315	5343	0.0
chr1	5343	5347	0.120644
chr1	5347	5353	0.361933
chr1	5353	5354	0.482577
chr1	5354	5358	0.965154
chr1	5358	5365	1.0858
chr1	5365	5367	1.20644
chr1	5367	5381	1.32709
chr1	5381	5387	1.44773
chr1	5387	5391	1.32709
chr1	5391	5393	1.20644
chr1	5393	5397	1.32709
chr1	5397	5398	0.844509
chr1	5398	5402	0.723865
chr1	5402	5409	0.603221
chr1	5409	5425	0.482577
chr1	5425	5434	0.361933
chr1	5434	5435	0.482577
chr1	5435	5437	0.361933
chr1	5437	5438	0.241288
chr1	5438	5441	0.482577
chr1	5441	5442	0.603221
chr1	5442	5444	0.723865
chr1	5444	5448	0.844509
chr1	5448	5455	0.965154
chr1	5455	5457	0.844509
chr1	5457	5466	0.965154
chr1	5466	5467	1.20644
chr1	5467	5478	1.32709
chr1	5478	5482	1.20644
chr1	5482	5484	0.965154
chr1	5484	5488	0.723865
chr1	5488	5492	0.603221
chr1	5492	5494	0.482577
chr1	5494	5510	0.603221
chr1	5510	5514	0.241288
chr1	5514	5533	0.361933
chr1	5533	5536	0.482577
chr1	5536	5538	0.603221
chr1	5538	5543	0.482577
chr1	5543	5549	0.361933
chr1	5549	5561	0.482577
chr1	5561	5565	0.603221
chr1	5565	5568	0.723865
chr1	5568	5577	0.844509
chr1	5577	5578	0.723865
chr1	5578	5580	0.844509
chr1	5580	5581	0.723865
chr1	5581	5582	0.844509
chr1	5582	5583	1.20644
chr1	5583	5584	1.32709
chr1	5584	5593	1.44773
chr1	5593	5597	1.32709
chr1	5597	5598	1.93031
chr1	5598	5599	3.13675
chr1	5599	5600	3.73997
chr1	5600	5601	3.98126
chr1	5601	5604	4.1019
chr1	5604	5605	4.34319
chr1	5605	5606	4.46383
chr1	5606	5612	4.58448
chr1	5612	5613	4.46383
chr1	5613	5615	4.58448
chr1	5615	5617	4.70512
chr1	5617	5620	4.82577
chr1	5620	5622	4.70512
chr1	5622	5624	4.58448
chr1	5624	5625	4.70512
chr1	5625	5626	4.34319
chr1	5626	5627	4.82577
chr1	5627	5628	5.30834
chr1	5628	5629	5.42899
chr1	5629	5631	5.79092
chr1	5631	5635	5.91157
chr1	5635	5640	6.03221
chr1	5640	5641	3.73997
chr1	5641	5644	3.61933
chr1	5644	5648	3.86061
chr1	5648	5649	3.61933
chr1	5649	5651	3.37804
chr1	5651	5652	3.49868
chr1	5652	5657	3.37804
chr1	5657	5658	3.49868
chr1	5658	5659	3.37804
chr1	5659	5660	3.49868
chr1	5660	5661	3.73997
chr1	5661	5665	3.61933
chr1	5665	5666	3.86061
chr1	5666	5670	3.73997
chr1	5670	5671	3.25739
chr1	5671	5673	2.41288
chr1	5673	5674	2.05095
chr1	5674	5675	2.29224
chr1	5675	5679	2.1716
chr1	5679	5680	2.29224
chr1	5680	5682	2.1716
chr1	5682	5684	2.29224
chr1	5684	5685	2.05095
chr1	5685	5687	2.1716
chr1	5687	5688	1.93031
chr1	5688	5689	2.05095
chr1	5689	5694	2.29224
chr1	5694	5695	2.1716
chr1	5695	5696	2.05095
chr1	5696	5701	2.1716
chr1	5701	5702	1.93031
chr1	5702	5704	1.80966
chr1	5704	5708	1.56837
chr1	5708	5709	1.68902
chr1	5709	5710	1.44773
chr1	5710	5711	1.68902
chr1	5711	5712	1.80966
chr1	5712	5713	1.93031
chr1	5713	5716	1.80966
chr1	5716	5718	1.93031
chr1	5718	5722	1.80966
chr1	5722	5726	1.56837
chr1	5726	5729	1.44773
chr1	5729	5732	1.32709
chr1	5732	5733	1.20644
chr1	5733	5736	0.965154
chr1	5736	5738	1.0858
chr1	5738	5739	1.20644
chr1	5739	5752	1.0858
chr1	5752	5754	0.965154
chr1	5754	5755	0.723865
chr1	5755	5756	0.603221
chr1	5756	5760	0.482577
chr1	5760	5762	0.361933
chr1	5762	5768	0.241288
chr1	5768	5770	0.361933
chr1	5770	5780	0.482577
chr1	5780	5781	0.361933
chr1	5781	5784	0.482577
chr1	5784	5785	0.603221
chr1	5785	5798	0.723865
chr1	5798	5812	0.844509
chr1	5812	5813	0.723865
chr1	5813	5814	0.603221
chr1	5814	5819	0.723865
chr1	5819	5820	0.844509
chr1	5820	5821	0.965154
chr1	5821	5825	1.20644
chr1	5825	5826	1.0858
chr1	5826	5828	0.965154
chr1	5828	5832	0.844509
chr1	5832	5839	0.965154
chr1	5839	5840	1.0858
chr1	5840	5841	1.20644
chr1	5841	5842	1.32709
chr1	5842	5845	1.44773
chr1	5845	5851	1.56837
chr1	5851	5853	1.93031
chr1	5853	5857	2.05095
chr1	5857	5859	2.1716
chr1	5859	5861	2.53353
chr1	5861	5863	2.65417
chr1	5863	5864	2.53353
chr1	5864	5872	2.1716
chr1	5872	5876	2.05095
chr1	5876	5879	1.93031
chr1	5879	5881	2.05095
chr1	5881	5883	2.65417
chr1	5883	5888	2.53353
chr1	5888	5895	2.41288
chr1	5895	5897	2.05095
chr1	5897	5900	1.93031
chr1	5900	5903	1.80966
chr1	5903	5905	1.44773
chr1	5905	5906	1.32709
chr1	5906	5917	1.44773
chr1	5917	5921	1.56837
chr1	5921	5923	1.68902
chr1	5923	5924	1.56837
chr1	5924	5925	1.68902
chr1	5925	5926	1.0858
chr1	5926	5927	1.32709
chr1	5927	5929	1.20644
chr1	5929	5946	0.844509
chr1	5946	5949	0.723865
chr1	5949	5953	0.603221
chr1	5953	5960	0.723865
chr1	5960	5965	0.603221
chr1	5965	5966	0.844509
chr1	5966	5967	0.965154
chr1	5967	5969	1.0858
chr1	5969	5970	0.844509
chr1	5970	5981	0.965154
chr1	5981	5983	1.0858
chr1	5983	5987	1.20644
chr1	5987	5994	1.32709
chr1	5994	5997	1.44773
chr1	5997	6004	1.32709
chr1	6004	6005	1.80966
chr1	6005	6006	1.93031
chr1	6006	6007	2.05095
chr1	6007	6008	2.29224
chr1	6008	6010	2.1716
chr1	6010	6011	2.05095
chr1	6011	6012	1.80966
chr1	6012	6014	1.93031
chr1	6014	6017	1.80966
chr1	6017	6020	1.93031
chr1	6020	6024	2.05095
chr1	6024	6025	2.1716
chr1	6025	6032	1.93031
chr1	6032	6033	2.05095
chr1	6033	6035	2.1716
chr1	6035	6042	2.29224
chr1	6042	6044	2.41288
chr1	6044	6045	2.53353
chr1	6045	6046	2.65417
chr1	6046	6047	2.89546
chr1	6047	6049	2.41288
chr1	6049	6050	2.29224
chr1	6050	6051	2.1716
chr1	6051	6052	1.93031
chr1	6052	6054	1.68902
chr1	6054	6060	1.56837
chr1	6060	6064	1.44773
chr1	6064	6065	1.32709
chr1	6065	6067	1.44773
chr1	6067	6068	1.68902
chr1	6068	6076	1.56837
chr1	6076	6079	1.32709
chr1	6079	6080	1.20644
chr1	6080	6085	1.0858
chr1	6085	6086	1.56837
chr1	6086	6087	2.41288
chr1	6087	6088	2.65417
chr1	6088	6089	2.77482
chr1	6089	6090	2.65417
chr1	6090	6101	2.53353
chr1	6101	6109	2.89546
chr1	6109	6111	2.77482
chr1	6111	6114	2.53353
chr1	6114	6116	2.65417
chr1	6116	6117	2.77482
chr1	6117	6120	2.65417
chr1	6120	6125	2.77482
chr1	6125	6126	3.49868
chr1	6126	6129	3.98126
chr1	6129	6130	3.86061
chr1	6130	6131	3.0161
chr1	6131	6132	2.53353
chr1	6132	6133	2.65417
chr1	6133	6134	2.53353
chr1	6134	6135	2.65417
chr1	6135	6137	2.77482
chr1	6137	6140	2.89546
chr1	6140	6145	3.0161
chr1	6145	6152	2.65417
chr1	6152	6155	2.77482
chr1	6155	6158	2.89546
chr1	6158	6160	2.77482
chr1	6160	6164	2.65417
chr1	6164	6168	2.53353
chr1	6168	6170	1.80966
chr1	6170	6172	1.32709
chr1	6172	6176	0.844509
chr1	6176	6177	0.723865
chr1	6177	6181	0.482577
chr1	6181	6183	0.361933
chr1	6183	6185	0.723865
chr1	6185	6192	0.965154
chr1	6192	6194	1.0858
chr1	6194	6199	0.965154
chr1	6199	6227	0.844509
chr1	6227	6228	0.482577
chr1	6228	6229	0.361933
chr1	6229	6235	0.120644
chr1	6235	6244	0.0
chr1	6244	6245	0.361933
chr1	6245	6246	0.603221
chr1	6246	6263	0.723865
chr1	6263	6265	1.0858
chr1	6265	6271	1.56837
chr1	6271	6281	1.68902
chr1	6281	6282	1.80966
chr1	6282	6283	1.68902
chr1	6283	6285	2.05095
chr1	6285	6286	2.1716
chr1	6286	6289	2.53353
chr1	6289	6290	2.29224
chr1	6290	6292	2.1716
chr1	6292	6293	2.41288
chr1	6293	6294	2.53353
chr1	6294	6297	2.65417
chr1	6297	6300	2.89546
chr1	6300	6302	3.0161
chr1	6302	6305	3.13675
chr1	6305	6307	3.37804
chr1	6307	6308	3.0161
chr1	6308	6309	2.53353
chr1	6309	6312	2.65417
chr1	6312	6313	2.77482
chr1	6313	6314	3.0161
chr1	6314	6315	3.13675
chr1	6315	6316	3.25739
chr1	6316	6317	3.37804
chr1	6317	6320	3.49868
chr1	6320	6322	3.61933
chr1	6322	6325	3.86061
chr1	6325	6327	3.98126
chr1	6327	6329	3.61933
chr1	6329	6330	3.49868
chr1	6330	6331	3.0161
chr1	6331	6332	3.37804
chr1	6332	6335	3.49868
chr1	6335	6336	3.37804
chr1	6336	6337	3.13675
chr1	6337	6340	3.37804
chr1	6340	6342	3.61933
chr1	6342	6343	3.73997
chr1	6343	6344	3.86061
chr1	6344	6345	3.73997
chr1	6345	6346	3.61933
chr1	6346	6347	3.86061
chr1	6347	6348	3.98126
chr1	6348	6349	4.1019
chr1	6349	6350	3.86061
chr1	6350	6352	3.98126
chr1	6352	6353	3.86061
chr1	6353	6356	4.1019
chr1	6356	6357	3.98126
chr1	6357	6358	3.61933
chr1	6358	6359	3.73997
chr1	6359	6362	3.37804
chr1	6362	6363	3.49868
chr1	6363	6366	3.37804
chr1	6366	6370	3.13675
chr1	6370	6371	3.86061
chr1	6371	6373	4.1019
chr1	6373	6375	4.22255
chr1	6375	6378	4.1019
chr1	6378	6380	3.98126
chr1	6380	6381	4.1019
chr1	6381	6382	3.86061
chr1	6382	6383	3.73997
chr1	6383	6384	3.25739
chr1	6384	6387	3.37804
chr1	6387	6390	3.25739
chr1	6390	6391	3.0161
chr1	6391	6392	2.89546
chr1	6392	6394	2.77482
chr1	6394	6397	2.65417
chr1	6397	6398	2.41288
chr1	6398	6400	2.53353
chr1	6400	6402	2.41288
chr1	6402	6404	2.53353
chr1	6404	6406	2.41288
chr1	6406	6407	2.29224
chr1	6407	6413	2.41288
chr1	6413	6414	2.29224
chr1	6414	6415	1.44773
chr1	6415	6417	1.56837
chr1	6417	6418	1.44773
chr1	6418	6423	0.965154
chr1	6423	6428	0.844509
chr1	6428	6435	0.723865
chr1	6435	6436	0.965154
chr1	6436	6438	1.0858
chr1	6438	6440	1.20644
chr1	6440	6442	1.56837
chr1	6442	6446	1.44773
chr1	6446	6451	1.32709
chr1	6451	6457	1.20644
chr1	6457	6458	1.0858
chr1	6458	6459	0.965154
chr1	6459	6471	0.844509
chr1	6471	6472	0.965154
chr1	6472	6479	1.0858
chr1	6479	6480	0.844509
chr1	6480	6481	0.723865
chr1	6481	6484	0.603221
chr1	6484	6489	0.361933
chr1	6489	6504	0.482577
chr1	6504	6505	0.603221
chr1	6505	6507	0.723865
chr1	6507	6508	0.844509
chr1	6508	6511	0.965154
chr1	6511	6515	1.0858
chr1	6515	6517	0.844509
chr1	6517	6529	0.965154
chr1	6529	6530	0.844509
chr1	6530	6532	1.0858
chr1	6532	6537	0.965154
chr1	6537	6544	1.20644
chr1	6544	6548	1.32709
chr1	6548	6549	1.20644
chr1	6549	6553	0.965154
chr1	6553	6555	0.844509
chr1	6555	6561	0.723865
chr1	6561	6564	0.603221
chr1	6564	6565	0.723865
chr1	6565	6566	0.844509
chr1	6566	6567	1.0858
chr1	6567	6571	1.20644
chr1	6571	6574	1.0858
chr1	6574	6575	0.965154
chr1	6575	6581	1.0858
chr1	6581	6587	0.965154
chr1	6587	6590	0.844509
chr1	6590	6591	1.0858
chr1	6591	6592	1.20644
chr1	6592	6593	1.32709
chr1	6593	6602	1.44773
chr1	6602	6605	1.56837
chr1	6605	6608	1.68902
chr1	6608	6609	1.56837
chr1	6609	6610	1.44773
chr1	6610	6611	1.20644
chr1	6611	6612	1.0858
chr1	6612	6614	1.20644
chr1	6614	6617	1.44773
chr1	6617	6619	1.56837
chr1	6619	6620	1.44773
chr1	6620	6622	1.56837
chr1	6622	6634	1.44773
chr1	6634	6635	1.32709
chr1	6635	6637	1.20644
chr1	6637	6642	1.0858
chr1	6642	6646	1.20644
chr1	6646	6649	1.0858
chr1	6649	6654	0.965154
chr1	6654	6656	1.0858
chr1	6656	6658	0.965154
chr1	6658	6659	0.844509
chr1	6659	6660	0.965154
chr1	6660	6661	0.844509
chr1	6661	6664	0.965154
chr1	6664	6666	0.844509
chr1	6666	6671	0.965154
chr1	6671	6675	1.0858
chr1	6675	6678	1.32709
chr1	6678	6680	1.20644
[truncated: 3,528 more rows]
