# Supplementary material for: Structural modularity of the XIST ribonucleoprotein complex
Source: Nat Commun. 2020 Dec 2;11:6163. doi: 10.1038/s41467-020-20040-3 (PMC7710737; doi:10.1038/s41467-020-20040-3)
Supplement: Supplementary file 6 — Source Data [file 41467_2020_20040_MOESM6_ESM.zip › sourcedata/fig2efgi/K562_SMNDC1_1_neg_XIST_1_hsXIST.bedgraph]

chr1	0	47	0.0
chr1	47	48	0.229872
chr1	48	62	0.459744
chr1	62	71	0.689616
chr1	71	74	0.919488
chr1	74	87	0.689616
chr1	87	112	0.459744
chr1	112	115	0.229872
chr1	115	137	0.919488
chr1	137	153	0.459744
chr1	153	155	0.229872
chr1	155	197	0.0
chr1	197	217	0.229872
chr1	217	237	0.459744
chr1	237	257	0.229872
chr1	257	290	0.0
chr1	290	306	0.229872
chr1	306	307	0.459744
chr1	307	324	0.689616
chr1	324	330	0.919488
chr1	330	339	0.689616
chr1	339	340	0.459744
chr1	340	365	0.229872
chr1	365	368	0.0
chr1	368	370	0.229872
chr1	370	388	0.459744
chr1	388	389	0.229872
chr1	389	451	0.0
chr1	451	452	0.229872
chr1	452	471	0.689616
chr1	471	477	0.459744
chr1	477	493	0.229872
chr1	493	496	0.0
chr1	496	519	0.459744
chr1	519	537	0.229872
chr1	537	542	0.0
chr1	542	548	0.229872
chr1	548	583	0.459744
chr1	583	584	0.229872
chr1	584	604	0.0
chr1	604	607	0.229872
chr1	607	626	0.459744
chr1	626	644	0.229872
chr1	644	651	0.0
chr1	651	653	0.919488
chr1	653	672	1.14936
chr1	672	673	0.919488
chr1	673	677	0.689616
chr1	677	679	0.919488
chr1	679	682	0.689616
chr1	682	683	0.459744
chr1	683	695	0.229872
chr1	695	717	0.919488
chr1	717	721	0.689616
chr1	721	722	0.459744
chr1	722	736	0.229872
chr1	736	739	0.0
chr1	739	740	0.229872
chr1	740	745	0.689616
chr1	745	758	0.919488
chr1	758	761	0.689616
chr1	761	763	0.459744
chr1	763	778	0.229872
chr1	778	782	0.0
chr1	782	785	0.229872
chr1	785	786	0.459744
chr1	786	790	0.689616
chr1	790	812	0.919488
chr1	812	817	0.689616
chr1	817	823	0.459744
chr1	823	824	0.919488
chr1	824	825	1.37923
chr1	825	826	1.83898
chr1	826	831	1.6091
chr1	831	833	1.83898
chr1	833	841	2.06885
chr1	841	849	2.29872
chr1	849	855	2.06885
chr1	855	859	2.29872
chr1	859	860	2.06885
chr1	860	861	1.83898
chr1	861	863	1.6091
chr1	863	864	1.37923
chr1	864	865	1.14936
chr1	865	868	0.459744
chr1	868	878	0.229872
chr1	878	899	0.0
chr1	899	907	0.229872
chr1	907	940	0.459744
chr1	940	947	0.229872
chr1	947	960	0.0
chr1	960	971	0.229872
chr1	971	977	0.459744
chr1	977	987	0.689616
chr1	987	991	0.919488
chr1	991	993	1.14936
chr1	993	998	1.37923
chr1	998	1007	1.14936
chr1	1007	1013	1.6091
chr1	1013	1016	1.83898
chr1	1016	1018	2.06885
chr1	1018	1023	1.83898
chr1	1023	1024	1.6091
chr1	1024	1027	1.37923
chr1	1027	1032	1.14936
chr1	1032	1038	0.919488
chr1	1038	1048	0.459744
chr1	1048	1052	0.229872
chr1	1052	1068	0.0
chr1	1068	1074	0.229872
chr1	1074	1077	0.459744
chr1	1077	1087	0.689616
chr1	1087	1090	0.919488
chr1	1090	1091	1.14936
chr1	1091	1101	1.37923
chr1	1101	1102	1.83898
chr1	1102	1105	2.06885
chr1	1105	1116	1.83898
chr1	1116	1118	1.6091
chr1	1118	1119	1.37923
chr1	1119	1123	1.14936
chr1	1123	1133	0.919488
chr1	1133	1136	1.14936
chr1	1136	1152	1.37923
chr1	1152	1155	1.6091
chr1	1155	1166	1.83898
chr1	1166	1167	2.06885
chr1	1167	1172	2.52859
chr1	1172	1174	1.6091
chr1	1174	1175	1.37923
chr1	1175	1180	1.6091
chr1	1180	1182	1.37923
chr1	1182	1184	1.6091
chr1	1184	1191	1.83898
chr1	1191	1194	1.6091
chr1	1194	1197	1.37923
chr1	1197	1202	1.6091
chr1	1202	1204	1.37923
chr1	1204	1206	1.6091
chr1	1206	1215	1.14936
chr1	1215	1222	0.919488
chr1	1222	1223	0.689616
chr1	1223	1226	0.459744
chr1	1226	1238	0.229872
chr1	1238	1243	0.0
chr1	1243	1282	0.229872
chr1	1282	1284	0.0
chr1	1284	1285	0.229872
chr1	1285	1296	0.459744
chr1	1296	1309	0.689616
chr1	1309	1311	0.919488
chr1	1311	1312	1.14936
chr1	1312	1313	1.37923
chr1	1313	1315	1.83898
chr1	1315	1324	2.06885
chr1	1324	1325	1.83898
chr1	1325	1326	1.6091
chr1	1326	1328	1.83898
chr1	1328	1334	2.06885
chr1	1334	1336	2.29872
chr1	1336	1343	2.06885
chr1	1343	1344	1.6091
chr1	1344	1345	1.37923
chr1	1345	1346	1.6091
chr1	1346	1347	1.37923
chr1	1347	1351	1.6091
chr1	1351	1353	1.37923
chr1	1353	1355	1.83898
chr1	1355	1358	2.29872
chr1	1358	1359	2.06885
chr1	1359	1363	1.83898
chr1	1363	1373	2.06885
chr1	1373	1377	1.83898
chr1	1377	1380	1.37923
chr1	1380	1381	1.14936
chr1	1381	1393	0.919488
chr1	1393	1395	0.689616
chr1	1395	1396	0.459744
chr1	1396	1424	0.0
chr1	1424	1439	0.229872
chr1	1439	1445	0.459744
chr1	1445	1447	0.689616
chr1	1447	1453	1.37923
chr1	1453	1462	1.6091
chr1	1462	1464	1.37923
chr1	1464	1474	1.6091
chr1	1474	1476	1.37923
chr1	1476	1478	0.919488
chr1	1478	1482	0.689616
chr1	1482	1486	0.459744
chr1	1486	1488	0.689616
chr1	1488	1490	0.459744
chr1	1490	1500	0.689616
chr1	1500	1509	0.919488
chr1	1509	1513	1.14936
chr1	1513	1516	1.37923
chr1	1516	1523	1.14936
chr1	1523	1524	1.37923
chr1	1524	1525	1.14936
chr1	1525	1530	0.919488
chr1	1530	1549	0.689616
chr1	1549	1554	0.459744
chr1	1554	1557	0.229872
chr1	1557	1563	0.459744
chr1	1563	1568	0.229872
chr1	1568	1579	0.459744
chr1	1579	1590	0.689616
chr1	1590	1597	0.919488
chr1	1597	1600	0.689616
chr1	1600	1609	0.919488
chr1	1609	1613	0.689616
chr1	1613	1615	0.919488
chr1	1615	1620	1.37923
chr1	1620	1627	1.14936
chr1	1627	1628	1.6091
chr1	1628	1642	1.83898
chr1	1642	1650	2.06885
chr1	1650	1652	1.6091
chr1	1652	1658	1.37923
chr1	1658	1666	1.14936
chr1	1666	1667	0.689616
chr1	1667	1677	0.459744
chr1	1677	1682	0.689616
chr1	1682	1687	0.229872
chr1	1687	1694	0.459744
chr1	1694	1702	0.689616
chr1	1702	1719	0.919488
chr1	1719	1720	1.14936
chr1	1720	1722	1.37923
chr1	1722	1723	1.6091
chr1	1723	1724	1.83898
chr1	1724	1726	2.06885
chr1	1726	1731	1.83898
chr1	1731	1734	2.06885
chr1	1734	1737	1.83898
chr1	1737	1738	2.06885
chr1	1738	1743	2.29872
chr1	1743	1744	2.06885
chr1	1744	1747	2.29872
chr1	1747	1748	2.06885
chr1	1748	1755	1.83898
chr1	1755	1758	1.6091
chr1	1758	1759	1.37923
chr1	1759	1762	0.919488
chr1	1762	1771	0.689616
chr1	1771	1775	0.459744
chr1	1775	1777	0.919488
chr1	1777	1778	0.689616
chr1	1778	1781	1.14936
chr1	1781	1787	0.919488
chr1	1787	1789	1.14936
chr1	1789	1791	1.37923
chr1	1791	1793	1.6091
chr1	1793	1799	1.83898
chr1	1799	1809	2.06885
chr1	1809	1811	1.83898
chr1	1811	1815	1.6091
chr1	1815	1819	1.14936
chr1	1819	1820	0.919488
chr1	1820	1822	1.14936
chr1	1822	1826	1.37923
chr1	1826	1829	1.14936
chr1	1829	1830	1.37923
chr1	1830	1831	1.14936
chr1	1831	1838	1.6091
chr1	1838	1840	1.37923
chr1	1840	1842	2.06885
chr1	1842	1856	2.52859
chr1	1856	1859	2.75846
chr1	1859	1860	2.52859
chr1	1860	1861	2.29872
chr1	1861	1869	1.83898
chr1	1869	1870	2.52859
chr1	1870	1872	3.67795
chr1	1872	1878	3.44808
chr1	1878	1881	3.21821
chr1	1881	1882	2.98834
chr1	1882	1894	2.75846
chr1	1894	1897	2.06885
chr1	1897	1910	2.29872
chr1	1910	1912	1.14936
chr1	1912	1918	1.37923
chr1	1918	1925	0.919488
chr1	1925	1932	1.14936
chr1	1932	1934	1.37923
chr1	1934	1935	1.6091
chr1	1935	1938	1.37923
chr1	1938	1948	1.14936
chr1	1948	1949	0.919488
chr1	1949	1951	0.459744
chr1	1951	1971	0.689616
chr1	1971	1973	0.229872
chr1	1973	2065	0.0
chr1	2065	2074	0.229872
chr1	2074	2096	0.459744
chr1	2096	2098	0.689616
chr1	2098	2107	0.459744
chr1	2107	2110	0.689616
chr1	2110	2114	0.919488
chr1	2114	2115	0.689616
chr1	2115	2121	0.919488
chr1	2121	2122	1.37923
chr1	2122	2124	1.6091
chr1	2124	2127	1.83898
chr1	2127	2133	2.06885
chr1	2133	2134	1.83898
chr1	2134	2136	2.06885
chr1	2136	2147	1.83898
chr1	2147	2149	1.37923
chr1	2149	2151	1.14936
chr1	2151	2160	0.919488
chr1	2160	2163	0.459744
chr1	2163	2164	0.689616
chr1	2164	2174	0.459744
chr1	2174	2182	0.229872
chr1	2182	2194	0.459744
chr1	2194	2206	0.229872
chr1	2206	2211	0.459744
chr1	2211	2215	0.689616
chr1	2215	2216	0.919488
chr1	2216	2238	0.689616
chr1	2238	2244	0.459744
chr1	2244	2245	0.229872
chr1	2245	2274	0.0
chr1	2274	2278	0.459744
chr1	2278	2279	0.689616
chr1	2279	2280	0.919488
chr1	2280	2287	1.14936
chr1	2287	2297	1.37923
chr1	2297	2305	1.6091
chr1	2305	2306	1.83898
chr1	2306	2311	2.06885
chr1	2311	2313	1.83898
chr1	2313	2315	2.06885
chr1	2315	2319	1.6091
chr1	2319	2321	1.37923
chr1	2321	2324	1.14936
chr1	2324	2344	0.919488
chr1	2344	2348	0.229872
chr1	2348	2352	0.459744
chr1	2352	2388	0.229872
chr1	2388	2470	0.0
chr1	2470	2471	0.229872
chr1	2471	2473	0.459744
chr1	2473	2510	0.689616
chr1	2510	2511	0.459744
chr1	2511	2513	0.229872
chr1	2513	2558	0.0
chr1	2558	2573	0.229872
chr1	2573	2579	0.459744
chr1	2579	2597	0.229872
chr1	2597	2614	0.0
chr1	2614	2655	0.459744
chr1	2655	2715	0.0
chr1	2715	2727	0.229872
chr1	2727	2747	0.459744
chr1	2747	2751	0.229872
chr1	2751	2761	0.0
chr1	2761	2776	0.229872
chr1	2776	2777	0.919488
chr1	2777	2778	1.37923
chr1	2778	2795	1.83898
chr1	2795	2796	2.06885
chr1	2796	2801	1.83898
chr1	2801	2815	1.6091
chr1	2815	2817	1.37923
chr1	2817	2819	0.459744
chr1	2819	2835	0.229872
chr1	2835	2838	0.0
chr1	2838	2878	0.229872
chr1	2878	2925	0.0
chr1	2925	2928	0.229872
chr1	2928	2963	0.459744
chr1	2963	2968	0.229872
chr1	2968	2971	0.0
chr1	2971	2979	0.229872
chr1	2979	2990	0.459744
chr1	2990	2998	0.229872
chr1	2998	3015	0.689616
chr1	3015	3018	0.459744
chr1	3018	3022	0.919488
chr1	3022	3030	1.14936
chr1	3030	3038	0.919488
chr1	3038	3057	0.229872
chr1	3057	3062	0.459744
chr1	3062	3074	0.229872
chr1	3074	3087	0.459744
chr1	3087	3088	0.689616
chr1	3088	3089	0.919488
chr1	3089	3097	1.14936
chr1	3097	3106	0.919488
chr1	3106	3113	1.14936
chr1	3113	3120	0.689616
chr1	3120	3126	0.459744
chr1	3126	3138	0.229872
chr1	3138	3145	0.459744
chr1	3145	3147	0.229872
chr1	3147	3154	0.459744
chr1	3154	3155	0.229872
chr1	3155	3172	0.459744
chr1	3172	3174	0.229872
chr1	3174	3187	0.459744
chr1	3187	3197	0.229872
chr1	3197	3214	0.459744
chr1	3214	3219	0.229872
chr1	3219	3221	0.459744
chr1	3221	3236	0.229872
chr1	3236	3240	0.459744
chr1	3240	3268	0.229872
chr1	3268	3288	0.459744
chr1	3288	3289	0.689616
chr1	3289	3304	0.919488
chr1	3304	3305	1.14936
chr1	3305	3308	1.37923
chr1	3308	3309	1.6091
chr1	3309	3313	1.37923
chr1	3313	3322	1.14936
chr1	3322	3326	1.37923
chr1	3326	3327	1.14936
chr1	3327	3328	0.919488
chr1	3328	3331	0.689616
chr1	3331	3340	0.229872
chr1	3340	3354	0.0
chr1	3354	3386	0.229872
chr1	3386	3394	0.459744
chr1	3394	3406	0.229872
chr1	3406	3409	0.689616
chr1	3409	3411	0.459744
chr1	3411	3430	0.689616
chr1	3430	3439	0.459744
chr1	3439	3451	0.689616
chr1	3451	3467	0.459744
chr1	3467	3475	0.229872
chr1	3475	3476	0.459744
chr1	3476	3489	0.229872
chr1	3489	3506	0.459744
chr1	3506	3515	0.229872
chr1	3515	3529	0.919488
chr1	3529	3551	0.689616
chr1	3551	3552	0.459744
chr1	3552	3554	0.229872
chr1	3554	3584	0.0
chr1	3584	3593	0.229872
chr1	3593	3621	0.459744
chr1	3621	3649	0.229872
chr1	3649	3673	0.0
chr1	3673	3674	0.229872
chr1	3674	3675	0.459744
chr1	3675	3691	0.689616
chr1	3691	3699	1.14936
chr1	3699	3712	1.37923
chr1	3712	3715	0.919488
chr1	3715	3724	0.689616
chr1	3724	3730	0.919488
chr1	3730	3732	0.459744
chr1	3732	3735	0.229872
chr1	3735	3752	0.459744
chr1	3752	3762	0.689616
chr1	3762	3776	0.459744
chr1	3776	3786	0.229872
chr1	3786	3792	0.459744
chr1	3792	3807	0.229872
chr1	3807	3809	0.689616
chr1	3809	3812	0.919488
chr1	3812	3825	1.14936
chr1	3825	3846	0.919488
chr1	3846	3847	1.14936
chr1	3847	3848	0.919488
chr1	3848	3850	0.459744
chr1	3850	3860	0.229872
chr1	3860	3875	0.459744
chr1	3875	3879	0.689616
chr1	3879	3885	0.919488
chr1	3885	3896	0.689616
chr1	3896	3903	0.459744
chr1	3903	3905	0.689616
chr1	3905	3906	0.919488
chr1	3906	3911	1.14936
chr1	3911	3916	0.919488
chr1	3916	3920	1.14936
chr1	3920	3940	0.919488
chr1	3940	3942	1.37923
chr1	3942	3945	1.14936
chr1	3945	3947	0.919488
chr1	3947	3954	0.689616
chr1	3954	3965	0.919488
chr1	3965	3975	1.14936
chr1	3975	3978	0.919488
chr1	3978	3979	0.689616
chr1	3979	3983	0.229872
chr1	3983	3996	0.0
chr1	3996	4028	0.229872
chr1	4028	4042	0.0
chr1	4042	4043	0.229872
chr1	4043	4054	0.459744
chr1	4054	4055	1.14936
chr1	4055	4059	1.37923
chr1	4059	4082	1.6091
chr1	4082	4083	1.83898
chr1	4083	4084	1.6091
chr1	4084	4086	1.83898
chr1	4086	4089	1.6091
chr1	4089	4094	1.37923
chr1	4094	4095	0.919488
chr1	4095	4099	1.14936
chr1	4099	4123	0.919488
chr1	4123	4125	0.459744
chr1	4125	4130	0.229872
chr1	4130	4139	0.0
chr1	4139	4145	0.229872
chr1	4145	4166	0.459744
chr1	4166	4178	0.689616
chr1	4178	4180	0.459744
chr1	4180	4187	0.229872
chr1	4187	4195	0.459744
chr1	4195	4203	0.229872
chr1	4203	4224	0.459744
chr1	4224	4226	0.229872
chr1	4226	4243	0.459744
chr1	4243	4251	0.229872
chr1	4251	4254	0.0
chr1	4254	4255	0.229872
chr1	4255	4259	0.459744
chr1	4259	4267	0.689616
chr1	4267	4282	0.919488
chr1	4282	4290	0.689616
chr1	4290	4291	0.459744
chr1	4291	4294	0.689616
chr1	4294	4295	0.229872
chr1	4295	4296	0.459744
chr1	4296	4313	0.919488
chr1	4313	4333	0.689616
chr1	4333	4334	0.229872
chr1	4334	4362	0.0
chr1	4362	4380	0.229872
chr1	4380	4381	0.689616
chr1	4381	4382	1.83898
chr1	4382	4383	2.29872
chr1	4383	4386	2.75846
chr1	4386	4390	2.98834
chr1	4390	4399	3.21821
chr1	4399	4402	3.44808
chr1	4402	4404	3.21821
chr1	4404	4406	2.98834
chr1	4406	4407	2.75846
chr1	4407	4408	2.52859
chr1	4408	4409	1.83898
chr1	4409	4411	1.6091
chr1	4411	4422	1.83898
chr1	4422	4423	1.14936
chr1	4423	4431	0.689616
chr1	4431	4432	0.459744
chr1	4432	4449	0.229872
chr1	4449	4456	0.0
chr1	4456	4476	0.229872
chr1	4476	4477	0.459744
chr1	4477	4478	0.689616
chr1	4478	4495	0.919488
chr1	4495	4504	0.689616
chr1	4504	4506	0.459744
chr1	4506	4513	0.229872
chr1	4513	4517	0.0
chr1	4517	4522	0.229872
chr1	4522	4523	0.459744
chr1	4523	4528	1.37923
chr1	4528	4543	1.6091
chr1	4543	4550	1.37923
chr1	4550	4551	1.14936
chr1	4551	4559	0.689616
chr1	4559	4563	0.919488
chr1	4563	4566	0.459744
chr1	4566	4568	0.689616
chr1	4568	4585	0.459744
chr1	4585	4590	0.229872
chr1	4590	4596	0.459744
chr1	4596	4608	0.689616
chr1	4608	4609	0.919488
chr1	4609	4619	0.689616
chr1	4619	4634	0.459744
chr1	4634	4641	0.229872
chr1	4641	4660	0.0
chr1	4660	4664	0.229872
chr1	4664	4665	0.459744
chr1	4665	4674	0.689616
chr1	4674	4679	1.14936
chr1	4679	4681	0.919488
chr1	4681	4686	1.14936
chr1	4686	4687	1.37923
chr1	4687	4688	1.6091
chr1	4688	4693	1.83898
chr1	4693	4698	2.06885
chr1	4698	4705	2.29872
chr1	4705	4706	2.06885
chr1	4706	4710	1.6091
chr1	4710	4715	1.83898
chr1	4715	4722	1.6091
chr1	4722	4727	1.37923
chr1	4727	4729	1.14936
chr1	4729	4730	0.919488
chr1	4730	4732	1.14936
chr1	4732	4736	0.919488
chr1	4736	4740	0.689616
chr1	4740	4741	0.919488
chr1	4741	4752	1.14936
chr1	4752	4754	1.37923
chr1	4754	4764	1.14936
chr1	4764	4769	1.37923
chr1	4769	4771	1.14936
chr1	4771	4775	0.919488
chr1	4775	4779	0.689616
chr1	4779	4780	0.459744
chr1	4780	4781	0.919488
chr1	4781	4804	0.689616
chr1	4804	4821	0.459744
chr1	4821	4836	0.0
chr1	4836	4845	0.229872
chr1	4845	4847	0.459744
chr1	4847	4860	0.689616
chr1	4860	4872	0.459744
chr1	4872	4877	0.229872
chr1	4877	4887	0.459744
chr1	4887	4906	0.229872
chr1	4906	4911	0.459744
chr1	4911	4913	0.689616
chr1	4913	4943	0.459744
chr1	4943	4950	0.229872
chr1	4950	4959	0.0
chr1	4959	4993	0.229872
chr1	4993	5212	0.0
chr1	5212	5217	0.229872
chr1	5217	5252	0.459744
chr1	5252	5257	0.229872
chr1	5257	5271	0.0
chr1	5271	5286	0.229872
chr1	5286	5311	0.459744
chr1	5311	5314	0.229872
chr1	5314	5354	0.0
chr1	5354	5362	0.229872
chr1	5362	5365	0.459744
chr1	5365	5389	0.919488
chr1	5389	5392	0.689616
chr1	5392	5396	0.919488
chr1	5396	5405	0.459744
chr1	5405	5433	0.229872
chr1	5433	5442	0.0
chr1	5442	5456	0.229872
chr1	5456	5463	0.459744
chr1	5463	5465	0.689616
chr1	5465	5467	0.919488
chr1	5467	5472	1.14936
chr1	5472	5474	1.37923
chr1	5474	5482	1.6091
chr1	5482	5489	1.37923
chr1	5489	5496	1.6091
chr1	5496	5497	1.83898
chr1	5497	5503	1.6091
chr1	5503	5504	1.37923
chr1	5504	5506	1.14936
chr1	5506	5509	0.919488
chr1	5509	5510	0.689616
chr1	5510	5513	0.229872
chr1	5513	5537	0.459744
chr1	5537	5553	0.229872
chr1	5553	5578	0.0
chr1	5578	5600	0.229872
chr1	5600	5606	0.459744
chr1	5606	5610	1.14936
chr1	5610	5619	1.37923
chr1	5619	5632	1.14936
chr1	5632	5639	1.37923
chr1	5639	5641	1.14936
chr1	5641	5646	1.37923
chr1	5646	5649	0.689616
chr1	5649	5651	0.459744
chr1	5651	5671	0.689616
chr1	5671	5675	0.459744
chr1	5675	5677	0.229872
chr1	5677	5678	0.459744
chr1	5678	5684	0.689616
chr1	5684	5717	0.919488
chr1	5717	5724	0.689616
chr1	5724	5736	0.459744
chr1	5736	5741	0.689616
chr1	5741	5753	0.919488
chr1	5753	5755	0.689616
chr1	5755	5775	0.459744
chr1	5775	5776	0.229872
chr1	5776	5784	0.0
chr1	5784	5785	0.229872
chr1	5785	5787	0.459744
chr1	5787	5798	0.689616
chr1	5798	5801	0.919488
chr1	5801	5817	1.14936
chr1	5817	5822	0.919488
chr1	5822	5825	0.689616
chr1	5825	5826	0.919488
chr1	5826	5833	0.689616
chr1	5833	5837	0.919488
chr1	5837	5841	0.689616
chr1	5841	5843	0.459744
chr1	5843	5857	0.689616
chr1	5857	5858	0.459744
chr1	5858	5863	0.689616
chr1	5863	5864	0.459744
chr1	5864	5884	0.689616
chr1	5884	5885	0.919488
chr1	5885	5898	1.14936
chr1	5898	5900	0.919488
chr1	5900	5904	1.14936
chr1	5904	5905	0.919488
chr1	5905	5907	1.14936
chr1	5907	5924	1.6091
chr1	5924	5929	0.919488
chr1	5929	5937	0.689616
chr1	5937	5947	0.459744
chr1	5947	5967	0.229872
chr1	5967	5979	0.459744
chr1	5979	5989	0.229872
chr1	5989	6004	0.0
chr1	6004	6007	0.229872
chr1	6007	6027	0.689616
chr1	6027	6042	0.459744
chr1	6042	6047	0.689616
chr1	6047	6070	0.229872
chr1	6070	6085	0.0
chr1	6085	6086	0.459744
chr1	6086	6087	1.37923
chr1	6087	6092	1.6091
chr1	6092	6101	1.83898
chr1	6101	6109	2.06885
chr1	6109	6111	1.83898
chr1	6111	6118	1.6091
chr1	6118	6127	1.83898
chr1	6127	6130	1.6091
chr1	6130	6131	1.83898
chr1	6131	6132	2.29872
chr1	6132	6142	2.06885
chr1	6142	6147	1.83898
chr1	6147	6150	1.6091
chr1	6150	6152	1.37923
chr1	6152	6154	1.14936
chr1	6154	6155	1.37923
chr1	6155	6158	0.919488
chr1	6158	6160	1.14936
chr1	6160	6170	1.37923
chr1	6170	6172	1.14936
chr1	6172	6185	0.689616
chr1	6185	6186	0.459744
chr1	6186	6194	0.229872
chr1	6194	6244	0.0
chr1	6244	6286	0.459744
chr1	6286	6313	0.689616
chr1	6313	6317	1.37923
chr1	6317	6318	1.6091
chr1	6318	6321	1.83898
chr1	6321	6323	2.06885
chr1	6323	6325	1.83898
chr1	6325	6326	2.06885
chr1	6326	6337	1.6091
chr1	6337	6340	1.83898
chr1	6340	6347	2.06885
chr1	6347	6353	2.29872
chr1	6353	6354	2.52859
chr1	6354	6355	1.83898
chr1	6355	6359	1.6091
chr1	6359	6360	1.37923
chr1	6360	6361	1.6091
chr1	6361	6362	1.37923
chr1	6362	6365	2.06885
chr1	6365	6369	1.83898
chr1	6369	6370	2.06885
chr1	6370	6374	2.29872
chr1	6374	6377	2.52859
chr1	6377	6378	2.29872
chr1	6378	6384	2.06885
chr1	6384	6385	3.44808
chr1	6385	6388	3.67795
chr1	6388	6391	3.44808
chr1	6391	6392	3.21821
chr1	6392	6395	2.98834
chr1	6395	6398	2.75846
chr1	6398	6399	2.52859
chr1	6399	6402	2.29872
chr1	6402	6411	1.83898
chr1	6411	6413	1.6091
chr1	6413	6425	1.83898
chr1	6425	6433	0.459744
chr1	6433	6440	0.229872
chr1	6440	6444	0.459744
chr1	6444	6452	0.689616
chr1	6452	6469	0.459744
chr1	6469	6481	0.229872
chr1	6481	6491	0.0
chr1	6491	6501	0.229872
chr1	6501	6528	0.459744
chr1	6528	6531	0.689616
chr1	6531	6547	0.459744
chr1	6547	6566	0.689616
chr1	6566	6567	0.919488
chr1	6567	6570	0.689616
chr1	6570	6587	0.459744
chr1	6587	6604	0.229872
chr1	6604	6623	0.0
chr1	6623	6654	0.229872
chr1	6654	6660	0.459744
chr1	6660	6663	0.689616
chr1	6663	6675	0.459744
chr1	6675	6678	1.14936
chr1	6678	6691	1.37923
chr1	6691	6700	1.14936
chr1	6700	6701	1.37923
chr1	6701	6703	1.14936
chr1	6703	6707	0.919488
chr1	6707	6712	0.689616
chr1	6712	6716	0.459744
chr1	6716	6737	0.229872
chr1	6737	6751	0.0
chr1	6751	6790	0.229872
chr1	6790	6814	0.0
chr1	6814	6818	0.229872
chr1	6818	6855	0.459744
chr1	6855	6858	0.229872
chr1	6858	6859	0.459744
chr1	6859	6866	0.229872
chr1	6866	6881	0.459744
chr1	6881	6893	0.689616
chr1	6893	6899	0.919488
chr1	6899	6900	0.689616
chr1	6900	6904	0.459744
chr1	6904	6905	0.689616
chr1	6905	6931	0.459744
chr1	6931	6933	0.229872
chr1	6933	6948	0.0
chr1	6948	6949	0.229872
chr1	6949	6952	0.459744
chr1	6952	6953	0.689616
chr1	6953	6957	1.14936
chr1	6957	6960	1.6091
chr1	6960	6967	1.83898
chr1	6967	6978	3.21821
chr1	6978	6982	2.98834
chr1	6982	6986	2.75846
chr1	6986	6988	2.52859
chr1	6988	6992	2.29872
chr1	6992	6993	2.06885
chr1	6993	6995	1.37923
chr1	6995	7001	1.14936
chr1	7001	7005	0.689616
chr1	7005	7008	0.459744
chr1	7008	7018	0.0
chr1	7018	7055	0.229872
chr1	7055	7075	0.0
chr1	7075	7085	0.229872
chr1	7085	7093	0.459744
chr1	7093	7116	0.689616
chr1	7116	7120	0.459744
chr1	7120	7123	0.919488
chr1	7123	7127	0.689616
chr1	7127	7131	0.919488
chr1	7131	7159	0.689616
chr1	7159	7160	1.14936
chr1	7160	7168	0.689616
chr1	7168	7184	0.459744
chr1	7184	7187	0.229872
chr1	7187	7198	0.0
chr1	7198	7203	0.229872
chr1	7203	7209	0.459744
chr1	7209	7229	0.919488
chr1	7229	7233	1.14936
chr1	7233	7238	1.6091
chr1	7238	7242	1.37923
chr1	7242	7244	1.14936
chr1	7244	7247	0.919488
chr1	7247	7248	1.14936
chr1	7248	7250	1.37923
chr1	7250	7252	1.14936
chr1	7252	7253	1.37923
chr1	7253	7254	1.6091
chr1	7254	7255	1.83898
chr1	7255	7259	2.06885
chr1	7259	7268	2.29872
chr1	7268	7269	2.52859
chr1	7269	7272	2.29872
chr1	7272	7279	1.83898
chr1	7279	7280	1.6091
chr1	7280	7287	1.37923
chr1	7287	7290	1.14936
chr1	7290	7293	0.919488
chr1	7293	7295	0.689616
chr1	7295	7298	0.459744
chr1	7298	7308	0.229872
chr1	7308	7315	0.0
chr1	7315	7384	0.229872
chr1	7384	7418	0.0
chr1	7418	7446	0.229872
chr1	7446	7448	0.459744
chr1	7448	7458	0.689616
chr1	7458	7472	0.459744
chr1	7472	7477	0.229872
chr1	7477	7485	0.459744
chr1	7485	7486	0.689616
chr1	7486	7491	0.459744
chr1	7491	7496	0.689616
chr1	7496	7516	0.919488
chr1	7516	7526	0.689616
chr1	7526	7532	0.459744
chr1	7532	7543	0.229872
chr1	7543	7550	0.459744
chr1	7550	7557	0.689616
chr1	7557	7558	1.14936
chr1	7558	7573	1.37923
chr1	7573	7577	1.14936
chr1	7577	7580	0.919488
chr1	7580	7583	1.14936
chr1	7583	7585	0.919488
chr1	7585	7587	0.689616
chr1	7587	7595	0.919488
chr1	7595	7598	0.689616
chr1	7598	7617	0.459744
chr1	7617	7628	0.229872
chr1	7628	7659	0.0
chr1	7659	7673	0.229872
chr1	7673	7683	0.459744
chr1	7683	7700	0.689616
chr1	7700	7701	0.919488
chr1	7701	7702	1.6091
chr1	7702	7707	1.83898
chr1	7707	7712	2.06885
chr1	7712	7737	2.29872
chr1	7737	7739	2.52859
chr1	7739	7741	2.29872
chr1	7741	7742	1.83898
chr1	7742	7743	1.37923
chr1	7743	7747	1.14936
chr1	7747	7749	0.919488
chr1	7749	7750	0.689616
chr1	7750	7759	0.459744
chr1	7759	7764	0.229872
chr1	7764	7765	0.0
chr1	7765	7767	0.229872
chr1	7767	7768	0.919488
chr1	7768	7788	1.14936
chr1	7788	7792	0.919488
chr1	7792	7793	0.689616
chr1	7793	7806	0.919488
chr1	7806	7808	0.689616
chr1	7808	7823	0.229872
chr1	7823	7827	0.0
chr1	7827	7828	0.229872
chr1	7828	7831	0.459744
chr1	7831	7832	0.689616
chr1	7832	7833	0.919488
chr1	7833	7834	1.14936
chr1	7834	7835	1.37923
chr1	7835	7840	1.6091
chr1	7840	7844	1.83898
chr1	7844	7848	2.06885
chr1	7848	7850	2.29872
chr1	7850	7851	2.52859
chr1	7851	7860	2.75846
chr1	7860	7864	2.52859
chr1	7864	7865	2.29872
chr1	7865	7866	1.83898
chr1	7866	7867	1.6091
chr1	7867	7874	1.14936
chr1	7874	7889	0.919488
chr1	7889	7899	0.229872
chr1	7899	7901	0.459744
chr1	7901	7909	0.229872
chr1	7909	7939	0.459744
chr1	7939	7950	0.229872
chr1	7950	7965	0.0
chr1	7965	7990	0.229872
chr1	7990	8028	0.0
chr1	8028	8056	0.229872
chr1	8056	8059	0.459744
chr1	8059	8068	1.14936
chr1	8068	8069	0.919488
chr1	8069	8072	1.14936
chr1	8072	8086	1.37923
chr1	8086	8087	1.6091
chr1	8087	8094	1.83898
chr1	8094	8096	1.6091
chr1	8096	8099	1.83898
chr1	8099	8104	1.14936
chr1	8104	8108	1.37923
chr1	8108	8110	1.14936
chr1	8110	8112	0.919488
chr1	8112	8123	0.689616
chr1	8123	8125	0.459744
chr1	8125	8127	0.689616
chr1	8127	8128	1.14936
chr1	8128	8133	1.6091
chr1	8133	8136	1.83898
chr1	8136	8141	1.6091
chr1	8141	8142	1.83898
chr1	8142	8143	2.06885
chr1	8143	8145	2.29872
chr1	8145	8148	2.06885
chr1	8148	8153	2.29872
chr1	8153	8165	2.06885
chr1	8165	8166	1.83898
chr1	8166	8168	1.37923
chr1	8168	8173	1.14936
chr1	8173	8176	0.919488
chr1	8176	8177	0.689616
chr1	8177	8180	0.459744
chr1	8180	8189	0.229872
chr1	8189	8218	0.0
chr1	8218	8272	0.229872
chr1	8272	8286	0.459744
chr1	8286	8287	0.919488
chr1	8287	8288	1.14936
chr1	8288	8294	1.37923
chr1	8294	8307	1.6091
chr1	8307	8308	1.83898
chr1	8308	8309	2.06885
chr1	8309	8310	1.83898
chr1	8310	8323	1.6091
chr1	8323	8327	1.14936
chr1	8327	8328	0.689616
chr1	8328	8335	0.459744
chr1	8335	8337	0.229872
chr1	8337	8341	0.0
chr1	8341	8345	0.229872
chr1	8345	8367	0.689616
chr1	8367	8386	0.459744
chr1	8386	8388	0.229872
chr1	8388	8390	0.459744
chr1	8390	8412	0.689616
chr1	8412	8421	0.459744
chr1	8421	8424	0.229872
chr1	8424	8425	0.459744
chr1	8425	8426	0.689616
chr1	8426	8427	0.919488
chr1	8427	8436	1.14936
chr1	8436	8446	1.37923
chr1	8446	8459	1.14936
chr1	8459	8460	0.689616
chr1	8460	8467	0.459744
chr1	8467	8475	0.229872
chr1	8475	8478	0.0
chr1	8478	8492	0.229872
chr1	8492	8499	0.459744
chr1	8499	8502	0.689616
chr1	8502	8511	0.459744
chr1	8511	8527	0.689616
chr1	8527	8528	0.919488
chr1	8528	8539	1.14936
chr1	8539	8546	0.689616
chr1	8546	8550	0.919488
chr1	8550	8566	0.689616
chr1	8566	8573	0.459744
chr1	8573	8579	0.689616
chr1	8579	8580	0.919488
chr1	8580	8581	1.14936
chr1	8581	8583	1.6091
chr1	8583	8585	1.83898
chr1	8585	8588	2.06885
chr1	8588	8589	2.29872
chr1	8589	8590	2.52859
chr1	8590	8602	2.75846
chr1	8602	8603	2.52859
chr1	8603	8612	2.29872
chr1	8612	8615	1.83898
chr1	8615	8616	2.06885
chr1	8616	8617	1.83898
chr1	8617	8619	2.06885
chr1	8619	8620	1.83898
chr1	8620	8622	1.37923
chr1	8622	8624	0.919488
chr1	8624	8627	0.689616
chr1	8627	8654	0.459744
chr1	8654	8655	0.689616
chr1	8655	8657	0.459744
chr1	8657	8662	0.229872
chr1	8662	8686	0.689616
chr1	8686	8687	0.459744
chr1	8687	8691	0.229872
chr1	8691	8694	0.459744
chr1	8694	8704	0.229872
chr1	8704	8706	0.459744
chr1	8706	8708	0.689616
chr1	8708	8711	0.919488
chr1	8711	8712	1.14936
chr1	8712	8713	1.37923
chr1	8713	8715	1.6091
chr1	8715	8719	1.83898
chr1	8719	8730	2.06885
chr1	8730	8731	1.83898
chr1	8731	8732	2.06885
chr1	8732	8736	2.29872
chr1	8736	8738	2.06885
chr1	8738	8740	1.83898
chr1	8740	8746	2.06885
chr1	8746	8754	1.6091
chr1	8754	8755	1.37923
chr1	8755	8756	1.14936
chr1	8756	8758	0.919488
chr1	8758	8759	1.14936
chr1	8759	8767	1.6091
chr1	8767	8768	1.37923
chr1	8768	8774	1.14936
chr1	8774	8778	0.919488
chr1	8778	8781	1.14936
chr1	8781	8782	0.919488
chr1	8782	8783	0.689616
chr1	8783	8796	0.919488
chr1	8796	8798	1.14936
chr1	8798	8818	0.689616
chr1	8818	8820	0.459744
chr1	8820	8830	0.0
chr1	8830	8835	0.229872
chr1	8835	8836	0.459744
chr1	8836	8841	1.37923
chr1	8841	8842	1.83898
chr1	8842	8852	2.29872
chr1	8852	8856	2.52859
chr1	8856	8860	2.75846
chr1	8860	8865	3.21821
chr1	8865	8870	2.98834
chr1	8870	8871	2.52859
chr1	8871	8875	2.75846
chr1	8875	8876	2.29872
chr1	8876	8877	2.06885
chr1	8877	8879	1.83898
chr1	8879	8882	1.6091
chr1	8882	8884	1.14936
chr1	8884	8886	1.37923
chr1	8886	8887	1.6091
chr1	8887	8888	1.14936
chr1	8888	8900	0.919488
chr1	8900	8904	0.689616
chr1	8904	8911	0.459744
chr1	8911	8923	0.229872
chr1	8923	8924	0.459744
chr1	8924	8943	0.689616
chr1	8943	8946	0.459744
chr1	8946	8963	0.229872
chr1	8963	8969	0.0
chr1	8969	8977	0.229872
chr1	8977	9000	0.459744
chr1	9000	9001	0.689616
chr1	9001	9002	1.14936
chr1	9002	9015	1.83898
chr1	9015	9017	2.06885
chr1	9017	9018	1.83898
chr1	9018	9019	2.29872
chr1	9019	9022	2.06885
chr1	9022	9024	2.29872
chr1	9024	9025	2.52859
chr1	9025	9026	2.29872
chr1	9026	9039	2.06885
chr1	9039	9040	1.83898
chr1	9040	9041	1.6091
chr1	9041	9048	1.14936
chr1	9048	9055	0.919488
chr1	9055	9057	0.459744
chr1	9057	9062	0.229872
chr1	9062	9065	0.0
chr1	9065	9084	0.229872
chr1	9084	9091	0.459744
chr1	9091	9095	0.689616
chr1	9095	9096	0.459744
chr1	9096	9114	0.689616
chr1	9114	9115	1.37923
chr1	9115	9120	1.6091
chr1	9120	9125	1.83898
chr1	9125	9132	1.6091
chr1	9132	9134	1.37923
chr1	9134	9135	1.14936
chr1	9135	9141	1.37923
chr1	9141	9143	1.14936
chr1	9143	9144	0.919488
chr1	9144	9152	0.689616
chr1	9152	9153	0.459744
chr1	9153	9161	0.689616
chr1	9161	9165	0.459744
chr1	9165	9173	0.229872
chr1	9173	9174	0.0
chr1	9174	9177	0.229872
chr1	9177	9213	0.459744
chr1	9213	9214	0.229872
chr1	9214	9267	0.0
chr1	9267	9269	0.689616
chr1	9269	9270	0.919488
chr1	9270	9274	1.14936
chr1	9274	9275	1.37923
chr1	9275	9293	1.6091
chr1	9293	9301	1.37923
chr1	9301	9308	1.14936
chr1	9308	9311	0.689616
chr1	9311	9312	0.459744
chr1	9312	9315	0.229872
chr1	9315	9323	0.0
chr1	9323	9325	0.229872
chr1	9325	9326	0.689616
chr1	9326	9331	0.919488
chr1	9331	9339	1.14936
chr1	9339	9348	1.37923
chr1	9348	9351	1.14936
chr1	9351	9353	0.919488
chr1	9353	9357	0.689616
chr1	9357	9365	0.459744
chr1	9365	9380	0.229872
chr1	9380	9390	0.0
chr1	9390	9392	0.229872
chr1	9392	9400	0.689616
chr1	9400	9413	0.919488
chr1	9413	9426	1.37923
chr1	9426	9427	1.14936
chr1	9427	9432	1.37923
chr1	9432	9433	1.14936
chr1	9433	9437	0.919488
chr1	9437	9438	1.14936
chr1	9438	9441	1.37923
chr1	9441	9451	1.14936
chr1	9451	9452	1.37923
chr1	9452	9456	0.919488
chr1	9456	9460	1.14936
chr1	9460	9468	0.919488
chr1	9468	9478	0.689616
chr1	9478	9487	0.459744
chr1	9487	9492	0.229872
chr1	9492	9504	0.0
chr1	9504	9507	0.229872
chr1	9507	9516	0.459744
chr1	9516	9517	0.689616
chr1	9517	9531	0.919488
chr1	9531	9535	1.14936
chr1	9535	9545	1.37923
chr1	9545	9547	1.14936
chr1	9547	9550	0.919488
chr1	9550	9551	0.689616
chr1	9551	9552	0.919488
chr1	9552	9556	1.14936
chr1	9556	9559	0.919488
chr1	9559	9571	1.14936
chr1	9571	9575	0.919488
chr1	9575	9585	0.689616
chr1	9585	9588	1.14936
chr1	9588	9590	1.37923
chr1	9590	9593	1.14936
chr1	9593	9594	0.919488
chr1	9594	9598	1.14936
chr1	9598	9603	0.919488
chr1	9603	9624	0.689616
chr1	9624	9626	0.919488
chr1	9626	9629	0.689616
chr1	9629	9631	0.919488
chr1	9631	9635	1.14936
chr1	9635	9652	0.919488
chr1	9652	9658	0.689616
chr1	9658	9664	0.459744
chr1	9664	9671	0.689616
chr1	9671	9672	0.459744
chr1	9672	9684	0.689616
chr1	9684	9699	0.919488
chr1	9699	9703	0.689616
chr1	9703	9711	0.459744
chr1	9711	9716	0.229872
chr1	9716	9729	0.0
chr1	9729	9738	0.459744
chr1	9738	9740	0.689616
chr1	9740	9744	1.14936
chr1	9744	9769	1.37923
chr1	9769	9771	0.919488
chr1	9771	9774	0.689616
chr1	9774	9778	0.459744
chr1	9778	9779	0.229872
chr1	9779	9808	0.0
chr1	9808	9811	0.229872
chr1	9811	9813	0.459744
chr1	9813	9820	0.689616
chr1	9820	9831	0.919488
chr1	9831	9832	0.689616
chr1	9832	9833	0.919488
chr1	9833	9839	1.14936
chr1	9839	9840	1.6091
chr1	9840	9841	1.83898
chr1	9841	9854	2.06885
chr1	9854	9859	1.6091
chr1	9859	9860	1.83898
chr1	9860	9862	1.6091
chr1	9862	9863	1.83898
chr1	9863	9868	1.6091
chr1	9868	9870	1.37923
chr1	9870	9876	1.14936
chr1	9876	9877	0.919488
chr1	9877	9882	0.689616
chr1	9882	9894	0.459744
chr1	9894	9900	0.689616
chr1	9900	9902	0.459744
chr1	9902	9914	0.229872
chr1	9914	9930	0.0
chr1	9930	9935	0.229872
chr1	9935	9954	0.459744
chr1	9954	9955	0.919488
chr1	9955	9963	1.14936
chr1	9963	9964	1.37923
chr1	9964	9965	1.14936
chr1	9965	9986	1.37923
chr1	9986	9991	1.14936
chr1	9991	9992	0.919488
chr1	9992	9994	1.14936
chr1	9994	9996	1.37923
chr1	9996	9998	1.14936
chr1	9998	10002	0.689616
chr1	10002	10003	0.459744
chr1	10003	10013	0.689616
chr1	10013	10030	0.459744
chr1	10030	10034	0.229872
chr1	10034	10036	0.0
chr1	10036	10045	0.229872
chr1	10045	10051	0.689616
chr1	10051	10059	0.919488
chr1	10059	10063	1.14936
chr1	10063	10069	1.37923
chr1	10069	10072	1.6091
chr1	10072	10076	1.83898
chr1	10076	10086	1.6091
chr1	10086	10088	1.14936
chr1	10088	10089	1.37923
chr1	10089	10091	1.6091
chr1	10091	10099	1.37923
chr1	10099	10104	1.14936
chr1	10104	10109	0.919488
chr1	10109	10112	0.689616
chr1	10112	10115	0.459744
chr1	10115	10119	0.229872
chr1	10119	10146	0.0
chr1	10146	10147	0.229872
chr1	10147	10169	0.459744
chr1	10169	10180	0.229872
chr1	10180	10181	0.689616
chr1	10181	10182	0.919488
chr1	10182	10187	1.14936
chr1	10187	10200	0.919488
chr1	10200	10202	1.14936
chr1	10202	10204	0.919488
chr1	10204	10206	0.689616
chr1	10206	10207	0.459744
chr1	10207	10208	0.229872
chr1	10208	10229	0.459744
chr1	10229	10249	0.229872
chr1	10249	10282	0.0
chr1	10282	10283	0.459744
chr1	10283	10291	0.689616
chr1	10291	10294	0.919488
chr1	10294	10312	1.14936
chr1	10312	10321	0.919488
chr1	10321	10322	0.689616
chr1	10322	10330	0.229872
chr1	10330	10400	0.0
chr1	10400	10418	0.229872
chr1	10418	10420	0.459744
chr1	10420	10423	0.689616
chr1	10423	10427	0.919488
chr1	10427	10428	0.689616
chr1	10428	10435	0.919488
chr1	10435	10441	1.14936
chr1	10441	10448	1.6091
chr1	10448	10449	1.37923
chr1	10449	10458	1.14936
chr1	10458	10467	1.37923
chr1	10467	10468	1.14936
chr1	10468	10481	0.919488
chr1	10481	10499	0.459744
chr1	10499	10504	0.229872
chr1	10504	10519	0.0
chr1	10519	10523	0.229872
chr1	10523	10551	0.459744
chr1	10551	10562	0.229872
chr1	10562	10584	0.0
chr1	10584	10585	0.459744
chr1	10585	10587	0.689616
chr1	10587	10596	0.919488
chr1	10596	10601	1.14936
chr1	10601	10603	1.37923
chr1	10603	10605	1.6091
chr1	10605	10619	1.83898
chr1	10619	10636	0.689616
chr1	10636	10645	0.919488
chr1	10645	10655	0.689616
chr1	10655	10660	0.459744
chr1	10660	10666	0.919488
chr1	10666	10672	0.689616
chr1	10672	10677	0.919488
chr1	10677	10691	0.689616
chr1	10691	10694	1.14936
chr1	10694	10698	1.37923
chr1	10698	10701	0.919488
chr1	10701	10710	1.14936
chr1	10710	10711	0.919488
chr1	10711	10714	0.689616
chr1	10714	10716	0.919488
chr1	10716	10725	1.14936
chr1	10725	10735	0.919488
chr1	10735	10736	0.689616
chr1	10736	10741	0.459744
chr1	10741	10749	0.229872
chr1	10749	10751	0.459744
chr1	10751	10771	0.229872
chr1	10771	10778	0.459744
chr1	10778	10796	0.229872
chr1	10796	10811	0.459744
chr1	10811	10814	0.229872
chr1	10814	10836	0.459744
chr1	10836	10844	0.229872
chr1	10844	10851	0.459744
chr1	10851	10853	0.689616
chr1	10853	10861	0.459744
chr1	10861	10872	0.689616
chr1	10872	10878	0.459744
chr1	10878	10884	0.689616
chr1	10884	10896	1.14936
chr1	10896	10901	1.37923
chr1	10901	10902	1.14936
chr1	10902	10909	1.37923
chr1	10909	10918	0.919488
chr1	10918	10919	0.689616
chr1	10919	10934	0.459744
chr1	10934	10943	0.229872
chr1	10943	11011	0.0
chr1	11011	11049	0.459744
chr1	11049	11050	0.229872
chr1	11050	11071	0.0
chr1	11071	11095	0.229872
chr1	11095	11109	0.0
chr1	11109	11143	0.229872
chr1	11143	11145	0.459744
chr1	11145	11175	0.229872
chr1	11175	11177	0.459744
chr1	11177	11191	0.229872
chr1	11191	11192	0.459744
chr1	11192	11194	0.689616
chr1	11194	11213	0.919488
chr1	11213	11214	0.689616
chr1	11214	11217	0.459744
chr1	11217	11218	0.229872
chr1	11218	11222	0.0
chr1	11222	11224	0.229872
chr1	11224	11245	0.459744
chr1	11245	11247	0.229872
chr1	11247	11250	0.0
chr1	11250	11254	0.229872
chr1	11254	11263	0.689616
chr1	11263	11266	0.919488
chr1	11266	11272	1.14936
chr1	11272	11288	1.37923
chr1	11288	11289	0.919488
chr1	11289	11294	0.689616
chr1	11294	11298	0.459744
chr1	11298	11299	0.689616
chr1	11299	11303	0.459744
chr1	11303	11307	0.689616
chr1	11307	11308	0.919488
chr1	11308	11311	1.14936
chr1	11311	11316	0.919488
chr1	11316	11330	1.14936
chr1	11330	11331	1.37923
chr1	11331	11332	1.14936
chr1	11332	11340	0.919488
chr1	11340	11343	1.14936
chr1	11343	11344	1.37923
chr1	11344	11354	1.14936
chr1	11354	11357	1.37923
chr1	11357	11363	1.14936
chr1	11363	11365	1.37923
chr1	11365	11371	1.6091
chr1	11371	11372	1.37923
chr1	11372	11380	2.29872
chr1	11380	11383	2.52859
chr1	11383	11385	2.29872
chr1	11385	11400	2.06885
chr1	11400	11401	1.83898
chr1	11401	11402	2.06885
chr1	11402	11403	1.6091
chr1	11403	11404	0.919488
chr1	11404	11407	0.689616
chr1	11407	11408	0.459744
chr1	11408	11419	0.689616
chr1	11419	11423	0.459744
chr1	11423	11430	0.689616
chr1	11430	11431	0.919488
chr1	11431	11435	0.689616
chr1	11435	11436	0.919488
chr1	11436	11439	1.37923
chr1	11439	11440	1.14936
chr1	11440	11441	0.919488
chr1	11441	11444	1.14936
chr1	11444	11450	0.919488
chr1	11450	11476	1.14936
chr1	11476	11477	0.689616
chr1	11477	11481	0.919488
chr1	11481	11484	0.689616
chr1	11484	11488	0.919488
chr1	11488	11489	0.689616
chr1	11489	11502	0.459744
chr1	11502	11510	0.689616
chr1	11510	11511	0.919488
chr1	11511	11514	1.14936
chr1	11514	11518	0.919488
chr1	11518	11528	0.689616
chr1	11528	11543	0.919488
chr1	11543	11551	0.689616
chr1	11551	11580	0.229872
chr1	11580	11602	0.459744
chr1	11602	11608	0.919488
chr1	11608	11614	0.689616
chr1	11614	11616	0.919488
chr1	11616	11617	1.14936
chr1	11617	11630	0.919488
chr1	11630	11632	1.14936
chr1	11632	11639	0.919488
chr1	11639	11642	0.689616
chr1	11642	11643	0.459744
chr1	11643	11647	0.919488
chr1	11647	11651	1.14936
chr1	11651	11654	1.37923
chr1	11654	11660	1.14936
chr1	11660	11682	0.919488
chr1	11682	11686	0.459744
chr1	11686	11690	0.229872
chr1	11690	11709	0.0
chr1	11709	11733	0.229872
chr1	11733	11737	0.459744
chr1	11737	11774	0.229872
chr1	11774	11782	0.0
chr1	11782	11786	0.229872
chr1	11786	11787	0.0
chr1	11787	11790	0.229872
chr1	11790	11804	0.459744
chr1	11804	11806	0.689616
chr1	11806	11813	0.919488
chr1	11813	11814	0.689616
chr1	11814	11820	0.919488
chr1	11820	11821	1.14936
chr1	11821	11829	0.919488
chr1	11829	11830	1.14936
chr1	11830	11832	1.37923
chr1	11832	11833	1.14936
chr1	11833	11842	0.919488
chr1	11842	11860	1.14936
chr1	11860	11863	0.919488
chr1	11863	11865	0.689616
chr1	11865	11872	0.919488
chr1	11872	11873	0.689616
chr1	11873	11884	0.919488
chr1	11884	11905	0.689616
chr1	11905	11907	0.0
chr1	11907	11920	0.229872
chr1	11920	11946	0.459744
chr1	11946	11961	0.229872
chr1	11961	11971	0.0
chr1	11971	11972	0.229872
chr1	11972	11973	0.459744
chr1	11973	11976	0.689616
chr1	11976	11977	0.919488
chr1	11977	11980	1.14936
chr1	11980	11986	1.37923
chr1	11986	11992	1.6091
chr1	11992	11998	1.83898
chr1	11998	11999	1.6091
chr1	11999	12003	1.14936
chr1	12003	12007	1.37923
chr1	12007	12013	1.6091
chr1	12013	12015	1.37923
chr1	12015	12018	1.14936
chr1	12018	12027	0.919488
chr1	12027	12032	0.689616
chr1	12032	12039	0.459744
chr1	12039	12044	0.689616
chr1	12044	12050	0.459744
chr1	12050	12076	0.919488
chr1	12076	12081	0.689616
chr1	12081	12083	0.0
chr1	12083	12089	0.229872
chr1	12089	12109	0.459744
chr1	12109	12130	0.229872
chr1	12130	12141	0.0
chr1	12141	12143	0.229872
chr1	12143	12144	0.459744
chr1	12144	12171	0.689616
chr1	12171	12180	0.459744
chr1	12180	12182	0.229872
chr1	12182	12196	0.0
chr1	12196	12227	0.229872
chr1	12227	12228	0.459744
chr1	12228	12229	0.919488
chr1	12229	12233	1.14936
chr1	12233	12235	1.37923
chr1	12235	12236	1.6091
chr1	12236	12248	2.06885
chr1	12248	12256	2.29872
chr1	12256	12268	2.52859
chr1	12268	12269	2.29872
chr1	12269	12270	1.83898
chr1	12270	12273	1.6091
chr1	12273	12274	1.37923
chr1	12274	12275	1.14936
chr1	12275	12277	0.919488
chr1	12277	12284	0.689616
chr1	12284	12288	0.229872
chr1	12288	12292	0.459744
chr1	12292	12293	0.689616
chr1	12293	12316	0.459744
chr1	12316	12329	0.229872
chr1	12329	12331	0.0
chr1	12331	12333	0.229872
chr1	12333	12335	0.689616
chr1	12335	12355	0.919488
chr1	12355	12356	1.14936
chr1	12356	12365	0.919488
chr1	12365	12370	0.689616
chr1	12370	12371	0.459744
chr1	12371	12389	0.229872
chr1	12389	12396	0.459744
chr1	12396	12399	0.229872
chr1	12399	12414	0.689616
chr1	12414	12420	0.919488
chr1	12420	12422	1.14936
chr1	12422	12427	1.37923
chr1	12427	12430	1.14936
chr1	12430	12437	0.919488
chr1	12437	12449	0.689616
chr1	12449	12451	0.459744
chr1	12451	12453	0.689616
chr1	12453	12455	0.459744
chr1	12455	12472	0.229872
chr1	12472	12483	0.0
chr1	12483	12492	0.229872
chr1	12492	12505	0.459744
chr1	12505	12509	0.689616
chr1	12509	12523	0.919488
chr1	12523	12527	0.689616
chr1	12527	12539	0.229872
chr1	12539	12607	0.0
chr1	12607	12608	0.459744
chr1	12608	12618	0.689616
chr1	12618	12628	0.919488
chr1	12628	12630	1.14936
chr1	12630	12636	1.6091
chr1	12636	12638	1.83898
chr1	12638	12639	2.06885
chr1	12639	12640	2.29872
chr1	12640	12642	2.75846
chr1	12642	12643	3.21821
chr1	12643	12645	3.67795
chr1	12645	12647	3.90782
chr1	12647	12648	5.05718
chr1	12648	12651	4.59744
chr1	12651	12658	4.36757
chr1	12658	12662	4.1377
chr1	12662	12665	3.90782
chr1	12665	12671	3.67795
chr1	12671	12674	3.21821
chr1	12674	12676	2.98834
chr1	12676	12679	2.75846
chr1	12679	12681	2.52859
chr1	12681	12683	2.06885
chr1	12683	12685	1.6091
chr1	12685	12687	1.37923
chr1	12687	12688	0.689616
chr1	12688	12690	0.459744
chr1	12690	12696	0.689616
chr1	12696	12702	0.919488
chr1	12702	12712	0.689616
chr1	12712	12726	0.919488
chr1	12726	12727	1.14936
chr1	12727	12729	1.6091
chr1	12729	12736	1.37923
chr1	12736	12742	1.14936
chr1	12742	12744	1.37923
chr1	12744	12750	1.83898
chr1	12750	12761	2.06885
chr1	12761	12762	1.83898
chr1	12762	12765	1.6091
chr1	12765	12766	1.37923
chr1	12766	12768	1.14936
chr1	12768	12782	1.37923
chr1	12782	12783	1.14936
chr1	12783	12784	1.37923
chr1	12784	12785	1.14936
chr1	12785	12789	0.919488
chr1	12789	12800	0.689616
chr1	12800	12801	0.919488
chr1	12801	12806	1.14936
chr1	12806	12808	0.919488
chr1	12808	12814	1.14936
chr1	12814	12818	1.37923
chr1	12818	12822	1.6091
chr1	12822	12830	1.14936
chr1	12830	12832	1.37923
chr1	12832	12840	1.14936
chr1	12840	12844	0.919488
chr1	12844	12846	0.689616
chr1	12846	12860	1.14936
chr1	12860	12861	1.37923
chr1	12861	12868	1.6091
chr1	12868	12869	1.83898
chr1	12869	12872	2.06885
chr1	12872	12873	1.83898
chr1	12873	12877	2.29872
chr1	12877	12884	2.52859
chr1	12884	12885	2.29872
chr1	12885	12886	2.52859
chr1	12886	12895	2.06885
chr1	12895	12901	1.83898
chr1	12901	12903	1.6091
chr1	12903	12907	1.14936
chr1	12907	12917	0.919488
chr1	12917	12925	0.689616
chr1	12925	12932	0.459744
chr1	12932	12938	0.689616
chr1	12938	12945	0.459744
chr1	12945	12947	0.689616
chr1	12947	12976	0.459744
chr1	12976	12985	0.689616
chr1	12985	13001	0.459744
chr1	13001	13012	0.689616
chr1	13012	13034	0.459744
chr1	13034	13051	0.229872
chr1	13051	13055	0.459744
chr1	13055	13072	0.229872
chr1	13072	13086	0.459744
chr1	13086	13112	0.229872
chr1	13112	13124	0.0
chr1	13124	13134	0.229872
chr1	13134	13135	0.459744
chr1	13135	13138	0.689616
chr1	13138	13167	0.919488
chr1	13167	13168	1.14936
chr1	13168	13169	1.37923
chr1	13169	13173	1.14936
chr1	13173	13188	0.919488
chr1	13188	13189	1.14936
chr1	13189	13195	0.919488
chr1	13195	13197	1.14936
chr1	13197	13200	1.37923
chr1	13200	13201	1.83898
chr1	13201	13203	1.6091
chr1	13203	13205	1.37923
chr1	13205	13209	1.6091
chr1	13209	13210	1.37923
chr1	13210	13214	1.6091
chr1	13214	13215	2.06885
chr1	13215	13222	2.29872
chr1	13222	13227	2.06885
chr1	13227	13228	1.83898
chr1	13228	13234	1.6091
chr1	13234	13235	1.37923
chr1	13235	13236	0.919488
chr1	13236	13242	0.459744
chr1	13242	13252	0.229872
chr1	13252	13269	0.459744
chr1	13269	13270	0.689616
chr1	13270	13278	0.919488
chr1	13278	13284	0.689616
chr1	13284	13289	0.919488
chr1	13289	13309	0.689616
chr1	13309	13310	0.459744
chr1	13310	13324	0.229872
chr1	13324	13325	0.459744
chr1	13325	13337	0.229872
chr1	13337	13338	0.689616
chr1	13338	13352	0.919488
chr1	13352	13360	0.689616
chr1	13360	13368	0.919488
chr1	13368	13369	0.689616
chr1	13369	13372	0.459744
chr1	13372	13387	0.229872
chr1	13387	13389	0.459744
chr1	13389	13391	0.689616
chr1	13391	13411	0.919488
chr1	13411	13418	0.689616
chr1	13418	13423	0.919488
chr1	13423	13425	1.14936
chr1	13425	13426	1.37923
chr1	13426	13429	1.14936
chr1	13429	13431	0.919488
chr1	13431	13445	0.689616
chr1	13445	13456	0.459744
chr1	13456	13458	0.689616
chr1	13458	13465	0.459744
chr1	13465	13472	0.229872
chr1	13472	13478	0.459744
chr1	13478	13490	0.689616
chr1	13490	13491	0.919488
chr1	13491	13497	1.14936
chr1	13497	13499	0.919488
chr1	13499	13508	1.14936
chr1	13508	13509	1.37923
chr1	13509	13510	1.6091
chr1	13510	13513	2.06885
chr1	13513	13529	1.83898
chr1	13529	13533	1.14936
chr1	13533	13535	0.919488
chr1	13535	13544	0.689616
chr1	13544	13545	0.459744
chr1	13545	13549	0.229872
chr1	13549	13594	0.0
chr1	13594	13612	0.229872
chr1	13612	13613	0.459744
chr1	13613	13615	0.689616
chr1	13615	13623	0.919488
chr1	13623	13625	1.14936
chr1	13625	13626	1.37923
chr1	13626	13627	1.6091
chr1	13627	13628	1.83898
chr1	13628	13634	2.06885
chr1	13634	13643	1.83898
chr1	13643	13648	1.6091
chr1	13648	13649	1.83898
chr1	13649	13651	2.06885
chr1	13651	13655	1.83898
chr1	13655	13657	1.6091
chr1	13657	13658	1.14936
chr1	13658	13663	0.919488
chr1	13663	13675	0.689616
chr1	13675	13681	0.919488
chr1	13681	13682	1.14936
chr1	13682	13684	0.919488
chr1	13684	13688	0.689616
chr1	13688	13700	0.459744
chr1	13700	13728	0.229872
chr1	13728	13730	0.459744
chr1	13730	13740	0.689616
chr1	13740	13760	0.459744
chr1	13760	13763	0.689616
chr1	13763	13765	0.919488
chr1	13765	13769	1.14936
chr1	13769	13771	0.919488
chr1	13771	13790	0.689616
chr1	13790	13791	0.459744
chr1	13791	13804	0.229872
chr1	13804	13806	0.0
chr1	13806	13807	0.229872
chr1	13807	13808	0.459744
chr1	13808	13816	0.689616
chr1	13816	13818	0.459744
chr1	13818	13822	0.689616
chr1	13822	13831	0.919488
chr1	13831	13833	1.14936
chr1	13833	13842	1.37923
chr1	13842	13846	1.6091
chr1	13846	13848	1.37923
chr1	13848	13856	1.14936
chr1	13856	13857	0.689616
chr1	13857	13872	0.919488
chr1	13872	13873	0.689616
chr1	13873	13882	0.459744
chr1	13882	13884	0.229872
chr1	13884	13940	0.0
chr1	13940	13980	0.229872
chr1	13980	13987	0.0
chr1	13987	13997	0.229872
chr1	13997	14018	0.459744
chr1	14018	14026	0.229872
chr1	14026	14053	0.0
chr1	14053	14055	0.229872
chr1	14055	14075	0.459744
chr1	14075	14076	0.229872
chr1	14076	14085	0.0
chr1	14085	14090	0.229872
chr1	14090	14118	0.459744
chr1	14118	14125	0.229872
chr1	14125	14129	0.0
chr1	14129	14146	0.229872
chr1	14146	14169	0.459744
chr1	14169	14184	0.229872
chr1	14184	14194	0.0
chr1	14194	14217	0.229872
chr1	14217	14235	0.0
chr1	14235	14239	0.229872
chr1	14239	14262	0.459744
chr1	14262	14280	0.229872
chr1	14280	14282	0.0
chr1	14282	14294	0.229872
chr1	14294	14320	0.459744
chr1	14320	14321	0.919488
chr1	14321	14323	1.37923
chr1	14323	14324	1.14936
chr1	14324	14334	1.37923
chr1	14334	14336	1.14936
chr1	14336	14346	1.37923
chr1	14346	14347	1.14936
chr1	14347	14348	0.919488
chr1	14348	14361	0.689616
chr1	14361	14362	0.459744
chr1	14362	14377	0.229872
chr1	14377	14402	0.0
chr1	14402	14419	0.229872
chr1	14419	14428	0.459744
chr1	14428	14433	0.689616
chr1	14433	14442	0.919488
chr1	14442	14447	0.689616
chr1	14447	14459	0.459744
chr1	14459	14474	0.229872
chr1	14474	14477	0.0
chr1	14477	14489	0.229872
chr1	14489	14503	0.459744
chr1	14503	14527	0.229872
chr1	14527	14536	0.0
chr1	14536	14566	0.229872
chr1	14566	14626	0.0
chr1	14626	14645	0.229872
chr1	14645	14646	0.459744
chr1	14646	14647	0.689616
chr1	14647	14660	0.919488
chr1	14660	14667	1.14936
chr1	14667	14685	0.919488
chr1	14685	14686	0.689616
chr1	14686	14700	0.229872
chr1	14700	14709	0.0
chr1	14709	14748	0.229872
chr1	14748	14753	0.0
chr1	14753	14759	0.229872
chr1	14759	14766	0.689616
chr1	14766	14767	0.919488
chr1	14767	14769	1.14936
chr1	14769	14788	1.37923
chr1	14788	14793	1.6091
chr1	14793	14799	1.37923
chr1	14799	14805	0.919488
chr1	14805	14807	0.689616
chr1	14807	14824	0.459744
chr1	14824	14828	0.689616
chr1	14828	14834	0.459744
chr1	14834	14835	0.689616
chr1	14835	14836	0.919488
chr1	14836	14839	1.14936
chr1	14839	14855	0.919488
chr1	14855	14862	0.689616
chr1	14862	14867	0.459744
chr1	14867	14868	0.229872
chr1	14868	14961	0.0
chr1	14961	14965	0.459744
chr1	14965	14981	0.689616
chr1	14981	14996	0.459744
chr1	14996	15000	0.229872
chr1	15000	15141	0.0
chr1	15141	15142	0.459744
chr1	15142	15143	0.689616
chr1	15143	15162	0.919488
chr1	15162	15177	1.14936
chr1	15177	15178	0.919488
chr1	15178	15182	1.14936
chr1	15182	15185	0.689616
chr1	15185	15193	1.14936
chr1	15193	15201	1.37923
chr1	15201	15210	1.14936
chr1	15210	15219	0.919488
chr1	15219	15225	0.689616
chr1	15225	15228	0.229872
chr1	15228	15296	0.0
chr1	15296	15308	0.229872
chr1	15308	15321	0.459744
chr1	15321	15341	0.229872
chr1	15341	15413	0.0
chr1	15413	15443	0.229872
chr1	15443	15468	0.0
chr1	15468	15478	0.229872
chr1	15478	15509	0.459744
chr1	15509	15515	0.229872
chr1	15515	15518	0.459744
chr1	15518	15552	0.229872
chr1	15552	15555	0.459744
chr1	15555	15591	0.229872
chr1	15591	15651	0.0
chr1	15651	15652	0.229872
chr1	15652	15683	0.459744
chr1	15683	15687	0.229872
chr1	15687	15721	0.0
chr1	15721	15745	0.229872
chr1	15745	15811	0.0
chr1	15811	15828	0.459744
chr1	15828	15851	0.689616
chr1	15851	15868	0.229872
chr1	15868	15879	0.0
chr1	15879	15912	0.229872
chr1	15912	15913	0.459744
chr1	15913	15915	0.919488
chr1	15915	15916	1.14936
chr1	15916	15944	0.919488
chr1	15944	15947	1.14936
chr1	15947	15949	0.919488
chr1	15949	15950	0.689616
chr1	15950	15965	0.229872
chr1	15965	15971	0.459744
chr1	15971	15981	0.689616
chr1	15981	16010	0.459744
chr1	16010	16046	0.229872
chr1	16046	16096	0.0
chr1	16096	16100	0.229872
chr1	16100	16132	0.459744
chr1	16132	16137	0.689616
chr1	16137	16164	0.229872
chr1	16164	16256	0.0
chr1	16256	16257	0.229872
[truncated: 266 more rows]
