# Supplementary material for: Structural modularity of the XIST ribonucleoprotein complex
Source: Nat Commun. 2020 Dec 2;11:6163. doi: 10.1038/s41467-020-20040-3 (PMC7710737; doi:10.1038/s41467-020-20040-3)
Supplement: Supplementary file 6 — Source Data [file 41467_2020_20040_MOESM6_ESM.zip › sourcedata/fig2efgi/K562_DGCR8_1_neg_XIST_1_hsXIST.bedgraph]

chr1	0	81	0.0
chr1	81	86	0.461567
chr1	86	109	0.923134
chr1	109	110	0.461567
chr1	110	114	0.0
chr1	114	115	0.461567
chr1	115	116	1.3847
chr1	116	134	2.7694
chr1	134	135	3.69254
chr1	135	136	3.23097
chr1	136	145	3.69254
chr1	145	148	3.23097
chr1	148	150	2.7694
chr1	150	153	2.30783
chr1	153	156	2.7694
chr1	156	166	1.3847
chr1	166	176	0.461567
chr1	176	191	0.0
chr1	191	196	0.461567
chr1	196	198	0.923134
chr1	198	199	1.3847
chr1	199	224	1.84627
chr1	224	229	1.3847
chr1	229	233	0.923134
chr1	233	238	0.461567
chr1	238	239	0.0
chr1	239	253	0.461567
chr1	253	261	0.923134
chr1	261	278	1.3847
chr1	278	282	0.923134
chr1	282	291	0.461567
chr1	291	294	1.3847
chr1	294	305	2.7694
chr1	305	307	3.23097
chr1	307	308	3.69254
chr1	308	316	4.61567
chr1	316	324	4.1541
chr1	324	331	4.61567
chr1	331	332	3.69254
chr1	332	335	3.23097
chr1	335	336	2.30783
chr1	336	346	1.84627
chr1	346	347	1.3847
chr1	347	364	0.461567
chr1	364	368	0.0
chr1	368	389	1.3847
chr1	389	399	1.84627
chr1	399	400	1.3847
chr1	400	406	0.923134
chr1	406	408	2.30783
chr1	408	411	2.7694
chr1	411	412	3.23097
chr1	412	426	3.69254
chr1	426	427	3.23097
chr1	427	428	2.7694
chr1	428	429	2.30783
chr1	429	436	1.84627
chr1	436	447	1.3847
chr1	447	452	0.923134
chr1	452	477	0.461567
chr1	477	486	0.923134
chr1	486	495	0.461567
chr1	495	496	1.84627
chr1	496	497	2.7694
chr1	497	498	3.23097
chr1	498	502	3.69254
chr1	502	517	4.61567
chr1	517	518	5.07724
chr1	518	520	4.61567
chr1	520	522	3.69254
chr1	522	523	5.5388
chr1	523	524	5.07724
chr1	524	537	4.61567
chr1	537	539	3.69254
chr1	539	542	2.7694
chr1	542	545	2.30783
chr1	545	551	1.84627
chr1	551	552	1.3847
chr1	552	554	0.923134
chr1	554	556	0.461567
chr1	556	603	0.0
chr1	603	607	1.3847
chr1	607	626	1.84627
chr1	626	628	1.3847
chr1	628	630	0.923134
chr1	630	636	0.461567
chr1	636	651	0.0
chr1	651	652	0.923134
chr1	652	653	1.84627
chr1	653	658	2.30783
chr1	658	674	2.7694
chr1	674	676	2.30783
chr1	676	682	1.84627
chr1	682	686	1.3847
chr1	686	691	0.923134
chr1	691	693	0.461567
chr1	693	695	0.0
chr1	695	699	0.461567
chr1	699	721	0.923134
chr1	721	722	1.3847
chr1	722	729	0.923134
chr1	729	739	0.461567
chr1	739	740	0.923134
chr1	740	741	3.69254
chr1	741	746	4.1541
chr1	746	760	4.61567
chr1	760	764	4.1541
chr1	764	773	3.69254
chr1	773	775	4.1541
chr1	775	776	3.69254
chr1	776	779	1.84627
chr1	779	785	1.3847
chr1	785	786	1.84627
chr1	786	787	2.7694
chr1	787	789	3.23097
chr1	789	797	3.69254
chr1	797	808	4.1541
chr1	808	809	3.69254
chr1	809	811	3.23097
chr1	811	812	3.69254
chr1	812	820	3.23097
chr1	820	821	2.7694
chr1	821	822	1.3847
chr1	822	824	2.30783
chr1	824	825	3.23097
chr1	825	827	3.69254
chr1	827	831	4.1541
chr1	831	835	3.69254
chr1	835	837	4.1541
chr1	837	840	4.61567
chr1	840	849	5.07724
chr1	849	850	4.61567
chr1	850	851	5.5388
chr1	851	852	6.00037
chr1	852	854	6.46194
chr1	854	855	6.9235
chr1	855	856	7.84664
chr1	856	858	7.38507
chr1	858	861	6.9235
chr1	861	863	6.00037
chr1	863	864	5.5388
chr1	864	865	5.07724
chr1	865	869	4.1541
chr1	869	874	3.69254
chr1	874	877	3.23097
chr1	877	878	1.3847
chr1	878	891	2.30783
chr1	891	892	0.923134
chr1	892	906	1.3847
chr1	906	908	1.84627
chr1	908	917	2.7694
chr1	917	919	2.30783
chr1	919	924	2.7694
chr1	924	933	2.30783
chr1	933	939	1.84627
chr1	939	951	1.3847
chr1	951	952	1.84627
chr1	952	958	1.3847
chr1	958	967	0.923134
chr1	967	983	1.3847
chr1	983	984	1.84627
chr1	984	986	2.30783
chr1	986	990	1.84627
chr1	990	993	1.3847
chr1	993	996	3.23097
chr1	996	1003	3.69254
chr1	1003	1007	4.1541
chr1	1007	1010	3.69254
chr1	1010	1018	4.1541
chr1	1018	1024	3.23097
chr1	1024	1031	1.3847
chr1	1031	1038	0.923134
chr1	1038	1039	0.461567
chr1	1039	1041	0.923134
chr1	1041	1050	1.84627
chr1	1050	1062	1.3847
chr1	1062	1066	0.923134
chr1	1066	1069	0.461567
chr1	1069	1073	0.923134
chr1	1073	1081	1.3847
chr1	1081	1092	0.923134
chr1	1092	1103	1.3847
chr1	1103	1109	1.84627
chr1	1109	1112	1.3847
chr1	1112	1118	0.923134
chr1	1118	1134	0.461567
chr1	1134	1135	0.923134
chr1	1135	1136	1.3847
chr1	1136	1152	2.30783
chr1	1152	1153	3.69254
chr1	1153	1156	4.61567
chr1	1156	1160	5.07724
chr1	1160	1172	6.00037
chr1	1172	1174	5.07724
chr1	1174	1188	3.69254
chr1	1188	1191	3.23097
chr1	1191	1196	2.30783
chr1	1196	1200	1.84627
chr1	1200	1204	0.923134
chr1	1204	1222	2.30783
chr1	1222	1231	2.7694
chr1	1231	1232	2.30783
chr1	1232	1233	1.84627
chr1	1233	1235	2.30783
chr1	1235	1236	1.84627
chr1	1236	1242	2.30783
chr1	1242	1243	1.84627
chr1	1243	1251	1.3847
chr1	1251	1263	1.84627
chr1	1263	1264	1.3847
chr1	1264	1266	1.84627
chr1	1266	1274	1.3847
chr1	1274	1279	0.923134
chr1	1279	1283	1.3847
chr1	1283	1287	2.30783
chr1	1287	1290	1.84627
chr1	1290	1308	1.3847
chr1	1308	1314	0.923134
chr1	1314	1324	1.3847
chr1	1324	1328	0.461567
chr1	1328	1331	1.3847
chr1	1331	1332	1.84627
chr1	1332	1334	2.30783
chr1	1334	1338	2.7694
chr1	1338	1341	3.23097
chr1	1341	1342	3.69254
chr1	1342	1344	4.1541
chr1	1344	1348	4.61567
chr1	1348	1352	5.07724
chr1	1352	1358	4.61567
chr1	1358	1369	2.30783
chr1	1369	1375	2.7694
chr1	1375	1377	2.30783
chr1	1377	1378	1.84627
chr1	1378	1381	1.3847
chr1	1381	1399	0.461567
chr1	1399	1409	0.923134
chr1	1409	1420	0.461567
chr1	1420	1425	0.923134
chr1	1425	1426	1.3847
chr1	1426	1434	1.84627
chr1	1434	1435	2.30783
chr1	1435	1438	1.84627
chr1	1438	1439	2.30783
chr1	1439	1443	2.7694
chr1	1443	1448	3.23097
chr1	1448	1450	3.69254
chr1	1450	1452	4.1541
chr1	1452	1453	6.00037
chr1	1453	1458	6.46194
chr1	1458	1462	6.00037
chr1	1462	1464	5.5388
chr1	1464	1466	5.07724
chr1	1466	1467	5.5388
chr1	1467	1468	5.07724
chr1	1468	1474	5.5388
chr1	1474	1477	4.61567
chr1	1477	1478	3.69254
chr1	1478	1488	3.23097
chr1	1488	1490	2.30783
chr1	1490	1499	1.3847
chr1	1499	1501	1.84627
chr1	1501	1502	2.30783
chr1	1502	1505	3.23097
chr1	1505	1507	2.7694
chr1	1507	1513	2.30783
chr1	1513	1530	3.23097
chr1	1530	1534	2.7694
chr1	1534	1537	2.30783
chr1	1537	1538	1.84627
chr1	1538	1540	1.3847
chr1	1540	1543	0.923134
chr1	1543	1549	1.3847
chr1	1549	1553	1.84627
chr1	1553	1564	0.923134
chr1	1564	1576	1.3847
chr1	1576	1577	1.84627
chr1	1577	1583	2.30783
chr1	1583	1584	1.84627
chr1	1584	1589	2.30783
chr1	1589	1590	1.84627
chr1	1590	1604	2.30783
chr1	1604	1608	1.84627
chr1	1608	1611	2.30783
chr1	1611	1615	2.7694
chr1	1615	1624	1.84627
chr1	1624	1627	1.3847
chr1	1627	1628	1.84627
chr1	1628	1630	2.30783
chr1	1630	1634	1.84627
chr1	1634	1636	2.30783
chr1	1636	1638	3.23097
chr1	1638	1640	4.1541
chr1	1640	1641	4.61567
chr1	1641	1643	4.1541
chr1	1643	1644	4.61567
chr1	1644	1645	5.5388
chr1	1645	1646	6.9235
chr1	1646	1658	6.46194
chr1	1658	1661	6.9235
chr1	1661	1665	7.38507
chr1	1665	1666	6.9235
chr1	1666	1667	5.5388
chr1	1667	1677	5.07724
chr1	1677	1678	5.5388
chr1	1678	1680	5.07724
chr1	1680	1681	4.61567
chr1	1681	1682	4.1541
chr1	1682	1683	3.69254
chr1	1683	1684	1.84627
chr1	1684	1687	2.30783
chr1	1687	1694	2.7694
chr1	1694	1698	3.23097
chr1	1698	1705	2.7694
chr1	1705	1716	3.23097
chr1	1716	1717	2.7694
chr1	1717	1724	1.84627
chr1	1724	1728	1.3847
chr1	1728	1737	0.923134
chr1	1737	1738	1.84627
chr1	1738	1740	2.30783
chr1	1740	1756	1.84627
chr1	1756	1758	2.30783
chr1	1758	1765	1.84627
chr1	1765	1766	1.3847
chr1	1766	1768	1.84627
chr1	1768	1777	2.30783
chr1	1777	1778	1.3847
chr1	1778	1779	1.84627
chr1	1779	1789	2.30783
chr1	1789	1793	2.7694
chr1	1793	1795	3.69254
chr1	1795	1798	3.23097
chr1	1798	1804	4.1541
chr1	1804	1806	3.69254
chr1	1806	1817	3.23097
chr1	1817	1818	2.7694
chr1	1818	1819	2.30783
chr1	1819	1820	1.3847
chr1	1820	1821	0.923134
chr1	1821	1825	1.3847
chr1	1825	1826	0.923134
chr1	1826	1829	0.461567
chr1	1829	1830	0.923134
chr1	1830	1834	1.3847
chr1	1834	1840	1.84627
chr1	1840	1851	2.30783
chr1	1851	1854	3.23097
chr1	1854	1861	3.69254
chr1	1861	1862	3.23097
chr1	1862	1864	2.7694
chr1	1864	1866	3.23097
chr1	1866	1868	3.69254
chr1	1868	1869	4.1541
chr1	1869	1870	4.61567
chr1	1870	1871	5.07724
chr1	1871	1872	6.46194
chr1	1872	1881	6.9235
chr1	1881	1892	7.38507
chr1	1892	1894	6.9235
chr1	1894	1895	6.00037
chr1	1895	1896	5.5388
chr1	1896	1902	5.07724
chr1	1902	1908	4.61567
chr1	1908	1909	4.1541
chr1	1909	1910	4.61567
chr1	1910	1912	1.3847
chr1	1912	1924	0.923134
chr1	1924	1930	1.3847
chr1	1930	1937	0.923134
chr1	1937	1941	0.461567
chr1	1941	1951	0.923134
chr1	1951	1970	0.461567
chr1	1970	2060	0.0
chr1	2060	2074	0.461567
chr1	2074	2096	0.923134
chr1	2096	2097	1.3847
chr1	2097	2099	1.84627
chr1	2099	2102	1.3847
chr1	2102	2109	2.30783
chr1	2109	2120	2.7694
chr1	2120	2129	3.23097
chr1	2129	2131	3.69254
chr1	2131	2133	3.23097
chr1	2133	2137	2.30783
chr1	2137	2138	2.7694
chr1	2138	2142	3.23097
chr1	2142	2144	2.7694
chr1	2144	2148	2.30783
chr1	2148	2154	1.84627
chr1	2154	2158	1.3847
chr1	2158	2160	0.923134
chr1	2160	2164	0.461567
chr1	2164	2215	0.0
chr1	2215	2256	0.461567
chr1	2256	2275	0.0
chr1	2275	2279	0.461567
chr1	2279	2280	0.923134
chr1	2280	2286	1.84627
chr1	2286	2290	2.30783
chr1	2290	2293	2.7694
chr1	2293	2295	3.23097
chr1	2295	2307	2.7694
chr1	2307	2319	3.23097
chr1	2319	2320	2.7694
chr1	2320	2322	1.84627
chr1	2322	2323	1.3847
chr1	2323	2328	0.923134
chr1	2328	2329	1.3847
chr1	2329	2333	1.84627
chr1	2333	2355	1.3847
chr1	2355	2363	1.84627
chr1	2363	2369	1.3847
chr1	2369	2379	0.923134
chr1	2379	2388	0.461567
chr1	2388	2413	0.0
chr1	2413	2453	0.461567
chr1	2453	2469	0.0
chr1	2469	2474	0.461567
chr1	2474	2506	0.923134
chr1	2506	2514	0.461567
chr1	2514	2515	0.0
chr1	2515	2549	0.461567
chr1	2549	2558	0.0
chr1	2558	2562	0.461567
chr1	2562	2596	0.923134
chr1	2596	2598	1.3847
chr1	2598	2602	0.923134
chr1	2602	2604	0.461567
chr1	2604	2615	0.923134
chr1	2615	2634	1.3847
chr1	2634	2635	0.923134
chr1	2635	2655	0.461567
chr1	2655	2660	0.0
chr1	2660	2664	0.461567
chr1	2664	2675	0.923134
chr1	2675	2697	1.3847
chr1	2697	2702	0.923134
chr1	2702	2795	0.0
chr1	2795	2798	0.461567
chr1	2798	2824	0.923134
chr1	2824	2830	0.461567
chr1	2830	2910	0.0
chr1	2910	2916	0.461567
chr1	2916	2925	0.923134
chr1	2925	2942	1.84627
chr1	2942	2949	2.30783
chr1	2949	2950	1.84627
chr1	2950	2952	2.30783
chr1	2952	2953	1.84627
chr1	2953	2962	2.30783
chr1	2962	2963	1.84627
chr1	2963	2968	2.30783
chr1	2968	2976	1.84627
chr1	2976	2977	2.30783
chr1	2977	2978	2.7694
chr1	2978	2980	3.23097
chr1	2980	2983	3.69254
chr1	2983	2987	4.1541
chr1	2987	2990	3.69254
chr1	2990	3001	3.23097
chr1	3001	3003	2.7694
chr1	3003	3011	2.30783
chr1	3011	3016	1.84627
chr1	3016	3018	0.923134
chr1	3018	3019	0.461567
chr1	3019	3041	0.0
chr1	3041	3073	0.461567
chr1	3073	3081	0.923134
chr1	3081	3082	0.461567
chr1	3082	3103	0.923134
chr1	3103	3111	1.3847
chr1	3111	3114	1.84627
chr1	3114	3122	1.3847
chr1	3122	3132	0.923134
chr1	3132	3140	1.3847
chr1	3140	3143	0.923134
chr1	3143	3157	0.461567
chr1	3157	3172	0.923134
chr1	3172	3180	0.461567
chr1	3180	3193	0.0
chr1	3193	3218	0.461567
chr1	3218	3222	0.923134
chr1	3222	3234	1.3847
chr1	3234	3238	0.923134
chr1	3238	3258	1.84627
chr1	3258	3262	1.3847
chr1	3262	3269	0.923134
chr1	3269	3276	0.461567
chr1	3276	3280	0.0
chr1	3280	3291	0.461567
chr1	3291	3307	0.923134
chr1	3307	3309	1.3847
chr1	3309	3317	2.30783
chr1	3317	3320	1.84627
chr1	3320	3321	2.7694
chr1	3321	3326	2.30783
chr1	3326	3329	2.7694
chr1	3329	3340	2.30783
chr1	3340	3342	1.84627
chr1	3342	3356	1.3847
chr1	3356	3359	1.84627
chr1	3359	3360	1.3847
chr1	3360	3366	0.923134
chr1	3366	3383	0.461567
chr1	3383	3397	0.923134
chr1	3397	3411	0.461567
chr1	3411	3423	0.923134
chr1	3423	3434	0.461567
chr1	3434	3450	0.0
chr1	3450	3451	0.923134
chr1	3451	3453	1.3847
chr1	3453	3472	1.84627
chr1	3472	3473	2.30783
chr1	3473	3482	2.7694
chr1	3482	3487	2.30783
chr1	3487	3488	1.84627
chr1	3488	3489	2.30783
chr1	3489	3492	3.23097
chr1	3492	3513	2.7694
chr1	3513	3516	1.84627
chr1	3516	3523	1.3847
chr1	3523	3526	0.923134
chr1	3526	3527	0.461567
chr1	3527	3532	0.0
chr1	3532	3562	0.461567
chr1	3562	3675	0.0
chr1	3675	3684	0.461567
chr1	3684	3715	0.923134
chr1	3715	3734	0.461567
chr1	3734	3756	0.923134
chr1	3756	3774	0.461567
chr1	3774	3809	0.0
chr1	3809	3819	0.461567
chr1	3819	3824	0.923134
chr1	3824	3828	1.3847
chr1	3828	3848	0.923134
chr1	3848	3850	0.461567
chr1	3850	3853	0.923134
chr1	3853	3859	0.461567
chr1	3859	3876	0.923134
chr1	3876	3877	1.3847
chr1	3877	3889	1.84627
chr1	3889	3893	1.3847
chr1	3893	3897	0.923134
chr1	3897	3907	0.461567
chr1	3907	3908	0.0
chr1	3908	3949	0.461567
chr1	3949	3956	0.0
chr1	3956	3960	0.461567
chr1	3960	3975	0.923134
chr1	3975	3990	1.3847
chr1	3990	3995	1.84627
chr1	3995	3996	1.3847
chr1	3996	4002	0.923134
chr1	4002	4025	0.461567
chr1	4025	4026	0.923134
chr1	4026	4031	1.3847
chr1	4031	4049	0.923134
chr1	4049	4063	0.461567
chr1	4063	4088	0.0
chr1	4088	4117	0.461567
chr1	4117	4139	0.0
chr1	4139	4159	0.461567
chr1	4159	4164	0.923134
chr1	4164	4165	1.3847
chr1	4165	4183	0.923134
chr1	4183	4204	0.461567
chr1	4204	4252	0.0
chr1	4252	4254	0.461567
chr1	4254	4257	0.923134
chr1	4257	4258	1.3847
chr1	4258	4261	1.84627
chr1	4261	4265	2.30783
chr1	4265	4271	2.7694
chr1	4271	4279	3.23097
chr1	4279	4283	2.7694
chr1	4283	4287	2.30783
chr1	4287	4289	1.84627
chr1	4289	4292	1.3847
chr1	4292	4293	1.84627
chr1	4293	4295	1.3847
chr1	4295	4298	1.84627
chr1	4298	4302	1.3847
chr1	4302	4303	0.923134
chr1	4303	4326	1.3847
chr1	4326	4333	0.923134
chr1	4333	4344	0.461567
chr1	4344	4380	0.0
chr1	4380	4388	0.461567
chr1	4388	4398	0.923134
chr1	4398	4427	0.461567
chr1	4427	4457	0.0
chr1	4457	4470	0.461567
chr1	4470	4478	0.923134
chr1	4478	4492	1.3847
chr1	4492	4510	0.923134
chr1	4510	4519	0.461567
chr1	4519	4523	0.0
chr1	4523	4539	0.461567
chr1	4539	4541	0.923134
chr1	4541	4563	1.3847
chr1	4563	4569	0.923134
chr1	4569	4589	0.0
chr1	4589	4591	0.461567
chr1	4591	4606	0.923134
chr1	4606	4621	1.3847
chr1	4621	4632	0.923134
chr1	4632	4641	0.461567
chr1	4641	4642	0.0
chr1	4642	4667	0.461567
chr1	4667	4670	1.3847
chr1	4670	4688	0.923134
chr1	4688	4693	1.3847
chr1	4693	4704	1.84627
chr1	4704	4706	1.3847
chr1	4706	4729	0.923134
chr1	4729	4734	0.461567
chr1	4734	4736	0.923134
chr1	4736	4738	1.3847
chr1	4738	4751	1.84627
chr1	4751	4769	2.30783
chr1	4769	4774	1.84627
chr1	4774	4777	0.923134
chr1	4777	4778	0.461567
chr1	4778	4779	0.0
chr1	4779	4802	0.461567
chr1	4802	4814	0.0
chr1	4814	4842	0.461567
chr1	4842	4844	0.0
chr1	4844	4865	0.461567
chr1	4865	4872	0.923134
chr1	4872	4879	1.3847
chr1	4879	4883	1.84627
chr1	4883	4900	1.3847
chr1	4900	4901	0.923134
chr1	4901	4903	0.0
chr1	4903	5003	0.461567
chr1	5003	5018	0.0
chr1	5018	5021	0.461567
chr1	5021	5048	0.923134
chr1	5048	5056	0.461567
chr1	5056	5184	0.0
chr1	5184	5224	0.461567
chr1	5224	5275	0.0
chr1	5275	5315	0.461567
chr1	5315	5374	0.0
chr1	5374	5390	0.461567
chr1	5390	5415	0.923134
chr1	5415	5431	0.461567
chr1	5431	5457	0.0
chr1	5457	5468	0.461567
chr1	5468	5481	0.923134
chr1	5481	5497	1.3847
chr1	5497	5498	1.84627
chr1	5498	5505	1.3847
chr1	5505	5509	1.84627
chr1	5509	5518	1.3847
chr1	5518	5532	0.923134
chr1	5532	5572	0.461567
chr1	5572	5585	0.0
chr1	5585	5620	0.461567
chr1	5620	5647	0.0
chr1	5647	5678	0.461567
chr1	5678	5686	0.923134
chr1	5686	5714	0.461567
chr1	5714	5717	0.923134
chr1	5717	5718	1.3847
chr1	5718	5737	0.923134
chr1	5737	5738	0.461567
chr1	5738	5739	0.923134
chr1	5739	5752	1.3847
chr1	5752	5756	0.923134
chr1	5756	5757	1.3847
chr1	5757	5779	0.923134
chr1	5779	5796	0.461567
chr1	5796	5820	0.0
chr1	5820	5827	0.461567
chr1	5827	5857	0.923134
chr1	5857	5860	1.3847
chr1	5860	5866	0.923134
chr1	5866	5867	1.3847
chr1	5867	5898	0.923134
chr1	5898	5906	0.461567
chr1	5906	5916	0.0
chr1	5916	5919	0.461567
chr1	5919	5939	0.923134
chr1	5939	5957	1.3847
chr1	5957	5959	0.923134
chr1	5959	5979	0.461567
chr1	5979	5993	0.0
chr1	5993	6006	0.461567
chr1	6006	6025	0.923134
chr1	6025	6028	1.3847
chr1	6028	6034	1.84627
chr1	6034	6047	1.3847
chr1	6047	6066	0.923134
chr1	6066	6069	0.461567
chr1	6069	6086	0.0
chr1	6086	6105	0.923134
chr1	6105	6125	1.3847
chr1	6125	6127	1.84627
chr1	6127	6142	1.3847
chr1	6142	6145	0.923134
chr1	6145	6152	0.461567
chr1	6152	6181	0.923134
chr1	6181	6227	0.0
chr1	6227	6248	0.923134
chr1	6248	6251	1.3847
chr1	6251	6262	2.30783
chr1	6262	6265	1.84627
chr1	6265	6266	2.30783
chr1	6266	6283	1.84627
chr1	6283	6288	2.30783
chr1	6288	6290	1.84627
chr1	6290	6292	0.923134
chr1	6292	6305	1.3847
chr1	6305	6313	0.461567
chr1	6313	6332	0.923134
chr1	6332	6335	0.461567
chr1	6335	6350	0.923134
chr1	6350	6354	1.3847
chr1	6354	6364	0.461567
chr1	6364	6368	0.923134
chr1	6368	6369	1.3847
chr1	6369	6372	1.84627
chr1	6372	6374	2.30783
chr1	6374	6376	3.23097
chr1	6376	6378	3.69254
chr1	6378	6384	4.1541
chr1	6384	6388	5.07724
chr1	6388	6391	6.00037
chr1	6391	6392	5.5388
chr1	6392	6393	5.07724
chr1	6393	6400	5.5388
chr1	6400	6402	5.07724
chr1	6402	6404	4.61567
chr1	6404	6405	4.1541
chr1	6405	6406	3.69254
chr1	6406	6407	3.23097
chr1	6407	6408	4.1541
chr1	6408	6410	3.69254
chr1	6410	6411	3.23097
chr1	6411	6412	2.7694
chr1	6412	6414	2.30783
chr1	6414	6415	2.7694
chr1	6415	6425	2.30783
chr1	6425	6427	1.84627
chr1	6427	6428	1.3847
chr1	6428	6433	0.923134
chr1	6433	6443	1.3847
chr1	6443	6446	1.84627
chr1	6446	6447	2.30783
chr1	6447	6448	1.84627
chr1	6448	6461	1.3847
chr1	6461	6473	0.923134
chr1	6473	6475	0.461567
chr1	6475	6487	0.923134
chr1	6487	6501	0.461567
chr1	6501	6515	0.923134
chr1	6515	6537	0.461567
chr1	6537	6538	0.923134
chr1	6538	6577	0.461567
chr1	6577	6581	0.0
chr1	6581	6633	0.461567
chr1	6633	6661	0.0
chr1	6661	6666	0.461567
chr1	6666	6669	0.923134
chr1	6669	6678	1.3847
chr1	6678	6690	1.84627
chr1	6690	6695	2.30783
chr1	6695	6702	1.84627
chr1	6702	6703	2.30783
chr1	6703	6707	1.84627
chr1	6707	6711	1.3847
chr1	6711	6716	0.923134
chr1	6716	6728	1.3847
chr1	6728	6737	0.923134
chr1	6737	6740	0.461567
chr1	6740	6756	0.0
chr1	6756	6762	0.461567
chr1	6762	6779	0.923134
chr1	6779	6793	0.461567
chr1	6793	6816	0.0
chr1	6816	6855	0.461567
chr1	6855	6937	0.0
chr1	6937	6946	0.461567
chr1	6946	6959	0.923134
chr1	6959	6966	1.3847
chr1	6966	6967	1.84627
chr1	6967	6972	2.30783
chr1	6972	6978	2.7694
chr1	6978	6987	2.30783
chr1	6987	6992	1.84627
chr1	6992	6996	2.30783
chr1	6996	7000	1.84627
chr1	7000	7001	2.7694
chr1	7001	7005	2.30783
chr1	7005	7020	1.84627
chr1	7020	7024	2.30783
chr1	7024	7038	1.84627
chr1	7038	7051	0.923134
chr1	7051	7053	1.3847
chr1	7053	7056	1.84627
chr1	7056	7065	1.3847
chr1	7065	7083	0.923134
chr1	7083	7093	0.461567
chr1	7093	7095	0.0
chr1	7095	7098	0.461567
chr1	7098	7102	0.923134
chr1	7102	7122	1.3847
chr1	7122	7124	1.84627
chr1	7124	7129	1.3847
chr1	7129	7142	0.923134
chr1	7142	7146	0.461567
chr1	7146	7159	0.0
chr1	7159	7188	0.461567
chr1	7188	7198	0.923134
chr1	7198	7200	1.3847
chr1	7200	7208	0.923134
chr1	7208	7209	1.3847
chr1	7209	7227	1.84627
chr1	7227	7228	1.3847
chr1	7228	7238	1.84627
chr1	7238	7239	1.3847
chr1	7239	7250	0.923134
chr1	7250	7251	0.461567
chr1	7251	7254	0.923134
chr1	7254	7256	1.3847
chr1	7256	7268	1.84627
chr1	7268	7286	1.3847
chr1	7286	7293	0.923134
chr1	7293	7295	0.461567
chr1	7295	7317	0.923134
chr1	7317	7322	1.3847
chr1	7322	7333	1.84627
chr1	7333	7334	1.3847
chr1	7334	7356	0.923134
chr1	7356	7360	0.461567
chr1	7360	7371	0.0
chr1	7371	7387	0.461567
chr1	7387	7410	0.923134
chr1	7410	7427	0.461567
chr1	7427	7429	0.0
chr1	7429	7453	0.461567
chr1	7453	7473	0.0
chr1	7473	7477	0.461567
chr1	7477	7479	0.923134
chr1	7479	7481	1.3847
chr1	7481	7483	1.84627
chr1	7483	7513	2.30783
chr1	7513	7515	1.84627
chr1	7515	7517	1.3847
chr1	7517	7518	0.923134
chr1	7518	7519	0.461567
chr1	7519	7541	0.0
chr1	7541	7548	0.461567
chr1	7548	7549	0.923134
chr1	7549	7550	1.3847
chr1	7550	7557	1.84627
chr1	7557	7561	2.30783
chr1	7561	7562	2.7694
chr1	7562	7580	3.23097
chr1	7580	7584	2.7694
chr1	7584	7585	2.30783
chr1	7585	7587	1.84627
chr1	7587	7589	2.30783
chr1	7589	7592	1.84627
chr1	7592	7598	1.3847
chr1	7598	7601	0.923134
chr1	7601	7628	0.461567
chr1	7628	7641	0.0
chr1	7641	7674	0.461567
chr1	7674	7687	0.0
chr1	7687	7701	0.461567
chr1	7701	7711	1.3847
chr1	7711	7722	1.84627
chr1	7722	7725	2.30783
chr1	7725	7738	1.84627
chr1	7738	7741	2.30783
chr1	7741	7742	1.84627
chr1	7742	7748	1.3847
chr1	7748	7749	0.923134
chr1	7749	7761	1.3847
chr1	7761	7770	0.923134
chr1	7770	7772	1.3847
chr1	7772	7786	0.923134
chr1	7786	7787	0.461567
chr1	7787	7809	0.923134
chr1	7809	7813	0.461567
chr1	7813	7828	1.3847
chr1	7828	7830	0.923134
chr1	7830	7832	1.3847
chr1	7832	7834	2.30783
chr1	7834	7840	2.7694
chr1	7840	7848	3.23097
chr1	7848	7853	3.69254
chr1	7853	7854	3.23097
chr1	7854	7861	2.7694
chr1	7861	7867	3.23097
chr1	7867	7872	2.7694
chr1	7872	7889	1.84627
chr1	7889	7909	1.3847
chr1	7909	7915	1.84627
chr1	7915	7936	0.923134
chr1	7936	7950	0.461567
chr1	7950	7959	0.0
chr1	7959	7992	0.461567
chr1	7992	7994	0.923134
chr1	7994	8033	0.461567
chr1	8033	8057	0.0
chr1	8057	8098	0.461567
chr1	8098	8125	0.0
chr1	8125	8127	0.461567
chr1	8127	8130	0.923134
chr1	8130	8142	1.3847
chr1	8142	8152	1.84627
chr1	8152	8158	2.30783
chr1	8158	8166	2.7694
chr1	8166	8168	2.30783
chr1	8168	8170	1.84627
chr1	8170	8183	1.3847
chr1	8183	8193	0.923134
chr1	8193	8194	1.84627
chr1	8194	8197	2.30783
chr1	8197	8199	2.7694
chr1	8199	8215	2.30783
chr1	8215	8220	1.84627
chr1	8220	8222	1.3847
chr1	8222	8223	0.923134
chr1	8223	8234	0.461567
chr1	8234	8267	0.0
chr1	8267	8289	0.461567
chr1	8289	8290	0.0
chr1	8290	8313	0.461567
chr1	8313	8331	0.923134
chr1	8331	8352	0.461567
chr1	8352	8428	0.0
chr1	8428	8429	0.461567
chr1	8429	8430	0.923134
chr1	8430	8434	1.3847
chr1	8434	8467	1.84627
chr1	8467	8468	1.3847
chr1	8468	8469	1.84627
chr1	8469	8481	0.923134
chr1	8481	8508	1.3847
chr1	8508	8511	0.461567
chr1	8511	8521	0.0
chr1	8521	8548	0.461567
chr1	8548	8550	0.923134
chr1	8550	8557	1.3847
chr1	8557	8562	1.84627
chr1	8562	8580	1.3847
chr1	8580	8582	1.84627
chr1	8582	8586	2.30783
chr1	8586	8589	2.7694
chr1	8589	8590	2.30783
chr1	8590	8591	1.84627
chr1	8591	8598	2.30783
chr1	8598	8611	1.84627
chr1	8611	8620	1.3847
chr1	8620	8627	0.923134
chr1	8627	8629	0.461567
chr1	8629	8630	0.0
chr1	8630	8653	0.461567
chr1	8653	8654	0.923134
chr1	8654	8656	1.3847
chr1	8656	8666	1.84627
chr1	8666	8668	2.30783
chr1	8668	8690	1.84627
chr1	8690	8694	1.3847
chr1	8694	8696	0.923134
chr1	8696	8706	0.461567
chr1	8706	8719	0.0
chr1	8719	8750	0.461567
chr1	8750	8762	0.0
chr1	8762	8788	0.461567
chr1	8788	8790	0.923134
chr1	8790	8820	0.461567
chr1	8820	8836	0.0
chr1	8836	8837	0.923134
chr1	8837	8843	1.3847
chr1	8843	8848	1.84627
chr1	8848	8850	2.30783
chr1	8850	8852	2.7694
chr1	8852	8857	3.69254
chr1	8857	8858	4.1541
chr1	8858	8860	4.61567
chr1	8860	8877	5.07724
chr1	8877	8880	3.69254
chr1	8880	8882	3.23097
chr1	8882	8883	2.7694
chr1	8883	8884	2.30783
chr1	8884	8885	1.84627
chr1	8885	8887	1.3847
chr1	8887	8891	0.923134
chr1	8891	8897	0.461567
chr1	8897	8918	0.0
chr1	8918	8938	0.461567
chr1	8938	8948	0.923134
chr1	8948	8974	0.461567
chr1	8974	9002	0.0
chr1	9002	9020	0.461567
chr1	9020	9023	0.923134
chr1	9023	9037	1.3847
chr1	9037	9039	0.923134
chr1	9039	9049	0.461567
chr1	9049	9064	0.923134
chr1	9064	9073	0.461567
chr1	9073	9082	1.3847
chr1	9082	9094	0.923134
chr1	9094	9113	1.3847
chr1	9113	9134	0.461567
chr1	9134	9154	0.0
chr1	9154	9176	0.461567
chr1	9176	9187	1.3847
chr1	9187	9189	1.84627
chr1	9189	9192	2.30783
chr1	9192	9209	1.84627
chr1	9209	9211	2.30783
chr1	9211	9213	1.84627
chr1	9213	9226	1.3847
chr1	9226	9229	0.923134
chr1	9229	9249	0.461567
chr1	9249	9267	0.0
chr1	9267	9268	0.461567
chr1	9268	9291	0.923134
chr1	9291	9304	0.461567
chr1	9304	9309	0.923134
chr1	9309	9324	0.461567
chr1	9324	9339	0.923134
chr1	9339	9346	0.461567
chr1	9346	9349	0.0
chr1	9349	9364	0.461567
chr1	9364	9367	0.923134
chr1	9367	9382	1.3847
chr1	9382	9388	2.30783
chr1	9388	9392	1.84627
chr1	9392	9393	2.30783
chr1	9393	9396	2.7694
chr1	9396	9402	3.23097
chr1	9402	9413	2.30783
chr1	9413	9428	1.3847
chr1	9428	9433	1.84627
chr1	9433	9437	0.923134
chr1	9437	9451	0.461567
chr1	9451	9469	0.923134
chr1	9469	9479	0.461567
chr1	9479	9500	0.0
chr1	9500	9506	0.461567
chr1	9506	9516	0.923134
chr1	9516	9534	1.3847
chr1	9534	9541	1.84627
chr1	9541	9542	1.3847
chr1	9542	9556	0.923134
chr1	9556	9557	0.461567
chr1	9557	9584	0.0
chr1	9584	9597	0.461567
chr1	9597	9600	0.923134
chr1	9600	9624	1.3847
chr1	9624	9625	1.84627
chr1	9625	9627	1.3847
chr1	9627	9637	1.84627
chr1	9637	9641	1.3847
chr1	9641	9650	0.923134
chr1	9650	9676	0.0
chr1	9676	9677	0.461567
chr1	9677	9679	0.923134
chr1	9679	9683	1.3847
chr1	9683	9697	1.84627
chr1	9697	9701	2.30783
chr1	9701	9716	2.7694
chr1	9716	9718	1.84627
chr1	9718	9720	1.3847
chr1	9720	9731	0.923134
chr1	9731	9733	1.3847
chr1	9733	9743	0.923134
chr1	9743	9746	1.3847
chr1	9746	9770	1.84627
chr1	9770	9773	0.923134
chr1	9773	9778	0.461567
chr1	9778	9783	0.0
chr1	9783	9806	0.461567
chr1	9806	9820	0.0
chr1	9820	9848	0.461567
chr1	9848	9856	0.923134
chr1	9856	9858	0.461567
chr1	9858	9864	0.923134
chr1	9864	9881	1.3847
chr1	9881	9890	0.923134
chr1	9890	9898	1.3847
chr1	9898	9902	0.923134
chr1	9902	9919	0.461567
chr1	9919	9923	0.923134
chr1	9923	9931	1.3847
chr1	9931	9934	0.923134
chr1	9934	9942	1.3847
chr1	9942	9955	1.84627
chr1	9955	9959	1.3847
chr1	9959	9960	0.923134
chr1	9960	9962	0.461567
chr1	9962	9972	1.3847
chr1	9972	9981	1.84627
chr1	9981	9997	1.3847
chr1	9997	10002	1.84627
chr1	10002	10010	0.923134
chr1	10010	10027	0.461567
chr1	10027	10038	0.923134
chr1	10038	10045	0.461567
chr1	10045	10050	0.923134
chr1	10050	10059	1.3847
chr1	10059	10067	1.84627
chr1	10067	10071	1.3847
chr1	10071	10074	1.84627
chr1	10074	10086	2.30783
chr1	10086	10088	2.7694
chr1	10088	10096	2.30783
chr1	10096	10099	1.84627
chr1	10099	10109	1.3847
chr1	10109	10112	0.923134
chr1	10112	10117	0.461567
chr1	10117	10128	0.0
chr1	10128	10138	0.461567
chr1	10138	10144	0.923134
chr1	10144	10146	1.3847
chr1	10146	10149	1.84627
chr1	10149	10163	2.30783
chr1	10163	10164	1.84627
chr1	10164	10168	2.30783
chr1	10168	10169	3.23097
chr1	10169	10173	2.7694
chr1	10173	10177	2.30783
chr1	10177	10178	1.84627
chr1	10178	10202	1.3847
chr1	10202	10204	0.923134
chr1	10204	10207	0.461567
chr1	10207	10208	0.923134
chr1	10208	10248	0.461567
chr1	10248	10291	0.0
chr1	10291	10312	0.461567
chr1	10312	10326	0.923134
chr1	10326	10351	0.461567
chr1	10351	10414	0.0
chr1	10414	10420	0.461567
chr1	10420	10421	0.923134
chr1	10421	10431	1.3847
chr1	10431	10449	1.84627
chr1	10449	10453	1.3847
chr1	10453	10454	0.923134
chr1	10454	10455	0.461567
chr1	10455	10464	0.0
chr1	10464	10466	0.461567
chr1	10466	10477	0.923134
chr1	10477	10504	1.3847
chr1	10504	10506	0.923134
chr1	10506	10517	0.461567
chr1	10517	10519	0.0
chr1	10519	10521	0.461567
chr1	10521	10560	1.3847
chr1	10560	10561	0.923134
chr1	10561	10584	0.0
chr1	10584	10585	0.461567
chr1	10585	10616	0.923134
chr1	10616	10619	1.3847
chr1	10619	10623	0.923134
chr1	10623	10636	0.461567
chr1	10636	10645	0.923134
chr1	10645	10662	0.461567
chr1	10662	10666	0.923134
chr1	10666	10677	1.3847
chr1	10677	10682	0.923134
chr1	10682	10690	1.3847
chr1	10690	10691	2.30783
chr1	10691	10694	2.7694
chr1	10694	10703	2.30783
chr1	10703	10705	1.84627
chr1	10705	10717	2.30783
chr1	10717	10720	1.84627
chr1	10720	10721	1.3847
chr1	10721	10723	0.923134
chr1	10723	10730	0.461567
chr1	10730	10848	0.0
chr1	10848	10849	0.461567
chr1	10849	10870	0.923134
chr1	10870	10889	0.461567
chr1	10889	10999	0.0
chr1	10999	11001	0.461567
chr1	11001	11006	0.923134
chr1	11006	11031	1.3847
chr1	11031	11039	0.923134
chr1	11039	11071	0.0
chr1	11071	11111	0.461567
chr1	11111	11122	1.3847
chr1	11122	11124	1.84627
chr1	11124	11138	2.30783
chr1	11138	11144	1.84627
chr1	11144	11148	2.30783
chr1	11148	11152	1.84627
chr1	11152	11160	1.3847
chr1	11160	11162	0.461567
chr1	11162	11178	0.923134
chr1	11178	11202	0.461567
chr1	11202	11214	0.0
chr1	11214	11217	0.461567
chr1	11217	11225	0.923134
chr1	11225	11226	1.3847
chr1	11226	11249	2.30783
chr1	11249	11250	1.84627
chr1	11250	11254	0.923134
chr1	11254	11256	0.461567
chr1	11256	11268	0.0
chr1	11268	11303	0.461567
chr1	11303	11313	0.0
chr1	11313	11321	0.461567
chr1	11321	11334	0.923134
chr1	11334	11343	0.461567
chr1	11343	11372	0.0
chr1	11372	11375	0.461567
chr1	11375	11381	0.923134
chr1	11381	11390	1.3847
chr1	11390	11410	0.923134
chr1	11410	11421	0.461567
chr1	11421	11429	0.0
chr1	11429	11468	0.461567
chr1	11468	11508	0.0
chr1	11508	11532	0.461567
chr1	11532	11534	0.923134
chr1	11534	11559	0.461567
chr1	11559	11628	0.0
chr1	11628	11642	0.461567
chr1	11642	11643	0.923134
chr1	11643	11666	1.3847
chr1	11666	11682	0.923134
chr1	11682	11706	0.0
chr1	11706	11737	0.461567
chr1	11737	11839	0.0
chr1	11839	11872	0.461567
chr1	11872	11880	0.923134
chr1	11880	11891	0.461567
chr1	11891	11892	0.923134
chr1	11892	11899	1.3847
chr1	11899	11913	1.84627
chr1	11913	11927	1.3847
chr1	11927	11930	0.923134
chr1	11930	11939	0.461567
chr1	11939	11972	0.0
chr1	11972	11977	0.461567
chr1	11977	11999	0.923134
chr1	11999	12003	0.461567
chr1	12003	12007	0.923134
chr1	12007	12014	1.3847
chr1	12014	12022	0.923134
chr1	12022	12039	0.461567
chr1	12039	12042	0.923134
chr1	12042	12046	1.3847
chr1	12046	12048	1.84627
chr1	12048	12054	1.3847
chr1	12054	12055	1.84627
chr1	12055	12056	1.3847
chr1	12056	12070	1.84627
chr1	12070	12073	1.3847
chr1	12073	12078	1.84627
chr1	12078	12079	1.3847
chr1	12079	12080	0.923134
chr1	12080	12091	0.461567
chr1	12091	12114	0.923134
chr1	12114	12124	0.461567
chr1	12124	12127	0.0
chr1	12127	12143	0.461567
chr1	12143	12150	0.923134
chr1	12150	12166	1.3847
chr1	12166	12181	0.923134
chr1	12181	12184	0.461567
chr1	12184	12188	0.0
chr1	12188	12198	0.923134
chr1	12198	12226	1.3847
chr1	12226	12228	1.84627
chr1	12228	12231	1.3847
chr1	12231	12232	1.84627
chr1	12232	12238	2.30783
chr1	12238	12264	1.84627
chr1	12264	12266	1.3847
chr1	12266	12269	0.923134
chr1	12269	12271	0.461567
chr1	12271	12272	0.923134
chr1	12272	12289	0.461567
chr1	12289	12291	0.923134
chr1	12291	12307	1.3847
chr1	12307	12313	0.923134
chr1	12313	12332	0.461567
chr1	12332	12333	0.0
chr1	12333	12337	0.461567
chr1	12337	12349	0.923134
chr1	12349	12362	1.3847
chr1	12362	12371	0.923134
chr1	12371	12394	0.461567
chr1	12394	12396	0.923134
chr1	12396	12403	1.3847
chr1	12403	12404	1.84627
chr1	12404	12420	2.30783
chr1	12420	12427	2.7694
chr1	12427	12428	2.30783
chr1	12428	12434	1.84627
chr1	12434	12435	2.30783
chr1	12435	12442	1.84627
chr1	12442	12443	1.3847
chr1	12443	12454	0.923134
chr1	12454	12473	0.461567
chr1	12473	12519	0.0
chr1	12519	12526	0.461567
chr1	12526	12556	0.923134
chr1	12556	12558	1.3847
chr1	12558	12562	0.923134
chr1	12562	12588	0.461567
chr1	12588	12604	0.0
chr1	12604	12607	0.461567
chr1	12607	12609	0.923134
chr1	12609	12614	1.3847
chr1	12614	12619	2.30783
chr1	12619	12624	2.7694
chr1	12624	12638	2.30783
chr1	12638	12640	2.7694
chr1	12640	12643	3.69254
chr1	12643	12647	4.1541
chr1	12647	12648	4.61567
chr1	12648	12649	4.1541
chr1	12649	12652	3.69254
chr1	12652	12659	2.7694
chr1	12659	12660	3.23097
chr1	12660	12662	2.7694
chr1	12662	12664	2.30783
chr1	12664	12665	1.84627
chr1	12665	12670	2.7694
chr1	12670	12679	3.23097
chr1	12679	12681	2.7694
chr1	12681	12682	2.30783
chr1	12682	12685	1.84627
chr1	12685	12686	2.30783
chr1	12686	12695	1.84627
chr1	12695	12698	2.30783
chr1	12698	12702	1.84627
chr1	12702	12705	1.3847
chr1	12705	12723	0.923134
chr1	12723	12725	1.3847
chr1	12725	12736	0.923134
chr1	12736	12767	0.461567
chr1	12767	12797	0.923134
chr1	12797	12806	0.461567
chr1	12806	12858	0.0
chr1	12858	12886	0.461567
chr1	12886	12898	0.923134
chr1	12898	12908	0.461567
chr1	12908	12921	0.923134
chr1	12921	12925	1.3847
chr1	12925	12934	0.923134
chr1	12934	12954	0.461567
chr1	12954	13030	0.0
chr1	13030	13065	0.461567
chr1	13065	13070	1.3847
chr1	13070	13075	0.923134
chr1	13075	13091	1.3847
chr1	13091	13094	0.923134
chr1	13094	13115	0.461567
chr1	13115	13138	0.0
chr1	13138	13176	0.461567
chr1	13176	13178	0.923134
chr1	13178	13200	0.461567
chr1	13200	13215	1.3847
chr1	13215	13226	0.923134
chr1	13226	13235	0.461567
chr1	13235	13256	0.0
chr1	13256	13294	0.461567
chr1	13294	13312	0.0
chr1	13312	13332	0.461567
chr1	13332	13340	0.923134
chr1	13340	13353	1.3847
chr1	13353	13361	0.923134
chr1	13361	13365	0.461567
chr1	13365	13380	0.923134
chr1	13380	13388	1.3847
chr1	13388	13399	1.84627
chr1	13399	13403	1.3847
chr1	13403	13420	0.923134
chr1	13420	13422	0.461567
chr1	13422	13429	0.923134
chr1	13429	13434	0.461567
chr1	13434	13451	0.923134
chr1	13451	13473	0.461567
chr1	13473	13508	0.0
chr1	13508	13530	0.923134
chr1	13530	13547	1.3847
chr1	13547	13548	0.923134
chr1	13548	13549	0.461567
chr1	13549	13567	0.923134
chr1	13567	13571	1.3847
chr1	13571	13589	0.923134
chr1	13589	13604	0.461567
chr1	13604	13609	0.0
chr1	13609	13614	0.461567
chr1	13614	13619	0.923134
chr1	13619	13622	1.3847
chr1	13622	13625	1.84627
chr1	13625	13644	2.7694
chr1	13644	13647	1.84627
chr1	13647	13649	1.3847
chr1	13649	13657	1.84627
chr1	13657	13658	0.923134
chr1	13658	13684	0.461567
chr1	13684	13807	0.0
chr1	13807	13833	0.461567
chr1	13833	13844	0.923134
chr1	13844	13846	0.461567
chr1	13846	13850	0.923134
chr1	13850	13853	1.3847
chr1	13853	13855	1.84627
chr1	13855	13858	1.3847
chr1	13858	13881	1.84627
chr1	13881	13882	1.3847
chr1	13882	13883	0.923134
chr1	13883	13884	0.461567
chr1	13884	13892	0.0
chr1	13892	13933	0.461567
chr1	13933	14056	0.0
chr1	14056	14057	0.461567
chr1	14057	14084	0.923134
chr1	14084	14085	1.3847
chr1	14085	14096	0.923134
chr1	14096	14125	0.461567
chr1	14125	14320	0.0
chr1	14320	14331	0.461567
chr1	14331	14341	0.923134
chr1	14341	14346	0.461567
chr1	14346	14355	0.923134
chr1	14355	14357	1.3847
chr1	14357	14385	0.923134
chr1	14385	14390	0.461567
chr1	14390	14461	0.0
chr1	14461	14502	0.461567
chr1	14502	14530	0.0
chr1	14530	14569	0.461567
chr1	14569	14650	0.0
chr1	14650	14690	0.461567
chr1	14690	14764	0.0
chr1	14764	14803	0.461567
chr1	14803	14822	0.0
chr1	14822	14861	0.461567
chr1	14861	14863	0.0
chr1	14863	14902	0.461567
chr1	14902	14916	0.0
chr1	14916	14925	0.461567
chr1	14925	14957	0.923134
chr1	14957	14958	0.461567
chr1	14958	14965	0.923134
chr1	14965	14986	0.461567
chr1	14986	14992	0.0
chr1	14992	15026	0.461567
chr1	15026	15142	0.0
chr1	15142	15175	0.461567
chr1	15175	15182	0.923134
chr1	15182	15215	0.461567
chr1	15215	15356	0.0
chr1	15356	15397	0.461567
chr1	15397	15404	0.0
chr1	15404	15443	0.461567
chr1	15443	15472	0.0
chr1	15472	15502	0.461567
chr1	15502	15649	0.0
chr1	15649	15682	0.461567
chr1	15682	15705	0.0
chr1	15705	15730	0.461567
chr1	15730	15772	0.0
chr1	15772	15795	0.461567
chr1	15795	15912	0.0
chr1	15912	15919	0.461567
chr1	15919	15950	0.923134
chr1	15950	15967	0.0
chr1	15967	16007	0.461567
chr1	16007	16079	0.0
chr1	16079	16082	0.461567
chr1	16082	16118	0.923134
chr1	16118	16140	0.461567
chr1	16140	16145	0.923134
chr1	16145	16181	0.461567
chr1	16181	16233	0.0
chr1	16233	16256	0.461567
chr1	16256	16258	1.3847
chr1	16258	16271	1.84627
chr1	16271	16288	1.3847
chr1	16288	16295	0.923134
chr1	16295	16298	0.461567
chr1	16298	16318	0.0
chr1	16318	16335	0.461567
chr1	16335	16356	0.923134
chr1	16356	16376	0.461567
chr1	16376	16410	0.0
chr1	16410	16438	0.461567
chr1	16438	16449	0.923134
chr1	16449	16462	0.461567
chr1	16462	16477	0.923134
chr1	16477	16502	0.461567
chr1	16502	16613	0.0
chr1	16613	16645	0.461567
chr1	16645	16662	0.0
chr1	16662	16702	0.461567
chr1	16702	16770	0.0
chr1	16770	16810	0.461567
chr1	16810	16844	0.0
chr1	16844	16885	0.461567
chr1	16885	16913	0.0
chr1	16913	16937	0.461567
chr1	16937	16945	0.0
chr1	16945	16980	0.461567
chr1	16980	16981	0.923134
chr1	16981	17009	0.461567
chr1	17009	17021	0.923134
chr1	17021	17048	0.461567
chr1	17048	17055	0.0
chr1	17055	17096	0.461567
chr1	17096	17144	0.0
chr1	17144	17149	0.461567
chr1	17149	17179	0.923134
chr1	17179	17180	0.461567
chr1	17180	17181	0.0
chr1	17181	17216	0.461567
chr1	17216	17436	0.0
chr1	17436	17455	0.461567
chr1	17455	17470	0.923134
chr1	17470	17495	0.461567
chr1	17495	17550	0.0
chr1	17550	17572	0.461567
chr1	17572	17608	0.0
chr1	17608	17649	0.461567
chr1	17649	17653	0.0
chr1	17653	17677	0.461567
chr1	17677	17692	0.923134
chr1	17692	17706	0.461567
chr1	17706	17707	0.923134
chr1	17707	17710	1.84627
chr1	17710	17715	2.30783
chr1	17715	17717	2.7694
chr1	17717	17724	2.30783
chr1	17724	17728	1.84627
chr1	17728	17735	1.3847
chr1	17735	17742	1.84627
chr1	17742	17747	1.3847
chr1	17747	17750	0.923134
chr1	17750	17775	0.461567
chr1	17775	17800	0.0
chr1	17800	17809	0.461567
chr1	17809	17812	1.3847
chr1	17812	17832	1.84627
chr1	17832	17840	1.3847
chr1	17840	17844	0.923134
chr1	17844	17850	0.461567
chr1	17850	17886	0.0
chr1	17886	17916	0.923134
chr1	17916	17925	1.3847
chr1	17925	17926	0.923134
chr1	17926	17928	0.461567
chr1	17928	17933	0.923134
chr1	17933	17947	1.3847
chr1	17947	17953	1.84627
chr1	17953	17955	1.3847
chr1	17955	17957	0.923134
chr1	17957	17981	0.461567
chr1	17981	18002	0.0
chr1	18002	18032	0.461567
chr1	18032	18035	1.3847
chr1	18035	18061	0.923134
chr1	18061	18071	0.461567
chr1	18071	18099	0.0
chr1	18099	18138	0.461567
chr1	18138	18151	0.0
chr1	18151	18182	0.461567
chr1	18182	18184	0.923134
chr1	18184	18187	1.3847
chr1	18187	18208	1.84627
chr1	18208	18214	2.30783
chr1	18214	18222	1.84627
chr1	18222	18224	0.923134
chr1	18224	18225	1.3847
chr1	18225	18226	1.84627
chr1	18226	18228	2.30783
chr1	18228	18260	1.3847
chr1	18260	18264	0.923134
chr1	18264	18302	0.0
chr1	18302	18342	0.461567
chr1	18342	18374	0.0
chr1	18374	18412	0.461567
chr1	18412	18462	0.0
chr1	18462	18502	0.461567
chr1	18502	18626	0.0
chr1	18626	18667	0.461567
chr1	18667	18693	0.0
chr1	18693	18733	0.461567
chr1	18733	18754	0.0
chr1	18754	18792	0.461567
chr1	18792	18859	0.0
chr1	18859	18899	0.461567
chr1	18899	18952	0.0
chr1	18952	18993	0.461567
chr1	18993	19019	0.0
chr1	19019	19058	0.461567
chr1	19058	19063	0.0
chr1	19063	19103	0.461567
chr1	19103	19104	0.923134
chr1	19104	19132	0.461567
chr1	19132	19143	0.923134
chr1	19143	19171	0.461567
chr1	19171	19280	0.0
