# Supplementary material for: Structural modularity of the XIST ribonucleoprotein complex
Source: Nat Commun. 2020 Dec 2;11:6163. doi: 10.1038/s41467-020-20040-3 (PMC7710737; doi:10.1038/s41467-020-20040-3)
Supplement: Supplementary file 6 — Source Data [file 41467_2020_20040_MOESM6_ESM.zip › sourcedata/fig2efgi/K562_LSM11_2_neg_XIST_1_hsXIST.bedgraph]

chr1	0	45	0.0
chr1	45	46	0.190039
chr1	46	47	0.380078
chr1	47	48	1.33027
chr1	48	49	1.90039
chr1	49	53	2.28047
chr1	53	62	2.47051
chr1	62	64	3.04062
chr1	64	66	3.23066
chr1	66	67	3.04062
chr1	67	71	3.4207
chr1	71	72	3.61074
chr1	72	73	3.80078
chr1	73	75	3.99082
chr1	75	76	3.61074
chr1	76	79	3.4207
chr1	79	83	3.23066
chr1	83	85	2.85059
chr1	85	87	2.47051
chr1	87	88	2.09043
chr1	88	90	1.90039
chr1	90	92	1.33027
chr1	92	93	1.14023
chr1	93	103	0.950195
chr1	103	104	0.760156
chr1	104	109	0.570117
chr1	109	112	0.380078
chr1	112	113	0.190039
chr1	113	114	0.380078
chr1	114	115	0.570117
chr1	115	116	0.950195
chr1	116	117	1.90039
chr1	117	118	2.28047
chr1	118	120	2.47051
chr1	120	121	2.66055
chr1	121	133	2.85059
chr1	133	134	3.04062
chr1	134	135	2.66055
chr1	135	136	2.85059
chr1	136	138	2.66055
chr1	138	143	2.28047
chr1	143	144	2.09043
chr1	144	145	1.90039
chr1	145	149	1.71035
chr1	149	150	1.52031
chr1	150	153	1.33027
chr1	153	155	0.950195
chr1	155	158	0.570117
chr1	158	159	0.950195
chr1	159	166	1.14023
chr1	166	171	0.950195
chr1	171	186	0.760156
chr1	186	194	0.380078
chr1	194	196	0.570117
chr1	196	197	0.380078
chr1	197	198	0.570117
chr1	198	199	0.760156
chr1	199	201	0.950195
chr1	201	202	1.14023
chr1	202	205	1.33027
chr1	205	207	1.52031
chr1	207	218	1.71035
chr1	218	225	1.90039
chr1	225	227	1.71035
chr1	227	228	1.52031
chr1	228	229	1.14023
chr1	229	231	0.950195
chr1	231	232	0.760156
chr1	232	239	0.570117
chr1	239	241	0.380078
chr1	241	252	0.760156
chr1	252	268	0.950195
chr1	268	277	0.760156
chr1	277	279	0.380078
chr1	279	290	0.570117
chr1	290	291	0.950195
chr1	291	292	1.14023
chr1	292	296	0.760156
chr1	296	298	0.950195
chr1	298	306	1.14023
chr1	306	309	1.52031
chr1	309	311	1.71035
chr1	311	315	1.52031
chr1	315	320	1.33027
chr1	320	323	1.14023
chr1	323	326	1.33027
chr1	326	327	1.52031
chr1	327	331	1.71035
chr1	331	337	1.33027
chr1	337	339	1.14023
chr1	339	342	0.950195
chr1	342	343	1.14023
chr1	343	347	1.52031
chr1	347	349	1.33027
chr1	349	354	1.14023
chr1	354	358	0.950195
chr1	358	361	0.760156
chr1	361	367	0.570117
chr1	367	368	0.760156
chr1	368	382	1.52031
chr1	382	383	1.33027
chr1	383	386	1.14023
chr1	386	389	0.950195
chr1	389	393	0.760156
chr1	393	398	0.570117
chr1	398	399	0.380078
chr1	399	409	0.190039
chr1	409	410	0.380078
chr1	410	411	0.760156
chr1	411	412	1.33027
chr1	412	430	1.52031
chr1	430	432	1.33027
chr1	432	436	1.14023
chr1	436	438	0.950195
chr1	438	439	0.760156
chr1	439	441	0.570117
chr1	441	449	0.380078
chr1	449	451	0.190039
chr1	451	452	0.380078
chr1	452	453	0.950195
chr1	453	454	1.52031
chr1	454	474	1.71035
chr1	474	476	1.52031
chr1	476	480	1.33027
chr1	480	482	0.950195
chr1	482	492	0.760156
chr1	492	493	0.570117
chr1	493	495	0.190039
chr1	495	496	0.950195
chr1	496	497	2.66055
chr1	497	498	3.04062
chr1	498	509	3.4207
chr1	509	515	3.61074
chr1	515	516	3.4207
chr1	516	517	3.61074
chr1	517	518	3.4207
chr1	518	520	3.61074
chr1	520	521	3.4207
chr1	521	522	3.23066
chr1	522	523	3.04062
chr1	523	525	2.47051
chr1	525	526	2.09043
chr1	526	528	1.90039
chr1	528	529	2.09043
chr1	529	530	2.28047
chr1	530	536	2.09043
chr1	536	537	1.71035
chr1	537	538	1.33027
chr1	538	543	1.14023
chr1	543	544	0.950195
chr1	544	551	1.14023
chr1	551	554	1.33027
chr1	554	556	1.14023
chr1	556	560	0.570117
chr1	560	561	0.380078
chr1	561	581	0.570117
chr1	581	585	0.380078
chr1	585	590	0.190039
chr1	590	603	0.0
chr1	603	604	0.760156
chr1	604	607	1.14023
chr1	607	624	1.71035
chr1	624	625	1.14023
chr1	625	628	0.760156
chr1	628	629	0.570117
chr1	629	630	0.380078
chr1	630	631	0.190039
chr1	631	650	0.0
chr1	650	651	0.190039
chr1	651	652	0.380078
chr1	652	653	0.570117
chr1	653	654	0.760156
chr1	654	657	1.14023
chr1	657	658	1.71035
chr1	658	677	1.90039
chr1	677	678	1.71035
chr1	678	679	1.52031
chr1	679	680	1.33027
chr1	680	681	1.14023
chr1	681	684	0.950195
chr1	684	685	0.760156
chr1	685	694	0.380078
chr1	694	695	0.190039
chr1	695	696	0.380078
chr1	696	697	0.950195
chr1	697	700	1.14023
chr1	700	702	1.33027
chr1	702	721	1.52031
chr1	721	723	1.33027
chr1	723	730	1.14023
chr1	730	731	0.950195
chr1	731	735	0.760156
chr1	735	737	0.570117
chr1	737	738	0.380078
chr1	738	740	0.190039
chr1	740	741	1.33027
chr1	741	761	2.28047
chr1	761	762	2.09043
chr1	762	764	2.47051
chr1	764	766	2.28047
chr1	766	767	2.47051
chr1	767	768	2.28047
chr1	768	769	1.90039
chr1	769	770	2.09043
chr1	770	771	2.28047
chr1	771	772	2.09043
chr1	772	778	1.90039
chr1	778	785	1.71035
chr1	785	786	2.47051
chr1	786	787	3.04062
chr1	787	788	3.23066
chr1	788	800	3.04062
chr1	800	802	2.85059
chr1	802	803	2.66055
chr1	803	810	2.09043
chr1	810	811	1.90039
chr1	811	813	1.52031
chr1	813	814	1.33027
chr1	814	818	1.14023
chr1	818	820	0.950195
chr1	820	821	0.760156
chr1	821	822	0.950195
chr1	822	823	1.14023
chr1	823	824	1.33027
chr1	824	825	1.90039
chr1	825	826	3.23066
chr1	826	827	3.61074
chr1	827	829	3.80078
chr1	829	830	3.99082
chr1	830	833	4.18086
chr1	833	838	4.3709
chr1	838	839	4.56094
chr1	839	841	4.3709
chr1	841	842	4.94101
chr1	842	847	5.13105
chr1	847	848	5.32109
chr1	848	849	5.51113
chr1	849	850	5.70117
chr1	850	851	5.51113
chr1	851	854	5.32109
chr1	854	856	5.51113
chr1	856	859	5.32109
chr1	859	861	4.75098
chr1	861	863	4.18086
chr1	863	864	3.99082
chr1	864	865	3.4207
chr1	865	866	2.66055
chr1	866	869	2.28047
chr1	869	872	2.09043
chr1	872	877	1.71035
chr1	877	878	1.14023
chr1	878	880	1.52031
chr1	880	883	1.14023
chr1	883	887	1.33027
chr1	887	890	0.950195
chr1	890	900	1.14023
chr1	900	906	1.33027
chr1	906	908	1.71035
chr1	908	915	1.90039
chr1	915	917	2.09043
chr1	917	922	1.71035
chr1	922	923	1.52031
chr1	923	926	1.33027
chr1	926	931	1.52031
chr1	931	936	1.14023
chr1	936	937	1.33027
chr1	937	940	1.71035
chr1	940	947	1.52031
chr1	947	949	1.14023
chr1	949	952	0.950195
chr1	952	956	1.14023
chr1	956	961	0.950195
chr1	961	973	1.14023
chr1	973	974	1.33027
chr1	974	975	1.52031
chr1	975	976	2.09043
chr1	976	977	1.71035
chr1	977	980	2.47051
chr1	980	985	2.28047
chr1	985	992	2.47051
chr1	992	993	2.28047
chr1	993	995	3.4207
chr1	995	1000	3.61074
chr1	1000	1003	3.80078
chr1	1003	1004	3.99082
chr1	1004	1007	4.18086
chr1	1007	1008	4.75098
chr1	1008	1010	4.56094
chr1	1010	1015	4.3709
chr1	1015	1016	3.99082
chr1	1016	1018	4.18086
chr1	1018	1020	3.4207
chr1	1020	1021	3.04062
chr1	1021	1022	3.23066
chr1	1022	1025	2.85059
chr1	1025	1030	2.66055
chr1	1030	1032	2.47051
chr1	1032	1034	2.28047
chr1	1034	1037	1.90039
chr1	1037	1038	1.52031
chr1	1038	1039	1.33027
chr1	1039	1046	1.14023
chr1	1046	1047	0.760156
chr1	1047	1051	0.570117
chr1	1051	1053	0.380078
chr1	1053	1061	0.190039
chr1	1061	1067	0.0
chr1	1067	1068	0.570117
chr1	1068	1069	0.950195
chr1	1069	1080	1.14023
chr1	1080	1091	1.33027
chr1	1091	1093	0.950195
chr1	1093	1098	1.14023
chr1	1098	1101	0.760156
chr1	1101	1104	1.52031
chr1	1104	1108	1.33027
chr1	1108	1110	1.14023
chr1	1110	1123	1.33027
chr1	1123	1132	1.14023
chr1	1132	1133	1.71035
chr1	1133	1134	1.52031
chr1	1134	1138	1.71035
chr1	1138	1141	1.52031
chr1	1141	1149	1.14023
chr1	1149	1151	0.950195
chr1	1151	1153	1.14023
chr1	1153	1154	1.33027
chr1	1154	1155	1.71035
chr1	1155	1159	1.90039
chr1	1159	1172	2.09043
chr1	1172	1173	1.52031
chr1	1173	1174	1.71035
chr1	1174	1180	1.90039
chr1	1180	1181	2.09043
chr1	1181	1191	2.28047
chr1	1191	1192	2.47051
chr1	1192	1194	1.71035
chr1	1194	1198	1.33027
chr1	1198	1200	1.52031
chr1	1200	1203	1.14023
chr1	1203	1204	1.71035
chr1	1204	1205	2.09043
chr1	1205	1215	2.47051
chr1	1215	1220	2.28047
chr1	1220	1222	2.09043
chr1	1222	1223	1.90039
chr1	1223	1232	1.71035
chr1	1232	1233	1.33027
chr1	1233	1239	1.52031
chr1	1239	1241	1.33027
chr1	1241	1243	1.52031
chr1	1243	1244	1.14023
chr1	1244	1249	0.570117
chr1	1249	1253	0.760156
chr1	1253	1265	0.950195
chr1	1265	1276	0.760156
chr1	1276	1282	0.950195
chr1	1282	1283	0.760156
chr1	1283	1286	0.570117
chr1	1286	1288	0.760156
chr1	1288	1290	0.570117
chr1	1290	1295	0.760156
chr1	1295	1300	0.950195
chr1	1300	1310	1.14023
chr1	1310	1313	1.33027
chr1	1313	1323	1.90039
chr1	1323	1324	2.09043
chr1	1324	1325	1.90039
chr1	1325	1326	2.47051
chr1	1326	1332	2.66055
chr1	1332	1333	2.85059
chr1	1333	1334	3.04062
chr1	1334	1335	2.66055
chr1	1335	1336	2.85059
chr1	1336	1337	3.23066
chr1	1337	1338	3.4207
chr1	1338	1339	3.61074
chr1	1339	1340	3.4207
chr1	1340	1341	3.61074
chr1	1341	1343	3.99082
chr1	1343	1347	4.3709
chr1	1347	1351	4.56094
chr1	1351	1353	4.3709
chr1	1353	1357	4.18086
chr1	1357	1358	4.3709
chr1	1358	1363	4.56094
chr1	1363	1364	3.80078
chr1	1364	1365	3.61074
chr1	1365	1369	2.85059
chr1	1369	1371	2.66055
chr1	1371	1374	2.47051
chr1	1374	1377	2.66055
chr1	1377	1378	2.28047
chr1	1378	1379	1.71035
chr1	1379	1387	1.14023
chr1	1387	1388	0.950195
chr1	1388	1393	0.760156
chr1	1393	1396	0.570117
chr1	1396	1399	0.380078
chr1	1399	1400	0.190039
chr1	1400	1409	0.380078
chr1	1409	1415	0.570117
chr1	1415	1426	0.380078
chr1	1426	1428	0.570117
chr1	1428	1432	0.950195
chr1	1432	1435	1.14023
chr1	1435	1437	1.33027
chr1	1437	1438	1.52031
chr1	1438	1440	1.71035
chr1	1440	1441	1.90039
chr1	1441	1443	2.09043
chr1	1443	1446	2.85059
chr1	1446	1449	3.04062
chr1	1449	1450	3.23066
chr1	1450	1451	3.4207
chr1	1451	1452	3.99082
chr1	1452	1454	4.18086
chr1	1454	1457	4.3709
chr1	1457	1462	4.56094
chr1	1462	1465	4.3709
chr1	1465	1466	3.99082
chr1	1466	1467	3.61074
chr1	1467	1472	3.4207
chr1	1472	1476	3.04062
chr1	1476	1477	2.85059
chr1	1477	1478	2.66055
chr1	1478	1480	2.47051
chr1	1480	1482	2.28047
chr1	1482	1484	1.71035
chr1	1484	1487	1.14023
chr1	1487	1488	0.570117
chr1	1488	1490	0.190039
chr1	1490	1500	0.0
chr1	1500	1502	0.380078
chr1	1502	1524	0.570117
chr1	1524	1537	0.190039
chr1	1537	1540	0.380078
chr1	1540	1541	0.190039
chr1	1541	1543	0.380078
chr1	1543	1544	0.570117
chr1	1544	1552	0.760156
chr1	1552	1556	0.950195
chr1	1556	1557	1.14023
chr1	1557	1577	1.52031
chr1	1577	1578	1.33027
chr1	1578	1579	1.52031
chr1	1579	1581	1.14023
chr1	1581	1582	0.950195
chr1	1582	1586	0.760156
chr1	1586	1588	0.950195
chr1	1588	1593	1.14023
chr1	1593	1595	0.950195
chr1	1595	1597	0.760156
chr1	1597	1602	0.570117
chr1	1602	1608	0.380078
chr1	1608	1614	0.570117
chr1	1614	1625	0.380078
chr1	1625	1627	0.190039
chr1	1627	1628	0.380078
chr1	1628	1634	0.570117
chr1	1634	1636	1.14023
chr1	1636	1642	1.52031
chr1	1642	1644	1.71035
chr1	1644	1645	2.09043
chr1	1645	1646	2.47051
chr1	1646	1648	2.85059
chr1	1648	1650	3.04062
chr1	1650	1654	2.85059
chr1	1654	1657	2.66055
chr1	1657	1660	2.85059
chr1	1660	1662	3.04062
chr1	1662	1673	2.85059
chr1	1673	1674	3.04062
chr1	1674	1675	2.66055
chr1	1675	1678	2.28047
chr1	1678	1682	1.90039
chr1	1682	1684	1.71035
chr1	1684	1687	1.33027
chr1	1687	1689	0.950195
chr1	1689	1694	0.760156
chr1	1694	1698	0.950195
chr1	1698	1702	0.760156
chr1	1702	1705	0.570117
chr1	1705	1710	0.760156
chr1	1710	1721	0.570117
chr1	1721	1722	0.760156
chr1	1722	1725	0.570117
chr1	1725	1741	0.380078
chr1	1741	1748	0.190039
chr1	1748	1749	0.380078
chr1	1749	1750	0.570117
chr1	1750	1751	0.760156
chr1	1751	1772	0.950195
chr1	1772	1774	1.14023
chr1	1774	1782	1.52031
chr1	1782	1785	1.33027
chr1	1785	1786	1.14023
chr1	1786	1790	0.950195
chr1	1790	1791	1.14023
chr1	1791	1792	1.33027
chr1	1792	1794	1.14023
chr1	1794	1801	0.950195
chr1	1801	1810	1.14023
chr1	1810	1815	0.950195
chr1	1815	1822	0.760156
chr1	1822	1828	0.570117
chr1	1828	1832	0.760156
chr1	1832	1833	0.950195
chr1	1833	1840	1.14023
chr1	1840	1841	1.33027
chr1	1841	1842	1.52031
chr1	1842	1843	1.33027
chr1	1843	1848	1.52031
chr1	1848	1854	1.71035
chr1	1854	1856	1.90039
chr1	1856	1858	1.71035
chr1	1858	1865	1.90039
chr1	1865	1866	2.09043
chr1	1866	1867	1.90039
chr1	1867	1868	1.52031
chr1	1868	1869	1.90039
chr1	1869	1870	2.28047
chr1	1870	1871	3.04062
chr1	1871	1873	3.23066
chr1	1873	1882	2.85059
chr1	1882	1889	2.66055
chr1	1889	1893	2.47051
chr1	1893	1894	2.66055
chr1	1894	1895	2.28047
chr1	1895	1896	1.90039
chr1	1896	1897	1.52031
chr1	1897	1898	1.71035
chr1	1898	1906	1.90039
chr1	1906	1908	1.71035
chr1	1908	1910	1.52031
chr1	1910	1918	0.950195
chr1	1918	1922	1.14023
chr1	1922	1927	0.950195
chr1	1927	1928	1.14023
chr1	1928	1931	0.950195
chr1	1931	1934	0.760156
chr1	1934	1938	0.570117
chr1	1938	1945	0.380078
chr1	1945	1947	0.570117
chr1	1947	1949	0.760156
chr1	1949	1950	0.950195
chr1	1950	1957	1.14023
chr1	1957	1959	0.950195
chr1	1959	1969	0.760156
chr1	1969	1971	0.570117
chr1	1971	1975	0.190039
chr1	1975	2071	0.0
chr1	2071	2075	0.380078
chr1	2075	2080	0.570117
chr1	2080	2082	0.760156
chr1	2082	2092	0.950195
chr1	2092	2094	1.14023
chr1	2094	2095	1.33027
chr1	2095	2102	1.52031
chr1	2102	2104	1.71035
chr1	2104	2105	1.52031
chr1	2105	2107	1.71035
chr1	2107	2111	1.90039
chr1	2111	2116	1.52031
chr1	2116	2120	1.33027
chr1	2120	2122	1.14023
chr1	2122	2124	0.570117
chr1	2124	2126	0.950195
chr1	2126	2127	1.14023
chr1	2127	2136	0.950195
chr1	2136	2151	1.14023
chr1	2151	2152	1.33027
chr1	2152	2158	1.14023
chr1	2158	2163	0.950195
chr1	2163	2164	1.14023
chr1	2164	2165	0.950195
chr1	2165	2167	0.760156
chr1	2167	2170	0.950195
chr1	2170	2172	1.14023
chr1	2172	2175	0.950195
chr1	2175	2176	1.14023
chr1	2176	2179	1.33027
chr1	2179	2181	1.14023
chr1	2181	2185	1.33027
chr1	2185	2198	1.14023
chr1	2198	2208	0.950195
chr1	2208	2211	0.760156
chr1	2211	2214	0.570117
chr1	2214	2215	0.760156
chr1	2215	2219	0.380078
chr1	2219	2224	0.190039
chr1	2224	2232	0.380078
chr1	2232	2244	0.570117
chr1	2244	2265	0.380078
chr1	2265	2266	0.190039
chr1	2266	2274	0.0
chr1	2274	2275	0.570117
chr1	2275	2277	0.760156
chr1	2277	2278	0.950195
chr1	2278	2279	1.33027
chr1	2279	2283	1.52031
chr1	2283	2285	1.71035
chr1	2285	2288	1.90039
chr1	2288	2302	2.09043
chr1	2302	2305	1.90039
chr1	2305	2307	1.71035
chr1	2307	2309	1.90039
chr1	2309	2311	1.71035
chr1	2311	2313	1.33027
chr1	2313	2314	1.14023
chr1	2314	2316	0.950195
chr1	2316	2318	0.570117
chr1	2318	2319	0.380078
chr1	2319	2329	0.190039
chr1	2329	2343	0.570117
chr1	2343	2360	0.380078
chr1	2360	2370	0.190039
chr1	2370	2374	0.0
chr1	2374	2407	0.190039
chr1	2407	2408	0.380078
chr1	2408	2415	0.570117
chr1	2415	2428	0.380078
chr1	2428	2430	0.190039
chr1	2430	2441	0.0
chr1	2441	2447	0.190039
chr1	2447	2458	0.380078
chr1	2458	2469	0.570117
chr1	2469	2473	0.760156
chr1	2473	2474	1.14023
chr1	2474	2477	1.33027
chr1	2477	2481	1.14023
chr1	2481	2496	0.950195
chr1	2496	2499	0.760156
chr1	2499	2504	0.570117
chr1	2504	2507	0.380078
chr1	2507	2513	0.190039
chr1	2513	2514	0.760156
chr1	2514	2515	1.14023
chr1	2515	2520	1.33027
chr1	2520	2523	1.90039
chr1	2523	2537	2.09043
chr1	2537	2538	2.28047
chr1	2538	2548	2.47051
chr1	2548	2553	2.66055
chr1	2553	2555	1.71035
chr1	2555	2556	1.52031
chr1	2556	2557	3.23066
chr1	2557	2558	4.18086
chr1	2558	2560	4.75098
chr1	2560	2561	4.56094
chr1	2561	2562	5.13105
chr1	2562	2566	5.32109
chr1	2566	2567	5.51113
chr1	2567	2569	5.13105
chr1	2569	2576	5.51113
chr1	2576	2579	5.70117
chr1	2579	2581	5.51113
chr1	2581	2582	5.32109
chr1	2582	2583	4.75098
chr1	2583	2585	4.18086
chr1	2585	2586	3.99082
chr1	2586	2587	3.4207
chr1	2587	2588	3.23066
chr1	2588	2591	3.04062
chr1	2591	2592	2.47051
chr1	2592	2594	1.71035
chr1	2594	2596	1.52031
chr1	2596	2597	1.90039
chr1	2597	2601	1.71035
chr1	2601	2602	2.09043
chr1	2602	2604	1.71035
chr1	2604	2605	1.52031
chr1	2605	2606	1.71035
chr1	2606	2614	1.52031
chr1	2614	2615	1.71035
chr1	2615	2626	1.90039
chr1	2626	2628	1.71035
chr1	2628	2630	1.90039
chr1	2630	2634	1.71035
chr1	2634	2636	1.52031
chr1	2636	2637	1.71035
chr1	2637	2641	1.33027
chr1	2641	2642	1.14023
chr1	2642	2643	1.33027
chr1	2643	2645	1.52031
chr1	2645	2649	1.33027
chr1	2649	2655	1.52031
chr1	2655	2668	0.950195
chr1	2668	2670	0.760156
chr1	2670	2682	0.570117
chr1	2682	2686	0.190039
chr1	2686	2723	0.0
chr1	2723	2747	0.190039
chr1	2747	2754	0.380078
chr1	2754	2758	0.190039
chr1	2758	2776	0.380078
chr1	2776	2777	0.570117
chr1	2777	2781	0.380078
chr1	2781	2782	0.570117
chr1	2782	2799	0.760156
chr1	2799	2800	0.570117
chr1	2800	2810	0.190039
chr1	2810	2811	0.380078
chr1	2811	2823	0.570117
chr1	2823	2832	0.380078
chr1	2832	2838	0.190039
chr1	2838	2911	0.0
chr1	2911	2918	0.190039
chr1	2918	2925	0.380078
chr1	2925	2929	0.570117
chr1	2929	2949	0.760156
chr1	2949	2952	0.570117
chr1	2952	2958	0.380078
chr1	2958	2960	0.190039
chr1	2960	2976	0.0
chr1	2976	2998	0.190039
chr1	2998	3016	0.380078
chr1	3016	3018	0.190039
chr1	3018	3037	0.380078
chr1	3037	3038	0.190039
chr1	3038	3043	0.380078
chr1	3043	3057	0.570117
chr1	3057	3078	0.380078
chr1	3078	3079	0.190039
chr1	3079	3105	0.0
chr1	3105	3133	0.190039
chr1	3133	3138	0.380078
chr1	3138	3148	0.190039
chr1	3148	3153	0.380078
chr1	3153	3166	0.570117
chr1	3166	3177	0.380078
chr1	3177	3180	0.570117
chr1	3180	3194	0.380078
chr1	3194	3202	0.190039
chr1	3202	3210	0.380078
chr1	3210	3217	0.570117
chr1	3217	3219	0.380078
chr1	3219	3228	0.570117
chr1	3228	3234	0.760156
chr1	3234	3238	0.570117
chr1	3238	3242	0.760156
chr1	3242	3250	0.950195
chr1	3250	3260	0.760156
chr1	3260	3262	0.570117
chr1	3262	3266	0.760156
chr1	3266	3267	0.570117
chr1	3267	3269	0.380078
chr1	3269	3274	0.570117
chr1	3274	3279	0.760156
chr1	3279	3299	0.570117
chr1	3299	3301	0.380078
chr1	3301	3303	0.190039
chr1	3303	3306	0.380078
chr1	3306	3307	0.570117
chr1	3307	3309	0.760156
chr1	3309	3332	1.14023
chr1	3332	3340	0.950195
chr1	3340	3341	1.14023
chr1	3341	3345	0.950195
chr1	3345	3348	0.570117
chr1	3348	3353	0.380078
chr1	3353	3358	0.570117
chr1	3358	3372	0.760156
chr1	3372	3380	0.570117
chr1	3380	3389	0.380078
chr1	3389	3391	0.190039
chr1	3391	3405	0.0
chr1	3405	3421	0.190039
chr1	3421	3442	0.380078
chr1	3442	3445	0.570117
chr1	3445	3462	0.380078
chr1	3462	3464	0.190039
chr1	3464	3472	0.380078
chr1	3472	3483	0.570117
chr1	3483	3490	0.380078
chr1	3490	3494	0.190039
chr1	3494	3515	0.0
chr1	3515	3516	0.190039
chr1	3516	3517	0.380078
chr1	3517	3525	0.570117
chr1	3525	3541	0.760156
chr1	3541	3543	0.950195
chr1	3543	3548	0.760156
chr1	3548	3554	0.570117
chr1	3554	3555	0.760156
chr1	3555	3559	0.380078
chr1	3559	3571	0.570117
chr1	3571	3575	0.380078
chr1	3575	3583	0.570117
chr1	3583	3593	0.760156
chr1	3593	3594	0.950195
chr1	3594	3596	0.760156
chr1	3596	3615	0.950195
chr1	3615	3621	0.570117
chr1	3621	3642	0.0
chr1	3642	3674	0.190039
chr1	3674	3680	0.380078
chr1	3680	3682	0.570117
chr1	3682	3689	0.380078
chr1	3689	3701	0.570117
chr1	3701	3707	0.380078
chr1	3707	3708	0.570117
chr1	3708	3710	0.760156
chr1	3710	3712	0.950195
chr1	3712	3722	0.760156
chr1	3722	3748	0.570117
chr1	3748	3750	0.380078
chr1	3750	3751	0.570117
chr1	3751	3762	0.380078
chr1	3762	3777	0.570117
chr1	3777	3785	0.380078
chr1	3785	3789	0.190039
chr1	3789	3792	0.0
chr1	3792	3809	0.190039
chr1	3809	3812	0.380078
chr1	3812	3820	0.570117
chr1	3820	3823	0.760156
chr1	3823	3827	0.950195
chr1	3827	3832	1.14023
chr1	3832	3842	0.950195
chr1	3842	3845	0.570117
chr1	3845	3846	0.380078
chr1	3846	3849	0.570117
chr1	3849	3857	0.760156
chr1	3857	3862	0.950195
chr1	3862	3864	1.14023
chr1	3864	3868	0.950195
chr1	3868	3875	0.760156
chr1	3875	3882	1.14023
chr1	3882	3883	1.33027
chr1	3883	3886	1.52031
chr1	3886	3889	1.33027
chr1	3889	3898	1.14023
chr1	3898	3899	0.760156
chr1	3899	3900	0.570117
chr1	3900	3904	0.380078
chr1	3904	3911	0.570117
chr1	3911	3917	0.380078
chr1	3917	3918	0.570117
chr1	3918	3921	0.760156
chr1	3921	3924	0.950195
chr1	3924	3927	0.760156
chr1	3927	3935	0.950195
chr1	3935	3937	1.14023
chr1	3937	3939	1.52031
chr1	3939	3942	1.71035
chr1	3942	3944	1.52031
chr1	3944	3946	1.71035
chr1	3946	3952	1.90039
chr1	3952	3958	1.71035
chr1	3958	3959	1.52031
chr1	3959	3961	1.33027
chr1	3961	3965	1.14023
chr1	3965	3966	1.33027
chr1	3966	3970	1.14023
chr1	3970	3978	1.33027
chr1	3978	3982	0.950195
chr1	3982	3998	0.570117
chr1	3998	4001	0.380078
chr1	4001	4002	0.190039
chr1	4002	4005	0.380078
chr1	4005	4030	0.570117
chr1	4030	4037	0.380078
chr1	4037	4045	0.190039
chr1	4045	4104	0.0
chr1	4104	4108	0.190039
chr1	4108	4142	0.380078
chr1	4142	4147	0.190039
chr1	4147	4164	0.0
chr1	4164	4188	0.190039
chr1	4188	4197	0.380078
chr1	4197	4201	0.190039
chr1	4201	4228	0.380078
chr1	4228	4229	0.570117
chr1	4229	4240	0.380078
chr1	4240	4253	0.190039
chr1	4253	4254	0.380078
chr1	4254	4260	0.570117
chr1	4260	4267	0.760156
chr1	4267	4280	0.570117
chr1	4280	4282	0.760156
chr1	4282	4288	0.570117
chr1	4288	4291	0.380078
chr1	4291	4292	0.570117
chr1	4292	4294	0.760156
chr1	4294	4304	0.570117
chr1	4304	4313	0.760156
chr1	4313	4327	0.570117
chr1	4327	4331	0.760156
chr1	4331	4334	0.570117
chr1	4334	4357	0.380078
chr1	4357	4358	0.190039
chr1	4358	4380	0.0
chr1	4380	4382	0.190039
chr1	4382	4405	0.380078
chr1	4405	4409	0.570117
chr1	4409	4411	0.380078
chr1	4411	4419	0.570117
chr1	4419	4428	0.380078
chr1	4428	4436	0.570117
chr1	4436	4451	0.380078
chr1	4451	4496	0.190039
chr1	4496	4523	0.0
chr1	4523	4546	0.190039
chr1	4546	4550	0.380078
chr1	4550	4553	0.570117
chr1	4553	4567	0.380078
chr1	4567	4572	0.570117
chr1	4572	4585	0.760156
chr1	4585	4588	0.570117
chr1	4588	4593	0.380078
chr1	4593	4607	0.570117
chr1	4607	4613	0.380078
chr1	4613	4620	0.190039
chr1	4620	4624	0.380078
chr1	4624	4634	0.570117
chr1	4634	4654	0.380078
chr1	4654	4672	0.190039
chr1	4672	4693	0.380078
chr1	4693	4694	0.190039
chr1	4694	4699	0.570117
chr1	4699	4701	0.760156
chr1	4701	4713	0.950195
chr1	4713	4719	0.760156
chr1	4719	4722	0.570117
chr1	4722	4734	0.760156
chr1	4734	4737	0.570117
chr1	4737	4740	0.380078
chr1	4740	4744	0.190039
chr1	4744	4745	0.380078
chr1	4745	4753	0.570117
chr1	4753	4754	0.380078
chr1	4754	4769	0.760156
chr1	4769	4778	0.950195
chr1	4778	4780	0.760156
chr1	4780	4782	0.570117
chr1	4782	4785	0.760156
chr1	4785	4788	0.570117
chr1	4788	4793	0.380078
chr1	4793	4818	0.190039
chr1	4818	4834	0.0
chr1	4834	4846	0.190039
chr1	4846	4861	0.380078
chr1	4861	4863	0.190039
chr1	4863	4865	0.380078
chr1	4865	4869	0.570117
chr1	4869	4879	0.760156
chr1	4879	4886	0.950195
chr1	4886	4899	0.760156
chr1	4899	4906	0.570117
chr1	4906	4909	0.380078
chr1	4909	4920	0.190039
chr1	4920	4940	0.0
chr1	4940	4941	0.190039
chr1	4941	4976	0.380078
chr1	4976	4982	0.190039
chr1	4982	5017	0.0
chr1	5017	5055	0.190039
chr1	5055	5139	0.0
chr1	5139	5202	0.190039
chr1	5202	5276	0.0
chr1	5276	5311	0.190039
chr1	5311	5344	0.0
chr1	5344	5367	0.190039
chr1	5367	5381	0.380078
chr1	5381	5391	0.190039
chr1	5391	5408	0.380078
chr1	5408	5415	0.190039
chr1	5415	5472	0.0
chr1	5472	5479	0.190039
chr1	5479	5481	0.380078
chr1	5481	5489	0.570117
chr1	5489	5500	0.760156
chr1	5500	5502	0.950195
chr1	5502	5514	0.760156
chr1	5514	5519	0.570117
chr1	5519	5521	0.380078
chr1	5521	5535	0.190039
chr1	5535	5537	0.0
chr1	5537	5578	0.190039
chr1	5578	5597	0.0
chr1	5597	5599	0.190039
chr1	5599	5605	0.380078
chr1	5605	5607	0.760156
chr1	5607	5616	0.950195
chr1	5616	5622	1.14023
chr1	5622	5627	1.33027
chr1	5627	5628	1.52031
chr1	5628	5636	1.33027
chr1	5636	5637	1.14023
chr1	5637	5639	0.950195
chr1	5639	5646	1.14023
chr1	5646	5648	0.950195
chr1	5648	5651	0.760156
chr1	5651	5652	0.570117
chr1	5652	5666	0.380078
chr1	5666	5678	0.570117
chr1	5678	5683	0.760156
chr1	5683	5689	0.950195
chr1	5689	5691	1.14023
chr1	5691	5695	1.33027
chr1	5695	5704	1.14023
chr1	5704	5716	0.950195
chr1	5716	5718	0.760156
chr1	5718	5720	0.950195
chr1	5720	5732	0.570117
chr1	5732	5739	0.380078
chr1	5739	5741	0.190039
chr1	5741	5753	0.380078
chr1	5753	5762	0.190039
chr1	5762	5792	0.0
chr1	5792	5828	0.190039
chr1	5828	5833	0.380078
chr1	5833	5850	0.190039
chr1	5850	5851	0.0
chr1	5851	5856	0.190039
chr1	5856	5866	0.380078
chr1	5866	5881	0.570117
chr1	5881	5883	0.760156
chr1	5883	5888	0.570117
chr1	5888	5899	0.380078
chr1	5899	5900	0.190039
chr1	5900	5903	0.570117
chr1	5903	5916	0.760156
chr1	5916	5937	0.570117
chr1	5937	5940	0.380078
chr1	5940	5943	0.190039
chr1	5943	5966	0.0
chr1	5966	5969	0.190039
chr1	5969	5976	0.380078
chr1	5976	5992	0.570117
chr1	5992	5994	0.760156
chr1	5994	6007	0.950195
chr1	6007	6010	0.760156
chr1	6010	6012	0.570117
chr1	6012	6031	0.380078
chr1	6031	6034	0.190039
chr1	6034	6062	0.0
chr1	6062	6064	0.190039
chr1	6064	6070	0.380078
chr1	6070	6086	0.570117
chr1	6086	6092	0.760156
chr1	6092	6102	0.950195
chr1	6102	6103	0.760156
chr1	6103	6109	0.570117
chr1	6109	6125	0.380078
chr1	6125	6126	0.760156
chr1	6126	6127	1.14023
chr1	6127	6128	0.950195
chr1	6128	6132	1.14023
chr1	6132	6133	1.33027
chr1	6133	6150	1.52031
chr1	6150	6152	1.33027
chr1	6152	6154	0.950195
chr1	6154	6172	0.760156
chr1	6172	6182	0.190039
chr1	6182	6184	0.0
chr1	6184	6185	0.190039
chr1	6185	6187	0.570117
chr1	6187	6205	0.760156
chr1	6205	6225	0.570117
chr1	6225	6228	0.380078
chr1	6228	6244	0.190039
chr1	6244	6250	0.380078
chr1	6250	6259	0.190039
chr1	6259	6270	0.380078
chr1	6270	6271	0.190039
chr1	6271	6281	0.380078
chr1	6281	6295	0.570117
chr1	6295	6300	0.760156
chr1	6300	6307	0.570117
chr1	6307	6311	0.760156
chr1	6311	6312	0.570117
chr1	6312	6313	0.760156
chr1	6313	6323	0.570117
chr1	6323	6324	0.380078
chr1	6324	6325	0.570117
chr1	6325	6331	0.760156
chr1	6331	6346	0.950195
chr1	6346	6347	1.33027
chr1	6347	6348	1.52031
chr1	6348	6352	1.33027
chr1	6352	6354	1.14023
chr1	6354	6359	1.33027
chr1	6359	6362	1.14023
chr1	6362	6365	1.33027
chr1	6365	6368	1.14023
chr1	6368	6374	0.950195
chr1	6374	6381	1.14023
chr1	6381	6384	0.950195
chr1	6384	6387	1.52031
chr1	6387	6388	1.33027
chr1	6388	6399	1.90039
chr1	6399	6400	1.71035
chr1	6400	6403	1.52031
chr1	6403	6405	1.71035
chr1	6405	6406	1.90039
chr1	6406	6407	1.71035
chr1	6407	6411	1.90039
chr1	6411	6413	1.71035
chr1	6413	6414	1.33027
chr1	6414	6422	1.52031
chr1	6422	6425	1.33027
chr1	6425	6427	1.14023
chr1	6427	6432	0.760156
chr1	6432	6434	0.570117
chr1	6434	6440	0.380078
chr1	6440	6441	0.190039
chr1	6441	6501	0.0
chr1	6501	6536	0.190039
chr1	6536	6564	0.0
chr1	6564	6566	0.190039
chr1	6566	6578	0.380078
chr1	6578	6591	0.570117
chr1	6591	6605	0.760156
chr1	6605	6616	0.380078
chr1	6616	6618	0.190039
chr1	6618	6655	0.0
chr1	6655	6656	0.190039
chr1	6656	6663	0.380078
chr1	6663	6675	0.570117
chr1	6675	6695	0.760156
chr1	6695	6697	0.570117
chr1	6697	6702	0.380078
chr1	6702	6705	0.190039
chr1	6705	6710	0.380078
chr1	6710	6725	0.190039
chr1	6725	6737	0.380078
chr1	6737	6797	0.190039
chr1	6797	6837	0.0
chr1	6837	6864	0.190039
chr1	6864	6876	0.380078
chr1	6876	6893	0.190039
chr1	6893	6940	0.0
chr1	6940	6950	0.190039
chr1	6950	6953	0.380078
chr1	6953	6967	0.570117
chr1	6967	6970	0.760156
chr1	6970	6971	0.950195
chr1	6971	6977	1.14023
chr1	6977	6990	0.950195
chr1	6990	6993	0.760156
chr1	6993	6995	0.570117
chr1	6995	7001	0.760156
chr1	7001	7010	0.570117
chr1	7010	7023	0.190039
chr1	7023	7047	0.380078
chr1	7047	7049	0.190039
chr1	7049	7052	0.0
chr1	7052	7075	0.190039
chr1	7075	7091	0.380078
chr1	7091	7097	0.190039
chr1	7097	7101	0.380078
chr1	7101	7116	0.570117
chr1	7116	7127	0.380078
chr1	7127	7128	0.190039
chr1	7128	7160	0.0
chr1	7160	7161	0.190039
chr1	7161	7173	0.380078
chr1	7173	7191	0.570117
chr1	7191	7198	0.760156
chr1	7198	7200	0.570117
chr1	7200	7207	0.380078
chr1	7207	7213	0.570117
chr1	7213	7231	0.380078
chr1	7231	7248	0.190039
chr1	7248	7251	0.0
chr1	7251	7265	0.190039
chr1	7265	7268	0.380078
chr1	7268	7272	0.570117
chr1	7272	7296	0.760156
chr1	7296	7297	0.570117
chr1	7297	7300	1.14023
chr1	7300	7304	0.950195
chr1	7304	7328	0.760156
chr1	7328	7338	0.570117
chr1	7338	7411	0.0
chr1	7411	7425	0.190039
chr1	7425	7452	0.380078
chr1	7452	7465	0.190039
chr1	7465	7475	0.0
chr1	7475	7481	0.380078
chr1	7481	7482	0.570117
chr1	7482	7495	0.760156
chr1	7495	7516	0.570117
chr1	7516	7519	0.380078
chr1	7519	7522	0.570117
chr1	7522	7538	0.190039
chr1	7538	7544	0.380078
chr1	7544	7550	0.570117
chr1	7550	7554	0.760156
chr1	7554	7566	0.570117
chr1	7566	7568	0.760156
chr1	7568	7572	0.570117
chr1	7572	7583	0.950195
chr1	7583	7586	0.760156
chr1	7586	7591	0.950195
chr1	7591	7604	0.760156
chr1	7604	7607	0.570117
chr1	7607	7613	0.190039
chr1	7613	7700	0.0
chr1	7700	7712	0.380078
chr1	7712	7719	0.570117
chr1	7719	7722	0.380078
chr1	7722	7740	0.570117
chr1	7740	7749	0.380078
chr1	7749	7756	0.190039
chr1	7756	7789	0.0
chr1	7789	7807	0.190039
chr1	7807	7818	0.380078
chr1	7818	7835	0.570117
chr1	7835	7836	0.950195
chr1	7836	7839	1.14023
chr1	7839	7843	1.52031
chr1	7843	7845	1.71035
chr1	7845	7856	1.52031
chr1	7856	7857	1.71035
chr1	7857	7868	1.52031
chr1	7868	7869	1.33027
chr1	7869	7870	1.14023
chr1	7870	7874	0.950195
chr1	7874	7876	0.760156
chr1	7876	7879	0.570117
chr1	7879	7882	0.380078
chr1	7882	7897	0.190039
chr1	7897	7898	0.0
chr1	7898	7905	0.190039
chr1	7905	7910	0.380078
chr1	7910	7930	0.570117
chr1	7930	7932	0.380078
chr1	7932	7939	0.570117
chr1	7939	7951	0.380078
chr1	7951	7972	0.190039
chr1	7972	8027	0.0
chr1	8027	8058	0.190039
chr1	8058	8065	0.380078
chr1	8065	8087	0.190039
chr1	8087	8096	0.380078
chr1	8096	8099	0.570117
chr1	8099	8123	0.380078
chr1	8123	8124	0.190039
chr1	8124	8125	0.380078
chr1	8125	8127	0.570117
chr1	8127	8128	0.760156
chr1	8128	8129	0.950195
chr1	8129	8130	1.14023
chr1	8130	8132	1.33027
chr1	8132	8133	1.52031
chr1	8133	8136	1.71035
chr1	8136	8148	1.52031
chr1	8148	8158	1.33027
chr1	8158	8164	1.14023
chr1	8164	8166	0.950195
chr1	8166	8168	0.760156
chr1	8168	8172	0.570117
chr1	8172	8192	0.190039
chr1	8192	8201	0.380078
chr1	8201	8206	0.570117
chr1	8206	8222	0.380078
chr1	8222	8226	0.190039
chr1	8226	8297	0.0
chr1	8297	8324	0.190039
chr1	8324	8326	0.380078
chr1	8326	8333	0.570117
chr1	8333	8345	0.380078
chr1	8345	8349	0.570117
chr1	8349	8353	0.380078
chr1	8353	8358	0.570117
chr1	8358	8360	0.760156
chr1	8360	8370	0.950195
chr1	8370	8388	0.760156
chr1	8388	8393	0.950195
chr1	8393	8406	0.760156
chr1	8406	8411	0.570117
chr1	8411	8425	0.380078
chr1	8425	8428	0.570117
chr1	8428	8429	0.380078
chr1	8429	8445	0.190039
chr1	8445	8446	0.0
chr1	8446	8486	0.190039
chr1	8486	8523	0.0
chr1	8523	8563	0.190039
chr1	8563	8582	0.0
chr1	8582	8591	0.380078
chr1	8591	8613	0.570117
chr1	8613	8614	0.760156
chr1	8614	8622	0.570117
chr1	8622	8625	0.380078
chr1	8625	8628	0.570117
chr1	8628	8639	0.380078
chr1	8639	8640	0.570117
chr1	8640	8655	0.760156
chr1	8655	8666	0.950195
chr1	8666	8669	1.14023
chr1	8669	8674	0.950195
chr1	8674	8684	0.760156
chr1	8684	8685	0.570117
chr1	8685	8705	0.190039
chr1	8705	8712	0.0
chr1	8712	8718	0.190039
chr1	8718	8720	0.380078
chr1	8720	8731	0.570117
chr1	8731	8732	0.760156
chr1	8732	8748	0.950195
chr1	8748	8753	0.760156
chr1	8753	8757	0.570117
chr1	8757	8769	0.380078
chr1	8769	8798	0.190039
chr1	8798	8837	0.0
chr1	8837	8842	0.380078
chr1	8842	8853	0.950195
chr1	8853	8862	1.14023
chr1	8862	8870	1.33027
chr1	8870	8877	1.14023
chr1	8877	8880	0.760156
chr1	8880	8881	0.380078
chr1	8881	8885	0.190039
chr1	8885	8887	0.380078
chr1	8887	8888	0.570117
chr1	8888	8905	0.380078
chr1	8905	8926	0.190039
chr1	8926	9001	0.0
chr1	9001	9002	0.190039
chr1	9002	9010	0.570117
chr1	9010	9021	0.760156
chr1	9021	9041	0.570117
chr1	9041	9043	0.380078
chr1	9043	9046	0.190039
chr1	9046	9092	0.0
chr1	9092	9095	0.190039
chr1	9095	9115	0.380078
chr1	9115	9117	0.570117
chr1	9117	9122	0.380078
chr1	9122	9131	0.190039
chr1	9131	9146	0.380078
chr1	9146	9171	0.190039
chr1	9171	9175	0.0
chr1	9175	9176	0.380078
chr1	9176	9177	0.570117
chr1	9177	9200	0.760156
chr1	9200	9211	0.950195
chr1	9211	9216	0.760156
chr1	9216	9235	0.190039
chr1	9235	9253	0.0
chr1	9253	9259	0.190039
chr1	9259	9267	0.380078
chr1	9267	9268	0.950195
chr1	9268	9269	1.14023
chr1	9269	9273	1.33027
chr1	9273	9277	1.52031
chr1	9277	9292	1.71035
chr1	9292	9295	1.52031
chr1	9295	9300	1.14023
chr1	9300	9302	0.760156
chr1	9302	9303	0.950195
chr1	9303	9308	0.760156
chr1	9308	9318	0.380078
chr1	9318	9327	0.190039
chr1	9327	9339	0.380078
chr1	9339	9347	0.190039
chr1	9347	9412	0.0
chr1	9412	9417	0.190039
chr1	9417	9423	0.380078
chr1	9423	9436	0.570117
chr1	9436	9441	0.190039
chr1	9441	9443	0.380078
chr1	9443	9480	0.190039
chr1	9480	9506	0.0
chr1	9506	9510	0.380078
chr1	9510	9512	0.570117
chr1	9512	9530	0.950195
chr1	9530	9531	0.760156
chr1	9531	9534	0.570117
chr1	9534	9536	0.950195
chr1	9536	9552	0.760156
chr1	9552	9556	0.380078
chr1	9556	9559	0.570117
chr1	9559	9573	0.760156
chr1	9573	9575	0.570117
chr1	9575	9585	0.380078
chr1	9585	9590	0.570117
chr1	9590	9596	0.760156
chr1	9596	9600	0.570117
chr1	9600	9605	0.380078
chr1	9605	9610	0.570117
chr1	9610	9611	0.380078
chr1	9611	9612	0.570117
chr1	9612	9626	0.760156
chr1	9626	9637	0.570117
chr1	9637	9646	0.380078
chr1	9646	9650	0.190039
chr1	9650	9673	0.0
chr1	9673	9677	0.190039
chr1	9677	9679	0.380078
chr1	9679	9705	0.570117
chr1	9705	9713	0.760156
chr1	9713	9720	0.380078
chr1	9720	9727	0.190039
chr1	9727	9740	0.380078
chr1	9740	9745	0.570117
chr1	9745	9747	0.380078
chr1	9747	9767	0.570117
chr1	9767	9771	0.380078
chr1	9771	9775	0.190039
chr1	9775	9788	0.0
chr1	9788	9791	0.190039
chr1	9791	9812	0.380078
chr1	9812	9819	0.570117
chr1	9819	9821	0.760156
chr1	9821	9822	0.950195
chr1	9822	9826	1.14023
chr1	9826	9828	1.33027
chr1	9828	9829	1.14023
chr1	9829	9832	1.33027
chr1	9832	9837	1.14023
chr1	9837	9844	1.33027
chr1	9844	9853	1.14023
chr1	9853	9859	0.950195
chr1	9859	9861	1.14023
chr1	9861	9862	1.33027
chr1	9862	9864	1.14023
chr1	9864	9868	0.950195
chr1	9868	9870	0.570117
chr1	9870	9876	0.760156
chr1	9876	9892	0.570117
chr1	9892	9896	0.190039
chr1	9896	9897	0.380078
chr1	9897	9910	0.570117
chr1	9910	9915	0.380078
chr1	9915	9929	0.760156
chr1	9929	9937	0.950195
chr1	9937	9938	0.760156
chr1	9938	9953	0.570117
chr1	9953	9954	0.760156
chr1	9954	9956	0.950195
chr1	9956	9958	0.760156
chr1	9958	9959	0.570117
chr1	9959	9960	0.760156
chr1	9960	9976	0.950195
chr1	9976	9993	1.14023
chr1	9993	9995	0.950195
chr1	9995	10001	0.760156
chr1	10001	10007	0.570117
chr1	10007	10013	0.760156
chr1	10013	10017	0.950195
chr1	10017	10025	0.760156
chr1	10025	10026	0.950195
chr1	10026	10027	1.14023
chr1	10027	10037	0.950195
chr1	10037	10047	0.760156
chr1	10047	10048	0.570117
chr1	10048	10053	0.380078
chr1	10053	10058	0.190039
chr1	10058	10064	0.380078
chr1	10064	10067	0.570117
chr1	10067	10069	0.380078
chr1	10069	10076	0.570117
chr1	10076	10081	0.950195
chr1	10081	10086	1.14023
chr1	10086	10109	0.760156
chr1	10109	10115	0.570117
chr1	10115	10116	0.380078
chr1	10116	10119	0.190039
chr1	10119	10132	0.0
chr1	10132	10147	0.190039
chr1	10147	10150	0.570117
chr1	10150	10155	0.760156
chr1	10155	10164	1.14023
chr1	10164	10166	1.33027
chr1	10166	10170	1.52031
chr1	10170	10173	1.71035
chr1	10173	10174	1.52031
chr1	10174	10180	1.71035
chr1	10180	10181	1.52031
chr1	10181	10182	1.33027
chr1	10182	10187	1.52031
chr1	10187	10194	1.14023
chr1	10194	10203	0.950195
chr1	10203	10204	0.570117
chr1	10204	10207	0.380078
chr1	10207	10222	0.190039
chr1	10222	10263	0.0
chr1	10263	10280	0.190039
chr1	10280	10282	0.380078
chr1	10282	10283	0.760156
chr1	10283	10287	1.14023
chr1	10287	10290	0.950195
chr1	10290	10300	1.33027
chr1	10300	10304	1.14023
chr1	10304	10308	0.950195
chr1	10308	10310	1.33027
chr1	10310	10316	1.52031
chr1	10316	10319	1.33027
chr1	10319	10322	1.14023
chr1	10322	10323	0.950195
chr1	10323	10328	0.760156
chr1	10328	10330	0.570117
chr1	10330	10339	0.380078
chr1	10339	10346	0.570117
chr1	10346	10350	0.380078
chr1	10350	10380	0.190039
chr1	10380	10402	0.0
chr1	10402	10418	0.190039
chr1	10418	10420	0.380078
chr1	10420	10423	0.570117
chr1	10423	10435	0.760156
chr1	10435	10443	0.950195
chr1	10443	10448	0.760156
chr1	10448	10459	0.950195
chr1	10459	10461	0.760156
chr1	10461	10463	0.570117
chr1	10463	10474	0.380078
chr1	10474	10486	0.190039
chr1	10486	10495	0.0
chr1	10495	10497	0.190039
chr1	10497	10500	0.380078
chr1	10500	10517	0.570117
chr1	10517	10519	0.380078
chr1	10519	10520	0.570117
chr1	10520	10521	0.950195
chr1	10521	10530	1.14023
chr1	10530	10533	1.33027
chr1	10533	10537	1.14023
chr1	10537	10552	0.950195
chr1	10552	10555	0.760156
chr1	10555	10556	0.570117
chr1	10556	10563	0.380078
chr1	10563	10584	0.190039
chr1	10584	10586	0.570117
chr1	10586	10589	0.760156
chr1	10589	10598	0.570117
chr1	10598	10616	0.760156
chr1	10616	10619	0.570117
chr1	10619	10623	0.380078
chr1	10623	10635	0.190039
chr1	10635	10636	0.570117
chr1	10636	10637	0.380078
chr1	10637	10638	0.760156
chr1	10638	10639	0.950195
chr1	10639	10640	1.14023
chr1	10640	10659	1.52031
chr1	10659	10661	1.71035
chr1	10661	10665	1.90039
chr1	10665	10667	2.09043
chr1	10667	10669	1.90039
chr1	10669	10671	1.71035
chr1	10671	10674	1.90039
chr1	10674	10677	1.71035
chr1	10677	10680	1.33027
chr1	10680	10688	0.950195
chr1	10688	10690	0.760156
chr1	10690	10691	0.570117
chr1	10691	10704	1.14023
chr1	10704	10706	0.950195
chr1	10706	10708	1.14023
chr1	10708	10710	1.52031
chr1	10710	10711	1.33027
chr1	10711	10714	1.52031
chr1	10714	10715	1.33027
chr1	10715	10724	1.14023
chr1	10724	10727	0.950195
chr1	10727	10740	0.760156
chr1	10740	10746	0.570117
chr1	10746	10747	0.950195
chr1	10747	10753	0.570117
chr1	10753	10754	0.760156
chr1	10754	10755	1.14023
chr1	10755	10771	1.33027
chr1	10771	10772	0.950195
chr1	10772	10773	0.760156
chr1	10773	10777	0.950195
chr1	10777	10794	0.760156
chr1	10794	10795	0.570117
chr1	10795	10800	0.380078
chr1	10800	10814	0.190039
chr1	10814	10819	0.380078
chr1	10819	10847	0.190039
chr1	10847	10849	0.380078
chr1	10849	10850	0.760156
chr1	10850	10853	0.950195
chr1	10853	10873	0.760156
chr1	10873	10881	0.570117
chr1	10881	10889	0.380078
chr1	10889	10900	0.0
chr1	10900	10902	0.190039
chr1	10902	10933	0.380078
chr1	10933	10941	0.190039
chr1	10941	10974	0.0
chr1	10974	10999	0.190039
chr1	10999	11002	0.380078
chr1	11002	11011	0.570117
chr1	11011	11012	0.760156
chr1	11012	11014	0.950195
chr1	11014	11037	0.760156
chr1	11037	11039	0.570117
chr1	11039	11040	0.380078
chr1	11040	11042	0.0
chr1	11042	11070	0.190039
chr1	11070	11072	0.380078
chr1	11072	11076	0.570117
chr1	11076	11077	0.380078
chr1	11077	11100	0.570117
chr1	11100	11108	0.760156
chr1	11108	11110	0.570117
chr1	11110	11112	0.760156
chr1	11112	11116	0.570117
chr1	11116	11118	0.380078
chr1	11118	11119	0.570117
chr1	11119	11120	0.760156
chr1	11120	11138	0.950195
chr1	11138	11140	0.570117
chr1	11140	11148	0.760156
chr1	11148	11155	0.950195
chr1	11155	11157	1.14023
chr1	11157	11159	0.950195
chr1	11159	11162	0.570117
chr1	11162	11175	0.760156
chr1	11175	11176	0.950195
chr1	11176	11179	1.14023
chr1	11179	11180	1.33027
chr1	11180	11183	1.14023
chr1	11183	11190	0.950195
chr1	11190	11194	0.760156
chr1	11194	11202	0.950195
chr1	11202	11209	0.760156
chr1	11209	11213	0.570117
chr1	11213	11221	0.380078
chr1	11221	11230	0.570117
chr1	11230	11247	0.380078
chr1	11247	11261	0.190039
chr1	11261	11265	0.0
chr1	11265	11267	0.190039
chr1	11267	11269	0.570117
chr1	11269	11270	0.760156
chr1	11270	11274	1.14023
chr1	11274	11282	1.33027
chr1	11282	11283	1.52031
chr1	11283	11285	1.71035
chr1	11285	11288	1.52031
chr1	11288	11304	1.33027
chr1	11304	11308	1.14023
chr1	11308	11311	0.950195
chr1	11311	11315	0.570117
chr1	11315	11316	0.380078
chr1	11316	11317	0.760156
chr1	11317	11323	0.570117
chr1	11323	11324	0.380078
chr1	11324	11326	0.570117
chr1	11326	11340	0.760156
chr1	11340	11341	0.570117
chr1	11341	11347	0.760156
chr1	11347	11356	0.570117
chr1	11356	11363	0.380078
chr1	11363	11365	0.950195
chr1	11365	11366	1.14023
chr1	11366	11367	0.950195
chr1	11367	11372	0.760156
chr1	11372	11379	1.33027
chr1	11379	11385	1.52031
chr1	11385	11387	1.71035
chr1	11387	11390	1.90039
chr1	11390	11396	2.09043
chr1	11396	11403	2.28047
chr1	11403	11404	1.90039
chr1	11404	11407	1.52031
chr1	11407	11410	1.71035
chr1	11410	11420	1.52031
chr1	11420	11421	1.33027
chr1	11421	11424	1.14023
chr1	11424	11426	1.33027
chr1	11426	11428	1.14023
chr1	11428	11431	0.950195
chr1	11431	11433	0.760156
chr1	11433	11436	0.570117
chr1	11436	11440	0.760156
chr1	11440	11444	0.570117
chr1	11444	11445	1.14023
chr1	11445	11453	0.950195
chr1	11453	11455	1.14023
chr1	11455	11461	1.33027
chr1	11461	11463	1.14023
chr1	11463	11476	0.950195
chr1	11476	11477	0.760156
chr1	11477	11479	0.570117
chr1	11479	11484	0.380078
chr1	11484	11498	0.0
chr1	11498	11504	0.190039
chr1	11504	11510	0.380078
chr1	11510	11511	0.570117
chr1	11511	11514	0.760156
chr1	11514	11517	1.14023
chr1	11517	11519	1.33027
chr1	11519	11532	1.71035
chr1	11532	11538	1.90039
chr1	11538	11539	2.09043
chr1	11539	11542	1.90039
chr1	11542	11544	2.09043
chr1	11544	11545	1.90039
chr1	11545	11550	2.09043
chr1	11550	11551	2.28047
chr1	11551	11555	1.90039
chr1	11555	11557	1.71035
chr1	11557	11558	1.52031
chr1	11558	11559	1.33027
chr1	11559	11566	1.14023
chr1	11566	11567	0.950195
chr1	11567	11569	0.760156
chr1	11569	11572	0.570117
chr1	11572	11585	0.380078
chr1	11585	11590	0.0
chr1	11590	11603	0.190039
chr1	11603	11604	0.570117
chr1	11604	11610	0.760156
chr1	11610	11612	0.950195
chr1	11612	11629	1.14023
chr1	11629	11632	0.950195
chr1	11632	11642	0.760156
chr1	11642	11643	0.950195
chr1	11643	11649	1.14023
chr1	11649	11650	1.33027
chr1	11650	11651	1.14023
chr1	11651	11652	1.52031
chr1	11652	11654	1.33027
chr1	11654	11656	1.14023
chr1	11656	11679	1.52031
chr1	11679	11682	1.71035
chr1	11682	11683	1.52031
chr1	11683	11689	1.14023
chr1	11689	11690	0.760156
chr1	11690	11692	0.950195
chr1	11692	11696	0.760156
chr1	11696	11702	0.380078
chr1	11702	11727	0.190039
chr1	11727	11728	0.380078
chr1	11728	11729	0.760156
chr1	11729	11730	0.570117
chr1	11730	11733	0.760156
chr1	11733	11747	0.950195
chr1	11747	11761	1.14023
chr1	11761	11766	1.52031
chr1	11766	11768	1.33027
chr1	11768	11772	0.760156
chr1	11772	11773	0.570117
chr1	11773	11782	0.760156
chr1	11782	11787	0.950195
chr1	11787	11790	0.760156
chr1	11790	11791	0.570117
chr1	11791	11796	1.14023
chr1	11796	11800	1.33027
chr1	11800	11801	1.14023
chr1	11801	11813	1.33027
chr1	11813	11814	1.71035
chr1	11814	11815	1.52031
chr1	11815	11817	2.09043
chr1	11817	11818	1.90039
chr1	11818	11828	2.47051
chr1	11828	11831	2.28047
chr1	11831	11833	1.71035
chr1	11833	11834	1.52031
chr1	11834	11836	1.33027
chr1	11836	11840	1.14023
chr1	11840	11846	0.950195
chr1	11846	11851	1.52031
chr1	11851	11853	1.33027
chr1	11853	11855	0.950195
chr1	11855	11856	1.14023
chr1	11856	11857	0.950195
chr1	11857	11866	0.760156
chr1	11866	11867	0.950195
chr1	11867	11873	1.14023
chr1	11873	11875	1.33027
chr1	11875	11876	1.52031
chr1	11876	11884	1.33027
chr1	11884	11887	1.52031
chr1	11887	11894	1.14023
chr1	11894	11896	0.950195
chr1	11896	11903	1.14023
chr1	11903	11907	1.33027
chr1	11907	11908	1.52031
chr1	11908	11913	1.33027
chr1	11913	11916	1.14023
chr1	11916	11924	0.950195
chr1	11924	11925	0.760156
chr1	11925	11930	0.570117
chr1	11930	11944	0.380078
chr1	11944	11945	0.190039
chr1	11945	11947	0.0
chr1	11947	11973	0.190039
chr1	11973	11974	0.950195
chr1	11974	11979	1.14023
chr1	11979	11988	1.52031
chr1	11988	11994	1.33027
chr1	11994	11999	1.52031
chr1	11999	12001	1.33027
chr1	12001	12003	1.14023
chr1	12003	12010	1.52031
chr1	12010	12014	1.14023
chr1	12014	12018	0.760156
chr1	12018	12034	0.570117
chr1	12034	12040	0.380078
chr1	12040	12042	0.570117
chr1	12042	12043	0.380078
chr1	12043	12046	0.190039
chr1	12046	12050	0.570117
chr1	12050	12055	0.950195
chr1	12055	12071	1.33027
chr1	12071	12072	1.14023
chr1	12072	12073	1.33027
chr1	12073	12074	1.90039
chr1	12074	12080	2.09043
chr1	12080	12081	1.90039
chr1	12081	12083	1.71035
chr1	12083	12084	1.90039
chr1	12084	12087	1.71035
chr1	12087	12091	1.52031
chr1	12091	12094	1.33027
chr1	12094	12101	0.950195
chr1	12101	12103	0.570117
chr1	12103	12114	0.190039
chr1	12114	12128	0.0
chr1	12128	12142	0.190039
chr1	12142	12145	0.570117
chr1	12145	12153	0.760156
chr1	12153	12167	0.570117
chr1	12167	12170	0.760156
chr1	12170	12178	0.570117
chr1	12178	12182	0.380078
chr1	12182	12205	0.190039
chr1	12205	12218	0.0
chr1	12218	12227	0.190039
chr1	12227	12231	0.380078
chr1	12231	12254	0.570117
chr1	12254	12259	0.760156
chr1	12259	12268	0.570117
chr1	12268	12270	0.380078
chr1	12270	12276	0.190039
chr1	12276	12277	0.380078
chr1	12277	12291	0.190039
chr1	12291	12315	0.570117
chr1	12315	12326	0.380078
chr1	12326	12331	0.190039
chr1	12331	12332	0.0
chr1	12332	12333	0.380078
chr1	12333	12334	0.570117
chr1	12334	12336	0.950195
chr1	12336	12337	1.14023
chr1	12337	12352	1.33027
chr1	12352	12358	1.52031
chr1	12358	12364	1.14023
chr1	12364	12370	0.950195
chr1	12370	12371	0.760156
chr1	12371	12372	0.570117
chr1	12372	12373	0.380078
chr1	12373	12375	0.570117
chr1	12375	12380	0.380078
chr1	12380	12389	0.570117
chr1	12389	12393	0.760156
chr1	12393	12394	0.950195
chr1	12394	12400	1.14023
chr1	12400	12403	1.33027
chr1	12403	12414	1.52031
chr1	12414	12418	1.33027
chr1	12418	12421	1.14023
chr1	12421	12422	0.760156
chr1	12422	12433	0.950195
chr1	12433	12435	0.760156
chr1	12435	12437	0.570117
chr1	12437	12439	0.760156
chr1	12439	12441	0.570117
chr1	12441	12450	0.760156
chr1	12450	12466	0.570117
chr1	12466	12481	0.380078
chr1	12481	12484	0.0
chr1	12484	12486	0.570117
chr1	12486	12517	0.760156
chr1	12517	12520	0.950195
chr1	12520	12524	1.33027
chr1	12524	12525	1.52031
chr1	12525	12527	0.950195
chr1	12527	12528	0.760156
chr1	12528	12541	0.950195
chr1	12541	12544	1.14023
chr1	12544	12553	1.33027
chr1	12553	12555	1.14023
chr1	12555	12557	0.950195
chr1	12557	12562	0.760156
chr1	12562	12577	0.570117
chr1	12577	12579	0.760156
chr1	12579	12583	0.570117
chr1	12583	12584	0.380078
chr1	12584	12605	0.570117
chr1	12605	12606	0.380078
chr1	12606	12608	0.760156
chr1	12608	12609	0.950195
chr1	12609	12615	1.14023
chr1	12615	12616	1.33027
chr1	12616	12618	1.14023
chr1	12618	12622	1.52031
chr1	12622	12633	1.33027
chr1	12633	12634	1.52031
chr1	12634	12636	1.71035
chr1	12636	12637	2.09043
chr1	12637	12638	2.28047
chr1	12638	12639	2.85059
chr1	12639	12640	3.04062
chr1	12640	12643	3.61074
chr1	12643	12646	3.80078
chr1	12646	12647	3.61074
chr1	12647	12650	3.4207
chr1	12650	12656	3.61074
chr1	12656	12659	3.4207
chr1	12659	12663	3.23066
chr1	12663	12664	2.85059
chr1	12664	12665	2.47051
chr1	12665	12673	2.85059
chr1	12673	12675	2.66055
chr1	12675	12676	2.47051
chr1	12676	12677	2.28047
chr1	12677	12680	1.71035
chr1	12680	12681	1.90039
chr1	12681	12683	1.52031
chr1	12683	12685	1.71035
chr1	12685	12688	1.33027
chr1	12688	12690	1.14023
chr1	12690	12700	1.33027
chr1	12700	12704	0.950195
chr1	12704	12709	1.14023
chr1	12709	12712	1.33027
chr1	12712	12713	1.90039
chr1	12713	12714	1.71035
chr1	12714	12716	2.28047
chr1	12716	12721	1.90039
chr1	12721	12723	2.09043
chr1	12723	12724	2.28047
chr1	12724	12727	2.66055
chr1	12727	12728	2.85059
chr1	12728	12729	3.04062
chr1	12729	12730	3.23066
chr1	12730	12745	3.04062
chr1	12745	12746	2.85059
chr1	12746	12749	3.04062
chr1	12749	12750	3.4207
chr1	12750	12751	3.04062
chr1	12751	12752	2.85059
chr1	12752	12754	2.66055
chr1	12754	12758	2.47051
chr1	12758	12760	2.28047
chr1	12760	12761	2.09043
chr1	12761	12762	1.90039
chr1	12762	12763	1.71035
chr1	12763	12768	1.33027
chr1	12768	12771	1.14023
chr1	12771	12773	1.33027
chr1	12773	12778	1.52031
chr1	12778	12779	1.71035
chr1	12779	12780	1.52031
chr1	12780	12781	1.33027
chr1	12781	12783	1.52031
chr1	12783	12784	1.90039
chr1	12784	12785	1.71035
chr1	12785	12792	1.33027
chr1	12792	12794	1.52031
chr1	12794	12796	1.71035
chr1	12796	12797	1.90039
chr1	12797	12798	2.28047
chr1	12798	12800	2.47051
chr1	12800	12804	2.66055
chr1	12804	12809	2.85059
chr1	12809	12811	3.04062
chr1	12811	12813	2.66055
chr1	12813	12816	2.85059
chr1	12816	12818	3.04062
chr1	12818	12820	2.85059
chr1	12820	12821	2.66055
chr1	12821	12822	2.47051
chr1	12822	12824	2.09043
chr1	12824	12826	2.47051
chr1	12826	12827	2.66055
chr1	12827	12828	2.85059
chr1	12828	12830	3.04062
chr1	12830	12835	3.23066
chr1	12835	12836	3.4207
chr1	12836	12841	2.85059
chr1	12841	12843	2.66055
chr1	12843	12844	3.04062
chr1	12844	12845	3.23066
chr1	12845	12846	3.61074
chr1	12846	12847	3.80078
chr1	12847	12849	4.18086
chr1	12849	12851	3.99082
chr1	12851	12855	3.80078
chr1	12855	12857	3.99082
chr1	12857	12859	4.18086
chr1	12859	12860	4.3709
chr1	12860	12863	5.13105
chr1	12863	12864	4.75098
chr1	12864	12868	4.94101
chr1	12868	12870	4.75098
chr1	12870	12872	4.56094
chr1	12872	12874	4.3709
[truncated: 1,128 more rows]
