# Supplementary material for: Structural modularity of the XIST ribonucleoprotein complex
Source: Nat Commun. 2020 Dec 2;11:6163. doi: 10.1038/s41467-020-20040-3 (PMC7710737; doi:10.1038/s41467-020-20040-3)
Supplement: Supplementary file 6 — Source Data [file 41467_2020_20040_MOESM6_ESM.zip › sourcedata/fig2efgi/K562_SSB_1_neg_XIST_1_hsXIST.bedgraph]

chr1	0	71	0.0
chr1	71	112	0.367511
chr1	112	137	0.0
chr1	137	177	0.367511
chr1	177	407	0.0
chr1	407	412	0.367511
chr1	412	422	0.735021
chr1	422	446	1.10253
chr1	446	448	0.735021
chr1	448	451	0.367511
chr1	451	453	1.10253
chr1	453	492	0.735021
chr1	492	495	0.0
chr1	495	496	0.367511
chr1	496	522	0.735021
chr1	522	537	0.367511
chr1	537	651	0.0
chr1	651	684	1.10253
chr1	684	692	0.735021
chr1	692	740	0.0
chr1	740	781	0.367511
chr1	781	782	0.0
chr1	782	783	0.367511
chr1	783	794	0.735021
chr1	794	808	1.10253
chr1	808	823	0.735021
chr1	823	834	0.367511
chr1	834	839	0.0
chr1	839	877	0.367511
chr1	877	880	0.0
chr1	880	885	0.735021
chr1	885	893	1.10253
chr1	893	908	1.47004
chr1	908	916	1.83755
chr1	916	920	2.20506
chr1	920	923	1.47004
chr1	923	926	1.83755
chr1	926	933	1.47004
chr1	933	936	1.10253
chr1	936	937	1.47004
chr1	937	943	1.83755
chr1	943	948	2.20506
chr1	948	955	1.83755
chr1	955	957	2.20506
chr1	957	963	1.83755
chr1	963	976	1.47004
chr1	976	977	1.10253
chr1	977	982	0.735021
chr1	982	983	1.10253
chr1	983	988	0.735021
chr1	988	993	1.10253
chr1	993	994	1.47004
chr1	994	1021	1.10253
chr1	1021	1024	0.735021
chr1	1024	1027	0.367511
chr1	1027	1074	0.0
chr1	1074	1076	0.367511
chr1	1076	1093	0.735021
chr1	1093	1094	1.10253
chr1	1094	1115	1.47004
chr1	1115	1116	1.10253
chr1	1116	1132	0.735021
chr1	1132	1133	1.10253
chr1	1133	1135	0.735021
chr1	1135	1153	0.367511
chr1	1153	1159	0.735021
chr1	1159	1163	1.10253
chr1	1163	1172	1.47004
chr1	1172	1190	1.10253
chr1	1190	1200	0.735021
chr1	1200	1202	0.367511
chr1	1202	1203	0.0
chr1	1203	1206	0.367511
chr1	1206	1241	0.735021
chr1	1241	1246	1.10253
chr1	1246	1265	0.735021
chr1	1265	1274	0.367511
chr1	1274	1283	0.735021
chr1	1283	1285	0.367511
chr1	1285	1289	0.735021
chr1	1289	1314	1.10253
chr1	1314	1324	0.735021
chr1	1324	1328	1.10253
chr1	1328	1336	0.735021
chr1	1336	1358	1.10253
chr1	1358	1370	0.367511
chr1	1370	1395	0.735021
chr1	1395	1401	0.367511
chr1	1401	1415	0.0
chr1	1415	1425	0.367511
chr1	1425	1433	0.735021
chr1	1433	1440	1.10253
chr1	1440	1455	1.47004
chr1	1455	1463	1.10253
chr1	1463	1464	0.735021
chr1	1464	1474	0.367511
chr1	1474	1501	0.0
chr1	1501	1505	0.367511
chr1	1505	1536	0.735021
chr1	1536	1540	0.367511
chr1	1540	1541	0.735021
chr1	1541	1543	1.10253
chr1	1543	1544	1.47004
chr1	1544	1557	1.10253
chr1	1557	1562	1.47004
chr1	1562	1579	1.83755
chr1	1579	1581	1.47004
chr1	1581	1590	1.10253
chr1	1590	1597	1.47004
chr1	1597	1603	1.10253
chr1	1603	1607	0.735021
chr1	1607	1609	1.10253
chr1	1609	1616	1.47004
chr1	1616	1620	1.83755
chr1	1620	1625	1.47004
chr1	1625	1628	1.10253
chr1	1628	1630	1.47004
chr1	1630	1636	1.10253
chr1	1636	1646	1.83755
chr1	1646	1656	1.47004
chr1	1656	1666	1.10253
chr1	1666	1667	0.367511
chr1	1667	1683	0.0
chr1	1683	1731	0.367511
chr1	1731	1759	0.735021
chr1	1759	1762	1.10253
chr1	1762	1774	0.367511
chr1	1774	1799	0.735021
chr1	1799	1814	0.367511
chr1	1814	1840	0.0
chr1	1840	1873	0.367511
chr1	1873	1881	0.735021
chr1	1881	1914	0.367511
chr1	1914	2079	0.0
chr1	2079	2120	0.367511
chr1	2120	2176	0.0
chr1	2176	2187	0.367511
chr1	2187	2216	0.735021
chr1	2216	2228	0.367511
chr1	2228	2439	0.0
chr1	2439	2478	0.367511
chr1	2478	2514	0.0
chr1	2514	2555	0.735021
chr1	2555	2560	0.0
chr1	2560	2593	0.367511
chr1	2593	2780	0.0
chr1	2780	2793	0.367511
chr1	2793	2797	0.735021
chr1	2797	2799	1.10253
chr1	2799	2801	1.47004
chr1	2801	2816	1.83755
chr1	2816	2821	2.20506
chr1	2821	2829	1.83755
chr1	2829	2831	2.20506
chr1	2831	2832	1.83755
chr1	2832	2838	1.47004
chr1	2838	2842	1.10253
chr1	2842	2857	0.735021
chr1	2857	2870	0.367511
chr1	2870	2888	0.0
chr1	2888	2925	0.367511
chr1	2925	2976	0.0
chr1	2976	3016	0.367511
chr1	3016	3090	0.0
chr1	3090	3131	0.367511
chr1	3131	3162	0.0
chr1	3162	3201	0.367511
chr1	3201	3221	0.0
chr1	3221	3240	0.367511
chr1	3240	3497	0.0
chr1	3497	3516	0.367511
chr1	3516	3537	0.735021
chr1	3537	3543	0.367511
chr1	3543	3555	0.735021
chr1	3555	3582	0.367511
chr1	3582	3623	0.0
chr1	3623	3663	0.367511
chr1	3663	3726	0.0
chr1	3726	3734	0.367511
chr1	3734	3760	0.735021
chr1	3760	3766	1.10253
chr1	3766	3775	0.735021
chr1	3775	3799	0.367511
chr1	3799	3859	0.0
chr1	3859	3868	0.367511
chr1	3868	3878	0.735021
chr1	3878	3899	1.10253
chr1	3899	3902	0.735021
chr1	3902	3906	1.10253
chr1	3906	3908	0.735021
chr1	3908	3918	1.10253
chr1	3918	3942	0.735021
chr1	3942	3946	0.367511
chr1	3946	3949	0.735021
chr1	3949	3978	0.367511
chr1	3978	3996	0.0
chr1	3996	4037	0.367511
chr1	4037	4127	0.0
chr1	4127	4162	0.367511
chr1	4162	4307	0.0
chr1	4307	4341	0.367511
chr1	4341	4346	0.735021
chr1	4346	4381	0.367511
chr1	4381	4392	0.0
chr1	4392	4412	0.367511
chr1	4412	4414	0.0
chr1	4414	4453	0.367511
chr1	4453	4524	0.0
chr1	4524	4549	0.367511
chr1	4549	4754	0.0
chr1	4754	4793	0.367511
chr1	4793	4812	0.0
chr1	4812	4830	0.367511
chr1	4830	4851	0.735021
chr1	4851	4869	0.367511
chr1	4869	5219	0.0
chr1	5219	5260	0.367511
chr1	5260	5316	0.0
chr1	5316	5356	0.367511
chr1	5356	5359	0.0
chr1	5359	5390	0.367511
chr1	5390	5454	0.0
chr1	5454	5457	0.367511
chr1	5457	5495	0.735021
chr1	5495	5498	0.367511
chr1	5498	5578	0.0
chr1	5578	5619	0.367511
chr1	5619	5620	0.0
chr1	5620	5660	0.367511
chr1	5660	5799	0.0
chr1	5799	5828	0.367511
chr1	5828	5844	0.0
chr1	5844	5872	0.367511
chr1	5872	5963	0.0
chr1	5963	6004	0.367511
chr1	6004	6029	0.0
chr1	6029	6047	0.367511
chr1	6047	6070	0.735021
chr1	6070	6088	0.367511
chr1	6088	6091	0.0
chr1	6091	6101	0.367511
chr1	6101	6105	0.735021
chr1	6105	6131	1.10253
chr1	6131	6142	0.735021
chr1	6142	6244	0.0
chr1	6244	6284	0.367511
chr1	6284	6384	0.0
chr1	6384	6418	0.735021
chr1	6418	6425	0.367511
chr1	6425	6468	0.0
chr1	6468	6508	0.367511
chr1	6508	6675	0.0
chr1	6675	6708	0.367511
chr1	6708	6883	0.0
chr1	6883	6924	0.367511
chr1	6924	6955	0.0
chr1	6955	6993	0.367511
chr1	6993	6995	0.735021
chr1	6995	6999	0.367511
chr1	6999	7034	0.735021
chr1	7034	7038	0.367511
chr1	7038	7107	0.0
chr1	7107	7146	0.367511
chr1	7146	7166	0.0
chr1	7166	7200	0.367511
chr1	7200	7206	0.735021
chr1	7206	7240	0.367511
chr1	7240	7296	0.0
chr1	7296	7337	0.367511
chr1	7337	7411	0.0
chr1	7411	7448	0.367511
chr1	7448	7452	0.735021
chr1	7452	7478	0.367511
chr1	7478	7489	0.735021
chr1	7489	7512	0.367511
chr1	7512	7516	0.735021
chr1	7516	7551	0.367511
chr1	7551	7612	0.0
chr1	7612	7650	0.735021
chr1	7650	7701	0.0
chr1	7701	7742	0.367511
chr1	7742	7822	0.0
chr1	7822	7861	0.367511
chr1	7861	8059	0.0
chr1	8059	8083	0.367511
chr1	8083	8099	0.735021
chr1	8099	8110	0.367511
chr1	8110	8124	0.735021
chr1	8124	8127	0.367511
chr1	8127	8150	0.735021
chr1	8150	8168	0.367511
chr1	8168	8356	0.0
chr1	8356	8386	0.367511
chr1	8386	8396	0.735021
chr1	8396	8427	0.367511
chr1	8427	8550	0.0
chr1	8550	8560	0.367511
chr1	8560	8570	0.735021
chr1	8570	8583	0.367511
chr1	8583	8600	0.735021
chr1	8600	8624	0.367511
chr1	8624	8653	0.0
chr1	8653	8668	0.735021
chr1	8668	8676	1.10253
chr1	8676	8709	0.367511
chr1	8709	8721	0.0
chr1	8721	8761	0.367511
chr1	8761	8764	0.0
chr1	8764	8791	0.367511
chr1	8791	8836	0.0
chr1	8836	8877	0.367511
chr1	8877	8951	0.0
chr1	8951	8991	0.367511
chr1	8991	9004	0.0
chr1	9004	9039	0.367511
chr1	9039	9096	0.0
chr1	9096	9137	0.367511
chr1	9137	9175	0.0
chr1	9175	9216	0.367511
chr1	9216	9439	0.0
chr1	9439	9469	0.367511
chr1	9469	9607	0.0
chr1	9607	9647	0.367511
chr1	9647	9650	0.0
chr1	9650	9674	0.367511
chr1	9674	9680	0.735021
chr1	9680	9698	0.367511
chr1	9698	9737	0.0
chr1	9737	9761	0.367511
chr1	9761	9777	0.735021
chr1	9777	9788	0.367511
chr1	9788	9801	0.735021
chr1	9801	9816	0.367511
chr1	9816	9826	0.735021
chr1	9826	9856	0.367511
chr1	9856	9858	0.0
chr1	9858	9898	0.367511
chr1	9898	9908	0.0
chr1	9908	9934	0.367511
chr1	9934	9949	0.735021
chr1	9949	9954	0.367511
chr1	9954	9964	1.10253
chr1	9964	9972	0.735021
chr1	9972	9995	0.367511
chr1	9995	10059	0.0
chr1	10059	10099	0.367511
chr1	10099	10149	0.0
chr1	10149	10184	0.367511
chr1	10184	10285	0.0
chr1	10285	10325	0.367511
chr1	10325	10420	0.0
chr1	10420	10447	0.367511
chr1	10447	10451	0.735021
chr1	10451	10488	0.367511
chr1	10488	10515	0.0
chr1	10515	10538	0.367511
chr1	10538	10541	0.0
chr1	10541	10574	0.367511
chr1	10574	10639	0.0
chr1	10639	10663	0.367511
chr1	10663	10680	0.735021
chr1	10680	10702	0.367511
chr1	10702	10790	0.0
chr1	10790	10813	0.367511
chr1	10813	10829	0.735021
chr1	10829	10850	0.367511
chr1	10850	10853	0.735021
chr1	10853	10891	0.367511
chr1	10891	11046	0.0
chr1	11046	11085	0.367511
chr1	11085	11136	0.0
chr1	11136	11163	0.367511
chr1	11163	11164	0.0
chr1	11164	11177	0.735021
chr1	11177	11205	1.10253
chr1	11205	11217	0.735021
chr1	11217	11221	0.367511
chr1	11221	11256	0.735021
chr1	11256	11261	0.367511
chr1	11261	11277	0.0
chr1	11277	11317	0.367511
chr1	11317	11346	0.0
chr1	11346	11381	0.367511
chr1	11381	11385	0.735021
chr1	11385	11421	0.367511
chr1	11421	11424	0.0
chr1	11424	11436	0.367511
chr1	11436	11510	0.0
chr1	11510	11551	0.367511
chr1	11551	11573	0.0
chr1	11573	11588	0.735021
chr1	11588	11600	1.10253
chr1	11600	11603	0.367511
chr1	11603	11628	0.735021
chr1	11628	11630	0.367511
chr1	11630	11660	0.735021
chr1	11660	11682	0.367511
chr1	11682	11877	0.0
chr1	11877	11894	0.367511
chr1	11894	11917	0.735021
chr1	11917	11928	0.367511
chr1	11928	12195	0.0
chr1	12195	12218	0.367511
chr1	12218	12234	0.735021
chr1	12234	12259	0.367511
chr1	12259	12332	0.0
chr1	12332	12342	0.367511
chr1	12342	12371	0.735021
chr1	12371	12383	0.367511
chr1	12383	12388	0.0
chr1	12388	12390	0.367511
chr1	12390	12396	0.735021
chr1	12396	12398	1.10253
chr1	12398	12428	1.47004
chr1	12428	12429	1.10253
chr1	12429	12437	0.735021
chr1	12437	12461	0.367511
chr1	12461	12483	0.0
chr1	12483	12517	0.367511
chr1	12517	12523	0.735021
chr1	12523	12557	0.367511
chr1	12557	12738	0.0
chr1	12738	12779	0.367511
chr1	12779	12790	0.0
chr1	12790	12830	0.735021
chr1	12830	12832	0.0
chr1	12832	12872	0.367511
chr1	12872	12883	0.0
chr1	12883	12913	0.367511
chr1	12913	12937	0.0
chr1	12937	12955	0.367511
chr1	12955	12960	0.735021
chr1	12960	12964	1.10253
chr1	12964	12977	1.47004
chr1	12977	12994	1.10253
chr1	12994	12998	0.735021
chr1	12998	13000	1.47004
chr1	13000	13004	1.10253
chr1	13004	13007	0.735021
chr1	13007	13028	1.10253
chr1	13028	13033	1.47004
chr1	13033	13040	0.735021
chr1	13040	13068	0.367511
chr1	13068	13096	0.0
chr1	13096	13118	0.367511
chr1	13118	13127	0.735021
chr1	13127	13146	0.367511
chr1	13146	13156	0.735021
chr1	13156	13169	0.367511
chr1	13169	13186	0.735021
chr1	13186	13196	0.367511
chr1	13196	13209	0.735021
chr1	13209	13219	0.367511
chr1	13219	13237	0.735021
chr1	13237	13259	0.367511
chr1	13259	13387	0.0
chr1	13387	13426	0.367511
chr1	13426	13439	0.0
chr1	13439	13479	0.367511
chr1	13479	13493	0.0
chr1	13493	13533	0.367511
chr1	13533	13544	0.0
chr1	13544	13562	0.367511
chr1	13562	13584	0.735021
chr1	13584	13595	0.367511
chr1	13595	13627	0.0
chr1	13627	13646	0.367511
chr1	13646	13703	0.0
chr1	13703	13716	0.367511
chr1	13716	13720	0.735021
chr1	13720	13730	1.10253
chr1	13730	13740	0.735021
chr1	13740	13746	0.367511
chr1	13746	13751	0.735021
chr1	13751	13786	0.367511
chr1	13786	13807	0.0
chr1	13807	13848	0.367511
chr1	13848	13910	0.0
chr1	13910	13935	0.367511
chr1	13935	14172	0.0
chr1	14172	14213	0.367511
chr1	14213	14320	0.0
chr1	14320	14361	0.367511
chr1	14361	14416	0.0
chr1	14416	14418	0.367511
chr1	14418	14456	0.735021
chr1	14456	14459	0.367511
chr1	14459	14472	0.0
chr1	14472	14512	0.367511
chr1	14512	14642	0.0
chr1	14642	14645	0.367511
chr1	14645	14672	1.10253
chr1	14672	14685	0.735021
chr1	14685	14773	0.0
chr1	14773	14778	0.367511
chr1	14778	14812	0.735021
chr1	14812	14817	0.367511
chr1	14817	14818	0.735021
chr1	14818	14856	0.367511
chr1	14856	14883	0.0
chr1	14883	14923	0.367511
chr1	14923	14939	0.0
chr1	14939	14979	0.367511
chr1	14979	15041	0.0
chr1	15041	15082	0.367511
chr1	15082	15142	0.0
chr1	15142	15143	0.367511
chr1	15143	15149	0.735021
chr1	15149	15182	1.10253
chr1	15182	15183	0.735021
chr1	15183	15188	0.367511
chr1	15188	15340	0.0
chr1	15340	15372	0.367511
chr1	15372	15379	0.735021
chr1	15379	15401	0.367511
chr1	15401	15563	0.0
chr1	15563	15603	0.367511
chr1	15603	15715	0.0
chr1	15715	15756	0.367511
chr1	15756	15981	0.0
chr1	15981	16022	0.367511
chr1	16022	16098	0.0
chr1	16098	16138	0.367511
chr1	16138	16139	0.0
chr1	16139	16148	0.367511
chr1	16148	16151	0.735021
chr1	16151	16152	1.10253
chr1	16152	16178	1.47004
chr1	16178	16187	1.10253
chr1	16187	16190	0.735021
chr1	16190	16192	0.367511
chr1	16192	16196	0.0
chr1	16196	16234	0.367511
chr1	16234	16291	0.0
chr1	16291	16305	0.367511
chr1	16305	16331	0.735021
chr1	16331	16344	0.367511
chr1	16344	16410	0.0
chr1	16410	16423	0.367511
chr1	16423	16428	0.735021
chr1	16428	16437	1.10253
chr1	16437	16449	1.47004
chr1	16449	16462	1.10253
chr1	16462	16467	0.735021
chr1	16467	16477	0.367511
chr1	16477	16495	0.0
chr1	16495	16535	0.367511
chr1	16535	16663	0.0
chr1	16663	16670	0.367511
chr1	16670	16692	0.735021
chr1	16692	16708	0.367511
chr1	16708	17083	0.0
chr1	17083	17093	0.367511
chr1	17093	17113	0.735021
chr1	17113	17119	1.10253
chr1	17119	17122	1.47004
chr1	17122	17134	1.10253
chr1	17134	17152	0.735021
chr1	17152	17159	0.367511
chr1	17159	17361	0.0
chr1	17361	17364	0.367511
chr1	17364	17378	0.735021
chr1	17378	17402	1.10253
chr1	17402	17405	0.735021
chr1	17405	17419	0.367511
chr1	17419	17469	0.0
chr1	17469	17472	0.367511
chr1	17472	17494	0.735021
chr1	17494	17512	0.367511
chr1	17512	17548	0.0
chr1	17548	17570	0.367511
chr1	17570	17589	0.0
chr1	17589	17596	0.367511
chr1	17596	17628	0.735021
chr1	17628	17637	0.367511
chr1	17637	17728	0.0
chr1	17728	17733	0.367511
chr1	17733	17765	0.735021
chr1	17765	17767	1.10253
chr1	17767	17771	0.735021
chr1	17771	17805	0.367511
chr1	17805	17838	0.0
chr1	17838	17878	0.367511
chr1	17878	17886	0.0
chr1	17886	17927	0.367511
chr1	17927	18136	0.0
chr1	18136	18176	0.367511
chr1	18176	18181	0.0
chr1	18181	18182	0.367511
chr1	18182	18206	1.10253
chr1	18206	18219	1.47004
chr1	18219	18222	1.10253
chr1	18222	18223	0.367511
chr1	18223	18239	0.735021
chr1	18239	18240	1.10253
chr1	18240	18263	0.735021
chr1	18263	18277	0.367511
chr1	18277	18279	0.735021
chr1	18279	18306	0.367511
chr1	18306	18325	0.0
chr1	18325	18354	0.367511
chr1	18354	18365	0.735021
chr1	18365	18394	0.367511
chr1	18394	18498	0.0
chr1	18498	18538	0.367511
chr1	18538	18599	0.0
chr1	18599	18632	0.367511
chr1	18632	18639	0.735021
chr1	18639	18672	0.367511
chr1	18672	18731	0.0
chr1	18731	18752	0.367511
chr1	18752	18771	0.735021
chr1	18771	18791	0.367511
chr1	18791	18910	0.0
chr1	18910	18950	0.367511
chr1	18950	18951	0.0
chr1	18951	18990	0.367511
chr1	18990	19130	0.0
chr1	19130	19169	0.367511
chr1	19169	19280	0.0
