# Supplementary material for: Structural modularity of the XIST ribonucleoprotein complex
Source: Nat Commun. 2020 Dec 2;11:6163. doi: 10.1038/s41467-020-20040-3 (PMC7710737; doi:10.1038/s41467-020-20040-3)
Supplement: Supplementary file 6 — Source Data [file 41467_2020_20040_MOESM6_ESM.zip › sourcedata/fig2efgi/K562_FXR2_0_neg_XIST_1_hsXIST.bedgraph]

chr1	0	48	0.0
chr1	48	53	0.39126
chr1	53	87	0.78252
chr1	87	94	0.39126
chr1	94	96	0.78252
chr1	96	115	0.39126
chr1	115	152	0.78252
chr1	152	181	0.39126
chr1	181	199	0.0
chr1	199	241	0.39126
chr1	241	365	0.0
chr1	365	368	0.39126
chr1	368	369	1.17378
chr1	369	370	1.56504
chr1	370	399	1.9563
chr1	399	406	1.56504
chr1	406	408	1.9563
chr1	408	413	1.56504
chr1	413	414	1.9563
chr1	414	443	1.56504
chr1	443	450	1.17378
chr1	450	451	0.78252
chr1	451	453	1.17378
chr1	453	454	1.56504
chr1	454	456	1.9563
chr1	456	462	1.56504
chr1	462	473	1.9563
chr1	473	496	2.34756
chr1	496	497	3.13008
chr1	497	498	2.34756
chr1	498	500	2.73882
chr1	500	502	2.34756
chr1	502	506	3.9126
chr1	506	515	3.52134
chr1	515	539	3.13008
chr1	539	540	2.73882
chr1	540	542	1.9563
chr1	542	545	1.56504
chr1	545	651	0.0
chr1	651	655	1.56504
chr1	655	656	1.9563
chr1	656	657	2.34756
chr1	657	658	2.73882
chr1	658	671	3.13008
chr1	671	686	2.73882
chr1	686	695	2.34756
chr1	695	698	1.56504
chr1	698	700	1.17378
chr1	700	702	1.56504
chr1	702	706	1.9563
chr1	706	709	2.34756
chr1	709	720	2.73882
chr1	720	739	3.13008
chr1	739	740	2.73882
chr1	740	742	3.52134
chr1	742	744	2.73882
chr1	744	750	2.34756
chr1	750	751	1.9563
chr1	751	764	1.56504
chr1	764	783	1.17378
chr1	783	784	1.56504
chr1	784	786	0.78252
chr1	786	827	0.39126
chr1	827	841	0.0
chr1	841	860	0.39126
chr1	860	885	0.78252
chr1	885	889	0.39126
chr1	889	904	0.78252
chr1	904	911	0.39126
chr1	911	913	0.78252
chr1	913	914	1.17378
chr1	914	917	1.56504
chr1	917	933	2.34756
chr1	933	937	1.9563
chr1	937	943	2.34756
chr1	943	950	2.73882
chr1	950	951	3.13008
chr1	951	952	2.73882
chr1	952	954	2.34756
chr1	954	955	1.9563
chr1	955	958	2.34756
chr1	958	961	1.9563
chr1	961	981	1.56504
chr1	981	983	1.17378
chr1	983	985	1.56504
chr1	985	987	1.9563
chr1	987	992	1.56504
chr1	992	993	1.17378
chr1	993	999	1.9563
chr1	999	1005	1.56504
chr1	1005	1008	1.9563
chr1	1008	1011	2.34756
chr1	1011	1014	2.73882
chr1	1014	1024	3.13008
chr1	1024	1025	2.73882
chr1	1025	1037	1.9563
chr1	1037	1042	1.56504
chr1	1042	1050	1.17378
chr1	1050	1052	0.78252
chr1	1052	1056	0.39126
chr1	1056	1069	0.0
chr1	1069	1071	0.78252
chr1	1071	1080	1.17378
chr1	1080	1097	1.9563
chr1	1097	1099	1.56504
chr1	1099	1101	1.9563
chr1	1101	1103	2.34756
chr1	1103	1107	2.73882
chr1	1107	1108	3.13008
chr1	1108	1112	3.52134
chr1	1112	1115	3.13008
chr1	1115	1119	2.73882
chr1	1119	1123	2.34756
chr1	1123	1143	1.9563
chr1	1143	1147	1.56504
chr1	1147	1151	1.17378
chr1	1151	1152	0.78252
chr1	1152	1154	0.39126
chr1	1154	1158	0.78252
chr1	1158	1174	1.17378
chr1	1174	1182	1.56504
chr1	1182	1185	1.9563
chr1	1185	1197	1.56504
chr1	1197	1198	1.9563
chr1	1198	1202	1.56504
chr1	1202	1205	1.17378
chr1	1205	1218	1.9563
chr1	1218	1221	1.56504
chr1	1221	1223	2.34756
chr1	1223	1224	2.73882
chr1	1224	1241	3.13008
chr1	1241	1245	2.73882
chr1	1245	1249	3.13008
chr1	1249	1252	2.73882
chr1	1252	1256	3.13008
chr1	1256	1259	2.73882
chr1	1259	1262	3.13008
chr1	1262	1268	2.34756
chr1	1268	1269	1.9563
chr1	1269	1271	1.56504
chr1	1271	1274	1.9563
chr1	1274	1283	2.34756
chr1	1283	1284	3.13008
chr1	1284	1285	3.52134
chr1	1285	1286	3.9126
chr1	1286	1287	3.52134
chr1	1287	1290	3.13008
chr1	1290	1303	3.52134
chr1	1303	1308	3.13008
chr1	1308	1314	3.52134
chr1	1314	1317	3.13008
chr1	1317	1325	2.73882
chr1	1325	1326	3.13008
chr1	1326	1327	2.73882
chr1	1327	1328	2.34756
chr1	1328	1329	1.9563
chr1	1329	1331	2.34756
chr1	1331	1333	2.73882
chr1	1333	1334	3.13008
chr1	1334	1339	2.73882
chr1	1339	1341	3.13008
chr1	1341	1346	3.52134
chr1	1346	1349	3.9126
chr1	1349	1350	4.30386
chr1	1350	1351	4.69512
chr1	1351	1352	4.30386
chr1	1352	1353	4.69512
chr1	1353	1357	4.30386
chr1	1357	1365	4.69512
chr1	1365	1366	5.08638
chr1	1366	1374	4.30386
chr1	1374	1375	4.69512
chr1	1375	1377	3.9126
chr1	1377	1381	3.52134
chr1	1381	1384	3.13008
chr1	1384	1393	2.73882
chr1	1393	1395	1.9563
chr1	1395	1396	1.56504
chr1	1396	1408	1.17378
chr1	1408	1409	0.78252
chr1	1409	1416	1.17378
chr1	1416	1418	0.78252
chr1	1418	1440	0.39126
chr1	1440	1443	0.78252
chr1	1443	1449	1.17378
chr1	1449	1452	1.56504
chr1	1452	1453	1.9563
chr1	1453	1484	1.56504
chr1	1484	1487	0.78252
chr1	1487	1514	0.0
chr1	1514	1515	0.78252
chr1	1515	1519	1.17378
chr1	1519	1539	1.56504
chr1	1539	1541	1.9563
chr1	1541	1542	2.34756
chr1	1542	1549	2.73882
chr1	1549	1552	2.34756
chr1	1552	1558	2.73882
chr1	1558	1559	1.9563
chr1	1559	1563	1.56504
chr1	1563	1564	1.9563
chr1	1564	1571	2.34756
chr1	1571	1573	2.73882
chr1	1573	1583	3.13008
chr1	1583	1585	2.73882
chr1	1585	1587	1.9563
chr1	1587	1588	2.34756
chr1	1588	1593	2.73882
chr1	1593	1596	3.52134
chr1	1596	1598	3.13008
chr1	1598	1607	3.52134
chr1	1607	1615	3.13008
chr1	1615	1617	2.73882
chr1	1617	1622	2.34756
chr1	1622	1626	3.13008
chr1	1626	1628	3.52134
chr1	1628	1629	3.13008
chr1	1629	1632	3.52134
chr1	1632	1633	3.13008
chr1	1633	1634	3.52134
chr1	1634	1636	3.9126
chr1	1636	1639	3.13008
chr1	1639	1644	2.73882
chr1	1644	1652	3.13008
chr1	1652	1660	2.73882
chr1	1660	1665	3.13008
chr1	1665	1668	2.34756
chr1	1668	1671	1.9563
chr1	1671	1672	1.56504
chr1	1672	1677	1.17378
chr1	1677	1696	0.78252
chr1	1696	1704	1.17378
chr1	1704	1710	0.78252
chr1	1710	1720	1.17378
chr1	1720	1740	0.78252
chr1	1740	1754	0.39126
chr1	1754	1762	0.0
chr1	1762	1765	0.39126
chr1	1765	1784	0.78252
chr1	1784	1796	1.17378
chr1	1796	1806	1.56504
chr1	1806	1809	1.17378
chr1	1809	1826	0.78252
chr1	1826	1834	0.39126
chr1	1834	1835	0.78252
chr1	1835	1840	1.17378
chr1	1840	1846	0.78252
chr1	1846	1848	1.17378
chr1	1848	1866	1.56504
chr1	1866	1871	1.17378
chr1	1871	1872	1.56504
chr1	1872	1874	1.9563
chr1	1874	1877	2.34756
chr1	1877	1879	2.73882
chr1	1879	1881	2.34756
chr1	1881	1887	2.73882
chr1	1887	1890	3.13008
chr1	1890	1892	2.73882
chr1	1892	1895	2.34756
chr1	1895	1899	3.52134
chr1	1899	1914	3.9126
chr1	1914	1916	3.52134
chr1	1916	1918	2.73882
chr1	1918	1921	2.34756
chr1	1921	1923	1.9563
chr1	1923	1924	2.34756
chr1	1924	1939	1.9563
chr1	1939	1943	0.78252
chr1	1943	1947	0.39126
chr1	1947	1966	0.78252
chr1	1966	1984	0.39126
chr1	1984	2061	0.0
chr1	2061	2062	0.39126
chr1	2062	2063	0.78252
chr1	2063	2074	1.17378
chr1	2074	2096	1.56504
chr1	2096	2102	1.9563
chr1	2102	2105	2.34756
chr1	2105	2106	1.9563
chr1	2106	2116	1.17378
chr1	2116	2118	1.56504
chr1	2118	2140	1.17378
chr1	2140	2141	0.78252
chr1	2141	2146	1.17378
chr1	2146	2158	0.78252
chr1	2158	2163	0.39126
chr1	2163	2170	0.78252
chr1	2170	2178	1.17378
chr1	2178	2180	1.56504
chr1	2180	2181	1.9563
chr1	2181	2185	2.34756
chr1	2185	2206	1.9563
chr1	2206	2207	1.56504
chr1	2207	2214	1.9563
chr1	2214	2220	1.56504
chr1	2220	2223	1.17378
chr1	2223	2239	0.39126
chr1	2239	2250	0.78252
chr1	2250	2274	0.39126
chr1	2274	2281	0.78252
chr1	2281	2318	0.39126
chr1	2318	2330	0.0
chr1	2330	2349	0.39126
chr1	2349	2355	0.78252
chr1	2355	2369	1.56504
chr1	2369	2370	1.17378
chr1	2370	2374	1.56504
chr1	2374	2394	1.17378
chr1	2394	2396	0.78252
chr1	2396	2398	0.39126
chr1	2398	2441	0.0
chr1	2441	2473	0.39126
chr1	2473	2560	0.0
chr1	2560	2570	0.39126
chr1	2570	2614	0.78252
chr1	2614	2627	0.39126
chr1	2627	2637	1.17378
chr1	2637	2646	1.56504
chr1	2646	2670	1.17378
chr1	2670	2671	0.78252
chr1	2671	2673	0.39126
chr1	2673	2681	0.78252
chr1	2681	2715	0.39126
chr1	2715	2759	0.0
chr1	2759	2782	0.39126
chr1	2782	2784	0.78252
chr1	2784	2790	1.17378
chr1	2790	2795	1.56504
chr1	2795	2799	1.17378
chr1	2799	2802	1.56504
chr1	2802	2806	1.9563
chr1	2806	2807	2.34756
chr1	2807	2808	2.73882
chr1	2808	2810	3.13008
chr1	2810	2815	3.52134
chr1	2815	2816	2.73882
chr1	2816	2821	3.13008
chr1	2821	2834	3.52134
chr1	2834	2838	3.13008
chr1	2838	2843	3.52134
chr1	2843	2846	3.13008
chr1	2846	2849	2.73882
chr1	2849	2851	2.34756
chr1	2851	2852	1.9563
chr1	2852	2860	1.56504
chr1	2860	2865	1.17378
chr1	2865	2881	0.78252
chr1	2881	2882	0.39126
chr1	2882	2883	0.0
chr1	2883	2884	0.39126
chr1	2884	2888	0.78252
chr1	2888	2894	1.56504
chr1	2894	2896	2.34756
chr1	2896	2901	2.73882
chr1	2901	2902	3.13008
chr1	2902	2904	3.9126
chr1	2904	2908	4.30386
chr1	2908	2911	4.69512
chr1	2911	2925	5.08638
chr1	2925	2926	5.47764
chr1	2926	2927	5.08638
chr1	2927	2928	4.69512
chr1	2928	2931	5.08638
chr1	2931	2933	4.30386
chr1	2933	2935	4.69512
chr1	2935	2936	5.08638
chr1	2936	2938	5.47764
chr1	2938	2940	4.69512
chr1	2940	2945	4.30386
chr1	2945	2946	3.9126
chr1	2946	2948	2.73882
chr1	2948	2949	2.34756
chr1	2949	2952	2.73882
chr1	2952	2954	2.34756
chr1	2954	2957	1.9563
chr1	2957	2969	1.56504
chr1	2969	2972	1.17378
chr1	2972	2975	0.78252
chr1	2975	2978	0.39126
chr1	2978	3016	0.0
chr1	3016	3030	0.39126
chr1	3030	3036	0.78252
chr1	3036	3044	1.17378
chr1	3044	3048	1.56504
chr1	3048	3060	1.9563
chr1	3060	3071	1.56504
chr1	3071	3074	1.9563
chr1	3074	3078	1.56504
chr1	3078	3088	1.17378
chr1	3088	3092	0.78252
chr1	3092	3113	0.39126
chr1	3113	3118	0.0
chr1	3118	3132	0.39126
chr1	3132	3133	0.0
chr1	3133	3141	0.39126
chr1	3141	3163	0.78252
chr1	3163	3177	0.39126
chr1	3177	3178	0.78252
chr1	3178	3183	1.17378
chr1	3183	3211	0.78252
chr1	3211	3218	0.39126
chr1	3218	3221	0.78252
chr1	3221	3227	0.39126
chr1	3227	3228	0.78252
chr1	3228	3256	1.17378
chr1	3256	3258	1.56504
chr1	3258	3262	1.9563
chr1	3262	3271	1.56504
chr1	3271	3272	1.17378
chr1	3272	3298	0.78252
chr1	3298	3339	0.0
chr1	3339	3353	0.39126
chr1	3353	3354	0.78252
chr1	3354	3383	1.17378
chr1	3383	3396	0.78252
chr1	3396	3398	0.39126
chr1	3398	3404	0.0
chr1	3404	3405	0.39126
chr1	3405	3406	1.17378
chr1	3406	3407	1.56504
chr1	3407	3411	2.34756
chr1	3411	3412	2.73882
chr1	3412	3416	3.13008
chr1	3416	3447	3.52134
chr1	3447	3448	3.13008
chr1	3448	3449	2.73882
chr1	3449	3451	1.9563
chr1	3451	3455	1.17378
chr1	3455	3456	0.78252
chr1	3456	3460	0.39126
chr1	3460	3498	0.0
chr1	3498	3501	0.39126
chr1	3501	3514	0.78252
chr1	3514	3519	1.17378
chr1	3519	3531	1.56504
chr1	3531	3533	1.17378
chr1	3533	3542	1.56504
chr1	3542	3547	1.17378
chr1	3547	3550	0.78252
chr1	3550	3558	0.39126
chr1	3558	3563	0.78252
chr1	3563	3595	0.39126
chr1	3595	3597	0.78252
chr1	3597	3599	1.17378
chr1	3599	3601	1.56504
chr1	3601	3604	1.17378
chr1	3604	3618	1.56504
chr1	3618	3629	1.9563
chr1	3629	3631	2.34756
chr1	3631	3641	2.73882
chr1	3641	3643	2.34756
chr1	3643	3644	1.9563
chr1	3644	3648	1.56504
chr1	3648	3672	1.17378
chr1	3672	3674	0.78252
chr1	3674	3675	0.39126
chr1	3675	3682	0.0
chr1	3682	3693	0.78252
chr1	3693	3726	1.17378
chr1	3726	3730	0.39126
chr1	3730	3734	0.0
chr1	3734	3738	0.39126
chr1	3738	3740	0.78252
chr1	3740	3757	1.56504
chr1	3757	3766	1.9563
chr1	3766	3778	2.73882
chr1	3778	3781	2.34756
chr1	3781	3794	1.17378
chr1	3794	3810	0.78252
chr1	3810	3817	0.0
chr1	3817	3843	0.39126
chr1	3843	3861	0.78252
chr1	3861	3876	0.39126
chr1	3876	3887	0.78252
chr1	3887	3913	0.39126
chr1	3913	3915	0.78252
chr1	3915	3923	1.17378
chr1	3923	3934	1.56504
chr1	3934	3936	1.9563
chr1	3936	3938	2.73882
chr1	3938	3939	3.13008
chr1	3939	3940	3.52134
chr1	3940	3955	3.9126
chr1	3955	3957	3.52134
chr1	3957	3959	3.13008
chr1	3959	3967	2.73882
chr1	3967	3974	2.34756
chr1	3974	3977	1.9563
chr1	3977	3980	2.34756
chr1	3980	3982	1.56504
chr1	3982	3983	1.17378
chr1	3983	3984	0.78252
chr1	3984	4021	0.39126
chr1	4021	4129	0.0
chr1	4129	4171	0.39126
chr1	4171	4198	0.0
chr1	4198	4201	0.39126
chr1	4201	4239	0.78252
chr1	4239	4241	1.17378
chr1	4241	4245	0.78252
chr1	4245	4250	0.39126
chr1	4250	4253	0.78252
chr1	4253	4259	1.17378
chr1	4259	4260	1.56504
chr1	4260	4268	1.9563
chr1	4268	4283	2.34756
chr1	4283	4292	1.9563
chr1	4292	4293	2.34756
chr1	4293	4294	2.73882
chr1	4294	4295	3.13008
chr1	4295	4296	3.52134
chr1	4296	4297	3.9126
chr1	4297	4302	4.30386
chr1	4302	4303	3.9126
chr1	4303	4312	3.52134
chr1	4312	4316	3.13008
chr1	4316	4334	2.73882
chr1	4334	4335	2.34756
chr1	4335	4338	1.56504
chr1	4338	4339	1.17378
chr1	4339	4381	0.0
chr1	4381	4425	0.39126
chr1	4425	4435	0.0
chr1	4435	4479	0.39126
chr1	4479	4503	0.0
chr1	4503	4522	0.39126
chr1	4522	4524	0.78252
chr1	4524	4525	1.17378
chr1	4525	4526	1.9563
chr1	4526	4528	2.34756
chr1	4528	4541	2.73882
chr1	4541	4546	3.13008
chr1	4546	4566	2.73882
chr1	4566	4568	2.34756
chr1	4568	4569	1.9563
chr1	4569	4570	1.17378
chr1	4570	4572	0.78252
chr1	4572	4576	0.39126
chr1	4576	4617	0.0
chr1	4617	4623	0.39126
chr1	4623	4661	0.78252
chr1	4661	4667	0.39126
chr1	4667	4671	0.0
chr1	4671	4672	0.39126
chr1	4672	4695	0.78252
chr1	4695	4696	1.9563
chr1	4696	4704	2.34756
chr1	4704	4708	2.73882
chr1	4708	4711	3.13008
chr1	4711	4716	2.73882
chr1	4716	4722	2.34756
chr1	4722	4730	3.13008
chr1	4730	4739	3.52134
chr1	4739	4740	2.34756
chr1	4740	4743	1.9563
chr1	4743	4751	2.34756
chr1	4751	4766	1.9563
chr1	4766	4774	1.17378
chr1	4774	4778	0.78252
chr1	4778	4846	0.0
chr1	4846	4881	0.39126
chr1	4881	4890	0.78252
chr1	4890	4925	0.39126
chr1	4925	4938	0.0
chr1	4938	4956	0.39126
chr1	4956	4970	0.78252
chr1	4970	4980	1.56504
chr1	4980	4999	1.17378
chr1	4999	5010	0.78252
chr1	5010	5013	0.39126
chr1	5013	5063	0.0
chr1	5063	5106	0.39126
chr1	5106	5160	0.0
chr1	5160	5161	0.39126
chr1	5161	5164	0.78252
chr1	5164	5176	1.17378
chr1	5176	5194	1.56504
chr1	5194	5204	1.17378
chr1	5204	5205	0.78252
chr1	5205	5217	0.39126
chr1	5217	5218	0.78252
chr1	5218	5219	1.17378
chr1	5219	5220	1.56504
chr1	5220	5222	1.17378
chr1	5222	5224	1.56504
chr1	5224	5225	2.34756
chr1	5225	5226	3.13008
chr1	5226	5227	3.9126
chr1	5227	5229	5.08638
chr1	5229	5230	5.47764
chr1	5230	5231	5.8689
chr1	5231	5261	6.65142
chr1	5261	5263	5.47764
chr1	5263	5264	5.8689
chr1	5264	5266	6.26016
chr1	5266	5268	5.8689
chr1	5268	5269	5.08638
chr1	5269	5270	4.30386
chr1	5270	5271	3.52134
chr1	5271	5272	2.73882
chr1	5272	5273	3.52134
chr1	5273	5274	3.9126
chr1	5274	5279	2.73882
chr1	5279	5286	3.52134
chr1	5286	5295	3.9126
chr1	5295	5297	4.30386
chr1	5297	5306	3.9126
chr1	5306	5311	3.52134
chr1	5311	5313	3.9126
chr1	5313	5314	3.52134
chr1	5314	5315	3.13008
chr1	5315	5323	1.9563
chr1	5323	5330	1.17378
chr1	5330	5339	0.78252
chr1	5339	5342	0.39126
chr1	5342	5349	0.0
chr1	5349	5359	0.39126
chr1	5359	5364	0.78252
chr1	5364	5392	1.17378
chr1	5392	5393	0.78252
chr1	5393	5403	1.17378
chr1	5403	5408	0.78252
chr1	5408	5437	0.39126
chr1	5437	5458	0.0
chr1	5458	5466	0.39126
chr1	5466	5482	0.78252
chr1	5482	5488	1.17378
chr1	5488	5502	1.56504
chr1	5502	5504	1.17378
chr1	5504	5520	0.78252
chr1	5520	5525	1.56504
chr1	5525	5533	1.17378
chr1	5533	5544	1.56504
chr1	5544	5555	1.9563
chr1	5555	5564	1.56504
chr1	5564	5577	0.78252
chr1	5577	5584	0.39126
chr1	5584	5588	0.78252
chr1	5588	5597	0.39126
chr1	5597	5598	0.78252
chr1	5598	5599	1.56504
chr1	5599	5600	2.34756
chr1	5600	5603	3.13008
chr1	5603	5607	3.52134
chr1	5607	5614	4.30386
chr1	5614	5628	4.69512
chr1	5628	5629	4.30386
chr1	5629	5631	5.47764
chr1	5631	5634	5.8689
chr1	5634	5636	5.47764
chr1	5636	5639	5.8689
chr1	5639	5640	6.26016
chr1	5640	5649	3.52134
chr1	5649	5651	3.13008
chr1	5651	5658	2.73882
chr1	5658	5673	2.34756
chr1	5673	5674	1.17378
chr1	5674	5677	0.78252
chr1	5677	5680	0.39126
chr1	5680	5707	0.0
chr1	5707	5751	0.39126
chr1	5751	5797	0.0
chr1	5797	5824	0.39126
chr1	5824	5826	0.78252
chr1	5826	5841	1.17378
chr1	5841	5867	0.78252
chr1	5867	5870	0.39126
chr1	5870	5966	0.0
chr1	5966	5967	0.39126
chr1	5967	5986	0.78252
chr1	5986	6003	1.17378
chr1	6003	6004	1.56504
chr1	6004	6010	1.9563
chr1	6010	6011	1.56504
chr1	6011	6028	1.17378
chr1	6028	6030	1.56504
chr1	6030	6046	1.17378
chr1	6046	6057	0.78252
chr1	6057	6061	1.17378
chr1	6061	6062	1.56504
chr1	6062	6063	1.9563
chr1	6063	6065	2.34756
chr1	6065	6066	2.73882
chr1	6066	6068	3.13008
chr1	6068	6073	5.08638
chr1	6073	6077	5.47764
chr1	6077	6087	5.8689
chr1	6087	6088	5.47764
chr1	6088	6092	5.8689
chr1	6092	6093	5.47764
chr1	6093	6098	6.26016
chr1	6098	6099	7.04268
chr1	6099	6106	6.65142
chr1	6106	6107	6.26016
chr1	6107	6109	5.8689
chr1	6109	6110	5.47764
chr1	6110	6112	5.08638
chr1	6112	6116	3.13008
chr1	6116	6117	2.73882
chr1	6117	6122	2.34756
chr1	6122	6130	1.9563
chr1	6130	6137	1.56504
chr1	6137	6141	1.17378
chr1	6141	6148	0.39126
chr1	6148	6262	0.0
chr1	6262	6305	0.39126
chr1	6305	6311	0.0
chr1	6311	6312	0.78252
chr1	6312	6314	1.17378
chr1	6314	6317	1.56504
chr1	6317	6329	1.9563
chr1	6329	6330	2.34756
chr1	6330	6335	2.73882
chr1	6335	6340	3.13008
chr1	6340	6345	3.52134
chr1	6345	6355	3.9126
chr1	6355	6356	3.13008
chr1	6356	6357	2.73882
chr1	6357	6358	2.34756
chr1	6358	6363	1.9563
chr1	6363	6369	2.34756
chr1	6369	6370	2.73882
chr1	6370	6373	3.52134
chr1	6373	6375	3.13008
chr1	6375	6376	3.52134
chr1	6376	6377	4.30386
chr1	6377	6378	4.69512
chr1	6378	6379	4.30386
chr1	6379	6380	4.69512
chr1	6380	6381	5.08638
chr1	6381	6382	5.47764
chr1	6382	6385	5.8689
chr1	6385	6386	6.26016
chr1	6386	6389	6.65142
chr1	6389	6403	6.26016
chr1	6403	6406	5.8689
chr1	6406	6410	5.08638
chr1	6410	6413	5.47764
chr1	6413	6414	4.69512
chr1	6414	6417	3.9126
chr1	6417	6419	3.52134
chr1	6419	6422	3.13008
chr1	6422	6423	2.73882
chr1	6423	6426	2.34756
chr1	6426	6429	1.9563
chr1	6429	6430	1.56504
chr1	6430	6454	1.17378
chr1	6454	6455	0.78252
chr1	6455	6456	0.39126
chr1	6456	6471	0.0
chr1	6471	6515	0.39126
chr1	6515	6530	0.0
chr1	6530	6537	0.39126
chr1	6537	6564	1.17378
chr1	6564	6566	1.56504
chr1	6566	6567	1.9563
chr1	6567	6569	2.34756
chr1	6569	6574	2.73882
chr1	6574	6575	2.34756
chr1	6575	6581	1.9563
chr1	6581	6591	1.56504
chr1	6591	6593	1.9563
chr1	6593	6599	2.34756
chr1	6599	6608	2.73882
chr1	6608	6609	2.34756
chr1	6609	6610	1.9563
chr1	6610	6611	1.56504
chr1	6611	6613	1.9563
chr1	6613	6614	1.56504
chr1	6614	6632	1.9563
chr1	6632	6635	2.34756
chr1	6635	6637	1.9563
chr1	6637	6642	1.56504
chr1	6642	6655	1.17378
chr1	6655	6658	0.78252
chr1	6658	6661	0.39126
chr1	6661	6667	1.17378
chr1	6667	6668	1.56504
chr1	6668	6698	1.9563
chr1	6698	6699	1.56504
chr1	6699	6705	1.9563
chr1	6705	6710	1.17378
chr1	6710	6719	0.39126
chr1	6719	6726	0.0
chr1	6726	6770	0.39126
chr1	6770	6794	0.0
chr1	6794	6813	0.39126
chr1	6813	6815	0.0
chr1	6815	6816	0.39126
chr1	6816	6822	0.78252
chr1	6822	6837	1.17378
chr1	6837	6859	0.78252
chr1	6859	6866	0.39126
chr1	6866	6883	0.0
chr1	6883	6889	0.39126
chr1	6889	6903	0.78252
chr1	6903	6912	1.17378
chr1	6912	6914	1.56504
chr1	6914	6924	1.9563
chr1	6924	6925	1.56504
chr1	6925	6930	1.9563
chr1	6930	6933	2.34756
chr1	6933	6936	1.9563
chr1	6936	6942	1.17378
chr1	6942	6952	1.56504
chr1	6952	6953	1.9563
chr1	6953	6957	2.34756
chr1	6957	6958	3.13008
chr1	6958	6959	3.9126
chr1	6959	6960	4.30386
chr1	6960	6961	5.08638
chr1	6961	6963	6.26016
chr1	6963	6967	6.65142
chr1	6967	6968	7.8252
chr1	6968	6983	7.43394
chr1	6983	6994	7.04268
chr1	6994	6996	7.43394
chr1	6996	6997	7.04268
chr1	6997	6999	6.26016
chr1	6999	7001	5.8689
chr1	7001	7002	4.69512
chr1	7002	7005	2.73882
chr1	7005	7006	1.56504
chr1	7006	7011	1.17378
chr1	7011	7016	0.39126
chr1	7016	7020	0.78252
chr1	7020	7038	1.17378
chr1	7038	7042	0.78252
chr1	7042	7045	1.17378
chr1	7045	7060	1.56504
chr1	7060	7064	1.17378
chr1	7064	7084	0.78252
chr1	7084	7089	0.39126
chr1	7089	7113	0.0
chr1	7113	7150	0.39126
chr1	7150	7167	0.0
chr1	7167	7172	0.39126
chr1	7172	7191	0.78252
chr1	7191	7199	1.17378
chr1	7199	7208	1.56504
chr1	7208	7209	1.9563
chr1	7209	7221	1.56504
chr1	7221	7225	2.73882
chr1	7225	7228	3.13008
chr1	7228	7229	3.52134
chr1	7229	7230	3.9126
chr1	7230	7235	4.30386
chr1	7235	7243	3.9126
chr1	7243	7252	3.52134
chr1	7252	7254	3.13008
chr1	7254	7255	3.52134
chr1	7255	7256	3.9126
chr1	7256	7257	4.69512
chr1	7257	7260	5.47764
chr1	7260	7262	5.8689
chr1	7262	7265	6.26016
chr1	7265	7267	5.08638
chr1	7267	7272	4.69512
chr1	7272	7273	4.30386
chr1	7273	7277	3.52134
chr1	7277	7285	3.9126
chr1	7285	7297	3.52134
chr1	7297	7298	2.73882
chr1	7298	7300	2.34756
chr1	7300	7301	1.9563
chr1	7301	7302	1.17378
chr1	7302	7306	0.78252
chr1	7306	7316	0.39126
chr1	7316	7321	0.78252
chr1	7321	7328	0.39126
chr1	7328	7333	0.78252
chr1	7333	7356	1.17378
chr1	7356	7372	0.78252
chr1	7372	7377	0.39126
chr1	7377	7381	0.0
chr1	7381	7382	0.39126
chr1	7382	7399	0.78252
chr1	7399	7401	0.39126
chr1	7401	7410	0.78252
chr1	7410	7411	1.9563
chr1	7411	7424	2.34756
chr1	7424	7428	1.9563
chr1	7428	7448	1.56504
chr1	7448	7452	1.9563
chr1	7452	7453	1.56504
chr1	7453	7461	0.39126
chr1	7461	7479	0.78252
chr1	7479	7481	1.17378
chr1	7481	7492	1.56504
chr1	7492	7504	1.17378
chr1	7504	7515	0.78252
chr1	7515	7523	1.17378
chr1	7523	7524	0.78252
chr1	7524	7542	0.39126
chr1	7542	7550	0.78252
chr1	7550	7555	1.17378
chr1	7555	7593	0.78252
chr1	7593	7611	0.39126
chr1	7611	7630	0.78252
chr1	7630	7655	0.39126
chr1	7655	7702	0.0
chr1	7702	7746	0.39126
chr1	7746	7766	0.0
chr1	7766	7769	0.39126
chr1	7769	7786	0.78252
chr1	7786	7790	1.17378
chr1	7790	7796	1.56504
chr1	7796	7798	2.73882
chr1	7798	7799	3.13008
chr1	7799	7810	3.52134
chr1	7810	7813	3.13008
chr1	7813	7823	2.73882
chr1	7823	7829	2.34756
chr1	7829	7831	1.9563
chr1	7831	7836	2.34756
chr1	7836	7839	2.73882
chr1	7839	7840	1.56504
chr1	7840	7841	1.9563
chr1	7841	7842	2.34756
chr1	7842	7859	1.9563
chr1	7859	7869	1.56504
chr1	7869	7874	1.9563
chr1	7874	7876	1.56504
chr1	7876	7878	1.9563
chr1	7878	7882	2.34756
chr1	7882	7886	1.9563
chr1	7886	7887	1.56504
chr1	7887	7898	1.17378
chr1	7898	7899	1.56504
chr1	7899	7901	1.9563
chr1	7901	7920	2.34756
chr1	7920	7922	1.9563
chr1	7922	7934	1.17378
chr1	7934	7942	1.56504
chr1	7942	7943	1.17378
chr1	7943	7945	0.78252
chr1	7945	7978	0.39126
chr1	7978	7990	0.0
chr1	7990	8018	0.39126
chr1	8018	8028	0.78252
chr1	8028	8029	1.17378
chr1	8029	8034	1.56504
chr1	8034	8056	1.17378
chr1	8056	8061	1.9563
chr1	8061	8069	1.56504
chr1	8069	8071	1.9563
chr1	8071	8072	2.34756
chr1	8072	8073	1.9563
chr1	8073	8079	1.56504
chr1	8079	8096	1.9563
chr1	8096	8100	2.73882
chr1	8100	8101	1.9563
chr1	8101	8112	2.34756
chr1	8112	8115	1.9563
chr1	8115	8123	1.56504
chr1	8123	8126	1.17378
chr1	8126	8127	1.9563
chr1	8127	8128	2.73882
chr1	8128	8129	3.13008
chr1	8129	8130	3.52134
chr1	8130	8131	4.69512
chr1	8131	8132	5.08638
chr1	8132	8134	5.47764
chr1	8134	8136	6.65142
chr1	8136	8139	7.04268
chr1	8139	8145	6.65142
chr1	8145	8159	6.26016
chr1	8159	8166	5.8689
chr1	8166	8168	5.47764
chr1	8168	8170	5.08638
chr1	8170	8171	4.69512
chr1	8171	8172	3.9126
chr1	8172	8175	2.73882
chr1	8175	8176	2.34756
chr1	8176	8177	1.9563
chr1	8177	8180	0.78252
chr1	8180	8191	0.0
chr1	8191	8235	0.39126
chr1	8235	8258	0.0
chr1	8258	8264	0.39126
chr1	8264	8270	0.78252
chr1	8270	8286	1.17378
chr1	8286	8287	0.78252
chr1	8287	8306	1.17378
chr1	8306	8313	0.78252
chr1	8313	8323	0.39126
chr1	8323	8331	0.78252
chr1	8331	8341	0.39126
chr1	8341	8346	0.78252
chr1	8346	8353	1.17378
chr1	8353	8366	1.56504
chr1	8366	8385	1.17378
chr1	8385	8392	0.78252
chr1	8392	8395	1.17378
chr1	8395	8425	0.78252
chr1	8425	8428	1.17378
chr1	8428	8434	1.56504
chr1	8434	8435	1.17378
chr1	8435	8449	0.78252
chr1	8449	8452	1.17378
chr1	8452	8469	1.56504
chr1	8469	8471	1.17378
chr1	8471	8493	0.78252
chr1	8493	8494	0.39126
chr1	8494	8496	0.78252
chr1	8496	8498	0.39126
chr1	8498	8526	0.78252
chr1	8526	8529	1.17378
chr1	8529	8549	1.56504
chr1	8549	8553	1.9563
chr1	8553	8554	2.34756
chr1	8554	8558	2.73882
chr1	8558	8570	3.13008
chr1	8570	8573	2.73882
chr1	8573	8581	2.34756
chr1	8581	8585	1.9563
chr1	8585	8593	1.56504
chr1	8593	8596	1.17378
chr1	8596	8597	0.78252
chr1	8597	8600	0.39126
chr1	8600	8605	0.0
chr1	8605	8606	0.39126
chr1	8606	8636	0.78252
chr1	8636	8649	1.17378
chr1	8649	8657	0.39126
chr1	8657	8659	0.78252
chr1	8659	8677	1.17378
chr1	8677	8690	0.78252
chr1	8690	8701	1.17378
chr1	8701	8703	0.78252
chr1	8703	8708	0.39126
chr1	8708	8711	0.78252
chr1	8711	8712	1.17378
chr1	8712	8731	1.56504
chr1	8731	8734	1.9563
chr1	8734	8752	1.56504
chr1	8752	8754	1.17378
chr1	8754	8756	0.78252
chr1	8756	8759	0.39126
chr1	8759	8764	0.78252
chr1	8764	8765	1.17378
chr1	8765	8766	1.56504
chr1	8766	8775	1.9563
chr1	8775	8782	1.56504
chr1	8782	8783	1.17378
chr1	8783	8784	1.56504
chr1	8784	8794	1.9563
chr1	8794	8802	2.34756
chr1	8802	8808	1.9563
chr1	8808	8810	1.17378
chr1	8810	8833	0.39126
chr1	8833	8853	0.0
chr1	8853	8856	0.78252
chr1	8856	8865	1.17378
chr1	8865	8881	1.56504
chr1	8881	8894	2.34756
chr1	8894	8897	2.73882
chr1	8897	8900	1.9563
chr1	8900	8908	1.56504
chr1	8908	8923	1.17378
chr1	8923	8925	0.78252
chr1	8925	8938	0.39126
chr1	8938	9003	0.0
chr1	9003	9012	0.39126
chr1	9012	9047	0.78252
chr1	9047	9056	0.39126
chr1	9056	9095	0.0
chr1	9095	9096	0.78252
chr1	9096	9114	1.56504
chr1	9114	9139	1.9563
chr1	9139	9140	1.17378
chr1	9140	9154	0.39126
chr1	9154	9158	0.78252
chr1	9158	9159	0.39126
chr1	9159	9198	0.78252
chr1	9198	9202	0.39126
chr1	9202	9240	0.78252
chr1	9240	9246	0.39126
chr1	9246	9268	0.0
chr1	9268	9273	0.39126
chr1	9273	9276	1.56504
chr1	9276	9301	1.9563
chr1	9301	9312	2.34756
chr1	9312	9316	1.9563
chr1	9316	9317	1.17378
chr1	9317	9320	0.78252
chr1	9320	9322	0.39126
chr1	9322	9345	0.78252
chr1	9345	9364	0.39126
chr1	9364	9366	0.78252
chr1	9366	9406	0.39126
chr1	9406	9431	0.0
chr1	9431	9438	0.39126
chr1	9438	9441	0.78252
chr1	9441	9445	1.56504
chr1	9445	9454	1.9563
chr1	9454	9475	2.34756
chr1	9475	9485	1.56504
chr1	9485	9488	0.78252
chr1	9488	9497	0.39126
chr1	9497	9501	0.0
chr1	9501	9545	0.39126
chr1	9545	9549	0.0
chr1	9549	9551	0.39126
chr1	9551	9555	0.78252
chr1	9555	9556	1.17378
chr1	9556	9557	1.56504
chr1	9557	9592	1.9563
chr1	9592	9595	1.56504
chr1	9595	9599	1.17378
chr1	9599	9600	0.78252
chr1	9600	9601	0.39126
chr1	9601	9602	0.0
chr1	9602	9631	0.39126
chr1	9631	9632	1.56504
chr1	9632	9646	1.9563
chr1	9646	9648	1.56504
chr1	9648	9652	1.9563
chr1	9652	9658	2.34756
chr1	9658	9663	2.73882
chr1	9663	9674	3.13008
chr1	9674	9692	1.56504
chr1	9692	9696	1.17378
chr1	9696	9702	0.78252
chr1	9702	9706	0.39126
chr1	9706	9727	0.0
chr1	9727	9747	0.39126
chr1	9747	9758	0.78252
chr1	9758	9759	1.17378
chr1	9759	9770	1.56504
chr1	9770	9777	1.17378
chr1	9777	9781	0.78252
chr1	9781	9801	1.17378
chr1	9801	9803	0.78252
chr1	9803	9810	0.39126
chr1	9810	9812	0.78252
chr1	9812	9820	1.9563
chr1	9820	9823	2.34756
chr1	9823	9825	2.73882
chr1	9825	9829	2.34756
chr1	9829	9830	2.73882
chr1	9830	9831	3.13008
chr1	9831	9832	3.52134
chr1	9832	9836	3.9126
chr1	9836	9839	4.30386
chr1	9839	9852	5.08638
chr1	9852	9854	4.69512
chr1	9854	9856	4.30386
chr1	9856	9864	3.52134
chr1	9864	9872	3.13008
chr1	9872	9874	2.73882
chr1	9874	9875	2.34756
chr1	9875	9876	1.9563
chr1	9876	9880	1.56504
chr1	9880	9882	1.17378
chr1	9882	9898	0.39126
chr1	9898	9905	0.78252
chr1	9905	9922	0.39126
chr1	9922	9927	0.78252
chr1	9927	9931	1.17378
chr1	9931	9932	1.56504
chr1	9932	9938	2.34756
chr1	9938	9942	2.73882
chr1	9942	9950	2.34756
chr1	9950	9966	2.73882
chr1	9966	9973	2.34756
chr1	9973	9974	3.13008
chr1	9974	9975	3.52134
chr1	9975	9981	3.13008
chr1	9981	9983	2.73882
chr1	9983	9986	3.13008
chr1	9986	9994	3.52134
chr1	9994	10008	3.13008
chr1	10008	10009	2.73882
chr1	10009	10011	2.34756
chr1	10011	10013	2.73882
chr1	10013	10017	2.34756
chr1	10017	10020	1.56504
chr1	10020	10029	0.78252
chr1	10029	10030	0.39126
chr1	10030	10084	0.0
chr1	10084	10089	0.39126
chr1	10089	10091	0.78252
chr1	10091	10116	1.17378
chr1	10116	10117	0.78252
chr1	10117	10134	0.39126
chr1	10134	10145	0.0
chr1	10145	10153	0.39126
chr1	10153	10181	0.78252
chr1	10181	10189	1.56504
chr1	10189	10191	1.17378
chr1	10191	10197	1.56504
chr1	10197	10207	1.17378
chr1	10207	10210	1.56504
chr1	10210	10222	1.9563
chr1	10222	10225	1.56504
chr1	10225	10234	1.17378
chr1	10234	10245	0.78252
chr1	10245	10251	0.39126
chr1	10251	10288	0.0
chr1	10288	10291	0.39126
chr1	10291	10304	0.78252
chr1	10304	10332	1.17378
chr1	10332	10335	0.78252
chr1	10335	10346	0.39126
chr1	10346	10347	0.0
chr1	10347	10348	1.17378
chr1	10348	10351	1.56504
chr1	10351	10352	1.9563
chr1	10352	10355	2.34756
chr1	10355	10360	2.73882
chr1	10360	10361	3.52134
chr1	10361	10365	3.9126
chr1	10365	10387	4.30386
chr1	10387	10389	3.9126
chr1	10389	10390	3.13008
chr1	10390	10391	2.73882
chr1	10391	10396	1.9563
chr1	10396	10399	1.56504
chr1	10399	10402	1.17378
chr1	10402	10405	0.78252
chr1	10405	10409	0.39126
chr1	10409	10414	0.0
chr1	10414	10420	0.39126
chr1	10420	10421	1.17378
chr1	10421	10422	1.56504
chr1	10422	10423	1.9563
chr1	10423	10428	2.34756
chr1	10428	10431	3.13008
chr1	10431	10433	3.52134
chr1	10433	10448	3.9126
chr1	10448	10449	3.52134
chr1	10449	10451	3.9126
chr1	10451	10455	4.30386
chr1	10455	10462	3.9126
chr1	10462	10464	3.52134
chr1	10464	10466	2.73882
chr1	10466	10467	2.34756
chr1	10467	10472	1.9563
chr1	10472	10473	0.78252
chr1	10473	10495	0.39126
chr1	10495	10596	0.0
chr1	10596	10598	0.78252
chr1	10598	10599	1.17378
chr1	10599	10602	1.56504
chr1	10602	10610	2.34756
chr1	10610	10637	2.73882
chr1	10637	10638	2.34756
chr1	10638	10639	1.9563
chr1	10639	10643	1.56504
chr1	10643	10645	1.17378
chr1	10645	10646	0.78252
chr1	10646	10654	0.39126
chr1	10654	10665	0.0
chr1	10665	10667	0.39126
chr1	10667	10690	1.17378
chr1	10690	10692	2.34756
chr1	10692	10695	3.52134
chr1	10695	10697	3.9126
chr1	10697	10709	4.30386
chr1	10709	10711	3.9126
chr1	10711	10716	3.13008
chr1	10716	10717	2.73882
chr1	10717	10733	3.13008
chr1	10733	10734	2.73882
chr1	10734	10735	2.34756
chr1	10735	10736	1.9563
chr1	10736	10752	0.0
chr1	10752	10772	0.39126
chr1	10772	10789	0.78252
chr1	10789	10796	1.17378
chr1	10796	10816	0.78252
chr1	10816	10832	0.39126
chr1	10832	10850	0.0
chr1	10850	10851	0.78252
chr1	10851	10853	1.17378
chr1	10853	10857	2.34756
chr1	10857	10878	2.73882
chr1	10878	10881	3.13008
chr1	10881	10894	3.52134
chr1	10894	10897	2.73882
chr1	10897	10900	1.56504
chr1	10900	10903	1.17378
chr1	10903	10920	1.56504
chr1	10920	10924	1.17378
chr1	10924	10938	0.78252
chr1	10938	10947	0.39126
chr1	10947	10999	0.0
chr1	10999	11042	0.39126
chr1	11042	11043	0.0
chr1	11043	11070	0.39126
chr1	11070	11087	0.78252
chr1	11087	11114	0.39126
chr1	11114	11115	0.0
chr1	11115	11118	0.39126
chr1	11118	11119	0.78252
chr1	11119	11120	1.17378
chr1	11120	11152	1.56504
chr1	11152	11159	1.9563
chr1	11159	11162	1.56504
chr1	11162	11163	1.17378
chr1	11163	11164	0.78252
chr1	11164	11165	0.39126
chr1	11165	11176	0.78252
chr1	11176	11195	1.17378
chr1	11195	11209	0.78252
chr1	11209	11219	0.39126
chr1	11219	11220	0.78252
chr1	11220	11221	0.39126
chr1	11221	11225	1.17378
chr1	11225	11246	1.56504
chr1	11246	11263	1.17378
chr1	11263	11268	0.78252
chr1	11268	11269	1.17378
chr1	11269	11270	0.78252
chr1	11270	11286	1.17378
chr1	11286	11289	1.56504
chr1	11289	11294	1.9563
chr1	11294	11298	2.34756
chr1	11298	11308	2.73882
chr1	11308	11314	2.34756
chr1	11314	11316	1.9563
chr1	11316	11324	2.34756
chr1	11324	11326	2.73882
chr1	11326	11330	3.13008
chr1	11330	11336	2.34756
chr1	11336	11338	2.73882
chr1	11338	11342	2.34756
chr1	11342	11355	1.9563
chr1	11355	11359	1.56504
chr1	11359	11364	1.17378
chr1	11364	11367	1.56504
chr1	11367	11370	1.17378
chr1	11370	11372	0.78252
chr1	11372	11380	1.17378
chr1	11380	11382	0.78252
chr1	11382	11393	1.17378
chr1	11393	11405	1.56504
chr1	11405	11425	0.78252
chr1	11425	11431	0.39126
chr1	11431	11432	0.78252
chr1	11432	11435	1.17378
chr1	11435	11452	0.78252
chr1	11452	11458	1.56504
chr1	11458	11475	1.9563
chr1	11475	11476	1.56504
chr1	11476	11494	1.17378
chr1	11494	11497	0.39126
chr1	11497	11502	0.78252
chr1	11502	11503	0.39126
chr1	11503	11509	0.78252
chr1	11509	11512	1.17378
chr1	11512	11515	1.56504
chr1	11515	11534	1.9563
chr1	11534	11547	1.56504
chr1	11547	11553	1.17378
chr1	11553	11555	0.78252
chr1	11555	11575	0.39126
chr1	11575	11586	0.78252
chr1	11586	11590	1.17378
chr1	11590	11603	1.56504
chr1	11603	11604	1.17378
chr1	11604	11619	1.56504
chr1	11619	11629	1.17378
chr1	11629	11632	0.78252
chr1	11632	11637	0.39126
chr1	11637	11639	0.78252
chr1	11639	11640	1.56504
chr1	11640	11643	1.9563
chr1	11643	11645	2.34756
chr1	11645	11646	1.9563
chr1	11646	11654	2.34756
chr1	11654	11655	3.13008
chr1	11655	11656	3.52134
chr1	11656	11669	3.9126
chr1	11669	11681	3.52134
chr1	11681	11683	3.13008
chr1	11683	11684	2.34756
chr1	11684	11687	1.9563
chr1	11687	11689	1.56504
chr1	11689	11696	1.17378
chr1	11696	11698	1.56504
chr1	11698	11700	0.78252
chr1	11700	11706	0.39126
chr1	11706	11726	0.78252
chr1	11726	11729	1.17378
chr1	11729	11730	1.56504
chr1	11730	11739	1.9563
chr1	11739	11747	1.56504
chr1	11747	11770	1.17378
chr1	11770	11773	0.78252
chr1	11773	11774	0.39126
chr1	11774	11789	0.0
chr1	11789	11816	0.39126
chr1	11816	11818	0.78252
chr1	11818	11820	1.17378
chr1	11820	11822	1.56504
chr1	11822	11823	1.9563
chr1	11823	11827	2.34756
chr1	11827	11832	2.73882
chr1	11832	11858	2.34756
chr1	11858	11862	1.9563
chr1	11862	11864	1.56504
chr1	11864	11865	1.17378
chr1	11865	11866	1.9563
chr1	11866	11871	1.17378
chr1	11871	11881	0.78252
chr1	11881	11882	1.17378
chr1	11882	11883	1.56504
chr1	11883	11884	2.34756
chr1	11884	11903	2.73882
chr1	11903	11904	3.13008
chr1	11904	11908	2.73882
chr1	11908	11910	2.34756
chr1	11910	11923	2.73882
chr1	11923	11925	2.34756
chr1	11925	11926	1.9563
chr1	11926	11927	1.56504
chr1	11927	11928	1.17378
chr1	11928	11946	0.78252
chr1	11946	11954	0.39126
chr1	11954	11978	0.0
chr1	11978	11996	0.39126
chr1	11996	12020	0.78252
chr1	12020	12022	0.39126
chr1	12022	12040	0.0
chr1	12040	12055	0.39126
chr1	12055	12075	0.78252
chr1	12075	12076	1.9563
chr1	12076	12083	2.34756
chr1	12083	12099	1.9563
chr1	12099	12119	1.56504
chr1	12119	12120	0.39126
chr1	12120	12129	0.0
chr1	12129	12138	0.39126
chr1	12138	12143	0.78252
chr1	12143	12167	1.17378
chr1	12167	12173	1.56504
chr1	12173	12182	1.17378
chr1	12182	12185	0.78252
chr1	12185	12192	0.39126
chr1	12192	12195	1.9563
chr1	12195	12198	2.34756
chr1	12198	12211	2.73882
chr1	12211	12218	2.34756
chr1	12218	12228	2.73882
chr1	12228	12231	3.9126
chr1	12231	12233	4.69512
chr1	12233	12235	5.08638
chr1	12235	12236	3.52134
chr1	12236	12239	3.9126
chr1	12239	12240	3.52134
chr1	12240	12241	3.9126
chr1	12241	12243	4.30386
chr1	12243	12246	3.9126
chr1	12246	12251	4.30386
chr1	12251	12253	4.69512
chr1	12253	12260	4.30386
chr1	12260	12271	3.9126
chr1	12271	12272	3.13008
chr1	12272	12273	2.73882
chr1	12273	12274	2.34756
chr1	12274	12275	2.73882
chr1	12275	12277	1.9563
chr1	12277	12287	1.56504
chr1	12287	12290	1.9563
chr1	12290	12291	1.56504
chr1	12291	12295	1.9563
chr1	12295	12307	1.56504
chr1	12307	12312	2.34756
chr1	12312	12318	1.9563
chr1	12318	12331	1.56504
chr1	12331	12332	1.17378
chr1	12332	12334	1.56504
chr1	12334	12336	1.17378
chr1	12336	12337	1.56504
chr1	12337	12348	1.9563
chr1	12348	12351	2.34756
chr1	12351	12353	1.56504
chr1	12353	12373	1.9563
chr1	12373	12376	2.73882
chr1	12376	12380	2.34756
chr1	12380	12381	1.9563
chr1	12381	12382	2.34756
chr1	12382	12390	2.73882
chr1	12390	12392	3.13008
chr1	12392	12396	2.73882
chr1	12396	12399	2.34756
chr1	12399	12403	2.73882
chr1	12403	12407	2.34756
chr1	12407	12408	3.13008
chr1	12408	12417	3.52134
chr1	12417	12418	3.13008
chr1	12418	12419	3.52134
chr1	12419	12422	3.9126
chr1	12422	12424	4.30386
chr1	12424	12426	3.9126
chr1	12426	12428	3.52134
chr1	12428	12429	3.9126
chr1	12429	12431	3.52134
chr1	12431	12432	3.9126
chr1	12432	12435	4.30386
chr1	12435	12436	4.69512
chr1	12436	12443	4.30386
chr1	12443	12449	3.9126
chr1	12449	12452	3.52134
chr1	12452	12457	3.13008
chr1	12457	12458	2.73882
chr1	12458	12460	2.34756
chr1	12460	12461	1.9563
chr1	12461	12463	1.17378
chr1	12463	12472	0.78252
chr1	12472	12478	0.39126
chr1	12478	12487	0.0
chr1	12487	12491	0.39126
chr1	12491	12505	0.78252
chr1	12505	12511	1.17378
chr1	12511	12525	1.56504
chr1	12525	12526	1.9563
chr1	12526	12527	2.34756
chr1	12527	12529	2.73882
chr1	12529	12531	3.13008
chr1	12531	12535	2.73882
chr1	12535	12541	2.34756
chr1	12541	12542	2.73882
chr1	12542	12546	3.13008
chr1	12546	12549	3.52134
chr1	12549	12555	3.13008
chr1	12555	12563	2.73882
chr1	12563	12568	3.13008
chr1	12568	12569	2.73882
chr1	12569	12570	2.34756
chr1	12570	12585	1.56504
chr1	12585	12586	1.17378
chr1	12586	12587	0.78252
chr1	12587	12596	0.39126
chr1	12596	12610	0.0
chr1	12610	12618	0.39126
chr1	12618	12630	0.78252
chr1	12630	12637	1.17378
chr1	12637	12640	1.56504
chr1	12640	12642	1.17378
chr1	12642	12643	1.56504
chr1	12643	12644	1.9563
chr1	12644	12647	2.73882
chr1	12647	12648	3.13008
chr1	12648	12655	3.52134
chr1	12655	12660	3.13008
chr1	12660	12663	2.73882
chr1	12663	12674	3.13008
chr1	12674	12676	2.73882
chr1	12676	12677	3.13008
chr1	12677	12679	3.52134
chr1	12679	12680	3.13008
chr1	12680	12682	3.52134
chr1	12682	12685	3.9126
chr1	12685	12688	3.52134
chr1	12688	12691	2.73882
chr1	12691	12706	1.9563
chr1	12706	12712	1.56504
chr1	12712	12713	1.9563
chr1	12713	12718	2.34756
chr1	12718	12721	1.56504
chr1	12721	12722	1.17378
chr1	12722	12723	1.56504
chr1	12723	12726	1.9563
chr1	12726	12733	1.56504
chr1	12733	12753	1.9563
chr1	12753	12755	2.34756
chr1	12755	12760	1.56504
chr1	12760	12765	1.17378
chr1	12765	12766	1.56504
chr1	12766	12774	0.78252
chr1	12774	12794	1.17378
chr1	12794	12795	1.56504
chr1	12795	12804	1.9563
chr1	12804	12809	2.34756
chr1	12809	12817	1.9563
chr1	12817	12826	1.56504
chr1	12826	12834	1.9563
chr1	12834	12838	2.34756
chr1	12838	12839	1.9563
chr1	12839	12841	1.56504
chr1	12841	12847	1.17378
chr1	12847	12867	0.78252
chr1	12867	12868	1.17378
chr1	12868	12874	0.78252
chr1	12874	12876	1.17378
chr1	12876	12902	0.78252
chr1	12902	12907	0.39126
chr1	12907	12918	0.78252
chr1	12918	12951	0.39126
chr1	12951	12956	0.0
chr1	12956	12976	0.39126
chr1	12976	12998	0.78252
chr1	12998	13019	0.39126
chr1	13019	13026	0.0
chr1	13026	13027	0.39126
chr1	13027	13070	0.78252
chr1	13070	13071	0.39126
chr1	13071	13093	0.0
chr1	13093	13099	0.39126
chr1	13099	13101	0.78252
chr1	13101	13135	1.17378
chr1	13135	13141	0.78252
chr1	13141	13142	1.56504
chr1	13142	13145	1.17378
chr1	13145	13185	0.78252
chr1	13185	13207	0.0
chr1	13207	13208	0.39126
chr1	13208	13220	0.78252
chr1	13220	13223	1.17378
chr1	13223	13226	1.56504
chr1	13226	13228	1.9563
chr1	13228	13230	2.34756
chr1	13230	13251	2.73882
chr1	13251	13259	2.34756
chr1	13259	13264	2.73882
chr1	13264	13266	2.34756
chr1	13266	13267	2.73882
chr1	13267	13269	2.34756
chr1	13269	13273	1.56504
chr1	13273	13295	1.17378
chr1	13295	13302	0.78252
chr1	13302	13310	0.39126
chr1	13310	13376	0.0
chr1	13376	13389	0.39126
chr1	13389	13420	0.78252
chr1	13420	13422	0.39126
chr1	13422	13423	0.78252
chr1	13423	13424	1.56504
chr1	13424	13425	1.9563
chr1	13425	13427	2.34756
chr1	13427	13429	2.73882
chr1	13429	13433	3.13008
chr1	13433	13440	2.73882
chr1	13440	13465	3.13008
chr1	13465	13466	2.73882
chr1	13466	13467	2.34756
chr1	13467	13469	1.56504
chr1	13469	13483	1.17378
chr1	13483	13490	0.78252
chr1	13490	13497	1.17378
chr1	13497	13508	1.56504
chr1	13508	13513	2.34756
chr1	13513	13517	1.9563
chr1	13517	13524	1.56504
chr1	13524	13534	1.9563
chr1	13534	13541	1.56504
chr1	13541	13552	1.17378
chr1	13552	13554	0.39126
chr1	13554	13557	0.78252
chr1	13557	13559	1.17378
chr1	13559	13568	1.56504
chr1	13568	13572	1.17378
chr1	13572	13576	1.56504
chr1	13576	13581	2.34756
chr1	13581	13582	2.73882
chr1	13582	13583	2.34756
chr1	13583	13597	2.73882
chr1	13597	13600	2.34756
chr1	13600	13616	1.9563
chr1	13616	13620	1.56504
chr1	13620	13623	0.78252
chr1	13623	13624	1.56504
chr1	13624	13625	1.9563
chr1	13625	13626	1.56504
chr1	13626	13627	1.9563
chr1	13627	13635	1.56504
chr1	13635	13654	1.9563
chr1	13654	13657	1.56504
chr1	13657	13663	1.9563
chr1	13663	13666	2.34756
chr1	13666	13667	1.9563
chr1	13667	13676	1.56504
chr1	13676	13685	1.17378
chr1	13685	13688	1.56504
chr1	13688	13707	1.9563
chr1	13707	13714	1.56504
chr1	13714	13722	1.17378
chr1	13722	13729	1.56504
chr1	13729	13731	1.17378
chr1	13731	13743	0.78252
chr1	13743	13749	0.39126
chr1	13749	13754	0.78252
chr1	13754	13756	1.17378
chr1	13756	13757	1.56504
chr1	13757	13765	1.9563
chr1	13765	13772	1.56504
chr1	13772	13778	1.9563
chr1	13778	13793	2.34756
chr1	13793	13798	1.9563
chr1	13798	13799	1.56504
chr1	13799	13801	1.17378
chr1	13801	13811	0.78252
chr1	13811	13815	1.17378
chr1	13815	13817	0.78252
chr1	13817	13822	1.17378
chr1	13822	13841	0.78252
chr1	13841	13849	1.17378
chr1	13849	13855	0.78252
chr1	13855	13861	0.39126
chr1	13861	13864	0.78252
chr1	13864	13884	1.17378
chr1	13884	13886	0.78252
chr1	13886	13890	1.17378
chr1	13890	13896	1.56504
chr1	13896	13899	1.9563
chr1	13899	13905	2.34756
chr1	13905	13908	1.9563
chr1	13908	13929	1.56504
chr1	13929	13934	1.17378
chr1	13934	13937	0.78252
chr1	13937	13942	0.39126
chr1	13942	13961	0.0
chr1	13961	14002	0.39126
chr1	14002	14003	0.78252
chr1	14003	14046	0.39126
chr1	14046	14108	0.0
chr1	14108	14140	0.39126
chr1	14140	14158	0.0
chr1	14158	14191	0.78252
chr1	14191	14201	1.17378
chr1	14201	14234	0.39126
chr1	14234	14239	0.0
chr1	14239	14283	0.39126
chr1	14283	14295	0.0
chr1	14295	14312	0.78252
chr1	14312	14321	1.17378
chr1	14321	14335	1.56504
chr1	14335	14339	1.9563
chr1	14339	14355	1.17378
chr1	14355	14365	0.78252
chr1	14365	14379	0.39126
chr1	14379	14416	0.0
chr1	14416	14460	0.78252
chr1	14460	14521	0.0
chr1	14521	14563	0.78252
chr1	14563	14564	0.39126
chr1	14564	14648	0.0
chr1	14648	14691	0.39126
chr1	14691	14763	0.0
chr1	14763	14764	0.39126
chr1	14764	14776	0.78252
chr1	14776	14807	1.17378
chr1	14807	14808	0.78252
chr1	14808	14810	0.39126
chr1	14810	14814	0.78252
chr1	14814	14819	1.17378
chr1	14819	14820	1.9563
chr1	14820	14822	1.56504
chr1	14822	14852	1.9563
chr1	14852	14853	1.56504
chr1	14853	14863	1.17378
chr1	14863	14866	0.39126
chr1	14866	14922	0.0
chr1	14922	14935	0.39126
chr1	14935	14962	0.78252
chr1	14962	14965	1.17378
chr1	14965	14966	0.78252
chr1	14966	14979	1.17378
chr1	14979	15006	0.78252
chr1	15006	15008	0.39126
chr1	15008	15012	0.0
chr1	15012	15056	0.39126
chr1	15056	15067	0.0
chr1	15067	15111	0.39126
chr1	15111	15142	0.0
chr1	15142	15143	0.39126
chr1	15143	15165	1.17378
chr1	15165	15185	1.56504
chr1	15185	15186	1.9563
chr1	15186	15191	0.78252
chr1	15191	15192	1.17378
chr1	15192	15198	1.56504
chr1	15198	15209	1.9563
chr1	15209	15229	1.56504
chr1	15229	15235	1.17378
chr1	15235	15236	0.78252
chr1	15236	15240	0.39126
chr1	15240	15271	0.0
chr1	15271	15314	0.39126
chr1	15314	15340	0.0
chr1	15340	15341	0.39126
chr1	15341	15342	0.78252
chr1	15342	15383	1.17378
chr1	15383	15384	0.78252
chr1	15384	15385	0.39126
chr1	15385	15418	0.0
chr1	15418	15423	0.39126
chr1	15423	15436	0.78252
chr1	15436	15439	1.17378
chr1	15439	15440	1.56504
chr1	15440	15451	1.9563
chr1	15451	15460	2.34756
chr1	15460	15467	1.9563
chr1	15467	15472	1.56504
chr1	15472	15480	1.9563
chr1	15480	15483	1.56504
chr1	15483	15484	1.17378
chr1	15484	15495	0.78252
chr1	15495	15513	0.39126
chr1	15513	15546	0.0
chr1	15546	15555	0.39126
chr1	15555	15556	0.78252
chr1	15556	15558	1.17378
chr1	15558	15559	1.56504
chr1	15559	15588	1.9563
chr1	15588	15599	1.56504
chr1	15599	15600	1.17378
chr1	15600	15602	0.78252
chr1	15602	15603	0.39126
chr1	15603	15651	0.0
chr1	15651	15656	0.39126
chr1	15656	15695	0.78252
chr1	15695	15700	0.39126
chr1	15700	15710	0.0
chr1	15710	15712	0.39126
chr1	15712	15737	0.78252
chr1	15737	15751	1.17378
chr1	15751	15756	0.78252
chr1	15756	15765	0.39126
chr1	15765	15779	0.78252
chr1	15779	15782	0.39126
chr1	15782	15809	0.78252
chr1	15809	15826	0.39126
chr1	15826	15880	0.0
chr1	15880	15924	0.78252
chr1	15924	15927	0.0
chr1	15927	15971	0.39126
chr1	15971	15976	0.0
chr1	15976	15991	0.39126
chr1	15991	15993	0.78252
chr1	15993	16010	1.17378
chr1	16010	16018	1.56504
chr1	16018	16026	1.17378
chr1	16026	16035	1.56504
chr1	16035	16036	1.17378
chr1	16036	16054	0.78252
chr1	16054	16061	0.39126
chr1	16061	16069	0.78252
chr1	16069	16100	0.39126
chr1	16100	16141	0.0
chr1	16141	16178	0.39126
chr1	16178	16185	0.78252
chr1	16185	16192	0.39126
chr1	16192	16208	0.78252
chr1	16208	16219	1.17378
chr1	16219	16220	1.56504
chr1	16220	16222	1.9563
chr1	16222	16252	1.56504
chr1	16252	16263	1.17378
chr1	16263	16264	0.78252
chr1	16264	16271	0.39126
chr1	16271	16280	0.78252
chr1	16280	16317	0.39126
chr1	16317	16318	0.78252
chr1	16318	16358	1.17378
chr1	16358	16360	0.78252
chr1	16360	16392	0.39126
chr1	16392	16393	0.0
chr1	16393	16396	0.39126
chr1	16396	16402	0.78252
chr1	16402	16405	1.17378
chr1	16405	16412	0.78252
chr1	16412	16424	1.17378
chr1	16424	16427	1.56504
chr1	16427	16430	1.9563
chr1	16430	16431	2.34756
chr1	16431	16432	2.73882
chr1	16432	16439	3.13008
chr1	16439	16445	2.73882
chr1	16445	16449	2.34756
chr1	16449	16473	1.9563
chr1	16473	16475	1.56504
chr1	16475	16476	1.17378
chr1	16476	16512	0.78252
chr1	16512	16514	0.39126
chr1	16514	16518	0.0
chr1	16518	16558	0.39126
chr1	16558	16559	0.78252
chr1	16559	16561	1.17378
chr1	16561	16562	1.56504
chr1	16562	16588	1.17378
chr1	16588	16603	0.78252
chr1	16603	16604	0.39126
chr1	16604	16693	0.0
chr1	16693	16710	0.39126
chr1	16710	16725	1.17378
chr1	16725	16726	1.56504
chr1	16726	16727	1.9563
chr1	16727	16737	2.34756
chr1	16737	16751	1.9563
chr1	16751	16752	1.56504
chr1	16752	16765	1.17378
chr1	16765	16769	1.56504
chr1	16769	16771	0.78252
chr1	16771	16809	0.39126
chr1	16809	16822	0.0
chr1	16822	16833	0.39126
chr1	16833	16836	0.78252
chr1	16836	16837	1.17378
chr1	16837	16842	1.56504
chr1	16842	16866	1.9563
chr1	16866	16874	1.56504
chr1	16874	16879	1.17378
chr1	16879	16881	0.78252
chr1	16881	16886	0.39126
chr1	16886	16934	0.0
chr1	16934	16958	0.39126
chr1	16958	16978	0.78252
chr1	16978	16999	0.39126
chr1	16999	17052	0.0
chr1	17052	17075	0.39126
chr1	17075	17091	0.78252
chr1	17091	17114	0.39126
chr1	17114	17118	1.17378
chr1	17118	17133	1.56504
chr1	17133	17145	1.9563
chr1	17145	17151	2.34756
chr1	17151	17157	2.73882
chr1	17157	17161	1.9563
chr1	17161	17162	2.34756
chr1	17162	17163	1.9563
chr1	17163	17177	1.56504
chr1	17177	17189	1.17378
chr1	17189	17194	0.78252
chr1	17194	17205	0.39126
chr1	17205	17255	0.0
chr1	17255	17257	0.39126
chr1	17257	17299	0.78252
chr1	17299	17300	0.39126
chr1	17300	17329	0.0
chr1	17329	17340	0.39126
chr1	17340	17373	0.78252
chr1	17373	17383	0.39126
chr1	17383	17470	0.0
chr1	17470	17471	0.39126
chr1	17471	17472	0.78252
chr1	17472	17501	1.17378
chr1	17501	17512	1.56504
chr1	17512	17515	1.17378
chr1	17515	17538	0.39126
chr1	17538	17542	0.0
chr1	17542	17543	0.39126
chr1	17543	17546	0.78252
chr1	17546	17547	1.56504
chr1	17547	17548	2.34756
chr1	17548	17574	2.73882
chr1	17574	17576	3.13008
chr1	17576	17577	2.73882
chr1	17577	17581	2.34756
chr1	17581	17590	1.9563
chr1	17590	17591	1.17378
chr1	17591	17601	0.39126
chr1	17601	17602	0.78252
chr1	17602	17612	1.17378
chr1	17612	17618	1.56504
chr1	17618	17620	1.17378
chr1	17620	17641	1.56504
chr1	17641	17644	1.17378
chr1	17644	17645	0.78252
chr1	17645	17655	0.39126
chr1	17655	17664	0.78252
chr1	17664	17686	0.39126
chr1	17686	17730	0.0
chr1	17730	17735	0.39126
chr1	17735	17744	0.78252
chr1	17744	17765	1.17378
chr1	17765	17779	0.78252
chr1	17779	17788	0.39126
chr1	17788	17794	0.0
chr1	17794	17795	0.39126
chr1	17795	17797	0.78252
chr1	17797	17809	1.56504
chr1	17809	17811	1.9563
chr1	17811	17815	2.34756
chr1	17815	17816	2.73882
chr1	17816	17817	2.34756
chr1	17817	17834	2.73882
chr1	17834	17838	2.34756
chr1	17838	17840	1.9563
chr1	17840	17842	1.56504
chr1	17842	17851	1.17378
chr1	17851	17858	0.39126
chr1	17858	17886	0.0
chr1	17886	17887	0.39126
chr1	17887	17888	0.78252
chr1	17888	17889	1.17378
chr1	17889	17894	1.56504
chr1	17894	17898	2.34756
chr1	17898	17905	2.73882
chr1	17905	17919	3.52134
chr1	17919	17929	2.73882
chr1	17929	17931	2.34756
chr1	17931	17937	1.56504
chr1	17937	17938	1.17378
chr1	17938	17949	0.78252
chr1	17949	17955	0.0
chr1	17955	17959	0.39126
[truncated: 95 more rows]
