# Supplementary material for: Structural modularity of the XIST ribonucleoprotein complex
Source: Nat Commun. 2020 Dec 2;11:6163. doi: 10.1038/s41467-020-20040-3 (PMC7710737; doi:10.1038/s41467-020-20040-3)
Supplement: Supplementary file 6 — Source Data [file 41467_2020_20040_MOESM6_ESM.zip › sourcedata/fig2efgi/K562_CSTF2T_0_neg_XIST_1_hsXIST.bedgraph]

chr1	0	30	0.0
chr1	30	43	0.190896
chr1	43	45	0.381792
chr1	45	46	0.572689
chr1	46	47	0.954481
chr1	47	48	1.14538
chr1	48	49	1.90896
chr1	49	65	2.09986
chr1	65	67	2.48165
chr1	67	73	2.67255
chr1	73	79	2.48165
chr1	79	86	2.29075
chr1	86	88	1.90896
chr1	88	89	1.71807
chr1	89	90	0.954481
chr1	90	92	0.763585
chr1	92	106	0.381792
chr1	106	113	0.190896
chr1	113	117	0.381792
chr1	117	124	0.572689
chr1	124	135	0.763585
chr1	135	152	0.572689
chr1	152	154	0.381792
chr1	154	168	0.190896
chr1	168	196	0.0
chr1	196	197	0.190896
chr1	197	198	0.381792
chr1	198	199	0.572689
chr1	199	200	0.763585
chr1	200	207	0.954481
chr1	207	226	1.14538
chr1	226	234	0.954481
chr1	234	237	0.763585
chr1	237	240	0.572689
chr1	240	248	0.381792
chr1	248	251	0.572689
chr1	251	257	0.381792
chr1	257	262	0.572689
chr1	262	283	0.763585
chr1	283	290	0.572689
chr1	290	291	0.763585
chr1	291	299	0.572689
chr1	299	304	0.381792
chr1	304	305	0.572689
chr1	305	306	0.763585
chr1	306	323	0.572689
chr1	323	325	0.763585
chr1	325	340	0.572689
chr1	340	342	0.381792
chr1	342	346	0.572689
chr1	346	349	0.763585
chr1	349	366	0.954481
chr1	366	368	1.14538
chr1	368	370	1.52717
chr1	370	382	1.90896
chr1	382	390	1.71807
chr1	390	396	1.52717
chr1	396	398	1.33627
chr1	398	402	1.14538
chr1	402	407	0.954481
chr1	407	409	0.763585
chr1	409	410	0.954481
chr1	410	411	0.763585
chr1	411	412	1.52717
chr1	412	414	1.71807
chr1	414	428	1.52717
chr1	428	432	1.33627
chr1	432	441	1.14538
chr1	441	442	0.954481
chr1	442	452	0.763585
chr1	452	453	0.572689
chr1	453	456	0.381792
chr1	456	477	0.190896
chr1	477	496	0.381792
chr1	496	497	0.572689
chr1	497	501	0.190896
chr1	501	502	0.381792
chr1	502	504	0.763585
chr1	504	505	0.954481
chr1	505	513	1.14538
chr1	513	518	1.33627
chr1	518	521	1.52717
chr1	521	532	1.71807
chr1	532	536	1.90896
chr1	536	537	1.71807
chr1	537	538	1.90896
chr1	538	540	2.09986
chr1	540	545	1.90896
chr1	545	548	1.33627
chr1	548	557	1.14538
chr1	557	561	0.954481
chr1	561	566	0.763585
chr1	566	575	0.572689
chr1	575	592	0.190896
chr1	592	603	0.0
chr1	603	604	0.190896
chr1	604	606	0.381792
chr1	606	608	0.572689
chr1	608	636	0.763585
chr1	636	647	0.572689
chr1	647	650	0.190896
chr1	650	651	0.572689
chr1	651	652	0.763585
chr1	652	654	0.572689
chr1	654	655	0.763585
chr1	655	656	0.954481
chr1	656	686	1.14538
chr1	686	693	0.763585
chr1	693	694	0.572689
chr1	694	695	0.381792
chr1	695	696	0.572689
chr1	696	705	0.763585
chr1	705	709	0.954481
chr1	709	721	1.14538
chr1	721	739	1.52717
chr1	739	741	0.954481
chr1	741	745	1.33627
chr1	745	749	1.52717
chr1	749	750	1.33627
chr1	750	751	1.14538
chr1	751	764	0.954481
chr1	764	774	0.381792
chr1	774	778	0.190896
chr1	778	783	0.381792
chr1	783	802	0.763585
chr1	802	810	0.954481
chr1	810	811	0.763585
chr1	811	824	0.381792
chr1	824	825	0.572689
chr1	825	829	0.763585
chr1	829	834	0.572689
chr1	834	837	0.763585
chr1	837	839	0.572689
chr1	839	840	0.954481
chr1	840	841	1.33627
chr1	841	842	1.71807
chr1	842	844	1.90896
chr1	844	847	2.09986
chr1	847	848	2.29075
chr1	848	855	2.48165
chr1	855	859	2.67255
chr1	859	860	2.86344
chr1	860	868	3.05434
chr1	868	869	3.24524
chr1	869	876	3.05434
chr1	876	879	2.86344
chr1	879	881	3.05434
chr1	881	882	2.86344
chr1	882	883	2.67255
chr1	883	884	2.48165
chr1	884	885	2.29075
chr1	885	887	1.90896
chr1	887	888	1.71807
chr1	888	889	1.90896
chr1	889	890	2.09986
chr1	890	892	1.90896
chr1	892	898	2.09986
chr1	898	903	1.90896
chr1	903	904	1.71807
chr1	904	907	1.90896
chr1	907	910	2.29075
chr1	910	912	2.48165
chr1	912	916	2.09986
chr1	916	918	2.29075
chr1	918	923	2.09986
chr1	923	925	1.90896
chr1	925	926	1.71807
chr1	926	929	1.90896
chr1	929	932	1.71807
chr1	932	933	1.52717
chr1	933	936	1.33627
chr1	936	937	1.14538
chr1	937	938	1.33627
chr1	938	943	0.954481
chr1	943	949	1.14538
chr1	949	951	0.954481
chr1	951	953	0.763585
chr1	953	960	1.14538
chr1	960	961	1.33627
chr1	961	962	1.52717
chr1	962	969	1.71807
chr1	969	971	1.52717
chr1	971	981	1.71807
chr1	981	984	1.52717
chr1	984	989	1.90896
chr1	989	990	2.09986
chr1	990	993	2.29075
chr1	993	997	2.48165
chr1	997	1000	2.29075
chr1	1000	1001	2.48165
chr1	1001	1005	2.29075
chr1	1005	1007	2.09986
chr1	1007	1008	2.29075
chr1	1008	1009	2.48165
chr1	1009	1010	2.67255
chr1	1010	1013	3.24524
chr1	1013	1015	3.43613
chr1	1015	1016	3.62703
chr1	1016	1021	3.81792
chr1	1021	1024	4.39061
chr1	1024	1025	4.19972
chr1	1025	1032	3.81792
chr1	1032	1033	3.62703
chr1	1033	1034	3.43613
chr1	1034	1037	3.24524
chr1	1037	1038	3.43613
chr1	1038	1041	3.24524
chr1	1041	1046	3.05434
chr1	1046	1047	2.67255
chr1	1047	1049	2.48165
chr1	1049	1050	2.29075
chr1	1050	1051	2.09986
chr1	1051	1052	1.90896
chr1	1052	1053	1.71807
chr1	1053	1054	1.52717
chr1	1054	1055	0.763585
chr1	1055	1059	0.572689
chr1	1059	1060	0.763585
chr1	1060	1064	0.572689
chr1	1064	1071	0.381792
chr1	1071	1073	0.572689
chr1	1073	1074	0.954481
chr1	1074	1075	1.14538
chr1	1075	1076	1.33627
chr1	1076	1078	1.52717
chr1	1078	1081	1.71807
chr1	1081	1088	1.52717
chr1	1088	1092	1.71807
chr1	1092	1098	1.90896
chr1	1098	1100	2.09986
chr1	1100	1101	2.29075
chr1	1101	1102	2.48165
chr1	1102	1103	2.67255
chr1	1103	1104	2.48165
chr1	1104	1105	2.67255
chr1	1105	1106	2.86344
chr1	1106	1107	3.05434
chr1	1107	1108	3.24524
chr1	1108	1112	3.62703
chr1	1112	1116	3.43613
chr1	1116	1118	3.05434
chr1	1118	1119	2.86344
chr1	1119	1120	2.67255
chr1	1120	1132	2.29075
chr1	1132	1133	2.09986
chr1	1133	1135	2.29075
chr1	1135	1136	2.09986
chr1	1136	1142	1.71807
chr1	1142	1143	1.52717
chr1	1143	1144	1.33627
chr1	1144	1149	0.954481
chr1	1149	1151	0.763585
chr1	1151	1152	0.572689
chr1	1152	1155	0.763585
chr1	1155	1165	0.954481
chr1	1165	1167	1.14538
chr1	1167	1170	1.33627
chr1	1170	1171	1.71807
chr1	1171	1173	1.90896
chr1	1173	1176	2.09986
chr1	1176	1177	2.29075
chr1	1177	1182	1.90896
chr1	1182	1196	2.09986
chr1	1196	1198	1.71807
chr1	1198	1202	1.52717
chr1	1202	1204	1.71807
chr1	1204	1209	1.90896
chr1	1209	1211	2.09986
chr1	1211	1212	1.90896
chr1	1212	1215	1.71807
chr1	1215	1216	1.52717
chr1	1216	1219	1.33627
chr1	1219	1220	1.52717
chr1	1220	1221	1.33627
chr1	1221	1222	1.52717
chr1	1222	1223	1.71807
chr1	1223	1224	1.90896
chr1	1224	1226	2.09986
chr1	1226	1227	1.90896
chr1	1227	1228	2.09986
chr1	1228	1235	2.29075
chr1	1235	1238	2.09986
chr1	1238	1242	1.90896
chr1	1242	1247	2.09986
chr1	1247	1250	1.90896
chr1	1250	1252	1.71807
chr1	1252	1254	1.52717
chr1	1254	1255	1.71807
chr1	1255	1257	1.90896
chr1	1257	1262	2.09986
chr1	1262	1264	1.52717
chr1	1264	1265	1.33627
chr1	1265	1267	1.71807
chr1	1267	1268	1.90896
chr1	1268	1271	1.71807
chr1	1271	1272	1.52717
chr1	1272	1275	1.33627
chr1	1275	1280	1.52717
chr1	1280	1282	1.71807
chr1	1282	1285	1.52717
chr1	1285	1286	2.09986
chr1	1286	1287	1.90896
chr1	1287	1295	2.09986
chr1	1295	1296	1.90896
chr1	1296	1299	1.71807
chr1	1299	1306	1.52717
chr1	1306	1308	1.71807
chr1	1308	1310	1.90896
chr1	1310	1313	1.71807
chr1	1313	1318	1.90896
chr1	1318	1324	1.71807
chr1	1324	1325	1.52717
chr1	1325	1328	1.90896
chr1	1328	1329	1.71807
chr1	1329	1331	1.14538
chr1	1331	1335	1.52717
chr1	1335	1336	1.71807
chr1	1336	1337	1.90896
chr1	1337	1338	2.29075
chr1	1338	1339	2.48165
chr1	1339	1341	2.67255
chr1	1341	1342	2.48165
chr1	1342	1343	2.86344
chr1	1343	1344	3.24524
chr1	1344	1346	3.43613
chr1	1346	1348	3.62703
chr1	1348	1349	3.81792
chr1	1349	1352	4.19972
chr1	1352	1353	4.39061
chr1	1353	1357	4.58151
chr1	1357	1359	4.77241
chr1	1359	1361	4.9633
chr1	1361	1364	5.1542
chr1	1364	1366	4.77241
chr1	1366	1370	4.58151
chr1	1370	1371	4.19972
chr1	1371	1372	3.81792
chr1	1372	1374	4.00882
chr1	1374	1375	3.81792
chr1	1375	1378	3.62703
chr1	1378	1380	3.43613
chr1	1380	1381	3.05434
chr1	1381	1382	2.86344
chr1	1382	1384	2.48165
chr1	1384	1385	2.29075
chr1	1385	1387	2.09986
chr1	1387	1392	1.90896
chr1	1392	1393	1.71807
chr1	1393	1395	1.33627
chr1	1395	1396	0.763585
chr1	1396	1397	0.190896
chr1	1397	1420	0.0
chr1	1420	1426	0.190896
chr1	1426	1433	0.572689
chr1	1433	1439	0.954481
chr1	1439	1440	1.14538
chr1	1440	1442	1.33627
chr1	1442	1443	1.52717
chr1	1443	1448	1.71807
chr1	1448	1451	1.52717
chr1	1451	1454	1.71807
chr1	1454	1458	1.90896
chr1	1458	1461	1.71807
chr1	1461	1469	1.90896
chr1	1469	1476	1.71807
chr1	1476	1477	1.90896
chr1	1477	1482	1.52717
chr1	1482	1484	1.33627
chr1	1484	1485	1.14538
chr1	1485	1486	1.33627
chr1	1486	1487	1.14538
chr1	1487	1495	0.954481
chr1	1495	1501	0.763585
chr1	1501	1502	0.572689
chr1	1502	1505	0.763585
chr1	1505	1508	0.572689
chr1	1508	1509	0.763585
chr1	1509	1514	1.14538
chr1	1514	1517	1.33627
chr1	1517	1520	1.52717
chr1	1520	1529	1.33627
chr1	1529	1533	1.14538
chr1	1533	1534	0.954481
chr1	1534	1544	0.763585
chr1	1544	1549	0.954481
chr1	1549	1552	1.14538
chr1	1552	1557	0.954481
chr1	1557	1561	1.14538
chr1	1561	1562	0.954481
chr1	1562	1563	1.33627
chr1	1563	1570	1.52717
chr1	1570	1571	1.71807
chr1	1571	1572	1.90896
chr1	1572	1577	2.09986
chr1	1577	1581	1.90896
chr1	1581	1587	2.09986
chr1	1587	1588	2.48165
chr1	1588	1590	2.67255
chr1	1590	1593	3.05434
chr1	1593	1597	2.67255
chr1	1597	1601	2.48165
chr1	1601	1604	2.29075
chr1	1604	1607	2.09986
chr1	1607	1610	1.90896
chr1	1610	1612	2.09986
chr1	1612	1613	2.29075
chr1	1613	1616	2.09986
chr1	1616	1621	1.90896
chr1	1621	1625	1.71807
chr1	1625	1626	1.33627
chr1	1626	1628	1.52717
chr1	1628	1631	1.90896
chr1	1631	1634	1.71807
chr1	1634	1644	1.33627
chr1	1644	1645	1.52717
chr1	1645	1647	1.90896
chr1	1647	1656	2.09986
chr1	1656	1658	1.90896
chr1	1658	1668	2.09986
chr1	1668	1671	1.71807
chr1	1671	1672	2.09986
chr1	1672	1676	1.71807
chr1	1676	1677	2.09986
chr1	1677	1678	2.48165
chr1	1678	1683	2.86344
chr1	1683	1685	3.05434
chr1	1685	1688	3.24524
chr1	1688	1689	3.05434
chr1	1689	1690	2.67255
chr1	1690	1691	2.86344
chr1	1691	1695	2.67255
chr1	1695	1698	2.86344
chr1	1698	1700	2.67255
chr1	1700	1703	2.86344
chr1	1703	1705	2.67255
chr1	1705	1708	2.29075
chr1	1708	1711	2.09986
chr1	1711	1719	2.29075
chr1	1719	1720	2.48165
chr1	1720	1721	2.29075
chr1	1721	1724	1.52717
chr1	1724	1726	1.90896
chr1	1726	1734	1.52717
chr1	1734	1737	1.33627
chr1	1737	1746	1.14538
chr1	1746	1747	0.954481
chr1	1747	1753	1.14538
chr1	1753	1759	0.954481
chr1	1759	1760	1.33627
chr1	1760	1762	1.52717
chr1	1762	1764	1.33627
chr1	1764	1766	1.52717
chr1	1766	1768	1.14538
chr1	1768	1769	1.33627
chr1	1769	1773	1.52717
chr1	1773	1781	1.71807
chr1	1781	1786	1.52717
chr1	1786	1787	1.90896
chr1	1787	1794	2.29075
chr1	1794	1800	2.48165
chr1	1800	1801	2.29075
chr1	1801	1802	2.48165
chr1	1802	1806	1.90896
chr1	1806	1808	1.71807
chr1	1808	1811	1.52717
chr1	1811	1814	1.33627
chr1	1814	1818	1.52717
chr1	1818	1826	1.33627
chr1	1826	1827	1.52717
chr1	1827	1829	1.71807
chr1	1829	1830	1.90896
chr1	1830	1833	1.71807
chr1	1833	1835	1.90896
chr1	1835	1838	2.09986
chr1	1838	1840	1.90896
chr1	1840	1842	2.29075
chr1	1842	1843	2.86344
chr1	1843	1846	2.67255
chr1	1846	1848	2.86344
chr1	1848	1849	3.05434
chr1	1849	1851	3.24524
chr1	1851	1852	3.43613
chr1	1852	1854	3.62703
chr1	1854	1855	3.81792
chr1	1855	1856	4.00882
chr1	1856	1862	3.81792
chr1	1862	1864	3.62703
chr1	1864	1865	3.81792
chr1	1865	1867	4.39061
chr1	1867	1868	4.58151
chr1	1868	1869	4.9633
chr1	1869	1870	5.1542
chr1	1870	1871	5.34509
chr1	1871	1872	6.49047
chr1	1872	1873	6.68137
chr1	1873	1874	6.87226
chr1	1874	1876	6.68137
chr1	1876	1877	6.87226
chr1	1877	1878	6.68137
chr1	1878	1879	7.06316
chr1	1879	1884	7.25406
chr1	1884	1886	6.87226
chr1	1886	1890	7.06316
chr1	1890	1893	6.87226
chr1	1893	1894	6.68137
chr1	1894	1895	6.49047
chr1	1895	1896	6.10868
chr1	1896	1897	5.72689
chr1	1897	1899	5.91778
chr1	1899	1903	5.72689
chr1	1903	1904	5.91778
chr1	1904	1907	6.10868
chr1	1907	1908	5.53599
chr1	1908	1910	5.72689
chr1	1910	1911	4.58151
chr1	1911	1912	4.39061
chr1	1912	1914	4.19972
chr1	1914	1919	3.24524
chr1	1919	1920	3.05434
chr1	1920	1924	2.67255
chr1	1924	1925	2.86344
chr1	1925	1926	3.05434
chr1	1926	1927	3.24524
chr1	1927	1929	3.62703
chr1	1929	1930	3.43613
chr1	1930	1936	3.24524
chr1	1936	1939	3.05434
chr1	1939	1941	2.86344
chr1	1941	1944	2.67255
chr1	1944	1945	2.29075
chr1	1945	1947	2.09986
chr1	1947	1948	1.71807
chr1	1948	1949	1.52717
chr1	1949	1957	1.33627
chr1	1957	1958	1.14538
chr1	1958	1959	1.33627
chr1	1959	1960	1.14538
chr1	1960	1964	0.763585
chr1	1964	1965	0.572689
chr1	1965	1970	0.381792
chr1	1970	1983	0.190896
chr1	1983	2053	0.0
chr1	2053	2055	0.190896
chr1	2055	2058	0.381792
chr1	2058	2064	0.572689
chr1	2064	2068	0.763585
chr1	2068	2070	0.954481
chr1	2070	2071	1.14538
chr1	2071	2072	1.33627
chr1	2072	2081	1.52717
chr1	2081	2088	1.71807
chr1	2088	2091	1.52717
chr1	2091	2099	1.33627
chr1	2099	2101	0.954481
chr1	2101	2104	1.14538
chr1	2104	2107	1.33627
chr1	2107	2111	1.52717
chr1	2111	2113	1.33627
chr1	2113	2115	1.14538
chr1	2115	2116	0.954481
chr1	2116	2123	1.14538
chr1	2123	2124	1.33627
chr1	2124	2126	1.14538
chr1	2126	2127	1.33627
chr1	2127	2140	1.52717
chr1	2140	2141	1.90896
chr1	2141	2148	1.71807
chr1	2148	2151	1.52717
chr1	2151	2152	1.33627
chr1	2152	2158	1.14538
chr1	2158	2164	0.954481
chr1	2164	2168	0.763585
chr1	2168	2170	0.572689
chr1	2170	2176	0.381792
chr1	2176	2177	0.572689
chr1	2177	2179	0.763585
chr1	2179	2184	1.14538
chr1	2184	2188	0.763585
chr1	2188	2219	0.954481
chr1	2219	2220	1.33627
chr1	2220	2222	0.954481
chr1	2222	2232	0.572689
chr1	2232	2237	0.381792
chr1	2237	2238	0.572689
chr1	2238	2244	0.763585
chr1	2244	2262	0.954481
chr1	2262	2267	0.572689
chr1	2267	2274	0.381792
chr1	2274	2275	0.572689
chr1	2275	2276	0.763585
chr1	2276	2278	0.954481
chr1	2278	2279	1.71807
chr1	2279	2283	2.29075
chr1	2283	2287	2.48165
chr1	2287	2299	2.29075
chr1	2299	2306	2.48165
chr1	2306	2310	2.29075
chr1	2310	2311	2.48165
chr1	2311	2316	2.86344
chr1	2316	2318	2.67255
chr1	2318	2319	2.48165
chr1	2319	2321	2.29075
chr1	2321	2322	2.09986
chr1	2322	2323	1.52717
chr1	2323	2327	0.954481
chr1	2327	2331	0.763585
chr1	2331	2343	0.954481
chr1	2343	2353	0.763585
chr1	2353	2354	0.572689
chr1	2354	2355	0.954481
chr1	2355	2372	0.763585
chr1	2372	2373	0.572689
chr1	2373	2379	0.763585
chr1	2379	2398	0.572689
chr1	2398	2408	0.381792
chr1	2408	2417	0.572689
chr1	2417	2427	0.381792
chr1	2427	2430	0.572689
chr1	2430	2432	0.763585
chr1	2432	2437	0.572689
chr1	2437	2439	0.381792
chr1	2439	2441	0.572689
chr1	2441	2442	0.763585
chr1	2442	2458	0.954481
chr1	2458	2471	1.14538
chr1	2471	2474	0.954481
chr1	2474	2476	0.763585
chr1	2476	2481	1.14538
chr1	2481	2484	0.954481
chr1	2484	2485	1.14538
chr1	2485	2488	0.954481
chr1	2488	2490	1.14538
chr1	2490	2491	0.954481
chr1	2491	2492	1.14538
chr1	2492	2511	1.33627
chr1	2511	2513	1.52717
chr1	2513	2514	1.71807
chr1	2514	2515	2.29075
chr1	2515	2516	2.48165
chr1	2516	2518	2.86344
chr1	2518	2520	3.05434
chr1	2520	2523	2.67255
chr1	2523	2527	2.86344
chr1	2527	2529	2.67255
chr1	2529	2532	2.48165
chr1	2532	2535	2.29075
chr1	2535	2536	2.09986
chr1	2536	2543	1.90896
chr1	2543	2544	1.71807
chr1	2544	2548	1.90896
chr1	2548	2549	1.52717
chr1	2549	2553	1.33627
chr1	2553	2555	1.14538
chr1	2555	2556	1.33627
chr1	2556	2557	1.52717
chr1	2557	2558	1.14538
chr1	2558	2559	1.33627
chr1	2559	2570	1.14538
chr1	2570	2571	1.52717
chr1	2571	2588	1.71807
chr1	2588	2594	1.52717
chr1	2594	2595	1.33627
chr1	2595	2596	1.52717
chr1	2596	2598	1.71807
chr1	2598	2599	1.90896
chr1	2599	2600	1.71807
chr1	2600	2602	1.52717
chr1	2602	2604	1.71807
chr1	2604	2609	1.90896
chr1	2609	2613	1.71807
chr1	2613	2617	1.52717
chr1	2617	2623	1.71807
chr1	2623	2627	2.09986
chr1	2627	2630	2.29075
chr1	2630	2633	2.48165
chr1	2633	2636	2.67255
chr1	2636	2637	3.24524
chr1	2637	2638	3.05434
chr1	2638	2639	3.24524
chr1	2639	2641	3.05434
chr1	2641	2646	2.86344
chr1	2646	2647	2.67255
chr1	2647	2658	2.48165
chr1	2658	2659	2.29075
chr1	2659	2660	1.90896
chr1	2660	2665	1.71807
chr1	2665	2667	1.52717
chr1	2667	2671	1.71807
chr1	2671	2674	1.52717
chr1	2674	2680	1.33627
chr1	2680	2681	0.763585
chr1	2681	2682	0.572689
chr1	2682	2685	0.190896
chr1	2685	2693	0.381792
chr1	2693	2701	0.572689
chr1	2701	2702	0.763585
chr1	2702	2709	0.954481
chr1	2709	2716	0.763585
chr1	2716	2718	0.954481
chr1	2718	2721	1.14538
chr1	2721	2728	1.33627
chr1	2728	2737	1.14538
chr1	2737	2745	0.954481
chr1	2745	2746	0.572689
chr1	2746	2754	0.381792
chr1	2754	2755	0.0
chr1	2755	2756	0.190896
chr1	2756	2776	0.381792
chr1	2776	2781	0.572689
chr1	2781	2782	0.954481
chr1	2782	2783	1.14538
chr1	2783	2784	1.33627
chr1	2784	2786	1.71807
chr1	2786	2787	1.90896
chr1	2787	2794	2.29075
chr1	2794	2796	2.48165
chr1	2796	2797	2.67255
chr1	2797	2799	2.48165
chr1	2799	2800	2.29075
chr1	2800	2803	2.48165
chr1	2803	2804	2.29075
chr1	2804	2807	2.67255
chr1	2807	2808	2.86344
chr1	2808	2809	3.05434
chr1	2809	2810	2.86344
chr1	2810	2819	3.05434
chr1	2819	2820	3.24524
chr1	2820	2821	2.86344
chr1	2821	2825	2.67255
chr1	2825	2827	2.48165
chr1	2827	2830	2.29075
chr1	2830	2831	2.09986
chr1	2831	2838	1.90896
chr1	2838	2839	1.33627
chr1	2839	2848	1.14538
chr1	2848	2851	0.954481
chr1	2851	2852	0.763585
chr1	2852	2854	0.572689
chr1	2854	2863	0.381792
chr1	2863	2895	0.190896
chr1	2895	2910	0.381792
chr1	2910	2915	0.572689
chr1	2915	2916	0.381792
chr1	2916	2918	0.572689
chr1	2918	2922	0.763585
chr1	2922	2924	1.14538
chr1	2924	2926	1.33627
chr1	2926	2932	1.52717
chr1	2932	2936	1.71807
chr1	2936	2944	1.90896
chr1	2944	2951	2.09986
chr1	2951	2954	1.90896
chr1	2954	2955	1.52717
chr1	2955	2956	1.33627
chr1	2956	2961	1.14538
chr1	2961	2965	0.954481
chr1	2965	2966	0.763585
chr1	2966	2968	0.572689
chr1	2968	2970	0.381792
chr1	2970	2975	0.190896
chr1	2975	2976	0.0
chr1	2976	2977	0.190896
chr1	2977	2979	0.381792
chr1	2979	2982	0.572689
chr1	2982	2990	0.763585
chr1	2990	2993	0.954481
chr1	2993	2995	1.14538
chr1	2995	2998	1.33627
chr1	2998	3001	1.52717
chr1	3001	3007	1.71807
chr1	3007	3009	1.90896
chr1	3009	3017	1.71807
chr1	3017	3018	1.90896
chr1	3018	3019	2.09986
chr1	3019	3023	1.90896
chr1	3023	3033	2.09986
chr1	3033	3034	1.90896
chr1	3034	3036	1.71807
chr1	3036	3037	1.52717
chr1	3037	3038	1.33627
chr1	3038	3040	2.48165
chr1	3040	3042	2.29075
chr1	3042	3043	2.48165
chr1	3043	3044	2.67255
chr1	3044	3046	2.86344
chr1	3046	3050	2.67255
chr1	3050	3057	2.86344
chr1	3057	3059	3.05434
chr1	3059	3060	3.24524
chr1	3060	3062	3.05434
chr1	3062	3066	2.67255
chr1	3066	3078	2.29075
chr1	3078	3080	2.09986
chr1	3080	3082	1.90896
chr1	3082	3084	0.954481
chr1	3084	3088	0.763585
chr1	3088	3090	0.572689
chr1	3090	3091	0.763585
chr1	3091	3100	0.954481
chr1	3100	3101	1.14538
chr1	3101	3103	0.954481
chr1	3103	3110	0.763585
chr1	3110	3120	0.954481
chr1	3120	3127	0.763585
chr1	3127	3130	0.954481
chr1	3130	3131	1.14538
chr1	3131	3134	1.33627
chr1	3134	3135	1.14538
chr1	3135	3136	0.954481
chr1	3136	3137	0.763585
chr1	3137	3140	0.954481
chr1	3140	3145	1.14538
chr1	3145	3147	1.33627
chr1	3147	3166	1.52717
chr1	3166	3170	1.71807
chr1	3170	3175	1.52717
chr1	3175	3177	1.33627
chr1	3177	3180	1.71807
chr1	3180	3184	1.33627
chr1	3184	3189	1.52717
chr1	3189	3191	1.71807
chr1	3191	3195	1.52717
chr1	3195	3197	1.71807
chr1	3197	3198	1.90896
chr1	3198	3210	1.71807
chr1	3210	3212	1.52717
chr1	3212	3214	1.33627
chr1	3214	3216	1.14538
chr1	3216	3218	1.33627
chr1	3218	3219	1.52717
chr1	3219	3220	1.90896
chr1	3220	3221	2.67255
chr1	3221	3222	2.86344
chr1	3222	3223	3.05434
chr1	3223	3224	3.24524
chr1	3224	3225	3.43613
chr1	3225	3229	3.24524
chr1	3229	3232	3.43613
chr1	3232	3233	4.00882
chr1	3233	3236	3.81792
chr1	3236	3237	4.00882
chr1	3237	3239	4.19972
chr1	3239	3248	3.81792
chr1	3248	3251	4.00882
chr1	3251	3252	4.19972
chr1	3252	3255	4.39061
chr1	3255	3259	4.58151
chr1	3259	3260	4.77241
chr1	3260	3261	4.58151
chr1	3261	3262	4.39061
chr1	3262	3263	3.62703
chr1	3263	3264	3.43613
chr1	3264	3265	3.24524
chr1	3265	3266	2.86344
chr1	3266	3267	2.67255
chr1	3267	3269	2.29075
chr1	3269	3275	2.48165
chr1	3275	3281	1.90896
chr1	3281	3285	1.71807
chr1	3285	3287	1.52717
chr1	3287	3291	1.71807
chr1	3291	3295	1.52717
chr1	3295	3298	0.954481
chr1	3298	3303	0.572689
chr1	3303	3305	0.381792
chr1	3305	3306	0.572689
chr1	3306	3309	0.763585
chr1	3309	3310	1.14538
chr1	3310	3317	1.33627
chr1	3317	3320	1.14538
chr1	3320	3324	1.33627
chr1	3324	3325	1.52717
chr1	3325	3335	1.33627
chr1	3335	3336	1.14538
chr1	3336	3337	1.33627
chr1	3337	3341	1.52717
chr1	3341	3342	0.954481
chr1	3342	3353	0.763585
chr1	3353	3354	0.572689
chr1	3354	3358	0.763585
chr1	3358	3359	1.14538
chr1	3359	3366	1.33627
chr1	3366	3367	1.52717
chr1	3367	3370	1.33627
chr1	3370	3372	1.52717
chr1	3372	3379	1.71807
chr1	3379	3386	1.33627
chr1	3386	3398	1.52717
chr1	3398	3402	1.33627
chr1	3402	3403	0.954481
chr1	3403	3405	0.572689
chr1	3405	3406	0.763585
chr1	3406	3407	0.954481
chr1	3407	3408	1.14538
chr1	3408	3410	1.33627
chr1	3410	3413	1.52717
chr1	3413	3416	1.90896
chr1	3416	3430	1.71807
chr1	3430	3437	1.52717
chr1	3437	3444	1.71807
chr1	3444	3445	1.90896
chr1	3445	3449	1.71807
chr1	3449	3450	1.52717
chr1	3450	3452	1.33627
chr1	3452	3453	1.52717
chr1	3453	3454	1.33627
chr1	3454	3456	0.954481
chr1	3456	3458	0.763585
chr1	3458	3471	0.954481
chr1	3471	3476	1.33627
chr1	3476	3480	1.52717
chr1	3480	3481	1.71807
chr1	3481	3482	1.52717
chr1	3482	3487	1.71807
chr1	3487	3488	1.52717
chr1	3488	3489	1.90896
chr1	3489	3491	2.09986
chr1	3491	3493	2.29075
chr1	3493	3496	2.67255
chr1	3496	3498	2.48165
chr1	3498	3502	2.67255
chr1	3502	3505	2.48165
chr1	3505	3508	2.67255
chr1	3508	3512	2.86344
chr1	3512	3515	2.67255
chr1	3515	3516	2.48165
chr1	3516	3518	2.67255
chr1	3518	3524	2.86344
chr1	3524	3525	2.67255
chr1	3525	3530	2.48165
chr1	3530	3531	2.29075
chr1	3531	3532	2.09986
chr1	3532	3533	1.71807
chr1	3533	3536	1.52717
chr1	3536	3537	1.71807
chr1	3537	3540	1.52717
chr1	3540	3547	1.71807
chr1	3547	3551	1.52717
chr1	3551	3552	1.33627
chr1	3552	3553	1.14538
chr1	3553	3555	0.954481
chr1	3555	3557	1.14538
chr1	3557	3559	0.954481
chr1	3559	3560	1.14538
chr1	3560	3561	0.954481
chr1	3561	3562	1.14538
chr1	3562	3566	0.954481
chr1	3566	3570	1.14538
chr1	3570	3575	0.954481
chr1	3575	3579	1.33627
chr1	3579	3584	1.52717
chr1	3584	3586	1.33627
chr1	3586	3592	1.52717
chr1	3592	3593	1.71807
chr1	3593	3594	1.90896
chr1	3594	3595	2.29075
chr1	3595	3597	2.48165
chr1	3597	3601	2.67255
chr1	3601	3603	2.48165
chr1	3603	3604	2.67255
chr1	3604	3605	2.86344
chr1	3605	3606	3.05434
chr1	3606	3609	3.24524
chr1	3609	3612	3.05434
chr1	3612	3617	2.86344
chr1	3617	3619	3.05434
chr1	3619	3621	2.86344
chr1	3621	3623	3.24524
chr1	3623	3624	3.62703
chr1	3624	3627	3.81792
chr1	3627	3629	4.00882
chr1	3629	3630	4.19972
chr1	3630	3635	4.00882
chr1	3635	3637	3.81792
chr1	3637	3639	3.24524
chr1	3639	3641	3.05434
chr1	3641	3643	2.86344
chr1	3643	3644	2.48165
chr1	3644	3646	2.29075
chr1	3646	3647	2.09986
chr1	3647	3648	1.90896
chr1	3648	3649	1.71807
chr1	3649	3654	1.33627
chr1	3654	3656	1.14538
chr1	3656	3657	1.33627
chr1	3657	3661	1.14538
chr1	3661	3667	0.954481
chr1	3667	3671	0.572689
chr1	3671	3672	0.381792
chr1	3672	3674	0.190896
chr1	3674	3677	0.381792
chr1	3677	3683	0.572689
chr1	3683	3684	0.763585
chr1	3684	3695	0.954481
chr1	3695	3698	1.14538
chr1	3698	3700	1.33627
chr1	3700	3701	1.14538
chr1	3701	3707	0.954481
chr1	3707	3721	1.14538
chr1	3721	3724	0.954481
chr1	3724	3727	1.14538
chr1	3727	3728	0.954481
chr1	3728	3731	0.763585
chr1	3731	3732	0.954481
chr1	3732	3734	1.14538
chr1	3734	3735	1.52717
chr1	3735	3737	1.90896
chr1	3737	3742	2.09986
chr1	3742	3743	1.90896
chr1	3743	3746	2.09986
chr1	3746	3755	2.29075
chr1	3755	3761	2.09986
chr1	3761	3762	2.29075
chr1	3762	3763	2.67255
chr1	3763	3764	2.86344
chr1	3764	3765	2.67255
chr1	3765	3775	2.86344
chr1	3775	3776	2.67255
chr1	3776	3778	2.48165
chr1	3778	3779	1.90896
chr1	3779	3782	1.52717
chr1	3782	3784	1.33627
chr1	3784	3786	1.14538
chr1	3786	3790	0.381792
chr1	3790	3797	0.572689
chr1	3797	3799	0.381792
chr1	3799	3808	0.190896
chr1	3808	3809	0.763585
chr1	3809	3815	0.954481
chr1	3815	3818	1.14538
chr1	3818	3819	1.33627
chr1	3819	3820	1.52717
chr1	3820	3822	1.71807
chr1	3822	3824	1.90896
chr1	3824	3827	2.29075
chr1	3827	3828	2.67255
chr1	3828	3832	2.86344
chr1	3832	3841	2.67255
chr1	3841	3842	2.86344
chr1	3842	3850	2.67255
chr1	3850	3852	2.86344
chr1	3852	3853	2.48165
chr1	3853	3855	2.29075
chr1	3855	3856	2.09986
chr1	3856	3857	2.48165
chr1	3857	3858	2.67255
chr1	3858	3859	2.48165
chr1	3859	3864	2.09986
chr1	3864	3866	1.90896
chr1	3866	3868	1.71807
chr1	3868	3875	1.33627
chr1	3875	3876	1.71807
chr1	3876	3877	2.09986
chr1	3877	3885	2.29075
chr1	3885	3886	2.09986
chr1	3886	3890	1.90896
chr1	3890	3891	2.09986
chr1	3891	3894	2.29075
chr1	3894	3900	2.09986
chr1	3900	3901	1.52717
chr1	3901	3903	1.33627
chr1	3903	3906	1.90896
chr1	3906	3908	1.71807
chr1	3908	3909	1.90896
chr1	3909	3915	2.29075
chr1	3915	3916	2.09986
chr1	3916	3917	2.48165
chr1	3917	3918	2.67255
chr1	3918	3919	3.05434
chr1	3919	3920	2.67255
chr1	3920	3922	2.86344
chr1	3922	3939	3.24524
chr1	3939	3941	3.43613
chr1	3941	3942	3.62703
chr1	3942	3947	4.00882
chr1	3947	3951	3.43613
chr1	3951	3952	3.24524
chr1	3952	3953	3.05434
chr1	3953	3954	2.67255
chr1	3954	3955	3.05434
chr1	3955	3959	3.43613
chr1	3959	3960	3.05434
chr1	3960	3962	3.24524
chr1	3962	3963	3.05434
chr1	3963	3964	3.24524
chr1	3964	3966	2.86344
chr1	3966	3968	2.67255
chr1	3968	3972	2.48165
chr1	3972	3973	2.67255
chr1	3973	3974	2.29075
chr1	3974	3979	2.48165
chr1	3979	3980	2.67255
chr1	3980	3981	2.86344
chr1	3981	3984	2.67255
chr1	3984	3986	2.48165
chr1	3986	3990	2.29075
chr1	3990	3997	2.09986
chr1	3997	3998	1.90896
chr1	3998	4001	1.33627
chr1	4001	4002	1.14538
chr1	4002	4004	0.954481
chr1	4004	4015	0.763585
chr1	4015	4018	0.572689
chr1	4018	4023	0.381792
chr1	4023	4026	0.190896
chr1	4026	4032	0.381792
chr1	4032	4034	0.572689
chr1	4034	4039	0.763585
chr1	4039	4043	0.572689
chr1	4043	4045	0.763585
chr1	4045	4049	0.954481
chr1	4049	4051	1.14538
chr1	4051	4055	1.33627
chr1	4055	4057	1.52717
chr1	4057	4063	1.33627
chr1	4063	4066	1.52717
chr1	4066	4070	1.71807
chr1	4070	4085	1.52717
chr1	4085	4087	1.71807
chr1	4087	4089	1.52717
chr1	4089	4090	1.33627
chr1	4090	4095	1.14538
chr1	4095	4097	0.954481
chr1	4097	4102	0.572689
chr1	4102	4110	0.381792
chr1	4110	4123	0.190896
chr1	4123	4136	0.0
chr1	4136	4145	0.381792
chr1	4145	4146	0.572689
chr1	4146	4180	0.763585
chr1	4180	4187	0.190896
chr1	4187	4189	0.381792
chr1	4189	4193	0.190896
chr1	4193	4198	0.381792
chr1	4198	4200	0.572689
chr1	4200	4203	0.763585
chr1	4203	4205	1.14538
chr1	4205	4207	1.33627
chr1	4207	4220	1.52717
chr1	4220	4231	1.71807
chr1	4231	4236	1.52717
chr1	4236	4238	1.33627
chr1	4238	4241	1.14538
chr1	4241	4243	0.954481
chr1	4243	4244	0.763585
chr1	4244	4246	0.572689
chr1	4246	4248	0.190896
chr1	4248	4254	0.954481
chr1	4254	4255	1.14538
chr1	4255	4256	1.33627
chr1	4256	4260	1.52717
chr1	4260	4261	1.90896
chr1	4261	4276	2.29075
chr1	4276	4279	2.48165
chr1	4279	4291	2.09986
chr1	4291	4292	1.90896
chr1	4292	4293	1.52717
chr1	4293	4294	1.71807
chr1	4294	4296	1.52717
chr1	4296	4297	1.90896
chr1	4297	4298	2.29075
chr1	4298	4299	2.48165
chr1	4299	4302	2.29075
chr1	4302	4304	2.09986
chr1	4304	4308	1.90896
chr1	4308	4314	1.71807
chr1	4314	4320	1.90896
chr1	4320	4322	2.09986
chr1	4322	4334	2.29075
chr1	4334	4335	2.09986
chr1	4335	4336	1.90896
chr1	4336	4338	1.71807
chr1	4338	4339	1.33627
chr1	4339	4341	0.954481
chr1	4341	4342	0.763585
chr1	4342	4343	0.572689
chr1	4343	4344	0.381792
chr1	4344	4359	0.572689
chr1	4359	4362	0.381792
chr1	4362	4364	0.190896
chr1	4364	4365	0.763585
chr1	4365	4366	0.954481
chr1	4366	4380	0.763585
chr1	4380	4381	0.954481
chr1	4381	4382	1.33627
chr1	4382	4383	1.52717
chr1	4383	4400	2.09986
chr1	4400	4402	1.90896
chr1	4402	4404	1.71807
chr1	4404	4405	1.90896
chr1	4405	4408	1.71807
chr1	4408	4410	1.52717
chr1	4410	4411	2.09986
chr1	4411	4413	2.29075
chr1	4413	4414	2.67255
chr1	4414	4416	3.05434
chr1	4416	4424	3.43613
chr1	4424	4425	3.24524
chr1	4425	4427	3.05434
chr1	4427	4429	2.29075
chr1	4429	4430	2.48165
chr1	4430	4440	2.67255
chr1	4440	4447	2.86344
chr1	4447	4448	2.48165
chr1	4448	4449	2.09986
chr1	4449	4451	1.71807
chr1	4451	4452	1.52717
chr1	4452	4453	1.33627
chr1	4453	4456	0.763585
chr1	4456	4473	0.954481
chr1	4473	4474	0.763585
chr1	4474	4475	0.572689
chr1	4475	4477	0.763585
chr1	4477	4491	1.14538
chr1	4491	4494	1.33627
chr1	4494	4501	1.52717
chr1	4501	4512	1.33627
chr1	4512	4515	1.14538
chr1	4515	4518	0.763585
chr1	4518	4521	0.572689
chr1	4521	4522	0.381792
chr1	4522	4523	1.14538
chr1	4523	4524	1.52717
chr1	4524	4525	1.71807
chr1	4525	4527	2.09986
chr1	4527	4529	2.29075
chr1	4529	4531	2.48165
chr1	4531	4532	2.67255
chr1	4532	4535	2.86344
chr1	4535	4537	2.67255
chr1	4537	4554	2.48165
chr1	4554	4555	2.29075
chr1	4555	4561	2.48165
chr1	4561	4562	2.29075
chr1	4562	4563	1.90896
chr1	4563	4565	1.33627
chr1	4565	4567	1.52717
chr1	4567	4569	1.14538
chr1	4569	4570	0.954481
chr1	4570	4572	0.763585
chr1	4572	4575	0.954481
chr1	4575	4588	0.763585
chr1	4588	4589	0.954481
chr1	4589	4590	1.14538
chr1	4590	4593	1.52717
chr1	4593	4594	1.71807
chr1	4594	4596	1.52717
chr1	4596	4600	1.71807
chr1	4600	4609	1.52717
chr1	4609	4615	1.33627
chr1	4615	4619	1.14538
chr1	4619	4623	1.33627
chr1	4623	4624	1.71807
chr1	4624	4625	1.14538
chr1	4625	4633	0.954481
chr1	4633	4640	0.572689
chr1	4640	4641	0.763585
chr1	4641	4647	0.954481
chr1	4647	4649	1.14538
chr1	4649	4660	1.33627
chr1	4660	4664	1.14538
chr1	4664	4667	1.52717
chr1	4667	4669	1.33627
chr1	4669	4670	1.52717
chr1	4670	4671	1.90896
chr1	4671	4672	2.09986
chr1	4672	4673	2.48165
chr1	4673	4677	2.86344
chr1	4677	4679	2.67255
chr1	4679	4680	3.24524
chr1	4680	4681	3.62703
chr1	4681	4685	4.00882
chr1	4685	4687	3.81792
chr1	4687	4692	4.19972
chr1	4692	4693	4.39061
chr1	4693	4694	4.77241
chr1	4694	4695	5.1542
chr1	4695	4696	4.9633
chr1	4696	4697	5.1542
chr1	4697	4698	4.77241
chr1	4698	4701	4.9633
chr1	4701	4704	5.1542
chr1	4704	4706	5.34509
chr1	4706	4708	5.1542
chr1	4708	4711	4.77241
chr1	4711	4713	4.58151
chr1	4713	4714	4.39061
chr1	4714	4715	4.19972
chr1	4715	4716	4.00882
chr1	4716	4719	3.81792
chr1	4719	4721	3.62703
chr1	4721	4722	4.00882
chr1	4722	4724	3.81792
chr1	4724	4725	3.24524
chr1	4725	4730	2.86344
chr1	4730	4731	3.24524
chr1	4731	4732	3.05434
chr1	4732	4735	2.86344
chr1	4735	4736	2.67255
chr1	4736	4737	2.48165
chr1	4737	4738	1.90896
chr1	4738	4740	2.09986
chr1	4740	4741	1.71807
chr1	4741	4744	1.52717
chr1	4744	4749	1.71807
chr1	4749	4763	1.90896
chr1	4763	4765	1.71807
chr1	4765	4768	1.33627
chr1	4768	4769	0.954481
chr1	4769	4770	0.763585
chr1	4770	4775	0.572689
chr1	4775	4776	0.763585
chr1	4776	4781	0.572689
chr1	4781	4793	0.763585
chr1	4793	4808	0.572689
chr1	4808	4813	0.763585
chr1	4813	4814	0.954481
chr1	4814	4815	1.14538
chr1	4815	4816	1.33627
chr1	4816	4817	0.954481
chr1	4817	4830	0.763585
chr1	4830	4831	0.954481
chr1	4831	4835	1.14538
chr1	4835	4848	1.52717
chr1	4848	4855	1.33627
chr1	4855	4858	1.14538
chr1	4858	4864	0.954481
chr1	4864	4865	1.14538
chr1	4865	4866	1.33627
chr1	4866	4869	1.14538
chr1	4869	4874	1.33627
chr1	4874	4875	0.954481
chr1	4875	4878	0.763585
chr1	4878	4880	0.954481
chr1	4880	4881	1.14538
chr1	4881	4890	1.33627
chr1	4890	4892	1.52717
chr1	4892	4896	1.71807
chr1	4896	4898	1.52717
chr1	4898	4899	1.33627
chr1	4899	4900	1.14538
chr1	4900	4908	0.954481
chr1	4908	4909	0.763585
chr1	4909	4925	1.14538
chr1	4925	4931	0.954481
chr1	4931	4936	1.14538
chr1	4936	4941	0.954481
chr1	4941	4953	1.14538
chr1	4953	4956	0.763585
chr1	4956	4957	0.954481
chr1	4957	4959	1.33627
chr1	4959	4960	1.71807
chr1	4960	4964	2.09986
chr1	4964	4965	2.29075
chr1	4965	4972	2.48165
chr1	4972	4976	2.09986
chr1	4976	4984	2.29075
chr1	4984	4986	2.09986
chr1	4986	4998	2.29075
chr1	4998	4999	2.09986
chr1	4999	5001	1.71807
chr1	5001	5003	1.33627
chr1	5003	5007	0.763585
chr1	5007	5008	0.572689
chr1	5008	5010	0.381792
chr1	5010	5018	0.190896
chr1	5018	5019	0.381792
chr1	5019	5036	0.572689
chr1	5036	5060	0.763585
chr1	5060	5061	0.572689
chr1	5061	5063	0.381792
chr1	5063	5079	0.190896
chr1	5079	5115	0.0
chr1	5115	5143	0.190896
chr1	5143	5144	0.381792
chr1	5144	5148	0.572689
chr1	5148	5155	0.381792
chr1	5155	5156	0.572689
chr1	5156	5159	0.763585
chr1	5159	5163	0.954481
chr1	5163	5170	1.14538
chr1	5170	5178	1.33627
chr1	5178	5186	1.52717
chr1	5186	5190	1.33627
chr1	5190	5191	1.14538
chr1	5191	5194	1.33627
chr1	5194	5198	1.52717
chr1	5198	5204	1.14538
chr1	5204	5208	0.763585
chr1	5208	5211	0.572689
chr1	5211	5213	0.381792
chr1	5213	5217	0.190896
chr1	5217	5219	0.572689
chr1	5219	5220	0.954481
chr1	5220	5221	1.90896
chr1	5221	5224	2.09986
chr1	5224	5225	2.29075
chr1	5225	5226	2.48165
chr1	5226	5227	2.67255
chr1	5227	5229	3.43613
chr1	5229	5231	3.62703
chr1	5231	5234	3.81792
chr1	5234	5261	4.00882
chr1	5261	5264	3.24524
chr1	5264	5265	2.29075
chr1	5265	5266	2.09986
chr1	5266	5268	1.90896
chr1	5268	5269	2.09986
chr1	5269	5271	1.90896
chr1	5271	5272	1.33627
chr1	5272	5277	1.52717
chr1	5277	5286	1.33627
chr1	5286	5302	1.52717
chr1	5302	5303	1.33627
chr1	5303	5304	1.14538
chr1	5304	5305	0.954481
chr1	5305	5312	0.763585
chr1	5312	5315	0.572689
chr1	5315	5320	0.381792
chr1	5320	5329	0.572689
chr1	5329	5348	0.381792
chr1	5348	5349	0.190896
chr1	5349	5351	0.381792
chr1	5351	5354	0.763585
chr1	5354	5359	1.14538
chr1	5359	5360	1.33627
chr1	5360	5361	1.14538
chr1	5361	5363	1.33627
chr1	5363	5371	1.52717
chr1	5371	5380	1.71807
chr1	5380	5381	1.90896
chr1	5381	5389	1.71807
chr1	5389	5391	1.90896
chr1	5391	5392	2.67255
chr1	5392	5397	2.48165
chr1	5397	5404	2.29075
chr1	5404	5406	2.09986
chr1	5406	5408	1.90896
chr1	5408	5409	1.71807
chr1	5409	5410	1.52717
chr1	5410	5416	1.71807
chr1	5416	5424	1.90896
chr1	5424	5431	1.71807
chr1	5431	5432	1.52717
chr1	5432	5433	1.14538
chr1	5433	5434	0.954481
chr1	5434	5435	0.763585
chr1	5435	5442	0.381792
chr1	5442	5455	0.572689
chr1	5455	5456	0.763585
chr1	5456	5460	1.14538
chr1	5460	5462	0.954481
chr1	5462	5464	1.14538
chr1	5464	5466	1.52717
chr1	5466	5469	1.71807
chr1	5469	5471	1.90896
chr1	5471	5473	2.09986
chr1	5473	5478	2.29075
chr1	5478	5480	2.48165
chr1	5480	5481	2.67255
chr1	5481	5482	2.86344
chr1	5482	5484	3.05434
chr1	5484	5487	2.86344
chr1	5487	5489	3.05434
chr1	5489	5495	3.24524
chr1	5495	5500	3.43613
chr1	5500	5502	3.05434
chr1	5502	5503	2.67255
chr1	5503	5506	2.29075
chr1	5506	5510	2.09986
chr1	5510	5511	1.90896
chr1	5511	5512	1.52717
chr1	5512	5513	1.71807
chr1	5513	5514	1.52717
chr1	5514	5516	1.71807
chr1	5516	5520	1.52717
chr1	5520	5521	1.14538
chr1	5521	5524	1.52717
chr1	5524	5531	1.33627
chr1	5531	5532	1.14538
chr1	5532	5534	1.33627
chr1	5534	5538	1.52717
chr1	5538	5546	1.71807
chr1	5546	5549	2.09986
chr1	5549	5556	1.90896
chr1	5556	5557	2.09986
chr1	5557	5560	1.71807
chr1	5560	5563	1.52717
chr1	5563	5565	1.90896
chr1	5565	5572	1.71807
chr1	5572	5575	1.52717
chr1	5575	5576	1.33627
chr1	5576	5578	1.14538
chr1	5578	5579	1.52717
chr1	5579	5582	1.71807
chr1	5582	5599	1.52717
chr1	5599	5600	2.09986
chr1	5600	5602	2.29075
chr1	5602	5605	2.48165
chr1	5605	5606	2.67255
chr1	5606	5616	2.86344
chr1	5616	5618	3.05434
chr1	5618	5619	2.86344
chr1	5619	5622	2.67255
chr1	5622	5625	2.48165
chr1	5625	5626	2.29075
chr1	5626	5627	2.48165
chr1	5627	5629	2.67255
chr1	5629	5630	2.86344
chr1	5630	5631	3.24524
chr1	5631	5640	3.05434
chr1	5640	5643	1.90896
chr1	5643	5646	1.71807
chr1	5646	5655	1.52717
chr1	5655	5657	1.71807
chr1	5657	5658	2.29075
chr1	5658	5664	2.09986
chr1	5664	5666	2.48165
chr1	5666	5670	2.29075
chr1	5670	5673	2.09986
chr1	5673	5674	1.90896
chr1	5674	5676	1.52717
chr1	5676	5692	1.71807
chr1	5692	5694	1.52717
chr1	5694	5695	1.33627
chr1	5695	5699	1.52717
chr1	5699	5700	1.33627
chr1	5700	5701	1.14538
chr1	5701	5707	0.954481
chr1	5707	5708	0.763585
chr1	5708	5711	0.572689
chr1	5711	5714	0.763585
chr1	5714	5716	1.14538
chr1	5716	5720	0.954481
chr1	5720	5724	0.763585
chr1	5724	5736	1.14538
chr1	5736	5738	0.954481
chr1	5738	5754	1.52717
chr1	5754	5757	1.33627
chr1	5757	5765	1.14538
chr1	5765	5767	1.33627
chr1	5767	5779	1.14538
chr1	5779	5780	0.763585
chr1	5780	5782	0.954481
chr1	5782	5783	0.763585
chr1	5783	5789	0.954481
chr1	5789	5797	1.14538
chr1	5797	5798	1.33627
chr1	5798	5799	1.52717
chr1	5799	5804	1.71807
chr1	5804	5812	2.09986
chr1	5812	5815	1.90896
chr1	5815	5817	2.09986
chr1	5817	5821	1.90896
chr1	5821	5823	2.09986
chr1	5823	5827	1.90896
chr1	5827	5833	2.29075
chr1	5833	5841	2.09986
chr1	5841	5842	1.71807
chr1	5842	5844	1.33627
chr1	5844	5845	1.52717
chr1	5845	5847	1.33627
chr1	5847	5848	1.52717
chr1	5848	5855	1.71807
chr1	5855	5859	1.52717
chr1	5859	5871	1.33627
chr1	5871	5883	0.954481
chr1	5883	5884	1.14538
chr1	5884	5886	1.52717
chr1	5886	5888	1.33627
chr1	5888	5890	1.14538
chr1	5890	5891	0.954481
chr1	5891	5900	0.572689
chr1	5900	5903	0.763585
chr1	5903	5910	0.954481
chr1	5910	5927	1.14538
chr1	5927	5928	0.954481
chr1	5928	5930	0.572689
chr1	5930	5940	0.763585
chr1	5940	5941	0.954481
chr1	5941	5944	1.14538
chr1	5944	5945	0.954481
chr1	5945	5947	1.14538
chr1	5947	5949	1.33627
chr1	5949	5954	1.52717
chr1	5954	5955	1.33627
chr1	5955	5965	1.52717
chr1	5965	5968	1.71807
chr1	5968	5969	1.90896
chr1	5969	5975	2.09986
chr1	5975	5978	1.90896
chr1	5978	5982	1.71807
chr1	5982	5983	1.90896
chr1	5983	5988	1.71807
chr1	5988	5989	1.52717
chr1	5989	5991	1.33627
chr1	5991	5993	1.14538
chr1	5993	6004	0.954481
chr1	6004	6006	1.14538
chr1	6006	6008	0.954481
chr1	6008	6012	0.763585
chr1	6012	6020	0.572689
chr1	6020	6024	0.381792
chr1	6024	6031	0.572689
chr1	6031	6044	0.763585
chr1	6044	6047	0.954481
chr1	6047	6059	0.572689
chr1	6059	6063	0.763585
chr1	6063	6065	0.954481
chr1	6065	6066	1.14538
chr1	6066	6067	1.33627
chr1	6067	6077	1.71807
chr1	6077	6085	1.90896
chr1	6085	6086	2.29075
chr1	6086	6087	2.48165
chr1	6087	6088	2.29075
chr1	6088	6092	2.48165
chr1	6092	6093	2.67255
chr1	6093	6094	2.48165
chr1	6094	6099	2.67255
chr1	6099	6100	2.48165
chr1	6100	6101	2.67255
chr1	6101	6104	3.81792
chr1	6104	6109	4.00882
chr1	6109	6111	3.81792
chr1	6111	6114	3.62703
chr1	6114	6125	3.43613
chr1	6125	6126	3.62703
chr1	6126	6127	4.39061
chr1	6127	6129	4.58151
chr1	6129	6130	4.77241
chr1	6130	6131	4.58151
chr1	6131	6133	5.34509
chr1	6133	6137	5.1542
chr1	6137	6139	4.9633
chr1	6139	6143	4.77241
chr1	6143	6144	4.9633
chr1	6144	6145	4.77241
chr1	6145	6146	4.19972
chr1	6146	6148	4.00882
chr1	6148	6149	3.81792
chr1	6149	6150	4.00882
chr1	6150	6151	4.19972
chr1	6151	6156	4.00882
chr1	6156	6157	4.19972
chr1	6157	6159	4.39061
chr1	6159	6160	4.58151
chr1	6160	6163	4.77241
chr1	6163	6164	4.58151
chr1	6164	6165	4.19972
chr1	6165	6170	4.00882
chr1	6170	6171	3.05434
chr1	6171	6172	2.67255
chr1	6172	6175	2.29075
chr1	6175	6176	1.90896
chr1	6176	6177	2.09986
chr1	6177	6181	1.90896
chr1	6181	6182	1.71807
chr1	6182	6185	1.33627
chr1	6185	6187	1.71807
chr1	6187	6194	1.52717
chr1	6194	6198	1.71807
chr1	6198	6200	1.52717
chr1	6200	6201	1.33627
chr1	6201	6203	1.14538
chr1	6203	6204	0.954481
chr1	6204	6208	0.763585
chr1	6208	6214	0.954481
chr1	6214	6215	1.14538
chr1	6215	6217	1.52717
chr1	6217	6219	1.90896
chr1	6219	6221	1.71807
chr1	6221	6224	1.52717
chr1	6224	6226	1.71807
chr1	6226	6228	1.90896
chr1	6228	6229	2.09986
chr1	6229	6238	1.90896
chr1	6238	6244	1.71807
chr1	6244	6245	2.09986
chr1	6245	6247	2.29075
chr1	6247	6251	2.48165
chr1	6251	6252	2.67255
chr1	6252	6255	2.48165
chr1	6255	6258	2.29075
chr1	6258	6261	2.09986
chr1	6261	6265	1.71807
chr1	6265	6268	1.90896
chr1	6268	6270	1.71807
chr1	6270	6272	1.52717
chr1	6272	6283	1.33627
chr1	6283	6285	1.14538
chr1	6285	6286	1.33627
chr1	6286	6287	1.52717
chr1	6287	6289	1.14538
chr1	6289	6290	0.954481
chr1	6290	6292	0.763585
chr1	6292	6295	0.954481
chr1	6295	6303	0.763585
chr1	6303	6304	0.572689
chr1	6304	6305	0.954481
chr1	6305	6306	1.14538
chr1	6306	6307	1.52717
chr1	6307	6309	2.09986
chr1	6309	6313	2.48165
chr1	6313	6323	2.86344
chr1	6323	6325	3.05434
chr1	6325	6327	3.24524
chr1	6327	6329	3.62703
chr1	6329	6330	3.43613
chr1	6330	6332	2.86344
chr1	6332	6336	3.05434
chr1	6336	6337	3.43613
chr1	6337	6338	3.62703
chr1	6338	6340	3.81792
chr1	6340	6347	4.19972
chr1	6347	6348	3.81792
chr1	6348	6349	3.62703
chr1	6349	6350	3.43613
chr1	6350	6351	3.05434
chr1	6351	6352	2.67255
chr1	6352	6353	2.48165
chr1	6353	6357	2.67255
chr1	6357	6359	2.48165
chr1	6359	6360	2.86344
chr1	6360	6362	3.05434
chr1	6362	6363	3.24524
chr1	6363	6366	3.43613
chr1	6366	6367	3.62703
chr1	6367	6368	3.43613
chr1	6368	6371	3.62703
chr1	6371	6372	4.00882
chr1	6372	6373	4.19972
chr1	6373	6374	4.39061
chr1	6374	6375	4.77241
chr1	6375	6377	4.9633
chr1	6377	6378	4.77241
chr1	6378	6379	4.58151
chr1	6379	6380	5.1542
chr1	6380	6384	4.9633
chr1	6384	6388	5.34509
chr1	6388	6393	5.53599
chr1	6393	6395	5.72689
chr1	6395	6397	5.91778
chr1	6397	6398	5.53599
chr1	6398	6399	5.1542
chr1	6399	6402	5.34509
chr1	6402	6403	5.53599
chr1	6403	6404	5.1542
chr1	6404	6406	4.77241
chr1	6406	6407	4.39061
chr1	6407	6408	4.77241
chr1	6408	6411	5.1542
chr1	6411	6412	5.34509
chr1	6412	6413	5.72689
chr1	6413	6414	5.91778
chr1	6414	6417	5.53599
chr1	6417	6423	5.1542
chr1	6423	6424	4.58151
chr1	6424	6427	4.19972
chr1	6427	6428	3.81792
chr1	6428	6431	3.62703
chr1	6431	6432	3.24524
chr1	6432	6433	2.86344
chr1	6433	6437	2.67255
chr1	6437	6439	2.09986
chr1	6439	6442	2.29075
chr1	6442	6443	2.67255
chr1	6443	6451	2.86344
chr1	6451	6452	2.67255
chr1	6452	6455	2.29075
chr1	6455	6457	2.09986
chr1	6457	6461	1.90896
chr1	6461	6478	1.33627
chr1	6478	6482	1.14538
chr1	6482	6483	0.954481
chr1	6483	6485	0.763585
chr1	6485	6486	0.572689
chr1	6486	6490	0.381792
chr1	6490	6497	0.190896
chr1	6497	6504	0.0
chr1	6504	6513	0.190896
chr1	6513	6520	0.381792
chr1	6520	6528	0.572689
chr1	6528	6531	0.763585
chr1	6531	6540	0.954481
chr1	6540	6548	1.14538
chr1	6548	6557	0.954481
chr1	6557	6558	0.763585
chr1	6558	6561	0.954481
chr1	6561	6565	0.763585
chr1	6565	6566	1.14538
chr1	6566	6568	0.954481
chr1	6568	6569	1.14538
chr1	6569	6570	1.33627
chr1	6570	6571	1.71807
chr1	6571	6579	1.52717
chr1	6579	6583	1.71807
chr1	6583	6584	1.90896
chr1	6584	6591	1.71807
chr1	6591	6601	1.52717
chr1	6601	6609	1.33627
chr1	6609	6612	1.14538
chr1	6612	6613	0.954481
chr1	6613	6619	0.190896
chr1	6619	6628	0.381792
chr1	6628	6634	0.572689
chr1	6634	6647	0.763585
chr1	6647	6659	0.954481
chr1	6659	6661	1.14538
chr1	6661	6662	1.33627
chr1	6662	6663	1.52717
chr1	6663	6664	1.33627
chr1	6664	6666	1.52717
chr1	6666	6667	1.90896
chr1	6667	6668	2.09986
chr1	6668	6675	1.90896
chr1	6675	6678	2.48165
chr1	6678	6688	2.29075
chr1	6688	6690	2.09986
chr1	6690	6691	1.90896
chr1	6691	6696	1.71807
chr1	6696	6699	1.52717
chr1	6699	6704	1.71807
chr1	6704	6705	1.90896
chr1	6705	6708	1.71807
chr1	6708	6709	1.52717
chr1	6709	6710	1.33627
chr1	6710	6712	0.954481
chr1	6712	6716	0.763585
chr1	6716	6719	0.954481
chr1	6719	6720	0.572689
chr1	6720	6725	0.763585
chr1	6725	6728	1.14538
chr1	6728	6748	1.33627
chr1	6748	6759	1.14538
chr1	6759	6761	0.954481
chr1	6761	6762	1.14538
chr1	6762	6764	0.954481
chr1	6764	6768	0.763585
chr1	6768	6769	0.572689
chr1	6769	6770	0.190896
chr1	6770	6775	0.381792
chr1	6775	6781	0.572689
chr1	6781	6798	0.763585
chr1	6798	6814	0.572689
chr1	6814	6817	0.381792
chr1	6817	6819	0.572689
chr1	6819	6833	0.381792
chr1	6833	6859	0.572689
chr1	6859	6866	0.190896
chr1	6866	6867	0.0
chr1	6867	6880	0.381792
chr1	6880	6883	0.572689
chr1	6883	6899	1.14538
chr1	6899	6902	0.954481
chr1	6902	6903	1.14538
chr1	6903	6906	0.954481
chr1	6906	6922	1.14538
chr1	6922	6923	0.954481
chr1	6923	6924	0.763585
chr1	6924	6926	0.954481
chr1	6926	6927	1.14538
chr1	6927	6930	0.954481
chr1	6930	6942	0.763585
chr1	6942	6950	0.381792
chr1	6950	6953	0.572689
chr1	6953	6954	0.763585
chr1	6954	6958	0.572689
chr1	6958	6959	1.14538
chr1	6959	6967	1.33627
chr1	6967	6968	2.48165
chr1	6968	6970	2.67255
chr1	6970	6971	2.48165
chr1	6971	6994	2.67255
chr1	6994	6995	2.48165
chr1	6995	6996	2.67255
chr1	6996	6997	2.86344
chr1	6997	6998	2.67255
chr1	6998	7002	2.86344
chr1	7002	7011	2.48165
chr1	7011	7015	1.52717
chr1	7015	7016	1.33627
chr1	7016	7017	1.52717
chr1	7017	7018	1.71807
chr1	7018	7026	2.29075
chr1	7026	7037	2.09986
chr1	7037	7039	1.90896
chr1	7039	7040	1.71807
chr1	7040	7042	1.52717
chr1	7042	7043	1.14538
chr1	7043	7045	0.954481
chr1	7045	7047	0.763585
chr1	7047	7053	0.572689
chr1	7053	7056	0.763585
chr1	7056	7060	0.572689
chr1	7060	7061	0.381792
chr1	7061	7069	0.190896
chr1	7069	7070	0.381792
chr1	7070	7073	0.572689
chr1	7073	7087	0.763585
chr1	7087	7091	0.572689
chr1	7091	7093	0.954481
chr1	7093	7097	1.14538
chr1	7097	7098	1.33627
chr1	7098	7111	1.52717
chr1	7111	7117	1.14538
chr1	7117	7127	0.954481
chr1	7127	7134	0.763585
chr1	7134	7141	0.381792
chr1	7141	7158	0.0
chr1	7158	7167	0.381792
chr1	7167	7175	0.572689
chr1	7175	7186	0.763585
chr1	7186	7187	0.954481
chr1	7187	7189	1.14538
chr1	7189	7191	1.33627
chr1	7191	7195	1.52717
chr1	7195	7196	1.33627
chr1	7196	7201	1.14538
chr1	7201	7211	1.33627
chr1	7211	7212	1.52717
chr1	7212	7213	1.71807
chr1	7213	7214	1.90896
chr1	7214	7217	2.48165
chr1	7217	7218	3.05434
chr1	7218	7221	3.24524
chr1	7221	7223	3.43613
chr1	7223	7226	4.00882
chr1	7226	7227	4.19972
chr1	7227	7229	4.39061
chr1	7229	7231	4.19972
chr1	7231	7233	4.58151
chr1	7233	7235	4.39061
chr1	7235	7245	4.19972
chr1	7245	7248	3.81792
chr1	7248	7249	4.00882
chr1	7249	7250	4.19972
chr1	7250	7252	4.39061
chr1	7252	7253	4.58151
chr1	7253	7254	4.9633
chr1	7254	7255	5.53599
chr1	7255	7256	5.91778
chr1	7256	7257	5.72689
chr1	7257	7259	5.53599
chr1	7259	7261	6.10868
chr1	7261	7262	5.34509
chr1	7262	7265	4.9633
chr1	7265	7271	4.58151
chr1	7271	7272	4.19972
chr1	7272	7275	4.00882
chr1	7275	7282	3.81792
chr1	7282	7283	3.62703
chr1	7283	7285	3.24524
chr1	7285	7290	3.05434
chr1	7290	7292	3.24524
chr1	7292	7293	2.86344
chr1	7293	7295	2.67255
chr1	7295	7296	2.48165
chr1	7296	7297	2.29075
chr1	7297	7300	1.71807
chr1	7300	7302	1.52717
chr1	7302	7303	0.954481
chr1	7303	7305	0.763585
chr1	7305	7317	0.954481
chr1	7317	7318	1.14538
chr1	7318	7324	1.33627
chr1	7324	7330	1.52717
chr1	7330	7334	1.90896
chr1	7334	7341	1.71807
chr1	7341	7349	1.33627
chr1	7349	7357	1.14538
chr1	7357	7359	1.33627
chr1	7359	7361	1.14538
chr1	7361	7367	0.954481
chr1	7367	7374	0.572689
chr1	7374	7385	0.381792
chr1	7385	7387	0.190896
chr1	7387	7400	0.381792
chr1	7400	7410	0.190896
chr1	7410	7411	0.763585
chr1	7411	7429	0.954481
chr1	7429	7440	1.14538
chr1	7440	7448	1.33627
chr1	7448	7452	1.52717
chr1	7452	7453	1.14538
chr1	7453	7473	0.763585
chr1	7473	7475	0.572689
chr1	7475	7478	0.381792
chr1	7478	7480	0.572689
chr1	7480	7483	0.763585
chr1	7483	7484	0.572689
chr1	7484	7493	0.381792
chr1	7493	7495	0.572689
chr1	7495	7509	0.763585
chr1	7509	7517	0.954481
chr1	7517	7519	1.52717
chr1	7519	7522	1.33627
chr1	7522	7530	1.52717
chr1	7530	7538	1.71807
chr1	7538	7548	1.52717
[truncated: 3,059 more rows]
