# Supplementary material for: Structural modularity of the XIST ribonucleoprotein complex
Source: Nat Commun. 2020 Dec 2;11:6163. doi: 10.1038/s41467-020-20040-3 (PMC7710737; doi:10.1038/s41467-020-20040-3)
Supplement: Supplementary file 6 — Source Data [file 41467_2020_20040_MOESM6_ESM.zip › sourcedata/fig2efgi/K562_DDX42_1_neg_XIST_1_hsXIST.bedgraph]

chr1	0	48	0.0
chr1	48	51	0.596994
chr1	51	52	1.19399
chr1	52	67	1.79098
chr1	67	76	2.38798
chr1	76	88	1.79098
chr1	88	93	1.19399
chr1	93	109	0.596994
chr1	109	135	0.0
chr1	135	178	0.596994
chr1	178	201	0.0
chr1	201	204	0.596994
chr1	204	239	1.19399
chr1	239	242	0.596994
chr1	242	247	1.19399
chr1	247	279	0.596994
chr1	279	413	0.0
chr1	413	450	0.596994
chr1	450	454	0.0
chr1	454	456	1.79098
chr1	456	459	2.38798
chr1	459	462	2.98497
chr1	462	488	3.58197
chr1	488	495	2.98497
chr1	495	496	2.38798
chr1	496	498	1.79098
chr1	498	499	1.19399
chr1	499	501	0.596994
chr1	501	502	1.19399
chr1	502	505	1.79098
chr1	505	544	1.19399
chr1	544	545	0.596994
chr1	545	548	0.0
chr1	548	590	0.596994
chr1	590	651	0.0
chr1	651	694	1.19399
chr1	694	710	0.0
chr1	710	740	0.596994
chr1	740	752	1.19399
chr1	752	769	0.596994
chr1	769	783	0.0
chr1	783	786	0.596994
chr1	786	823	1.19399
chr1	823	829	0.596994
chr1	829	830	0.0
chr1	830	838	0.596994
chr1	838	841	1.79098
chr1	841	848	2.38798
chr1	848	868	2.98497
chr1	868	871	3.58197
chr1	871	880	2.98497
chr1	880	881	2.38798
chr1	881	889	1.19399
chr1	889	893	1.79098
chr1	893	910	2.38798
chr1	910	916	1.79098
chr1	916	917	2.38798
chr1	917	924	2.98497
chr1	924	930	2.38798
chr1	930	936	1.79098
chr1	936	937	1.19399
chr1	937	951	1.79098
chr1	951	952	2.38798
chr1	952	957	1.79098
chr1	957	980	1.19399
chr1	980	981	0.596994
chr1	981	984	0.0
chr1	984	985	0.596994
chr1	985	990	1.79098
chr1	990	993	2.38798
chr1	993	1006	4.17896
chr1	1006	1009	5.37295
chr1	1009	1016	6.56694
chr1	1016	1024	7.16393
chr1	1024	1025	6.56694
chr1	1025	1027	5.37295
chr1	1027	1033	4.77595
chr1	1033	1035	4.17896
chr1	1035	1049	2.98497
chr1	1049	1052	1.79098
chr1	1052	1059	0.596994
chr1	1059	1069	0.0
chr1	1069	1072	0.596994
chr1	1072	1073	1.19399
chr1	1073	1097	1.79098
chr1	1097	1100	2.38798
chr1	1100	1107	2.98497
chr1	1107	1108	3.58197
chr1	1108	1112	5.37295
chr1	1112	1115	4.77595
chr1	1115	1133	3.58197
chr1	1133	1136	4.17896
chr1	1136	1137	3.58197
chr1	1137	1143	2.98497
chr1	1143	1144	2.38798
chr1	1144	1151	2.98497
chr1	1151	1157	1.19399
chr1	1157	1158	1.79098
chr1	1158	1166	2.38798
chr1	1166	1170	2.98497
chr1	1170	1172	3.58197
chr1	1172	1176	4.17896
chr1	1176	1179	3.58197
chr1	1179	1180	5.37295
chr1	1180	1187	5.96994
chr1	1187	1191	5.37295
chr1	1191	1199	5.96994
chr1	1199	1204	4.77595
chr1	1204	1206	5.37295
chr1	1206	1208	5.96994
chr1	1208	1212	5.37295
chr1	1212	1215	4.77595
chr1	1215	1216	4.17896
chr1	1216	1221	1.79098
chr1	1221	1223	2.38798
chr1	1223	1233	2.98497
chr1	1233	1247	2.38798
chr1	1247	1249	1.79098
chr1	1249	1262	1.19399
chr1	1262	1264	0.596994
chr1	1264	1266	0.0
chr1	1266	1274	0.596994
chr1	1274	1284	1.19399
chr1	1284	1285	2.38798
chr1	1285	1287	2.98497
chr1	1287	1288	4.17896
chr1	1288	1294	5.37295
chr1	1294	1304	5.96994
chr1	1304	1315	6.56694
chr1	1315	1317	7.16393
chr1	1317	1323	6.56694
chr1	1323	1326	5.96994
chr1	1326	1327	4.77595
chr1	1327	1331	4.17896
chr1	1331	1333	1.79098
chr1	1333	1334	2.38798
chr1	1334	1335	2.98497
chr1	1335	1341	4.17896
chr1	1341	1343	4.77595
chr1	1343	1349	5.37295
chr1	1349	1359	6.56694
chr1	1359	1362	5.96994
chr1	1362	1368	6.56694
chr1	1368	1370	7.16393
chr1	1370	1374	6.56694
chr1	1374	1376	7.16393
chr1	1376	1377	6.56694
chr1	1377	1379	5.37295
chr1	1379	1380	4.77595
chr1	1380	1383	4.17896
chr1	1383	1387	3.58197
chr1	1387	1391	2.98497
chr1	1391	1396	1.79098
chr1	1396	1399	1.19399
chr1	1399	1400	1.79098
chr1	1400	1401	2.38798
chr1	1401	1403	2.98497
chr1	1403	1417	3.58197
chr1	1417	1442	2.98497
chr1	1442	1443	2.38798
chr1	1443	1444	3.58197
chr1	1444	1446	2.38798
chr1	1446	1449	1.19399
chr1	1449	1450	1.79098
chr1	1450	1451	2.38798
chr1	1451	1452	2.98497
chr1	1452	1461	3.58197
chr1	1461	1464	4.17896
chr1	1464	1485	4.77595
chr1	1485	1487	4.17896
chr1	1487	1491	2.98497
chr1	1491	1492	2.38798
chr1	1492	1493	1.79098
chr1	1493	1504	1.19399
chr1	1504	1513	0.596994
chr1	1513	1534	1.19399
chr1	1534	1556	0.596994
chr1	1556	1557	0.0
chr1	1557	1561	0.596994
chr1	1561	1575	1.19399
chr1	1575	1580	1.79098
chr1	1580	1585	2.38798
chr1	1585	1587	2.98497
chr1	1587	1588	3.58197
chr1	1588	1593	4.17896
chr1	1593	1599	5.96994
chr1	1599	1603	5.37295
chr1	1603	1607	4.77595
chr1	1607	1618	5.37295
chr1	1618	1622	4.77595
chr1	1622	1626	4.17896
chr1	1626	1627	2.98497
chr1	1627	1628	3.58197
chr1	1628	1629	4.17896
chr1	1629	1630	3.58197
chr1	1630	1636	4.17896
chr1	1636	1643	2.38798
chr1	1643	1651	2.98497
chr1	1651	1654	3.58197
chr1	1654	1656	4.17896
chr1	1656	1668	4.77595
chr1	1668	1671	4.17896
chr1	1671	1672	3.58197
chr1	1672	1686	2.98497
chr1	1686	1693	2.38798
chr1	1693	1695	1.79098
chr1	1695	1696	1.19399
chr1	1696	1698	0.596994
chr1	1698	1701	0.0
chr1	1701	1707	0.596994
chr1	1707	1708	1.19399
chr1	1708	1719	1.79098
chr1	1719	1744	2.38798
chr1	1744	1748	1.79098
chr1	1748	1749	2.38798
chr1	1749	1753	1.19399
chr1	1753	1762	1.79098
chr1	1762	1765	1.19399
chr1	1765	1771	1.79098
chr1	1771	1776	2.38798
chr1	1776	1791	2.98497
chr1	1791	1796	1.79098
chr1	1796	1808	2.38798
chr1	1808	1814	1.79098
chr1	1814	1819	1.19399
chr1	1819	1821	0.596994
chr1	1821	1847	0.0
chr1	1847	1858	0.596994
chr1	1858	1867	1.19399
chr1	1867	1868	1.79098
chr1	1868	1869	2.38798
chr1	1869	1870	2.98497
chr1	1870	1871	3.58197
chr1	1871	1872	4.17896
chr1	1872	1874	5.37295
chr1	1874	1878	4.77595
chr1	1878	1885	5.37295
chr1	1885	1895	5.96994
chr1	1895	1896	5.37295
chr1	1896	1897	5.96994
chr1	1897	1902	6.56694
chr1	1902	1910	5.96994
chr1	1910	1912	5.37295
chr1	1912	1913	4.77595
chr1	1913	1914	4.17896
chr1	1914	1915	4.77595
chr1	1915	1921	3.58197
chr1	1921	1928	2.98497
chr1	1928	1939	2.38798
chr1	1939	1957	1.19399
chr1	1957	2056	0.0
chr1	2056	2078	0.596994
chr1	2078	2093	1.19399
chr1	2093	2099	1.79098
chr1	2099	2119	2.98497
chr1	2119	2121	2.38798
chr1	2121	2126	3.58197
chr1	2126	2130	4.17896
chr1	2130	2137	3.58197
chr1	2137	2140	2.98497
chr1	2140	2141	3.58197
chr1	2141	2142	4.17896
chr1	2142	2148	2.98497
chr1	2148	2156	3.58197
chr1	2156	2163	2.98497
chr1	2163	2174	1.79098
chr1	2174	2182	1.19399
chr1	2182	2191	0.596994
chr1	2191	2213	0.0
chr1	2213	2238	1.79098
chr1	2238	2253	2.38798
chr1	2253	2276	0.596994
chr1	2276	2280	1.19399
chr1	2280	2320	0.596994
chr1	2320	2329	0.0
chr1	2329	2372	0.596994
chr1	2372	2373	0.0
chr1	2373	2412	0.596994
chr1	2412	2427	0.0
chr1	2427	2470	0.596994
chr1	2470	2472	0.0
chr1	2472	2515	0.596994
chr1	2515	2566	0.0
chr1	2566	2609	0.596994
chr1	2609	2637	0.0
chr1	2637	2661	1.19399
chr1	2661	2664	0.596994
chr1	2664	2680	1.19399
chr1	2680	2683	0.596994
chr1	2683	2716	0.0
chr1	2716	2758	0.596994
chr1	2758	2807	0.0
chr1	2807	2849	0.596994
chr1	2849	2876	0.0
chr1	2876	2881	0.596994
chr1	2881	2896	1.19399
chr1	2896	2903	2.98497
chr1	2903	2904	3.58197
chr1	2904	2908	4.17896
chr1	2908	2919	4.77595
chr1	2919	2920	4.17896
chr1	2920	2924	4.77595
chr1	2924	2928	4.17896
chr1	2928	2935	4.77595
chr1	2935	2936	5.96994
chr1	2936	2939	6.56694
chr1	2939	2944	4.77595
chr1	2944	2946	4.17896
chr1	2946	2951	3.58197
chr1	2951	2963	2.98497
chr1	2963	2971	2.38798
chr1	2971	2972	1.79098
chr1	2972	2977	1.19399
chr1	2977	2978	0.596994
chr1	2978	3037	0.0
chr1	3037	3047	0.596994
chr1	3047	3080	1.19399
chr1	3080	3133	0.596994
chr1	3133	3208	0.0
chr1	3208	3219	0.596994
chr1	3219	3221	1.79098
chr1	3221	3240	2.38798
chr1	3240	3242	2.98497
chr1	3242	3251	3.58197
chr1	3251	3262	2.98497
chr1	3262	3264	1.19399
chr1	3264	3283	1.79098
chr1	3283	3284	1.19399
chr1	3284	3306	0.596994
chr1	3306	3357	0.0
chr1	3357	3364	0.596994
chr1	3364	3400	1.19399
chr1	3400	3405	0.596994
chr1	3405	3406	0.0
chr1	3406	3448	0.596994
chr1	3448	3456	0.0
chr1	3456	3488	0.596994
chr1	3488	3492	1.19399
chr1	3492	3493	1.79098
chr1	3493	3495	2.38798
chr1	3495	3499	2.98497
chr1	3499	3521	2.38798
chr1	3521	3530	1.79098
chr1	3530	3535	1.19399
chr1	3535	3537	0.596994
chr1	3537	3597	0.0
chr1	3597	3599	0.596994
chr1	3599	3602	1.19399
chr1	3602	3606	1.79098
chr1	3606	3607	2.38798
chr1	3607	3630	2.98497
chr1	3630	3640	4.77595
chr1	3640	3642	4.17896
chr1	3642	3645	3.58197
chr1	3645	3647	2.98497
chr1	3647	3650	2.38798
chr1	3650	3660	1.79098
chr1	3660	3672	1.19399
chr1	3672	3722	0.0
chr1	3722	3734	0.596994
chr1	3734	3738	1.19399
chr1	3738	3739	1.79098
chr1	3739	3741	2.38798
chr1	3741	3763	2.98497
chr1	3763	3770	2.38798
chr1	3770	3777	1.79098
chr1	3777	3781	1.19399
chr1	3781	3784	0.596994
chr1	3784	3922	0.0
chr1	3922	3941	0.596994
chr1	3941	3959	1.19399
chr1	3959	3962	0.596994
chr1	3962	3963	1.19399
chr1	3963	3972	1.79098
chr1	3972	3982	2.38798
chr1	3982	4004	1.79098
chr1	4004	4006	1.19399
chr1	4006	4015	0.596994
chr1	4015	4027	0.0
chr1	4027	4045	0.596994
chr1	4045	4070	1.19399
chr1	4070	4071	0.596994
chr1	4071	4083	1.19399
chr1	4083	4088	0.596994
chr1	4088	4096	1.19399
chr1	4096	4119	0.596994
chr1	4119	4130	1.19399
chr1	4130	4157	0.596994
chr1	4157	4160	1.19399
chr1	4160	4187	0.596994
chr1	4187	4199	1.19399
chr1	4199	4200	1.79098
chr1	4200	4202	1.19399
chr1	4202	4230	1.79098
chr1	4230	4242	1.19399
chr1	4242	4245	0.596994
chr1	4245	4253	0.0
chr1	4253	4272	0.596994
chr1	4272	4279	1.19399
chr1	4279	4285	1.79098
chr1	4285	4291	1.19399
chr1	4291	4292	1.79098
chr1	4292	4293	2.98497
chr1	4293	4295	3.58197
chr1	4295	4296	4.17896
chr1	4296	4298	4.77595
chr1	4298	4317	5.37295
chr1	4317	4320	5.96994
chr1	4320	4323	6.56694
chr1	4323	4332	5.96994
chr1	4332	4333	6.56694
chr1	4333	4334	5.96994
chr1	4334	4335	5.37295
chr1	4335	4337	4.17896
chr1	4337	4338	2.98497
chr1	4338	4341	2.38798
chr1	4341	4344	1.79098
chr1	4344	4358	2.38798
chr1	4358	4359	1.79098
chr1	4359	4360	1.19399
chr1	4360	4375	1.79098
chr1	4375	4393	1.19399
chr1	4393	4400	1.79098
chr1	4400	4409	1.19399
chr1	4409	4416	1.79098
chr1	4416	4417	2.38798
chr1	4417	4429	2.98497
chr1	4429	4435	2.38798
chr1	4435	4436	1.79098
chr1	4436	4438	1.19399
chr1	4438	4453	1.79098
chr1	4453	4459	1.19399
chr1	4459	4481	0.596994
chr1	4481	4606	0.0
chr1	4606	4625	0.596994
chr1	4625	4648	1.19399
chr1	4648	4667	0.596994
chr1	4667	4680	0.0
chr1	4680	4686	1.19399
chr1	4686	4695	1.79098
chr1	4695	4696	2.38798
chr1	4696	4710	2.98497
chr1	4710	4723	3.58197
chr1	4723	4729	2.38798
chr1	4729	4732	1.79098
chr1	4732	4733	2.38798
chr1	4733	4738	1.79098
chr1	4738	4753	1.19399
chr1	4753	4776	0.596994
chr1	4776	4780	0.0
chr1	4780	4799	0.596994
chr1	4799	4815	1.19399
chr1	4815	4842	0.596994
chr1	4842	4873	0.0
chr1	4873	4893	0.596994
chr1	4893	4900	1.19399
chr1	4900	4936	0.596994
chr1	4936	4957	0.0
chr1	4957	4963	0.596994
chr1	4963	4968	1.19399
chr1	4968	4971	1.79098
chr1	4971	5000	2.38798
chr1	5000	5004	1.79098
chr1	5004	5006	1.19399
chr1	5006	5007	1.79098
chr1	5007	5009	1.19399
chr1	5009	5046	0.596994
chr1	5046	5048	1.19399
chr1	5048	5089	0.596994
chr1	5089	5220	0.0
chr1	5220	5222	0.596994
chr1	5222	5224	1.79098
chr1	5224	5227	2.38798
chr1	5227	5230	3.58197
chr1	5230	5231	4.17896
chr1	5231	5256	4.77595
chr1	5256	5263	4.17896
chr1	5263	5264	3.58197
chr1	5264	5266	2.38798
chr1	5266	5267	1.79098
chr1	5267	5268	2.38798
chr1	5268	5272	1.79098
chr1	5272	5273	1.19399
chr1	5273	5274	1.79098
chr1	5274	5282	1.19399
chr1	5282	5311	1.79098
chr1	5311	5312	1.19399
chr1	5312	5313	1.79098
chr1	5313	5315	2.38798
chr1	5315	5320	1.79098
chr1	5320	5337	1.19399
chr1	5337	5346	0.596994
chr1	5346	5351	0.0
chr1	5351	5360	0.596994
chr1	5360	5378	1.19399
chr1	5378	5394	1.79098
chr1	5394	5402	1.19399
chr1	5402	5422	0.596994
chr1	5422	5457	0.0
chr1	5457	5484	0.596994
chr1	5484	5497	1.19399
chr1	5497	5503	0.596994
chr1	5503	5519	1.19399
chr1	5519	5527	1.79098
chr1	5527	5545	1.19399
chr1	5545	5562	0.596994
chr1	5562	5599	0.0
chr1	5599	5600	1.79098
chr1	5600	5604	2.38798
chr1	5604	5626	2.98497
chr1	5626	5629	3.58197
chr1	5629	5640	4.77595
chr1	5640	5647	2.38798
chr1	5647	5663	1.79098
chr1	5663	5673	1.19399
chr1	5673	5744	0.0
chr1	5744	5785	0.596994
chr1	5785	5803	0.0
chr1	5803	5843	0.596994
chr1	5843	5855	0.0
chr1	5855	5856	0.596994
chr1	5856	5864	1.19399
chr1	5864	5898	1.79098
chr1	5898	5901	0.596994
chr1	5901	5945	0.0
chr1	5945	5966	0.596994
chr1	5966	5967	0.0
chr1	5967	5989	0.596994
chr1	5989	6033	0.0
chr1	6033	6061	0.596994
chr1	6061	6065	1.19399
chr1	6065	6067	1.79098
chr1	6067	6068	2.98497
chr1	6068	6075	4.77595
chr1	6075	6089	5.37295
chr1	6089	6092	6.56694
chr1	6092	6099	7.16393
chr1	6099	6101	6.56694
chr1	6101	6105	7.16393
chr1	6105	6106	7.76093
chr1	6106	6107	8.35792
chr1	6107	6110	7.76093
chr1	6110	6111	6.56694
chr1	6111	6115	4.77595
chr1	6115	6117	3.58197
chr1	6117	6127	2.98497
chr1	6127	6129	3.58197
chr1	6129	6130	4.17896
chr1	6130	6131	4.77595
chr1	6131	6136	5.37295
chr1	6136	6143	4.77595
chr1	6143	6146	4.17896
chr1	6146	6150	3.58197
chr1	6150	6154	2.98497
chr1	6154	6169	2.38798
chr1	6169	6172	1.79098
chr1	6172	6174	1.19399
chr1	6174	6203	0.0
chr1	6203	6217	0.596994
chr1	6217	6219	1.19399
chr1	6219	6244	1.79098
chr1	6244	6260	1.19399
chr1	6260	6269	0.0
chr1	6269	6308	0.596994
chr1	6308	6312	1.19399
chr1	6312	6317	0.596994
chr1	6317	6320	1.19399
chr1	6320	6328	1.79098
chr1	6328	6345	2.98497
chr1	6345	6350	3.58197
chr1	6350	6359	2.98497
chr1	6359	6361	3.58197
chr1	6361	6362	2.98497
chr1	6362	6363	3.58197
chr1	6363	6364	2.98497
chr1	6364	6366	3.58197
chr1	6366	6370	4.17896
chr1	6370	6371	5.96994
chr1	6371	6372	4.77595
chr1	6372	6373	5.37295
chr1	6373	6374	5.96994
chr1	6374	6375	6.56694
chr1	6375	6384	7.16393
chr1	6384	6387	7.76093
chr1	6387	6394	7.16393
chr1	6394	6398	7.76093
chr1	6398	6399	7.16393
chr1	6399	6402	6.56694
chr1	6402	6407	5.96994
chr1	6407	6408	5.37295
chr1	6408	6411	4.77595
chr1	6411	6412	4.17896
chr1	6412	6416	2.98497
chr1	6416	6417	1.79098
chr1	6417	6426	1.19399
chr1	6426	6479	0.596994
chr1	6479	6485	0.0
chr1	6485	6528	0.596994
chr1	6528	6547	0.0
chr1	6547	6565	0.596994
chr1	6565	6582	1.19399
chr1	6582	6596	0.596994
chr1	6596	6602	1.19399
chr1	6602	6608	1.79098
chr1	6608	6615	1.19399
chr1	6615	6619	1.79098
chr1	6619	6620	2.38798
chr1	6620	6622	2.98497
chr1	6622	6632	3.58197
chr1	6632	6635	4.17896
chr1	6635	6637	4.77595
chr1	6637	6638	5.96994
chr1	6638	6643	5.37295
chr1	6643	6645	5.96994
chr1	6645	6651	5.37295
chr1	6651	6657	5.96994
chr1	6657	6658	6.56694
chr1	6658	6661	5.96994
chr1	6661	6662	5.37295
chr1	6662	6664	4.77595
chr1	6664	6665	4.17896
chr1	6665	6666	4.77595
chr1	6666	6667	5.37295
chr1	6667	6668	5.96994
chr1	6668	6669	7.76093
chr1	6669	6671	8.35792
chr1	6671	6679	7.76093
chr1	6679	6686	6.56694
chr1	6686	6688	5.96994
chr1	6688	6694	6.56694
chr1	6694	6695	5.96994
chr1	6695	6703	5.37295
chr1	6703	6705	3.58197
chr1	6705	6710	2.98497
chr1	6710	6712	1.19399
chr1	6712	6728	0.596994
chr1	6728	6766	1.19399
chr1	6766	6771	1.79098
chr1	6771	6782	0.596994
chr1	6782	6792	1.19399
chr1	6792	6809	1.79098
chr1	6809	6824	1.19399
chr1	6824	6825	0.596994
chr1	6825	6833	1.19399
chr1	6833	6841	0.596994
chr1	6841	6867	1.19399
chr1	6867	6883	0.596994
chr1	6883	6886	0.0
chr1	6886	6911	0.596994
chr1	6911	6929	1.19399
chr1	6929	6956	0.596994
chr1	6956	6958	1.19399
chr1	6958	6959	2.98497
chr1	6959	6960	3.58197
chr1	6960	6961	4.77595
chr1	6961	6964	5.37295
chr1	6964	6967	5.96994
chr1	6967	6983	6.56694
chr1	6983	6997	5.96994
chr1	6997	6999	4.77595
chr1	6999	7002	2.98497
chr1	7002	7004	1.19399
chr1	7004	7009	0.596994
chr1	7009	7019	0.0
chr1	7019	7022	0.596994
chr1	7022	7062	1.19399
chr1	7062	7064	0.596994
chr1	7064	7099	0.0
chr1	7099	7121	0.596994
chr1	7121	7142	1.19399
chr1	7142	7158	0.596994
chr1	7158	7213	0.0
chr1	7213	7215	0.596994
chr1	7215	7217	1.79098
chr1	7217	7220	2.98497
chr1	7220	7222	3.58197
chr1	7222	7228	4.77595
chr1	7228	7251	5.96994
chr1	7251	7256	6.56694
chr1	7256	7257	5.96994
chr1	7257	7259	4.77595
chr1	7259	7260	5.37295
chr1	7260	7261	5.96994
chr1	7261	7263	6.56694
chr1	7263	7271	4.77595
chr1	7271	7283	3.58197
chr1	7283	7288	4.17896
chr1	7288	7293	3.58197
chr1	7293	7296	2.98497
chr1	7296	7299	3.58197
chr1	7299	7302	2.98497
chr1	7302	7323	1.19399
chr1	7323	7325	1.79098
chr1	7325	7326	1.19399
chr1	7326	7329	1.79098
chr1	7329	7339	2.38798
chr1	7339	7342	1.79098
chr1	7342	7365	2.38798
chr1	7365	7369	1.79098
chr1	7369	7372	1.19399
chr1	7372	7385	0.596994
chr1	7385	7420	0.0
chr1	7420	7429	0.596994
chr1	7429	7464	1.19399
chr1	7464	7471	0.596994
chr1	7471	7493	0.0
chr1	7493	7495	0.596994
chr1	7495	7509	1.79098
chr1	7509	7516	2.38798
chr1	7516	7517	2.98497
chr1	7517	7529	3.58197
chr1	7529	7538	2.98497
chr1	7538	7546	1.79098
chr1	7546	7550	2.38798
chr1	7550	7551	3.58197
chr1	7551	7552	4.17896
chr1	7552	7555	3.58197
chr1	7555	7556	2.38798
chr1	7556	7559	2.98497
chr1	7559	7568	3.58197
chr1	7568	7582	4.17896
chr1	7582	7589	3.58197
chr1	7589	7593	2.98497
chr1	7593	7599	1.79098
chr1	7599	7602	1.19399
chr1	7602	7612	0.596994
chr1	7612	7619	1.19399
chr1	7619	7644	1.79098
chr1	7644	7654	2.38798
chr1	7654	7655	1.79098
chr1	7655	7662	1.19399
chr1	7662	7680	0.596994
chr1	7680	7684	1.19399
chr1	7684	7687	1.79098
chr1	7687	7699	1.19399
chr1	7699	7700	1.79098
chr1	7700	7707	4.17896
chr1	7707	7722	4.77595
chr1	7722	7723	5.37295
chr1	7723	7725	4.77595
chr1	7725	7728	4.17896
chr1	7728	7742	4.77595
chr1	7742	7743	4.17896
chr1	7743	7749	1.79098
chr1	7749	7765	1.19399
chr1	7765	7771	0.596994
chr1	7771	7790	0.0
chr1	7790	7797	0.596994
chr1	7797	7802	1.79098
chr1	7802	7803	2.38798
chr1	7803	7807	2.98497
chr1	7807	7808	3.58197
chr1	7808	7821	4.17896
chr1	7821	7833	4.77595
chr1	7833	7834	4.17896
chr1	7834	7836	5.37295
chr1	7836	7839	5.96994
chr1	7839	7843	6.56694
chr1	7843	7846	5.96994
chr1	7846	7851	5.37295
chr1	7851	7863	4.17896
chr1	7863	7873	3.58197
chr1	7873	7875	2.98497
chr1	7875	7876	2.38798
chr1	7876	7881	1.79098
chr1	7881	7884	1.19399
chr1	7884	7899	0.596994
chr1	7899	7900	1.19399
chr1	7900	7901	1.79098
chr1	7901	7905	2.38798
chr1	7905	7910	2.98497
chr1	7910	7918	3.58197
chr1	7918	7927	2.98497
chr1	7927	7942	2.38798
chr1	7942	7943	1.79098
chr1	7943	7946	1.19399
chr1	7946	7948	1.79098
chr1	7948	7953	1.19399
chr1	7953	7968	0.596994
chr1	7968	7989	1.19399
chr1	7989	7991	0.596994
chr1	7991	7992	1.19399
chr1	7992	7993	1.79098
chr1	7993	8008	2.38798
chr1	8008	8034	1.79098
chr1	8034	8035	1.19399
chr1	8035	8058	0.0
chr1	8058	8062	0.596994
chr1	8062	8076	1.19399
chr1	8076	8078	1.79098
chr1	8078	8080	2.38798
chr1	8080	8087	2.98497
chr1	8087	8098	3.58197
chr1	8098	8101	4.17896
chr1	8101	8105	3.58197
chr1	8105	8118	2.98497
chr1	8118	8119	2.38798
chr1	8119	8121	1.79098
chr1	8121	8123	1.19399
chr1	8123	8126	0.596994
chr1	8126	8127	1.79098
chr1	8127	8128	2.38798
chr1	8128	8129	2.98497
chr1	8129	8130	4.17896
chr1	8130	8131	5.37295
chr1	8131	8132	6.56694
chr1	8132	8134	7.16393
chr1	8134	8139	7.76093
chr1	8139	8140	8.35792
chr1	8140	8143	7.76093
chr1	8143	8154	8.35792
chr1	8154	8168	7.76093
chr1	8168	8169	6.56694
chr1	8169	8170	5.96994
chr1	8170	8172	4.77595
chr1	8172	8173	3.58197
chr1	8173	8174	2.98497
chr1	8174	8177	1.79098
chr1	8177	8182	1.19399
chr1	8182	8186	0.596994
chr1	8186	8207	0.0
chr1	8207	8249	0.596994
chr1	8249	8258	0.0
chr1	8258	8265	0.596994
chr1	8265	8268	1.19399
chr1	8268	8302	1.79098
chr1	8302	8306	1.19399
chr1	8306	8311	0.596994
chr1	8311	8342	0.0
chr1	8342	8346	0.596994
chr1	8346	8350	1.19399
chr1	8350	8356	1.79098
chr1	8356	8378	2.38798
chr1	8378	8382	1.79098
chr1	8382	8385	1.19399
chr1	8385	8431	0.596994
chr1	8431	8541	0.0
chr1	8541	8542	0.596994
chr1	8542	8547	1.19399
chr1	8547	8560	1.79098
chr1	8560	8583	2.38798
chr1	8583	8585	1.79098
chr1	8585	8603	1.19399
chr1	8603	8624	0.596994
chr1	8624	8627	1.79098
chr1	8627	8628	1.19399
chr1	8628	8630	1.79098
chr1	8630	8631	2.38798
chr1	8631	8656	2.98497
chr1	8656	8659	3.58197
chr1	8659	8661	4.17896
chr1	8661	8662	3.58197
chr1	8662	8666	4.17896
chr1	8666	8669	2.98497
chr1	8669	8671	2.38798
chr1	8671	8674	1.79098
chr1	8674	8697	1.19399
chr1	8697	8698	0.596994
chr1	8698	8764	0.0
chr1	8764	8791	0.596994
chr1	8791	8807	1.19399
chr1	8807	8834	0.596994
chr1	8834	8836	0.0
chr1	8836	8839	0.596994
chr1	8839	8842	1.19399
chr1	8842	8854	1.79098
chr1	8854	8876	2.38798
chr1	8876	8879	2.98497
chr1	8879	8880	2.38798
chr1	8880	8881	2.98497
chr1	8881	8885	3.58197
chr1	8885	8897	2.98497
chr1	8897	8905	2.38798
chr1	8905	8911	1.79098
chr1	8911	8912	1.19399
chr1	8912	8923	1.79098
chr1	8923	9000	0.0
chr1	9000	9001	0.596994
chr1	9001	9003	1.19399
chr1	9003	9023	1.79098
chr1	9023	9044	2.38798
chr1	9044	9046	1.19399
chr1	9046	9049	0.596994
chr1	9049	9066	1.19399
chr1	9066	9090	0.596994
chr1	9090	9096	0.0
chr1	9096	9098	0.596994
chr1	9098	9117	1.79098
chr1	9117	9131	2.38798
chr1	9131	9139	2.98497
chr1	9139	9158	1.19399
chr1	9158	9174	0.596994
chr1	9174	9274	0.0
chr1	9274	9276	0.596994
chr1	9276	9282	1.19399
chr1	9282	9285	1.79098
chr1	9285	9287	2.38798
chr1	9287	9288	2.98497
chr1	9288	9317	3.58197
chr1	9317	9319	2.98497
chr1	9319	9324	2.38798
chr1	9324	9325	1.79098
chr1	9325	9350	0.0
chr1	9350	9363	0.596994
chr1	9363	9392	1.19399
chr1	9392	9406	0.596994
chr1	9406	9439	0.0
chr1	9439	9440	0.596994
chr1	9440	9442	1.19399
chr1	9442	9447	1.79098
chr1	9447	9452	2.38798
chr1	9452	9477	2.98497
chr1	9477	9478	2.38798
chr1	9478	9482	1.79098
chr1	9482	9490	0.596994
chr1	9490	9501	0.0
chr1	9501	9510	0.596994
chr1	9510	9544	1.19399
chr1	9544	9550	0.596994
chr1	9550	9553	1.19399
chr1	9553	9554	0.596994
chr1	9554	9556	1.19399
chr1	9556	9557	1.79098
chr1	9557	9584	2.38798
chr1	9584	9592	2.98497
chr1	9592	9598	2.38798
chr1	9598	9600	1.79098
chr1	9600	9626	1.19399
chr1	9626	9627	1.79098
chr1	9627	9629	1.19399
chr1	9629	9630	1.79098
chr1	9630	9631	2.38798
chr1	9631	9634	3.58197
chr1	9634	9641	4.17896
chr1	9641	9647	3.58197
chr1	9647	9648	4.17896
chr1	9648	9649	4.77595
chr1	9649	9650	5.96994
chr1	9650	9652	6.56694
chr1	9652	9653	7.76093
chr1	9653	9658	8.95491
chr1	9658	9663	12.5369
chr1	9663	9669	13.1339
chr1	9669	9671	12.5369
chr1	9671	9677	10.1489
chr1	9677	9678	9.55191
chr1	9678	9679	8.95491
chr1	9679	9687	9.55191
chr1	9687	9688	8.35792
chr1	9688	9691	7.76093
chr1	9691	9692	7.16393
chr1	9692	9693	5.96994
chr1	9693	9696	5.37295
chr1	9696	9698	3.58197
chr1	9698	9699	4.17896
chr1	9699	9702	1.79098
chr1	9702	9706	1.19399
chr1	9706	9741	0.596994
chr1	9741	9744	0.0
chr1	9744	9758	0.596994
chr1	9758	9780	1.19399
chr1	9780	9786	1.79098
chr1	9786	9788	2.38798
chr1	9788	9801	1.79098
chr1	9801	9823	1.19399
chr1	9823	9825	0.596994
chr1	9825	9827	1.19399
chr1	9827	9828	1.79098
chr1	9828	9829	2.38798
chr1	9829	9831	1.79098
chr1	9831	9835	2.38798
chr1	9835	9836	2.98497
chr1	9836	9862	3.58197
chr1	9862	9867	2.98497
chr1	9867	9868	1.79098
chr1	9868	9877	1.19399
chr1	9877	9879	0.596994
chr1	9879	9895	0.0
chr1	9895	9896	0.596994
chr1	9896	9912	1.19399
chr1	9912	9917	1.79098
chr1	9917	9934	2.38798
chr1	9934	9936	2.98497
chr1	9936	9938	4.17896
chr1	9938	9939	3.58197
chr1	9939	9947	2.98497
chr1	9947	9950	3.58197
chr1	9950	9953	4.17896
chr1	9953	9954	3.58197
chr1	9954	9974	2.98497
chr1	9974	9976	3.58197
chr1	9976	9979	2.98497
chr1	9979	10016	1.19399
chr1	10016	10019	0.596994
chr1	10019	10027	0.0
chr1	10027	10044	0.596994
chr1	10044	10050	1.19399
chr1	10050	10051	1.79098
chr1	10051	10069	2.38798
chr1	10069	10087	1.79098
chr1	10087	10088	0.596994
chr1	10088	10089	1.79098
chr1	10089	10090	2.98497
chr1	10090	10093	4.17896
chr1	10093	10119	3.58197
chr1	10119	10131	2.98497
chr1	10131	10132	1.19399
chr1	10132	10133	0.596994
chr1	10133	10146	0.0
chr1	10146	10166	0.596994
chr1	10166	10186	1.19399
chr1	10186	10191	0.596994
chr1	10191	10209	1.19399
chr1	10209	10285	0.0
chr1	10285	10286	0.596994
chr1	10286	10291	1.19399
chr1	10291	10319	1.79098
chr1	10319	10328	1.19399
chr1	10328	10334	0.596994
chr1	10334	10343	0.0
chr1	10343	10348	0.596994
chr1	10348	10360	1.19399
chr1	10360	10363	1.79098
chr1	10363	10364	2.98497
chr1	10364	10365	3.58197
chr1	10365	10382	4.17896
chr1	10382	10385	3.58197
chr1	10385	10401	2.98497
chr1	10401	10402	2.38798
chr1	10402	10404	1.79098
chr1	10404	10405	1.19399
chr1	10405	10407	0.596994
chr1	10407	10419	0.0
chr1	10419	10428	0.596994
chr1	10428	10447	1.19399
chr1	10447	10471	0.596994
chr1	10471	10583	0.0
chr1	10583	10598	0.596994
chr1	10598	10602	1.19399
chr1	10602	10626	1.79098
chr1	10626	10640	1.19399
chr1	10640	10644	0.596994
chr1	10644	10660	0.0
chr1	10660	10663	0.596994
chr1	10663	10666	1.79098
chr1	10666	10691	2.38798
chr1	10691	10692	2.98497
chr1	10692	10693	3.58197
chr1	10693	10695	4.17896
chr1	10695	10697	4.77595
chr1	10697	10706	5.37295
chr1	10706	10709	4.17896
chr1	10709	10731	3.58197
chr1	10731	10735	2.38798
chr1	10735	10738	1.79098
chr1	10738	10739	1.19399
chr1	10739	10746	0.596994
chr1	10746	10851	0.0
chr1	10851	10852	0.596994
chr1	10852	10894	1.19399
chr1	10894	10895	0.596994
chr1	10895	11095	0.0
chr1	11095	11112	0.596994
chr1	11112	11134	1.19399
chr1	11134	11138	1.79098
chr1	11138	11153	1.19399
chr1	11153	11174	0.596994
chr1	11174	11176	1.19399
chr1	11176	11177	1.79098
chr1	11177	11217	1.19399
chr1	11217	11219	0.596994
chr1	11219	11224	0.0
chr1	11224	11267	0.596994
chr1	11267	11268	0.0
chr1	11268	11282	0.596994
chr1	11282	11293	1.19399
chr1	11293	11310	1.79098
chr1	11310	11324	1.19399
chr1	11324	11325	0.596994
chr1	11325	11448	0.0
chr1	11448	11467	0.596994
chr1	11467	11503	0.0
chr1	11503	11511	0.596994
chr1	11511	11546	1.19399
chr1	11546	11552	0.596994
chr1	11552	11639	0.0
chr1	11639	11645	0.596994
chr1	11645	11648	1.19399
chr1	11648	11655	1.79098
chr1	11655	11662	2.38798
chr1	11662	11679	2.98497
chr1	11679	11688	2.38798
chr1	11688	11691	1.79098
chr1	11691	11697	1.19399
chr1	11697	11698	0.596994
chr1	11698	11705	1.19399
chr1	11705	11720	0.596994
chr1	11720	11737	1.19399
chr1	11737	11763	0.596994
chr1	11763	11827	0.0
chr1	11827	11867	0.596994
chr1	11867	11870	1.19399
chr1	11870	11909	0.596994
chr1	11909	12184	0.0
chr1	12184	12226	0.596994
chr1	12226	12394	0.0
chr1	12394	12397	0.596994
chr1	12397	12426	1.19399
chr1	12426	12432	1.79098
chr1	12432	12437	2.38798
chr1	12437	12440	1.79098
chr1	12440	12469	1.19399
chr1	12469	12475	0.596994
chr1	12475	12541	0.0
chr1	12541	12551	0.596994
chr1	12551	12584	1.19399
chr1	12584	12594	0.596994
chr1	12594	12625	0.0
chr1	12625	12627	0.596994
chr1	12627	12640	1.19399
chr1	12640	12641	1.79098
chr1	12641	12642	2.38798
chr1	12642	12644	3.58197
chr1	12644	12645	4.17896
chr1	12645	12646	4.77595
chr1	12646	12655	5.37295
chr1	12655	12661	5.96994
chr1	12661	12662	5.37295
chr1	12662	12668	5.96994
chr1	12668	12670	5.37295
chr1	12670	12684	4.77595
chr1	12684	12687	3.58197
chr1	12687	12688	2.38798
chr1	12688	12689	1.79098
chr1	12689	12697	1.19399
chr1	12697	12704	0.596994
chr1	12704	12729	0.0
chr1	12729	12772	0.596994
chr1	12772	12806	0.0
chr1	12806	12849	0.596994
chr1	12849	12864	0.0
chr1	12864	12906	1.19399
chr1	12906	12907	0.0
chr1	12907	12911	0.596994
chr1	12911	12947	1.19399
chr1	12947	12954	0.596994
chr1	12954	12958	0.0
chr1	12958	12970	0.596994
chr1	12970	12993	1.19399
chr1	12993	12998	1.79098
chr1	12998	13012	1.19399
chr1	13012	13017	0.596994
chr1	13017	13026	1.19399
chr1	13026	13046	0.596994
chr1	13046	13110	0.0
chr1	13110	13152	0.596994
chr1	13152	13495	0.0
chr1	13495	13537	0.596994
chr1	13537	13571	0.0
chr1	13571	13575	0.596994
chr1	13575	13581	1.19399
chr1	13581	13614	1.79098
chr1	13614	13618	1.19399
chr1	13618	13624	0.596994
chr1	13624	13626	0.0
chr1	13626	13628	1.19399
chr1	13628	13629	1.79098
chr1	13629	13653	2.98497
chr1	13653	13659	2.38798
chr1	13659	13669	1.79098
chr1	13669	13672	1.19399
chr1	13672	13688	0.0
chr1	13688	13731	0.596994
chr1	13731	13754	0.0
chr1	13754	13775	0.596994
chr1	13775	13781	1.19399
chr1	13781	13796	1.79098
chr1	13796	13812	1.19399
chr1	13812	13814	1.79098
chr1	13814	13854	1.19399
chr1	13854	13862	0.596994
chr1	13862	13866	1.19399
chr1	13866	13879	0.596994
chr1	13879	13889	1.19399
chr1	13889	13903	1.79098
chr1	13903	13913	1.19399
chr1	13913	13922	1.79098
chr1	13922	13930	1.19399
chr1	13930	13956	0.596994
chr1	13956	14140	0.0
chr1	14140	14180	0.596994
chr1	14180	14183	1.19399
chr1	14183	14189	0.596994
chr1	14189	14222	1.19399
chr1	14222	14232	0.596994
chr1	14232	14241	0.0
chr1	14241	14284	0.596994
chr1	14284	14295	0.0
chr1	14295	14319	0.596994
chr1	14319	14338	1.19399
chr1	14338	14362	0.596994
chr1	14362	14416	0.0
chr1	14416	14418	0.596994
chr1	14418	14451	1.19399
chr1	14451	14458	0.596994
chr1	14458	14490	0.0
chr1	14490	14529	0.596994
chr1	14529	14651	0.0
chr1	14651	14692	0.596994
chr1	14692	14794	0.0
chr1	14794	14809	0.596994
chr1	14809	14837	1.19399
chr1	14837	14852	0.596994
chr1	14852	14874	0.0
chr1	14874	14917	0.596994
chr1	14917	15062	0.0
chr1	15062	15105	0.596994
chr1	15105	15136	0.0
chr1	15136	15145	0.596994
chr1	15145	15146	1.19399
chr1	15146	15179	1.79098
chr1	15179	15185	1.19399
chr1	15185	15232	0.596994
chr1	15232	15341	0.0
chr1	15341	15356	1.19399
chr1	15356	15384	1.79098
chr1	15384	15399	0.596994
chr1	15399	15460	0.0
chr1	15460	15468	0.596994
chr1	15468	15503	1.19399
chr1	15503	15510	0.596994
chr1	15510	15558	0.0
chr1	15558	15561	1.19399
chr1	15561	15564	1.79098
chr1	15564	15600	2.38798
chr1	15600	15604	1.19399
chr1	15604	15605	0.596994
chr1	15605	15650	0.0
chr1	15650	15655	0.596994
chr1	15655	15672	1.19399
chr1	15672	15683	1.79098
chr1	15683	15684	1.19399
chr1	15684	15714	0.596994
chr1	15714	15726	0.0
chr1	15726	15746	0.596994
chr1	15746	15769	1.19399
chr1	15769	15789	0.596994
chr1	15789	15844	0.0
chr1	15844	15880	0.596994
chr1	15880	15887	1.19399
chr1	15887	15921	0.596994
chr1	15921	15964	0.0
chr1	15964	16003	0.596994
chr1	16003	16060	0.0
chr1	16060	16100	0.596994
chr1	16100	16184	0.0
chr1	16184	16227	0.596994
chr1	16227	16319	0.0
chr1	16319	16327	0.596994
chr1	16327	16331	1.19399
chr1	16331	16353	1.79098
chr1	16353	16356	1.19399
chr1	16356	16357	1.79098
chr1	16357	16358	2.38798
chr1	16358	16366	1.79098
chr1	16366	16370	2.38798
chr1	16370	16398	1.79098
chr1	16398	16409	0.596994
chr1	16409	16421	0.0
chr1	16421	16428	0.596994
chr1	16428	16430	1.19399
chr1	16430	16444	1.79098
chr1	16444	16460	2.38798
chr1	16460	16471	1.79098
chr1	16471	16486	0.596994
chr1	16486	16671	0.0
chr1	16671	16709	0.596994
chr1	16709	16713	0.0
chr1	16713	16756	0.596994
chr1	16756	16985	0.0
chr1	16985	17027	0.596994
chr1	17027	17101	0.0
chr1	17101	17114	0.596994
chr1	17114	17118	1.19399
chr1	17118	17136	2.38798
chr1	17136	17157	1.79098
chr1	17157	17160	1.19399
chr1	17160	17309	0.0
chr1	17309	17340	0.596994
chr1	17340	17351	1.19399
chr1	17351	17382	0.596994
chr1	17382	17470	0.0
chr1	17470	17472	1.19399
chr1	17472	17479	1.79098
chr1	17479	17512	2.38798
chr1	17512	17515	1.19399
chr1	17515	17522	0.596994
chr1	17522	17539	0.0
chr1	17539	17553	0.596994
chr1	17553	17574	1.19399
chr1	17574	17582	0.596994
chr1	17582	17611	0.0
chr1	17611	17653	0.596994
chr1	17653	17745	0.0
chr1	17745	17746	1.19399
chr1	17746	17747	1.79098
chr1	17747	17780	2.38798
chr1	17780	17786	1.79098
chr1	17786	17790	1.19399
chr1	17790	17794	0.0
chr1	17794	17835	0.596994
chr1	17835	17886	0.0
chr1	17886	17887	0.596994
chr1	17887	17929	1.19399
chr1	17929	17930	0.596994
chr1	17930	17986	0.0
chr1	17986	18028	0.596994
chr1	18028	18136	0.0
chr1	18136	18179	0.596994
chr1	18179	18191	0.0
chr1	18191	18231	0.596994
chr1	18231	18233	1.19399
chr1	18233	18242	0.596994
chr1	18242	18274	1.79098
chr1	18274	18282	1.19399
chr1	18282	18283	1.79098
chr1	18283	18285	1.19399
chr1	18285	18325	0.596994
chr1	18325	18499	0.0
chr1	18499	18542	0.596994
chr1	18542	18561	0.0
chr1	18561	18603	0.596994
chr1	18603	18680	0.0
chr1	18680	18681	0.596994
chr1	18681	18685	1.19399
chr1	18685	18690	2.38798
chr1	18690	18700	2.98497
chr1	18700	18701	1.79098
chr1	18701	18717	2.98497
chr1	18717	18721	2.38798
chr1	18721	18723	1.79098
chr1	18723	18729	1.19399
chr1	18729	18811	0.0
chr1	18811	18820	0.596994
chr1	18820	18835	1.19399
chr1	18835	18854	1.79098
chr1	18854	18863	1.19399
chr1	18863	18878	0.596994
chr1	18878	19023	0.0
chr1	19023	19066	0.596994
chr1	19066	19231	0.0
chr1	19231	19260	0.596994
chr1	19260	19280	0.0
