# Supplementary material for: Structural modularity of the XIST ribonucleoprotein complex
Source: Nat Commun. 2020 Dec 2;11:6163. doi: 10.1038/s41467-020-20040-3 (PMC7710737; doi:10.1038/s41467-020-20040-3)
Supplement: Supplementary file 6 — Source Data [file 41467_2020_20040_MOESM6_ESM.zip › sourcedata/fig2efgi/K562_EIF3G_1_neg_XIST_1_hsXIST.bedgraph]

chr1	0	47	0.0
chr1	47	87	1.58599
chr1	87	205	0.0
chr1	205	245	1.58599
chr1	245	306	0.0
chr1	306	307	1.58599
chr1	307	347	3.17198
chr1	347	497	0.0
chr1	497	529	1.58599
chr1	529	604	0.0
chr1	604	644	1.58599
chr1	644	651	0.0
chr1	651	692	1.58599
chr1	692	694	0.0
chr1	694	696	1.58599
chr1	696	726	3.17198
chr1	726	737	1.58599
chr1	737	741	0.0
chr1	741	772	3.17198
chr1	772	782	1.58599
chr1	782	804	0.0
chr1	804	823	1.58599
chr1	823	825	3.17198
chr1	825	834	4.75797
chr1	834	848	3.17198
chr1	848	863	4.75797
chr1	863	865	3.17198
chr1	865	868	1.58599
chr1	868	989	0.0
chr1	989	995	3.17198
chr1	995	1002	4.75797
chr1	1002	1019	6.34396
chr1	1019	1024	7.92995
chr1	1024	1035	4.75797
chr1	1035	1039	3.17198
chr1	1039	1051	1.58599
chr1	1051	1073	0.0
chr1	1073	1101	1.58599
chr1	1101	1112	3.17198
chr1	1112	1116	1.58599
chr1	1116	1139	3.17198
chr1	1139	1153	1.58599
chr1	1153	1154	3.17198
chr1	1154	1157	1.58599
chr1	1157	1191	3.17198
chr1	1191	1198	1.58599
chr1	1198	1313	0.0
chr1	1313	1332	1.58599
chr1	1332	1343	3.17198
chr1	1343	1352	1.58599
chr1	1352	1358	3.17198
chr1	1358	1392	1.58599
chr1	1392	1421	0.0
chr1	1421	1438	1.58599
chr1	1438	1445	3.17198
chr1	1445	1461	4.75797
chr1	1461	1474	3.17198
chr1	1474	1476	1.58599
chr1	1476	1519	0.0
chr1	1519	1552	1.58599
chr1	1552	1555	3.17198
chr1	1555	1560	4.75797
chr1	1560	1567	3.17198
chr1	1567	1591	4.75797
chr1	1591	1595	3.17198
chr1	1595	1599	1.58599
chr1	1599	1603	3.17198
chr1	1603	1606	1.58599
chr1	1606	1628	3.17198
chr1	1628	1639	1.58599
chr1	1639	1680	0.0
chr1	1680	1683	4.75797
chr1	1683	1686	6.34396
chr1	1686	1712	7.92995
chr1	1712	1721	9.51594
chr1	1721	1722	4.75797
chr1	1722	1726	3.17198
chr1	1726	1751	1.58599
chr1	1751	1752	0.0
chr1	1752	1764	1.58599
chr1	1764	1792	3.17198
chr1	1792	1799	1.58599
chr1	1799	1800	3.17198
chr1	1800	1802	4.75797
chr1	1802	1821	3.17198
chr1	1821	1830	4.75797
chr1	1830	1840	3.17198
chr1	1840	1841	4.75797
chr1	1841	1847	3.17198
chr1	1847	1862	4.75797
chr1	1862	1881	3.17198
chr1	1881	1887	1.58599
chr1	1887	2074	0.0
chr1	2074	2114	1.58599
chr1	2114	2177	0.0
chr1	2177	2179	1.58599
chr1	2179	2203	3.17198
chr1	2203	2217	4.75797
chr1	2217	2219	3.17198
chr1	2219	2224	1.58599
chr1	2224	2274	0.0
chr1	2274	2280	1.58599
chr1	2280	2289	3.17198
chr1	2289	2302	4.75797
chr1	2302	2313	3.17198
chr1	2313	2329	1.58599
chr1	2329	2332	0.0
chr1	2332	2366	1.58599
chr1	2366	2435	0.0
chr1	2435	2475	1.58599
chr1	2475	2597	0.0
chr1	2597	2635	1.58599
chr1	2635	2661	0.0
chr1	2661	2686	1.58599
chr1	2686	2987	0.0
chr1	2987	3027	1.58599
chr1	3027	3050	0.0
chr1	3050	3101	1.58599
chr1	3101	3122	3.17198
chr1	3122	3141	1.58599
chr1	3141	3177	0.0
chr1	3177	3193	1.58599
chr1	3193	3217	3.17198
chr1	3217	3220	1.58599
chr1	3220	3223	4.75797
chr1	3223	3227	6.34396
chr1	3227	3234	7.92995
chr1	3234	3237	6.34396
chr1	3237	3261	7.92995
chr1	3261	3262	4.75797
chr1	3262	3266	3.17198
chr1	3266	3277	1.58599
chr1	3277	3624	0.0
chr1	3624	3664	1.58599
chr1	3664	3685	0.0
chr1	3685	3705	1.58599
chr1	3705	3760	0.0
chr1	3760	3791	1.58599
chr1	3791	3799	3.17198
chr1	3799	3829	1.58599
chr1	3829	3879	0.0
chr1	3879	3918	1.58599
chr1	3918	3920	3.17198
chr1	3920	3958	1.58599
chr1	3958	4058	0.0
chr1	4058	4088	1.58599
chr1	4088	4142	0.0
chr1	4142	4183	1.58599
chr1	4183	4316	0.0
chr1	4316	4342	1.58599
chr1	4342	4357	3.17198
chr1	4357	4380	1.58599
chr1	4380	4522	0.0
chr1	4522	4523	1.58599
chr1	4523	4542	3.17198
chr1	4542	4563	1.58599
chr1	4563	4703	0.0
chr1	4703	4734	1.58599
chr1	4734	4739	0.0
chr1	4739	4746	1.58599
chr1	4746	4751	3.17198
chr1	4751	4778	4.75797
chr1	4778	4785	3.17198
chr1	4785	4790	1.58599
chr1	4790	4952	0.0
chr1	4952	4955	1.58599
chr1	4955	4960	3.17198
chr1	4960	4979	4.75797
chr1	4979	4996	3.17198
chr1	4996	5000	1.58599
chr1	5000	5205	0.0
chr1	5205	5231	1.58599
chr1	5231	5246	3.17198
chr1	5246	5269	1.58599
chr1	5269	5286	0.0
chr1	5286	5301	1.58599
chr1	5301	5318	3.17198
chr1	5318	5340	1.58599
chr1	5340	5498	0.0
chr1	5498	5538	1.58599
chr1	5538	5611	0.0
chr1	5611	5628	1.58599
chr1	5628	5652	3.17198
chr1	5652	5656	1.58599
chr1	5656	5668	4.75797
chr1	5668	5697	3.17198
chr1	5697	5718	0.0
chr1	5718	5725	1.58599
chr1	5725	5757	3.17198
chr1	5757	5765	1.58599
chr1	5765	5987	0.0
chr1	5987	6015	1.58599
chr1	6015	6023	0.0
chr1	6023	6024	1.58599
chr1	6024	6054	3.17198
chr1	6054	6062	1.58599
chr1	6062	6125	0.0
chr1	6125	6149	1.58599
chr1	6149	6286	0.0
chr1	6286	6294	1.58599
chr1	6294	6325	3.17198
chr1	6325	6330	1.58599
chr1	6330	6454	0.0
chr1	6454	6492	1.58599
chr1	6492	6566	0.0
chr1	6566	6567	1.58599
chr1	6567	6568	3.17198
chr1	6568	6599	4.75797
chr1	6599	6607	3.17198
chr1	6607	6608	1.58599
chr1	6608	6967	0.0
chr1	6967	7005	3.17198
chr1	7005	7008	4.75797
chr1	7008	7044	1.58599
chr1	7044	7449	0.0
chr1	7449	7477	1.58599
chr1	7477	7480	3.17198
chr1	7480	7484	4.75797
chr1	7484	7495	3.17198
chr1	7495	7520	1.58599
chr1	7520	7777	0.0
chr1	7777	7859	1.58599
chr1	7859	7942	0.0
chr1	7942	7977	1.58599
chr1	7977	8056	0.0
chr1	8056	8065	1.58599
chr1	8065	8097	3.17198
chr1	8097	8106	1.58599
chr1	8106	8127	0.0
chr1	8127	8129	1.58599
chr1	8129	8150	3.17198
chr1	8150	8168	1.58599
chr1	8168	8347	0.0
chr1	8347	8375	1.58599
chr1	8375	8581	0.0
chr1	8581	8606	1.58599
chr1	8606	8652	0.0
chr1	8652	8692	1.58599
chr1	8692	8841	0.0
chr1	8841	8882	1.58599
chr1	8882	9003	0.0
chr1	9003	9013	1.58599
chr1	9013	9043	3.17198
chr1	9043	9045	1.58599
chr1	9045	9094	0.0
chr1	9094	9135	3.17198
chr1	9135	9591	0.0
chr1	9591	9632	1.58599
chr1	9632	9640	0.0
chr1	9640	9680	1.58599
chr1	9680	9858	0.0
chr1	9858	9890	1.58599
chr1	9890	9954	0.0
chr1	9954	9995	1.58599
chr1	9995	10046	0.0
chr1	10046	10065	1.58599
chr1	10065	10283	0.0
chr1	10283	10286	1.58599
chr1	10286	10323	3.17198
chr1	10323	10326	1.58599
chr1	10326	10448	0.0
chr1	10448	10453	1.58599
chr1	10453	10472	3.17198
chr1	10472	10489	1.58599
chr1	10489	10584	0.0
chr1	10584	10585	1.58599
chr1	10585	10588	4.75797
chr1	10588	10619	6.34396
chr1	10619	10755	0.0
chr1	10755	10794	1.58599
chr1	10794	10895	0.0
chr1	10895	10934	1.58599
chr1	10934	11071	0.0
chr1	11071	11110	1.58599
chr1	11110	11195	0.0
chr1	11195	11217	1.58599
chr1	11217	11270	0.0
chr1	11270	11300	1.58599
chr1	11300	11308	3.17198
chr1	11308	11318	1.58599
chr1	11318	11341	3.17198
chr1	11341	11359	1.58599
chr1	11359	11425	0.0
chr1	11425	11465	1.58599
chr1	11465	11620	0.0
chr1	11620	11632	1.58599
chr1	11632	11637	3.17198
chr1	11637	11645	1.58599
chr1	11645	11667	3.17198
chr1	11667	11672	1.58599
chr1	11672	11791	0.0
chr1	11791	11831	1.58599
chr1	11831	11886	0.0
chr1	11886	11925	1.58599
chr1	11925	11971	0.0
chr1	11971	11973	1.58599
chr1	11973	12012	3.17198
chr1	12012	12014	1.58599
chr1	12014	12342	0.0
chr1	12342	12383	1.58599
chr1	12383	12391	0.0
chr1	12391	12432	1.58599
chr1	12432	12487	0.0
chr1	12487	12510	1.58599
chr1	12510	12626	0.0
chr1	12626	12628	1.58599
chr1	12628	12638	3.17198
chr1	12638	12660	4.75797
chr1	12660	12666	3.17198
chr1	12666	12671	1.58599
chr1	12671	12676	3.17198
chr1	12676	12701	1.58599
chr1	12701	12719	0.0
chr1	12719	12723	1.58599
chr1	12723	12754	3.17198
chr1	12754	12759	6.34396
chr1	12759	12761	4.75797
chr1	12761	12793	3.17198
chr1	12793	12916	0.0
chr1	12916	12952	1.58599
chr1	12952	13004	0.0
chr1	13004	13034	1.58599
chr1	13034	13050	0.0
chr1	13050	13089	1.58599
chr1	13089	13104	0.0
chr1	13104	13145	1.58599
chr1	13145	13374	0.0
chr1	13374	13404	1.58599
chr1	13404	13407	3.17198
chr1	13407	13411	4.75797
chr1	13411	13420	3.17198
chr1	13420	13444	6.34396
chr1	13444	13448	4.75797
chr1	13448	13451	3.17198
chr1	13451	13493	0.0
chr1	13493	13533	1.58599
chr1	13533	13656	0.0
chr1	13656	13657	1.58599
chr1	13657	13696	3.17198
chr1	13696	13697	1.58599
chr1	13697	13758	0.0
chr1	13758	13799	1.58599
chr1	13799	13808	0.0
chr1	13808	13844	1.58599
chr1	13844	13857	0.0
chr1	13857	13858	1.58599
chr1	13858	13867	3.17198
chr1	13867	13871	6.34396
chr1	13871	13896	9.51594
chr1	13896	13912	3.17198
chr1	13912	13998	0.0
chr1	13998	14039	1.58599
chr1	14039	14051	0.0
chr1	14051	14091	1.58599
chr1	14091	14106	0.0
chr1	14106	14147	1.58599
chr1	14147	14292	0.0
chr1	14292	14333	1.58599
chr1	14333	14421	0.0
chr1	14421	14451	1.58599
chr1	14451	14476	0.0
chr1	14476	14517	1.58599
chr1	14517	14758	0.0
chr1	14758	14769	1.58599
chr1	14769	14774	3.17198
chr1	14774	14785	4.75797
chr1	14785	14798	6.34396
chr1	14798	14810	4.75797
chr1	14810	14812	3.17198
chr1	14812	14824	1.58599
chr1	14824	15151	0.0
chr1	15151	15165	1.58599
chr1	15165	15170	3.17198
chr1	15170	15178	4.75797
chr1	15178	15191	7.92995
chr1	15191	15205	6.34396
chr1	15205	15206	4.75797
chr1	15206	15211	1.58599
chr1	15211	15375	0.0
chr1	15375	15416	1.58599
chr1	15416	15431	0.0
chr1	15431	15470	1.58599
chr1	15470	15630	0.0
chr1	15630	15670	1.58599
chr1	15670	16089	0.0
chr1	16089	16130	3.17198
chr1	16130	16256	0.0
chr1	16256	16261	1.58599
chr1	16261	16295	3.17198
chr1	16295	16314	1.58599
chr1	16314	16411	0.0
chr1	16411	16412	1.58599
chr1	16412	16451	4.75797
chr1	16451	16664	0.0
chr1	16664	16686	1.58599
chr1	16686	16704	3.17198
chr1	16704	16725	1.58599
chr1	16725	16782	0.0
chr1	16782	16802	1.58599
chr1	16802	16822	3.17198
chr1	16822	16842	1.58599
chr1	16842	17052	0.0
chr1	17052	17061	1.58599
chr1	17061	17087	3.17198
chr1	17087	17088	1.58599
chr1	17088	17111	0.0
chr1	17111	17145	1.58599
chr1	17145	17148	3.17198
chr1	17148	17150	6.34396
chr1	17150	17163	4.75797
chr1	17163	17185	6.34396
chr1	17185	17187	4.75797
chr1	17187	17203	1.58599
chr1	17203	17430	0.0
chr1	17430	17454	1.58599
chr1	17454	17472	0.0
chr1	17472	17512	1.58599
chr1	17512	17543	0.0
chr1	17543	17547	1.58599
chr1	17547	17575	3.17198
chr1	17575	17587	1.58599
chr1	17587	17611	0.0
chr1	17611	17650	1.58599
chr1	17650	17809	0.0
chr1	17809	17826	4.75797
chr1	17826	17839	6.34396
chr1	17839	17845	7.92995
chr1	17845	17861	3.17198
chr1	17861	17867	1.58599
chr1	17867	17988	0.0
chr1	17988	18029	1.58599
chr1	18029	18031	0.0
chr1	18031	18071	1.58599
chr1	18071	18129	0.0
chr1	18129	18170	1.58599
chr1	18170	18206	0.0
chr1	18206	18226	1.58599
chr1	18226	18240	3.17198
chr1	18240	18264	1.58599
chr1	18264	18310	0.0
chr1	18310	18351	1.58599
chr1	18351	18685	0.0
chr1	18685	18726	1.58599
chr1	18726	18857	0.0
chr1	18857	18897	1.58599
chr1	18897	18899	0.0
chr1	18899	18910	1.58599
chr1	18910	18929	3.17198
chr1	18929	18950	1.58599
chr1	18950	19165	0.0
chr1	19165	19185	3.17198
chr1	19185	19220	0.0
chr1	19220	19251	1.58599
chr1	19251	19280	0.0
