# Supplementary material for: Structural modularity of the XIST ribonucleoprotein complex
Source: Nat Commun. 2020 Dec 2;11:6163. doi: 10.1038/s41467-020-20040-3 (PMC7710737; doi:10.1038/s41467-020-20040-3)
Supplement: Supplementary file 6 — Source Data [file 41467_2020_20040_MOESM6_ESM.zip › sourcedata/fig2efgi/K562_NIPBL_0_neg_XIST_1_hsXIST.bedgraph]

chr1	0	43	0.0
chr1	43	44	0.11331
chr1	44	77	0.226619
chr1	77	86	0.339929
chr1	86	88	0.226619
chr1	88	101	0.11331
chr1	101	114	0.226619
chr1	114	115	0.453238
chr1	115	119	0.566548
chr1	119	120	0.679857
chr1	120	121	0.793167
chr1	121	128	0.679857
chr1	128	133	0.793167
chr1	133	135	0.906476
chr1	135	144	1.01979
chr1	144	152	0.906476
chr1	152	153	1.01979
chr1	153	158	1.1331
chr1	158	163	0.793167
chr1	163	164	0.679857
chr1	164	172	0.566548
chr1	172	177	0.453238
chr1	177	179	0.339929
chr1	179	196	0.226619
chr1	196	197	0.11331
chr1	197	237	0.0
chr1	237	240	0.11331
chr1	240	252	0.226619
chr1	252	258	0.339929
chr1	258	278	0.453238
chr1	278	279	0.566548
chr1	279	281	0.679857
chr1	281	283	0.566548
chr1	283	289	0.453238
chr1	289	292	0.566548
chr1	292	295	0.679857
chr1	295	296	1.01979
chr1	296	297	0.906476
chr1	297	303	1.01979
chr1	303	306	1.1331
chr1	306	307	1.24641
chr1	307	310	1.47302
chr1	310	312	1.58633
chr1	312	322	1.69964
chr1	322	323	1.58633
chr1	323	324	1.81295
chr1	324	326	1.92626
chr1	326	327	2.3795
chr1	327	332	2.60612
chr1	332	335	2.71943
chr1	335	339	2.60612
chr1	339	341	2.26619
chr1	341	347	2.3795
chr1	347	350	2.26619
chr1	350	351	2.15288
chr1	351	354	1.92626
chr1	354	355	1.81295
chr1	355	363	1.69964
chr1	363	364	1.58633
chr1	364	365	1.69964
chr1	365	367	2.03957
chr1	367	368	1.92626
chr1	368	369	2.15288
chr1	369	370	2.71943
chr1	370	371	2.26619
chr1	371	374	2.03957
chr1	374	383	1.81295
chr1	383	384	1.92626
chr1	384	385	1.81295
chr1	385	389	1.69964
chr1	389	406	1.92626
chr1	406	407	2.3795
chr1	407	408	2.83274
chr1	408	409	2.71943
chr1	409	410	2.83274
chr1	410	411	3.28598
chr1	411	412	3.73922
chr1	412	413	3.5126
chr1	413	421	3.05936
chr1	421	427	3.17267
chr1	427	429	3.05936
chr1	429	430	3.17267
chr1	430	432	3.28598
chr1	432	433	3.73922
chr1	433	434	3.39929
chr1	434	436	3.5126
chr1	436	440	3.62591
chr1	440	443	3.5126
chr1	443	450	3.39929
chr1	450	451	2.94605
chr1	451	453	3.39929
chr1	453	454	3.5126
chr1	454	456	2.83274
chr1	456	457	2.94605
chr1	457	458	3.05936
chr1	458	462	3.17267
chr1	462	464	3.05936
chr1	464	472	3.17267
chr1	472	474	2.94605
chr1	474	477	2.49281
chr1	477	478	2.60612
chr1	478	480	2.49281
chr1	480	486	2.3795
chr1	486	488	2.49281
chr1	488	494	2.3795
chr1	494	495	2.71943
chr1	495	496	3.39929
chr1	496	497	4.759
chr1	497	498	4.87231
chr1	498	499	5.55217
chr1	499	500	5.66548
chr1	500	501	5.55217
chr1	501	502	5.77879
chr1	502	503	6.11872
chr1	503	511	6.34534
chr1	511	512	6.45864
chr1	512	513	6.57195
chr1	513	514	7.36512
chr1	514	515	7.47843
chr1	515	521	7.59174
chr1	521	522	7.70505
chr1	522	523	7.93167
chr1	523	524	8.04498
chr1	524	525	8.15829
chr1	525	527	8.2716
chr1	527	529	8.38491
chr1	529	532	8.2716
chr1	532	535	8.49822
chr1	535	537	8.72484
chr1	537	538	8.49822
chr1	538	539	8.61153
chr1	539	540	7.25181
chr1	540	541	5.77879
chr1	541	542	5.09893
chr1	542	544	4.30576
chr1	544	545	4.19245
chr1	545	546	3.5126
chr1	546	547	3.73922
chr1	547	553	3.5126
chr1	553	555	3.28598
chr1	555	556	3.17267
chr1	556	557	3.05936
chr1	557	558	2.71943
chr1	558	559	2.49281
chr1	559	561	2.3795
chr1	561	563	2.49281
chr1	563	565	2.3795
chr1	565	566	2.15288
chr1	566	570	1.81295
chr1	570	573	1.69964
chr1	573	575	1.58633
chr1	575	576	1.47302
chr1	576	577	1.24641
chr1	577	581	1.1331
chr1	581	584	0.906476
chr1	584	585	0.793167
chr1	585	586	0.679857
chr1	586	590	0.566548
chr1	590	595	0.339929
chr1	595	596	0.226619
chr1	596	600	0.11331
chr1	600	603	0.0
chr1	603	605	0.453238
chr1	605	610	0.566548
chr1	610	647	0.679857
chr1	647	649	0.226619
chr1	649	650	0.11331
chr1	650	651	0.339929
chr1	651	652	2.03957
chr1	652	656	2.71943
chr1	656	657	2.83274
chr1	657	658	3.17267
chr1	658	663	3.5126
chr1	663	671	3.62591
chr1	671	678	3.73922
chr1	678	679	3.85252
chr1	679	686	3.73922
chr1	686	689	3.5126
chr1	689	694	3.39929
chr1	694	695	3.28598
chr1	695	696	2.3795
chr1	696	697	1.92626
chr1	697	700	1.81295
chr1	700	701	1.58633
chr1	701	707	1.01979
chr1	707	714	0.906476
chr1	714	715	0.793167
chr1	715	721	1.01979
chr1	721	722	1.35971
chr1	722	738	1.24641
chr1	738	740	1.1331
chr1	740	741	2.03957
chr1	741	743	2.26619
chr1	743	752	2.3795
chr1	752	759	2.49281
chr1	759	761	2.26619
chr1	761	762	2.49281
chr1	762	764	2.60612
chr1	764	766	2.3795
chr1	766	778	2.26619
chr1	778	780	2.3795
chr1	780	781	2.49281
chr1	781	782	2.71943
chr1	782	783	3.17267
chr1	783	784	2.71943
chr1	784	785	1.81295
chr1	785	788	2.03957
chr1	788	794	2.15288
chr1	794	796	2.26619
chr1	796	797	2.15288
chr1	797	805	2.49281
chr1	805	806	2.26619
chr1	806	812	2.15288
chr1	812	816	2.26619
chr1	816	822	2.15288
chr1	822	823	2.03957
chr1	823	824	2.26619
chr1	824	825	2.49281
chr1	825	826	2.60612
chr1	826	828	2.26619
chr1	828	829	2.15288
chr1	829	830	1.92626
chr1	830	831	1.81295
chr1	831	832	1.92626
chr1	832	833	1.81295
chr1	833	837	2.03957
chr1	837	840	1.92626
chr1	840	841	2.03957
chr1	841	847	2.15288
chr1	847	850	2.26619
chr1	850	851	2.3795
chr1	851	854	2.49281
chr1	854	856	2.60612
chr1	856	857	2.49281
chr1	857	858	2.60612
chr1	858	865	2.94605
chr1	865	867	3.05936
chr1	867	868	2.83274
chr1	868	869	2.60612
chr1	869	872	2.15288
chr1	872	873	2.03957
chr1	873	874	1.92626
chr1	874	877	2.03957
chr1	877	879	1.81295
chr1	879	883	2.15288
chr1	883	884	2.26619
chr1	884	885	2.15288
chr1	885	890	1.69964
chr1	890	891	1.81295
chr1	891	894	1.69964
chr1	894	895	1.58633
chr1	895	898	1.47302
chr1	898	901	1.58633
chr1	901	904	1.1331
chr1	904	908	1.35971
chr1	908	911	1.24641
chr1	911	912	1.35971
chr1	912	913	1.47302
chr1	913	919	1.58633
chr1	919	920	1.69964
chr1	920	923	1.81295
chr1	923	926	1.47302
chr1	926	933	1.35971
chr1	933	935	1.24641
chr1	935	937	1.35971
chr1	937	938	1.47302
chr1	938	941	1.58633
chr1	941	942	1.47302
chr1	942	946	1.35971
chr1	946	947	1.24641
chr1	947	954	1.35971
chr1	954	960	0.906476
chr1	960	961	1.01979
chr1	961	962	0.906476
chr1	962	963	0.793167
chr1	963	967	0.679857
chr1	967	972	0.793167
chr1	972	974	0.906476
chr1	974	979	1.01979
chr1	979	981	0.906476
chr1	981	990	0.679857
chr1	990	991	0.566548
chr1	991	993	0.453238
chr1	993	995	1.01979
chr1	995	1003	1.1331
chr1	1003	1004	1.01979
chr1	1004	1007	1.1331
chr1	1007	1009	1.24641
chr1	1009	1016	1.35971
chr1	1016	1018	1.24641
chr1	1018	1037	1.1331
chr1	1037	1038	0.566548
chr1	1038	1039	0.453238
chr1	1039	1044	0.566548
chr1	1044	1048	0.679857
chr1	1048	1051	0.566548
chr1	1051	1053	0.453238
chr1	1053	1054	0.339929
chr1	1054	1058	0.226619
chr1	1058	1068	0.453238
chr1	1068	1083	0.566548
chr1	1083	1087	0.453238
chr1	1087	1091	0.339929
chr1	1091	1092	0.453238
chr1	1092	1099	0.566548
chr1	1099	1101	0.679857
chr1	1101	1102	0.906476
chr1	1102	1104	0.793167
chr1	1104	1106	1.01979
chr1	1106	1107	1.1331
chr1	1107	1108	1.24641
chr1	1108	1109	1.47302
chr1	1109	1110	1.58633
chr1	1110	1111	1.47302
chr1	1111	1114	1.58633
chr1	1114	1116	1.69964
chr1	1116	1119	1.81295
chr1	1119	1121	1.92626
chr1	1121	1130	2.03957
chr1	1130	1131	2.26619
chr1	1131	1133	2.3795
chr1	1133	1134	2.83274
chr1	1134	1135	3.05936
chr1	1135	1136	3.17267
chr1	1136	1137	3.39929
chr1	1137	1139	3.5126
chr1	1139	1142	3.62591
chr1	1142	1144	3.5126
chr1	1144	1148	3.17267
chr1	1148	1149	2.94605
chr1	1149	1151	2.83274
chr1	1151	1152	2.71943
chr1	1152	1153	2.60612
chr1	1153	1155	2.49281
chr1	1155	1156	2.3795
chr1	1156	1157	2.49281
chr1	1157	1159	2.3795
chr1	1159	1160	2.15288
chr1	1160	1164	2.26619
chr1	1164	1165	2.3795
chr1	1165	1167	2.26619
chr1	1167	1174	2.3795
chr1	1174	1176	2.26619
chr1	1176	1177	2.3795
chr1	1177	1178	1.81295
chr1	1178	1179	1.47302
chr1	1179	1181	1.35971
chr1	1181	1183	1.24641
chr1	1183	1184	1.1331
chr1	1184	1185	1.35971
chr1	1185	1190	1.47302
chr1	1190	1192	1.58633
chr1	1192	1196	1.69964
chr1	1196	1199	1.58633
chr1	1199	1202	1.47302
chr1	1202	1203	1.58633
chr1	1203	1204	1.69964
chr1	1204	1205	2.03957
chr1	1205	1208	2.15288
chr1	1208	1209	2.03957
chr1	1209	1211	2.15288
chr1	1211	1212	2.03957
chr1	1212	1216	2.15288
chr1	1216	1219	2.03957
chr1	1219	1220	1.92626
chr1	1220	1222	1.81295
chr1	1222	1223	1.92626
chr1	1223	1226	1.69964
chr1	1226	1228	1.81295
chr1	1228	1231	1.47302
chr1	1231	1234	1.58633
chr1	1234	1238	1.47302
chr1	1238	1241	1.35971
chr1	1241	1243	1.24641
chr1	1243	1246	1.47302
chr1	1246	1247	1.1331
chr1	1247	1249	1.01979
chr1	1249	1251	1.24641
chr1	1251	1252	1.35971
chr1	1252	1253	1.24641
chr1	1253	1255	1.35971
chr1	1255	1259	1.24641
chr1	1259	1263	1.47302
chr1	1263	1264	1.58633
chr1	1264	1265	1.47302
chr1	1265	1267	1.58633
chr1	1267	1269	1.69964
chr1	1269	1272	1.58633
chr1	1272	1275	1.69964
chr1	1275	1280	1.58633
chr1	1280	1285	1.47302
chr1	1285	1287	1.81295
chr1	1287	1290	1.58633
chr1	1290	1293	1.47302
chr1	1293	1295	1.1331
chr1	1295	1303	1.01979
chr1	1303	1305	0.793167
chr1	1305	1308	0.679857
chr1	1308	1309	0.566548
chr1	1309	1310	0.679857
chr1	1310	1313	0.793167
chr1	1313	1315	0.906476
chr1	1315	1316	1.01979
chr1	1316	1325	0.906476
chr1	1325	1329	1.01979
chr1	1329	1330	0.679857
chr1	1330	1331	0.793167
chr1	1331	1332	0.906476
chr1	1332	1334	1.1331
chr1	1334	1336	1.24641
chr1	1336	1347	1.35971
chr1	1347	1349	1.47302
chr1	1349	1353	1.58633
chr1	1353	1354	1.47302
chr1	1354	1356	1.24641
chr1	1356	1359	1.1331
chr1	1359	1366	1.01979
chr1	1366	1368	0.906476
chr1	1368	1371	1.01979
chr1	1371	1375	0.906476
chr1	1375	1377	0.566548
chr1	1377	1380	0.453238
chr1	1380	1391	0.339929
chr1	1391	1393	0.226619
chr1	1393	1410	0.11331
chr1	1410	1412	0.0
chr1	1412	1420	0.11331
chr1	1420	1430	0.226619
chr1	1430	1440	0.339929
chr1	1440	1442	0.453238
chr1	1442	1455	0.566548
chr1	1455	1464	0.453238
chr1	1464	1473	0.339929
chr1	1473	1484	0.226619
chr1	1484	1486	0.11331
chr1	1486	1501	0.0
chr1	1501	1503	0.11331
chr1	1503	1509	0.226619
chr1	1509	1535	0.339929
chr1	1535	1543	0.566548
chr1	1543	1544	0.679857
chr1	1544	1546	0.566548
chr1	1546	1553	0.453238
chr1	1553	1567	0.339929
chr1	1567	1570	0.453238
chr1	1570	1575	0.566548
chr1	1575	1577	0.679857
chr1	1577	1587	0.453238
chr1	1587	1608	0.339929
chr1	1608	1611	0.453238
chr1	1611	1613	0.339929
chr1	1613	1619	0.226619
chr1	1619	1636	0.11331
chr1	1636	1649	0.226619
chr1	1649	1650	0.453238
chr1	1650	1652	0.566548
chr1	1652	1657	0.453238
chr1	1657	1672	0.679857
chr1	1672	1673	0.793167
chr1	1673	1685	0.906476
chr1	1685	1693	1.01979
chr1	1693	1694	0.793167
chr1	1694	1699	0.679857
chr1	1699	1701	0.793167
chr1	1701	1705	0.566548
chr1	1705	1716	0.679857
chr1	1716	1717	0.566548
chr1	1717	1721	0.453238
chr1	1721	1726	0.339929
chr1	1726	1729	0.453238
chr1	1729	1731	0.339929
chr1	1731	1743	0.453238
chr1	1743	1746	0.339929
chr1	1746	1749	0.453238
chr1	1749	1761	0.339929
chr1	1761	1765	0.453238
chr1	1765	1769	0.339929
chr1	1769	1772	0.226619
chr1	1772	1776	0.339929
chr1	1776	1790	0.453238
chr1	1790	1805	0.339929
chr1	1805	1816	0.226619
chr1	1816	1818	0.11331
chr1	1818	1819	0.226619
chr1	1819	1829	0.11331
chr1	1829	1842	0.226619
chr1	1842	1847	0.339929
chr1	1847	1848	0.566548
chr1	1848	1862	0.679857
chr1	1862	1864	0.566548
chr1	1864	1865	0.679857
chr1	1865	1866	0.906476
chr1	1866	1867	1.01979
chr1	1867	1869	1.24641
chr1	1869	1870	1.47302
chr1	1870	1871	1.58633
chr1	1871	1872	1.69964
chr1	1872	1873	1.58633
chr1	1873	1885	1.69964
chr1	1885	1891	1.58633
chr1	1891	1892	1.35971
chr1	1892	1906	1.24641
chr1	1906	1907	1.1331
chr1	1907	1910	0.906476
chr1	1910	1913	0.566548
chr1	1913	1914	0.339929
chr1	1914	1917	0.226619
chr1	1917	1920	0.11331
chr1	1920	1931	0.226619
chr1	1931	1932	0.339929
chr1	1932	1940	0.453238
chr1	1940	1957	0.566548
chr1	1957	1964	0.679857
chr1	1964	1970	0.566548
chr1	1970	1974	0.453238
chr1	1974	1976	0.339929
chr1	1976	2001	0.226619
chr1	2001	2002	0.11331
chr1	2002	2053	0.0
chr1	2053	2059	0.11331
chr1	2059	2071	0.226619
chr1	2071	2089	0.339929
chr1	2089	2091	0.453238
chr1	2091	2092	0.339929
chr1	2092	2096	0.226619
chr1	2096	2097	0.339929
chr1	2097	2114	0.453238
chr1	2114	2121	0.339929
chr1	2121	2124	0.453238
chr1	2124	2133	0.566548
chr1	2133	2140	0.453238
chr1	2140	2141	0.339929
chr1	2141	2158	0.453238
chr1	2158	2163	0.566548
chr1	2163	2166	0.453238
chr1	2166	2168	0.566548
chr1	2168	2171	0.453238
chr1	2171	2183	0.566548
chr1	2183	2185	0.679857
chr1	2185	2201	0.453238
chr1	2201	2210	0.339929
chr1	2210	2214	0.226619
chr1	2214	2227	0.11331
chr1	2227	2263	0.0
chr1	2263	2275	0.11331
chr1	2275	2280	0.226619
chr1	2280	2300	0.339929
chr1	2300	2307	0.453238
chr1	2307	2313	0.339929
chr1	2313	2319	0.453238
chr1	2319	2323	0.339929
chr1	2323	2324	0.226619
chr1	2324	2330	0.339929
chr1	2330	2344	0.453238
chr1	2344	2347	0.339929
chr1	2347	2357	0.453238
chr1	2357	2368	0.339929
chr1	2368	2374	0.226619
chr1	2374	2391	0.11331
chr1	2391	2397	0.0
chr1	2397	2411	0.11331
chr1	2411	2437	0.226619
chr1	2437	2439	0.339929
chr1	2439	2440	0.453238
chr1	2440	2441	0.566548
chr1	2441	2446	0.453238
chr1	2446	2453	0.566548
chr1	2453	2455	0.679857
chr1	2455	2469	0.566548
chr1	2469	2473	0.679857
chr1	2473	2474	0.793167
chr1	2474	2475	1.01979
chr1	2475	2481	1.1331
chr1	2481	2485	0.793167
chr1	2485	2497	0.906476
chr1	2497	2506	0.793167
chr1	2506	2512	0.906476
chr1	2512	2513	1.01979
chr1	2513	2514	1.58633
chr1	2514	2515	1.92626
chr1	2515	2517	2.03957
chr1	2517	2518	1.92626
chr1	2518	2529	1.58633
chr1	2529	2533	1.47302
chr1	2533	2537	1.35971
chr1	2537	2550	1.47302
chr1	2550	2556	1.35971
chr1	2556	2557	1.24641
chr1	2557	2559	0.226619
chr1	2559	2571	0.11331
chr1	2571	2579	0.226619
chr1	2579	2596	0.11331
chr1	2596	2602	0.226619
chr1	2602	2614	0.566548
chr1	2614	2615	0.679857
chr1	2615	2635	0.566548
chr1	2635	2637	0.679857
chr1	2637	2640	0.793167
chr1	2640	2646	0.679857
chr1	2646	2647	0.339929
chr1	2647	2658	0.453238
chr1	2658	2679	0.339929
chr1	2679	2681	0.226619
chr1	2681	2691	0.11331
chr1	2691	2727	0.0
chr1	2727	2737	0.11331
chr1	2737	2771	0.226619
chr1	2771	2775	0.11331
chr1	2775	2776	0.453238
chr1	2776	2777	0.679857
chr1	2777	2782	0.793167
chr1	2782	2784	1.24641
chr1	2784	2789	1.81295
chr1	2789	2795	1.92626
chr1	2795	2797	2.03957
chr1	2797	2800	2.15288
chr1	2800	2803	2.26619
chr1	2803	2804	2.3795
chr1	2804	2805	2.49281
chr1	2805	2806	2.60612
chr1	2806	2807	2.94605
chr1	2807	2815	3.05936
chr1	2815	2817	3.17267
chr1	2817	2819	3.28598
chr1	2819	2820	2.94605
chr1	2820	2821	2.71943
chr1	2821	2824	2.60612
chr1	2824	2825	2.71943
chr1	2825	2826	2.60612
chr1	2826	2827	2.15288
chr1	2827	2828	1.58633
chr1	2828	2829	1.69964
chr1	2829	2830	1.81295
chr1	2830	2833	1.92626
chr1	2833	2838	1.81295
chr1	2838	2839	1.69964
chr1	2839	2843	1.81295
chr1	2843	2844	1.69964
chr1	2844	2847	1.81295
chr1	2847	2848	1.69964
chr1	2848	2849	1.58633
chr1	2849	2851	1.1331
chr1	2851	2855	1.01979
chr1	2855	2859	0.906476
chr1	2859	2868	0.793167
chr1	2868	2872	0.679857
chr1	2872	2873	0.566548
chr1	2873	2874	0.453238
chr1	2874	2883	0.339929
chr1	2883	2884	0.453238
chr1	2884	2890	0.339929
chr1	2890	2892	0.453238
chr1	2892	2895	0.566548
chr1	2895	2896	0.793167
chr1	2896	2899	1.47302
chr1	2899	2901	1.58633
chr1	2901	2903	1.69964
chr1	2903	2904	1.92626
chr1	2904	2907	2.71943
chr1	2907	2910	2.83274
chr1	2910	2911	3.17267
chr1	2911	2916	3.39929
chr1	2916	2918	3.5126
chr1	2918	2919	3.73922
chr1	2919	2922	4.07914
chr1	2922	2923	4.19245
chr1	2923	2925	4.30576
chr1	2925	2926	4.53238
chr1	2926	2927	4.41907
chr1	2927	2928	4.53238
chr1	2928	2932	4.64569
chr1	2932	2933	4.759
chr1	2933	2934	4.87231
chr1	2934	2936	4.759
chr1	2936	2938	4.64569
chr1	2938	2940	4.53238
chr1	2940	2942	3.85252
chr1	2942	2943	3.96583
chr1	2943	2945	3.85252
chr1	2945	2946	3.73922
chr1	2946	2948	3.39929
chr1	2948	2950	2.60612
chr1	2950	2951	2.49281
chr1	2951	2954	2.26619
chr1	2954	2955	1.92626
chr1	2955	2958	2.26619
chr1	2958	2959	2.15288
chr1	2959	2961	2.03957
chr1	2961	2963	1.92626
chr1	2963	2965	1.81295
chr1	2965	2967	1.69964
chr1	2967	2968	1.58633
chr1	2968	2969	1.47302
chr1	2969	2971	1.24641
chr1	2971	2975	1.1331
chr1	2975	2976	0.906476
chr1	2976	2978	1.1331
chr1	2978	2986	1.01979
chr1	2986	2990	0.906476
chr1	2990	2999	1.01979
chr1	2999	3016	0.679857
chr1	3016	3018	0.566548
chr1	3018	3019	0.453238
chr1	3019	3020	0.226619
chr1	3020	3024	0.453238
chr1	3024	3029	0.566548
chr1	3029	3033	0.679857
chr1	3033	3035	0.566548
chr1	3035	3037	0.679857
chr1	3037	3044	1.01979
chr1	3044	3060	0.906476
chr1	3060	3064	1.01979
chr1	3064	3068	0.793167
chr1	3068	3073	0.679857
chr1	3073	3078	0.566548
chr1	3078	3081	0.453238
chr1	3081	3103	0.11331
chr1	3103	3149	0.0
chr1	3149	3158	0.11331
chr1	3158	3188	0.226619
chr1	3188	3191	0.339929
chr1	3191	3193	0.453238
chr1	3193	3201	0.339929
chr1	3201	3204	0.226619
chr1	3204	3217	0.339929
chr1	3217	3218	0.453238
chr1	3218	3219	0.566548
chr1	3219	3220	0.679857
chr1	3220	3221	0.793167
chr1	3221	3222	1.01979
chr1	3222	3232	1.1331
chr1	3232	3234	1.01979
chr1	3234	3235	1.1331
chr1	3235	3248	1.01979
chr1	3248	3260	0.906476
chr1	3260	3262	0.793167
chr1	3262	3264	0.566548
chr1	3264	3265	0.453238
chr1	3265	3266	0.226619
chr1	3266	3278	0.11331
chr1	3278	3309	0.0
chr1	3309	3353	0.11331
chr1	3353	3368	0.0
chr1	3368	3372	0.11331
chr1	3372	3378	0.339929
chr1	3378	3411	0.453238
chr1	3411	3416	0.339929
chr1	3416	3422	0.11331
chr1	3422	3469	0.0
chr1	3469	3513	0.11331
chr1	3513	3515	0.0
chr1	3515	3517	0.11331
chr1	3517	3525	0.339929
chr1	3525	3535	0.453238
chr1	3535	3541	0.566548
chr1	3541	3557	0.679857
chr1	3557	3561	0.566548
chr1	3561	3569	0.339929
chr1	3569	3578	0.226619
chr1	3578	3584	0.11331
chr1	3584	3586	0.0
chr1	3586	3587	0.11331
chr1	3587	3592	0.226619
chr1	3592	3625	0.339929
chr1	3625	3630	0.453238
chr1	3630	3635	0.226619
chr1	3635	3669	0.11331
chr1	3669	3675	0.0
chr1	3675	3678	0.11331
chr1	3678	3679	0.226619
chr1	3679	3683	0.339929
chr1	3683	3692	0.566548
chr1	3692	3693	0.793167
chr1	3693	3715	0.906476
chr1	3715	3719	1.01979
chr1	3719	3723	0.906476
chr1	3723	3727	0.793167
chr1	3727	3733	0.566548
chr1	3733	3736	0.453238
chr1	3736	3758	0.226619
chr1	3758	3766	0.11331
chr1	3766	3775	0.0
chr1	3775	3776	0.11331
chr1	3776	3807	0.226619
chr1	3807	3808	0.339929
chr1	3808	3809	0.566548
chr1	3809	3810	0.679857
chr1	3810	3820	0.906476
chr1	3820	3822	0.793167
chr1	3822	3842	0.906476
chr1	3842	3843	1.01979
chr1	3843	3844	1.1331
chr1	3844	3848	1.24641
chr1	3848	3850	1.1331
chr1	3850	3851	1.24641
chr1	3851	3852	1.1331
chr1	3852	3853	0.906476
chr1	3853	3854	0.793167
chr1	3854	3855	0.679857
chr1	3855	3856	0.793167
chr1	3856	3857	0.906476
chr1	3857	3860	1.01979
chr1	3860	3862	1.1331
chr1	3862	3863	1.24641
chr1	3863	3866	1.1331
chr1	3866	3876	1.01979
chr1	3876	3880	1.1331
chr1	3880	3885	1.24641
chr1	3885	3886	1.35971
chr1	3886	3887	1.24641
chr1	3887	3888	1.1331
chr1	3888	3889	1.01979
chr1	3889	3893	1.1331
chr1	3893	3894	1.24641
chr1	3894	3899	1.1331
chr1	3899	3900	0.906476
chr1	3900	3902	0.793167
chr1	3902	3903	0.906476
chr1	3903	3904	1.01979
chr1	3904	3906	0.906476
chr1	3906	3916	1.01979
chr1	3916	3917	1.1331
chr1	3917	3920	1.24641
chr1	3920	3922	1.1331
chr1	3922	3929	1.24641
chr1	3929	3932	1.1331
chr1	3932	3934	1.01979
chr1	3934	3936	1.1331
chr1	3936	3942	1.24641
chr1	3942	3944	1.35971
chr1	3944	3947	1.24641
chr1	3947	3950	1.1331
chr1	3950	3953	0.906476
chr1	3953	3954	1.01979
chr1	3954	3959	1.1331
chr1	3959	3961	0.906476
chr1	3961	3962	0.793167
chr1	3962	3966	0.906476
chr1	3966	3976	0.793167
chr1	3976	3978	0.906476
chr1	3978	3980	0.793167
chr1	3980	3981	0.679857
chr1	3981	3986	0.566548
chr1	3986	3988	0.453238
chr1	3988	3997	0.566548
chr1	3997	3998	0.453238
chr1	3998	4006	0.566548
chr1	4006	4020	0.453238
chr1	4020	4026	0.339929
chr1	4026	4031	0.566548
chr1	4031	4036	0.453238
chr1	4036	4037	0.566548
chr1	4037	4038	0.453238
chr1	4038	4042	0.566548
chr1	4042	4050	0.453238
chr1	4050	4068	0.566548
chr1	4068	4070	0.679857
chr1	4070	4078	0.453238
chr1	4078	4082	0.339929
chr1	4082	4094	0.226619
chr1	4094	4112	0.11331
chr1	4112	4130	0.0
chr1	4130	4143	0.11331
chr1	4143	4162	0.226619
chr1	4162	4174	0.339929
chr1	4174	4187	0.226619
chr1	4187	4189	0.11331
chr1	4189	4195	0.226619
chr1	4195	4206	0.11331
chr1	4206	4224	0.226619
chr1	4224	4250	0.11331
chr1	4250	4253	0.0
chr1	4253	4291	0.339929
chr1	4291	4292	0.453238
chr1	4292	4294	0.566548
chr1	4294	4295	0.679857
chr1	4295	4296	0.793167
chr1	4296	4314	0.679857
chr1	4314	4326	0.793167
chr1	4326	4328	0.906476
chr1	4328	4334	1.01979
chr1	4334	4335	0.906476
chr1	4335	4338	0.793167
chr1	4338	4339	0.566548
chr1	4339	4344	0.339929
chr1	4344	4358	0.453238
chr1	4358	4365	0.339929
chr1	4365	4370	0.453238
chr1	4370	4372	0.339929
chr1	4372	4377	0.226619
chr1	4377	4383	0.11331
chr1	4383	4404	0.226619
chr1	4404	4409	0.339929
chr1	4409	4410	0.226619
chr1	4410	4427	0.339929
chr1	4427	4430	0.226619
chr1	4430	4448	0.339929
chr1	4448	4453	0.226619
chr1	4453	4470	0.11331
chr1	4470	4522	0.0
chr1	4522	4523	0.11331
chr1	4523	4563	0.226619
chr1	4563	4566	0.339929
chr1	4566	4588	0.11331
chr1	4588	4607	0.226619
chr1	4607	4623	0.11331
chr1	4623	4630	0.226619
chr1	4630	4659	0.11331
chr1	4659	4667	0.339929
chr1	4667	4676	0.226619
chr1	4676	4685	0.339929
chr1	4685	4694	0.566548
chr1	4694	4703	0.679857
chr1	4703	4706	0.453238
chr1	4706	4720	0.566548
chr1	4720	4724	0.453238
chr1	4724	4729	0.566548
chr1	4729	4737	0.339929
chr1	4737	4750	0.226619
chr1	4750	4751	0.11331
chr1	4751	4768	0.226619
chr1	4768	4776	0.11331
chr1	4776	4780	0.226619
chr1	4780	4795	0.339929
chr1	4795	4814	0.226619
chr1	4814	4816	0.11331
chr1	4816	4833	0.0
chr1	4833	4836	0.11331
chr1	4836	4877	0.226619
chr1	4877	4878	0.11331
chr1	4878	4879	0.226619
chr1	4879	4910	0.11331
chr1	4910	4921	0.226619
chr1	4921	4954	0.11331
chr1	4954	4957	0.0
chr1	4957	4958	0.11331
chr1	4958	4961	0.226619
chr1	4961	4967	0.339929
chr1	4967	4991	0.453238
chr1	4991	5002	0.339929
chr1	5002	5004	0.226619
chr1	5004	5010	0.11331
chr1	5010	5013	0.0
chr1	5013	5019	0.11331
chr1	5019	5031	0.226619
chr1	5031	5057	0.339929
chr1	5057	5063	0.226619
chr1	5063	5075	0.11331
chr1	5075	5139	0.0
chr1	5139	5145	0.11331
chr1	5145	5173	0.226619
chr1	5173	5183	0.339929
chr1	5183	5188	0.226619
chr1	5188	5189	0.453238
chr1	5189	5195	0.339929
chr1	5195	5210	0.453238
chr1	5210	5212	0.566548
chr1	5212	5215	0.679857
chr1	5215	5217	0.793167
chr1	5217	5218	1.24641
chr1	5218	5219	1.92626
chr1	5219	5220	2.03957
chr1	5220	5221	2.26619
chr1	5221	5224	2.71943
chr1	5224	5225	2.83274
chr1	5225	5226	3.05936
chr1	5226	5227	3.39929
chr1	5227	5229	4.41907
chr1	5229	5230	4.30576
chr1	5230	5231	4.41907
chr1	5231	5232	4.53238
chr1	5232	5237	4.41907
chr1	5237	5252	4.30576
chr1	5252	5254	4.19245
chr1	5254	5259	4.07914
chr1	5259	5261	3.96583
chr1	5261	5264	2.60612
chr1	5264	5265	2.3795
chr1	5265	5268	1.92626
chr1	5268	5269	1.81295
chr1	5269	5270	1.47302
chr1	5270	5271	1.24641
chr1	5271	5286	0.339929
chr1	5286	5288	0.453238
chr1	5288	5293	0.566548
chr1	5293	5300	0.679857
chr1	5300	5302	0.793167
chr1	5302	5303	0.906476
chr1	5303	5309	1.01979
chr1	5309	5313	1.1331
chr1	5313	5314	1.24641
chr1	5314	5318	1.1331
chr1	5318	5321	1.01979
chr1	5321	5330	1.1331
chr1	5330	5332	1.01979
chr1	5332	5337	0.906476
chr1	5337	5340	0.793167
chr1	5340	5344	0.906476
chr1	5344	5345	0.793167
chr1	5345	5346	0.906476
chr1	5346	5347	0.793167
chr1	5347	5350	0.679857
chr1	5350	5351	0.566548
chr1	5351	5352	0.679857
chr1	5352	5353	0.566548
chr1	5353	5357	0.793167
chr1	5357	5360	0.679857
chr1	5360	5361	0.793167
chr1	5361	5363	0.906476
chr1	5363	5369	0.793167
chr1	5369	5374	0.906476
chr1	5374	5376	1.01979
chr1	5376	5384	1.24641
chr1	5384	5389	1.1331
chr1	5389	5395	1.01979
chr1	5395	5397	0.906476
chr1	5397	5403	0.679857
chr1	5403	5404	0.566548
chr1	5404	5413	0.453238
chr1	5413	5418	0.339929
chr1	5418	5420	0.226619
chr1	5420	5423	0.0
chr1	5423	5430	0.11331
chr1	5430	5467	0.226619
chr1	5467	5474	0.11331
chr1	5474	5493	0.0
chr1	5493	5507	0.11331
chr1	5507	5512	0.226619
chr1	5512	5522	0.339929
chr1	5522	5532	0.453238
chr1	5532	5537	0.566548
chr1	5537	5551	0.453238
chr1	5551	5556	0.339929
chr1	5556	5566	0.226619
chr1	5566	5576	0.11331
chr1	5576	5578	0.0
chr1	5578	5581	0.11331
chr1	5581	5582	0.226619
chr1	5582	5598	0.339929
chr1	5598	5599	0.453238
chr1	5599	5601	0.566548
chr1	5601	5605	0.679857
chr1	5605	5625	0.793167
chr1	5625	5626	0.566548
chr1	5626	5628	0.679857
chr1	5628	5634	0.793167
chr1	5634	5639	0.679857
chr1	5639	5640	0.793167
chr1	5640	5649	0.566548
chr1	5649	5651	0.453238
chr1	5651	5652	0.566548
chr1	5652	5653	0.679857
chr1	5653	5656	0.793167
chr1	5656	5666	0.906476
chr1	5666	5670	0.793167
chr1	5670	5671	0.679857
chr1	5671	5674	0.566548
chr1	5674	5682	0.679857
chr1	5682	5695	0.566548
chr1	5695	5696	0.339929
chr1	5696	5700	0.226619
chr1	5700	5718	0.11331
chr1	5718	5739	0.0
chr1	5739	5741	0.11331
chr1	5741	5782	0.226619
chr1	5782	5785	0.11331
chr1	5785	5791	0.0
chr1	5791	5835	0.11331
chr1	5835	5899	0.0
chr1	5899	5909	0.11331
chr1	5909	5938	0.226619
chr1	5938	5939	0.339929
chr1	5939	5943	0.453238
chr1	5943	5952	0.339929
chr1	5952	5982	0.226619
chr1	5982	5983	0.11331
chr1	5983	5985	0.0
chr1	5985	6001	0.11331
chr1	6001	6004	0.226619
chr1	6004	6007	0.339929
chr1	6007	6029	0.453238
chr1	6029	6045	0.339929
chr1	6045	6051	0.226619
chr1	6051	6061	0.11331
chr1	6061	6065	0.226619
chr1	6065	6067	0.339929
chr1	6067	6077	0.453238
chr1	6077	6085	0.566548
chr1	6085	6089	0.679857
chr1	6089	6091	0.793167
chr1	6091	6098	0.679857
chr1	6098	6103	0.566548
chr1	6103	6105	0.679857
chr1	6105	6109	0.566548
chr1	6109	6117	0.453238
chr1	6117	6121	0.566548
chr1	6121	6129	0.453238
chr1	6129	6131	0.339929
chr1	6131	6140	0.226619
chr1	6140	6147	0.339929
chr1	6147	6161	0.226619
chr1	6161	6174	0.11331
chr1	6174	6184	0.226619
chr1	6184	6187	0.11331
chr1	6187	6217	0.226619
chr1	6217	6231	0.11331
chr1	6231	6305	0.0
chr1	6305	6306	0.11331
chr1	6306	6348	0.226619
chr1	6348	6349	0.339929
chr1	6349	6350	0.226619
chr1	6350	6354	0.11331
chr1	6354	6359	0.226619
chr1	6359	6368	0.339929
chr1	6368	6370	0.453238
chr1	6370	6374	0.566548
chr1	6374	6384	0.679857
chr1	6384	6392	0.793167
chr1	6392	6398	0.679857
chr1	6398	6403	0.566548
chr1	6403	6412	0.453238
chr1	6412	6414	0.339929
chr1	6414	6418	0.226619
chr1	6418	6428	0.11331
chr1	6428	6432	0.0
chr1	6432	6446	0.11331
chr1	6446	6461	0.226619
chr1	6461	6478	0.11331
chr1	6478	6490	0.226619
chr1	6490	6522	0.11331
chr1	6522	6529	0.0
chr1	6529	6564	0.226619
chr1	6564	6566	0.339929
chr1	6566	6568	0.453238
chr1	6568	6571	0.566548
chr1	6571	6573	0.679857
chr1	6573	6579	0.453238
chr1	6579	6591	0.566548
chr1	6591	6597	0.679857
chr1	6597	6608	0.793167
chr1	6608	6610	0.679857
chr1	6610	6612	0.566548
chr1	6612	6613	0.453238
chr1	6613	6615	0.566548
chr1	6615	6622	0.453238
chr1	6622	6635	0.339929
chr1	6635	6643	0.226619
chr1	6643	6656	0.339929
chr1	6656	6664	0.226619
chr1	6664	6685	0.339929
chr1	6685	6687	0.226619
chr1	6687	6699	0.11331
chr1	6699	6722	0.0
chr1	6722	6765	0.11331
chr1	6765	6776	0.0
chr1	6776	6820	0.11331
chr1	6820	6823	0.0
chr1	6823	6836	0.11331
chr1	6836	6879	0.226619
chr1	6879	6883	0.11331
chr1	6883	6889	0.226619
chr1	6889	6901	0.339929
chr1	6901	6902	0.566548
chr1	6902	6910	0.679857
chr1	6910	6927	0.566548
chr1	6927	6933	0.453238
chr1	6933	6945	0.339929
chr1	6945	6951	0.0
chr1	6951	6953	0.11331
chr1	6953	6957	0.226619
chr1	6957	6969	0.339929
chr1	6969	6971	0.453238
chr1	6971	6982	0.566548
chr1	6982	6990	0.453238
chr1	6990	6994	0.566548
chr1	6994	6995	0.679857
chr1	6995	7000	0.566548
chr1	7000	7013	0.679857
chr1	7013	7018	0.566548
chr1	7018	7020	0.679857
chr1	7020	7034	0.793167
chr1	7034	7035	0.566548
chr1	7035	7037	0.679857
chr1	7037	7038	0.793167
chr1	7038	7050	0.679857
chr1	7050	7054	0.793167
chr1	7054	7055	0.906476
chr1	7055	7059	0.793167
chr1	7059	7060	0.679857
chr1	7060	7064	1.01979
chr1	7064	7079	0.906476
chr1	7079	7081	0.793167
chr1	7081	7087	0.679857
chr1	7087	7089	0.566548
chr1	7089	7090	0.453238
chr1	7090	7091	0.566548
chr1	7091	7098	0.679857
chr1	7098	7104	0.566548
chr1	7104	7108	0.226619
chr1	7108	7133	0.339929
chr1	7133	7134	0.226619
chr1	7134	7143	0.11331
chr1	7143	7151	0.226619
chr1	7151	7186	0.11331
chr1	7186	7189	0.0
chr1	7189	7190	0.11331
chr1	7190	7191	0.226619
chr1	7191	7195	0.339929
chr1	7195	7198	0.453238
chr1	7198	7212	0.566548
chr1	7212	7213	0.679857
chr1	7213	7218	0.793167
chr1	7218	7220	1.01979
chr1	7220	7222	1.1331
chr1	7222	7228	1.24641
chr1	7228	7229	1.47302
chr1	7229	7233	1.58633
chr1	7233	7234	1.47302
chr1	7234	7235	1.35971
chr1	7235	7239	1.24641
chr1	7239	7241	1.1331
chr1	7241	7254	1.01979
chr1	7254	7256	1.24641
chr1	7256	7257	1.1331
chr1	7257	7260	1.01979
chr1	7260	7262	1.1331
chr1	7262	7264	0.906476
chr1	7264	7265	0.793167
chr1	7265	7270	0.679857
chr1	7270	7272	0.793167
chr1	7272	7273	0.566548
chr1	7273	7279	0.453238
chr1	7279	7293	0.566548
chr1	7293	7297	0.453238
chr1	7297	7302	0.339929
chr1	7302	7314	0.226619
chr1	7314	7318	0.11331
chr1	7318	7323	0.339929
chr1	7323	7362	0.226619
chr1	7362	7383	0.0
chr1	7383	7427	0.11331
chr1	7427	7446	0.0
chr1	7446	7478	0.11331
chr1	7478	7479	0.226619
chr1	7479	7481	0.339929
chr1	7481	7490	0.453238
chr1	7490	7491	0.339929
chr1	7491	7510	0.453238
chr1	7510	7522	0.566548
chr1	7522	7523	0.453238
chr1	7523	7524	0.339929
chr1	7524	7534	0.226619
chr1	7534	7538	0.11331
chr1	7538	7543	0.226619
chr1	7543	7554	0.339929
chr1	7554	7571	0.226619
chr1	7571	7587	0.339929
chr1	7587	7612	0.226619
chr1	7612	7624	0.453238
chr1	7624	7626	0.679857
chr1	7626	7644	0.566548
chr1	7644	7649	0.679857
chr1	7649	7656	0.453238
chr1	7656	7664	0.226619
chr1	7664	7668	0.339929
chr1	7668	7672	0.226619
chr1	7672	7687	0.339929
chr1	7687	7701	0.226619
chr1	7701	7708	0.453238
chr1	7708	7716	0.339929
chr1	7716	7719	0.226619
chr1	7719	7721	0.339929
chr1	7721	7745	0.453238
chr1	7745	7751	0.226619
chr1	7751	7763	0.339929
chr1	7763	7764	0.226619
chr1	7764	7768	0.11331
chr1	7768	7788	0.453238
chr1	7788	7790	0.566548
chr1	7790	7795	0.679857
chr1	7795	7797	0.566548
chr1	7797	7812	0.679857
chr1	7812	7832	0.339929
chr1	7832	7834	0.226619
chr1	7834	7841	0.11331
chr1	7841	7852	0.0
chr1	7852	7863	0.11331
chr1	7863	7878	0.226619
chr1	7878	7896	0.453238
chr1	7896	7898	0.339929
chr1	7898	7907	0.566548
chr1	7907	7918	0.453238
chr1	7918	7922	0.566548
chr1	7922	7942	0.339929
chr1	7942	7960	0.11331
chr1	7960	7976	0.0
chr1	7976	7993	0.11331
chr1	7993	8015	0.226619
chr1	8015	8018	0.339929
chr1	8018	8026	0.226619
chr1	8026	8028	0.339929
chr1	8028	8032	0.453238
chr1	8032	8037	0.566548
chr1	8037	8042	0.453238
chr1	8042	8059	0.566548
chr1	8059	8072	0.453238
chr1	8072	8076	0.339929
chr1	8076	8077	0.226619
chr1	8077	8085	0.339929
chr1	8085	8113	0.226619
chr1	8113	8119	0.11331
chr1	8119	8124	0.0
chr1	8124	8126	0.11331
chr1	8126	8128	0.226619
chr1	8128	8129	0.339929
chr1	8129	8130	0.453238
chr1	8130	8168	0.566548
chr1	8168	8170	0.453238
chr1	8170	8172	0.339929
chr1	8172	8191	0.0
chr1	8191	8192	0.11331
chr1	8192	8213	0.226619
chr1	8213	8234	0.339929
chr1	8234	8235	0.226619
chr1	8235	8257	0.11331
chr1	8257	8343	0.0
chr1	8343	8369	0.11331
chr1	8369	8387	0.226619
chr1	8387	8388	0.11331
chr1	8388	8413	0.226619
chr1	8413	8423	0.11331
chr1	8423	8428	0.226619
chr1	8428	8429	0.453238
chr1	8429	8432	0.906476
chr1	8432	8450	0.793167
chr1	8450	8456	0.906476
chr1	8456	8471	1.01979
chr1	8471	8485	0.339929
chr1	8485	8494	0.453238
chr1	8494	8499	0.339929
chr1	8499	8500	0.453238
chr1	8500	8501	0.339929
chr1	8501	8511	0.226619
chr1	8511	8512	0.339929
chr1	8512	8524	0.453238
chr1	8524	8528	0.339929
chr1	8528	8532	0.453238
chr1	8532	8543	0.566548
chr1	8543	8554	0.453238
chr1	8554	8555	0.339929
chr1	8555	8560	0.226619
chr1	8560	8570	0.339929
chr1	8570	8574	0.226619
chr1	8574	8583	0.11331
chr1	8583	8590	0.226619
chr1	8590	8603	0.339929
chr1	8603	8616	0.226619
chr1	8616	8617	0.339929
chr1	8617	8618	0.453238
chr1	8618	8623	0.566548
chr1	8623	8627	0.679857
chr1	8627	8632	0.566548
chr1	8632	8634	0.793167
chr1	8634	8650	0.679857
chr1	8650	8654	0.566548
chr1	8654	8658	0.793167
chr1	8658	8659	1.01979
chr1	8659	8662	0.906476
chr1	8662	8667	0.793167
chr1	8667	8676	0.679857
chr1	8676	8691	0.453238
chr1	8691	8692	0.679857
chr1	8692	8696	0.793167
chr1	8696	8698	0.679857
chr1	8698	8699	0.453238
chr1	8699	8700	0.566548
chr1	8700	8701	0.679857
chr1	8701	8703	0.566548
chr1	8703	8704	0.679857
chr1	8704	8711	0.793167
chr1	8711	8718	0.906476
chr1	8718	8720	1.01979
chr1	8720	8721	1.1331
chr1	8721	8731	1.24641
chr1	8731	8735	1.35971
chr1	8735	8736	1.1331
chr1	8736	8740	1.01979
chr1	8740	8741	0.906476
chr1	8741	8746	0.793167
chr1	8746	8748	0.679857
chr1	8748	8754	0.566548
chr1	8754	8757	0.453238
chr1	8757	8760	0.339929
chr1	8760	8762	0.453238
chr1	8762	8770	0.226619
chr1	8770	8775	0.339929
chr1	8775	8788	0.226619
chr1	8788	8804	0.453238
chr1	8804	8814	0.339929
chr1	8814	8831	0.226619
chr1	8831	8832	0.0
chr1	8832	8835	0.11331
chr1	8835	8836	0.453238
chr1	8836	8841	0.566548
chr1	8841	8846	0.679857
chr1	8846	8847	0.793167
chr1	8847	8848	0.906476
chr1	8848	8850	1.01979
chr1	8850	8851	0.906476
chr1	8851	8852	1.01979
chr1	8852	8853	1.1331
chr1	8853	8854	1.24641
chr1	8854	8859	1.47302
chr1	8859	8874	1.58633
chr1	8874	8879	1.69964
chr1	8879	8880	1.58633
chr1	8880	8881	1.24641
chr1	8881	8882	1.35971
chr1	8882	8885	1.47302
chr1	8885	8886	1.35971
chr1	8886	8890	1.47302
chr1	8890	8891	1.35971
chr1	8891	8896	1.1331
chr1	8896	8897	1.01979
chr1	8897	8901	0.679857
chr1	8901	8902	0.566548
chr1	8902	8918	0.679857
chr1	8918	8919	0.566548
chr1	8919	8923	0.453238
chr1	8923	8925	0.339929
chr1	8925	8930	0.226619
chr1	8930	8932	0.11331
chr1	8932	8936	0.226619
chr1	8936	8946	0.339929
chr1	8946	8958	0.226619
chr1	8958	8975	0.339929
chr1	8975	8977	0.226619
chr1	8977	8998	0.11331
chr1	8998	9004	0.226619
chr1	9004	9031	0.339929
chr1	9031	9042	0.226619
chr1	9042	9045	0.339929
chr1	9045	9047	0.226619
chr1	9047	9048	0.11331
chr1	9048	9079	0.226619
chr1	9079	9086	0.339929
chr1	9086	9092	0.226619
chr1	9092	9123	0.11331
chr1	9123	9124	0.0
chr1	9124	9155	0.11331
chr1	9155	9168	0.226619
chr1	9168	9172	0.11331
chr1	9172	9177	0.226619
chr1	9177	9199	0.11331
chr1	9199	9228	0.0
chr1	9228	9229	0.11331
chr1	9229	9252	0.226619
chr1	9252	9254	0.339929
chr1	9254	9258	0.453238
chr1	9258	9272	0.566548
chr1	9272	9273	0.453238
chr1	9273	9278	0.339929
chr1	9278	9285	0.453238
chr1	9285	9290	0.566548
chr1	9290	9295	0.793167
chr1	9295	9298	0.679857
chr1	9298	9299	0.566548
chr1	9299	9304	0.679857
chr1	9304	9309	0.793167
chr1	9309	9316	0.906476
chr1	9316	9321	1.01979
chr1	9321	9322	1.1331
chr1	9322	9329	1.01979
chr1	9329	9334	0.906476
chr1	9334	9343	0.679857
chr1	9343	9346	0.566548
chr1	9346	9348	0.453238
chr1	9348	9352	0.339929
chr1	9352	9360	0.226619
chr1	9360	9364	0.11331
chr1	9364	9365	0.226619
chr1	9365	9394	0.11331
chr1	9394	9395	0.226619
chr1	9395	9406	0.339929
chr1	9406	9408	0.226619
chr1	9408	9437	0.339929
chr1	9437	9439	0.226619
chr1	9439	9452	0.11331
chr1	9452	9504	0.0
chr1	9504	9511	0.11331
chr1	9511	9524	0.226619
chr1	9524	9534	0.339929
chr1	9534	9548	0.453238
chr1	9548	9550	0.339929
chr1	9550	9554	0.453238
chr1	9554	9555	0.566548
chr1	9555	9556	0.453238
chr1	9556	9557	0.566548
chr1	9557	9568	0.679857
chr1	9568	9575	0.566548
chr1	9575	9587	0.453238
chr1	9587	9592	0.679857
chr1	9592	9598	0.566548
chr1	9598	9600	0.453238
chr1	9600	9601	0.339929
chr1	9601	9621	0.226619
chr1	9621	9625	0.339929
chr1	9625	9629	0.453238
chr1	9629	9630	0.566548
chr1	9630	9647	0.339929
chr1	9647	9651	0.453238
chr1	9651	9665	0.566548
chr1	9665	9669	0.453238
chr1	9669	9673	0.339929
chr1	9673	9690	0.226619
chr1	9690	9691	0.11331
chr1	9691	9694	0.226619
chr1	9694	9735	0.11331
chr1	9735	9742	0.0
chr1	9742	9745	0.11331
chr1	9745	9757	0.226619
chr1	9757	9759	0.339929
chr1	9759	9760	0.453238
chr1	9760	9765	0.566548
chr1	9765	9776	0.679857
chr1	9776	9779	0.793167
chr1	9779	9785	0.906476
chr1	9785	9789	0.793167
chr1	9789	9801	0.679857
chr1	9801	9803	0.566548
chr1	9803	9804	0.453238
chr1	9804	9808	0.339929
chr1	9808	9810	0.226619
chr1	9810	9811	0.453238
chr1	9811	9812	0.566548
chr1	9812	9819	0.679857
chr1	9819	9820	0.906476
chr1	9820	9821	1.01979
chr1	9821	9823	1.24641
chr1	9823	9830	1.1331
chr1	9830	9831	1.24641
chr1	9831	9832	1.35971
chr1	9832	9837	1.47302
chr1	9837	9838	1.58633
chr1	9838	9840	1.81295
chr1	9840	9849	1.92626
chr1	9849	9850	2.03957
chr1	9850	9854	2.15288
chr1	9854	9855	1.92626
chr1	9855	9856	1.81295
chr1	9856	9858	1.69964
chr1	9858	9860	1.81295
chr1	9860	9862	1.92626
chr1	9862	9865	1.47302
chr1	9865	9870	1.35971
chr1	9870	9874	1.47302
chr1	9874	9875	1.35971
chr1	9875	9876	1.24641
chr1	9876	9880	1.1331
chr1	9880	9882	1.01979
chr1	9882	9884	0.679857
chr1	9884	9886	0.906476
chr1	9886	9889	1.01979
chr1	9889	9890	1.1331
chr1	9890	9892	1.24641
chr1	9892	9894	1.47302
chr1	9894	9895	1.35971
chr1	9895	9896	1.47302
chr1	9896	9900	1.58633
chr1	9900	9902	1.69964
chr1	9902	9904	2.03957
chr1	9904	9905	1.92626
chr1	9905	9908	2.03957
chr1	9908	9912	2.26619
chr1	9912	9913	2.3795
chr1	9913	9920	2.49281
chr1	9920	9925	2.60612
chr1	9925	9927	2.71943
chr1	9927	9928	2.60612
chr1	9928	9929	2.71943
chr1	9929	9933	2.83274
chr1	9933	9935	2.71943
chr1	9935	9936	2.3795
chr1	9936	9937	2.49281
chr1	9937	9939	2.60612
chr1	9939	9940	2.49281
chr1	9940	9942	2.71943
chr1	9942	9944	2.83274
chr1	9944	9946	2.71943
chr1	9946	9949	2.3795
chr1	9949	9952	2.26619
chr1	9952	9953	2.15288
chr1	9953	9954	2.03957
chr1	9954	9955	2.60612
chr1	9955	9957	2.83274
chr1	9957	9962	2.71943
chr1	9962	9963	2.83274
chr1	9963	9964	3.05936
chr1	9964	9968	2.94605
chr1	9968	9970	2.83274
chr1	9970	9972	2.71943
chr1	9972	9973	2.60612
chr1	9973	9975	2.71943
chr1	9975	9976	2.83274
chr1	9976	9979	2.71943
chr1	9979	9980	2.83274
chr1	9980	9981	2.71943
chr1	9981	9984	2.60612
chr1	9984	9986	2.49281
chr1	9986	9987	2.26619
chr1	9987	9990	2.3795
chr1	9990	9993	2.26619
chr1	9993	9994	2.60612
chr1	9994	9995	2.94605
chr1	9995	9998	3.39929
chr1	9998	9999	2.94605
chr1	9999	10000	2.83274
chr1	10000	10006	2.71943
chr1	10006	10010	2.3795
chr1	10010	10011	2.49281
chr1	10011	10014	2.60612
chr1	10014	10015	2.71943
chr1	10015	10017	2.49281
chr1	10017	10019	2.3795
chr1	10019	10021	2.26619
chr1	10021	10023	2.15288
chr1	10023	10027	2.03957
chr1	10027	10028	1.92626
chr1	10028	10029	2.03957
chr1	10029	10031	1.92626
chr1	10031	10032	1.81295
chr1	10032	10035	2.03957
chr1	10035	10037	1.92626
chr1	10037	10038	1.69964
chr1	10038	10039	1.47302
chr1	10039	10040	1.01979
chr1	10040	10042	0.906476
chr1	10042	10044	0.793167
chr1	10044	10045	0.679857
chr1	10045	10047	1.01979
chr1	10047	10051	1.1331
chr1	10051	10055	1.01979
chr1	10055	10058	0.793167
chr1	10058	10059	0.679857
chr1	10059	10061	0.793167
chr1	10061	10063	0.906476
chr1	10063	10064	1.01979
chr1	10064	10066	1.1331
chr1	10066	10074	1.24641
chr1	10074	10076	1.35971
chr1	10076	10089	1.1331
chr1	10089	10091	0.793167
chr1	10091	10092	0.679857
chr1	10092	10103	0.793167
chr1	10103	10105	0.679857
chr1	10105	10106	0.566548
chr1	10106	10108	0.453238
chr1	10108	10110	0.339929
chr1	10110	10116	0.226619
chr1	10116	10134	0.11331
chr1	10134	10148	0.453238
chr1	10148	10150	0.566548
chr1	10150	10153	0.679857
chr1	10153	10177	0.793167
chr1	10177	10178	0.906476
chr1	10178	10192	0.453238
chr1	10192	10194	0.339929
chr1	10194	10197	0.226619
chr1	10197	10220	0.11331
chr1	10220	10307	0.0
chr1	10307	10308	0.11331
chr1	10308	10323	0.226619
chr1	10323	10336	0.339929
chr1	10336	10351	0.453238
chr1	10351	10366	0.226619
chr1	10366	10380	0.11331
chr1	10380	10398	0.0
chr1	10398	10399	0.11331
chr1	10399	10405	0.226619
chr1	10405	10415	0.339929
chr1	10415	10416	0.453238
chr1	10416	10419	0.566548
chr1	10419	10420	0.679857
chr1	10420	10421	0.793167
chr1	10421	10422	0.906476
chr1	10422	10423	1.01979
chr1	10423	10439	1.1331
chr1	10439	10441	1.24641
chr1	10441	10443	1.1331
chr1	10443	10448	1.01979
chr1	10448	10455	0.906476
chr1	10455	10459	0.793167
chr1	10459	10463	0.679857
chr1	10463	10464	0.566548
chr1	10464	10466	0.453238
chr1	10466	10467	0.339929
chr1	10467	10476	0.226619
chr1	10476	10483	0.339929
chr1	10483	10491	0.226619
chr1	10491	10492	0.339929
chr1	10492	10498	0.453238
chr1	10498	10500	0.566548
chr1	10500	10504	0.793167
chr1	10504	10514	0.679857
chr1	10514	10518	0.793167
chr1	10518	10520	0.906476
chr1	10520	10522	0.793167
chr1	10522	10523	0.906476
chr1	10523	10531	1.1331
chr1	10531	10532	1.01979
chr1	10532	10534	1.1331
chr1	10534	10535	1.24641
chr1	10535	10544	1.1331
chr1	10544	10558	0.906476
chr1	10558	10562	0.793167
chr1	10562	10565	0.679857
chr1	10565	10567	0.566548
chr1	10567	10576	0.339929
chr1	10576	10577	0.226619
chr1	10577	10582	0.11331
chr1	10582	10583	0.226619
chr1	10583	10586	0.566548
chr1	10586	10600	0.793167
chr1	10600	10602	0.906476
chr1	10602	10606	1.01979
chr1	10606	10616	1.1331
chr1	10616	10626	1.24641
chr1	10626	10628	0.793167
chr1	10628	10630	0.566548
chr1	10630	10634	0.453238
chr1	10634	10635	0.679857
chr1	10635	10636	0.793167
chr1	10636	10637	0.906476
chr1	10637	10644	1.01979
chr1	10644	10646	0.906476
chr1	10646	10650	0.793167
chr1	10650	10652	0.679857
chr1	10652	10657	0.793167
chr1	10657	10661	1.01979
chr1	10661	10662	1.35971
chr1	10662	10665	1.47302
chr1	10665	10674	1.58633
chr1	10674	10678	1.47302
chr1	10678	10681	1.24641
chr1	10681	10682	1.1331
chr1	10682	10689	1.24641
chr1	10689	10690	1.35971
chr1	10690	10691	1.47302
chr1	10691	10693	1.81295
chr1	10693	10697	1.92626
chr1	10697	10700	2.03957
chr1	10700	10701	1.81295
chr1	10701	10702	1.92626
chr1	10702	10703	1.81295
chr1	10703	10706	2.03957
chr1	10706	10709	1.92626
chr1	10709	10726	1.81295
chr1	10726	10733	1.69964
chr1	10733	10734	1.47302
chr1	10734	10735	1.35971
chr1	10735	10736	1.01979
chr1	10736	10741	0.906476
chr1	10741	10742	0.793167
chr1	10742	10743	0.906476
chr1	10743	10745	1.01979
chr1	10745	10746	1.1331
chr1	10746	10747	1.24641
chr1	10747	10749	1.01979
chr1	10749	10751	0.793167
chr1	10751	10754	0.906476
chr1	10754	10755	1.1331
chr1	10755	10756	1.35971
chr1	10756	10763	1.69964
chr1	10763	10769	1.81295
chr1	10769	10772	1.92626
chr1	10772	10773	2.03957
chr1	10773	10777	2.26619
chr1	10777	10783	2.3795
chr1	10783	10784	2.49281
chr1	10784	10787	2.3795
chr1	10787	10789	2.26619
chr1	10789	10790	2.15288
chr1	10790	10791	2.03957
chr1	10791	10795	1.92626
chr1	10795	10798	1.81295
chr1	10798	10799	1.58633
chr1	10799	10800	1.35971
chr1	10800	10806	1.01979
chr1	10806	10813	0.906476
chr1	10813	10814	0.793167
chr1	10814	10815	0.679857
chr1	10815	10817	0.906476
chr1	10817	10821	0.679857
chr1	10821	10827	0.566548
chr1	10827	10829	0.453238
chr1	10829	10844	0.226619
chr1	10844	10847	0.339929
chr1	10847	10848	0.679857
chr1	10848	10849	1.01979
chr1	10849	10850	1.1331
chr1	10850	10851	1.58633
chr1	10851	10852	1.92626
chr1	10852	10854	2.03957
chr1	10854	10855	2.15288
chr1	10855	10857	2.26619
chr1	10857	10859	2.03957
chr1	10859	10860	2.15288
chr1	10860	10876	2.26619
chr1	10876	10878	2.15288
chr1	10878	10880	2.49281
chr1	10880	10885	2.60612
chr1	10885	10889	2.49281
chr1	10889	10891	2.3795
chr1	10891	10892	2.15288
chr1	10892	10894	1.69964
chr1	10894	10895	1.24641
chr1	10895	10898	0.906476
chr1	10898	10899	0.793167
chr1	10899	10902	0.679857
chr1	10902	10903	0.793167
chr1	10903	10904	0.679857
chr1	10904	10905	0.566548
chr1	10905	10909	0.679857
chr1	10909	10918	0.793167
chr1	10918	10922	0.906476
chr1	10922	10946	0.453238
chr1	10946	10949	0.339929
chr1	10949	10953	0.226619
chr1	10953	10961	0.11331
chr1	10961	10970	0.0
chr1	10970	10996	0.339929
chr1	10996	10998	0.566548
chr1	10998	10999	0.679857
chr1	10999	11000	0.793167
chr1	11000	11001	1.35971
chr1	11001	11010	1.58633
chr1	11010	11011	1.81295
chr1	11011	11014	1.92626
chr1	11014	11025	1.58633
chr1	11025	11026	1.69964
chr1	11026	11029	1.81295
chr1	11029	11040	1.92626
chr1	11040	11042	1.69964
chr1	11042	11044	1.47302
chr1	11044	11047	0.679857
chr1	11047	11053	0.566548
chr1	11053	11055	0.453238
chr1	11055	11069	0.339929
chr1	11069	11070	0.11331
chr1	11070	11073	0.679857
chr1	11073	11074	0.566548
chr1	11074	11096	0.679857
chr1	11096	11100	0.793167
chr1	11100	11109	0.906476
chr1	11109	11110	1.35971
chr1	11110	11111	1.47302
chr1	11111	11113	1.69964
chr1	11113	11114	1.81295
chr1	11114	11116	1.24641
chr1	11116	11118	1.35971
chr1	11118	11119	1.24641
chr1	11119	11120	1.35971
chr1	11120	11122	1.47302
chr1	11122	11123	1.58633
chr1	11123	11124	1.69964
chr1	11124	11125	1.81295
chr1	11125	11135	1.92626
chr1	11135	11139	2.03957
chr1	11139	11144	1.92626
chr1	11144	11145	2.03957
chr1	11145	11148	2.3795
chr1	11148	11149	2.49281
chr1	11149	11150	2.60612
chr1	11150	11153	2.71943
chr1	11153	11155	2.15288
chr1	11155	11157	1.92626
chr1	11157	11160	1.81295
chr1	11160	11161	1.69964
chr1	11161	11163	1.81295
chr1	11163	11164	1.69964
chr1	11164	11165	1.58633
chr1	11165	11167	1.47302
chr1	11167	11168	1.24641
chr1	11168	11172	1.1331
chr1	11172	11173	1.24641
chr1	11173	11175	1.35971
chr1	11175	11177	1.58633
chr1	11177	11179	1.81295
chr1	11179	11180	1.69964
chr1	11180	11185	1.81295
chr1	11185	11186	1.69964
chr1	11186	11189	1.58633
chr1	11189	11192	1.35971
chr1	11192	11193	1.47302
chr1	11193	11199	1.35971
chr1	11199	11205	1.47302
chr1	11205	11215	1.35971
chr1	11215	11217	1.24641
chr1	11217	11219	1.01979
chr1	11219	11220	0.906476
chr1	11220	11221	0.793167
chr1	11221	11223	0.679857
chr1	11223	11229	0.566548
chr1	11229	11233	0.679857
chr1	11233	11236	0.566548
chr1	11236	11238	0.339929
chr1	11238	11243	0.226619
chr1	11243	11265	0.11331
chr1	11265	11266	0.226619
chr1	11266	11267	0.339929
chr1	11267	11270	0.453238
chr1	11270	11272	0.679857
chr1	11272	11274	0.793167
chr1	11274	11285	0.906476
chr1	11285	11286	1.01979
chr1	11286	11307	1.1331
chr1	11307	11308	1.24641
chr1	11308	11310	1.1331
chr1	11310	11311	1.01979
chr1	11311	11314	0.906476
chr1	11314	11316	0.566548
chr1	11316	11318	1.01979
chr1	11318	11329	0.906476
chr1	11329	11330	0.793167
chr1	11330	11334	0.679857
chr1	11334	11349	0.793167
chr1	11349	11359	0.679857
chr1	11359	11362	0.11331
chr1	11362	11365	0.453238
chr1	11365	11372	0.566548
chr1	11372	11376	1.47302
chr1	11376	11377	1.58633
chr1	11377	11378	1.69964
chr1	11378	11379	1.58633
chr1	11379	11380	1.69964
chr1	11380	11386	1.81295
chr1	11386	11388	1.92626
chr1	11388	11402	1.81295
chr1	11402	11405	1.47302
chr1	11405	11406	1.35971
chr1	11406	11407	1.1331
chr1	11407	11418	1.01979
chr1	11418	11419	1.1331
chr1	11419	11421	1.01979
chr1	11421	11423	0.906476
chr1	11423	11424	0.793167
chr1	11424	11430	0.679857
chr1	11430	11448	0.566548
chr1	11448	11453	0.339929
chr1	11453	11461	0.226619
chr1	11461	11481	0.11331
chr1	11481	11494	0.226619
chr1	11494	11497	0.11331
chr1	11497	11504	0.226619
chr1	11504	11511	0.339929
chr1	11511	11513	0.566548
chr1	11513	11519	0.679857
chr1	11519	11524	0.793167
chr1	11524	11539	0.679857
chr1	11539	11540	0.906476
chr1	11540	11541	1.01979
chr1	11541	11547	0.906476
chr1	11547	11555	0.793167
chr1	11555	11557	0.566548
chr1	11557	11563	0.453238
chr1	11563	11582	0.339929
chr1	11582	11599	0.0
chr1	11599	11602	0.11331
chr1	11602	11604	0.339929
chr1	11604	11608	0.453238
chr1	11608	11619	0.566548
chr1	11619	11633	0.679857
chr1	11633	11634	0.566548
chr1	11634	11644	0.679857
chr1	11644	11645	0.906476
chr1	11645	11647	0.566548
chr1	11647	11649	0.453238
chr1	11649	11651	0.566548
chr1	11651	11654	0.453238
chr1	11654	11658	0.566548
chr1	11658	11659	0.679857
chr1	11659	11666	0.793167
chr1	11666	11671	0.906476
chr1	11671	11672	1.01979
chr1	11672	11674	0.906476
chr1	11674	11675	1.01979
chr1	11675	11688	1.1331
chr1	11688	11693	0.906476
chr1	11693	11698	0.793167
chr1	11698	11702	0.679857
chr1	11702	11708	0.453238
chr1	11708	11714	0.339929
chr1	11714	11715	0.226619
chr1	11715	11717	0.339929
chr1	11717	11718	0.453238
chr1	11718	11724	0.339929
chr1	11724	11732	0.453238
chr1	11732	11733	0.566548
chr1	11733	11737	0.679857
chr1	11737	11739	0.793167
[truncated: 1,419 more rows]
