# Supplementary material for: Structural modularity of the XIST ribonucleoprotein complex
Source: Nat Commun. 2020 Dec 2;11:6163. doi: 10.1038/s41467-020-20040-3 (PMC7710737; doi:10.1038/s41467-020-20040-3)
Supplement: Supplementary file 6 — Source Data [file 41467_2020_20040_MOESM6_ESM.zip › sourcedata/fig2efgi/K562_WDR3_1_neg_XIST_1_hsXIST.bedgraph]

chr1	0	116	0.0
chr1	116	153	1.20124
chr1	153	155	2.40249
chr1	155	194	1.20124
chr1	194	243	0.0
chr1	243	284	1.20124
chr1	284	341	0.0
chr1	341	381	1.20124
chr1	381	451	0.0
chr1	451	489	1.20124
chr1	489	666	0.0
chr1	666	705	1.20124
chr1	705	764	0.0
chr1	764	797	1.20124
chr1	797	804	2.40249
chr1	804	825	1.20124
chr1	825	827	6.00622
chr1	827	837	7.20747
chr1	837	865	6.00622
chr1	865	866	2.40249
chr1	866	868	1.20124
chr1	868	920	0.0
chr1	920	921	1.20124
chr1	921	943	2.40249
chr1	943	955	4.80498
chr1	955	961	6.00622
chr1	961	994	3.60373
chr1	994	1010	2.40249
chr1	1010	1018	3.60373
chr1	1018	1021	1.20124
chr1	1021	1050	2.40249
chr1	1050	1061	1.20124
chr1	1061	1067	0.0
chr1	1067	1091	1.20124
chr1	1091	1099	2.40249
chr1	1099	1101	1.20124
chr1	1101	1102	3.60373
chr1	1102	1103	4.80498
chr1	1103	1104	6.00622
chr1	1104	1109	7.20747
chr1	1109	1111	8.40871
chr1	1111	1115	9.60996
chr1	1115	1119	12.0124
chr1	1119	1121	14.4149
chr1	1121	1132	15.6162
chr1	1132	1139	14.4149
chr1	1139	1141	12.0124
chr1	1141	1142	10.8112
chr1	1142	1149	9.60996
chr1	1149	1151	8.40871
chr1	1151	1154	7.20747
chr1	1154	1159	4.80498
chr1	1159	1161	2.40249
chr1	1161	1165	1.20124
chr1	1165	1169	2.40249
chr1	1169	1204	3.60373
chr1	1204	1205	4.80498
chr1	1205	1206	6.00622
chr1	1206	1208	4.80498
chr1	1208	1218	2.40249
chr1	1218	1229	3.60373
chr1	1229	1242	4.80498
chr1	1242	1243	3.60373
chr1	1243	1255	1.20124
chr1	1255	1266	0.0
chr1	1266	1281	1.20124
chr1	1281	1282	2.40249
chr1	1282	1284	6.00622
chr1	1284	1287	7.20747
chr1	1287	1296	6.00622
chr1	1296	1321	8.40871
chr1	1321	1323	7.20747
chr1	1323	1325	3.60373
chr1	1325	1332	2.40249
chr1	1332	1335	3.60373
chr1	1335	1346	1.20124
chr1	1346	1358	3.60373
chr1	1358	1381	2.40249
chr1	1381	1387	1.20124
chr1	1387	1420	0.0
chr1	1420	1421	1.20124
chr1	1421	1444	2.40249
chr1	1444	1458	3.60373
chr1	1458	1460	1.20124
chr1	1460	1482	3.60373
chr1	1482	1501	2.40249
chr1	1501	1532	1.20124
chr1	1532	1581	0.0
chr1	1581	1620	1.20124
chr1	1620	1683	0.0
chr1	1683	1722	1.20124
chr1	1722	1749	0.0
chr1	1749	1751	1.20124
chr1	1751	1757	2.40249
chr1	1757	1790	3.60373
chr1	1790	1791	2.40249
chr1	1791	1796	1.20124
chr1	1796	1819	0.0
chr1	1819	1828	2.40249
chr1	1828	1849	3.60373
chr1	1849	1859	4.80498
chr1	1859	1860	3.60373
chr1	1860	1869	2.40249
chr1	1869	1890	1.20124
chr1	1890	1918	0.0
chr1	1918	1956	1.20124
chr1	1956	2048	0.0
chr1	2048	2073	2.40249
chr1	2073	2086	3.60373
chr1	2086	2088	2.40249
chr1	2088	2097	1.20124
chr1	2097	2101	0.0
chr1	2101	2118	1.20124
chr1	2118	2124	0.0
chr1	2124	2139	1.20124
chr1	2139	2158	2.40249
chr1	2158	2180	1.20124
chr1	2180	2192	0.0
chr1	2192	2232	1.20124
chr1	2232	2276	0.0
chr1	2276	2280	1.20124
chr1	2280	2287	2.40249
chr1	2287	2316	3.60373
chr1	2316	2321	2.40249
chr1	2321	2411	0.0
chr1	2411	2412	1.20124
chr1	2412	2427	2.40249
chr1	2427	2449	3.60373
chr1	2449	2452	2.40249
chr1	2452	2468	1.20124
chr1	2468	2513	0.0
chr1	2513	2553	2.40249
chr1	2553	2558	0.0
chr1	2558	2597	1.20124
chr1	2597	2598	2.40249
chr1	2598	2634	1.20124
chr1	2634	2948	0.0
chr1	2948	2972	2.40249
chr1	2972	2976	6.00622
chr1	2976	2988	7.20747
chr1	2988	2999	4.80498
chr1	2999	3005	6.00622
chr1	3005	3011	4.80498
chr1	3011	3016	2.40249
chr1	3016	3031	1.20124
chr1	3031	3033	2.40249
chr1	3033	3040	3.60373
chr1	3040	3071	2.40249
chr1	3071	3072	1.20124
chr1	3072	3146	0.0
chr1	3146	3184	1.20124
chr1	3184	3187	2.40249
chr1	3187	3217	1.20124
chr1	3217	3221	3.60373
chr1	3221	3224	4.80498
chr1	3224	3232	3.60373
chr1	3232	3238	4.80498
chr1	3238	3257	6.00622
chr1	3257	3258	4.80498
chr1	3258	3261	3.60373
chr1	3261	3273	2.40249
chr1	3273	3279	1.20124
chr1	3279	3329	0.0
chr1	3329	3351	1.20124
chr1	3351	3358	2.40249
chr1	3358	3369	3.60373
chr1	3369	3381	2.40249
chr1	3381	3397	1.20124
chr1	3397	3535	0.0
chr1	3535	3576	1.20124
chr1	3576	3577	0.0
chr1	3577	3581	1.20124
chr1	3581	3618	3.60373
chr1	3618	3621	2.40249
chr1	3621	3631	0.0
chr1	3631	3671	1.20124
chr1	3671	3674	0.0
chr1	3674	3703	2.40249
chr1	3703	3710	1.20124
chr1	3710	3732	0.0
chr1	3732	3733	1.20124
chr1	3733	3773	2.40249
chr1	3773	3774	1.20124
chr1	3774	3807	0.0
chr1	3807	3814	1.20124
chr1	3814	3821	2.40249
chr1	3821	3832	3.60373
chr1	3832	3838	4.80498
chr1	3838	3847	3.60373
chr1	3847	3855	4.80498
chr1	3855	3862	3.60373
chr1	3862	3872	2.40249
chr1	3872	3888	1.20124
chr1	3888	3903	0.0
chr1	3903	3918	1.20124
chr1	3918	3942	3.60373
chr1	3942	3958	2.40249
chr1	3958	4084	0.0
chr1	4084	4123	2.40249
chr1	4123	4352	0.0
chr1	4352	4360	1.20124
chr1	4360	4380	2.40249
chr1	4380	4383	4.80498
chr1	4383	4400	3.60373
chr1	4400	4415	2.40249
chr1	4415	4419	1.20124
chr1	4419	4749	0.0
chr1	4749	4785	1.20124
chr1	4785	4831	0.0
chr1	4831	4871	1.20124
chr1	4871	4874	0.0
chr1	4874	4897	1.20124
chr1	4897	4906	2.40249
chr1	4906	4936	1.20124
chr1	4936	4967	0.0
chr1	4967	5008	1.20124
chr1	5008	5073	0.0
chr1	5073	5114	1.20124
chr1	5114	5197	0.0
chr1	5197	5217	3.60373
chr1	5217	5227	4.80498
chr1	5227	5234	6.00622
chr1	5234	5235	4.80498
chr1	5235	5238	3.60373
chr1	5238	5257	2.40249
chr1	5257	5268	1.20124
chr1	5268	5274	0.0
chr1	5274	5313	3.60373
chr1	5313	5336	0.0
chr1	5336	5374	1.20124
chr1	5374	5377	2.40249
chr1	5377	5413	1.20124
chr1	5413	5440	0.0
chr1	5440	5479	1.20124
chr1	5479	5482	0.0
chr1	5482	5521	1.20124
chr1	5521	5605	0.0
chr1	5605	5628	1.20124
chr1	5628	5640	2.40249
chr1	5640	5646	3.60373
chr1	5646	5668	2.40249
chr1	5668	5680	1.20124
chr1	5680	5899	0.0
chr1	5899	5937	1.20124
chr1	5937	6125	0.0
chr1	6125	6165	2.40249
chr1	6165	6282	0.0
chr1	6282	6322	1.20124
chr1	6322	6602	0.0
chr1	6602	6640	2.40249
chr1	6640	6812	0.0
chr1	6812	6853	1.20124
chr1	6853	6948	0.0
chr1	6948	6953	3.60373
chr1	6953	6988	4.80498
chr1	6988	6993	1.20124
chr1	6993	6994	0.0
chr1	6994	7019	1.20124
chr1	7019	7054	0.0
chr1	7054	7073	2.40249
chr1	7073	7094	3.60373
chr1	7094	7113	1.20124
chr1	7113	7198	0.0
chr1	7198	7217	1.20124
chr1	7217	7238	2.40249
chr1	7238	7243	1.20124
chr1	7243	7257	2.40249
chr1	7257	7258	3.60373
chr1	7258	7283	2.40249
chr1	7283	7295	1.20124
chr1	7295	7392	0.0
chr1	7392	7431	1.20124
chr1	7431	7453	0.0
chr1	7453	7492	1.20124
chr1	7492	7808	0.0
chr1	7808	7833	1.20124
chr1	7833	7836	2.40249
chr1	7836	7848	4.80498
chr1	7848	7874	3.60373
chr1	7874	7876	2.40249
chr1	7876	7956	0.0
chr1	7956	7994	1.20124
chr1	7994	8030	0.0
chr1	8030	8040	1.20124
chr1	8040	8072	3.60373
chr1	8072	8079	4.80498
chr1	8079	8080	3.60373
chr1	8080	8085	2.40249
chr1	8085	8112	3.60373
chr1	8112	8116	1.20124
chr1	8116	8124	0.0
chr1	8124	8129	2.40249
chr1	8129	8131	3.60373
chr1	8131	8162	6.00622
chr1	8162	8168	3.60373
chr1	8168	8170	2.40249
chr1	8170	8171	1.20124
chr1	8171	8225	0.0
chr1	8225	8266	1.20124
chr1	8266	8385	0.0
chr1	8385	8386	1.20124
chr1	8386	8389	2.40249
chr1	8389	8423	3.60373
chr1	8423	8425	4.80498
chr1	8425	8427	3.60373
chr1	8427	8429	4.80498
chr1	8429	8464	3.60373
chr1	8464	8467	2.40249
chr1	8467	8559	0.0
chr1	8559	8591	2.40249
chr1	8591	8598	4.80498
chr1	8598	8599	3.60373
chr1	8599	8629	2.40249
chr1	8629	8668	0.0
chr1	8668	8709	1.20124
chr1	8709	8763	0.0
chr1	8763	8803	2.40249
chr1	8803	8804	0.0
chr1	8804	8836	1.20124
chr1	8836	8838	2.40249
chr1	8838	8841	3.60373
chr1	8841	8845	4.80498
chr1	8845	8877	3.60373
chr1	8877	8881	2.40249
chr1	8881	8882	3.60373
chr1	8882	8920	2.40249
chr1	8920	8921	1.20124
chr1	8921	9001	0.0
chr1	9001	9014	1.20124
chr1	9014	9041	3.60373
chr1	9041	9050	2.40249
chr1	9050	9053	3.60373
chr1	9053	9082	1.20124
chr1	9082	9090	2.40249
chr1	9090	9121	1.20124
chr1	9121	9122	0.0
chr1	9122	9130	1.20124
chr1	9130	9158	2.40249
chr1	9158	9161	3.60373
chr1	9161	9170	2.40249
chr1	9170	9194	1.20124
chr1	9194	9197	2.40249
chr1	9197	9231	1.20124
chr1	9231	9316	0.0
chr1	9316	9317	1.20124
chr1	9317	9332	2.40249
chr1	9332	9355	3.60373
chr1	9355	9357	2.40249
chr1	9357	9364	1.20124
chr1	9364	9415	0.0
chr1	9415	9441	1.20124
chr1	9441	9456	2.40249
chr1	9456	9480	1.20124
chr1	9480	9528	0.0
chr1	9528	9549	2.40249
chr1	9549	9568	3.60373
chr1	9568	9569	2.40249
chr1	9569	9588	1.20124
chr1	9588	9760	0.0
chr1	9760	9801	1.20124
chr1	9801	9805	0.0
chr1	9805	9845	2.40249
chr1	9845	9860	0.0
chr1	9860	9901	1.20124
chr1	9901	9959	0.0
chr1	9959	9974	1.20124
chr1	9974	9998	2.40249
chr1	9998	10006	1.20124
chr1	10006	10015	3.60373
chr1	10015	10047	2.40249
chr1	10047	10088	0.0
chr1	10088	10089	2.40249
chr1	10089	10128	3.60373
chr1	10128	10130	1.20124
chr1	10130	10137	0.0
chr1	10137	10151	1.20124
chr1	10151	10177	2.40249
chr1	10177	10191	1.20124
chr1	10191	10423	0.0
chr1	10423	10428	1.20124
chr1	10428	10463	2.40249
chr1	10463	10467	1.20124
chr1	10467	10519	0.0
chr1	10519	10529	1.20124
chr1	10529	10552	2.40249
chr1	10552	10560	1.20124
chr1	10560	10585	0.0
chr1	10585	10600	1.20124
chr1	10600	10612	3.60373
chr1	10612	10617	4.80498
chr1	10617	10619	6.00622
chr1	10619	10634	4.80498
chr1	10634	10636	6.00622
chr1	10636	10640	7.20747
chr1	10640	10653	4.80498
chr1	10653	10656	3.60373
chr1	10656	10658	2.40249
chr1	10658	10674	6.00622
chr1	10674	10677	4.80498
chr1	10677	10696	3.60373
chr1	10696	10713	0.0
chr1	10713	10751	1.20124
chr1	10751	10753	2.40249
chr1	10753	10762	1.20124
chr1	10762	10771	2.40249
chr1	10771	10792	3.60373
chr1	10792	10794	2.40249
chr1	10794	10803	3.60373
chr1	10803	10811	2.40249
chr1	10811	10834	1.20124
chr1	10834	10850	0.0
chr1	10850	10857	1.20124
chr1	10857	10875	2.40249
chr1	10875	10897	1.20124
chr1	10897	10945	0.0
chr1	10945	10983	1.20124
chr1	10983	10985	2.40249
chr1	10985	11022	1.20124
chr1	11022	11029	0.0
chr1	11029	11068	1.20124
chr1	11068	11071	0.0
chr1	11071	11076	1.20124
chr1	11076	11110	2.40249
chr1	11110	11127	1.20124
chr1	11127	11150	2.40249
chr1	11150	11165	1.20124
chr1	11165	11254	0.0
chr1	11254	11295	1.20124
chr1	11295	11306	0.0
chr1	11306	11307	1.20124
chr1	11307	11319	2.40249
chr1	11319	11339	3.60373
chr1	11339	11344	2.40249
chr1	11344	11346	1.20124
chr1	11346	11353	0.0
chr1	11353	11372	1.20124
chr1	11372	11393	2.40249
chr1	11393	11400	1.20124
chr1	11400	11424	3.60373
chr1	11424	11436	4.80498
chr1	11436	11439	3.60373
chr1	11439	11486	0.0
chr1	11486	11526	1.20124
chr1	11526	11586	0.0
chr1	11586	11627	1.20124
chr1	11627	11783	0.0
chr1	11783	11821	1.20124
chr1	11821	11859	0.0
chr1	11859	11898	1.20124
chr1	11898	11943	0.0
chr1	11943	11947	1.20124
chr1	11947	11953	2.40249
chr1	11953	11972	3.60373
chr1	11972	11983	4.80498
chr1	11983	11988	3.60373
chr1	11988	11991	2.40249
chr1	11991	11994	1.20124
chr1	11994	12037	0.0
chr1	12037	12038	1.20124
chr1	12038	12040	3.60373
chr1	12040	12042	4.80498
chr1	12042	12043	6.00622
chr1	12043	12070	7.20747
chr1	12070	12071	6.00622
chr1	12071	12076	4.80498
chr1	12076	12078	3.60373
chr1	12078	12080	1.20124
chr1	12080	12121	0.0
chr1	12121	12151	1.20124
chr1	12151	12193	0.0
chr1	12193	12234	1.20124
chr1	12234	12273	0.0
chr1	12273	12276	1.20124
chr1	12276	12304	2.40249
chr1	12304	12313	1.20124
chr1	12313	12335	0.0
chr1	12335	12370	1.20124
chr1	12370	12371	2.40249
chr1	12371	12409	1.20124
chr1	12409	12493	0.0
chr1	12493	12504	1.20124
chr1	12504	12533	2.40249
chr1	12533	12536	1.20124
chr1	12536	12545	2.40249
chr1	12545	12577	1.20124
chr1	12577	12609	0.0
chr1	12609	12616	1.20124
chr1	12616	12633	2.40249
chr1	12633	12638	4.80498
chr1	12638	12647	6.00622
chr1	12647	12649	7.20747
chr1	12649	12657	6.00622
chr1	12657	12662	4.80498
chr1	12662	12666	2.40249
chr1	12666	12675	4.80498
chr1	12675	12676	6.00622
chr1	12676	12677	4.80498
chr1	12677	12682	2.40249
chr1	12682	12687	3.60373
chr1	12687	12715	2.40249
chr1	12715	12723	1.20124
chr1	12723	12762	0.0
chr1	12762	12768	1.20124
chr1	12768	12782	2.40249
chr1	12782	12783	1.20124
chr1	12783	12806	2.40249
chr1	12806	12822	1.20124
chr1	12822	12824	0.0
chr1	12824	12825	2.40249
chr1	12825	12863	3.60373
chr1	12863	12865	1.20124
chr1	12865	13194	0.0
chr1	13194	13220	1.20124
chr1	13220	13233	3.60373
chr1	13233	13249	2.40249
chr1	13249	13259	3.60373
chr1	13259	13289	1.20124
chr1	13289	13315	0.0
chr1	13315	13333	1.20124
chr1	13333	13340	2.40249
chr1	13340	13354	3.60373
chr1	13354	13373	2.40249
chr1	13373	13374	1.20124
chr1	13374	13379	2.40249
chr1	13379	13415	1.20124
chr1	13415	13425	0.0
chr1	13425	13429	2.40249
chr1	13429	13451	4.80498
chr1	13451	13463	3.60373
chr1	13463	13465	4.80498
chr1	13465	13469	3.60373
chr1	13469	13472	1.20124
chr1	13472	13481	3.60373
chr1	13481	13490	4.80498
chr1	13490	13491	6.00622
chr1	13491	13504	7.20747
chr1	13504	13508	6.00622
chr1	13508	13510	7.20747
chr1	13510	13513	8.40871
chr1	13513	13522	6.00622
chr1	13522	13529	4.80498
chr1	13529	13548	2.40249
chr1	13548	13553	0.0
chr1	13553	13593	2.40249
chr1	13593	13624	0.0
chr1	13624	13627	1.20124
chr1	13627	13655	2.40249
chr1	13655	13657	1.20124
chr1	13657	13668	0.0
chr1	13668	13707	1.20124
chr1	13707	13818	0.0
chr1	13818	13840	1.20124
chr1	13840	13847	2.40249
chr1	13847	13848	3.60373
chr1	13848	13849	2.40249
chr1	13849	13867	3.60373
chr1	13867	13880	4.80498
chr1	13880	13884	3.60373
chr1	13884	13888	2.40249
chr1	13888	13896	1.20124
chr1	13896	13958	0.0
chr1	13958	13998	1.20124
chr1	13998	14047	0.0
chr1	14047	14087	1.20124
chr1	14087	14199	0.0
chr1	14199	14239	1.20124
chr1	14239	14322	0.0
chr1	14322	14354	1.20124
chr1	14354	14355	2.40249
chr1	14355	14362	3.60373
chr1	14362	14374	2.40249
chr1	14374	14390	1.20124
chr1	14390	14391	0.0
chr1	14391	14423	1.20124
chr1	14423	14431	3.60373
chr1	14431	14464	2.40249
chr1	14464	14509	0.0
chr1	14509	14534	1.20124
chr1	14534	14647	0.0
chr1	14647	14686	1.20124
chr1	14686	14720	0.0
chr1	14720	14751	2.40249
chr1	14751	14756	0.0
chr1	14756	14781	2.40249
chr1	14781	14794	1.20124
chr1	14794	14861	0.0
chr1	14861	14891	1.20124
chr1	14891	15127	0.0
chr1	15127	15142	1.20124
chr1	15142	15167	2.40249
chr1	15167	15176	1.20124
chr1	15176	15182	2.40249
chr1	15182	15186	1.20124
chr1	15186	15211	2.40249
chr1	15211	15214	1.20124
chr1	15214	15438	0.0
chr1	15438	15474	1.20124
chr1	15474	15508	0.0
chr1	15508	15515	1.20124
chr1	15515	15549	2.40249
chr1	15549	15556	1.20124
chr1	15556	15706	0.0
chr1	15706	15746	2.40249
chr1	15746	15850	0.0
chr1	15850	15889	1.20124
chr1	15889	15925	0.0
chr1	15925	15942	1.20124
chr1	15942	15965	2.40249
chr1	15965	15981	1.20124
chr1	15981	16004	0.0
chr1	16004	16020	1.20124
chr1	16020	16025	2.40249
chr1	16025	16060	1.20124
chr1	16060	16165	0.0
chr1	16165	16203	1.20124
chr1	16203	16206	2.40249
chr1	16206	16215	1.20124
chr1	16215	16239	2.40249
chr1	16239	16254	1.20124
chr1	16254	16255	2.40249
chr1	16255	16293	3.60373
chr1	16293	16295	2.40249
chr1	16295	16333	1.20124
chr1	16333	16364	0.0
chr1	16364	16384	1.20124
chr1	16384	16393	0.0
chr1	16393	16428	1.20124
chr1	16428	16438	0.0
chr1	16438	16477	1.20124
chr1	16477	16496	0.0
chr1	16496	16518	1.20124
chr1	16518	16536	2.40249
chr1	16536	16557	1.20124
chr1	16557	16845	0.0
chr1	16845	16884	1.20124
chr1	16884	16886	2.40249
chr1	16886	16923	1.20124
chr1	16923	17051	0.0
chr1	17051	17091	1.20124
chr1	17091	17111	0.0
chr1	17111	17121	1.20124
chr1	17121	17150	2.40249
chr1	17150	17162	1.20124
chr1	17162	17432	0.0
chr1	17432	17473	1.20124
chr1	17473	17544	0.0
chr1	17544	17580	1.20124
chr1	17580	17585	2.40249
chr1	17585	17610	1.20124
chr1	17610	17621	2.40249
chr1	17621	17650	1.20124
chr1	17650	17707	0.0
chr1	17707	17743	1.20124
chr1	17743	17852	0.0
chr1	17852	17886	1.20124
chr1	17886	17887	2.40249
chr1	17887	17891	3.60373
chr1	17891	17926	2.40249
chr1	17926	17927	3.60373
chr1	17927	17965	1.20124
chr1	17965	18004	0.0
chr1	18004	18031	1.20124
chr1	18031	18044	2.40249
chr1	18044	18065	1.20124
chr1	18065	18071	2.40249
chr1	18071	18083	1.20124
chr1	18083	18184	0.0
chr1	18184	18224	2.40249
chr1	18224	18278	0.0
chr1	18278	18301	1.20124
chr1	18301	18441	0.0
chr1	18441	18444	1.20124
chr1	18444	18479	3.60373
chr1	18479	18482	2.40249
chr1	18482	18487	0.0
chr1	18487	18516	1.20124
chr1	18516	18613	0.0
chr1	18613	18639	1.20124
chr1	18639	18653	2.40249
chr1	18653	18674	1.20124
chr1	18674	18679	2.40249
chr1	18679	18712	1.20124
chr1	18712	18728	0.0
chr1	18728	18768	1.20124
chr1	18768	18781	0.0
chr1	18781	18801	1.20124
chr1	18801	19166	0.0
chr1	19166	19167	1.20124
chr1	19167	19194	2.40249
chr1	19194	19206	3.60373
chr1	19206	19207	2.40249
chr1	19207	19220	1.20124
chr1	19220	19234	2.40249
chr1	19234	19260	1.20124
chr1	19260	19280	0.0
