# Supplementary material for: Structural modularity of the XIST ribonucleoprotein complex
Source: Nat Commun. 2020 Dec 2;11:6163. doi: 10.1038/s41467-020-20040-3 (PMC7710737; doi:10.1038/s41467-020-20040-3)
Supplement: Supplementary file 6 — Source Data [file 41467_2020_20040_MOESM6_ESM.zip › sourcedata/fig2efgi/K562_ZRANB2_1_neg_XIST_1_hsXIST.bedgraph]

chr1	0	212	0.0
chr1	212	231	1.16423
chr1	231	696	0.0
chr1	696	724	1.16423
chr1	724	784	0.0
chr1	784	787	1.16423
chr1	787	821	2.32846
chr1	821	824	1.16423
chr1	824	825	0.0
chr1	825	827	1.16423
chr1	827	834	2.32846
chr1	834	861	4.65692
chr1	861	864	2.32846
chr1	864	867	1.16423
chr1	867	898	0.0
chr1	898	938	1.16423
chr1	938	993	0.0
chr1	993	1020	2.32846
chr1	1020	1021	0.0
chr1	1021	1032	1.16423
chr1	1032	1039	2.32846
chr1	1039	1060	3.49269
chr1	1060	1062	2.32846
chr1	1062	1069	1.16423
chr1	1069	1196	0.0
chr1	1196	1236	1.16423
chr1	1236	1323	0.0
chr1	1323	1335	1.16423
chr1	1335	1341	3.49269
chr1	1341	1343	4.65692
chr1	1343	1347	5.82116
chr1	1347	1362	8.14962
chr1	1362	1364	4.65692
chr1	1364	1366	3.49269
chr1	1366	1378	4.65692
chr1	1378	1383	3.49269
chr1	1383	1394	1.16423
chr1	1394	1459	0.0
chr1	1459	1463	1.16423
chr1	1463	1482	2.32846
chr1	1482	1490	1.16423
chr1	1490	1667	0.0
chr1	1667	1686	2.32846
chr1	1686	1703	3.49269
chr1	1703	1724	1.16423
chr1	1724	1725	2.32846
chr1	1725	1750	1.16423
chr1	1750	1774	0.0
chr1	1774	1788	1.16423
chr1	1788	1811	2.32846
chr1	1811	1818	1.16423
chr1	1818	1829	0.0
chr1	1829	1841	1.16423
chr1	1841	1866	2.32846
chr1	1866	1869	3.49269
chr1	1869	1870	2.32846
chr1	1870	1879	3.49269
chr1	1879	1891	2.32846
chr1	1891	1893	3.49269
chr1	1893	1898	4.65692
chr1	1898	1905	3.49269
chr1	1905	1911	2.32846
chr1	1911	1927	3.49269
chr1	1927	1928	2.32846
chr1	1928	1929	1.16423
chr1	1929	1953	0.0
chr1	1953	1977	1.16423
chr1	1977	2122	0.0
chr1	2122	2147	1.16423
chr1	2147	2229	0.0
chr1	2229	2258	1.16423
chr1	2258	2292	0.0
chr1	2292	2313	2.32846
chr1	2313	2315	3.49269
chr1	2315	2336	1.16423
chr1	2336	2349	0.0
chr1	2349	2354	2.32846
chr1	2354	2368	3.49269
chr1	2368	2372	1.16423
chr1	2372	2566	0.0
chr1	2566	2598	1.16423
chr1	2598	2624	0.0
chr1	2624	2647	1.16423
chr1	2647	2734	0.0
chr1	2734	2772	1.16423
chr1	2772	2916	0.0
chr1	2916	2922	1.16423
chr1	2922	2928	2.32846
chr1	2928	2936	3.49269
chr1	2936	2945	2.32846
chr1	2945	2953	1.16423
chr1	2953	3017	0.0
chr1	3017	3045	2.32846
chr1	3045	3082	0.0
chr1	3082	3117	2.32846
chr1	3117	3118	3.49269
chr1	3118	3138	1.16423
chr1	3138	3178	0.0
chr1	3178	3184	1.16423
chr1	3184	3199	2.32846
chr1	3199	3220	1.16423
chr1	3220	3225	2.32846
chr1	3225	3232	3.49269
chr1	3232	3237	5.82116
chr1	3237	3238	6.98539
chr1	3238	3246	5.82116
chr1	3246	3259	6.98539
chr1	3259	3264	5.82116
chr1	3264	3265	4.65692
chr1	3265	3267	3.49269
chr1	3267	3268	2.32846
chr1	3268	3309	0.0
chr1	3309	3332	2.32846
chr1	3332	3345	3.49269
chr1	3345	3353	1.16423
chr1	3353	3355	2.32846
chr1	3355	3378	1.16423
chr1	3378	3470	0.0
chr1	3470	3490	1.16423
chr1	3490	3807	0.0
chr1	3807	3842	1.16423
chr1	3842	3954	0.0
chr1	3954	3960	1.16423
chr1	3960	3962	3.49269
chr1	3962	3965	4.65692
chr1	3965	3983	5.82116
chr1	3983	3985	2.32846
chr1	3985	3993	1.16423
chr1	3993	3997	2.32846
chr1	3997	4015	1.16423
chr1	4015	4543	0.0
chr1	4543	4583	1.16423
chr1	4583	4599	0.0
chr1	4599	4632	1.16423
chr1	4632	4934	0.0
chr1	4934	4957	1.16423
chr1	4957	4972	3.49269
chr1	4972	4995	2.32846
chr1	4995	5046	0.0
chr1	5046	5072	1.16423
chr1	5072	5169	0.0
chr1	5169	5201	1.16423
chr1	5201	5399	0.0
chr1	5399	5429	2.32846
chr1	5429	5676	0.0
chr1	5676	5714	2.32846
chr1	5714	5715	3.49269
chr1	5715	5738	1.16423
chr1	5738	5824	0.0
chr1	5824	5863	1.16423
chr1	5863	5995	0.0
chr1	5995	6007	1.16423
chr1	6007	6019	2.32846
chr1	6019	6032	1.16423
chr1	6032	6325	0.0
chr1	6325	6364	1.16423
chr1	6364	6590	0.0
chr1	6590	6613	1.16423
chr1	6613	6625	0.0
chr1	6625	6651	1.16423
chr1	6651	6654	2.32846
chr1	6654	6660	3.49269
chr1	6660	6665	4.65692
chr1	6665	6668	3.49269
chr1	6668	6681	5.82116
chr1	6681	6683	4.65692
chr1	6683	6689	3.49269
chr1	6689	6991	0.0
chr1	6991	7017	1.16423
chr1	7017	7159	0.0
chr1	7159	7199	2.32846
chr1	7199	7200	0.0
chr1	7200	7237	1.16423
chr1	7237	7318	0.0
chr1	7318	7342	1.16423
chr1	7342	7552	0.0
chr1	7552	7580	1.16423
chr1	7580	7829	0.0
chr1	7829	7859	1.16423
chr1	7859	7899	0.0
chr1	7899	7928	1.16423
chr1	7928	8125	0.0
chr1	8125	8129	1.16423
chr1	8129	8153	3.49269
chr1	8153	8155	2.32846
chr1	8155	8164	1.16423
chr1	8164	8555	0.0
chr1	8555	8590	1.16423
chr1	8590	8592	4.65692
chr1	8592	8594	5.82116
chr1	8594	8626	4.65692
chr1	8626	8628	1.16423
chr1	8628	8666	0.0
chr1	8666	8691	2.32846
chr1	8691	8738	0.0
chr1	8738	8758	2.32846
chr1	8758	8851	0.0
chr1	8851	8869	1.16423
chr1	8869	9051	0.0
chr1	9051	9085	2.32846
chr1	9085	9650	0.0
chr1	9650	9685	1.16423
chr1	9685	9701	0.0
chr1	9701	9728	1.16423
chr1	9728	9733	0.0
chr1	9733	9741	2.32846
chr1	9741	9765	3.49269
chr1	9765	9779	1.16423
chr1	9779	9787	0.0
chr1	9787	9806	1.16423
chr1	9806	9826	0.0
chr1	9826	9856	1.16423
chr1	9856	9857	2.32846
chr1	9857	9888	1.16423
chr1	9888	9921	0.0
chr1	9921	9947	1.16423
chr1	9947	9953	3.49269
chr1	9953	9961	5.82116
chr1	9961	9963	4.65692
chr1	9963	9964	5.82116
chr1	9964	9972	6.98539
chr1	9972	9973	4.65692
chr1	9973	9982	2.32846
chr1	9982	9998	1.16423
chr1	9998	10029	0.0
chr1	10029	10061	2.32846
chr1	10061	10068	0.0
chr1	10068	10074	2.32846
chr1	10074	10108	4.65692
chr1	10108	10113	2.32846
chr1	10113	10182	0.0
chr1	10182	10208	2.32846
chr1	10208	10439	0.0
chr1	10439	10469	1.16423
chr1	10469	10476	0.0
chr1	10476	10494	1.16423
chr1	10494	10520	0.0
chr1	10520	10527	1.16423
chr1	10527	10541	2.32846
chr1	10541	10562	1.16423
chr1	10562	10607	0.0
chr1	10607	10635	1.16423
chr1	10635	10642	3.49269
chr1	10642	10670	2.32846
chr1	10670	10744	0.0
chr1	10744	10772	1.16423
chr1	10772	10798	0.0
chr1	10798	10827	1.16423
chr1	10827	10878	0.0
chr1	10878	10913	1.16423
chr1	10913	11069	0.0
chr1	11069	11107	1.16423
chr1	11107	11110	0.0
chr1	11110	11139	1.16423
chr1	11139	11192	0.0
chr1	11192	11210	1.16423
chr1	11210	11228	3.49269
chr1	11228	11230	2.32846
chr1	11230	11307	0.0
chr1	11307	11339	1.16423
chr1	11339	11349	0.0
chr1	11349	11362	1.16423
chr1	11362	11370	2.32846
chr1	11370	11372	1.16423
chr1	11372	11379	2.32846
chr1	11379	11398	4.65692
chr1	11398	11399	3.49269
chr1	11399	11407	2.32846
chr1	11407	11419	3.49269
chr1	11419	11444	1.16423
chr1	11444	11445	2.32846
chr1	11445	11478	1.16423
chr1	11478	11561	0.0
chr1	11561	11573	1.16423
chr1	11573	11641	0.0
chr1	11641	11666	1.16423
chr1	11666	11792	0.0
chr1	11792	11824	1.16423
chr1	11824	11863	0.0
chr1	11863	11881	2.32846
chr1	11881	11892	3.49269
chr1	11892	11920	1.16423
chr1	11920	11979	0.0
chr1	11979	11995	1.16423
chr1	11995	11999	2.32846
chr1	11999	12000	4.65692
chr1	12000	12003	5.82116
chr1	12003	12013	6.98539
chr1	12013	12019	5.82116
chr1	12019	12034	4.65692
chr1	12034	12036	3.49269
chr1	12036	12042	1.16423
chr1	12042	12043	2.32846
chr1	12043	12066	1.16423
chr1	12066	12441	0.0
chr1	12441	12479	1.16423
chr1	12479	12517	0.0
chr1	12517	12546	1.16423
chr1	12546	12566	2.32846
chr1	12566	12582	1.16423
chr1	12582	12608	0.0
chr1	12608	12612	1.16423
chr1	12612	12638	3.49269
chr1	12638	12641	4.65692
chr1	12641	12643	2.32846
chr1	12643	12645	1.16423
chr1	12645	12647	2.32846
chr1	12647	12662	3.49269
chr1	12662	12676	5.82116
chr1	12676	12677	4.65692
chr1	12677	12679	3.49269
chr1	12679	12696	2.32846
chr1	12696	12713	0.0
chr1	12713	12742	2.32846
chr1	12742	13014	0.0
chr1	13014	13043	3.49269
chr1	13043	13168	0.0
chr1	13168	13195	1.16423
chr1	13195	13198	0.0
chr1	13198	13230	1.16423
chr1	13230	13236	2.32846
chr1	13236	13268	1.16423
chr1	13268	13337	0.0
chr1	13337	13372	2.32846
chr1	13372	13507	0.0
chr1	13507	13533	2.32846
chr1	13533	13683	0.0
chr1	13683	13705	1.16423
chr1	13705	13723	3.49269
chr1	13723	13731	2.32846
chr1	13731	13893	0.0
chr1	13893	13920	1.16423
chr1	13920	14320	0.0
chr1	14320	14345	2.32846
chr1	14345	14417	0.0
chr1	14417	14447	1.16423
chr1	14447	14463	0.0
chr1	14463	14487	2.32846
chr1	14487	14652	0.0
chr1	14652	14682	1.16423
chr1	14682	14691	0.0
chr1	14691	14710	1.16423
chr1	14710	14817	0.0
chr1	14817	14850	3.49269
chr1	14850	14851	4.65692
chr1	14851	14875	1.16423
chr1	14875	14962	0.0
chr1	14962	14981	1.16423
chr1	14981	15216	0.0
chr1	15216	15245	1.16423
chr1	15245	15447	0.0
chr1	15447	15473	1.16423
chr1	15473	15498	0.0
chr1	15498	15526	1.16423
chr1	15526	15554	0.0
chr1	15554	15555	1.16423
chr1	15555	15559	2.32846
chr1	15559	15562	3.49269
chr1	15562	15574	4.65692
chr1	15574	15581	3.49269
chr1	15581	15594	2.32846
chr1	15594	15600	1.16423
chr1	15600	15662	0.0
chr1	15662	15682	1.16423
chr1	15682	15812	0.0
chr1	15812	15851	1.16423
chr1	15851	15963	0.0
chr1	15963	15990	1.16423
chr1	15990	16414	0.0
chr1	16414	16423	1.16423
chr1	16423	16443	2.32846
chr1	16443	16451	1.16423
chr1	16451	16664	0.0
chr1	16664	16691	1.16423
chr1	16691	16709	0.0
chr1	16709	16728	1.16423
chr1	16728	16915	0.0
chr1	16915	16941	1.16423
chr1	16941	16984	0.0
chr1	16984	17023	2.32846
chr1	17023	17442	0.0
chr1	17442	17470	2.32846
chr1	17470	17479	3.49269
chr1	17479	17488	1.16423
chr1	17488	17507	2.32846
chr1	17507	17515	1.16423
chr1	17515	17546	0.0
chr1	17546	17577	1.16423
chr1	17577	17887	0.0
chr1	17887	17905	1.16423
chr1	17905	18444	0.0
chr1	18444	18483	1.16423
chr1	18483	18749	0.0
chr1	18749	18755	1.16423
chr1	18755	18756	2.32846
chr1	18756	18782	3.49269
chr1	18782	18787	1.16423
chr1	18787	18789	2.32846
chr1	18789	18827	1.16423
chr1	18827	18877	0.0
chr1	18877	18911	1.16423
chr1	18911	19280	0.0
