# Supplementary material for: Structural modularity of the XIST ribonucleoprotein complex
Source: Nat Commun. 2020 Dec 2;11:6163. doi: 10.1038/s41467-020-20040-3 (PMC7710737; doi:10.1038/s41467-020-20040-3)
Supplement: Supplementary file 6 — Source Data [file 41467_2020_20040_MOESM6_ESM.zip › sourcedata/fig2efgi/K562_APOBEC3C_1_neg_XIST_1_hsXIST.bedgraph]

chr1	0	47	0.0
chr1	47	76	0.725934
chr1	76	84	0.0
chr1	84	116	0.725934
chr1	116	126	1.45187
chr1	126	147	0.725934
chr1	147	198	0.0
chr1	198	199	1.45187
chr1	199	200	2.1778
chr1	200	214	2.90374
chr1	214	226	3.62967
chr1	226	231	2.90374
chr1	231	236	2.1778
chr1	236	237	1.45187
chr1	237	241	0.725934
chr1	241	252	1.45187
chr1	252	279	0.725934
chr1	279	305	0.0
chr1	305	307	0.725934
chr1	307	341	1.45187
chr1	341	343	0.725934
chr1	343	363	0.0
chr1	363	406	1.45187
chr1	406	407	0.0
chr1	407	411	0.725934
chr1	411	440	2.1778
chr1	440	449	0.725934
chr1	449	496	0.0
chr1	496	513	1.45187
chr1	513	534	2.1778
chr1	534	535	0.725934
chr1	535	551	1.45187
chr1	551	557	0.725934
chr1	557	603	0.0
chr1	603	629	1.45187
chr1	629	634	0.725934
chr1	634	651	0.0
chr1	651	680	0.725934
chr1	680	692	0.0
chr1	692	695	0.725934
chr1	695	723	1.45187
chr1	723	724	0.725934
chr1	724	739	0.0
chr1	739	740	0.725934
chr1	740	763	2.1778
chr1	763	768	3.62967
chr1	768	772	4.3556
chr1	772	775	3.62967
chr1	775	779	2.90374
chr1	779	801	2.1778
chr1	801	806	0.725934
chr1	806	826	0.0
chr1	826	829	0.725934
chr1	829	845	1.45187
chr1	845	846	2.1778
chr1	846	849	2.90374
chr1	849	851	3.62967
chr1	851	864	4.3556
chr1	864	867	3.62967
chr1	867	880	2.90374
chr1	880	886	2.1778
chr1	886	889	1.45187
chr1	889	907	0.0
chr1	907	917	1.45187
chr1	917	944	2.1778
chr1	944	950	1.45187
chr1	950	957	0.725934
chr1	957	993	0.0
chr1	993	997	2.1778
chr1	997	998	2.90374
chr1	998	1027	3.62967
chr1	1027	1031	2.90374
chr1	1031	1035	1.45187
chr1	1035	1038	0.725934
chr1	1038	1097	0.0
chr1	1097	1131	1.45187
chr1	1131	1133	2.90374
chr1	1133	1135	3.62967
chr1	1135	1139	2.90374
chr1	1139	1142	2.1778
chr1	1142	1152	2.90374
chr1	1152	1168	3.62967
chr1	1168	1171	2.1778
chr1	1171	1181	1.45187
chr1	1181	1187	0.725934
chr1	1187	1204	0.0
chr1	1204	1241	0.725934
chr1	1241	1276	0.0
chr1	1276	1319	0.725934
chr1	1319	1323	0.0
chr1	1323	1347	1.45187
chr1	1347	1361	2.1778
chr1	1361	1381	0.725934
chr1	1381	1430	0.0
chr1	1430	1431	0.725934
chr1	1431	1437	1.45187
chr1	1437	1443	2.1778
chr1	1443	1463	2.90374
chr1	1463	1468	2.1778
chr1	1468	1474	1.45187
chr1	1474	1475	0.725934
chr1	1475	1502	0.0
chr1	1502	1539	0.725934
chr1	1539	1557	0.0
chr1	1557	1564	0.725934
chr1	1564	1589	1.45187
chr1	1589	1594	0.725934
chr1	1594	1599	1.45187
chr1	1599	1632	0.725934
chr1	1632	1640	0.0
chr1	1640	1652	1.45187
chr1	1652	1676	2.1778
chr1	1676	1678	1.45187
chr1	1678	1685	0.725934
chr1	1685	1749	0.0
chr1	1749	1787	0.725934
chr1	1787	1793	0.0
chr1	1793	1801	0.725934
chr1	1801	1815	1.45187
chr1	1815	1821	0.725934
chr1	1821	1844	0.0
chr1	1844	1849	0.725934
chr1	1849	1866	1.45187
chr1	1866	1871	0.725934
chr1	1871	1877	1.45187
chr1	1877	1879	2.1778
chr1	1879	1887	3.62967
chr1	1887	1897	2.90374
chr1	1897	1912	2.1778
chr1	1912	1915	2.90374
chr1	1915	1917	2.1778
chr1	1917	1920	1.45187
chr1	1920	1922	2.1778
chr1	1922	1947	1.45187
chr1	1947	1958	0.725934
chr1	1958	2046	0.0
chr1	2046	2078	0.725934
chr1	2078	2149	0.0
chr1	2149	2186	2.1778
chr1	2186	2192	1.45187
chr1	2192	2239	0.0
chr1	2239	2267	0.725934
chr1	2267	2274	0.0
chr1	2274	2311	0.725934
chr1	2311	2540	0.0
chr1	2540	2556	0.725934
chr1	2556	2570	2.1778
chr1	2570	2577	2.90374
chr1	2577	2593	2.1778
chr1	2593	2595	1.45187
chr1	2595	2596	2.1778
chr1	2596	2599	2.90374
chr1	2599	2605	2.1778
chr1	2605	2612	2.90374
chr1	2612	2617	2.1778
chr1	2617	2648	0.725934
chr1	2648	2690	0.0
chr1	2690	2722	0.725934
chr1	2722	2756	0.0
chr1	2756	2793	2.1778
chr1	2793	2796	1.45187
chr1	2796	2842	0.0
chr1	2842	2871	0.725934
chr1	2871	2930	0.0
chr1	2930	2957	0.725934
chr1	2957	2974	0.0
chr1	2974	3001	0.725934
chr1	3001	3004	1.45187
chr1	3004	3033	0.725934
chr1	3033	3203	0.0
chr1	3203	3246	0.725934
chr1	3246	3258	0.0
chr1	3258	3259	0.725934
chr1	3259	3297	1.45187
chr1	3297	3305	0.0
chr1	3305	3324	0.725934
chr1	3324	3370	0.0
chr1	3370	3388	0.725934
chr1	3388	3404	1.45187
chr1	3404	3425	0.725934
chr1	3425	3444	0.0
chr1	3444	3469	0.725934
chr1	3469	3515	0.0
chr1	3515	3540	0.725934
chr1	3540	3598	0.0
chr1	3598	3608	0.725934
chr1	3608	3625	1.45187
chr1	3625	3635	2.1778
chr1	3635	3646	1.45187
chr1	3646	3668	0.725934
chr1	3668	3717	0.0
chr1	3717	3726	0.725934
chr1	3726	3735	2.1778
chr1	3735	3755	2.90374
chr1	3755	3756	2.1778
chr1	3756	3763	1.45187
chr1	3763	3860	0.0
chr1	3860	3897	0.725934
chr1	3897	3973	0.0
chr1	3973	4001	0.725934
chr1	4001	4217	0.0
chr1	4217	4243	0.725934
chr1	4243	4322	0.0
chr1	4322	4359	0.725934
chr1	4359	4424	0.0
chr1	4424	4446	0.725934
chr1	4446	4477	0.0
chr1	4477	4496	0.725934
chr1	4496	4497	0.0
chr1	4497	4535	0.725934
chr1	4535	4544	0.0
chr1	4544	4582	0.725934
chr1	4582	4685	0.0
chr1	4685	4705	0.725934
chr1	4705	4727	0.0
chr1	4727	4730	0.725934
chr1	4730	4765	1.45187
chr1	4765	4768	0.725934
chr1	4768	4846	0.0
chr1	4846	4884	1.45187
chr1	4884	4889	0.725934
chr1	4889	4936	0.0
chr1	4936	4955	0.725934
chr1	4955	4960	1.45187
chr1	4960	4972	2.1778
chr1	4972	4991	1.45187
chr1	4991	4992	0.725934
chr1	4992	5358	0.0
chr1	5358	5376	0.725934
chr1	5376	5400	1.45187
chr1	5400	5414	0.725934
chr1	5414	5481	0.0
chr1	5481	5519	0.725934
chr1	5519	5608	0.0
chr1	5608	5636	0.725934
chr1	5636	5685	0.0
chr1	5685	5723	0.725934
chr1	5723	5811	0.0
chr1	5811	5815	0.725934
chr1	5815	5837	1.45187
chr1	5837	5849	2.1778
chr1	5849	5875	1.45187
chr1	5875	5886	0.725934
chr1	5886	5892	1.45187
chr1	5892	5917	0.725934
chr1	5917	5954	0.0
chr1	5954	5966	0.725934
chr1	5966	5988	1.45187
chr1	5988	5992	0.725934
chr1	5992	6004	0.0
chr1	6004	6005	0.725934
chr1	6005	6008	1.45187
chr1	6008	6027	2.90374
chr1	6027	6042	2.1778
chr1	6042	6045	1.45187
chr1	6045	6048	0.725934
chr1	6048	6075	0.0
chr1	6075	6085	0.725934
chr1	6085	6108	1.45187
chr1	6108	6117	0.725934
chr1	6117	6160	0.0
chr1	6160	6182	0.725934
chr1	6182	6205	0.0
chr1	6205	6243	0.725934
chr1	6243	6244	0.0
chr1	6244	6268	0.725934
chr1	6268	6282	1.45187
chr1	6282	6283	0.725934
chr1	6283	6285	1.45187
chr1	6285	6294	2.1778
chr1	6294	6321	1.45187
chr1	6321	6323	0.725934
chr1	6323	6330	0.0
chr1	6330	6367	0.725934
chr1	6367	6381	0.0
chr1	6381	6385	0.725934
chr1	6385	6410	1.45187
chr1	6410	6411	0.725934
chr1	6411	6501	0.0
chr1	6501	6539	0.725934
chr1	6539	6617	0.0
chr1	6617	6641	0.725934
chr1	6641	6642	1.45187
chr1	6642	6654	2.1778
chr1	6654	6660	1.45187
chr1	6660	6678	2.1778
chr1	6678	6679	1.45187
chr1	6679	6683	0.725934
chr1	6683	6843	0.0
chr1	6843	6854	0.725934
chr1	6854	6872	1.45187
chr1	6872	6880	2.1778
chr1	6880	6885	1.45187
chr1	6885	6903	0.725934
chr1	6903	6904	0.0
chr1	6904	6947	0.725934
chr1	6947	6990	0.0
chr1	6990	7028	0.725934
chr1	7028	7108	0.0
chr1	7108	7146	0.725934
chr1	7146	7215	0.0
chr1	7215	7252	0.725934
chr1	7252	7257	1.45187
chr1	7257	7268	0.725934
chr1	7268	7288	1.45187
chr1	7288	7290	0.725934
chr1	7290	7321	0.0
chr1	7321	7349	0.725934
chr1	7349	7550	0.0
chr1	7550	7584	0.725934
chr1	7584	7612	0.0
chr1	7612	7650	0.725934
chr1	7650	7864	0.0
chr1	7864	7867	0.725934
chr1	7867	7882	1.45187
chr1	7882	7895	2.90374
chr1	7895	7896	2.1778
chr1	7896	7897	2.90374
chr1	7897	7899	3.62967
chr1	7899	7900	4.3556
chr1	7900	7920	3.62967
chr1	7920	7926	2.90374
chr1	7926	7935	2.1778
chr1	7935	7937	1.45187
chr1	7937	7939	0.725934
chr1	7939	7993	0.0
chr1	7993	7994	0.725934
chr1	7994	8024	1.45187
chr1	8024	8127	0.0
chr1	8127	8156	0.725934
chr1	8156	8165	0.0
chr1	8165	8179	0.725934
chr1	8179	8202	1.45187
chr1	8202	8216	0.725934
chr1	8216	8292	0.0
chr1	8292	8323	0.725934
chr1	8323	8329	1.45187
chr1	8329	8345	0.725934
chr1	8345	8361	1.45187
chr1	8361	8369	0.725934
chr1	8369	8388	0.0
chr1	8388	8423	0.725934
chr1	8423	8528	0.0
chr1	8528	8548	0.725934
chr1	8548	8574	0.0
chr1	8574	8592	0.725934
chr1	8592	8611	1.45187
chr1	8611	8612	0.725934
chr1	8612	8690	0.0
chr1	8690	8691	0.725934
chr1	8691	8712	1.45187
chr1	8712	8728	2.1778
chr1	8728	8729	1.45187
chr1	8729	8745	0.725934
chr1	8745	9004	0.0
chr1	9004	9042	1.45187
chr1	9042	9047	0.725934
chr1	9047	9131	0.0
chr1	9131	9152	0.725934
chr1	9152	9284	0.0
chr1	9284	9291	2.1778
chr1	9291	9304	2.90374
chr1	9304	9325	3.62967
chr1	9325	9344	0.725934
chr1	9344	9348	1.45187
chr1	9348	9381	0.725934
chr1	9381	9495	0.0
chr1	9495	9502	0.725934
chr1	9502	9503	1.45187
chr1	9503	9504	2.1778
chr1	9504	9524	2.90374
chr1	9524	9532	3.62967
chr1	9532	9537	2.90374
chr1	9537	9541	2.1778
chr1	9541	9542	1.45187
chr1	9542	9556	0.725934
chr1	9556	9641	0.0
chr1	9641	9678	0.725934
chr1	9678	9679	1.45187
chr1	9679	9695	0.725934
chr1	9695	9697	1.45187
chr1	9697	9716	2.1778
chr1	9716	9725	1.45187
chr1	9725	9726	0.0
chr1	9726	9740	0.725934
chr1	9740	9744	1.45187
chr1	9744	9752	0.725934
chr1	9752	9758	1.45187
chr1	9758	9778	2.1778
chr1	9778	9789	1.45187
chr1	9789	9797	0.725934
chr1	9797	9820	0.0
chr1	9820	9832	0.725934
chr1	9832	9858	2.1778
chr1	9858	9859	1.45187
chr1	9859	9861	2.1778
chr1	9861	9862	2.90374
chr1	9862	9897	1.45187
chr1	9897	9903	0.725934
chr1	9903	9930	0.0
chr1	9930	9968	0.725934
chr1	9968	10026	0.0
chr1	10026	10059	0.725934
chr1	10059	10134	0.0
chr1	10134	10147	0.725934
chr1	10147	10167	1.45187
chr1	10167	10178	0.725934
chr1	10178	10283	0.0
chr1	10283	10294	0.725934
chr1	10294	10306	1.45187
chr1	10306	10331	0.725934
chr1	10331	10332	0.0
chr1	10332	10352	0.725934
chr1	10352	10374	1.45187
chr1	10374	10383	0.725934
chr1	10383	10403	0.0
chr1	10403	10414	0.725934
chr1	10414	10445	1.45187
chr1	10445	10447	0.725934
chr1	10447	10520	0.0
chr1	10520	10555	0.725934
chr1	10555	10583	0.0
chr1	10583	10585	0.725934
chr1	10585	10598	1.45187
chr1	10598	10618	2.1778
chr1	10618	10621	1.45187
chr1	10621	10623	0.725934
chr1	10623	10658	0.0
chr1	10658	10659	0.725934
chr1	10659	10691	1.45187
chr1	10691	10693	2.90374
chr1	10693	10702	4.3556
chr1	10702	10710	2.90374
chr1	10710	10718	2.1778
chr1	10718	10730	1.45187
chr1	10730	10849	0.0
chr1	10849	10850	1.45187
chr1	10850	10851	2.1778
chr1	10851	10881	2.90374
chr1	10881	10885	3.62967
chr1	10885	10887	2.90374
chr1	10887	10891	2.1778
chr1	10891	10916	1.45187
chr1	10916	10924	0.725934
chr1	10924	10927	0.0
chr1	10927	10964	0.725934
chr1	10964	11002	0.0
chr1	11002	11040	0.725934
chr1	11040	11072	0.0
chr1	11072	11099	0.725934
chr1	11099	11110	1.45187
chr1	11110	11111	0.725934
chr1	11111	11137	1.45187
chr1	11137	11140	0.725934
chr1	11140	11180	0.0
chr1	11180	11216	0.725934
chr1	11216	11218	1.45187
chr1	11218	11226	0.725934
chr1	11226	11242	1.45187
chr1	11242	11251	0.725934
chr1	11251	11269	1.45187
chr1	11269	11289	0.725934
chr1	11289	11366	0.0
chr1	11366	11404	0.725934
chr1	11404	11523	0.0
chr1	11523	11560	0.725934
chr1	11560	11604	0.0
chr1	11604	11642	0.725934
chr1	11642	11843	0.0
chr1	11843	11863	0.725934
chr1	11863	11867	1.45187
chr1	11867	11900	0.725934
chr1	11900	11943	0.0
chr1	11943	11946	0.725934
chr1	11946	11968	0.0
chr1	11968	11974	0.725934
chr1	11974	11980	1.45187
chr1	11980	11996	2.1778
chr1	11996	12002	2.90374
chr1	12002	12006	3.62967
chr1	12006	12010	2.90374
chr1	12010	12011	2.1778
chr1	12011	12027	1.45187
chr1	12027	12029	0.725934
chr1	12029	12044	0.0
chr1	12044	12046	0.725934
chr1	12046	12074	2.1778
chr1	12074	12085	2.90374
chr1	12085	12086	1.45187
chr1	12086	12101	2.1778
chr1	12101	12123	0.725934
chr1	12123	12149	0.0
chr1	12149	12187	0.725934
chr1	12187	12231	0.0
chr1	12231	12232	0.725934
chr1	12232	12252	1.45187
chr1	12252	12258	2.1778
chr1	12258	12270	1.45187
chr1	12270	12276	0.725934
chr1	12276	12285	1.45187
chr1	12285	12290	0.725934
chr1	12290	12291	1.45187
chr1	12291	12315	2.1778
chr1	12315	12326	1.45187
chr1	12326	12327	0.725934
chr1	12327	12372	0.0
chr1	12372	12392	0.725934
chr1	12392	12396	0.0
chr1	12396	12399	0.725934
chr1	12399	12403	1.45187
chr1	12403	12409	2.1778
chr1	12409	12436	2.90374
chr1	12436	12440	1.45187
chr1	12440	12441	0.0
chr1	12441	12471	0.725934
chr1	12471	12492	0.0
chr1	12492	12505	0.725934
chr1	12505	12510	2.1778
chr1	12510	12512	2.90374
chr1	12512	12515	3.62967
chr1	12515	12516	5.08154
chr1	12516	12517	5.80747
chr1	12517	12518	6.5334
chr1	12518	12526	7.25934
chr1	12526	12527	7.98527
chr1	12527	12528	8.71121
chr1	12528	12530	7.98527
chr1	12530	12534	7.25934
chr1	12534	12541	6.5334
chr1	12541	12544	5.80747
chr1	12544	12546	5.08154
chr1	12546	12549	4.3556
chr1	12549	12553	3.62967
chr1	12553	12555	2.90374
chr1	12555	12556	2.1778
chr1	12556	12558	1.45187
chr1	12558	12559	0.725934
chr1	12559	12614	0.0
chr1	12614	12615	0.725934
chr1	12615	12618	1.45187
chr1	12618	12628	2.1778
chr1	12628	12638	4.3556
chr1	12638	12640	5.80747
chr1	12640	12644	6.5334
chr1	12644	12645	7.25934
chr1	12645	12647	7.98527
chr1	12647	12651	7.25934
chr1	12651	12660	5.80747
chr1	12660	12666	5.08154
chr1	12666	12672	3.62967
chr1	12672	12675	4.3556
chr1	12675	12676	3.62967
chr1	12676	12679	2.1778
chr1	12679	12682	1.45187
chr1	12682	12683	0.725934
chr1	12683	12694	2.1778
chr1	12694	12701	2.90374
chr1	12701	12709	2.1778
chr1	12709	12710	1.45187
chr1	12710	12725	0.725934
chr1	12725	12732	0.0
chr1	12732	12754	0.725934
chr1	12754	12866	0.0
chr1	12866	12889	0.725934
chr1	12889	12912	0.0
chr1	12912	12947	0.725934
chr1	12947	12972	0.0
chr1	12972	13000	0.725934
chr1	13000	13027	0.0
chr1	13027	13062	0.725934
chr1	13062	13387	0.0
chr1	13387	13393	0.725934
chr1	13393	13409	1.45187
chr1	13409	13419	0.725934
chr1	13419	13421	0.0
chr1	13421	13429	0.725934
chr1	13429	13455	1.45187
chr1	13455	13471	0.725934
chr1	13471	13504	1.45187
chr1	13504	13509	0.725934
chr1	13509	13513	1.45187
chr1	13513	13535	0.725934
chr1	13535	13536	1.45187
chr1	13536	13570	0.725934
chr1	13570	13623	0.0
chr1	13623	13627	0.725934
chr1	13627	13654	2.1778
chr1	13654	13661	0.725934
chr1	13661	13770	0.0
chr1	13770	13806	0.725934
chr1	13806	13880	0.0
chr1	13880	13916	0.725934
chr1	13916	13996	0.0
chr1	13996	14034	0.725934
chr1	14034	14083	0.0
chr1	14083	14106	0.725934
chr1	14106	14128	0.0
chr1	14128	14166	0.725934
chr1	14166	14293	0.0
chr1	14293	14327	1.45187
chr1	14327	14344	0.725934
chr1	14344	14369	1.45187
chr1	14369	14381	0.725934
chr1	14381	14688	0.0
chr1	14688	14718	0.725934
chr1	14718	15141	0.0
chr1	15141	15142	0.725934
chr1	15142	15167	1.45187
chr1	15167	15179	0.725934
chr1	15179	15371	0.0
chr1	15371	15390	0.725934
chr1	15390	15404	1.45187
chr1	15404	15426	0.725934
chr1	15426	15554	0.0
chr1	15554	15592	0.725934
chr1	15592	15652	0.0
chr1	15652	15676	0.725934
chr1	15676	15813	0.0
chr1	15813	15838	0.725934
chr1	15838	15843	0.0
chr1	15843	15886	0.725934
chr1	15886	15962	0.0
chr1	15962	15977	0.725934
chr1	15977	15996	1.45187
chr1	15996	16000	0.725934
chr1	16000	16102	0.0
chr1	16102	16121	0.725934
chr1	16121	16132	0.0
chr1	16132	16162	0.725934
chr1	16162	16198	0.0
chr1	16198	16234	0.725934
chr1	16234	16254	0.0
chr1	16254	16255	0.725934
chr1	16255	16258	1.45187
chr1	16258	16280	2.1778
chr1	16280	16290	1.45187
chr1	16290	16292	0.725934
chr1	16292	16318	0.0
chr1	16318	16356	0.725934
chr1	16356	16410	0.0
chr1	16410	16414	0.725934
chr1	16414	16440	1.45187
chr1	16440	16447	2.1778
chr1	16447	16452	1.45187
chr1	16452	16460	0.725934
chr1	16460	16521	0.0
chr1	16521	16556	0.725934
chr1	16556	16557	0.0
chr1	16557	16599	0.725934
chr1	16599	16661	0.0
chr1	16661	16663	1.45187
chr1	16663	16671	2.1778
chr1	16671	16697	2.90374
chr1	16697	16701	2.1778
chr1	16701	16708	0.725934
chr1	16708	16724	0.0
chr1	16724	16751	0.725934
chr1	16751	16781	0.0
chr1	16781	16785	0.725934
chr1	16785	16795	1.45187
chr1	16795	16801	2.1778
chr1	16801	16822	1.45187
chr1	16822	16826	0.725934
chr1	16826	16833	1.45187
chr1	16833	16864	0.725934
chr1	16864	17143	0.0
chr1	17143	17144	0.725934
chr1	17144	17145	2.1778
chr1	17145	17147	2.90374
chr1	17147	17161	4.3556
chr1	17161	17167	3.62967
chr1	17167	17178	2.90374
chr1	17178	17181	2.1778
chr1	17181	17185	1.45187
chr1	17185	17194	0.0
chr1	17194	17235	0.725934
chr1	17235	17359	0.0
chr1	17359	17393	0.725934
chr1	17393	17433	0.0
chr1	17433	17434	0.725934
chr1	17434	17464	1.45187
chr1	17464	17471	0.725934
chr1	17471	17542	0.0
chr1	17542	17597	0.725934
chr1	17597	17747	0.0
chr1	17747	17784	0.725934
chr1	17784	17935	0.0
chr1	17935	17940	0.725934
chr1	17940	17971	1.45187
chr1	17971	17973	0.725934
chr1	17973	17981	0.0
chr1	17981	18005	0.725934
chr1	18005	18030	0.0
chr1	18030	18064	0.725934
chr1	18064	18099	0.0
chr1	18099	18136	0.725934
chr1	18136	18223	0.0
chr1	18223	18224	0.725934
chr1	18224	18242	2.1778
chr1	18242	18262	2.90374
chr1	18262	18266	2.1778
chr1	18266	18276	0.725934
chr1	18276	18331	0.0
chr1	18331	18355	0.725934
chr1	18355	18511	0.0
chr1	18511	18548	0.725934
chr1	18548	18662	0.0
chr1	18662	18701	0.725934
chr1	18701	18749	0.0
chr1	18749	18773	0.725934
chr1	18773	18779	0.0
chr1	18779	18813	0.725934
chr1	18813	18830	0.0
chr1	18830	18831	0.725934
chr1	18831	18832	2.1778
chr1	18832	18867	2.90374
chr1	18867	18868	2.1778
chr1	18868	18874	1.45187
chr1	18874	18895	0.0
chr1	18895	18928	0.725934
chr1	18928	18978	0.0
chr1	18978	19014	0.725934
chr1	19014	19131	0.0
chr1	19131	19168	0.725934
chr1	19168	19280	0.0
