# Supplementary material for: Structural modularity of the XIST ribonucleoprotein complex
Source: Nat Commun. 2020 Dec 2;11:6163. doi: 10.1038/s41467-020-20040-3 (PMC7710737; doi:10.1038/s41467-020-20040-3)
Supplement: Supplementary file 6 — Source Data [file 41467_2020_20040_MOESM6_ESM.zip › sourcedata/fig2efgi/K562_WRN_1_neg_XIST_1_hsXIST.bedgraph]

chr1	0	45	0.0
chr1	45	70	0.690113
chr1	70	74	1.38023
chr1	74	91	0.690113
chr1	91	115	0.0
chr1	115	158	0.690113
chr1	158	196	0.0
chr1	196	202	0.690113
chr1	202	215	1.38023
chr1	215	229	0.690113
chr1	229	238	0.0
chr1	238	240	0.690113
chr1	240	266	1.38023
chr1	266	277	0.690113
chr1	277	291	0.0
chr1	291	306	0.690113
chr1	306	312	1.38023
chr1	312	313	2.07034
chr1	313	327	1.38023
chr1	327	337	3.45056
chr1	337	349	2.76045
chr1	349	354	2.07034
chr1	354	356	1.38023
chr1	356	365	0.690113
chr1	365	406	0.0
chr1	406	412	0.690113
chr1	412	426	1.38023
chr1	426	445	0.690113
chr1	445	451	0.0
chr1	451	456	0.690113
chr1	456	479	1.38023
chr1	479	484	0.690113
chr1	484	495	0.0
chr1	495	496	2.07034
chr1	496	497	3.45056
chr1	497	512	4.14068
chr1	512	514	4.83079
chr1	514	519	5.5209
chr1	519	524	4.83079
chr1	524	525	4.14068
chr1	525	530	3.45056
chr1	530	537	2.76045
chr1	537	538	2.07034
chr1	538	539	1.38023
chr1	539	545	0.690113
chr1	545	557	1.38023
chr1	557	572	0.690113
chr1	572	581	1.38023
chr1	581	595	0.690113
chr1	595	604	0.0
chr1	604	624	1.38023
chr1	624	646	0.690113
chr1	646	650	0.0
chr1	650	651	0.690113
chr1	651	657	2.76045
chr1	657	677	3.45056
chr1	677	680	4.14068
chr1	680	684	3.45056
chr1	684	694	2.76045
chr1	694	696	0.690113
chr1	696	697	2.07034
chr1	697	700	2.76045
chr1	700	718	2.07034
chr1	718	720	2.76045
chr1	720	727	2.07034
chr1	727	728	1.38023
chr1	728	739	0.690113
chr1	739	740	1.38023
chr1	740	742	3.45056
chr1	742	744	4.14068
chr1	744	756	4.83079
chr1	756	772	4.14068
chr1	772	775	3.45056
chr1	775	779	2.07034
chr1	779	782	2.76045
chr1	782	783	1.38023
chr1	783	784	0.690113
chr1	784	786	2.07034
chr1	786	797	2.76045
chr1	797	808	3.45056
chr1	808	809	2.76045
chr1	809	822	2.07034
chr1	822	824	3.45056
chr1	824	825	4.14068
chr1	825	826	4.83079
chr1	826	831	5.5209
chr1	831	839	6.90113
chr1	839	844	6.21101
chr1	844	849	5.5209
chr1	849	852	6.21101
chr1	852	854	5.5209
chr1	854	857	6.21101
chr1	857	858	6.90113
chr1	858	859	6.21101
chr1	859	860	6.90113
chr1	860	864	6.21101
chr1	864	867	4.83079
chr1	867	874	3.45056
chr1	874	877	2.76045
chr1	877	878	1.38023
chr1	878	903	0.690113
chr1	903	916	0.0
chr1	916	926	1.38023
chr1	926	927	2.76045
chr1	927	936	3.45056
chr1	936	951	4.14068
chr1	951	964	2.76045
chr1	964	969	2.07034
chr1	969	972	0.0
chr1	972	973	0.690113
chr1	973	974	2.07034
chr1	974	975	2.76045
chr1	975	977	3.45056
chr1	977	980	4.14068
chr1	980	985	4.83079
chr1	985	993	6.21101
chr1	993	994	8.28135
chr1	994	1004	8.97146
chr1	1004	1009	10.3517
chr1	1009	1016	11.7319
chr1	1016	1017	10.3517
chr1	1017	1020	8.97146
chr1	1020	1021	8.28135
chr1	1021	1022	7.59124
chr1	1022	1025	6.90113
chr1	1025	1026	6.21101
chr1	1026	1031	4.83079
chr1	1031	1035	4.14068
chr1	1035	1038	3.45056
chr1	1038	1040	2.76045
chr1	1040	1046	2.07034
chr1	1046	1049	1.38023
chr1	1049	1058	0.0
chr1	1058	1060	0.690113
chr1	1060	1070	1.38023
chr1	1070	1074	2.76045
chr1	1074	1083	4.14068
chr1	1083	1084	3.45056
chr1	1084	1091	4.14068
chr1	1091	1095	2.76045
chr1	1095	1098	3.45056
chr1	1098	1102	2.76045
chr1	1102	1104	3.45056
chr1	1104	1118	4.14068
chr1	1118	1138	2.76045
chr1	1138	1139	2.07034
chr1	1139	1148	1.38023
chr1	1148	1159	0.690113
chr1	1159	1165	1.38023
chr1	1165	1166	2.07034
chr1	1166	1175	2.76045
chr1	1175	1189	2.07034
chr1	1189	1190	4.14068
chr1	1190	1191	4.83079
chr1	1191	1203	5.5209
chr1	1203	1204	6.21101
chr1	1204	1208	6.90113
chr1	1208	1211	6.21101
chr1	1211	1216	6.90113
chr1	1216	1225	5.5209
chr1	1225	1227	4.14068
chr1	1227	1233	2.76045
chr1	1233	1235	3.45056
chr1	1235	1242	2.76045
chr1	1242	1243	3.45056
chr1	1243	1252	4.14068
chr1	1252	1254	3.45056
chr1	1254	1259	4.14068
chr1	1259	1265	3.45056
chr1	1265	1266	2.76045
chr1	1266	1285	2.07034
chr1	1285	1286	1.38023
chr1	1286	1289	0.690113
chr1	1289	1295	1.38023
chr1	1295	1308	0.690113
chr1	1308	1312	1.38023
chr1	1312	1323	2.07034
chr1	1323	1327	2.76045
chr1	1327	1339	2.07034
chr1	1339	1343	2.76045
chr1	1343	1344	3.45056
chr1	1344	1345	4.14068
chr1	1345	1347	5.5209
chr1	1347	1348	6.21101
chr1	1348	1353	7.59124
chr1	1353	1354	8.97146
chr1	1354	1358	7.59124
chr1	1358	1361	8.28135
chr1	1361	1363	8.97146
chr1	1363	1365	8.28135
chr1	1365	1368	7.59124
chr1	1368	1380	6.90113
chr1	1380	1384	6.21101
chr1	1384	1387	4.14068
chr1	1387	1388	3.45056
chr1	1388	1389	2.76045
chr1	1389	1395	2.07034
chr1	1395	1401	0.0
chr1	1401	1421	1.38023
chr1	1421	1440	2.07034
chr1	1440	1443	2.76045
chr1	1443	1444	4.83079
chr1	1444	1445	3.45056
chr1	1445	1446	4.14068
chr1	1446	1449	4.83079
chr1	1449	1451	6.21101
chr1	1451	1460	8.28135
chr1	1460	1467	10.3517
chr1	1467	1477	9.66158
chr1	1477	1483	8.97146
chr1	1483	1484	6.90113
chr1	1484	1486	5.5209
chr1	1486	1488	4.83079
chr1	1488	1503	2.07034
chr1	1503	1526	0.0
chr1	1526	1569	0.690113
chr1	1569	1578	0.0
chr1	1578	1601	1.38023
chr1	1601	1627	0.0
chr1	1627	1628	1.38023
chr1	1628	1635	2.07034
chr1	1635	1640	2.76045
chr1	1640	1641	3.45056
chr1	1641	1645	4.14068
chr1	1645	1656	6.21101
chr1	1656	1657	4.83079
chr1	1657	1668	5.5209
chr1	1668	1672	4.83079
chr1	1672	1677	4.14068
chr1	1677	1678	5.5209
chr1	1678	1683	4.83079
chr1	1683	1684	3.45056
chr1	1684	1687	2.76045
chr1	1687	1694	2.07034
chr1	1694	1702	2.76045
chr1	1702	1720	1.38023
chr1	1720	1737	0.690113
chr1	1737	1744	0.0
chr1	1744	1764	2.07034
chr1	1764	1773	1.38023
chr1	1773	1777	2.07034
chr1	1777	1789	3.45056
chr1	1789	1793	4.14068
chr1	1793	1799	4.83079
chr1	1799	1811	5.5209
chr1	1811	1816	4.83079
chr1	1816	1818	4.14068
chr1	1818	1819	3.45056
chr1	1819	1826	4.14068
chr1	1826	1828	2.07034
chr1	1828	1839	1.38023
chr1	1839	1841	2.07034
chr1	1841	1849	3.45056
chr1	1849	1856	4.14068
chr1	1856	1861	3.45056
chr1	1861	1863	2.76045
chr1	1863	1870	3.45056
chr1	1870	1871	4.83079
chr1	1871	1882	6.21101
chr1	1882	1891	5.5209
chr1	1891	1893	6.21101
chr1	1893	1894	5.5209
chr1	1894	1895	4.14068
chr1	1895	1897	3.45056
chr1	1897	1907	4.14068
chr1	1907	1908	3.45056
chr1	1908	1914	4.14068
chr1	1914	1919	3.45056
chr1	1919	1920	4.14068
chr1	1920	1922	4.83079
chr1	1922	1924	5.5209
chr1	1924	1925	6.21101
chr1	1925	1931	6.90113
chr1	1931	1934	6.21101
chr1	1934	1939	4.83079
chr1	1939	1943	4.14068
chr1	1943	1948	3.45056
chr1	1948	1950	2.76045
chr1	1950	1951	2.07034
chr1	1951	1955	1.38023
chr1	1955	1963	0.690113
chr1	1963	2109	0.0
chr1	2109	2116	0.690113
chr1	2116	2131	1.38023
chr1	2131	2134	2.07034
chr1	2134	2156	1.38023
chr1	2156	2169	0.690113
chr1	2169	2213	0.0
chr1	2213	2243	0.690113
chr1	2243	2277	0.0
chr1	2277	2302	0.690113
chr1	2302	2317	1.38023
chr1	2317	2324	0.690113
chr1	2324	2329	0.0
chr1	2329	2372	0.690113
chr1	2372	2437	0.0
chr1	2437	2475	0.690113
chr1	2475	2480	1.38023
chr1	2480	2504	0.690113
chr1	2504	2520	0.0
chr1	2520	2563	0.690113
chr1	2563	2569	0.0
chr1	2569	2596	0.690113
chr1	2596	2602	1.38023
chr1	2602	2612	2.07034
chr1	2612	2618	1.38023
chr1	2618	2645	0.690113
chr1	2645	2718	0.0
chr1	2718	2736	0.690113
chr1	2736	2779	0.0
chr1	2779	2806	0.690113
chr1	2806	2820	1.38023
chr1	2820	2836	0.690113
chr1	2836	2888	0.0
chr1	2888	2896	0.690113
chr1	2896	2911	1.38023
chr1	2911	2918	2.07034
chr1	2918	2928	2.76045
chr1	2928	2931	2.07034
chr1	2931	2939	2.76045
chr1	2939	2950	2.07034
chr1	2950	2961	1.38023
chr1	2961	2963	0.690113
chr1	2963	2976	0.0
chr1	2976	3007	0.690113
chr1	3007	3045	1.38023
chr1	3045	3047	2.07034
chr1	3047	3062	1.38023
chr1	3062	3066	0.690113
chr1	3066	3135	0.0
chr1	3135	3178	0.690113
chr1	3178	3239	0.0
chr1	3239	3267	0.690113
chr1	3267	3290	0.0
chr1	3290	3305	0.690113
chr1	3305	3308	2.07034
chr1	3308	3311	2.76045
chr1	3311	3328	3.45056
chr1	3328	3333	2.07034
chr1	3333	3349	0.690113
chr1	3349	3354	0.0
chr1	3354	3369	0.690113
chr1	3369	3385	1.38023
chr1	3385	3404	0.690113
chr1	3404	3453	0.0
chr1	3453	3461	0.690113
chr1	3461	3482	1.38023
chr1	3482	3502	0.690113
chr1	3502	3513	0.0
chr1	3513	3551	0.690113
chr1	3551	3596	0.0
chr1	3596	3599	0.690113
chr1	3599	3618	1.38023
chr1	3618	3623	0.690113
chr1	3623	3818	0.0
chr1	3818	3853	0.690113
chr1	3853	3859	0.0
chr1	3859	3886	0.690113
chr1	3886	3890	1.38023
chr1	3890	3901	0.690113
chr1	3901	3928	1.38023
chr1	3928	3942	0.690113
chr1	3942	3954	0.0
chr1	3954	3986	0.690113
chr1	3986	3995	1.38023
chr1	3995	4029	0.690113
chr1	4029	4262	0.0
chr1	4262	4292	0.690113
chr1	4292	4294	1.38023
chr1	4294	4313	0.690113
chr1	4313	4386	0.0
chr1	4386	4429	0.690113
chr1	4429	4436	0.0
chr1	4436	4479	0.690113
chr1	4479	4536	0.0
chr1	4536	4556	0.690113
chr1	4556	4696	0.0
chr1	4696	4728	0.690113
chr1	4728	4733	0.0
chr1	4733	4745	0.690113
chr1	4745	4759	1.38023
chr1	4759	4782	0.690113
chr1	4782	4788	1.38023
chr1	4788	4807	0.690113
chr1	4807	4844	0.0
chr1	4844	4845	0.690113
chr1	4845	4883	2.07034
chr1	4883	4887	1.38023
chr1	4887	4888	0.690113
chr1	4888	4991	0.0
chr1	4991	5034	0.690113
chr1	5034	5037	0.0
chr1	5037	5070	0.690113
chr1	5070	5079	1.38023
chr1	5079	5102	0.690113
chr1	5102	5195	0.0
chr1	5195	5217	0.690113
chr1	5217	5223	1.38023
chr1	5223	5260	0.690113
chr1	5260	5274	0.0
chr1	5274	5317	1.38023
chr1	5317	5468	0.0
chr1	5468	5504	0.690113
chr1	5504	5552	0.0
chr1	5552	5553	0.690113
chr1	5553	5572	1.38023
chr1	5572	5575	0.690113
chr1	5575	5625	0.0
chr1	5625	5627	0.690113
chr1	5627	5632	1.38023
chr1	5632	5640	2.07034
chr1	5640	5664	2.76045
chr1	5664	5670	2.07034
chr1	5670	5675	1.38023
chr1	5675	5684	0.690113
chr1	5684	5692	0.0
chr1	5692	5720	0.690113
chr1	5720	5736	0.0
chr1	5736	5748	0.690113
chr1	5748	5778	1.38023
chr1	5778	5779	0.690113
chr1	5779	5785	1.38023
chr1	5785	5786	0.690113
chr1	5786	5797	1.38023
chr1	5797	5826	0.690113
chr1	5826	5828	1.38023
chr1	5828	5857	0.690113
chr1	5857	5877	0.0
chr1	5877	5895	0.690113
chr1	5895	5961	0.0
chr1	5961	5966	0.690113
chr1	5966	5989	1.38023
chr1	5989	5992	0.690113
chr1	5992	6083	0.0
chr1	6083	6125	1.38023
chr1	6125	6126	0.0
chr1	6126	6142	0.690113
chr1	6142	6150	0.0
chr1	6150	6183	0.690113
chr1	6183	6223	0.0
chr1	6223	6243	0.690113
chr1	6243	6285	0.0
chr1	6285	6308	0.690113
chr1	6308	6315	0.0
chr1	6315	6341	0.690113
chr1	6341	6347	1.38023
chr1	6347	6348	0.690113
chr1	6348	6373	1.38023
chr1	6373	6381	2.07034
chr1	6381	6384	1.38023
chr1	6384	6388	4.14068
chr1	6388	6400	4.83079
chr1	6400	6407	3.45056
chr1	6407	6412	4.14068
chr1	6412	6416	3.45056
chr1	6416	6420	2.76045
chr1	6420	6426	3.45056
chr1	6426	6427	1.38023
chr1	6427	6430	2.07034
chr1	6430	6438	1.38023
chr1	6438	6469	0.690113
chr1	6469	6476	0.0
chr1	6476	6519	0.690113
chr1	6519	6604	0.0
chr1	6604	6607	0.690113
chr1	6607	6643	1.38023
chr1	6643	6646	0.690113
chr1	6646	6647	1.38023
chr1	6647	6661	0.690113
chr1	6661	6662	1.38023
chr1	6662	6666	2.76045
chr1	6666	6675	3.45056
chr1	6675	6688	4.14068
chr1	6688	6695	3.45056
chr1	6695	6709	0.690113
chr1	6709	6716	0.0
chr1	6716	6734	0.690113
chr1	6734	6816	0.0
chr1	6816	6859	0.690113
chr1	6859	6884	0.0
chr1	6884	6902	0.690113
chr1	6902	6957	0.0
chr1	6957	6989	0.690113
chr1	6989	6990	1.38023
chr1	6990	6996	0.690113
chr1	6996	7017	1.38023
chr1	7017	7018	2.07034
chr1	7018	7030	2.76045
chr1	7030	7039	2.07034
chr1	7039	7046	1.38023
chr1	7046	7052	0.690113
chr1	7052	7108	0.0
chr1	7108	7151	0.690113
chr1	7151	7199	0.0
chr1	7199	7242	0.690113
chr1	7242	7254	0.0
chr1	7254	7256	1.38023
chr1	7256	7258	2.07034
chr1	7258	7260	2.76045
chr1	7260	7268	3.45056
chr1	7268	7272	4.14068
chr1	7272	7276	4.83079
chr1	7276	7282	4.14068
chr1	7282	7283	3.45056
chr1	7283	7291	2.76045
chr1	7291	7294	2.07034
chr1	7294	7297	1.38023
chr1	7297	7299	0.690113
chr1	7299	7324	0.0
chr1	7324	7348	0.690113
chr1	7348	7475	0.0
chr1	7475	7478	0.690113
chr1	7478	7517	1.38023
chr1	7517	7518	0.690113
chr1	7518	7557	0.0
chr1	7557	7591	0.690113
chr1	7591	7724	0.0
chr1	7724	7742	0.690113
chr1	7742	7758	1.38023
chr1	7758	7768	0.690113
chr1	7768	7769	1.38023
chr1	7769	7783	2.07034
chr1	7783	7786	1.38023
chr1	7786	7787	0.690113
chr1	7787	7844	0.0
chr1	7844	7860	0.690113
chr1	7860	7863	2.07034
chr1	7863	7877	1.38023
chr1	7877	7901	2.07034
chr1	7901	7905	0.690113
chr1	7905	7920	2.07034
chr1	7920	7948	1.38023
chr1	7948	8077	0.0
chr1	8077	8110	0.690113
chr1	8110	8127	0.0
chr1	8127	8129	0.690113
chr1	8129	8149	1.38023
chr1	8149	8159	2.07034
chr1	8159	8170	2.76045
chr1	8170	8172	2.07034
chr1	8172	8189	1.38023
chr1	8189	8190	0.690113
chr1	8190	8260	0.0
chr1	8260	8285	0.690113
chr1	8285	8342	0.0
chr1	8342	8346	0.690113
chr1	8346	8351	1.38023
chr1	8351	8368	2.07034
chr1	8368	8384	1.38023
chr1	8384	8387	0.690113
chr1	8387	8391	1.38023
chr1	8391	8430	0.690113
chr1	8430	8437	0.0
chr1	8437	8447	0.690113
chr1	8447	8452	1.38023
chr1	8452	8454	2.07034
chr1	8454	8470	2.76045
chr1	8470	8480	3.45056
chr1	8480	8490	2.76045
chr1	8490	8494	2.07034
chr1	8494	8497	1.38023
chr1	8497	8502	0.690113
chr1	8502	8580	0.0
chr1	8580	8581	0.690113
chr1	8581	8591	1.38023
chr1	8591	8603	2.76045
chr1	8603	8604	2.07034
chr1	8604	8613	1.38023
chr1	8613	8615	2.76045
chr1	8615	8616	1.38023
chr1	8616	8631	2.07034
chr1	8631	8635	2.76045
chr1	8635	8648	2.07034
chr1	8648	8666	0.690113
chr1	8666	8690	1.38023
chr1	8690	8696	0.690113
chr1	8696	8836	0.0
chr1	8836	8839	0.690113
chr1	8839	8841	1.38023
chr1	8841	8869	2.07034
chr1	8869	8873	1.38023
chr1	8873	8874	0.690113
chr1	8874	8876	1.38023
chr1	8876	8880	0.690113
chr1	8880	8899	1.38023
chr1	8899	8909	0.690113
chr1	8909	8913	0.0
chr1	8913	8950	0.690113
chr1	8950	8953	1.38023
chr1	8953	8955	0.690113
chr1	8955	8987	1.38023
chr1	8987	8991	0.690113
chr1	8991	9001	0.0
chr1	9001	9044	0.690113
chr1	9044	9060	0.0
chr1	9060	9061	0.690113
chr1	9061	9103	1.38023
chr1	9103	9104	0.690113
chr1	9104	9115	0.0
chr1	9115	9146	0.690113
chr1	9146	9181	0.0
chr1	9181	9210	0.690113
chr1	9210	9229	0.0
chr1	9229	9267	0.690113
chr1	9267	9272	1.38023
chr1	9272	9291	0.690113
chr1	9291	9305	1.38023
chr1	9305	9306	2.07034
chr1	9306	9317	1.38023
chr1	9317	9348	0.690113
chr1	9348	9392	0.0
chr1	9392	9424	0.690113
chr1	9424	9490	0.0
chr1	9490	9525	0.690113
chr1	9525	9531	1.38023
chr1	9531	9551	0.690113
chr1	9551	9578	0.0
chr1	9578	9596	0.690113
chr1	9596	9607	2.07034
chr1	9607	9639	1.38023
chr1	9639	9646	0.0
chr1	9646	9647	0.690113
chr1	9647	9650	1.38023
chr1	9650	9689	2.76045
chr1	9689	9690	2.07034
chr1	9690	9693	1.38023
chr1	9693	9763	0.0
chr1	9763	9806	0.690113
chr1	9806	9821	0.0
chr1	9821	9864	0.690113
chr1	9864	9868	0.0
chr1	9868	9893	0.690113
chr1	9893	9907	0.0
chr1	9907	9919	0.690113
chr1	9919	9941	1.38023
chr1	9941	9947	2.76045
chr1	9947	9950	2.07034
chr1	9950	9954	1.38023
chr1	9954	9966	2.07034
chr1	9966	10009	0.690113
chr1	10009	10027	1.38023
chr1	10027	10035	2.07034
chr1	10035	10051	1.38023
chr1	10051	10052	2.07034
chr1	10052	10074	1.38023
chr1	10074	10076	2.07034
chr1	10076	10094	2.76045
chr1	10094	10112	2.07034
chr1	10112	10117	1.38023
chr1	10117	10119	0.690113
chr1	10119	10291	0.0
chr1	10291	10292	0.690113
chr1	10292	10309	1.38023
chr1	10309	10332	2.07034
chr1	10332	10345	0.690113
chr1	10345	10399	0.0
chr1	10399	10422	1.38023
chr1	10422	10432	2.76045
chr1	10432	10439	3.45056
chr1	10439	10449	2.07034
chr1	10449	10465	2.76045
chr1	10465	10474	0.690113
chr1	10474	10583	0.0
chr1	10583	10585	0.690113
chr1	10585	10608	1.38023
chr1	10608	10620	2.07034
chr1	10620	10626	1.38023
chr1	10626	10635	0.690113
chr1	10635	10636	1.38023
chr1	10636	10638	2.07034
chr1	10638	10640	2.76045
chr1	10640	10650	3.45056
chr1	10650	10657	2.76045
chr1	10657	10676	2.07034
chr1	10676	10680	1.38023
chr1	10680	10683	0.690113
chr1	10683	10690	0.0
chr1	10690	10693	0.690113
chr1	10693	10716	1.38023
chr1	10716	10717	0.690113
chr1	10717	10744	0.0
chr1	10744	10773	1.38023
chr1	10773	10847	0.0
chr1	10847	10865	0.690113
chr1	10865	10866	0.0
chr1	10866	10906	0.690113
chr1	10906	10999	0.0
chr1	10999	11034	0.690113
chr1	11034	11110	0.0
chr1	11110	11111	0.690113
chr1	11111	11112	1.38023
chr1	11112	11134	2.07034
chr1	11134	11144	1.38023
chr1	11144	11145	2.07034
chr1	11145	11147	1.38023
chr1	11147	11153	2.07034
chr1	11153	11171	1.38023
chr1	11171	11186	2.07034
chr1	11186	11187	1.38023
chr1	11187	11190	0.690113
chr1	11190	11191	1.38023
chr1	11191	11192	2.07034
chr1	11192	11195	2.76045
chr1	11195	11196	3.45056
chr1	11196	11200	2.76045
chr1	11200	11209	3.45056
chr1	11209	11217	4.14068
chr1	11217	11224	3.45056
chr1	11224	11235	2.07034
chr1	11235	11243	1.38023
chr1	11243	11252	0.690113
chr1	11252	11268	0.0
chr1	11268	11274	0.690113
chr1	11274	11291	1.38023
chr1	11291	11292	2.07034
chr1	11292	11309	1.38023
chr1	11309	11334	0.690113
chr1	11334	11372	0.0
chr1	11372	11404	0.690113
chr1	11404	11432	0.0
chr1	11432	11436	0.690113
chr1	11436	11444	1.38023
chr1	11444	11465	0.690113
chr1	11465	11548	0.0
chr1	11548	11551	0.690113
chr1	11551	11568	1.38023
chr1	11568	11592	0.690113
chr1	11592	11657	0.0
chr1	11657	11669	0.690113
chr1	11669	11700	1.38023
chr1	11700	11703	0.690113
chr1	11703	11844	0.0
chr1	11844	11879	0.690113
chr1	11879	11885	1.38023
chr1	11885	11900	0.690113
chr1	11900	11956	0.0
chr1	11956	11970	0.690113
chr1	11970	11976	1.38023
chr1	11976	11977	2.07034
chr1	11977	11979	1.38023
chr1	11979	11986	2.07034
chr1	11986	11995	2.76045
chr1	11995	11998	3.45056
chr1	11998	11999	2.76045
chr1	11999	12003	1.38023
chr1	12003	12022	2.07034
chr1	12022	12038	1.38023
chr1	12038	12041	0.690113
chr1	12041	12042	0.0
chr1	12042	12070	0.690113
chr1	12070	12073	0.0
chr1	12073	12074	0.690113
chr1	12074	12092	2.07034
chr1	12092	12099	0.690113
chr1	12099	12156	0.0
chr1	12156	12176	0.690113
chr1	12176	12188	0.0
chr1	12188	12207	0.690113
chr1	12207	12217	1.38023
chr1	12217	12224	2.76045
chr1	12224	12227	3.45056
chr1	12227	12236	2.76045
chr1	12236	12241	3.45056
chr1	12241	12243	2.76045
chr1	12243	12248	2.07034
chr1	12248	12250	3.45056
chr1	12250	12257	4.14068
chr1	12257	12260	3.45056
chr1	12260	12281	2.76045
chr1	12281	12282	2.07034
chr1	12282	12284	1.38023
chr1	12284	12292	0.690113
chr1	12292	12298	0.0
chr1	12298	12302	0.690113
chr1	12302	12318	1.38023
chr1	12318	12325	0.690113
chr1	12325	12382	0.0
chr1	12382	12399	0.690113
chr1	12399	12403	1.38023
chr1	12403	12412	2.07034
chr1	12412	12413	2.76045
chr1	12413	12417	3.45056
chr1	12417	12419	2.76045
chr1	12419	12436	3.45056
chr1	12436	12441	2.76045
chr1	12441	12444	2.07034
chr1	12444	12446	1.38023
chr1	12446	12473	0.690113
chr1	12473	12478	0.0
chr1	12478	12521	0.690113
chr1	12521	12618	0.0
chr1	12618	12640	0.690113
chr1	12640	12646	2.07034
chr1	12646	12649	2.76045
chr1	12649	12660	2.07034
chr1	12660	12665	1.38023
chr1	12665	12677	0.690113
chr1	12677	12682	1.38023
chr1	12682	12700	0.690113
chr1	12700	12755	0.0
chr1	12755	12796	0.690113
chr1	12796	12825	0.0
chr1	12825	12868	0.690113
chr1	12868	12908	0.0
chr1	12908	12933	0.690113
chr1	12933	12940	0.0
chr1	12940	12971	0.690113
chr1	12971	12982	1.38023
chr1	12982	13014	0.690113
chr1	13014	13042	0.0
chr1	13042	13079	0.690113
chr1	13079	13278	0.0
chr1	13278	13320	0.690113
chr1	13320	13339	0.0
chr1	13339	13341	0.690113
chr1	13341	13371	1.38023
chr1	13371	13382	0.690113
chr1	13382	13389	0.0
chr1	13389	13390	1.38023
chr1	13390	13408	2.07034
chr1	13408	13409	2.76045
chr1	13409	13422	2.07034
chr1	13422	13427	2.76045
chr1	13427	13431	2.07034
chr1	13431	13453	0.690113
chr1	13453	13509	0.0
chr1	13509	13531	0.690113
chr1	13531	13554	0.0
chr1	13554	13573	0.690113
chr1	13573	13595	1.38023
chr1	13595	13615	0.690113
chr1	13615	13754	0.0
chr1	13754	13772	1.38023
chr1	13772	13775	2.07034
chr1	13775	13782	2.76045
chr1	13782	13796	2.07034
chr1	13796	13799	1.38023
chr1	13799	13807	0.690113
chr1	13807	13818	1.38023
chr1	13818	13826	0.690113
chr1	13826	13843	1.38023
chr1	13843	13847	0.690113
chr1	13847	13851	1.38023
chr1	13851	13858	2.07034
chr1	13858	13881	1.38023
chr1	13881	13887	0.690113
chr1	13887	13892	1.38023
chr1	13892	13893	2.07034
chr1	13893	13930	1.38023
chr1	13930	13935	0.690113
chr1	13935	13941	0.0
chr1	13941	13971	2.07034
chr1	13971	13998	0.0
chr1	13998	14038	1.38023
chr1	14038	14074	0.0
chr1	14074	14083	0.690113
chr1	14083	14108	1.38023
chr1	14108	14116	0.690113
chr1	14116	14217	0.0
chr1	14217	14235	0.690113
chr1	14235	14260	1.38023
chr1	14260	14262	0.690113
chr1	14262	14319	0.0
chr1	14319	14347	0.690113
chr1	14347	14352	0.0
chr1	14352	14370	0.690113
chr1	14370	14414	0.0
chr1	14414	14446	0.690113
chr1	14446	14463	0.0
chr1	14463	14484	0.690113
chr1	14484	14499	0.0
chr1	14499	14529	0.690113
chr1	14529	14536	1.38023
chr1	14536	14571	0.690113
chr1	14571	14865	0.0
chr1	14865	14879	0.690113
chr1	14879	14905	1.38023
chr1	14905	14907	0.690113
chr1	14907	14976	0.0
chr1	14976	15011	0.690113
chr1	15011	15141	0.0
chr1	15141	15165	1.38023
chr1	15165	15174	0.690113
chr1	15174	15184	1.38023
chr1	15184	15193	0.690113
chr1	15193	15199	2.07034
chr1	15199	15205	2.76045
chr1	15205	15232	2.07034
chr1	15232	15242	0.690113
chr1	15242	15373	0.0
chr1	15373	15406	0.690113
chr1	15406	15483	0.0
chr1	15483	15526	0.690113
chr1	15526	15554	0.0
chr1	15554	15591	1.38023
chr1	15591	15598	2.07034
chr1	15598	15614	0.690113
chr1	15614	15629	1.38023
chr1	15629	15657	0.690113
chr1	15657	15712	0.0
chr1	15712	15746	0.690113
chr1	15746	15961	0.0
chr1	15961	16004	0.690113
chr1	16004	16022	0.0
chr1	16022	16045	0.690113
chr1	16045	16179	0.0
chr1	16179	16196	0.690113
chr1	16196	16215	1.38023
chr1	16215	16220	0.690113
chr1	16220	16254	0.0
chr1	16254	16258	0.690113
chr1	16258	16273	2.07034
chr1	16273	16283	2.76045
chr1	16283	16301	2.07034
chr1	16301	16316	0.690113
chr1	16316	16412	0.0
chr1	16412	16455	0.690113
chr1	16455	16517	0.0
chr1	16517	16554	0.690113
chr1	16554	16663	0.0
chr1	16663	16691	0.690113
chr1	16691	16733	0.0
chr1	16733	16771	0.690113
chr1	16771	16794	0.0
chr1	16794	16837	0.690113
chr1	16837	16846	0.0
chr1	16846	16869	0.690113
chr1	16869	16883	0.0
chr1	16883	16927	0.690113
chr1	16927	16981	0.0
chr1	16981	16990	0.690113
chr1	16990	17024	1.38023
chr1	17024	17029	0.690113
chr1	17029	17068	0.0
chr1	17068	17106	0.690113
chr1	17106	17144	0.0
chr1	17144	17149	0.690113
chr1	17149	17163	1.38023
chr1	17163	17171	2.07034
chr1	17171	17192	1.38023
chr1	17192	17198	0.690113
chr1	17198	17206	1.38023
chr1	17206	17241	0.690113
chr1	17241	17358	0.0
chr1	17358	17376	0.690113
chr1	17376	17400	1.38023
chr1	17400	17411	0.690113
chr1	17411	17418	1.38023
chr1	17418	17435	0.690113
chr1	17435	17436	1.38023
chr1	17436	17460	0.690113
chr1	17460	17488	0.0
chr1	17488	17517	0.690113
chr1	17517	17565	0.0
chr1	17565	17606	0.690113
chr1	17606	17608	1.38023
chr1	17608	17613	0.690113
chr1	17613	17642	1.38023
chr1	17642	17649	0.690113
chr1	17649	17652	0.0
chr1	17652	17656	0.690113
chr1	17656	17681	1.38023
chr1	17681	17692	0.690113
chr1	17692	17798	0.0
chr1	17798	17821	0.690113
chr1	17821	17834	1.38023
chr1	17834	17844	0.690113
chr1	17844	17886	0.0
chr1	17886	17887	0.690113
chr1	17887	17907	1.38023
chr1	17907	17915	2.07034
chr1	17915	17920	1.38023
chr1	17920	17924	2.07034
chr1	17924	17930	4.14068
chr1	17930	17946	3.45056
chr1	17946	17950	1.38023
chr1	17950	17959	0.690113
chr1	17959	18012	0.0
chr1	18012	18055	0.690113
chr1	18055	18059	0.0
chr1	18059	18099	0.690113
chr1	18099	18106	0.0
chr1	18106	18139	0.690113
chr1	18139	18181	0.0
chr1	18181	18223	0.690113
chr1	18223	18224	1.38023
chr1	18224	18243	0.690113
chr1	18243	18261	1.38023
chr1	18261	18273	0.690113
chr1	18273	18298	0.0
chr1	18298	18341	0.690113
chr1	18341	18501	0.0
chr1	18501	18535	0.690113
chr1	18535	18633	0.0
chr1	18633	18676	0.690113
chr1	18676	18735	0.0
chr1	18735	18750	0.690113
chr1	18750	18768	1.38023
chr1	18768	19133	0.0
chr1	19133	19157	0.690113
chr1	19157	19280	0.0
