# Supplementary material for: Structural modularity of the XIST ribonucleoprotein complex
Source: Nat Commun. 2020 Dec 2;11:6163. doi: 10.1038/s41467-020-20040-3 (PMC7710737; doi:10.1038/s41467-020-20040-3)
Supplement: Supplementary file 6 — Source Data [file 41467_2020_20040_MOESM6_ESM.zip › sourcedata/fig2efgi/K562_HLTF_1_neg_XIST_1_hsXIST.bedgraph]

chr1	0	45	0.0
chr1	45	48	0.367661
chr1	48	55	0.551492
chr1	55	60	0.735322
chr1	60	64	0.919153
chr1	64	69	1.10298
chr1	69	70	1.47064
chr1	70	74	1.65447
chr1	74	83	1.47064
chr1	83	88	1.28681
chr1	88	97	1.10298
chr1	97	98	0.919153
chr1	98	100	0.735322
chr1	100	101	0.551492
chr1	101	103	0.183831
chr1	103	105	0.0
chr1	105	119	0.183831
chr1	119	136	0.367661
chr1	136	147	0.183831
chr1	147	157	0.0
chr1	157	162	0.183831
chr1	162	185	0.367661
chr1	185	188	0.551492
chr1	188	203	0.367661
chr1	203	209	0.183831
chr1	209	252	0.0
chr1	252	257	0.367661
chr1	257	261	0.551492
chr1	261	275	0.735322
chr1	275	281	0.367661
chr1	281	286	0.551492
chr1	286	304	0.367661
chr1	304	312	0.183831
chr1	312	324	0.367661
chr1	324	341	0.183831
chr1	341	355	0.367661
chr1	355	367	0.183831
chr1	367	384	0.367661
chr1	384	389	0.183831
chr1	389	395	1.28681
chr1	395	397	1.10298
chr1	397	405	1.28681
chr1	405	407	1.65447
chr1	407	409	2.02214
chr1	409	413	2.20597
chr1	413	431	2.57363
chr1	431	432	2.20597
chr1	432	439	1.65447
chr1	439	440	1.47064
chr1	440	442	1.28681
chr1	442	450	1.10298
chr1	450	451	0.735322
chr1	451	452	1.10298
chr1	452	456	0.919153
chr1	456	459	0.735322
chr1	459	462	0.919153
chr1	462	474	0.735322
chr1	474	477	0.919153
chr1	477	478	1.47064
chr1	478	496	1.10298
chr1	496	497	1.83831
chr1	497	501	1.65447
chr1	501	507	1.83831
chr1	507	515	1.65447
chr1	515	516	1.28681
chr1	516	517	1.10298
chr1	517	519	0.919153
chr1	519	522	0.735322
chr1	522	523	1.28681
chr1	523	525	1.10298
chr1	525	531	1.28681
chr1	531	536	1.10298
chr1	536	538	1.28681
chr1	538	542	1.10298
chr1	542	543	0.919153
chr1	543	545	0.735322
chr1	545	553	1.10298
chr1	553	555	0.919153
chr1	555	556	0.735322
chr1	556	561	0.551492
chr1	561	565	0.735322
chr1	565	572	0.551492
chr1	572	581	0.367661
chr1	581	584	1.28681
chr1	584	585	1.10298
chr1	585	588	1.28681
chr1	588	600	1.10298
chr1	600	603	1.28681
chr1	603	605	1.47064
chr1	605	611	1.65447
chr1	611	614	1.28681
chr1	614	615	0.919153
chr1	615	623	0.551492
chr1	623	646	0.367661
chr1	646	647	0.183831
chr1	647	649	0.367661
chr1	649	651	0.735322
chr1	651	652	1.28681
chr1	652	653	1.47064
chr1	653	654	1.65447
chr1	654	658	1.83831
chr1	658	662	2.02214
chr1	662	671	1.83831
chr1	671	677	1.65447
chr1	677	678	2.75746
chr1	678	680	3.12512
chr1	680	682	2.75746
chr1	682	684	2.57363
chr1	684	694	2.02214
chr1	694	696	1.83831
chr1	696	699	1.65447
chr1	699	700	1.28681
chr1	700	702	0.919153
chr1	702	706	1.10298
chr1	706	707	0.919153
chr1	707	708	0.735322
chr1	708	715	0.551492
chr1	715	720	0.735322
chr1	720	721	0.367661
chr1	721	741	0.735322
chr1	741	742	0.551492
chr1	742	743	0.367661
chr1	743	750	0.551492
chr1	750	751	0.367661
chr1	751	759	0.183831
chr1	759	778	0.0
chr1	778	785	0.183831
chr1	785	787	0.367661
chr1	787	797	0.735322
chr1	797	800	1.65447
chr1	800	807	1.83831
chr1	807	810	2.02214
chr1	810	811	1.83831
chr1	811	815	2.02214
chr1	815	818	2.20597
chr1	818	819	2.02214
chr1	819	822	1.83831
chr1	822	829	2.02214
chr1	829	832	1.47064
chr1	832	833	1.10298
chr1	833	834	0.919153
chr1	834	839	0.735322
chr1	839	847	0.551492
chr1	847	854	0.735322
chr1	854	858	0.551492
chr1	858	863	0.367661
chr1	863	872	0.183831
chr1	872	890	0.0
chr1	890	923	0.183831
chr1	923	926	0.0
chr1	926	951	0.183831
chr1	951	961	0.367661
chr1	961	969	0.551492
chr1	969	971	0.367661
chr1	971	974	0.551492
chr1	974	977	0.735322
chr1	977	984	0.919153
chr1	984	985	1.28681
chr1	985	986	1.65447
chr1	986	993	2.02214
chr1	993	994	2.3898
chr1	994	997	2.20597
chr1	997	999	2.02214
chr1	999	1003	1.83831
chr1	1003	1004	2.02214
chr1	1004	1005	2.20597
chr1	1005	1006	2.3898
chr1	1006	1014	2.20597
chr1	1014	1017	2.02214
chr1	1017	1023	1.83831
chr1	1023	1024	1.65447
chr1	1024	1025	1.47064
chr1	1025	1027	0.919153
chr1	1027	1029	0.551492
chr1	1029	1032	0.367661
chr1	1032	1035	0.183831
chr1	1035	1039	0.0
chr1	1039	1050	0.183831
chr1	1050	1068	0.367661
chr1	1068	1073	0.551492
chr1	1073	1081	0.919153
chr1	1081	1082	1.10298
chr1	1082	1090	0.919153
chr1	1090	1092	0.735322
chr1	1092	1096	0.919153
chr1	1096	1100	0.735322
chr1	1100	1101	0.919153
chr1	1101	1102	1.28681
chr1	1102	1106	1.47064
chr1	1106	1117	1.28681
chr1	1117	1123	1.10298
chr1	1123	1127	0.919153
chr1	1127	1133	0.735322
chr1	1133	1135	1.10298
chr1	1135	1138	0.919153
chr1	1138	1139	1.10298
chr1	1139	1145	0.919153
chr1	1145	1153	1.10298
chr1	1153	1158	1.47064
chr1	1158	1159	1.65447
chr1	1159	1161	1.83831
chr1	1161	1164	2.20597
chr1	1164	1165	2.3898
chr1	1165	1166	2.57363
chr1	1166	1173	2.94129
chr1	1173	1176	3.12512
chr1	1176	1181	2.94129
chr1	1181	1187	2.3898
chr1	1187	1189	2.20597
chr1	1189	1190	1.28681
chr1	1190	1191	0.551492
chr1	1191	1193	0.367661
chr1	1193	1196	0.551492
chr1	1196	1204	0.367661
chr1	1204	1207	0.551492
chr1	1207	1216	0.735322
chr1	1216	1217	0.551492
chr1	1217	1237	0.367661
chr1	1237	1249	0.183831
chr1	1249	1303	0.0
chr1	1303	1315	0.183831
chr1	1315	1343	0.367661
chr1	1343	1344	0.551492
chr1	1344	1346	0.735322
chr1	1346	1348	0.919153
chr1	1348	1355	0.735322
chr1	1355	1366	0.919153
chr1	1366	1368	0.735322
chr1	1368	1379	0.551492
chr1	1379	1382	0.367661
chr1	1382	1388	0.183831
chr1	1388	1557	0.0
chr1	1557	1582	0.367661
chr1	1582	1590	0.183831
chr1	1590	1591	0.367661
chr1	1591	1599	0.551492
chr1	1599	1600	0.367661
chr1	1600	1603	0.551492
chr1	1603	1608	0.735322
chr1	1608	1612	0.919153
chr1	1612	1620	1.10298
chr1	1620	1622	0.919153
chr1	1622	1626	1.28681
chr1	1626	1627	1.10298
chr1	1627	1628	1.28681
chr1	1628	1630	1.47064
chr1	1630	1636	1.65447
chr1	1636	1640	2.02214
chr1	1640	1645	2.57363
chr1	1645	1646	2.75746
chr1	1646	1647	2.94129
chr1	1647	1648	3.30895
chr1	1648	1649	3.49278
chr1	1649	1650	3.67661
chr1	1650	1651	3.49278
chr1	1651	1652	3.67661
chr1	1652	1653	3.49278
chr1	1653	1656	3.67661
chr1	1656	1659	3.86044
chr1	1659	1662	4.2281
chr1	1662	1663	4.41193
chr1	1663	1664	4.59576
chr1	1664	1668	4.2281
chr1	1668	1670	4.04427
chr1	1670	1671	3.86044
chr1	1671	1672	3.67661
chr1	1672	1674	3.49278
chr1	1674	1675	3.67661
chr1	1675	1676	3.30895
chr1	1676	1680	3.12512
chr1	1680	1682	2.94129
chr1	1682	1683	2.75746
chr1	1683	1684	2.57363
chr1	1684	1686	2.3898
chr1	1686	1689	2.57363
chr1	1689	1692	2.20597
chr1	1692	1696	1.83831
chr1	1696	1698	1.65447
chr1	1698	1699	1.47064
chr1	1699	1702	1.28681
chr1	1702	1705	0.919153
chr1	1705	1720	0.735322
chr1	1720	1724	0.367661
chr1	1724	1726	0.183831
chr1	1726	1750	0.0
chr1	1750	1785	0.183831
chr1	1785	1798	0.0
chr1	1798	1818	0.183831
chr1	1818	1826	0.367661
chr1	1826	1858	0.183831
chr1	1858	1912	0.0
chr1	1912	1919	0.183831
chr1	1919	1937	0.367661
chr1	1937	1949	0.183831
chr1	1949	2097	0.0
chr1	2097	2125	0.183831
chr1	2125	2139	0.367661
chr1	2139	2140	0.551492
chr1	2140	2155	0.367661
chr1	2155	2158	0.551492
chr1	2158	2160	0.735322
chr1	2160	2165	0.551492
chr1	2165	2166	0.735322
chr1	2166	2168	0.919153
chr1	2168	2169	0.735322
chr1	2169	2174	0.919153
chr1	2174	2181	1.10298
chr1	2181	2186	1.65447
chr1	2186	2188	1.83831
chr1	2188	2190	2.02214
chr1	2190	2191	2.3898
chr1	2191	2197	2.57363
chr1	2197	2198	2.3898
chr1	2198	2202	2.20597
chr1	2202	2203	2.3898
chr1	2203	2205	2.57363
chr1	2205	2206	2.3898
chr1	2206	2207	2.57363
chr1	2207	2208	2.75746
chr1	2208	2210	2.57363
chr1	2210	2212	2.75746
chr1	2212	2215	2.3898
chr1	2215	2218	2.94129
chr1	2218	2223	2.75746
chr1	2223	2224	2.57363
chr1	2224	2231	2.94129
chr1	2231	2233	2.75746
chr1	2233	2234	2.57363
chr1	2234	2237	2.3898
chr1	2237	2238	2.02214
chr1	2238	2243	1.47064
chr1	2243	2244	0.735322
chr1	2244	2252	0.367661
chr1	2252	2267	0.183831
chr1	2267	2277	0.0
chr1	2277	2280	0.183831
chr1	2280	2320	0.367661
chr1	2320	2323	0.183831
chr1	2323	2326	0.0
chr1	2326	2335	0.183831
chr1	2335	2368	0.367661
chr1	2368	2372	0.183831
chr1	2372	2375	0.0
chr1	2375	2376	0.183831
chr1	2376	2395	0.367661
chr1	2395	2418	0.183831
chr1	2418	2469	0.0
chr1	2469	2472	0.183831
chr1	2472	2474	0.367661
chr1	2474	2485	0.919153
chr1	2485	2492	1.10298
chr1	2492	2494	0.919153
chr1	2494	2497	0.735322
chr1	2497	2513	0.551492
chr1	2513	2517	0.919153
chr1	2517	2522	0.735322
chr1	2522	2533	0.551492
chr1	2533	2538	0.735322
chr1	2538	2556	0.551492
chr1	2556	2558	0.367661
chr1	2558	2576	0.183831
chr1	2576	2595	0.0
chr1	2595	2597	0.183831
chr1	2597	2614	0.367661
chr1	2614	2615	0.551492
chr1	2615	2617	0.919153
chr1	2617	2632	0.735322
chr1	2632	2634	0.919153
chr1	2634	2635	0.551492
chr1	2635	2646	0.367661
chr1	2646	2675	0.183831
chr1	2675	2733	0.0
chr1	2733	2766	0.183831
chr1	2766	2775	0.0
chr1	2775	2777	0.183831
chr1	2777	2796	0.367661
chr1	2796	2797	0.183831
chr1	2797	2801	0.0
chr1	2801	2802	0.183831
chr1	2802	2806	0.367661
chr1	2806	2837	0.551492
chr1	2837	2841	0.367661
chr1	2841	2843	0.183831
chr1	2843	2867	0.0
chr1	2867	2890	0.183831
chr1	2890	2896	0.367661
chr1	2896	2902	0.551492
chr1	2902	2915	0.367661
chr1	2915	2924	0.183831
chr1	2924	2927	0.367661
chr1	2927	2967	0.183831
chr1	2967	3083	0.0
chr1	3083	3103	0.183831
chr1	3103	3148	0.0
chr1	3148	3154	0.183831
chr1	3154	3177	0.367661
chr1	3177	3185	0.183831
chr1	3185	3191	0.367661
chr1	3191	3219	0.183831
chr1	3219	3227	0.367661
chr1	3227	3228	0.551492
chr1	3228	3253	0.367661
chr1	3253	3254	0.183831
chr1	3254	3311	0.0
chr1	3311	3348	0.183831
chr1	3348	3356	0.0
chr1	3356	3376	0.183831
chr1	3376	3413	0.0
chr1	3413	3418	0.367661
chr1	3418	3431	0.551492
chr1	3431	3452	0.735322
chr1	3452	3474	0.183831
chr1	3474	3510	0.0
chr1	3510	3515	0.183831
chr1	3515	3522	0.735322
chr1	3522	3544	0.919153
chr1	3544	3546	0.735322
chr1	3546	3552	0.919153
chr1	3552	3555	0.735322
chr1	3555	3557	0.551492
chr1	3557	3584	0.367661
chr1	3584	3588	0.183831
chr1	3588	3591	0.0
chr1	3591	3593	0.183831
chr1	3593	3617	0.367661
chr1	3617	3634	0.183831
chr1	3634	3666	0.0
chr1	3666	3675	0.183831
chr1	3675	3676	0.367661
chr1	3676	3703	0.551492
chr1	3703	3706	0.735322
chr1	3706	3711	0.551492
chr1	3711	3715	0.367661
chr1	3715	3731	0.551492
chr1	3731	3732	0.367661
chr1	3732	3741	0.183831
chr1	3741	3749	0.0
chr1	3749	3765	0.183831
chr1	3765	3775	0.367661
chr1	3775	3791	0.183831
chr1	3791	3797	0.367661
chr1	3797	3819	0.183831
chr1	3819	3864	0.0
chr1	3864	3907	0.183831
chr1	3907	3918	0.0
chr1	3918	3948	0.367661
chr1	3948	3959	0.183831
chr1	3959	3992	0.0
chr1	3992	3996	0.183831
chr1	3996	4015	0.367661
chr1	4015	4017	0.183831
chr1	4017	4044	0.0
chr1	4044	4084	0.183831
chr1	4084	4229	0.0
chr1	4229	4253	0.183831
chr1	4253	4272	0.367661
chr1	4272	4274	0.183831
chr1	4274	4297	0.0
chr1	4297	4338	0.183831
chr1	4338	4366	0.0
chr1	4366	4380	0.183831
chr1	4380	4404	0.367661
chr1	4404	4458	0.0
chr1	4458	4488	0.183831
chr1	4488	4523	0.0
chr1	4523	4529	0.183831
chr1	4529	4551	0.367661
chr1	4551	4564	0.183831
chr1	4564	4760	0.0
chr1	4760	4770	0.183831
chr1	4770	4779	0.367661
chr1	4779	4798	0.183831
chr1	4798	4812	0.0
chr1	4812	4848	0.183831
chr1	4848	4879	0.0
chr1	4879	4905	0.183831
chr1	4905	4922	0.367661
chr1	4922	4940	0.183831
chr1	4940	5012	0.0
chr1	5012	5042	0.183831
chr1	5042	5055	0.367661
chr1	5055	5061	0.183831
chr1	5061	5145	0.0
chr1	5145	5187	0.183831
chr1	5187	5191	0.0
chr1	5191	5205	0.183831
chr1	5205	5212	0.367661
chr1	5212	5217	0.735322
chr1	5217	5220	0.551492
chr1	5220	5227	0.735322
chr1	5227	5248	0.919153
chr1	5248	5255	0.735322
chr1	5255	5262	0.367661
chr1	5262	5263	0.551492
chr1	5263	5270	0.367661
chr1	5270	5273	0.183831
chr1	5273	5274	0.367661
chr1	5274	5286	0.551492
chr1	5286	5303	0.735322
chr1	5303	5304	0.551492
chr1	5304	5306	0.367661
chr1	5306	5312	0.183831
chr1	5312	5313	0.367661
chr1	5313	5315	0.551492
chr1	5315	5341	0.367661
chr1	5341	5344	0.551492
chr1	5344	5349	0.367661
chr1	5349	5355	0.551492
chr1	5355	5358	0.367661
chr1	5358	5365	0.551492
chr1	5365	5370	0.367661
chr1	5370	5390	0.183831
chr1	5390	5456	0.0
chr1	5456	5481	0.183831
chr1	5481	5489	0.367661
chr1	5489	5493	0.551492
chr1	5493	5507	0.367661
chr1	5507	5510	0.183831
chr1	5510	5600	0.0
chr1	5600	5605	0.183831
chr1	5605	5640	0.367661
chr1	5640	5648	0.183831
chr1	5648	5664	0.0
chr1	5664	5700	0.367661
chr1	5700	5706	0.183831
chr1	5706	5716	0.0
chr1	5716	5741	0.183831
chr1	5741	5753	0.367661
chr1	5753	5769	0.183831
chr1	5769	5827	0.0
chr1	5827	5856	0.183831
chr1	5856	5874	0.0
chr1	5874	5896	0.183831
chr1	5896	6053	0.0
chr1	6053	6093	0.183831
chr1	6093	6323	0.0
chr1	6323	6351	0.183831
chr1	6351	6359	0.0
chr1	6359	6397	0.183831
chr1	6397	6654	0.0
chr1	6654	6659	0.183831
chr1	6659	6675	0.367661
chr1	6675	6690	0.551492
chr1	6690	6693	0.367661
chr1	6693	6705	0.183831
chr1	6705	6717	0.367661
chr1	6717	6728	0.183831
chr1	6728	6759	0.0
chr1	6759	6802	0.183831
chr1	6802	6889	0.0
chr1	6889	6896	0.183831
chr1	6896	6912	0.367661
chr1	6912	6932	0.551492
chr1	6932	6938	0.367661
chr1	6938	6947	0.183831
chr1	6947	6955	0.367661
chr1	6955	6983	0.183831
chr1	6983	7210	0.0
chr1	7210	7242	0.183831
chr1	7242	7253	0.0
chr1	7253	7269	0.183831
chr1	7269	7287	0.367661
chr1	7287	7295	0.183831
chr1	7295	7315	0.0
chr1	7315	7358	0.183831
chr1	7358	7410	0.0
chr1	7410	7453	0.183831
chr1	7453	7546	0.0
chr1	7546	7570	0.183831
chr1	7570	7581	0.0
chr1	7581	7615	0.183831
chr1	7615	7664	0.0
chr1	7664	7700	0.183831
chr1	7700	7810	0.0
chr1	7810	7833	0.183831
chr1	7833	7848	0.367661
chr1	7848	7851	0.551492
chr1	7851	7852	0.735322
chr1	7852	7876	0.551492
chr1	7876	7890	0.367661
chr1	7890	7891	0.183831
chr1	7891	8054	0.0
chr1	8054	8097	0.183831
chr1	8097	8130	0.0
chr1	8130	8172	0.183831
chr1	8172	8344	0.0
chr1	8344	8381	0.183831
chr1	8381	8429	0.0
chr1	8429	8437	0.183831
chr1	8437	8453	0.367661
chr1	8453	8472	0.183831
chr1	8472	8480	0.367661
chr1	8480	8485	0.183831
chr1	8485	8514	0.367661
chr1	8514	8521	0.183831
chr1	8521	8524	0.367661
chr1	8524	8528	0.551492
chr1	8528	8550	0.367661
chr1	8550	8567	0.183831
chr1	8567	8622	0.0
chr1	8622	8647	0.183831
chr1	8647	8731	0.0
chr1	8731	8766	0.183831
chr1	8766	8774	0.367661
chr1	8774	8793	0.183831
chr1	8793	8807	0.0
chr1	8807	8825	0.183831
chr1	8825	8834	0.0
chr1	8834	8836	0.183831
chr1	8836	8847	0.551492
chr1	8847	8850	0.735322
chr1	8850	8853	0.919153
chr1	8853	8856	1.10298
chr1	8856	8859	1.28681
chr1	8859	8873	1.10298
chr1	8873	8874	0.919153
chr1	8874	8875	1.10298
chr1	8875	8887	0.919153
chr1	8887	8889	0.735322
chr1	8889	8893	0.551492
chr1	8893	8897	0.367661
chr1	8897	8898	0.183831
chr1	8898	8968	0.0
chr1	8968	8991	0.183831
chr1	8991	9003	0.0
chr1	9003	9014	0.367661
chr1	9014	9038	0.551492
chr1	9038	9046	0.367661
chr1	9046	9089	0.0
chr1	9089	9097	0.183831
chr1	9097	9130	0.367661
chr1	9130	9139	0.183831
chr1	9139	9189	0.0
chr1	9189	9193	0.183831
chr1	9193	9221	0.367661
chr1	9221	9225	0.183831
chr1	9225	9229	0.367661
chr1	9229	9259	0.183831
chr1	9259	9262	0.367661
chr1	9262	9294	0.183831
chr1	9294	9307	0.0
chr1	9307	9342	0.183831
chr1	9342	9357	0.0
chr1	9357	9366	0.183831
chr1	9366	9373	0.367661
chr1	9373	9399	0.551492
chr1	9399	9409	0.735322
chr1	9409	9413	0.551492
chr1	9413	9425	0.367661
chr1	9425	9435	0.183831
chr1	9435	9648	0.0
chr1	9648	9650	0.183831
chr1	9650	9679	0.367661
chr1	9679	9685	0.551492
chr1	9685	9689	0.367661
chr1	9689	9702	0.183831
chr1	9702	9712	0.367661
chr1	9712	9732	0.183831
chr1	9732	9838	0.0
chr1	9838	9878	0.183831
chr1	9878	9895	0.0
chr1	9895	9909	0.183831
chr1	9909	9922	0.367661
chr1	9922	9933	0.183831
chr1	9933	9949	0.367661
chr1	9949	9953	0.183831
chr1	9953	9986	0.0
chr1	9986	10026	0.183831
chr1	10026	10028	0.367661
chr1	10028	10047	0.183831
chr1	10047	10054	0.367661
chr1	10054	10061	0.183831
chr1	10061	10090	0.367661
chr1	10090	10104	0.183831
chr1	10104	10123	0.0
chr1	10123	10132	0.183831
chr1	10132	10146	0.367661
chr1	10146	10164	0.551492
chr1	10164	10168	0.183831
chr1	10168	10198	0.0
chr1	10198	10229	0.183831
chr1	10229	10262	0.0
chr1	10262	10277	0.183831
chr1	10277	10283	0.367661
chr1	10283	10284	0.551492
chr1	10284	10292	0.919153
chr1	10292	10301	0.735322
chr1	10301	10307	0.551492
chr1	10307	10309	0.367661
chr1	10309	10318	0.551492
chr1	10318	10322	0.735322
chr1	10322	10329	0.367661
chr1	10329	10341	0.183831
chr1	10341	10418	0.0
chr1	10418	10435	0.183831
chr1	10435	10461	0.367661
chr1	10461	10477	0.183831
chr1	10477	10496	0.0
chr1	10496	10517	0.183831
chr1	10517	10539	0.367661
chr1	10539	10552	0.183831
chr1	10552	10555	0.367661
chr1	10555	10557	0.183831
chr1	10557	10558	0.367661
chr1	10558	10569	0.551492
chr1	10569	10581	0.735322
chr1	10581	10582	0.919153
chr1	10582	10587	1.28681
chr1	10587	10594	1.47064
chr1	10594	10598	1.28681
chr1	10598	10600	1.10298
chr1	10600	10610	0.919153
chr1	10610	10612	1.10298
chr1	10612	10617	1.28681
chr1	10617	10626	0.919153
chr1	10626	10629	0.735322
chr1	10629	10636	0.551492
chr1	10636	10648	0.367661
chr1	10648	10654	0.183831
chr1	10654	10665	0.0
chr1	10665	10685	0.183831
chr1	10685	10690	0.0
chr1	10690	10691	0.367661
chr1	10691	10699	0.551492
chr1	10699	10701	0.735322
chr1	10701	10711	0.919153
chr1	10711	10716	0.551492
chr1	10716	10719	0.367661
chr1	10719	10721	0.183831
chr1	10721	10744	0.367661
chr1	10744	10748	0.0
chr1	10748	10771	0.183831
chr1	10771	10785	0.0
chr1	10785	10807	0.183831
chr1	10807	10823	0.367661
chr1	10823	10825	0.551492
chr1	10825	10827	0.367661
chr1	10827	10834	0.183831
chr1	10834	10835	0.367661
chr1	10835	10844	0.551492
chr1	10844	10846	0.735322
chr1	10846	10848	1.10298
chr1	10848	10849	1.47064
chr1	10849	10850	1.65447
chr1	10850	10852	1.83831
chr1	10852	10853	2.20597
chr1	10853	10854	2.02214
chr1	10854	10856	2.20597
chr1	10856	10863	2.3898
chr1	10863	10868	2.57363
chr1	10868	10871	2.3898
chr1	10871	10872	2.20597
chr1	10872	10880	1.65447
chr1	10880	10885	1.83831
chr1	10885	10887	1.65447
chr1	10887	10888	1.47064
chr1	10888	10891	1.28681
chr1	10891	10895	1.10298
chr1	10895	10899	0.735322
chr1	10899	10906	1.10298
chr1	10906	10913	0.919153
chr1	10913	10914	0.735322
chr1	10914	10921	0.551492
chr1	10921	10924	0.367661
chr1	10924	10931	0.183831
chr1	10931	10967	0.0
chr1	10967	10969	0.367661
chr1	10969	10970	0.551492
chr1	10970	10991	0.735322
chr1	10991	11000	0.919153
chr1	11000	11001	1.10298
chr1	11001	11006	1.28681
chr1	11006	11010	1.65447
chr1	11010	11012	1.28681
chr1	11012	11017	0.919153
chr1	11017	11023	1.10298
chr1	11023	11034	0.919153
chr1	11034	11035	0.735322
chr1	11035	11044	0.0
chr1	11044	11048	0.183831
chr1	11048	11058	0.367661
chr1	11058	11067	0.551492
chr1	11067	11086	0.735322
chr1	11086	11089	0.551492
chr1	11089	11090	0.367661
chr1	11090	11094	0.183831
chr1	11094	11099	0.367661
chr1	11099	11100	0.551492
chr1	11100	11111	0.367661
chr1	11111	11114	0.735322
chr1	11114	11116	1.10298
chr1	11116	11120	1.28681
chr1	11120	11131	1.10298
chr1	11131	11135	0.919153
chr1	11135	11137	0.735322
chr1	11137	11138	0.551492
chr1	11138	11139	0.367661
chr1	11139	11141	0.183831
chr1	11141	11150	0.367661
chr1	11150	11154	0.551492
chr1	11154	11159	0.735322
chr1	11159	11170	0.551492
chr1	11170	11172	0.735322
chr1	11172	11182	0.919153
chr1	11182	11189	0.735322
chr1	11189	11190	0.551492
chr1	11190	11195	0.919153
chr1	11195	11197	1.10298
chr1	11197	11199	0.919153
chr1	11199	11201	1.10298
chr1	11201	11204	1.28681
chr1	11204	11205	1.10298
chr1	11205	11222	1.47064
chr1	11222	11232	1.65447
chr1	11232	11235	1.28681
chr1	11235	11239	1.10298
chr1	11239	11240	0.919153
chr1	11240	11242	0.551492
chr1	11242	11245	0.367661
chr1	11245	11248	0.551492
chr1	11248	11249	0.183831
chr1	11249	11264	0.367661
chr1	11264	11265	0.551492
chr1	11265	11266	1.47064
chr1	11266	11268	2.3898
chr1	11268	11269	2.57363
chr1	11269	11270	2.94129
chr1	11270	11271	3.49278
chr1	11271	11272	3.67661
chr1	11272	11274	3.86044
chr1	11274	11275	4.04427
chr1	11275	11276	4.2281
chr1	11276	11282	4.41193
chr1	11282	11283	4.77959
chr1	11283	11284	5.14725
chr1	11284	11285	5.69875
chr1	11285	11286	5.88258
chr1	11286	11288	6.06641
chr1	11288	11289	5.88258
chr1	11289	11292	5.69875
chr1	11292	11293	5.88258
chr1	11293	11295	6.06641
chr1	11295	11296	6.25024
chr1	11296	11297	6.6179
chr1	11297	11300	7.35322
chr1	11300	11301	7.53705
chr1	11301	11302	7.35322
chr1	11302	11303	6.98556
chr1	11303	11304	5.69875
chr1	11304	11305	5.14725
chr1	11305	11306	4.96342
chr1	11306	11307	5.14725
chr1	11307	11308	4.96342
chr1	11308	11309	4.41193
chr1	11309	11311	4.2281
chr1	11311	11313	4.41193
chr1	11313	11315	4.04427
chr1	11315	11317	3.49278
chr1	11317	11318	3.67661
chr1	11318	11319	3.86044
chr1	11319	11320	3.67661
chr1	11320	11322	3.49278
chr1	11322	11324	3.30895
chr1	11324	11327	3.49278
chr1	11327	11329	3.30895
chr1	11329	11330	3.12512
chr1	11330	11331	3.30895
chr1	11331	11334	3.86044
chr1	11334	11336	3.67661
chr1	11336	11339	3.49278
chr1	11339	11340	3.12512
chr1	11340	11341	2.94129
chr1	11341	11343	2.3898
chr1	11343	11344	2.20597
chr1	11344	11345	2.3898
chr1	11345	11348	2.75746
chr1	11348	11352	2.57363
chr1	11352	11355	2.3898
chr1	11355	11358	2.75746
chr1	11358	11359	2.94129
chr1	11359	11360	2.75746
chr1	11360	11363	3.30895
chr1	11363	11369	3.49278
chr1	11369	11371	3.67661
chr1	11371	11372	3.49278
chr1	11372	11373	3.86044
chr1	11373	11375	4.04427
chr1	11375	11378	4.2281
chr1	11378	11379	4.41193
chr1	11379	11380	4.77959
chr1	11380	11381	5.14725
chr1	11381	11387	5.51492
chr1	11387	11388	5.69875
chr1	11388	11390	5.33109
chr1	11390	11391	5.51492
chr1	11391	11394	5.33109
chr1	11394	11396	5.14725
chr1	11396	11397	4.96342
chr1	11397	11398	4.77959
chr1	11398	11399	4.2281
chr1	11399	11403	4.04427
chr1	11403	11404	3.49278
chr1	11404	11407	2.94129
chr1	11407	11410	2.75746
chr1	11410	11412	2.57363
chr1	11412	11414	2.3898
chr1	11414	11415	2.02214
chr1	11415	11417	1.83831
chr1	11417	11420	1.65447
chr1	11420	11421	1.47064
chr1	11421	11423	1.10298
chr1	11423	11424	1.28681
chr1	11424	11430	1.65447
chr1	11430	11431	1.28681
chr1	11431	11432	1.47064
chr1	11432	11433	1.65447
chr1	11433	11436	1.83831
chr1	11436	11442	2.94129
chr1	11442	11443	3.12512
chr1	11443	11444	3.30895
chr1	11444	11445	3.49278
chr1	11445	11449	3.12512
chr1	11449	11450	3.30895
chr1	11450	11452	3.12512
chr1	11452	11458	3.30895
chr1	11458	11459	3.49278
chr1	11459	11460	3.86044
chr1	11460	11462	4.04427
chr1	11462	11463	4.2281
chr1	11463	11464	4.04427
chr1	11464	11467	4.2281
chr1	11467	11470	3.86044
chr1	11470	11475	3.49278
chr1	11475	11476	3.30895
chr1	11476	11477	2.94129
chr1	11477	11478	2.75746
chr1	11478	11482	2.02214
chr1	11482	11486	2.20597
chr1	11486	11488	2.3898
chr1	11488	11489	2.20597
chr1	11489	11493	1.65447
chr1	11493	11496	1.47064
chr1	11496	11498	1.65447
chr1	11498	11499	1.83831
chr1	11499	11501	2.02214
chr1	11501	11505	1.83831
chr1	11505	11507	1.65447
chr1	11507	11508	2.02214
chr1	11508	11509	2.20597
chr1	11509	11510	2.57363
chr1	11510	11511	3.30895
chr1	11511	11514	3.49278
chr1	11514	11515	3.67661
chr1	11515	11516	3.49278
chr1	11516	11517	3.67661
chr1	11517	11519	3.86044
chr1	11519	11521	4.04427
chr1	11521	11524	4.2281
chr1	11524	11527	4.04427
chr1	11527	11528	4.2281
chr1	11528	11530	4.04427
chr1	11530	11535	4.2281
chr1	11535	11536	4.04427
chr1	11536	11537	4.59576
chr1	11537	11538	4.96342
chr1	11538	11541	5.14725
chr1	11541	11542	4.96342
chr1	11542	11547	5.51492
chr1	11547	11550	5.88258
chr1	11550	11552	5.14725
chr1	11552	11553	4.77959
chr1	11553	11558	4.96342
chr1	11558	11559	5.14725
chr1	11559	11561	4.77959
chr1	11561	11563	5.33109
chr1	11563	11568	6.25024
chr1	11568	11570	6.06641
chr1	11570	11571	5.88258
chr1	11571	11573	5.69875
chr1	11573	11575	5.14725
chr1	11575	11577	5.33109
chr1	11577	11578	5.51492
chr1	11578	11579	5.69875
chr1	11579	11580	5.33109
chr1	11580	11581	5.14725
chr1	11581	11584	4.77959
chr1	11584	11586	4.41193
chr1	11586	11589	4.59576
chr1	11589	11592	4.41193
chr1	11592	11594	3.86044
chr1	11594	11596	3.12512
chr1	11596	11597	2.94129
chr1	11597	11600	2.57363
chr1	11600	11601	2.20597
chr1	11601	11602	2.02214
chr1	11602	11604	2.20597
chr1	11604	11605	2.57363
chr1	11605	11612	2.75746
chr1	11612	11616	2.94129
chr1	11616	11618	2.57363
chr1	11618	11620	2.3898
chr1	11620	11623	2.20597
chr1	11623	11627	2.02214
chr1	11627	11628	2.20597
chr1	11628	11629	2.3898
chr1	11629	11637	2.20597
chr1	11637	11638	1.83831
chr1	11638	11640	1.47064
chr1	11640	11641	1.28681
chr1	11641	11643	1.65447
chr1	11643	11645	2.20597
chr1	11645	11647	2.02214
chr1	11647	11649	1.83831
chr1	11649	11651	2.02214
chr1	11651	11652	2.20597
chr1	11652	11655	2.3898
chr1	11655	11656	2.57363
chr1	11656	11663	3.12512
chr1	11663	11670	3.30895
chr1	11670	11674	3.12512
chr1	11674	11677	2.94129
chr1	11677	11679	3.12512
chr1	11679	11682	2.75746
chr1	11682	11685	2.3898
chr1	11685	11686	2.20597
chr1	11686	11689	1.65447
chr1	11689	11691	1.83831
chr1	11691	11694	1.47064
chr1	11694	11699	1.28681
chr1	11699	11701	0.735322
chr1	11701	11712	0.551492
chr1	11712	11713	0.367661
chr1	11713	11716	0.183831
chr1	11716	11717	0.367661
chr1	11717	11719	0.551492
chr1	11719	11722	0.735322
chr1	11722	11727	0.919153
chr1	11727	11728	1.10298
chr1	11728	11729	1.28681
chr1	11729	11730	2.20597
chr1	11730	11732	2.3898
chr1	11732	11734	2.57363
chr1	11734	11737	2.75746
chr1	11737	11744	2.57363
chr1	11744	11746	2.75746
chr1	11746	11749	2.94129
chr1	11749	11753	3.12512
chr1	11753	11755	2.94129
chr1	11755	11756	2.75746
chr1	11756	11757	2.57363
chr1	11757	11758	2.20597
chr1	11758	11763	2.02214
chr1	11763	11769	1.83831
chr1	11769	11770	1.65447
chr1	11770	11772	1.47064
chr1	11772	11773	0.919153
chr1	11773	11775	0.551492
chr1	11775	11777	0.367661
chr1	11777	11781	0.183831
chr1	11781	11782	0.0
chr1	11782	11783	0.183831
chr1	11783	11787	0.367661
chr1	11787	11790	0.551492
chr1	11790	11792	0.919153
chr1	11792	11795	1.10298
chr1	11795	11797	1.65447
chr1	11797	11801	1.83831
chr1	11801	11802	2.02214
chr1	11802	11805	1.83831
chr1	11805	11808	1.65447
chr1	11808	11812	1.83831
chr1	11812	11814	2.3898
chr1	11814	11815	2.75746
chr1	11815	11817	2.94129
chr1	11817	11818	3.12512
chr1	11818	11819	4.2281
chr1	11819	11821	4.59576
chr1	11821	11822	4.77959
chr1	11822	11827	4.59576
chr1	11827	11828	4.77959
chr1	11828	11829	5.14725
chr1	11829	11830	5.33109
chr1	11830	11831	5.88258
chr1	11831	11832	5.69875
chr1	11832	11835	5.33109
chr1	11835	11837	5.14725
chr1	11837	11838	4.96342
chr1	11838	11840	4.77959
chr1	11840	11842	4.41193
chr1	11842	11845	4.59576
chr1	11845	11846	4.77959
chr1	11846	11847	5.33109
chr1	11847	11850	6.98556
chr1	11850	11852	7.16939
chr1	11852	11853	6.98556
chr1	11853	11854	7.35322
chr1	11854	11855	7.16939
chr1	11855	11857	7.35322
chr1	11857	11858	7.90471
chr1	11858	11859	8.27237
chr1	11859	11861	8.4562
chr1	11861	11862	7.72088
chr1	11862	11863	7.35322
chr1	11863	11864	7.53705
chr1	11864	11865	8.27237
chr1	11865	11866	9.55919
chr1	11866	11867	10.846
chr1	11867	11868	11.2137
chr1	11868	11869	11.3975
chr1	11869	11870	11.7652
chr1	11870	11871	11.2137
chr1	11871	11872	11.3975
chr1	11872	11874	11.5813
chr1	11874	11875	12.1328
chr1	11875	11876	13.2358
chr1	11876	11877	13.6035
chr1	11877	11878	14.7064
chr1	11878	11879	14.8903
chr1	11879	11880	15.2579
chr1	11880	11881	15.8094
chr1	11881	11882	16.7286
chr1	11882	11883	17.0962
chr1	11883	11884	17.2801
chr1	11884	11886	18.3831
chr1	11886	11887	18.5669
chr1	11887	11888	18.9345
chr1	11888	11889	18.7507
chr1	11889	11890	19.1184
chr1	11890	11891	17.6477
chr1	11891	11894	17.8316
chr1	11894	11896	17.6477
chr1	11896	11897	17.2801
chr1	11897	11898	17.6477
chr1	11898	11899	17.4639
chr1	11899	11900	16.7286
chr1	11900	11901	15.6256
chr1	11901	11902	15.8094
chr1	11902	11903	15.9933
chr1	11903	11905	16.1771
chr1	11905	11906	16.7286
chr1	11906	11908	15.4418
chr1	11908	11909	14.3388
chr1	11909	11910	13.052
chr1	11910	11912	13.6035
chr1	11912	11913	13.4196
chr1	11913	11914	13.6035
chr1	11914	11915	13.4196
chr1	11915	11916	13.2358
chr1	11916	11917	12.3166
chr1	11917	11918	10.846
chr1	11918	11919	9.74302
chr1	11919	11920	8.27237
chr1	11920	11921	7.35322
chr1	11921	11922	6.43407
chr1	11922	11923	6.25024
chr1	11923	11924	5.88258
chr1	11924	11926	5.51492
chr1	11926	11927	4.77959
chr1	11927	11929	4.41193
chr1	11929	11930	4.2281
chr1	11930	11931	3.49278
chr1	11931	11934	3.12512
chr1	11934	11935	2.75746
chr1	11935	11936	2.57363
chr1	11936	11937	2.3898
chr1	11937	11940	2.20597
chr1	11940	11942	1.47064
chr1	11942	11944	0.919153
chr1	11944	11945	0.735322
chr1	11945	11946	0.551492
chr1	11946	11951	0.367661
chr1	11951	11955	0.183831
chr1	11955	12002	0.0
chr1	12002	12007	0.183831
chr1	12007	12038	0.0
chr1	12038	12061	0.183831
chr1	12061	12207	0.0
chr1	12207	12250	0.183831
chr1	12250	12388	0.0
chr1	12388	12416	0.183831
chr1	12416	12611	0.0
chr1	12611	12626	0.183831
chr1	12626	12628	0.367661
chr1	12628	12645	0.551492
chr1	12645	12650	0.735322
chr1	12650	12652	0.919153
chr1	12652	12661	0.735322
chr1	12661	12665	0.551492
chr1	12665	12672	0.367661
chr1	12672	12676	0.183831
chr1	12676	12688	0.367661
chr1	12688	12690	0.183831
chr1	12690	12693	0.367661
chr1	12693	12701	0.551492
chr1	12701	12703	0.735322
chr1	12703	12709	0.551492
chr1	12709	12710	1.10298
chr1	12710	12711	1.28681
chr1	12711	12712	1.65447
chr1	12712	12713	2.20597
chr1	12713	12714	2.3898
chr1	12714	12720	2.57363
chr1	12720	12722	2.94129
chr1	12722	12723	3.12512
chr1	12723	12724	3.30895
chr1	12724	12725	3.86044
chr1	12725	12726	4.04427
chr1	12726	12727	4.96342
chr1	12727	12728	6.25024
chr1	12728	12729	6.80173
chr1	12729	12732	7.35322
chr1	12732	12733	7.53705
chr1	12733	12737	7.35322
chr1	12737	12738	7.72088
chr1	12738	12739	7.16939
chr1	12739	12740	6.98556
chr1	12740	12741	7.16939
chr1	12741	12742	7.35322
chr1	12742	12743	7.90471
chr1	12743	12746	8.08854
chr1	12746	12747	7.90471
chr1	12747	12749	8.08854
chr1	12749	12750	8.27237
chr1	12750	12753	8.64003
chr1	12753	12754	8.27237
chr1	12754	12755	8.4562
chr1	12755	12759	8.08854
chr1	12759	12760	8.27237
chr1	12760	12761	8.82386
chr1	12761	12762	9.19153
chr1	12762	12763	8.64003
chr1	12763	12765	6.98556
chr1	12765	12767	7.53705
chr1	12767	12768	7.16939
chr1	12768	12770	7.35322
chr1	12770	12771	6.43407
chr1	12771	12772	6.25024
chr1	12772	12773	6.06641
chr1	12773	12775	6.43407
chr1	12775	12776	6.25024
chr1	12776	12777	5.88258
chr1	12777	12779	6.06641
chr1	12779	12782	5.51492
chr1	12782	12783	5.33109
chr1	12783	12784	4.96342
chr1	12784	12785	3.86044
chr1	12785	12786	3.67661
chr1	12786	12787	3.86044
chr1	12787	12788	4.04427
chr1	12788	12790	4.41193
chr1	12790	12792	4.96342
chr1	12792	12793	4.59576
chr1	12793	12794	5.33109
chr1	12794	12795	5.51492
chr1	12795	12796	5.33109
chr1	12796	12797	5.51492
chr1	12797	12799	6.43407
chr1	12799	12801	6.6179
chr1	12801	12803	7.35322
chr1	12803	12804	6.98556
chr1	12804	12805	6.6179
chr1	12805	12808	6.80173
chr1	12808	12809	6.06641
chr1	12809	12810	6.25024
chr1	12810	12813	6.43407
chr1	12813	12814	6.6179
chr1	12814	12818	6.80173
chr1	12818	12820	7.16939
chr1	12820	12821	6.98556
chr1	12821	12822	7.35322
chr1	12822	12824	7.53705
chr1	12824	12825	7.72088
chr1	12825	12826	7.53705
chr1	12826	12827	8.27237
chr1	12827	12828	8.08854
chr1	12828	12829	8.4562
chr1	12829	12830	8.08854
chr1	12830	12831	8.4562
chr1	12831	12832	8.64003
chr1	12832	12833	8.08854
chr1	12833	12835	8.27237
chr1	12835	12836	7.53705
chr1	12836	12837	7.90471
chr1	12837	12838	7.72088
chr1	12838	12839	7.53705
chr1	12839	12840	7.72088
chr1	12840	12841	6.80173
chr1	12841	12842	6.98556
chr1	12842	12843	7.16939
chr1	12843	12844	6.98556
chr1	12844	12845	6.80173
chr1	12845	12846	6.43407
chr1	12846	12850	7.16939
chr1	12850	12852	6.6179
chr1	12852	12854	6.98556
chr1	12854	12855	6.80173
chr1	12855	12857	7.72088
chr1	12857	12858	7.53705
chr1	12858	12859	8.08854
chr1	12859	12860	9.55919
chr1	12860	12862	11.0298
chr1	12862	12864	11.5813
chr1	12864	12865	11.0298
chr1	12865	12866	11.7652
chr1	12866	12867	12.3166
chr1	12867	12868	13.6035
chr1	12868	12870	12.8681
chr1	12870	12871	13.2358
chr1	12871	12873	13.4196
chr1	12873	12874	13.6035
chr1	12874	12876	13.4196
chr1	12876	12877	13.6035
chr1	12877	12879	13.7873
chr1	12879	12880	12.8681
chr1	12880	12881	12.5005
chr1	12881	12882	12.6843
chr1	12882	12884	12.1328
chr1	12884	12885	11.949
chr1	12885	12886	11.7652
chr1	12886	12887	12.1328
chr1	12887	12888	12.3166
chr1	12888	12889	12.1328
chr1	12889	12890	10.846
chr1	12890	12891	11.0298
chr1	12891	12892	11.3975
chr1	12892	12895	11.2137
chr1	12895	12897	10.6622
chr1	12897	12898	11.0298
chr1	12898	12900	11.5813
chr1	12900	12901	11.3975
chr1	12901	12902	10.2945
chr1	12902	12903	10.846
chr1	12903	12905	10.4783
chr1	12905	12906	10.6622
chr1	12906	12907	9.92685
chr1	12907	12909	11.2137
chr1	12909	12910	11.5813
chr1	12910	12911	10.6622
chr1	12911	12912	11.0298
chr1	12912	12913	11.949
chr1	12913	12915	10.4783
chr1	12915	12916	10.846
chr1	12916	12919	11.0298
chr1	12919	12920	10.6622
chr1	12920	12921	11.2137
chr1	12921	12922	11.5813
chr1	12922	12923	11.2137
chr1	12923	12924	11.3975
chr1	12924	12925	10.6622
chr1	12925	12926	10.4783
chr1	12926	12927	10.1107
chr1	12927	12929	9.55919
chr1	12929	12930	8.82386
chr1	12930	12931	9.37536
chr1	12931	12933	9.19153
chr1	12933	12935	8.82386
chr1	12935	12936	8.64003
chr1	12936	12937	8.4562
chr1	12937	12940	9.0077
chr1	12940	12941	10.6622
chr1	12941	12942	10.846
chr1	12942	12943	11.5813
chr1	12943	12944	11.3975
chr1	12944	12945	11.2137
chr1	12945	12947	10.4783
chr1	12947	12948	9.19153
chr1	12948	12949	9.37536
chr1	12949	12954	9.19153
chr1	12954	12955	8.82386
chr1	12955	12957	8.08854
chr1	12957	12958	7.72088
chr1	12958	12960	7.16939
chr1	12960	12961	7.53705
chr1	12961	12964	7.90471
chr1	12964	12965	8.08854
chr1	12965	12966	8.27237
chr1	12966	12967	8.82386
chr1	12967	12970	9.0077
chr1	12970	12971	9.55919
chr1	12971	12972	9.92685
chr1	12972	12973	9.74302
chr1	12973	12974	9.55919
chr1	12974	12975	9.92685
chr1	12975	12976	10.1107
chr1	12976	12977	11.7652
chr1	12977	12978	11.949
chr1	12978	12979	12.3166
chr1	12979	12980	11.949
chr1	12980	12981	10.846
chr1	12981	12982	11.2137
chr1	12982	12984	9.55919
chr1	12984	12985	8.64003
chr1	12985	12986	8.27237
chr1	12986	12990	8.4562
chr1	12990	12992	8.82386
chr1	12992	12993	9.19153
chr1	12993	12994	9.55919
chr1	12994	12995	10.2945
chr1	12995	12996	10.4783
chr1	12996	12998	10.6622
chr1	12998	13004	10.4783
chr1	13004	13006	10.1107
chr1	13006	13009	9.55919
chr1	13009	13010	9.19153
chr1	13010	13011	8.64003
chr1	13011	13012	8.4562
chr1	13012	13013	8.27237
chr1	13013	13014	7.72088
chr1	13014	13015	8.64003
chr1	13015	13017	8.08854
chr1	13017	13018	6.80173
chr1	13018	13019	6.6179
chr1	13019	13020	7.16939
chr1	13020	13021	6.98556
chr1	13021	13023	6.6179
chr1	13023	13025	6.80173
chr1	13025	13027	8.27237
chr1	13027	13028	9.0077
chr1	13028	13029	8.4562
chr1	13029	13030	8.82386
chr1	13030	13035	9.19153
chr1	13035	13036	9.37536
chr1	13036	13037	8.64003
chr1	13037	13038	8.82386
chr1	13038	13040	9.0077
chr1	13040	13042	9.19153
chr1	13042	13045	9.37536
chr1	13045	13047	9.19153
chr1	13047	13048	9.37536
chr1	13048	13049	9.19153
chr1	13049	13050	9.55919
chr1	13050	13057	9.74302
chr1	13057	13058	8.27237
chr1	13058	13059	7.72088
chr1	13059	13061	7.35322
chr1	13061	13062	7.16939
chr1	13062	13065	6.80173
chr1	13065	13066	7.35322
chr1	13066	13067	6.98556
chr1	13067	13068	6.80173
chr1	13068	13069	5.69875
chr1	13069	13071	4.96342
chr1	13071	13073	5.33109
chr1	13073	13074	4.77959
chr1	13074	13076	4.96342
chr1	13076	13077	4.77959
chr1	13077	13078	4.04427
chr1	13078	13079	3.67661
chr1	13079	13080	3.12512
chr1	13080	13081	3.30895
chr1	13081	13086	2.94129
chr1	13086	13087	3.12512
chr1	13087	13090	3.49278
chr1	13090	13092	3.30895
chr1	13092	13093	3.12512
chr1	13093	13094	3.49278
chr1	13094	13096	3.30895
chr1	13096	13097	3.49278
chr1	13097	13098	3.30895
chr1	13098	13099	3.67661
chr1	13099	13100	3.86044
chr1	13100	13104	4.04427
chr1	13104	13112	4.2281
chr1	13112	13114	4.04427
chr1	13114	13115	3.86044
chr1	13115	13117	3.30895
chr1	13117	13122	3.49278
chr1	13122	13124	3.67661
chr1	13124	13129	4.04427
chr1	13129	13130	4.2281
chr1	13130	13133	3.49278
chr1	13133	13135	3.30895
chr1	13135	13136	2.94129
chr1	13136	13138	3.12512
chr1	13138	13139	2.57363
chr1	13139	13141	2.75746
chr1	13141	13142	2.57363
chr1	13142	13150	2.3898
chr1	13150	13151	2.57363
chr1	13151	13153	2.3898
chr1	13153	13154	2.57363
chr1	13154	13155	2.75746
chr1	13155	13156	2.57363
chr1	13156	13157	2.3898
chr1	13157	13158	2.57363
chr1	13158	13159	2.94129
chr1	13159	13160	3.12512
chr1	13160	13161	3.49278
chr1	13161	13163	4.04427
chr1	13163	13164	4.2281
chr1	13164	13165	4.41193
chr1	13165	13168	4.77959
chr1	13168	13169	4.96342
chr1	13169	13170	5.33109
chr1	13170	13171	5.51492
chr1	13171	13172	6.06641
chr1	13172	13173	5.69875
chr1	13173	13176	6.6179
chr1	13176	13178	6.80173
chr1	13178	13179	6.98556
chr1	13179	13180	6.80173
chr1	13180	13181	6.6179
chr1	13181	13182	6.43407
chr1	13182	13184	6.6179
chr1	13184	13185	6.80173
chr1	13185	13186	6.98556
chr1	13186	13187	7.16939
chr1	13187	13188	7.90471
chr1	13188	13189	7.53705
chr1	13189	13191	7.72088
chr1	13191	13192	7.90471
chr1	13192	13193	8.08854
chr1	13193	13194	8.64003
chr1	13194	13196	8.82386
chr1	13196	13197	9.37536
chr1	13197	13198	9.55919
chr1	13198	13199	9.92685
chr1	13199	13200	9.55919
chr1	13200	13201	10.4783
chr1	13201	13203	10.1107
chr1	13203	13204	10.6622
chr1	13204	13206	10.4783
chr1	13206	13208	9.74302
chr1	13208	13209	9.55919
chr1	13209	13210	9.74302
chr1	13210	13211	9.55919
chr1	13211	13212	9.74302
chr1	13212	13214	9.0077
chr1	13214	13215	9.19153
chr1	13215	13216	9.37536
chr1	13216	13217	8.64003
chr1	13217	13218	9.55919
chr1	13218	13219	10.1107
chr1	13219	13220	9.74302
chr1	13220	13221	10.4783
chr1	13221	13222	10.846
chr1	13222	13223	11.5813
chr1	13223	13224	11.949
chr1	13224	13225	12.1328
chr1	13225	13226	12.8681
chr1	13226	13228	13.4196
chr1	13228	13229	13.6035
chr1	13229	13230	13.7873
chr1	13230	13233	14.155
chr1	13233	13234	13.7873
chr1	13234	13235	14.155
chr1	13235	13236	14.5226
chr1	13236	13237	14.3388
chr1	13237	13238	14.8903
chr1	13238	13240	15.0741
chr1	13240	13243	14.155
chr1	13243	13244	12.8681
chr1	13244	13245	13.2358
chr1	13245	13247	13.4196
chr1	13247	13249	13.6035
chr1	13249	13250	13.9711
chr1	13250	13251	13.6035
chr1	13251	13253	14.155
chr1	13253	13254	13.9711
chr1	13254	13255	14.155
chr1	13255	13256	13.7873
chr1	13256	13257	14.155
chr1	13257	13258	14.5226
chr1	13258	13260	15.6256
chr1	13260	13261	14.8903
chr1	13261	13263	14.5226
chr1	13263	13264	13.9711
chr1	13264	13265	13.4196
chr1	13265	13266	12.5005
chr1	13266	13267	12.8681
chr1	13267	13268	13.2358
chr1	13268	13269	12.6843
chr1	13269	13270	12.3166
chr1	13270	13271	12.8681
chr1	13271	13272	12.6843
chr1	13272	13273	11.7652
chr1	13273	13274	10.846
chr1	13274	13276	11.0298
chr1	13276	13277	10.2945
chr1	13277	13278	10.1107
chr1	13278	13279	9.55919
chr1	13279	13282	8.64003
chr1	13282	13283	8.4562
chr1	13283	13284	8.08854
chr1	13284	13285	7.35322
chr1	13285	13286	6.98556
chr1	13286	13288	6.43407
chr1	13288	13290	6.06641
chr1	13290	13291	5.51492
chr1	13291	13292	5.33109
chr1	13292	13293	4.59576
chr1	13293	13294	4.04427
chr1	13294	13297	3.30895
chr1	13297	13298	3.49278
chr1	13298	13299	3.30895
chr1	13299	13300	2.94129
chr1	13300	13301	2.20597
chr1	13301	13302	1.65447
chr1	13302	13305	1.28681
chr1	13305	13306	0.919153
chr1	13306	13310	0.735322
chr1	13310	13324	0.183831
chr1	13324	13327	0.0
chr1	13327	13353	0.183831
chr1	13353	13375	0.0
chr1	13375	13386	0.183831
chr1	13386	13388	0.367661
chr1	13388	13394	0.551492
chr1	13394	13406	0.735322
chr1	13406	13407	0.919153
chr1	13407	13408	1.28681
chr1	13408	13414	1.47064
chr1	13414	13417	1.28681
chr1	13417	13418	1.47064
chr1	13418	13420	1.65447
chr1	13420	13421	1.83831
chr1	13421	13423	1.65447
chr1	13423	13425	2.20597
chr1	13425	13438	2.3898
chr1	13438	13441	2.02214
chr1	13441	13445	1.65447
chr1	13445	13448	1.47064
chr1	13448	13449	1.28681
chr1	13449	13450	1.10298
chr1	13450	13455	0.919153
chr1	13455	13456	0.735322
chr1	13456	13462	0.551492
chr1	13462	13471	0.367661
chr1	13471	13474	0.551492
chr1	13474	13490	0.367661
chr1	13490	13505	0.735322
chr1	13505	13508	0.367661
chr1	13508	13519	0.551492
chr1	13519	13521	0.735322
chr1	13521	13539	0.551492
chr1	13539	13543	0.367661
chr1	13543	13544	0.183831
chr1	13544	13554	0.0
chr1	13554	13575	0.183831
chr1	13575	13576	0.367661
chr1	13576	13580	0.551492
chr1	13580	13581	0.735322
chr1	13581	13597	0.919153
chr1	13597	13605	0.735322
chr1	13605	13610	0.367661
chr1	13610	13611	0.183831
chr1	13611	13623	0.367661
chr1	13623	13633	0.551492
chr1	13633	13639	0.367661
chr1	13639	13652	0.551492
chr1	13652	13653	0.735322
chr1	13653	13655	0.551492
chr1	13655	13658	0.735322
chr1	13658	13668	0.919153
chr1	13668	13670	1.10298
chr1	13670	13671	1.47064
chr1	13671	13678	1.28681
chr1	13678	13682	1.47064
chr1	13682	13687	1.28681
chr1	13687	13689	1.10298
chr1	13689	13697	1.47064
chr1	13697	13700	1.28681
chr1	13700	13701	1.10298
chr1	13701	13708	1.28681
chr1	13708	13709	1.47064
chr1	13709	13710	1.65447
chr1	13710	13712	2.02214
chr1	13712	13713	2.20597
chr1	13713	13715	2.02214
chr1	13715	13717	2.3898
chr1	13717	13718	2.57363
chr1	13718	13719	2.3898
chr1	13719	13723	2.75746
chr1	13723	13731	2.94129
chr1	13731	13732	2.57363
chr1	13732	13735	2.02214
chr1	13735	13741	2.20597
chr1	13741	13744	2.02214
chr1	13744	13749	2.20597
chr1	13749	13751	2.3898
chr1	13751	13753	2.20597
chr1	13753	13757	1.83831
chr1	13757	13761	1.28681
chr1	13761	13763	1.47064
chr1	13763	13764	1.28681
chr1	13764	13772	1.47064
chr1	13772	13773	1.65447
chr1	13773	13777	2.20597
chr1	13777	13781	2.02214
chr1	13781	13786	2.20597
chr1	13786	13790	2.02214
chr1	13790	13794	1.83831
chr1	13794	13796	1.28681
chr1	13796	13798	1.10298
chr1	13798	13802	0.919153
chr1	13802	13803	1.10298
chr1	13803	13810	1.28681
chr1	13810	13813	1.47064
chr1	13813	13814	1.65447
chr1	13814	13816	1.47064
chr1	13816	13817	0.919153
chr1	13817	13832	0.735322
chr1	13832	13837	1.10298
chr1	13837	13839	1.47064
chr1	13839	13840	1.65447
chr1	13840	13841	1.83831
chr1	13841	13843	2.02214
chr1	13843	13847	1.83831
chr1	13847	13853	2.02214
chr1	13853	13855	1.83831
chr1	13855	13857	1.65447
chr1	13857	13858	1.83831
chr1	13858	13861	2.02214
chr1	13861	13867	1.83831
chr1	13867	13875	1.65447
chr1	13875	13880	1.28681
chr1	13880	13881	0.919153
chr1	13881	13882	0.735322
chr1	13882	13883	0.551492
chr1	13883	13894	0.183831
chr1	13894	13911	0.0
chr1	13911	13930	0.183831
chr1	13930	13976	0.0
chr1	13976	13992	0.183831
chr1	13992	13997	0.367661
chr1	13997	14032	0.183831
chr1	14032	14046	0.0
chr1	14046	14073	0.183831
chr1	14073	14082	0.0
chr1	14082	14088	0.183831
chr1	14088	14104	0.367661
chr1	14104	14124	0.551492
chr1	14124	14126	0.367661
chr1	14126	14131	0.551492
chr1	14131	14134	0.367661
chr1	14134	14136	0.551492
chr1	14136	14139	0.919153
chr1	14139	14146	1.10298
chr1	14146	14147	1.28681
chr1	14147	14158	1.10298
chr1	14158	14159	1.65447
chr1	14159	14161	1.83831
chr1	14161	14165	2.02214
chr1	14165	14166	2.20597
chr1	14166	14169	2.02214
chr1	14169	14174	1.83831
chr1	14174	14179	1.65447
chr1	14179	14180	1.28681
chr1	14180	14181	1.47064
chr1	14181	14195	1.28681
chr1	14195	14196	1.10298
chr1	14196	14199	0.919153
chr1	14199	14201	1.10298
chr1	14201	14204	0.735322
chr1	14204	14221	0.551492
chr1	14221	14223	0.735322
chr1	14223	14239	0.551492
chr1	14239	14242	0.367661
chr1	14242	14251	0.551492
chr1	14251	14255	0.735322
chr1	14255	14263	0.551492
chr1	14263	14278	0.367661
chr1	14278	14280	0.183831
chr1	14280	14293	0.367661
chr1	14293	14306	0.183831
chr1	14306	14320	0.0
chr1	14320	14342	0.183831
chr1	14342	14368	0.0
chr1	14368	14394	0.183831
chr1	14394	14395	0.367661
chr1	14395	14405	0.551492
chr1	14405	14411	0.735322
chr1	14411	14415	0.551492
chr1	14415	14421	0.735322
chr1	14421	14437	0.919153
chr1	14437	14448	0.551492
chr1	14448	14456	0.183831
chr1	14456	14470	0.0
chr1	14470	14513	0.183831
chr1	14513	14531	0.0
chr1	14531	14564	0.183831
chr1	14564	14601	0.0
chr1	14601	14618	0.367661
chr1	14618	14621	0.551492
chr1	14621	14628	0.735322
chr1	14628	14630	0.919153
chr1	14630	14631	1.10298
chr1	14631	14642	0.919153
chr1	14642	14644	1.10298
chr1	14644	14650	0.919153
chr1	14650	14655	1.47064
chr1	14655	14659	1.83831
chr1	14659	14660	2.02214
chr1	14660	14670	1.83831
chr1	14670	14672	1.65447
chr1	14672	14673	1.47064
chr1	14673	14677	1.28681
chr1	14677	14685	1.10298
chr1	14685	14691	0.919153
chr1	14691	14692	0.735322
chr1	14692	14693	0.367661
chr1	14693	14702	0.183831
chr1	14702	14744	0.0
chr1	14744	14769	0.183831
chr1	14769	14773	0.367661
chr1	14773	14780	0.551492
chr1	14780	14783	0.367661
chr1	14783	14785	0.551492
chr1	14785	14806	0.735322
chr1	14806	14811	0.919153
chr1	14811	14816	0.735322
chr1	14816	14817	0.551492
chr1	14817	14821	0.735322
chr1	14821	14825	0.551492
chr1	14825	14838	0.367661
chr1	14838	14840	0.551492
chr1	14840	14860	0.367661
chr1	14860	14862	0.183831
chr1	14862	14875	0.367661
chr1	14875	14876	0.551492
chr1	14876	14896	0.367661
chr1	14896	14898	0.183831
chr1	14898	14916	0.0
chr1	14916	14959	0.183831
chr1	14959	14964	0.0
chr1	14964	14967	0.183831
chr1	14967	14973	0.367661
chr1	14973	14974	0.551492
chr1	14974	14977	0.735322
chr1	14977	14987	0.919153
chr1	14987	14989	1.10298
chr1	14989	14995	1.28681
chr1	14995	15001	1.10298
chr1	15001	15006	0.919153
chr1	15006	15008	0.735322
chr1	15008	15017	0.551492
chr1	15017	15018	0.367661
chr1	15018	15028	0.183831
chr1	15028	15042	0.0
chr1	15042	15056	0.183831
chr1	15056	15074	0.367661
chr1	15074	15076	0.551492
chr1	15076	15087	0.367661
chr1	15087	15098	0.551492
chr1	15098	15104	0.367661
chr1	15104	15111	0.735322
chr1	15111	15130	0.551492
chr1	15130	15142	0.367661
chr1	15142	15143	0.735322
chr1	15143	15148	0.919153
chr1	15148	15152	1.10298
chr1	15152	15154	1.28681
chr1	15154	15160	1.47064
chr1	15160	15165	1.65447
chr1	15165	15168	1.47064
chr1	15168	15169	1.65447
chr1	15169	15170	1.83831
chr1	15170	15175	2.02214
chr1	15175	15176	1.83831
chr1	15176	15179	1.65447
chr1	15179	15180	1.47064
chr1	15180	15182	1.28681
chr1	15182	15183	1.47064
chr1	15183	15185	1.28681
chr1	15185	15191	1.10298
chr1	15191	15192	0.919153
chr1	15192	15193	1.10298
chr1	15193	15195	0.919153
chr1	15195	15198	1.10298
chr1	15198	15203	1.28681
chr1	15203	15212	1.10298
chr1	15212	15216	0.551492
chr1	15216	15223	0.183831
chr1	15223	15231	0.0
chr1	15231	15255	0.183831
chr1	15255	15279	0.0
chr1	15279	15283	0.183831
chr1	15283	15289	0.367661
chr1	15289	15295	0.551492
chr1	15295	15296	0.735322
chr1	15296	15301	0.919153
chr1	15301	15313	1.10298
chr1	15313	15317	0.919153
chr1	15317	15326	0.735322
chr1	15326	15327	0.551492
chr1	15327	15328	0.735322
chr1	15328	15330	0.551492
chr1	15330	15335	0.367661
chr1	15335	15341	0.183831
chr1	15341	15350	0.367661
chr1	15350	15371	0.551492
chr1	15371	15375	0.367661
chr1	15375	15384	0.551492
chr1	15384	15390	0.367661
chr1	15390	15418	0.183831
chr1	15418	15435	0.0
chr1	15435	15468	0.183831
chr1	15468	15469	0.367661
chr1	15469	15478	0.551492
chr1	15478	15484	0.367661
chr1	15484	15497	0.551492
chr1	15497	15502	0.367661
chr1	15502	15503	0.183831
chr1	15503	15527	0.0
chr1	15527	15540	0.183831
chr1	15540	15558	0.367661
chr1	15558	15563	0.551492
chr1	15563	15569	0.735322
chr1	15569	15570	1.10298
chr1	15570	15571	1.28681
chr1	15571	15572	1.10298
chr1	15572	15583	1.28681
chr1	15583	15588	1.47064
chr1	15588	15592	1.28681
chr1	15592	15599	1.47064
chr1	15599	15600	1.28681
chr1	15600	15613	1.10298
chr1	15613	15626	0.919153
chr1	15626	15629	0.551492
chr1	15629	15635	0.919153
chr1	15635	15640	0.735322
chr1	15640	15649	0.551492
chr1	15649	15650	0.735322
chr1	15650	15653	0.919153
chr1	15653	15655	0.735322
chr1	15655	15661	0.919153
chr1	15661	15670	1.10298
chr1	15670	15672	0.735322
chr1	15672	15679	0.551492
chr1	15679	15682	0.367661
chr1	15682	15694	0.183831
chr1	15694	15732	0.0
chr1	15732	15751	0.183831
chr1	15751	15765	0.367661
chr1	15765	15766	0.551492
chr1	15766	15771	0.735322
chr1	15771	15772	0.551492
chr1	15772	15791	0.735322
chr1	15791	15794	0.919153
chr1	15794	15798	0.735322
chr1	15798	15800	0.551492
chr1	15800	15805	0.367661
chr1	15805	15808	0.551492
chr1	15808	15812	0.367661
chr1	15812	15830	0.735322
chr1	15830	15833	0.551492
chr1	15833	15841	0.367661
chr1	15841	15842	0.551492
chr1	15842	15843	0.367661
chr1	15843	15872	0.183831
chr1	15872	15884	0.367661
chr1	15884	15888	0.183831
chr1	15888	15892	0.367661
chr1	15892	15909	0.183831
chr1	15909	15913	0.367661
chr1	15913	15914	0.551492
chr1	15914	15925	0.735322
chr1	15925	15927	0.551492
chr1	15927	15940	0.367661
chr1	15940	15943	0.183831
chr1	15943	15953	0.0
chr1	15953	15970	0.183831
chr1	15970	15985	0.367661
chr1	15985	15986	0.551492
chr1	15986	15992	0.367661
chr1	15992	15993	0.551492
chr1	15993	15997	0.735322
chr1	15997	16002	0.919153
chr1	16002	16013	1.10298
chr1	16013	16028	0.919153
chr1	16028	16034	0.735322
chr1	16034	16036	0.551492
chr1	16036	16040	0.367661
chr1	16040	16068	0.0
chr1	16068	16101	0.183831
chr1	16101	16102	0.367661
chr1	16102	16104	0.183831
chr1	16104	16119	0.367661
chr1	16119	16130	0.551492
chr1	16130	16133	0.735322
chr1	16133	16134	1.10298
chr1	16134	16135	1.28681
chr1	16135	16136	1.47064
chr1	16136	16139	1.65447
chr1	16139	16140	1.83831
chr1	16140	16141	2.02214
chr1	16141	16144	2.20597
chr1	16144	16147	2.02214
chr1	16147	16162	1.83831
chr1	16162	16163	1.65447
chr1	16163	16165	1.47064
chr1	16165	16168	1.28681
chr1	16168	16172	1.47064
chr1	16172	16173	1.28681
chr1	16173	16175	1.47064
chr1	16175	16176	1.65447
chr1	16176	16177	1.83831
chr1	16177	16179	1.47064
chr1	16179	16180	1.28681
chr1	16180	16185	1.65447
[truncated: 584 more rows]
