# Supplementary material for: Structural modularity of the XIST ribonucleoprotein complex
Source: Nat Commun. 2020 Dec 2;11:6163. doi: 10.1038/s41467-020-20040-3 (PMC7710737; doi:10.1038/s41467-020-20040-3)
Supplement: Supplementary file 6 — Source Data [file 41467_2020_20040_MOESM6_ESM.zip › sourcedata/fig2efgi/K562_EFTUD2_1_neg_XIST_1_hsXIST.bedgraph]

chr1	0	57	0.0
chr1	57	100	0.418407
chr1	100	116	0.0
chr1	116	121	0.836813
chr1	121	132	1.25522
chr1	132	143	1.67363
chr1	143	155	1.25522
chr1	155	164	0.836813
chr1	164	175	0.418407
chr1	175	215	0.0
chr1	215	218	0.418407
chr1	218	258	0.836813
chr1	258	260	0.418407
chr1	260	290	0.0
chr1	290	291	0.418407
chr1	291	297	0.836813
chr1	297	305	1.25522
chr1	305	308	1.67363
chr1	308	315	2.09203
chr1	315	323	1.67363
chr1	323	326	2.09203
chr1	326	328	2.51044
chr1	328	334	2.92885
chr1	334	340	2.51044
chr1	340	348	2.92885
chr1	348	351	2.51044
chr1	351	356	2.09203
chr1	356	357	1.67363
chr1	357	359	1.25522
chr1	359	365	0.418407
chr1	365	377	0.836813
chr1	377	380	0.418407
chr1	380	408	0.836813
chr1	408	410	0.418407
chr1	410	411	0.0
chr1	411	443	0.418407
chr1	443	451	0.0
chr1	451	482	0.836813
chr1	482	494	0.0
chr1	494	537	0.418407
chr1	537	545	0.0
chr1	545	588	0.418407
chr1	588	651	0.0
chr1	651	652	0.418407
chr1	652	691	1.25522
chr1	691	695	0.836813
chr1	695	724	0.0
chr1	724	766	0.418407
chr1	766	784	0.0
chr1	784	822	0.418407
chr1	822	825	0.836813
chr1	825	828	1.67363
chr1	828	847	1.25522
chr1	847	855	1.67363
chr1	855	858	2.09203
chr1	858	864	1.67363
chr1	864	865	1.25522
chr1	865	868	0.836813
chr1	868	877	1.67363
chr1	877	893	1.25522
chr1	893	911	0.836813
chr1	911	915	0.0
chr1	915	937	0.418407
chr1	937	958	0.836813
chr1	958	973	0.418407
chr1	973	975	0.836813
chr1	975	976	1.67363
chr1	976	977	2.09203
chr1	977	980	2.51044
chr1	980	985	2.09203
chr1	985	987	2.51044
chr1	987	994	2.92885
chr1	994	996	3.34725
chr1	996	1003	3.76566
chr1	1003	1007	4.18407
chr1	1007	1016	5.43928
chr1	1016	1018	5.02088
chr1	1018	1020	3.76566
chr1	1020	1021	4.18407
chr1	1021	1025	3.76566
chr1	1025	1037	2.92885
chr1	1037	1038	2.51044
chr1	1038	1039	2.92885
chr1	1039	1046	2.51044
chr1	1046	1048	2.09203
chr1	1048	1050	1.67363
chr1	1050	1054	0.836813
chr1	1054	1060	0.418407
chr1	1060	1064	1.25522
chr1	1064	1065	1.67363
chr1	1065	1068	2.09203
chr1	1068	1080	2.51044
chr1	1080	1086	2.92885
chr1	1086	1098	3.34725
chr1	1098	1100	3.76566
chr1	1100	1101	2.92885
chr1	1101	1104	3.34725
chr1	1104	1106	4.18407
chr1	1106	1110	3.34725
chr1	1110	1119	2.92885
chr1	1119	1123	2.51044
chr1	1123	1128	2.09203
chr1	1128	1130	1.67363
chr1	1130	1131	2.09203
chr1	1131	1133	2.51044
chr1	1133	1134	2.92885
chr1	1134	1140	3.34725
chr1	1140	1142	2.92885
chr1	1142	1144	3.34725
chr1	1144	1146	2.92885
chr1	1146	1152	2.09203
chr1	1152	1159	2.92885
chr1	1159	1161	3.76566
chr1	1161	1164	3.34725
chr1	1164	1172	4.18407
chr1	1172	1173	5.02088
chr1	1173	1175	4.60247
chr1	1175	1176	5.02088
chr1	1176	1177	4.60247
chr1	1177	1179	4.18407
chr1	1179	1182	4.60247
chr1	1182	1184	5.02088
chr1	1184	1186	4.60247
chr1	1186	1191	5.02088
chr1	1191	1195	5.43928
chr1	1195	1200	4.60247
chr1	1200	1202	4.18407
chr1	1202	1205	3.34725
chr1	1205	1207	3.76566
chr1	1207	1209	2.92885
chr1	1209	1214	3.34725
chr1	1214	1215	3.76566
chr1	1215	1217	2.92885
chr1	1217	1222	3.34725
chr1	1222	1224	2.92885
chr1	1224	1227	2.51044
chr1	1227	1231	2.09203
chr1	1231	1238	1.67363
chr1	1238	1240	1.25522
chr1	1240	1241	0.836813
chr1	1241	1245	1.25522
chr1	1245	1251	0.836813
chr1	1251	1257	1.25522
chr1	1257	1284	0.836813
chr1	1284	1289	0.418407
chr1	1289	1293	0.836813
chr1	1293	1300	0.418407
chr1	1300	1301	0.836813
chr1	1301	1328	1.25522
chr1	1328	1334	0.836813
chr1	1334	1335	1.25522
chr1	1335	1343	1.67363
chr1	1343	1344	1.25522
chr1	1344	1347	0.836813
chr1	1347	1362	1.25522
chr1	1362	1377	0.836813
chr1	1377	1388	0.418407
chr1	1388	1410	0.0
chr1	1410	1426	0.418407
chr1	1426	1439	0.836813
chr1	1439	1443	1.25522
chr1	1443	1448	1.67363
chr1	1448	1450	2.09203
chr1	1450	1451	2.51044
chr1	1451	1452	2.92885
chr1	1452	1453	3.34725
chr1	1453	1454	4.18407
chr1	1454	1469	3.76566
chr1	1469	1477	3.34725
chr1	1477	1482	2.92885
chr1	1482	1485	2.51044
chr1	1485	1488	2.09203
chr1	1488	1489	1.25522
chr1	1489	1493	0.836813
chr1	1493	1494	1.25522
chr1	1494	1500	0.836813
chr1	1500	1527	1.25522
chr1	1527	1531	1.67363
chr1	1531	1533	1.25522
chr1	1533	1538	0.836813
chr1	1538	1552	0.418407
chr1	1552	1553	1.25522
chr1	1553	1554	1.67363
chr1	1554	1555	2.09203
chr1	1555	1557	2.51044
chr1	1557	1570	2.92885
chr1	1570	1586	2.51044
chr1	1586	1589	2.92885
chr1	1589	1593	3.34725
chr1	1593	1594	2.51044
chr1	1594	1596	2.92885
chr1	1596	1597	2.51044
chr1	1597	1598	2.09203
chr1	1598	1608	1.67363
chr1	1608	1627	2.51044
chr1	1627	1632	2.09203
chr1	1632	1636	1.67363
chr1	1636	1637	2.09203
chr1	1637	1638	1.67363
chr1	1638	1651	2.09203
chr1	1651	1652	1.25522
chr1	1652	1656	1.67363
chr1	1656	1660	2.09203
chr1	1660	1677	2.51044
chr1	1677	1678	2.09203
chr1	1678	1680	2.51044
chr1	1680	1686	2.09203
chr1	1686	1695	1.67363
chr1	1695	1700	1.25522
chr1	1700	1702	0.836813
chr1	1702	1703	0.418407
chr1	1703	1717	0.836813
chr1	1717	1722	1.25522
chr1	1722	1730	2.09203
chr1	1730	1738	2.51044
chr1	1738	1746	2.92885
chr1	1746	1750	2.51044
chr1	1750	1757	2.92885
chr1	1757	1759	2.09203
chr1	1759	1764	1.67363
chr1	1764	1766	1.25522
chr1	1766	1772	1.67363
chr1	1772	1776	1.25522
chr1	1776	1781	2.09203
chr1	1781	1784	1.67363
chr1	1784	1793	2.09203
chr1	1793	1808	1.67363
chr1	1808	1809	1.25522
chr1	1809	1817	2.09203
chr1	1817	1826	1.25522
chr1	1826	1851	0.836813
chr1	1851	1867	0.0
chr1	1867	1869	0.418407
chr1	1869	1895	0.836813
chr1	1895	1909	0.418407
chr1	1909	1912	0.836813
chr1	1912	1947	0.418407
chr1	1947	2089	0.0
chr1	2089	2100	0.418407
chr1	2100	2102	0.836813
chr1	2102	2124	1.25522
chr1	2124	2129	1.67363
chr1	2129	2138	1.25522
chr1	2138	2144	1.67363
chr1	2144	2145	1.25522
chr1	2145	2167	0.836813
chr1	2167	2176	0.418407
chr1	2176	2181	0.836813
chr1	2181	2218	0.418407
chr1	2218	2277	0.0
chr1	2277	2280	0.418407
chr1	2280	2281	0.836813
chr1	2281	2288	1.25522
chr1	2288	2302	1.67363
chr1	2302	2303	2.09203
chr1	2303	2317	2.51044
chr1	2317	2319	2.09203
chr1	2319	2322	1.67363
chr1	2322	2323	1.25522
chr1	2323	2331	0.836813
chr1	2331	2345	0.418407
chr1	2345	2394	0.0
chr1	2394	2409	0.418407
chr1	2409	2420	0.836813
chr1	2420	2433	1.25522
chr1	2433	2447	0.836813
chr1	2447	2454	0.418407
chr1	2454	2470	0.836813
chr1	2470	2493	1.25522
chr1	2493	2497	0.836813
chr1	2497	2514	0.418407
chr1	2514	2550	0.836813
chr1	2550	2556	0.418407
chr1	2556	2596	0.0
chr1	2596	2613	0.418407
chr1	2613	2628	0.836813
chr1	2628	2639	1.25522
chr1	2639	2655	0.836813
chr1	2655	2656	0.418407
chr1	2656	2777	0.0
chr1	2777	2797	0.418407
chr1	2797	2801	0.836813
chr1	2801	2808	1.25522
chr1	2808	2820	1.67363
chr1	2820	2840	1.25522
chr1	2840	2845	0.836813
chr1	2845	2851	0.418407
chr1	2851	2892	0.0
chr1	2892	2905	0.418407
chr1	2905	2934	0.836813
chr1	2934	2935	0.418407
chr1	2935	3070	0.0
chr1	3070	3113	0.418407
chr1	3113	3179	0.0
chr1	3179	3222	0.418407
chr1	3222	3224	0.0
chr1	3224	3238	0.418407
chr1	3238	3266	0.836813
chr1	3266	3276	0.418407
chr1	3276	3288	0.0
chr1	3288	3316	0.418407
chr1	3316	3331	0.836813
chr1	3331	3358	0.418407
chr1	3358	3445	0.0
chr1	3445	3451	0.418407
chr1	3451	3487	0.836813
chr1	3487	3493	0.418407
chr1	3493	3505	0.0
chr1	3505	3547	0.418407
chr1	3547	3583	0.0
chr1	3583	3611	0.418407
chr1	3611	3626	0.836813
chr1	3626	3632	0.418407
chr1	3632	3654	0.836813
chr1	3654	3656	0.418407
chr1	3656	3699	0.836813
chr1	3699	3719	0.418407
chr1	3719	3762	0.0
chr1	3762	3765	0.418407
chr1	3765	3784	0.836813
chr1	3784	3805	0.418407
chr1	3805	3818	0.0
chr1	3818	3825	0.418407
chr1	3825	3854	0.836813
chr1	3854	3860	1.25522
chr1	3860	3867	0.836813
chr1	3867	3892	0.418407
chr1	3892	3894	0.0
chr1	3894	3902	0.418407
chr1	3902	3903	0.836813
chr1	3903	3908	1.25522
chr1	3908	3915	1.67363
chr1	3915	3922	2.09203
chr1	3922	3931	2.51044
chr1	3931	3935	2.92885
chr1	3935	3936	3.34725
chr1	3936	3940	3.76566
chr1	3940	3942	4.18407
chr1	3942	3944	4.60247
chr1	3944	3946	4.18407
chr1	3946	3951	3.76566
chr1	3951	3954	3.34725
chr1	3954	3955	2.92885
chr1	3955	3964	2.51044
chr1	3964	3967	2.09203
chr1	3967	3972	1.67363
chr1	3972	3977	2.09203
chr1	3977	3981	1.25522
chr1	3981	3996	0.836813
chr1	3996	3998	1.25522
chr1	3998	4015	1.67363
chr1	4015	4035	0.836813
chr1	4035	4041	0.418407
chr1	4041	4057	0.0
chr1	4057	4100	0.418407
chr1	4100	4104	0.0
chr1	4104	4147	0.418407
chr1	4147	4196	0.0
chr1	4196	4238	0.418407
chr1	4238	4254	0.0
chr1	4254	4289	0.418407
chr1	4289	4295	0.0
chr1	4295	4322	0.418407
chr1	4322	4338	0.836813
chr1	4338	4365	0.418407
chr1	4365	4372	0.0
chr1	4372	4380	0.418407
chr1	4380	4392	0.836813
chr1	4392	4399	1.25522
chr1	4399	4406	1.67363
chr1	4406	4408	2.09203
chr1	4408	4423	1.67363
chr1	4423	4429	1.25522
chr1	4429	4434	1.67363
chr1	4434	4435	1.25522
chr1	4435	4441	0.836813
chr1	4441	4442	1.25522
chr1	4442	4456	0.836813
chr1	4456	4472	1.25522
chr1	4472	4478	0.836813
chr1	4478	4483	1.25522
chr1	4483	4499	0.836813
chr1	4499	4521	0.418407
chr1	4521	4523	0.0
chr1	4523	4564	0.418407
chr1	4564	4660	0.0
chr1	4660	4703	0.418407
chr1	4703	4751	0.0
chr1	4751	4756	0.418407
chr1	4756	4793	0.836813
chr1	4793	4799	0.418407
chr1	4799	4813	0.0
chr1	4813	4845	0.418407
chr1	4845	4862	0.0
chr1	4862	4865	0.418407
chr1	4865	4898	0.836813
chr1	4898	4923	0.0
chr1	4923	4959	0.418407
chr1	4959	4965	0.836813
chr1	4965	5002	0.418407
chr1	5002	5045	0.0
chr1	5045	5087	0.418407
chr1	5087	5217	0.0
chr1	5217	5219	0.418407
chr1	5219	5260	0.836813
chr1	5260	5261	0.418407
chr1	5261	5268	0.0
chr1	5268	5274	0.418407
chr1	5274	5277	0.836813
chr1	5277	5279	1.25522
chr1	5279	5285	1.67363
chr1	5285	5295	2.09203
chr1	5295	5303	2.51044
chr1	5303	5311	2.92885
chr1	5311	5316	2.51044
chr1	5316	5320	1.67363
chr1	5320	5327	1.25522
chr1	5327	5338	0.836813
chr1	5338	5346	0.418407
chr1	5346	5352	0.0
chr1	5352	5379	0.836813
chr1	5379	5394	1.67363
chr1	5394	5407	0.836813
chr1	5407	5410	1.25522
chr1	5410	5422	1.67363
chr1	5422	5445	0.836813
chr1	5445	5448	0.418407
chr1	5448	5453	0.836813
chr1	5453	5471	0.418407
chr1	5471	5482	0.836813
chr1	5482	5486	1.25522
chr1	5486	5491	1.67363
chr1	5491	5513	1.25522
chr1	5513	5514	0.836813
chr1	5514	5515	0.418407
chr1	5515	5549	0.0
chr1	5549	5592	0.418407
chr1	5592	5597	0.0
chr1	5597	5600	0.418407
chr1	5600	5628	0.836813
chr1	5628	5633	1.25522
chr1	5633	5640	1.67363
chr1	5640	5657	0.836813
chr1	5657	5670	1.25522
chr1	5670	5675	0.836813
chr1	5675	5684	0.418407
chr1	5684	5700	0.836813
chr1	5700	5712	0.418407
chr1	5712	5718	0.836813
chr1	5718	5727	1.25522
chr1	5727	5738	0.836813
chr1	5738	5761	0.418407
chr1	5761	5795	0.0
chr1	5795	5822	0.418407
chr1	5822	5837	0.836813
chr1	5837	5859	0.418407
chr1	5859	5864	0.836813
chr1	5864	5900	0.418407
chr1	5900	5948	0.0
chr1	5948	5987	0.836813
chr1	5987	6034	0.0
chr1	6034	6076	0.418407
chr1	6076	6092	0.0
chr1	6092	6094	0.418407
chr1	6094	6126	0.836813
chr1	6126	6127	1.25522
chr1	6127	6130	1.67363
chr1	6130	6135	1.25522
chr1	6135	6137	0.836813
chr1	6137	6169	1.25522
chr1	6169	6171	0.836813
chr1	6171	6175	0.418407
chr1	6175	6183	0.0
chr1	6183	6186	0.418407
chr1	6186	6226	0.836813
chr1	6226	6229	0.418407
chr1	6229	6324	0.0
chr1	6324	6353	0.418407
chr1	6353	6362	0.836813
chr1	6362	6367	1.25522
chr1	6367	6369	0.836813
chr1	6369	6384	1.25522
chr1	6384	6386	2.51044
chr1	6386	6399	2.92885
chr1	6399	6406	2.51044
chr1	6406	6428	2.09203
chr1	6428	6429	0.836813
chr1	6429	6435	0.418407
chr1	6435	6528	0.0
chr1	6528	6566	0.418407
chr1	6566	6571	0.836813
chr1	6571	6603	0.418407
chr1	6603	6684	0.0
chr1	6684	6705	0.418407
chr1	6705	6724	0.836813
chr1	6724	6748	0.418407
chr1	6748	6953	0.0
chr1	6953	6965	0.418407
chr1	6965	6995	0.836813
chr1	6995	6997	0.418407
chr1	6997	7008	0.836813
chr1	7008	7040	0.418407
chr1	7040	7105	0.0
chr1	7105	7131	0.418407
chr1	7131	7146	0.836813
chr1	7146	7161	0.418407
chr1	7161	7208	0.0
chr1	7208	7226	0.418407
chr1	7226	7247	0.836813
chr1	7247	7250	1.25522
chr1	7250	7251	0.836813
chr1	7251	7290	0.418407
chr1	7290	7296	0.0
chr1	7296	7338	0.418407
chr1	7338	7349	0.0
chr1	7349	7369	0.418407
chr1	7369	7382	1.25522
chr1	7382	7409	0.836813
chr1	7409	7517	0.0
chr1	7517	7534	0.418407
chr1	7534	7543	0.836813
chr1	7543	7550	1.25522
chr1	7550	7557	1.67363
chr1	7557	7559	2.09203
chr1	7559	7577	1.67363
chr1	7577	7585	1.25522
chr1	7585	7593	0.836813
chr1	7593	7601	0.418407
chr1	7601	7615	0.0
chr1	7615	7658	0.418407
chr1	7658	7681	0.0
chr1	7681	7724	0.418407
chr1	7724	7808	0.0
chr1	7808	7839	0.418407
chr1	7839	7851	0.836813
chr1	7851	7859	0.418407
chr1	7859	7916	0.0
chr1	7916	7936	0.418407
chr1	7936	7959	0.836813
chr1	7959	7962	0.418407
chr1	7962	8054	0.0
chr1	8054	8067	0.418407
chr1	8067	8074	0.836813
chr1	8074	8091	1.25522
chr1	8091	8110	1.67363
chr1	8110	8117	1.25522
chr1	8117	8128	0.836813
chr1	8128	8134	1.25522
chr1	8134	8142	0.836813
chr1	8142	8154	1.25522
chr1	8154	8181	0.836813
chr1	8181	8186	0.418407
chr1	8186	8251	0.0
chr1	8251	8260	0.418407
chr1	8260	8285	1.25522
chr1	8285	8304	0.836813
chr1	8304	8464	0.0
chr1	8464	8481	0.418407
chr1	8481	8507	0.836813
chr1	8507	8524	0.418407
chr1	8524	8691	0.0
chr1	8691	8699	0.418407
chr1	8699	8734	0.836813
chr1	8734	8740	0.418407
chr1	8740	8763	0.0
chr1	8763	8800	0.418407
chr1	8800	8836	0.0
chr1	8836	8848	0.418407
chr1	8848	8871	0.836813
chr1	8871	8879	1.25522
chr1	8879	8891	0.836813
chr1	8891	8910	0.418407
chr1	8910	8949	0.0
chr1	8949	8974	0.836813
chr1	8974	8987	1.25522
chr1	8987	9001	0.418407
chr1	9001	9016	0.836813
chr1	9016	9025	0.418407
chr1	9025	9044	0.836813
chr1	9044	9141	0.418407
chr1	9141	9192	0.0
chr1	9192	9205	0.418407
chr1	9205	9224	0.836813
chr1	9224	9229	0.418407
chr1	9229	9269	0.0
chr1	9269	9288	0.418407
chr1	9288	9311	0.836813
chr1	9311	9332	0.418407
chr1	9332	9392	0.0
chr1	9392	9422	0.418407
chr1	9422	9424	0.836813
chr1	9424	9439	0.418407
chr1	9439	9450	0.836813
chr1	9450	9464	1.25522
chr1	9464	9479	0.836813
chr1	9479	9482	1.25522
chr1	9482	9492	0.836813
chr1	9492	9509	0.418407
chr1	9509	9524	0.0
chr1	9524	9567	0.418407
chr1	9567	9630	0.0
chr1	9630	9637	0.418407
chr1	9637	9658	0.836813
chr1	9658	9673	1.25522
chr1	9673	9674	0.836813
chr1	9674	9677	0.418407
chr1	9677	9679	0.836813
chr1	9679	9693	0.418407
chr1	9693	9720	0.836813
chr1	9720	9736	0.418407
chr1	9736	9858	0.0
chr1	9858	9901	0.418407
chr1	9901	9930	0.0
chr1	9930	9942	0.418407
chr1	9942	9954	0.836813
chr1	9954	9973	1.25522
chr1	9973	9976	0.836813
chr1	9976	9984	1.25522
chr1	9984	9994	0.836813
chr1	9994	9997	1.25522
chr1	9997	10006	0.836813
chr1	10006	10021	0.418407
chr1	10021	10024	0.836813
chr1	10024	10036	1.25522
chr1	10036	10050	0.836813
chr1	10050	10064	1.25522
chr1	10064	10066	0.836813
chr1	10066	10081	0.418407
chr1	10081	10093	0.836813
chr1	10093	10123	0.418407
chr1	10123	10138	0.0
chr1	10138	10180	0.418407
chr1	10180	10205	0.0
chr1	10205	10248	0.418407
chr1	10248	10282	0.0
chr1	10282	10325	0.418407
chr1	10325	10431	0.0
chr1	10431	10435	1.25522
chr1	10435	10461	1.67363
chr1	10461	10473	2.09203
chr1	10473	10474	0.836813
chr1	10474	10504	0.418407
chr1	10504	10519	0.0
chr1	10519	10520	0.418407
chr1	10520	10521	0.836813
chr1	10521	10552	1.25522
chr1	10552	10555	0.836813
chr1	10555	10563	0.418407
chr1	10563	10584	0.0
chr1	10584	10585	0.418407
chr1	10585	10599	0.836813
chr1	10599	10627	1.25522
chr1	10627	10628	0.836813
chr1	10628	10635	0.418407
chr1	10635	10636	0.836813
chr1	10636	10643	1.25522
chr1	10643	10660	0.836813
chr1	10660	10662	1.25522
chr1	10662	10665	1.67363
chr1	10665	10674	2.51044
chr1	10674	10678	2.09203
chr1	10678	10691	1.67363
chr1	10691	10697	2.51044
chr1	10697	10698	2.09203
chr1	10698	10703	2.51044
chr1	10703	10704	2.09203
chr1	10704	10705	2.51044
chr1	10705	10708	2.09203
chr1	10708	10709	1.67363
chr1	10709	10734	2.09203
chr1	10734	10741	1.25522
chr1	10741	10745	0.836813
chr1	10745	10746	1.25522
chr1	10746	10751	0.836813
chr1	10751	10766	0.418407
chr1	10766	10772	0.836813
chr1	10772	10788	1.25522
chr1	10788	10801	0.836813
chr1	10801	10811	0.418407
chr1	10811	10813	0.0
chr1	10813	10850	0.418407
chr1	10850	10856	0.836813
chr1	10856	10857	0.418407
chr1	10857	10870	0.836813
chr1	10870	10893	1.25522
chr1	10893	10900	0.836813
chr1	10900	10901	0.418407
chr1	10901	10903	0.836813
chr1	10903	10944	0.418407
chr1	10944	11070	0.0
chr1	11070	11110	0.418407
chr1	11110	11112	0.836813
chr1	11112	11121	0.418407
chr1	11121	11153	1.25522
chr1	11153	11162	0.836813
chr1	11162	11174	0.0
chr1	11174	11192	0.418407
chr1	11192	11197	1.67363
chr1	11197	11205	1.25522
chr1	11205	11211	1.67363
chr1	11211	11235	2.09203
chr1	11235	11248	0.836813
chr1	11248	11251	0.418407
chr1	11251	11253	0.836813
chr1	11253	11254	1.25522
chr1	11254	11265	0.836813
chr1	11265	11268	1.25522
chr1	11268	11286	1.67363
chr1	11286	11287	2.09203
chr1	11287	11288	2.51044
chr1	11288	11297	1.67363
chr1	11297	11304	2.09203
chr1	11304	11308	1.67363
chr1	11308	11329	1.25522
chr1	11329	11330	0.836813
chr1	11330	11339	0.418407
chr1	11339	11340	0.0
chr1	11340	11363	0.418407
chr1	11363	11372	1.25522
chr1	11372	11379	0.836813
chr1	11379	11381	1.25522
chr1	11381	11395	1.67363
chr1	11395	11403	2.09203
chr1	11403	11404	1.67363
chr1	11404	11410	1.25522
chr1	11410	11421	1.67363
chr1	11421	11423	1.25522
chr1	11423	11436	0.836813
chr1	11436	11474	0.418407
chr1	11474	11504	0.0
chr1	11504	11510	0.418407
chr1	11510	11516	0.836813
chr1	11516	11518	1.25522
chr1	11518	11547	1.67363
chr1	11547	11553	1.25522
chr1	11553	11559	0.836813
chr1	11559	11561	0.418407
chr1	11561	11564	0.0
chr1	11564	11567	0.418407
chr1	11567	11573	0.836813
chr1	11573	11602	0.418407
chr1	11602	11607	1.25522
chr1	11607	11611	0.836813
chr1	11611	11642	1.67363
chr1	11642	11643	0.836813
chr1	11643	11656	0.418407
chr1	11656	11661	0.836813
chr1	11661	11688	1.25522
chr1	11688	11699	0.836813
chr1	11699	11704	0.418407
chr1	11704	11818	0.0
chr1	11818	11845	0.418407
chr1	11845	11846	0.836813
chr1	11846	11851	1.25522
chr1	11851	11873	0.836813
chr1	11873	11886	1.67363
chr1	11886	11888	2.09203
chr1	11888	11916	1.25522
chr1	11916	11927	0.418407
chr1	11927	11973	0.0
chr1	11973	11979	0.418407
chr1	11979	11981	0.836813
chr1	11981	11986	1.25522
chr1	11986	12005	1.67363
chr1	12005	12007	1.25522
chr1	12007	12016	1.67363
chr1	12016	12024	1.25522
chr1	12024	12028	0.836813
chr1	12028	12037	0.418407
chr1	12037	12051	0.836813
chr1	12051	12064	0.418407
chr1	12064	12073	0.0
chr1	12073	12101	0.836813
chr1	12101	12116	0.418407
chr1	12116	12129	0.0
chr1	12129	12173	0.418407
chr1	12173	12209	0.0
chr1	12209	12227	0.418407
chr1	12227	12236	0.836813
chr1	12236	12251	1.25522
chr1	12251	12252	1.67363
chr1	12252	12257	1.25522
chr1	12257	12267	0.836813
chr1	12267	12272	1.25522
chr1	12272	12273	1.67363
chr1	12273	12277	2.09203
chr1	12277	12284	1.67363
chr1	12284	12288	2.09203
chr1	12288	12310	1.67363
chr1	12310	12315	1.25522
chr1	12315	12316	0.836813
chr1	12316	12318	0.418407
chr1	12318	12334	0.0
chr1	12334	12377	0.418407
chr1	12377	12395	0.0
chr1	12395	12396	0.836813
chr1	12396	12399	1.25522
chr1	12399	12401	1.67363
chr1	12401	12404	2.09203
chr1	12404	12405	2.51044
chr1	12405	12409	2.92885
chr1	12409	12413	3.34725
chr1	12413	12422	3.76566
chr1	12422	12433	4.18407
chr1	12433	12434	4.60247
chr1	12434	12435	4.18407
chr1	12435	12438	4.60247
chr1	12438	12439	4.18407
chr1	12439	12442	3.76566
chr1	12442	12444	3.34725
chr1	12444	12448	2.51044
chr1	12448	12452	2.09203
chr1	12452	12454	1.67363
chr1	12454	12457	1.25522
chr1	12457	12468	0.836813
chr1	12468	12478	0.418407
chr1	12478	12493	0.0
chr1	12493	12505	0.418407
chr1	12505	12535	0.836813
chr1	12535	12548	0.418407
chr1	12548	12556	0.0
chr1	12556	12570	0.418407
chr1	12570	12589	0.836813
chr1	12589	12599	1.25522
chr1	12599	12608	0.836813
chr1	12608	12609	1.67363
chr1	12609	12613	2.09203
chr1	12613	12614	1.25522
chr1	12614	12646	2.09203
chr1	12646	12647	1.25522
chr1	12647	12651	1.67363
chr1	12651	12657	0.836813
chr1	12657	12690	0.418407
chr1	12690	12702	0.0
chr1	12702	12705	0.418407
chr1	12705	12718	0.836813
chr1	12718	12721	1.25522
chr1	12721	12743	1.67363
chr1	12743	12745	1.25522
chr1	12745	12748	0.836813
chr1	12748	12754	0.418407
chr1	12754	12756	0.836813
chr1	12756	12774	0.418407
chr1	12774	12783	0.836813
chr1	12783	12797	0.418407
chr1	12797	12846	0.0
chr1	12846	12857	0.836813
chr1	12857	12861	1.25522
chr1	12861	12864	2.09203
chr1	12864	12881	2.51044
chr1	12881	12889	2.92885
chr1	12889	12898	2.09203
chr1	12898	12900	2.51044
chr1	12900	12924	0.836813
chr1	12924	12941	0.418407
chr1	12941	12967	0.0
chr1	12967	12971	0.418407
chr1	12971	12979	0.836813
chr1	12979	12997	1.25522
chr1	12997	13000	1.67363
chr1	13000	13011	2.09203
chr1	13011	13014	1.67363
chr1	13014	13021	1.25522
chr1	13021	13040	0.836813
chr1	13040	13095	0.0
chr1	13095	13138	0.418407
chr1	13138	13199	0.0
chr1	13199	13228	0.418407
chr1	13228	13242	0.836813
chr1	13242	13251	0.418407
chr1	13251	13252	0.836813
chr1	13252	13269	1.25522
chr1	13269	13293	0.836813
chr1	13293	13337	0.418407
chr1	13337	13373	0.0
chr1	13373	13389	0.418407
chr1	13389	13393	0.836813
chr1	13393	13416	1.25522
chr1	13416	13419	0.836813
chr1	13419	13423	1.25522
chr1	13423	13432	1.67363
chr1	13432	13434	1.25522
chr1	13434	13462	0.836813
chr1	13462	13463	0.418407
chr1	13463	13465	0.836813
chr1	13465	13486	0.418407
chr1	13486	13493	0.836813
chr1	13493	13498	1.25522
chr1	13498	13504	0.836813
chr1	13504	13509	1.25522
chr1	13509	13515	1.67363
chr1	13515	13529	2.09203
chr1	13529	13535	1.67363
chr1	13535	13539	1.25522
chr1	13539	13545	0.836813
chr1	13545	13549	1.25522
chr1	13549	13552	0.836813
chr1	13552	13567	0.418407
chr1	13567	13568	0.836813
chr1	13568	13569	1.25522
chr1	13569	13578	1.67363
chr1	13578	13587	2.09203
chr1	13587	13593	1.67363
chr1	13593	13594	2.51044
chr1	13594	13607	2.92885
chr1	13607	13608	2.51044
chr1	13608	13611	2.09203
chr1	13611	13612	1.67363
chr1	13612	13614	1.25522
chr1	13614	13626	1.67363
chr1	13626	13633	2.09203
chr1	13633	13635	1.67363
chr1	13635	13637	1.25522
chr1	13637	13651	0.836813
chr1	13651	13657	0.418407
chr1	13657	13658	0.836813
chr1	13658	13699	0.418407
chr1	13699	13710	0.0
chr1	13710	13732	0.418407
chr1	13732	13737	0.836813
chr1	13737	13753	1.25522
chr1	13753	13775	0.836813
chr1	13775	13780	0.418407
chr1	13780	13781	0.836813
chr1	13781	13806	0.418407
chr1	13806	13808	0.836813
chr1	13808	13822	1.25522
chr1	13822	13849	0.836813
chr1	13849	13851	0.418407
chr1	13851	13863	0.0
chr1	13863	13877	0.418407
chr1	13877	13906	1.25522
chr1	13906	13920	0.836813
chr1	13920	14051	0.0
chr1	14051	14053	0.418407
chr1	14053	14094	0.836813
chr1	14094	14096	0.418407
chr1	14096	14159	0.0
chr1	14159	14182	0.418407
chr1	14182	14194	0.836813
chr1	14194	14209	0.418407
chr1	14209	14287	0.0
chr1	14287	14290	0.418407
chr1	14290	14329	0.836813
chr1	14329	14332	0.418407
chr1	14332	14347	0.0
chr1	14347	14356	0.836813
chr1	14356	14388	1.25522
chr1	14388	14390	0.418407
chr1	14390	14398	0.0
chr1	14398	14419	0.418407
chr1	14419	14441	0.836813
chr1	14441	14445	0.418407
chr1	14445	14492	0.0
chr1	14492	14535	0.418407
chr1	14535	14645	0.0
chr1	14645	14687	0.418407
chr1	14687	14690	0.0
chr1	14690	14721	0.418407
chr1	14721	14724	0.0
chr1	14724	14766	0.418407
chr1	14766	14797	0.0
chr1	14797	14799	0.418407
chr1	14799	14807	0.836813
chr1	14807	14828	1.25522
chr1	14828	14839	1.67363
chr1	14839	14840	1.25522
chr1	14840	14850	0.836813
chr1	14850	14871	0.418407
chr1	14871	14874	0.0
chr1	14874	14917	0.418407
chr1	14917	15141	0.0
chr1	15141	15143	0.418407
chr1	15143	15160	1.67363
chr1	15160	15180	2.09203
chr1	15180	15181	2.51044
chr1	15181	15182	2.92885
chr1	15182	15184	3.34725
chr1	15184	15185	2.92885
chr1	15185	15191	1.67363
chr1	15191	15198	2.09203
chr1	15198	15203	2.51044
chr1	15203	15220	2.09203
chr1	15220	15221	1.67363
chr1	15221	15222	2.09203
chr1	15222	15224	1.67363
chr1	15224	15226	1.25522
chr1	15226	15241	0.836813
chr1	15241	15262	0.418407
chr1	15262	15264	0.836813
chr1	15264	15305	0.418407
chr1	15305	15313	0.0
chr1	15313	15355	0.418407
chr1	15355	15438	0.0
chr1	15438	15482	0.418407
chr1	15482	15513	0.0
chr1	15513	15514	0.418407
chr1	15514	15539	0.836813
chr1	15539	15554	1.25522
chr1	15554	15557	0.836813
chr1	15557	15582	0.418407
chr1	15582	15651	0.0
chr1	15651	15694	0.418407
chr1	15694	15704	0.0
chr1	15704	15746	0.418407
chr1	15746	15762	0.0
chr1	15762	15797	0.418407
chr1	15797	15910	0.0
chr1	15910	15916	0.418407
chr1	15916	15944	0.836813
chr1	15944	15953	1.25522
chr1	15953	15959	0.836813
chr1	15959	15987	0.418407
chr1	15987	16130	0.0
chr1	16130	16165	0.418407
chr1	16165	16168	0.836813
chr1	16168	16173	1.25522
chr1	16173	16193	0.836813
chr1	16193	16208	1.25522
chr1	16208	16210	0.836813
chr1	16210	16235	0.418407
chr1	16235	16255	0.0
chr1	16255	16265	0.836813
chr1	16265	16275	1.25522
chr1	16275	16282	1.67363
chr1	16282	16298	2.09203
chr1	16298	16308	1.25522
chr1	16308	16317	0.418407
chr1	16317	16318	0.836813
chr1	16318	16319	1.25522
chr1	16319	16325	1.67363
chr1	16325	16356	1.25522
chr1	16356	16357	0.836813
chr1	16357	16358	0.418407
chr1	16358	16409	0.0
chr1	16409	16410	0.418407
chr1	16410	16444	0.836813
chr1	16444	16453	0.418407
chr1	16453	16484	0.0
chr1	16484	16527	0.418407
chr1	16527	16758	0.0
chr1	16758	16785	0.418407
chr1	16785	16787	0.836813
chr1	16787	16795	1.25522
chr1	16795	16797	0.836813
chr1	16797	16804	1.25522
chr1	16804	16814	1.67363
chr1	16814	16815	2.09203
chr1	16815	16821	2.51044
chr1	16821	16828	2.92885
chr1	16828	16829	2.51044
chr1	16829	16830	2.09203
chr1	16830	16840	1.67363
chr1	16840	16852	1.25522
chr1	16852	16857	1.67363
chr1	16857	16858	1.25522
chr1	16858	16864	0.836813
chr1	16864	16895	0.418407
chr1	16895	16934	0.0
chr1	16934	16956	0.418407
chr1	16956	16961	0.836813
chr1	16961	16977	1.25522
chr1	16977	16996	0.836813
chr1	16996	16998	0.418407
chr1	16998	17112	0.0
chr1	17112	17128	0.836813
chr1	17128	17155	1.25522
chr1	17155	17170	0.418407
chr1	17170	17433	0.0
chr1	17433	17468	0.418407
chr1	17468	17469	0.0
chr1	17469	17471	0.418407
chr1	17471	17495	0.836813
chr1	17495	17514	0.418407
chr1	17514	17545	0.0
chr1	17545	17586	0.418407
chr1	17586	17588	0.836813
chr1	17588	17604	0.418407
chr1	17604	17608	0.0
chr1	17608	17641	0.418407
chr1	17641	17654	0.0
chr1	17654	17676	0.418407
chr1	17676	17696	0.836813
chr1	17696	17707	0.418407
chr1	17707	17710	0.836813
chr1	17710	17719	1.67363
chr1	17719	17735	1.25522
chr1	17735	17749	0.836813
chr1	17749	17753	1.25522
chr1	17753	17776	0.418407
chr1	17776	17792	0.836813
chr1	17792	17798	0.418407
chr1	17798	17801	0.836813
chr1	17801	17819	1.25522
chr1	17819	17821	0.836813
chr1	17821	17831	1.25522
chr1	17831	17841	0.836813
chr1	17841	17853	0.418407
chr1	17853	17860	0.836813
chr1	17860	17862	0.418407
chr1	17862	17886	0.0
chr1	17886	17888	0.836813
chr1	17888	17893	1.25522
chr1	17893	17916	1.67363
chr1	17916	17918	1.25522
chr1	17918	17931	0.836813
chr1	17931	17936	0.418407
chr1	17936	17971	0.0
chr1	17971	18006	0.418407
chr1	18006	18183	0.0
chr1	18183	18184	0.418407
chr1	18184	18189	0.836813
chr1	18189	18220	1.25522
chr1	18220	18226	0.836813
chr1	18226	18237	0.418407
chr1	18237	18260	0.0
chr1	18260	18280	0.418407
chr1	18280	18303	0.836813
chr1	18303	18323	0.418407
chr1	18323	18398	0.0
chr1	18398	18441	0.418407
chr1	18441	18444	0.0
chr1	18444	18487	0.836813
chr1	18487	18496	0.0
chr1	18496	18520	0.418407
chr1	18520	18538	0.836813
chr1	18538	18543	0.418407
chr1	18543	18581	0.0
chr1	18581	18611	0.418407
chr1	18611	18624	0.836813
chr1	18624	18636	0.418407
chr1	18636	18653	0.836813
chr1	18653	18679	0.418407
chr1	18679	18688	0.0
chr1	18688	18698	0.418407
chr1	18698	18719	0.836813
chr1	18719	18731	1.25522
chr1	18731	18732	0.836813
chr1	18732	18735	1.25522
chr1	18735	18741	1.67363
chr1	18741	18750	1.25522
chr1	18750	18762	1.67363
chr1	18762	18768	1.25522
chr1	18768	18778	0.836813
chr1	18778	18789	0.418407
chr1	18789	18793	1.25522
chr1	18793	18832	0.836813
chr1	18832	18891	0.0
chr1	18891	18901	0.418407
chr1	18901	18931	0.836813
chr1	18931	18937	0.418407
chr1	18937	19143	0.0
chr1	19143	19162	0.418407
chr1	19162	19185	0.836813
chr1	19185	19205	0.418407
chr1	19205	19280	0.0
