# Supplementary material for: Structural modularity of the XIST ribonucleoprotein complex
Source: Nat Commun. 2020 Dec 2;11:6163. doi: 10.1038/s41467-020-20040-3 (PMC7710737; doi:10.1038/s41467-020-20040-3)
Supplement: Supplementary file 6 — Source Data [file 41467_2020_20040_MOESM6_ESM.zip › sourcedata/fig2efgi/K562_SRSF7_2_neg_XIST_1_hsXIST.bedgraph]

chr1	0	32	0.0
chr1	32	46	0.385599
chr1	46	48	1.5424
chr1	48	49	2.69919
chr1	49	50	3.08479
chr1	50	52	3.47039
chr1	52	55	3.85599
chr1	55	57	4.24159
chr1	57	64	4.62719
chr1	64	66	5.01279
chr1	66	67	5.39839
chr1	67	70	5.78399
chr1	70	71	6.55519
chr1	71	74	7.32639
chr1	74	78	7.71199
chr1	78	79	8.09758
chr1	79	85	7.71199
chr1	85	86	7.32639
chr1	86	88	7.71199
chr1	88	90	7.32639
chr1	90	91	6.55519
chr1	91	94	5.39839
chr1	94	95	5.01279
chr1	95	98	4.62719
chr1	98	99	4.24159
chr1	99	100	3.85599
chr1	100	101	3.08479
chr1	101	102	2.69919
chr1	102	110	2.3136
chr1	110	111	2.69919
chr1	111	112	1.928
chr1	112	113	1.5424
chr1	113	114	1.1568
chr1	114	115	0.385599
chr1	115	148	0.771199
chr1	148	150	0.385599
chr1	150	201	0.0
chr1	201	211	0.385599
chr1	211	241	0.771199
chr1	241	252	0.385599
chr1	252	260	0.0
chr1	260	277	0.385599
chr1	277	303	0.771199
chr1	303	305	0.385599
chr1	305	307	0.771199
chr1	307	318	1.1568
chr1	318	327	0.771199
chr1	327	339	1.1568
chr1	339	341	0.771199
chr1	341	349	1.5424
chr1	349	361	1.1568
chr1	361	368	0.771199
chr1	368	375	1.1568
chr1	375	384	1.5424
chr1	384	399	0.771199
chr1	399	408	0.385599
chr1	408	410	0.771199
chr1	410	426	0.385599
chr1	426	443	0.771199
chr1	443	451	0.385599
chr1	451	456	1.1568
chr1	456	469	1.5424
chr1	469	494	1.1568
chr1	494	497	0.385599
chr1	497	509	0.0
chr1	509	513	0.385599
chr1	513	525	0.771199
chr1	525	531	1.1568
chr1	531	534	1.5424
chr1	534	546	1.1568
chr1	546	563	1.5424
chr1	563	566	1.1568
chr1	566	577	0.771199
chr1	577	585	0.385599
chr1	585	610	0.0
chr1	610	640	0.385599
chr1	640	671	0.0
chr1	671	697	0.385599
chr1	697	699	0.771199
chr1	699	713	1.1568
chr1	713	729	0.771199
chr1	729	738	0.385599
chr1	738	753	0.0
chr1	753	795	0.385599
chr1	795	807	0.0
chr1	807	810	0.385599
chr1	810	823	0.771199
chr1	823	825	1.5424
chr1	825	826	2.3136
chr1	826	827	2.69919
chr1	827	830	3.08479
chr1	830	849	3.47039
chr1	849	850	3.08479
chr1	850	852	2.69919
chr1	852	856	3.08479
chr1	856	859	3.47039
chr1	859	863	3.08479
chr1	863	865	2.3136
chr1	865	866	1.928
chr1	866	867	1.5424
chr1	867	875	0.771199
chr1	875	878	0.385599
chr1	878	892	0.771199
chr1	892	900	0.385599
chr1	900	904	0.771199
chr1	904	906	0.385599
chr1	906	922	0.771199
chr1	922	940	0.385599
chr1	940	964	0.0
chr1	964	973	0.385599
chr1	973	974	0.771199
chr1	974	980	1.1568
chr1	980	985	1.5424
chr1	985	993	2.3136
chr1	993	999	3.47039
chr1	999	1003	3.85599
chr1	1003	1007	4.24159
chr1	1007	1010	3.85599
chr1	1010	1013	4.24159
chr1	1013	1015	4.62719
chr1	1015	1017	4.24159
chr1	1017	1022	3.85599
chr1	1022	1025	3.47039
chr1	1025	1033	2.69919
chr1	1033	1035	2.3136
chr1	1035	1037	1.928
chr1	1037	1040	1.5424
chr1	1040	1042	1.1568
chr1	1042	1051	0.771199
chr1	1051	1068	0.0
chr1	1068	1069	0.385599
chr1	1069	1072	0.771199
chr1	1072	1085	1.1568
chr1	1085	1091	1.5424
chr1	1091	1096	1.928
chr1	1096	1101	2.3136
chr1	1101	1105	2.69919
chr1	1105	1112	2.3136
chr1	1112	1116	1.928
chr1	1116	1124	2.3136
chr1	1124	1125	1.928
chr1	1125	1137	1.5424
chr1	1137	1142	1.1568
chr1	1142	1152	0.771199
chr1	1152	1159	1.1568
chr1	1159	1172	0.771199
chr1	1172	1178	1.1568
chr1	1178	1189	1.5424
chr1	1189	1195	2.3136
chr1	1195	1196	1.928
chr1	1196	1204	1.5424
chr1	1204	1218	1.1568
chr1	1218	1220	1.5424
chr1	1220	1222	1.1568
chr1	1222	1232	0.771199
chr1	1232	1243	0.385599
chr1	1243	1269	0.771199
chr1	1269	1271	1.1568
chr1	1271	1286	1.5424
chr1	1286	1293	1.1568
chr1	1293	1296	1.5424
chr1	1296	1305	1.928
chr1	1305	1309	1.5424
chr1	1309	1312	1.928
chr1	1312	1314	1.5424
chr1	1314	1320	1.1568
chr1	1320	1324	1.5424
chr1	1324	1325	1.928
chr1	1325	1333	2.3136
chr1	1333	1335	2.69919
chr1	1335	1338	2.3136
chr1	1338	1345	1.928
chr1	1345	1350	2.3136
chr1	1350	1353	1.928
chr1	1353	1355	2.69919
chr1	1355	1362	3.08479
chr1	1362	1365	2.69919
chr1	1365	1366	2.3136
chr1	1366	1368	1.928
chr1	1368	1377	2.3136
chr1	1377	1378	1.928
chr1	1378	1382	2.3136
chr1	1382	1387	1.928
chr1	1387	1395	1.5424
chr1	1395	1396	1.1568
chr1	1396	1414	0.385599
chr1	1414	1438	0.0
chr1	1438	1444	0.385599
chr1	1444	1453	0.771199
chr1	1453	1481	1.1568
chr1	1481	1484	0.771199
chr1	1484	1492	0.385599
chr1	1492	1533	0.0
chr1	1533	1567	0.385599
chr1	1567	1575	0.771199
chr1	1575	1577	0.385599
chr1	1577	1578	0.771199
chr1	1578	1584	1.1568
chr1	1584	1586	1.5424
chr1	1586	1588	1.928
chr1	1588	1596	2.3136
chr1	1596	1608	2.69919
chr1	1608	1610	2.3136
chr1	1610	1614	1.928
chr1	1614	1617	2.3136
chr1	1617	1618	2.69919
chr1	1618	1620	3.47039
chr1	1620	1624	3.08479
chr1	1624	1627	2.69919
chr1	1627	1628	2.3136
chr1	1628	1631	3.08479
chr1	1631	1634	2.69919
chr1	1634	1635	3.08479
chr1	1635	1636	3.47039
chr1	1636	1638	4.62719
chr1	1638	1639	5.01279
chr1	1639	1640	4.62719
chr1	1640	1644	5.39839
chr1	1644	1646	5.78399
chr1	1646	1649	6.55519
chr1	1649	1654	6.94079
chr1	1654	1656	6.55519
chr1	1656	1657	6.94079
chr1	1657	1659	6.55519
chr1	1659	1661	5.78399
chr1	1661	1671	6.16959
chr1	1671	1672	5.39839
chr1	1672	1675	5.78399
chr1	1675	1676	5.39839
chr1	1676	1677	5.78399
chr1	1677	1678	4.24159
chr1	1678	1680	4.62719
chr1	1680	1682	4.24159
chr1	1682	1684	3.85599
chr1	1684	1685	4.24159
chr1	1685	1689	4.62719
chr1	1689	1691	4.24159
chr1	1691	1700	3.85599
chr1	1700	1704	3.47039
chr1	1704	1708	3.08479
chr1	1708	1710	3.47039
chr1	1710	1712	3.08479
chr1	1712	1713	2.69919
chr1	1713	1715	3.08479
chr1	1715	1718	2.69919
chr1	1718	1719	1.928
chr1	1719	1721	2.3136
chr1	1721	1728	1.928
chr1	1728	1729	1.5424
chr1	1729	1735	1.1568
chr1	1735	1738	1.5424
chr1	1738	1739	1.1568
chr1	1739	1741	1.5424
chr1	1741	1751	1.928
chr1	1751	1759	2.3136
chr1	1759	1763	1.928
chr1	1763	1782	1.5424
chr1	1782	1784	1.1568
chr1	1784	1785	0.771199
chr1	1785	1790	0.385599
chr1	1790	1808	0.771199
chr1	1808	1828	1.1568
chr1	1828	1829	0.771199
chr1	1829	1851	0.385599
chr1	1851	1896	0.0
chr1	1896	1902	0.385599
chr1	1902	1932	0.771199
chr1	1932	1939	1.1568
chr1	1939	1945	0.771199
chr1	1945	1947	0.0
chr1	1947	1976	0.385599
chr1	1976	2098	0.0
chr1	2098	2100	0.385599
chr1	2100	2102	0.771199
chr1	2102	2122	1.1568
chr1	2122	2123	1.5424
chr1	2123	2127	1.928
chr1	2127	2128	2.3136
chr1	2128	2130	2.69919
chr1	2130	2134	3.08479
chr1	2134	2138	2.69919
chr1	2138	2144	3.08479
chr1	2144	2145	2.69919
chr1	2145	2156	2.3136
chr1	2156	2158	2.69919
chr1	2158	2163	3.08479
chr1	2163	2164	2.69919
chr1	2164	2168	1.928
chr1	2168	2173	1.5424
chr1	2173	2174	1.1568
chr1	2174	2175	1.5424
chr1	2175	2178	2.3136
chr1	2178	2179	3.08479
chr1	2179	2180	3.47039
chr1	2180	2184	4.62719
chr1	2184	2187	5.01279
chr1	2187	2195	5.39839
chr1	2195	2197	5.78399
chr1	2197	2198	5.39839
chr1	2198	2203	5.01279
chr1	2203	2206	5.39839
chr1	2206	2214	5.78399
chr1	2214	2215	6.16959
chr1	2215	2216	7.32639
chr1	2216	2217	7.71199
chr1	2217	2218	7.32639
chr1	2218	2221	5.78399
chr1	2221	2222	5.39839
chr1	2222	2223	4.24159
chr1	2223	2227	3.85599
chr1	2227	2228	3.47039
chr1	2228	2233	3.08479
chr1	2233	2236	3.47039
chr1	2236	2237	3.08479
chr1	2237	2238	2.69919
chr1	2238	2244	2.3136
chr1	2244	2247	2.69919
chr1	2247	2253	3.08479
chr1	2253	2256	2.3136
chr1	2256	2259	1.5424
chr1	2259	2266	1.1568
chr1	2266	2278	0.771199
chr1	2278	2280	1.1568
chr1	2280	2290	0.771199
chr1	2290	2321	0.385599
chr1	2321	2469	0.0
chr1	2469	2479	0.385599
chr1	2479	2495	0.771199
chr1	2495	2513	0.385599
chr1	2513	2514	0.771199
chr1	2514	2555	0.385599
chr1	2555	2571	0.0
chr1	2571	2612	0.385599
chr1	2612	2614	0.0
chr1	2614	2655	0.385599
chr1	2655	2685	0.0
chr1	2685	2721	0.385599
chr1	2721	2909	0.0
chr1	2909	2952	0.385599
chr1	2952	3263	0.0
chr1	3263	3273	0.385599
chr1	3273	3306	0.771199
chr1	3306	3309	0.385599
chr1	3309	3452	0.0
chr1	3452	3491	0.385599
chr1	3491	3572	0.0
chr1	3572	3593	0.385599
chr1	3593	3613	0.771199
chr1	3613	3614	0.385599
chr1	3614	3637	0.771199
chr1	3637	3656	0.385599
chr1	3656	3787	0.0
chr1	3787	3811	0.385599
chr1	3811	3813	0.0
chr1	3813	3825	0.385599
chr1	3825	3842	0.771199
chr1	3842	3856	1.1568
chr1	3856	3858	0.771199
chr1	3858	3866	1.1568
chr1	3866	3885	0.771199
chr1	3885	3899	0.385599
chr1	3899	3907	0.0
chr1	3907	3909	0.385599
chr1	3909	3950	0.771199
chr1	3950	3952	0.385599
chr1	3952	3960	0.0
chr1	3960	3962	0.385599
chr1	3962	3996	0.771199
chr1	3996	4000	0.385599
chr1	4000	4188	0.0
chr1	4188	4232	0.385599
chr1	4232	4249	0.0
chr1	4249	4254	0.385599
chr1	4254	4290	0.771199
chr1	4290	4296	0.385599
chr1	4296	4394	0.0
chr1	4394	4436	0.385599
chr1	4436	4672	0.0
chr1	4672	4714	0.385599
chr1	4714	4716	0.0
chr1	4716	4733	0.385599
chr1	4733	4763	0.771199
chr1	4763	4776	1.1568
chr1	4776	4797	0.771199
chr1	4797	4805	0.385599
chr1	4805	5045	0.0
chr1	5045	5083	0.385599
chr1	5083	5217	0.0
chr1	5217	5234	0.385599
chr1	5234	5260	0.771199
chr1	5260	5277	0.385599
chr1	5277	5405	0.0
chr1	5405	5449	0.385599
chr1	5449	5460	0.0
chr1	5460	5466	0.385599
chr1	5466	5501	0.771199
chr1	5501	5502	0.385599
chr1	5502	5520	0.0
chr1	5520	5561	0.385599
chr1	5561	5582	0.0
chr1	5582	5611	0.385599
chr1	5611	5620	0.771199
chr1	5620	5653	0.385599
chr1	5653	5660	0.0
chr1	5660	5661	0.385599
chr1	5661	5702	0.771199
chr1	5702	5840	0.0
chr1	5840	5845	0.385599
chr1	5845	5875	0.771199
chr1	5875	5883	0.385599
chr1	5883	5902	0.0
chr1	5902	5945	0.385599
chr1	5945	5994	0.0
chr1	5994	6003	0.385599
chr1	6003	6028	0.771199
chr1	6028	6045	0.385599
chr1	6045	6067	0.0
chr1	6067	6071	0.385599
chr1	6071	6085	0.771199
chr1	6085	6086	1.1568
chr1	6086	6107	1.5424
chr1	6107	6112	1.1568
chr1	6112	6126	0.771199
chr1	6126	6129	0.385599
chr1	6129	6131	0.0
chr1	6131	6174	0.385599
chr1	6174	6295	0.0
chr1	6295	6305	0.385599
chr1	6305	6313	0.771199
chr1	6313	6318	1.1568
chr1	6318	6321	1.5424
chr1	6321	6340	1.928
chr1	6340	6348	2.3136
chr1	6348	6354	1.928
chr1	6354	6356	2.3136
chr1	6356	6361	1.928
chr1	6361	6363	1.5424
chr1	6363	6371	1.1568
chr1	6371	6381	1.928
chr1	6381	6383	1.5424
chr1	6383	6394	1.1568
chr1	6394	6396	0.771199
chr1	6396	6414	0.385599
chr1	6414	6658	0.0
chr1	6658	6660	0.385599
chr1	6660	6697	0.771199
chr1	6697	6699	0.385599
chr1	6699	6711	0.0
chr1	6711	6754	0.385599
chr1	6754	6758	0.0
chr1	6758	6801	0.385599
chr1	6801	6867	0.0
chr1	6867	6909	0.385599
chr1	6909	6913	0.0
chr1	6913	6943	0.385599
chr1	6943	6946	0.771199
chr1	6946	6954	0.385599
chr1	6954	6959	0.771199
chr1	6959	6967	1.5424
chr1	6967	6970	2.69919
chr1	6970	6980	3.08479
chr1	6980	6982	2.69919
chr1	6982	6989	2.3136
chr1	6989	6995	2.69919
chr1	6995	7000	2.3136
chr1	7000	7002	1.5424
chr1	7002	7011	1.1568
chr1	7011	7013	0.771199
chr1	7013	7075	0.385599
chr1	7075	7095	0.0
chr1	7095	7138	0.385599
chr1	7138	7145	0.0
chr1	7145	7179	0.385599
chr1	7179	7188	0.0
chr1	7188	7199	0.385599
chr1	7199	7241	0.771199
chr1	7241	7249	0.385599
chr1	7249	7259	0.771199
chr1	7259	7267	1.1568
chr1	7267	7291	0.771199
chr1	7291	7297	0.385599
chr1	7297	7317	0.0
chr1	7317	7351	0.385599
chr1	7351	7551	0.0
chr1	7551	7557	0.385599
chr1	7557	7579	0.771199
chr1	7579	7594	0.385599
chr1	7594	7638	0.0
chr1	7638	7660	0.385599
chr1	7660	7681	0.771199
chr1	7681	7703	0.385599
chr1	7703	7790	0.0
chr1	7790	7793	0.385599
chr1	7793	7821	0.771199
chr1	7821	7833	1.1568
chr1	7833	7836	0.771199
chr1	7836	7861	0.385599
chr1	7861	8073	0.0
chr1	8073	8102	0.385599
chr1	8102	8115	0.771199
chr1	8115	8126	0.385599
chr1	8126	8139	0.771199
chr1	8139	8166	0.385599
chr1	8166	8272	0.0
chr1	8272	8293	0.385599
chr1	8293	8309	0.771199
chr1	8309	8324	0.385599
chr1	8324	8330	0.771199
chr1	8330	8353	0.385599
chr1	8353	8355	0.0
chr1	8355	8357	0.771199
chr1	8357	8368	1.1568
chr1	8368	8391	0.771199
chr1	8391	8397	0.385599
chr1	8397	8503	0.0
chr1	8503	8523	0.385599
chr1	8523	8529	0.771199
chr1	8529	8546	1.1568
chr1	8546	8566	0.771199
chr1	8566	8569	0.385599
chr1	8569	8610	0.0
chr1	8610	8631	0.385599
chr1	8631	8636	0.0
chr1	8636	8657	0.385599
chr1	8657	8679	0.771199
chr1	8679	8699	0.385599
chr1	8699	8836	0.0
chr1	8836	8842	0.771199
chr1	8842	8850	1.1568
chr1	8850	8869	1.5424
chr1	8869	8879	1.1568
chr1	8879	8882	0.771199
chr1	8882	8893	0.385599
chr1	8893	9010	0.0
chr1	9010	9046	0.385599
chr1	9046	9052	0.771199
chr1	9052	9088	0.385599
chr1	9088	9096	0.0
chr1	9096	9097	0.385599
chr1	9097	9138	0.771199
chr1	9138	9175	0.0
chr1	9175	9211	0.385599
chr1	9211	9258	0.0
chr1	9258	9274	0.385599
chr1	9274	9301	0.771199
chr1	9301	9316	0.385599
chr1	9316	9353	0.0
chr1	9353	9389	0.385599
chr1	9389	9421	0.0
chr1	9421	9465	0.385599
chr1	9465	9515	0.0
chr1	9515	9549	0.385599
chr1	9549	9648	0.0
chr1	9648	9687	0.385599
chr1	9687	9758	0.0
chr1	9758	9801	0.385599
chr1	9801	9808	0.0
chr1	9808	9809	0.385599
chr1	9809	9818	1.1568
chr1	9818	9832	1.5424
chr1	9832	9851	1.928
chr1	9851	9852	1.5424
chr1	9852	9857	0.771199
chr1	9857	9875	0.385599
chr1	9875	9897	0.0
chr1	9897	9907	0.385599
chr1	9907	9923	0.771199
chr1	9923	9930	1.1568
chr1	9930	9934	1.5424
chr1	9934	9939	1.928
chr1	9939	9950	1.5424
chr1	9950	9953	1.1568
chr1	9953	9954	1.5424
chr1	9954	9966	1.928
chr1	9966	9972	1.5424
chr1	9972	9995	1.1568
chr1	9995	9997	0.771199
chr1	9997	10010	0.385599
chr1	10010	10012	0.771199
chr1	10012	10042	0.385599
chr1	10042	10050	0.0
chr1	10050	10087	0.385599
chr1	10087	10111	0.0
chr1	10111	10145	0.385599
chr1	10145	10146	0.771199
chr1	10146	10149	1.1568
chr1	10149	10153	1.5424
chr1	10153	10161	1.1568
chr1	10161	10174	1.5424
chr1	10174	10177	1.1568
chr1	10177	10186	1.5424
chr1	10186	10192	1.1568
chr1	10192	10204	0.771199
chr1	10204	10210	0.385599
chr1	10210	10225	0.0
chr1	10225	10268	0.385599
chr1	10268	10312	0.0
chr1	10312	10354	0.385599
chr1	10354	10435	0.0
chr1	10435	10477	0.385599
chr1	10477	10520	0.0
chr1	10520	10562	0.385599
chr1	10562	10584	0.0
chr1	10584	10586	0.771199
chr1	10586	10597	1.1568
chr1	10597	10598	1.5424
chr1	10598	10615	1.928
chr1	10615	10617	1.5424
chr1	10617	10629	1.1568
chr1	10629	10637	0.771199
chr1	10637	10640	1.1568
chr1	10640	10674	0.385599
chr1	10674	10703	0.0
chr1	10703	10746	0.385599
chr1	10746	10753	0.0
chr1	10753	10758	0.385599
chr1	10758	10785	0.771199
chr1	10785	10801	0.385599
chr1	10801	10830	0.0
chr1	10830	10848	0.385599
chr1	10848	10849	0.771199
chr1	10849	10850	1.1568
chr1	10850	10851	1.5424
chr1	10851	10859	1.928
chr1	10859	10860	2.69919
chr1	10860	10869	3.08479
chr1	10869	10876	2.69919
chr1	10876	10879	3.08479
chr1	10879	10891	3.47039
chr1	10891	10892	2.69919
chr1	10892	10893	2.3136
chr1	10893	10896	1.928
chr1	10896	10900	1.5424
chr1	10900	10901	1.1568
chr1	10901	10918	0.771199
chr1	10918	10921	0.385599
chr1	10921	11109	0.0
chr1	11109	11138	0.385599
chr1	11138	11145	0.0
chr1	11145	11152	0.385599
chr1	11152	11176	0.771199
chr1	11176	11188	1.1568
chr1	11188	11195	0.771199
chr1	11195	11208	0.385599
chr1	11208	11266	0.0
chr1	11266	11269	1.1568
chr1	11269	11272	1.5424
chr1	11272	11274	2.3136
chr1	11274	11283	2.69919
chr1	11283	11285	3.08479
chr1	11285	11286	3.47039
chr1	11286	11293	3.85599
chr1	11293	11294	4.24159
chr1	11294	11296	5.01279
chr1	11296	11306	5.78399
chr1	11306	11308	5.39839
chr1	11308	11310	5.01279
chr1	11310	11311	4.62719
chr1	11311	11312	4.24159
chr1	11312	11315	3.85599
chr1	11315	11316	3.47039
chr1	11316	11317	3.85599
chr1	11317	11320	3.47039
chr1	11320	11326	3.85599
chr1	11326	11327	3.47039
chr1	11327	11329	3.85599
chr1	11329	11330	3.47039
chr1	11330	11331	2.69919
chr1	11331	11334	3.85599
chr1	11334	11335	3.47039
chr1	11335	11336	3.85599
chr1	11336	11338	3.47039
chr1	11338	11339	3.08479
chr1	11339	11340	3.47039
chr1	11340	11345	3.85599
chr1	11345	11347	4.24159
chr1	11347	11350	4.62719
chr1	11350	11351	5.01279
chr1	11351	11355	5.39839
chr1	11355	11358	6.16959
chr1	11358	11360	5.78399
chr1	11360	11363	6.16959
chr1	11363	11365	6.94079
chr1	11365	11366	7.71199
chr1	11366	11371	8.86878
chr1	11371	11372	8.48318
chr1	11372	11374	9.25438
chr1	11374	11376	9.63998
chr1	11376	11382	10.0256
chr1	11382	11385	9.25438
chr1	11385	11386	9.63998
chr1	11386	11392	10.0256
chr1	11392	11393	9.63998
chr1	11393	11395	9.25438
chr1	11395	11396	9.63998
chr1	11396	11397	9.25438
chr1	11397	11401	8.86878
chr1	11401	11402	9.63998
chr1	11402	11404	8.86878
chr1	11404	11405	8.09758
chr1	11405	11406	7.71199
chr1	11406	11407	6.16959
chr1	11407	11408	5.01279
chr1	11408	11410	4.24159
chr1	11410	11413	4.62719
chr1	11413	11415	4.24159
chr1	11415	11416	3.85599
chr1	11416	11417	4.24159
chr1	11417	11419	3.85599
chr1	11419	11424	3.47039
chr1	11424	11426	3.08479
chr1	11426	11428	3.47039
chr1	11428	11429	3.08479
chr1	11429	11430	2.69919
chr1	11430	11431	2.3136
chr1	11431	11432	2.69919
chr1	11432	11436	3.47039
chr1	11436	11440	3.85599
chr1	11440	11442	3.08479
chr1	11442	11444	4.62719
chr1	11444	11448	5.01279
chr1	11448	11450	5.39839
chr1	11450	11453	5.78399
chr1	11453	11454	5.39839
chr1	11454	11457	5.78399
chr1	11457	11458	6.16959
chr1	11458	11459	5.78399
chr1	11459	11467	6.16959
chr1	11467	11468	5.78399
chr1	11468	11471	6.16959
chr1	11471	11474	5.78399
chr1	11474	11475	5.39839
chr1	11475	11477	4.62719
chr1	11477	11479	4.24159
chr1	11479	11485	3.85599
chr1	11485	11486	2.69919
chr1	11486	11488	2.3136
chr1	11488	11490	1.928
chr1	11490	11494	1.5424
chr1	11494	11496	1.1568
chr1	11496	11497	1.5424
chr1	11497	11510	1.1568
chr1	11510	11511	1.5424
chr1	11511	11514	1.1568
chr1	11514	11533	1.5424
chr1	11533	11538	1.928
chr1	11538	11542	2.3136
chr1	11542	11543	3.08479
chr1	11543	11557	3.47039
chr1	11557	11558	3.08479
chr1	11558	11562	2.69919
chr1	11562	11568	2.3136
chr1	11568	11571	1.928
chr1	11571	11574	1.5424
chr1	11574	11578	1.928
chr1	11578	11581	2.3136
chr1	11581	11582	1.5424
chr1	11582	11583	0.771199
chr1	11583	11593	1.1568
chr1	11593	11602	1.5424
chr1	11602	11603	1.928
chr1	11603	11615	2.69919
chr1	11615	11621	2.3136
chr1	11621	11625	1.928
chr1	11625	11627	1.5424
chr1	11627	11636	1.928
chr1	11636	11642	1.5424
chr1	11642	11645	2.3136
chr1	11645	11649	1.1568
chr1	11649	11652	1.5424
chr1	11652	11653	1.928
chr1	11653	11655	2.3136
chr1	11655	11657	2.69919
chr1	11657	11660	3.08479
chr1	11660	11663	3.47039
chr1	11663	11675	3.08479
chr1	11675	11683	3.47039
chr1	11683	11692	2.69919
chr1	11692	11695	2.3136
chr1	11695	11697	1.5424
chr1	11697	11700	1.1568
chr1	11700	11701	0.771199
chr1	11701	11706	0.385599
chr1	11706	11718	0.771199
chr1	11718	11748	0.385599
chr1	11748	11774	0.0
chr1	11774	11787	0.385599
chr1	11787	11790	0.771199
chr1	11790	11793	1.1568
chr1	11793	11794	1.5424
chr1	11794	11795	1.928
chr1	11795	11804	2.3136
chr1	11804	11814	2.69919
chr1	11814	11817	3.08479
chr1	11817	11818	2.69919
chr1	11818	11820	3.85599
chr1	11820	11821	4.24159
chr1	11821	11822	4.62719
chr1	11822	11823	4.24159
chr1	11823	11833	4.62719
chr1	11833	11836	5.01279
chr1	11836	11838	4.62719
chr1	11838	11847	3.85599
chr1	11847	11851	5.78399
chr1	11851	11855	4.62719
chr1	11855	11857	5.01279
chr1	11857	11860	4.62719
chr1	11860	11862	4.24159
chr1	11862	11863	4.62719
chr1	11863	11864	4.24159
chr1	11864	11866	5.39839
chr1	11866	11867	5.78399
chr1	11867	11868	6.55519
chr1	11868	11870	6.94079
chr1	11870	11872	7.32639
chr1	11872	11873	7.71199
chr1	11873	11875	8.09758
chr1	11875	11877	7.71199
chr1	11877	11878	8.09758
chr1	11878	11884	8.48318
chr1	11884	11887	8.86878
chr1	11887	11888	8.48318
chr1	11888	11890	8.86878
chr1	11890	11891	6.94079
chr1	11891	11892	8.48318
chr1	11892	11894	10.0256
chr1	11894	11898	10.4112
chr1	11898	11899	10.0256
chr1	11899	11902	9.25438
chr1	11902	11905	8.86878
chr1	11905	11907	9.25438
chr1	11907	11909	8.48318
chr1	11909	11910	7.71199
chr1	11910	11913	7.32639
chr1	11913	11916	6.16959
chr1	11916	11920	5.78399
chr1	11920	11921	5.39839
chr1	11921	11924	5.01279
chr1	11924	11925	4.62719
chr1	11925	11929	3.85599
chr1	11929	11932	3.47039
chr1	11932	11934	2.69919
chr1	11934	11939	0.771199
chr1	11939	11953	0.385599
chr1	11953	11955	1.1568
chr1	11955	11958	1.5424
chr1	11958	11973	1.928
chr1	11973	11988	2.3136
chr1	11988	11993	1.928
chr1	11993	11996	1.5424
chr1	11996	11998	0.771199
chr1	11998	12016	0.385599
chr1	12016	12054	0.0
chr1	12054	12072	0.385599
chr1	12072	12078	0.771199
chr1	12078	12086	1.1568
chr1	12086	12095	1.5424
chr1	12095	12114	1.1568
chr1	12114	12120	0.771199
chr1	12120	12129	0.385599
chr1	12129	12167	0.0
chr1	12167	12210	0.385599
chr1	12210	12219	0.0
chr1	12219	12224	0.385599
chr1	12224	12231	0.771199
chr1	12231	12262	1.1568
chr1	12262	12266	0.771199
chr1	12266	12272	0.385599
chr1	12272	12334	0.0
chr1	12334	12365	0.771199
chr1	12365	12370	0.385599
chr1	12370	12385	0.0
chr1	12385	12386	0.385599
chr1	12386	12399	0.771199
chr1	12399	12415	1.1568
chr1	12415	12428	1.5424
chr1	12428	12429	1.1568
chr1	12429	12433	0.771199
chr1	12433	12454	0.385599
chr1	12454	12505	0.0
chr1	12505	12517	0.385599
chr1	12517	12523	0.771199
chr1	12523	12531	1.1568
chr1	12531	12556	0.771199
chr1	12556	12586	0.0
chr1	12586	12610	0.385599
chr1	12610	12613	0.771199
chr1	12613	12614	1.1568
chr1	12614	12618	1.5424
chr1	12618	12624	2.3136
chr1	12624	12628	2.69919
chr1	12628	12632	2.3136
chr1	12632	12640	2.69919
chr1	12640	12642	3.08479
chr1	12642	12643	3.47039
chr1	12643	12645	2.69919
chr1	12645	12650	3.08479
chr1	12650	12655	3.47039
chr1	12655	12656	3.85599
chr1	12656	12657	3.47039
chr1	12657	12661	3.08479
chr1	12661	12666	2.3136
chr1	12666	12675	2.69919
chr1	12675	12684	2.3136
chr1	12684	12688	1.928
chr1	12688	12690	1.5424
chr1	12690	12691	1.928
chr1	12691	12692	2.3136
chr1	12692	12693	3.85599
chr1	12693	12697	4.24159
chr1	12697	12700	3.85599
chr1	12700	12701	4.24159
chr1	12701	12704	4.62719
chr1	12704	12705	4.24159
chr1	12705	12706	4.62719
chr1	12706	12709	5.01279
chr1	12709	12710	4.62719
chr1	12710	12711	5.01279
chr1	12711	12712	5.39839
chr1	12712	12719	5.78399
chr1	12719	12720	6.55519
chr1	12720	12723	6.94079
chr1	12723	12725	7.32639
chr1	12725	12726	7.71199
chr1	12726	12727	8.09758
chr1	12727	12728	9.25438
chr1	12728	12730	9.63998
chr1	12730	12732	9.25438
chr1	12732	12733	8.48318
chr1	12733	12734	8.86878
chr1	12734	12735	9.25438
chr1	12735	12736	8.86878
chr1	12736	12739	8.48318
chr1	12739	12741	8.86878
chr1	12741	12742	8.48318
chr1	12742	12743	8.86878
chr1	12743	12744	8.48318
chr1	12744	12746	8.86878
chr1	12746	12748	9.25438
chr1	12748	12751	8.48318
chr1	12751	12753	8.86878
chr1	12753	12756	8.48318
chr1	12756	12757	7.32639
chr1	12757	12764	7.71199
chr1	12764	12769	6.94079
chr1	12769	12770	5.39839
chr1	12770	12774	5.01279
chr1	12774	12775	4.62719
chr1	12775	12782	4.24159
chr1	12782	12783	3.47039
chr1	12783	12785	3.85599
chr1	12785	12788	3.47039
chr1	12788	12792	3.08479
chr1	12792	12793	2.69919
chr1	12793	12797	3.08479
chr1	12797	12800	3.47039
chr1	12800	12802	3.85599
chr1	12802	12805	4.24159
chr1	12805	12806	4.62719
chr1	12806	12813	5.01279
chr1	12813	12819	4.24159
chr1	12819	12823	4.62719
chr1	12823	12824	4.24159
chr1	12824	12825	4.62719
chr1	12825	12826	5.01279
chr1	12826	12827	4.24159
chr1	12827	12828	4.62719
chr1	12828	12829	5.01279
chr1	12829	12832	5.39839
chr1	12832	12836	5.01279
chr1	12836	12840	4.62719
chr1	12840	12842	4.24159
chr1	12842	12843	3.47039
chr1	12843	12845	3.08479
chr1	12845	12846	2.69919
chr1	12846	12851	3.08479
chr1	12851	12857	2.69919
chr1	12857	12859	3.08479
chr1	12859	12861	3.47039
chr1	12861	12865	3.08479
chr1	12865	12866	3.47039
chr1	12866	12867	3.85599
chr1	12867	12869	3.47039
chr1	12869	12872	2.69919
chr1	12872	12873	2.3136
chr1	12873	12889	2.69919
chr1	12889	12892	2.3136
chr1	12892	12899	2.69919
chr1	12899	12900	3.08479
chr1	12900	12904	1.928
chr1	12904	12909	2.3136
chr1	12909	12910	1.928
chr1	12910	12916	3.08479
chr1	12916	12920	2.69919
chr1	12920	12924	3.08479
chr1	12924	12925	2.69919
chr1	12925	12929	3.08479
chr1	12929	12940	2.69919
chr1	12940	12942	3.08479
chr1	12942	12943	2.69919
chr1	12943	12949	2.3136
chr1	12949	12953	1.5424
chr1	12953	12956	1.1568
chr1	12956	12957	1.928
chr1	12957	12959	2.3136
chr1	12959	12962	2.69919
chr1	12962	12963	3.08479
chr1	12963	12968	2.69919
chr1	12968	12971	2.3136
chr1	12971	12976	2.69919
chr1	12976	12981	3.08479
chr1	12981	12982	3.47039
chr1	12982	12984	2.69919
chr1	12984	12986	3.08479
chr1	12986	12993	3.47039
chr1	12993	12994	4.62719
chr1	12994	12998	5.01279
chr1	12998	13006	3.47039
chr1	13006	13014	4.24159
chr1	13014	13018	3.85599
chr1	13018	13023	3.47039
chr1	13023	13026	3.08479
chr1	13026	13027	2.69919
chr1	13027	13028	3.08479
chr1	13028	13031	2.69919
chr1	13031	13036	3.08479
chr1	13036	13037	1.928
chr1	13037	13042	2.3136
chr1	13042	13046	2.69919
chr1	13046	13048	3.47039
chr1	13048	13065	3.08479
chr1	13065	13068	3.85599
chr1	13068	13073	3.08479
chr1	13073	13074	3.47039
chr1	13074	13076	3.85599
chr1	13076	13078	4.24159
chr1	13078	13084	3.08479
chr1	13084	13086	2.69919
chr1	13086	13088	3.08479
chr1	13088	13092	2.69919
chr1	13092	13098	2.3136
chr1	13098	13107	3.85599
chr1	13107	13108	3.47039
chr1	13108	13115	3.08479
chr1	13115	13118	2.3136
chr1	13118	13128	2.69919
chr1	13128	13138	2.3136
chr1	13138	13141	1.5424
chr1	13141	13156	2.3136
chr1	13156	13158	2.69919
chr1	13158	13160	2.3136
chr1	13160	13164	1.928
chr1	13164	13169	2.69919
chr1	13169	13171	3.47039
chr1	13171	13175	3.85599
chr1	13175	13180	2.69919
chr1	13180	13188	2.3136
chr1	13188	13197	2.69919
chr1	13197	13198	3.47039
chr1	13198	13201	3.85599
chr1	13201	13206	4.24159
chr1	13206	13208	3.85599
chr1	13208	13209	4.24159
chr1	13209	13212	4.62719
chr1	13212	13215	3.47039
chr1	13215	13217	3.85599
chr1	13217	13218	4.24159
chr1	13218	13222	4.62719
chr1	13222	13223	5.78399
chr1	13223	13227	6.16959
chr1	13227	13229	6.55519
chr1	13229	13235	6.94079
chr1	13235	13240	7.32639
chr1	13240	13242	6.55519
chr1	13242	13243	5.78399
chr1	13243	13246	5.39839
chr1	13246	13250	5.78399
chr1	13250	13255	5.01279
chr1	13255	13257	5.39839
chr1	13257	13258	5.78399
chr1	13258	13260	5.39839
chr1	13260	13265	4.62719
chr1	13265	13269	3.47039
chr1	13269	13272	3.08479
chr1	13272	13273	2.69919
chr1	13273	13276	2.3136
chr1	13276	13289	1.5424
chr1	13289	13298	1.1568
chr1	13298	13300	0.771199
chr1	13300	13321	0.385599
chr1	13321	13331	0.771199
chr1	13331	13364	0.385599
chr1	13364	13375	0.0
chr1	13375	13388	0.385599
chr1	13388	13389	0.771199
chr1	13389	13394	1.5424
chr1	13394	13418	1.928
chr1	13418	13423	1.5424
chr1	13423	13432	2.69919
chr1	13432	13437	1.5424
chr1	13437	13465	1.1568
chr1	13465	13471	0.0
chr1	13471	13473	0.385599
chr1	13473	13494	0.771199
chr1	13494	13507	0.385599
chr1	13507	13509	0.0
chr1	13509	13548	0.385599
chr1	13548	13550	0.771199
chr1	13550	13586	0.385599
chr1	13586	13616	0.0
chr1	13616	13623	0.385599
chr1	13623	13638	0.771199
chr1	13638	13641	1.1568
chr1	13641	13657	1.5424
chr1	13657	13659	1.928
chr1	13659	13661	1.5424
chr1	13661	13666	1.928
chr1	13666	13679	1.5424
chr1	13679	13680	1.928
chr1	13680	13684	1.5424
chr1	13684	13697	1.1568
chr1	13697	13699	1.5424
chr1	13699	13701	1.1568
chr1	13701	13704	1.5424
chr1	13704	13705	1.1568
chr1	13705	13709	1.5424
chr1	13709	13710	1.928
chr1	13710	13711	2.3136
chr1	13711	13712	2.69919
chr1	13712	13713	3.08479
chr1	13713	13721	3.47039
chr1	13721	13722	3.85599
chr1	13722	13724	3.47039
chr1	13724	13726	3.85599
chr1	13726	13731	4.24159
chr1	13731	13740	4.62719
chr1	13740	13741	4.24159
chr1	13741	13746	5.01279
chr1	13746	13748	4.62719
chr1	13748	13752	4.24159
chr1	13752	13753	3.85599
chr1	13753	13754	3.47039
chr1	13754	13755	3.85599
chr1	13755	13758	3.47039
chr1	13758	13762	3.85599
chr1	13762	13765	4.24159
chr1	13765	13767	3.85599
chr1	13767	13770	3.08479
chr1	13770	13773	3.47039
chr1	13773	13774	3.85599
chr1	13774	13778	3.47039
chr1	13778	13781	3.85599
chr1	13781	13784	3.47039
chr1	13784	13785	3.08479
chr1	13785	13786	2.69919
chr1	13786	13790	3.08479
chr1	13790	13795	3.47039
chr1	13795	13797	3.08479
chr1	13797	13798	2.69919
chr1	13798	13800	2.3136
chr1	13800	13804	1.928
chr1	13804	13805	1.5424
chr1	13805	13806	2.3136
chr1	13806	13807	2.69919
chr1	13807	13808	3.85599
chr1	13808	13809	4.62719
chr1	13809	13811	4.24159
chr1	13811	13816	4.62719
chr1	13816	13817	4.24159
chr1	13817	13826	4.62719
chr1	13826	13844	4.24159
chr1	13844	13845	3.85599
chr1	13845	13848	3.47039
chr1	13848	13849	3.08479
chr1	13849	13850	2.69919
chr1	13850	13851	1.5424
chr1	13851	13860	0.771199
chr1	13860	13864	0.385599
chr1	13864	13870	0.0
chr1	13870	13913	0.385599
chr1	13913	14046	0.0
chr1	14046	14088	0.385599
chr1	14088	14198	0.0
chr1	14198	14226	0.385599
chr1	14226	14283	0.0
chr1	14283	14320	0.385599
chr1	14320	14325	0.771199
chr1	14325	14347	0.385599
chr1	14347	14348	0.771199
chr1	14348	14363	1.1568
chr1	14363	14385	0.771199
chr1	14385	14391	0.385599
chr1	14391	14526	0.0
chr1	14526	14568	0.385599
chr1	14568	14773	0.0
chr1	14773	14774	0.385599
chr1	14774	14816	0.771199
chr1	14816	14817	0.385599
chr1	14817	14837	0.0
chr1	14837	14879	0.385599
chr1	14879	15090	0.0
chr1	15090	15126	0.385599
chr1	15126	15129	0.771199
chr1	15129	15131	1.1568
chr1	15131	15140	0.771199
chr1	15140	15165	1.1568
chr1	15165	15171	0.771199
chr1	15171	15183	0.385599
chr1	15183	15245	0.0
chr1	15245	15288	0.385599
chr1	15288	15296	0.0
chr1	15296	15339	0.385599
chr1	15339	15348	0.0
chr1	15348	15390	0.385599
chr1	15390	15450	0.0
chr1	15450	15490	0.385599
chr1	15490	15555	0.0
chr1	15555	15581	0.385599
chr1	15581	15583	0.0
chr1	15583	15626	0.385599
chr1	15626	15670	0.0
chr1	15670	15705	0.385599
chr1	15705	15913	0.0
chr1	15913	15914	0.385599
chr1	15914	15956	0.771199
chr1	15956	15957	0.385599
chr1	15957	16097	0.0
chr1	16097	16138	0.385599
chr1	16138	16143	0.0
chr1	16143	16153	0.385599
chr1	16153	16166	0.771199
chr1	16166	16168	1.1568
chr1	16168	16172	1.928
chr1	16172	16180	2.3136
chr1	16180	16187	2.69919
chr1	16187	16194	3.08479
chr1	16194	16196	2.69919
chr1	16196	16202	3.08479
chr1	16202	16208	3.47039
chr1	16208	16210	3.08479
chr1	16210	16212	2.3136
chr1	16212	16222	1.928
chr1	16222	16224	1.5424
chr1	16224	16228	1.1568
chr1	16228	16230	1.5424
chr1	16230	16238	1.1568
chr1	16238	16239	0.771199
chr1	16239	16241	0.385599
chr1	16241	16254	0.771199
chr1	16254	16260	1.1568
chr1	16260	16284	0.771199
chr1	16284	16290	0.385599
chr1	16290	16316	0.0
chr1	16316	16328	0.385599
chr1	16328	16342	0.771199
chr1	16342	16349	1.1568
chr1	16349	16359	0.771199
chr1	16359	16371	1.1568
chr1	16371	16385	0.771199
chr1	16385	16394	0.385599
chr1	16394	16401	0.771199
chr1	16401	16409	0.385599
chr1	16409	16410	0.771199
chr1	16410	16411	1.1568
chr1	16411	16424	1.5424
chr1	16424	16426	1.928
chr1	16426	16437	2.3136
chr1	16437	16443	1.928
chr1	16443	16448	1.5424
chr1	16448	16452	1.928
chr1	16452	16454	1.5424
chr1	16454	16461	1.1568
chr1	16461	16486	0.771199
chr1	16486	16491	1.1568
chr1	16491	16503	0.771199
chr1	16503	16518	0.385599
chr1	16518	16529	0.771199
chr1	16529	16533	0.385599
chr1	16533	16545	0.771199
chr1	16545	16567	0.385599
chr1	16567	16575	0.771199
chr1	16575	16602	0.385599
chr1	16602	16646	0.0
chr1	16646	16689	0.385599
chr1	16689	16814	0.0
chr1	16814	16834	0.385599
chr1	16834	16851	0.771199
chr1	16851	16874	0.385599
chr1	16874	16934	0.0
chr1	16934	16977	0.385599
chr1	16977	17028	0.0
chr1	17028	17035	0.385599
chr1	17035	17047	0.771199
chr1	17047	17070	1.928
chr1	17070	17072	1.1568
chr1	17072	17074	0.771199
chr1	17074	17086	0.385599
chr1	17086	17100	0.0
chr1	17100	17124	0.385599
chr1	17124	17143	0.771199
chr1	17143	17149	0.385599
chr1	17149	17175	0.771199
chr1	17175	17190	0.385599
chr1	17190	17191	0.0
chr1	17191	17196	0.385599
chr1	17196	17200	0.771199
chr1	17200	17220	1.1568
chr1	17220	17233	0.771199
chr1	17233	17243	0.385599
chr1	17243	17284	0.0
chr1	17284	17312	0.385599
chr1	17312	17325	0.771199
chr1	17325	17349	0.385599
chr1	17349	17545	0.0
chr1	17545	17547	0.385599
chr1	17547	17571	0.771199
chr1	17571	17590	0.385599
chr1	17590	17611	0.0
chr1	17611	17641	0.385599
chr1	17641	17645	0.0
chr1	17645	17651	0.385599
chr1	17651	17687	0.771199
chr1	17687	17694	0.385599
chr1	17694	17811	0.0
chr1	17811	17852	0.385599
chr1	17852	17854	0.771199
chr1	17854	17881	0.385599
chr1	17881	17886	0.0
chr1	17886	17929	0.385599
chr1	17929	17962	0.0
chr1	17962	18004	0.385599
chr1	18004	18030	0.0
chr1	18030	18032	0.385599
chr1	18032	18035	0.771199
chr1	18035	18071	1.1568
chr1	18071	18072	0.771199
chr1	18072	18073	0.385599
chr1	18073	18098	0.0
chr1	18098	18100	0.385599
chr1	18100	18127	0.771199
chr1	18127	18141	0.385599
chr1	18141	18182	0.0
chr1	18182	18208	0.385599
chr1	18208	18220	0.771199
chr1	18220	18222	0.385599
chr1	18222	18223	0.771199
chr1	18223	18224	1.1568
chr1	18224	18226	1.5424
chr1	18226	18230	1.928
chr1	18230	18233	2.3136
chr1	18233	18246	2.69919
chr1	18246	18260	2.3136
chr1	18260	18262	1.928
chr1	18262	18263	1.5424
chr1	18263	18266	1.1568
chr1	18266	18276	0.385599
chr1	18276	18362	0.0
chr1	18362	18404	0.385599
chr1	18404	18464	0.0
chr1	18464	18505	0.385599
chr1	18505	18510	0.0
chr1	18510	18519	0.385599
chr1	18519	18550	0.771199
chr1	18550	18553	0.385599
chr1	18553	18555	0.0
chr1	18555	18598	0.385599
chr1	18598	18634	0.0
chr1	18634	18642	0.385599
chr1	18642	18665	0.771199
chr1	18665	18675	1.1568
chr1	18675	18683	0.771199
chr1	18683	18708	0.385599
chr1	18708	18753	0.0
chr1	18753	18786	0.385599
chr1	18786	18814	0.771199
chr1	18814	18817	0.385599
chr1	18817	18821	0.771199
chr1	18821	18830	0.385599
chr1	18830	18843	0.771199
chr1	18843	18854	1.1568
chr1	18854	18856	0.771199
chr1	18856	18860	1.1568
chr1	18860	18862	0.771199
chr1	18862	18884	1.1568
chr1	18884	18887	1.5424
chr1	18887	18899	1.1568
chr1	18899	18901	0.771199
chr1	18901	18904	1.1568
chr1	18904	18905	1.5424
chr1	18905	18914	1.1568
chr1	18914	18922	0.771199
chr1	18922	18931	1.1568
chr1	18931	18932	1.5424
chr1	18932	18934	1.928
chr1	18934	18951	1.5424
chr1	18951	18956	1.928
chr1	18956	18964	2.3136
chr1	18964	18969	1.928
chr1	18969	18970	1.5424
chr1	18970	18971	1.1568
chr1	18971	18994	0.771199
chr1	18994	19000	0.385599
chr1	19000	19075	0.0
chr1	19075	19112	0.385599
chr1	19112	19145	0.0
chr1	19145	19174	0.385599
chr1	19174	19188	0.771199
chr1	19188	19217	0.385599
chr1	19217	19280	0.0
