# Supplementary material for: Structural modularity of the XIST ribonucleoprotein complex
Source: Nat Commun. 2020 Dec 2;11:6163. doi: 10.1038/s41467-020-20040-3 (PMC7710737; doi:10.1038/s41467-020-20040-3)
Supplement: Supplementary file 6 — Source Data [file 41467_2020_20040_MOESM6_ESM.zip › sourcedata/fig2efgi/K562_SND1_2_neg_XIST_1_hsXIST.bedgraph]

chr1	0	45	0.0
chr1	45	47	0.182328
chr1	47	48	0.364656
chr1	48	55	0.729311
chr1	55	59	0.911639
chr1	59	61	1.09397
chr1	61	71	1.27629
chr1	71	78	1.45862
chr1	78	81	1.27629
chr1	81	84	1.09397
chr1	84	90	1.27629
chr1	90	91	1.09397
chr1	91	92	0.911639
chr1	92	95	0.729311
chr1	95	98	0.911639
chr1	98	101	0.729311
chr1	101	103	0.911639
chr1	103	104	1.27629
chr1	104	110	1.09397
chr1	110	114	1.27629
chr1	114	116	1.09397
chr1	116	117	1.27629
chr1	117	121	1.45862
chr1	121	125	1.27629
chr1	125	127	1.09397
chr1	127	135	1.27629
chr1	135	136	1.09397
chr1	136	144	0.911639
chr1	144	155	0.729311
chr1	155	159	0.546983
chr1	159	162	0.729311
chr1	162	165	0.911639
chr1	165	170	1.09397
chr1	170	193	0.911639
chr1	193	195	1.27629
chr1	195	202	1.09397
chr1	202	203	0.911639
chr1	203	204	0.729311
chr1	204	206	0.911639
chr1	206	208	1.09397
chr1	208	226	0.911639
chr1	226	228	0.729311
chr1	228	230	0.364656
chr1	230	237	0.182328
chr1	237	241	0.364656
chr1	241	244	0.546983
chr1	244	259	0.364656
chr1	259	260	0.546983
chr1	260	280	0.729311
chr1	280	282	0.546983
chr1	282	286	0.729311
chr1	286	293	0.546983
chr1	293	294	0.729311
chr1	294	299	1.09397
chr1	299	302	0.911639
chr1	302	304	1.09397
chr1	304	305	0.911639
chr1	305	306	1.27629
chr1	306	313	1.45862
chr1	313	318	1.64095
chr1	318	323	1.45862
chr1	323	324	1.64095
chr1	324	327	2.00561
chr1	327	328	2.18793
chr1	328	335	2.55259
chr1	335	336	2.37026
chr1	336	337	2.18793
chr1	337	338	2.00561
chr1	338	341	1.82328
chr1	341	345	2.00561
chr1	345	348	1.82328
chr1	348	356	1.64095
chr1	356	357	1.45862
chr1	357	361	1.27629
chr1	361	363	1.09397
chr1	363	366	1.27629
chr1	366	367	1.45862
chr1	367	368	1.27629
chr1	368	371	1.45862
chr1	371	384	0.911639
chr1	384	390	0.546983
chr1	390	397	0.729311
chr1	397	403	0.546983
chr1	403	410	0.364656
chr1	410	411	0.546983
chr1	411	418	0.364656
chr1	418	434	0.182328
chr1	434	451	0.0
chr1	451	456	0.729311
chr1	456	469	0.911639
chr1	469	477	1.09397
chr1	477	494	1.27629
chr1	494	495	0.911639
chr1	495	496	1.09397
chr1	496	497	2.00561
chr1	497	498	2.18793
chr1	498	499	2.55259
chr1	499	503	2.37026
chr1	503	504	2.55259
chr1	504	507	2.73492
chr1	507	509	2.55259
chr1	509	512	2.73492
chr1	512	515	2.91724
chr1	515	523	2.73492
chr1	523	525	2.55259
chr1	525	536	2.37026
chr1	536	539	2.18793
chr1	539	540	1.45862
chr1	540	541	1.64095
chr1	541	543	1.45862
chr1	543	551	1.27629
chr1	551	553	1.09397
chr1	553	572	0.911639
chr1	572	576	0.729311
chr1	576	580	0.546983
chr1	580	581	0.364656
chr1	581	589	0.182328
chr1	589	594	0.0
chr1	594	603	0.182328
chr1	603	604	0.364656
chr1	604	605	0.546983
chr1	605	609	0.729311
chr1	609	623	0.911639
chr1	623	625	0.729311
chr1	625	646	0.546983
chr1	646	648	0.364656
chr1	648	649	0.182328
chr1	649	650	0.364656
chr1	650	651	0.182328
chr1	651	653	0.729311
chr1	653	658	0.911639
chr1	658	670	1.09397
chr1	670	674	1.27629
chr1	674	677	1.09397
chr1	677	678	1.27629
chr1	678	688	1.09397
chr1	688	691	0.911639
chr1	691	694	0.729311
chr1	694	695	0.546983
chr1	695	696	0.911639
chr1	696	698	1.09397
chr1	698	705	0.911639
chr1	705	730	0.729311
chr1	730	739	0.546983
chr1	739	740	0.364656
chr1	740	741	1.09397
chr1	741	742	1.27629
chr1	742	762	1.64095
chr1	762	772	1.45862
chr1	772	773	1.64095
chr1	773	776	1.45862
chr1	776	779	1.27629
chr1	779	780	1.45862
chr1	780	783	1.27629
chr1	783	785	0.729311
chr1	785	787	1.27629
chr1	787	794	1.45862
chr1	794	797	1.64095
chr1	797	805	2.37026
chr1	805	806	2.55259
chr1	806	807	2.37026
chr1	807	808	2.55259
chr1	808	815	2.37026
chr1	815	821	2.18793
chr1	821	823	2.73492
chr1	823	824	2.91724
chr1	824	825	3.09957
chr1	825	826	3.2819
chr1	826	827	3.82888
chr1	827	828	4.19354
chr1	828	831	3.82888
chr1	831	839	4.19354
chr1	839	841	3.64656
chr1	841	843	3.82888
chr1	843	848	4.37587
chr1	848	850	4.19354
chr1	850	854	4.01121
chr1	854	855	4.19354
chr1	855	858	4.37587
chr1	858	860	4.5582
chr1	860	863	4.19354
chr1	863	865	3.82888
chr1	865	867	3.2819
chr1	867	868	2.37026
chr1	868	869	2.73492
chr1	869	871	2.37026
chr1	871	872	2.18793
chr1	872	874	2.00561
chr1	874	877	1.64095
chr1	877	878	1.45862
chr1	878	879	1.64095
chr1	879	886	1.45862
chr1	886	888	1.09397
chr1	888	889	0.911639
chr1	889	890	1.09397
chr1	890	896	1.27629
chr1	896	897	1.09397
chr1	897	901	0.911639
chr1	901	906	0.729311
chr1	906	913	0.911639
chr1	913	914	1.09397
chr1	914	918	1.27629
chr1	918	921	1.45862
chr1	921	922	1.27629
chr1	922	926	1.45862
chr1	926	931	1.64095
chr1	931	933	1.45862
chr1	933	935	1.27629
chr1	935	942	1.45862
chr1	942	944	1.64095
chr1	944	950	1.82328
chr1	950	951	1.64095
chr1	951	954	1.82328
chr1	954	955	1.64095
chr1	955	956	1.82328
chr1	956	957	2.00561
chr1	957	958	2.18793
chr1	958	959	2.00561
chr1	959	960	2.18793
chr1	960	964	2.00561
chr1	964	965	2.37026
chr1	965	967	2.18793
chr1	967	969	2.37026
chr1	969	970	2.18793
chr1	970	971	2.55259
chr1	971	972	2.73492
chr1	972	973	3.09957
chr1	973	974	3.2819
chr1	974	975	3.46423
chr1	975	977	3.64656
chr1	977	980	3.82888
chr1	980	982	3.64656
chr1	982	984	3.82888
chr1	984	986	4.5582
chr1	986	990	4.37587
chr1	990	991	4.5582
chr1	991	993	4.74052
chr1	993	994	5.46983
chr1	994	997	5.28751
chr1	997	1001	4.5582
chr1	1001	1005	4.92285
chr1	1005	1007	5.46983
chr1	1007	1008	5.10518
chr1	1008	1009	5.65216
chr1	1009	1010	6.01682
chr1	1010	1011	6.19915
chr1	1011	1012	6.38147
chr1	1012	1013	6.19915
chr1	1013	1015	5.65216
chr1	1015	1016	5.28751
chr1	1016	1017	4.92285
chr1	1017	1018	4.74052
chr1	1018	1024	4.37587
chr1	1024	1025	4.19354
chr1	1025	1027	3.82888
chr1	1027	1031	4.01121
chr1	1031	1033	3.82888
chr1	1033	1037	3.64656
chr1	1037	1038	2.91724
chr1	1038	1039	2.55259
chr1	1039	1048	2.73492
chr1	1048	1050	2.37026
chr1	1050	1051	2.00561
chr1	1051	1052	1.45862
chr1	1052	1061	1.27629
chr1	1061	1062	1.09397
chr1	1062	1067	0.911639
chr1	1067	1069	1.09397
chr1	1069	1074	1.27629
chr1	1074	1077	1.45862
chr1	1077	1081	1.64095
chr1	1081	1084	1.82328
chr1	1084	1086	1.64095
chr1	1086	1091	2.00561
chr1	1091	1097	2.18793
chr1	1097	1099	2.00561
chr1	1099	1101	2.18793
chr1	1101	1102	2.91724
chr1	1102	1107	3.2819
chr1	1107	1108	3.64656
chr1	1108	1110	4.01121
chr1	1110	1112	3.82888
chr1	1112	1115	3.64656
chr1	1115	1117	4.01121
chr1	1117	1123	3.64656
chr1	1123	1125	3.46423
chr1	1125	1126	3.2819
chr1	1126	1128	3.09957
chr1	1128	1130	2.73492
chr1	1130	1132	2.91724
chr1	1132	1133	3.09957
chr1	1133	1137	3.2819
chr1	1137	1138	3.09957
chr1	1138	1139	3.2819
chr1	1139	1140	3.46423
chr1	1140	1142	3.2819
chr1	1142	1144	3.09957
chr1	1144	1151	2.37026
chr1	1151	1152	2.18793
chr1	1152	1158	2.55259
chr1	1158	1159	2.37026
chr1	1159	1161	2.73492
chr1	1161	1168	2.91724
chr1	1168	1169	3.09957
chr1	1169	1171	3.2819
chr1	1171	1174	3.09957
chr1	1174	1176	3.2819
chr1	1176	1177	2.91724
chr1	1177	1181	3.09957
chr1	1181	1182	2.91724
chr1	1182	1183	3.09957
chr1	1183	1189	2.91724
chr1	1189	1190	3.09957
chr1	1190	1191	3.2819
chr1	1191	1193	3.09957
chr1	1193	1194	2.91724
chr1	1194	1195	3.09957
chr1	1195	1200	2.73492
chr1	1200	1201	2.55259
chr1	1201	1202	2.37026
chr1	1202	1203	2.00561
chr1	1203	1204	1.82328
chr1	1204	1210	2.37026
chr1	1210	1211	2.55259
chr1	1211	1212	2.73492
chr1	1212	1216	2.37026
chr1	1216	1220	2.55259
chr1	1220	1223	2.37026
chr1	1223	1225	2.55259
chr1	1225	1228	2.37026
chr1	1228	1230	2.55259
chr1	1230	1232	2.37026
chr1	1232	1236	2.00561
chr1	1236	1237	2.18793
chr1	1237	1241	2.00561
chr1	1241	1243	1.82328
chr1	1243	1245	1.64095
chr1	1245	1246	1.45862
chr1	1246	1249	1.64095
chr1	1249	1250	2.00561
chr1	1250	1251	2.37026
chr1	1251	1253	2.73492
chr1	1253	1255	2.37026
chr1	1255	1258	2.18793
chr1	1258	1263	2.00561
chr1	1263	1268	2.18793
chr1	1268	1273	2.37026
chr1	1273	1275	2.73492
chr1	1275	1279	2.91724
chr1	1279	1280	2.73492
chr1	1280	1284	2.55259
chr1	1284	1289	2.91724
chr1	1289	1290	2.55259
chr1	1290	1291	2.73492
chr1	1291	1292	2.55259
chr1	1292	1293	2.73492
chr1	1293	1295	2.00561
chr1	1295	1296	2.18793
chr1	1296	1305	2.55259
chr1	1305	1307	2.37026
chr1	1307	1308	2.18793
chr1	1308	1310	2.00561
chr1	1310	1311	2.18793
chr1	1311	1312	2.55259
chr1	1312	1314	2.73492
chr1	1314	1316	2.55259
chr1	1316	1317	2.18793
chr1	1317	1318	2.37026
chr1	1318	1323	2.18793
chr1	1323	1324	2.55259
chr1	1324	1325	2.91724
chr1	1325	1327	3.09957
chr1	1327	1328	2.91724
chr1	1328	1331	3.09957
chr1	1331	1332	3.2819
chr1	1332	1334	3.64656
chr1	1334	1335	4.19354
chr1	1335	1336	4.5582
chr1	1336	1338	4.74052
chr1	1338	1339	4.5582
chr1	1339	1342	4.19354
chr1	1342	1343	4.37587
chr1	1343	1344	4.5582
chr1	1344	1346	4.92285
chr1	1346	1347	5.28751
chr1	1347	1348	5.83449
chr1	1348	1349	6.01682
chr1	1349	1352	6.5638
chr1	1352	1353	6.38147
chr1	1353	1354	6.5638
chr1	1354	1356	6.19915
chr1	1356	1357	6.01682
chr1	1357	1358	6.38147
chr1	1358	1360	6.5638
chr1	1360	1361	6.38147
chr1	1361	1365	6.5638
chr1	1365	1366	6.01682
chr1	1366	1369	5.65216
chr1	1369	1370	5.46983
chr1	1370	1373	4.92285
chr1	1373	1377	4.74052
chr1	1377	1380	3.2819
chr1	1380	1386	3.09957
chr1	1386	1387	2.91724
chr1	1387	1388	2.73492
chr1	1388	1392	2.00561
chr1	1392	1395	1.27629
chr1	1395	1398	0.911639
chr1	1398	1403	0.364656
chr1	1403	1408	0.182328
chr1	1408	1419	0.364656
chr1	1419	1425	0.182328
chr1	1425	1427	0.364656
chr1	1427	1434	0.546983
chr1	1434	1435	0.729311
chr1	1435	1437	0.911639
chr1	1437	1438	1.27629
chr1	1438	1439	1.45862
chr1	1439	1440	1.82328
chr1	1440	1443	2.00561
chr1	1443	1450	2.18793
chr1	1450	1451	2.55259
chr1	1451	1453	3.09957
chr1	1453	1454	3.2819
chr1	1454	1460	3.46423
chr1	1460	1462	3.82888
chr1	1462	1463	4.01121
chr1	1463	1464	3.82888
chr1	1464	1467	3.64656
chr1	1467	1468	4.01121
chr1	1468	1476	3.82888
chr1	1476	1477	3.64656
chr1	1477	1480	3.46423
chr1	1480	1481	3.09957
chr1	1481	1482	2.91724
chr1	1482	1484	2.55259
chr1	1484	1488	2.37026
chr1	1488	1492	2.18793
chr1	1492	1494	1.82328
chr1	1494	1497	1.45862
chr1	1497	1500	1.27629
chr1	1500	1501	1.82328
chr1	1501	1502	2.00561
chr1	1502	1503	2.18793
chr1	1503	1504	1.82328
chr1	1504	1509	1.64095
chr1	1509	1513	1.27629
chr1	1513	1524	1.09397
chr1	1524	1527	1.27629
chr1	1527	1528	1.45862
chr1	1528	1533	1.27629
chr1	1533	1538	0.911639
chr1	1538	1539	0.729311
chr1	1539	1543	0.546983
chr1	1543	1553	0.364656
chr1	1553	1557	0.546983
chr1	1557	1563	0.729311
chr1	1563	1567	0.546983
chr1	1567	1568	0.911639
chr1	1568	1569	1.09397
chr1	1569	1570	1.27629
chr1	1570	1571	1.09397
chr1	1571	1575	1.45862
chr1	1575	1578	1.64095
chr1	1578	1580	1.82328
chr1	1580	1581	2.18793
chr1	1581	1588	2.37026
chr1	1588	1590	2.73492
chr1	1590	1592	3.09957
chr1	1592	1593	3.2819
chr1	1593	1594	3.46423
chr1	1594	1601	3.64656
chr1	1601	1604	3.46423
chr1	1604	1610	3.64656
chr1	1610	1612	3.09957
chr1	1612	1614	2.91724
chr1	1614	1615	2.73492
chr1	1615	1616	2.91724
chr1	1616	1617	2.73492
chr1	1617	1618	2.91724
chr1	1618	1621	2.73492
chr1	1621	1622	2.37026
chr1	1622	1625	2.18793
chr1	1625	1627	2.00561
chr1	1627	1628	2.18793
chr1	1628	1631	2.37026
chr1	1631	1633	2.55259
chr1	1633	1635	2.18793
chr1	1635	1636	2.55259
chr1	1636	1637	2.37026
chr1	1637	1638	2.18793
chr1	1638	1640	2.55259
chr1	1640	1642	2.73492
chr1	1642	1643	2.91724
chr1	1643	1644	3.09957
chr1	1644	1652	3.2819
chr1	1652	1654	3.09957
chr1	1654	1656	2.91724
chr1	1656	1657	3.09957
chr1	1657	1658	3.2819
chr1	1658	1667	3.09957
chr1	1667	1668	2.55259
chr1	1668	1672	2.73492
chr1	1672	1674	2.91724
chr1	1674	1675	2.73492
chr1	1675	1676	2.91724
chr1	1676	1678	3.09957
chr1	1678	1679	2.91724
chr1	1679	1680	3.09957
chr1	1680	1681	2.73492
chr1	1681	1683	2.91724
chr1	1683	1684	2.73492
chr1	1684	1685	2.91724
chr1	1685	1686	2.55259
chr1	1686	1688	2.73492
chr1	1688	1695	2.91724
chr1	1695	1700	3.09957
chr1	1700	1701	2.91724
chr1	1701	1710	2.73492
chr1	1710	1711	2.55259
chr1	1711	1715	2.37026
chr1	1715	1717	2.18793
chr1	1717	1718	2.37026
chr1	1718	1719	2.18793
chr1	1719	1720	2.37026
chr1	1720	1721	2.18793
chr1	1721	1722	2.37026
chr1	1722	1723	2.18793
chr1	1723	1724	2.00561
chr1	1724	1726	1.45862
chr1	1726	1728	1.64095
chr1	1728	1730	1.45862
chr1	1730	1732	1.27629
chr1	1732	1733	1.45862
chr1	1733	1737	1.64095
chr1	1737	1744	1.45862
chr1	1744	1751	1.27629
chr1	1751	1757	1.45862
chr1	1757	1759	1.64095
chr1	1759	1762	1.45862
chr1	1762	1764	1.27629
chr1	1764	1767	1.09397
chr1	1767	1768	1.27629
chr1	1768	1771	1.09397
chr1	1771	1772	1.27629
chr1	1772	1774	1.82328
chr1	1774	1778	1.64095
chr1	1778	1785	1.82328
chr1	1785	1792	2.00561
chr1	1792	1796	2.18793
chr1	1796	1800	2.37026
chr1	1800	1801	2.18793
chr1	1801	1802	2.37026
chr1	1802	1805	2.00561
chr1	1805	1808	2.18793
chr1	1808	1814	1.82328
chr1	1814	1817	1.64095
chr1	1817	1818	1.82328
chr1	1818	1820	1.64095
chr1	1820	1821	1.45862
chr1	1821	1827	1.27629
chr1	1827	1828	1.45862
chr1	1828	1829	1.27629
chr1	1829	1830	1.64095
chr1	1830	1832	1.82328
chr1	1832	1833	2.00561
chr1	1833	1839	1.82328
chr1	1839	1840	1.45862
chr1	1840	1841	2.18793
chr1	1841	1843	2.55259
chr1	1843	1847	2.73492
chr1	1847	1848	3.2819
chr1	1848	1851	3.46423
chr1	1851	1855	3.64656
chr1	1855	1857	3.46423
chr1	1857	1860	4.01121
chr1	1860	1868	3.82888
chr1	1868	1869	4.19354
chr1	1869	1870	5.10518
chr1	1870	1871	5.46983
chr1	1871	1872	6.92846
chr1	1872	1873	6.74613
chr1	1873	1874	6.5638
chr1	1874	1878	6.38147
chr1	1878	1879	6.19915
chr1	1879	1881	6.38147
chr1	1881	1883	6.92846
chr1	1883	1886	5.65216
chr1	1886	1888	5.46983
chr1	1888	1889	5.65216
chr1	1889	1890	5.83449
chr1	1890	1891	5.46983
chr1	1891	1893	5.65216
chr1	1893	1894	5.83449
chr1	1894	1896	5.65216
chr1	1896	1900	5.46983
chr1	1900	1902	5.28751
chr1	1902	1908	5.10518
chr1	1908	1910	5.28751
chr1	1910	1911	5.10518
chr1	1911	1912	4.19354
chr1	1912	1913	3.2819
chr1	1913	1914	3.46423
chr1	1914	1916	2.37026
chr1	1916	1917	2.55259
chr1	1917	1921	2.37026
chr1	1921	1922	2.55259
chr1	1922	1924	2.37026
chr1	1924	1925	2.00561
chr1	1925	1926	2.18793
chr1	1926	1931	2.37026
chr1	1931	1932	2.18793
chr1	1932	1936	2.00561
chr1	1936	1937	1.82328
chr1	1937	1946	1.64095
chr1	1946	1949	1.27629
chr1	1949	1950	1.09397
chr1	1950	1959	0.911639
chr1	1959	1960	0.546983
chr1	1960	1963	0.364656
chr1	1963	1969	0.182328
chr1	1969	2057	0.0
chr1	2057	2062	0.182328
chr1	2062	2064	0.364656
chr1	2064	2069	0.546983
chr1	2069	2072	0.729311
chr1	2072	2077	1.09397
chr1	2077	2079	1.64095
chr1	2079	2089	1.82328
chr1	2089	2095	2.00561
chr1	2095	2096	1.82328
chr1	2096	2097	1.64095
chr1	2097	2102	2.00561
chr1	2102	2105	2.18793
chr1	2105	2107	2.00561
chr1	2107	2109	1.82328
chr1	2109	2114	2.00561
chr1	2114	2120	1.82328
chr1	2120	2121	1.64095
chr1	2121	2128	0.911639
chr1	2128	2134	1.09397
chr1	2134	2136	0.911639
chr1	2136	2140	1.09397
chr1	2140	2141	0.911639
chr1	2141	2144	0.729311
chr1	2144	2145	0.911639
chr1	2145	2148	0.729311
chr1	2148	2150	0.911639
chr1	2150	2154	0.729311
chr1	2154	2172	0.911639
chr1	2172	2174	1.09397
chr1	2174	2179	0.911639
chr1	2179	2180	1.09397
chr1	2180	2184	1.27629
chr1	2184	2186	1.09397
chr1	2186	2187	1.27629
chr1	2187	2195	1.09397
chr1	2195	2197	1.27629
chr1	2197	2203	1.09397
chr1	2203	2204	1.27629
chr1	2204	2212	1.09397
chr1	2212	2222	0.911639
chr1	2222	2224	0.546983
chr1	2224	2228	0.364656
chr1	2228	2231	0.182328
chr1	2231	2238	0.364656
chr1	2238	2246	0.182328
chr1	2246	2272	0.364656
chr1	2272	2273	0.546983
chr1	2273	2275	0.729311
chr1	2275	2277	0.911639
chr1	2277	2278	1.27629
chr1	2278	2279	2.18793
chr1	2279	2289	2.37026
chr1	2289	2298	2.18793
chr1	2298	2301	2.37026
chr1	2301	2303	2.55259
chr1	2303	2304	2.73492
chr1	2304	2307	2.91724
chr1	2307	2310	3.09957
chr1	2310	2311	3.2819
chr1	2311	2315	3.09957
chr1	2315	2317	2.73492
chr1	2317	2319	2.37026
chr1	2319	2320	2.18793
chr1	2320	2321	2.00561
chr1	2321	2322	1.09397
chr1	2322	2329	1.27629
chr1	2329	2333	1.82328
chr1	2333	2339	2.00561
chr1	2339	2340	2.37026
chr1	2340	2344	2.18793
chr1	2344	2346	2.00561
chr1	2346	2347	1.82328
chr1	2347	2353	1.45862
chr1	2353	2363	1.27629
chr1	2363	2364	1.09397
chr1	2364	2370	1.27629
chr1	2370	2372	1.09397
chr1	2372	2377	0.364656
chr1	2377	2379	0.546983
chr1	2379	2402	0.364656
chr1	2402	2407	0.546983
chr1	2407	2409	0.364656
chr1	2409	2411	0.182328
chr1	2411	2414	0.364656
chr1	2414	2430	0.546983
chr1	2430	2435	0.364656
chr1	2435	2436	0.546983
chr1	2436	2438	0.729311
chr1	2438	2439	0.911639
chr1	2439	2440	1.09397
chr1	2440	2441	1.27629
chr1	2441	2443	1.45862
chr1	2443	2444	1.64095
chr1	2444	2451	1.45862
chr1	2451	2452	1.82328
chr1	2452	2469	1.64095
chr1	2469	2470	2.18793
chr1	2470	2474	2.37026
chr1	2474	2475	2.55259
chr1	2475	2478	2.73492
chr1	2478	2479	2.55259
chr1	2479	2482	1.82328
chr1	2482	2486	1.64095
chr1	2486	2494	1.45862
chr1	2494	2512	1.27629
chr1	2512	2513	0.729311
chr1	2513	2518	0.911639
chr1	2518	2523	0.729311
chr1	2523	2524	0.546983
chr1	2524	2538	0.729311
chr1	2538	2543	0.911639
chr1	2543	2544	1.27629
chr1	2544	2556	1.45862
chr1	2556	2567	0.911639
chr1	2567	2571	0.729311
chr1	2571	2572	0.911639
chr1	2572	2574	1.09397
chr1	2574	2581	1.27629
chr1	2581	2585	0.911639
chr1	2585	2586	0.729311
chr1	2586	2596	0.546983
chr1	2596	2600	0.729311
chr1	2600	2601	0.911639
chr1	2601	2602	1.09397
chr1	2602	2604	1.27629
chr1	2604	2605	1.45862
chr1	2605	2607	1.64095
chr1	2607	2613	1.45862
chr1	2613	2614	1.82328
chr1	2614	2615	1.64095
chr1	2615	2622	1.45862
chr1	2622	2629	1.64095
chr1	2629	2636	1.82328
chr1	2636	2643	2.00561
chr1	2643	2644	1.82328
chr1	2644	2645	1.64095
chr1	2645	2647	1.45862
chr1	2647	2655	1.09397
chr1	2655	2661	0.546983
chr1	2661	2662	0.364656
chr1	2662	2669	0.546983
chr1	2669	2671	0.729311
chr1	2671	2675	0.546983
chr1	2675	2679	0.729311
chr1	2679	2696	0.546983
chr1	2696	2697	0.729311
chr1	2697	2704	0.546983
chr1	2704	2705	0.729311
chr1	2705	2713	0.546983
chr1	2713	2739	0.364656
chr1	2739	2747	0.182328
chr1	2747	2815	0.0
chr1	2815	2823	0.182328
chr1	2823	2838	0.364656
chr1	2838	2841	0.546983
chr1	2841	2858	0.729311
chr1	2858	2862	0.546983
chr1	2862	2870	0.364656
chr1	2870	2876	0.182328
chr1	2876	2877	0.0
chr1	2877	2888	0.182328
chr1	2888	2904	0.364656
chr1	2904	2907	0.546983
chr1	2907	2910	0.729311
chr1	2910	2916	1.09397
chr1	2916	2917	1.27629
chr1	2917	2918	1.45862
chr1	2918	2920	1.64095
chr1	2920	2925	1.45862
chr1	2925	2929	1.64095
chr1	2929	2931	1.45862
chr1	2931	2935	1.64095
chr1	2935	2936	1.82328
chr1	2936	2939	2.00561
chr1	2939	2944	1.82328
chr1	2944	2948	1.64095
chr1	2948	2950	1.45862
chr1	2950	2953	1.27629
chr1	2953	2954	1.09397
chr1	2954	2955	0.911639
chr1	2955	2956	1.09397
chr1	2956	2960	1.27629
chr1	2960	2964	1.09397
chr1	2964	2975	0.911639
chr1	2975	2976	1.64095
chr1	2976	2978	1.82328
chr1	2978	2983	1.64095
chr1	2983	2996	1.82328
chr1	2996	2997	2.00561
chr1	2997	2998	2.18793
chr1	2998	3006	1.82328
chr1	3006	3007	2.00561
chr1	3007	3009	2.18793
chr1	3009	3011	2.00561
chr1	3011	3014	1.82328
chr1	3014	3018	1.64095
chr1	3018	3021	1.09397
chr1	3021	3025	0.911639
chr1	3025	3033	0.729311
chr1	3033	3034	1.09397
chr1	3034	3037	1.27629
chr1	3037	3040	1.45862
chr1	3040	3043	1.27629
chr1	3043	3047	1.45862
chr1	3047	3051	1.64095
chr1	3051	3055	1.45862
chr1	3055	3066	1.64095
chr1	3066	3074	1.45862
chr1	3074	3076	1.09397
chr1	3076	3082	0.911639
chr1	3082	3086	1.09397
chr1	3086	3090	0.911639
chr1	3090	3091	0.729311
chr1	3091	3092	0.911639
chr1	3092	3098	0.729311
chr1	3098	3116	0.911639
chr1	3116	3123	1.09397
chr1	3123	3134	0.911639
chr1	3134	3139	0.729311
chr1	3139	3157	0.364656
chr1	3157	3160	0.182328
chr1	3160	3161	0.364656
chr1	3161	3162	0.546983
chr1	3162	3166	1.09397
chr1	3166	3167	1.27629
chr1	3167	3168	1.09397
chr1	3168	3177	1.27629
chr1	3177	3181	1.45862
chr1	3181	3193	1.64095
chr1	3193	3195	1.82328
chr1	3195	3201	2.00561
chr1	3201	3203	1.82328
chr1	3203	3205	1.64095
chr1	3205	3209	1.27629
chr1	3209	3211	1.09397
chr1	3211	3215	0.911639
chr1	3215	3217	1.09397
chr1	3217	3218	1.27629
chr1	3218	3219	1.82328
chr1	3219	3220	2.18793
chr1	3220	3221	2.37026
chr1	3221	3222	2.73492
chr1	3222	3223	2.91724
chr1	3223	3226	2.73492
chr1	3226	3232	2.91724
chr1	3232	3233	3.09957
chr1	3233	3234	3.2819
chr1	3234	3240	3.46423
chr1	3240	3246	3.64656
chr1	3246	3255	3.46423
chr1	3255	3257	3.82888
chr1	3257	3258	4.37587
chr1	3258	3259	4.19354
chr1	3259	3260	4.37587
chr1	3260	3261	4.19354
chr1	3261	3262	3.64656
chr1	3262	3263	3.2819
chr1	3263	3266	2.55259
chr1	3266	3267	2.18793
chr1	3267	3269	2.00561
chr1	3269	3275	2.18793
chr1	3275	3276	2.00561
chr1	3276	3279	1.82328
chr1	3279	3281	1.64095
chr1	3281	3283	1.45862
chr1	3283	3289	1.27629
chr1	3289	3290	1.45862
chr1	3290	3298	1.82328
chr1	3298	3301	1.09397
chr1	3301	3306	0.911639
chr1	3306	3308	0.729311
chr1	3308	3311	0.911639
chr1	3311	3313	1.09397
chr1	3313	3331	1.27629
chr1	3331	3350	0.729311
chr1	3350	3354	0.546983
chr1	3354	3358	0.364656
chr1	3358	3359	0.546983
chr1	3359	3360	0.911639
chr1	3360	3365	1.09397
chr1	3365	3398	1.27629
chr1	3398	3401	1.09397
chr1	3401	3404	0.364656
chr1	3404	3407	0.546983
chr1	3407	3408	0.729311
chr1	3408	3411	0.546983
chr1	3411	3440	0.911639
chr1	3440	3441	1.09397
chr1	3441	3445	1.27629
chr1	3445	3450	0.911639
chr1	3450	3453	0.729311
chr1	3453	3454	1.09397
chr1	3454	3462	0.729311
chr1	3462	3470	0.911639
chr1	3470	3471	1.09397
chr1	3471	3475	1.27629
chr1	3475	3481	1.45862
chr1	3481	3483	1.82328
chr1	3483	3484	2.18793
chr1	3484	3489	1.82328
chr1	3489	3490	2.00561
chr1	3490	3491	2.18793
chr1	3491	3495	2.00561
chr1	3495	3501	1.64095
chr1	3501	3508	1.82328
chr1	3508	3512	2.00561
chr1	3512	3515	2.18793
chr1	3515	3518	2.37026
chr1	3518	3523	2.55259
chr1	3523	3526	2.18793
chr1	3526	3528	1.82328
chr1	3528	3532	2.00561
chr1	3532	3533	1.82328
chr1	3533	3535	1.64095
chr1	3535	3536	1.45862
chr1	3536	3537	1.64095
chr1	3537	3538	1.82328
chr1	3538	3547	2.00561
chr1	3547	3553	1.82328
chr1	3553	3556	1.64095
chr1	3556	3561	1.09397
chr1	3561	3571	0.729311
chr1	3571	3573	0.546983
chr1	3573	3579	0.729311
chr1	3579	3584	0.182328
chr1	3584	3586	0.364656
chr1	3586	3597	0.546983
chr1	3597	3598	0.729311
chr1	3598	3602	0.911639
chr1	3602	3605	1.09397
chr1	3605	3607	1.45862
chr1	3607	3616	1.64095
chr1	3616	3618	1.45862
chr1	3618	3622	1.64095
chr1	3622	3625	1.82328
chr1	3625	3627	2.00561
chr1	3627	3629	1.64095
chr1	3629	3638	1.82328
chr1	3638	3640	1.64095
chr1	3640	3644	1.82328
chr1	3644	3645	1.64095
chr1	3645	3646	1.45862
chr1	3646	3661	0.911639
chr1	3661	3664	0.729311
chr1	3664	3667	0.546983
chr1	3667	3672	0.364656
chr1	3672	3680	0.182328
chr1	3680	3697	0.0
chr1	3697	3700	0.182328
chr1	3700	3708	0.364656
chr1	3708	3717	0.546983
chr1	3717	3722	0.729311
chr1	3722	3724	1.27629
chr1	3724	3734	1.45862
chr1	3734	3737	1.82328
chr1	3737	3739	2.00561
chr1	3739	3743	2.18793
chr1	3743	3745	2.00561
chr1	3745	3750	2.18793
chr1	3750	3755	2.00561
chr1	3755	3756	2.18793
chr1	3756	3759	1.82328
chr1	3759	3762	2.00561
chr1	3762	3763	2.18793
chr1	3763	3765	2.37026
chr1	3765	3776	2.00561
chr1	3776	3777	2.18793
chr1	3777	3780	1.82328
chr1	3780	3781	2.00561
chr1	3781	3788	1.64095
chr1	3788	3789	1.45862
chr1	3789	3792	1.27629
chr1	3792	3796	1.64095
chr1	3796	3800	1.45862
chr1	3800	3802	1.27629
chr1	3802	3804	1.09397
chr1	3804	3806	1.27629
chr1	3806	3808	1.09397
chr1	3808	3810	1.27629
chr1	3810	3812	1.64095
chr1	3812	3815	1.82328
chr1	3815	3819	2.00561
chr1	3819	3822	1.82328
chr1	3822	3823	1.64095
chr1	3823	3831	1.82328
chr1	3831	3833	1.64095
chr1	3833	3842	1.45862
chr1	3842	3848	1.64095
chr1	3848	3851	1.45862
chr1	3851	3852	1.27629
chr1	3852	3854	0.911639
chr1	3854	3855	1.09397
chr1	3855	3858	0.911639
chr1	3858	3860	0.729311
chr1	3860	3866	0.911639
chr1	3866	3867	0.729311
chr1	3867	3878	0.546983
chr1	3878	3882	0.364656
chr1	3882	3888	0.546983
chr1	3888	3894	0.729311
chr1	3894	3897	0.911639
chr1	3897	3903	0.729311
chr1	3903	3904	0.546983
chr1	3904	3907	0.729311
chr1	3907	3908	0.911639
chr1	3908	3911	1.09397
chr1	3911	3916	1.27629
chr1	3916	3918	1.45862
chr1	3918	3930	1.64095
chr1	3930	3932	1.45862
chr1	3932	3936	1.64095
chr1	3936	3942	1.45862
chr1	3942	3944	1.64095
chr1	3944	3946	1.82328
chr1	3946	3947	1.64095
chr1	3947	3950	1.82328
chr1	3950	3951	1.64095
chr1	3951	3953	1.45862
chr1	3953	3956	1.64095
chr1	3956	3960	2.18793
chr1	3960	3962	2.00561
chr1	3962	3966	2.18793
chr1	3966	3967	2.37026
chr1	3967	3968	2.18793
chr1	3968	3971	2.00561
chr1	3971	3974	2.18793
chr1	3974	3975	2.37026
chr1	3975	3978	2.18793
chr1	3978	3985	2.00561
chr1	3985	3987	1.82328
chr1	3987	3993	1.64095
chr1	3993	3995	1.82328
chr1	3995	3997	1.64095
chr1	3997	3998	1.45862
chr1	3998	3999	1.64095
chr1	3999	4001	1.09397
chr1	4001	4008	0.911639
chr1	4008	4010	1.09397
chr1	4010	4014	1.27629
chr1	4014	4017	1.09397
chr1	4017	4018	0.911639
chr1	4018	4024	1.09397
chr1	4024	4030	1.27629
chr1	4030	4034	1.64095
chr1	4034	4036	1.82328
chr1	4036	4041	1.64095
chr1	4041	4043	1.82328
chr1	4043	4045	2.00561
chr1	4045	4047	1.82328
chr1	4047	4050	1.64095
chr1	4050	4055	1.45862
chr1	4055	4061	1.82328
chr1	4061	4063	1.64095
chr1	4063	4066	1.45862
chr1	4066	4068	1.27629
chr1	4068	4070	1.45862
chr1	4070	4073	1.27629
chr1	4073	4077	1.09397
chr1	4077	4083	0.911639
chr1	4083	4086	0.729311
chr1	4086	4090	0.546983
chr1	4090	4091	0.364656
chr1	4091	4092	0.546983
chr1	4092	4097	0.729311
chr1	4097	4103	0.546983
chr1	4103	4106	0.729311
chr1	4106	4108	0.911639
chr1	4108	4118	0.729311
chr1	4118	4127	1.09397
chr1	4127	4131	1.27629
chr1	4131	4134	1.45862
chr1	4134	4135	1.27629
chr1	4135	4138	1.09397
chr1	4138	4140	1.27629
chr1	4140	4144	1.45862
chr1	4144	4159	1.27629
chr1	4159	4160	1.45862
chr1	4160	4161	1.09397
chr1	4161	4169	1.27629
chr1	4169	4170	1.09397
chr1	4170	4173	1.27629
chr1	4173	4180	1.09397
chr1	4180	4183	0.911639
chr1	4183	4185	0.729311
chr1	4185	4190	0.911639
chr1	4190	4195	0.729311
chr1	4195	4200	1.09397
chr1	4200	4201	1.27629
chr1	4201	4202	1.45862
chr1	4202	4204	1.27629
chr1	4204	4208	1.09397
chr1	4208	4212	1.27629
chr1	4212	4226	1.09397
chr1	4226	4236	0.911639
chr1	4236	4238	0.729311
chr1	4238	4244	0.364656
chr1	4244	4248	0.182328
chr1	4248	4249	0.364656
chr1	4249	4254	0.546983
chr1	4254	4255	1.27629
chr1	4255	4257	1.45862
chr1	4257	4262	1.64095
chr1	4262	4269	1.82328
chr1	4269	4273	2.00561
chr1	4273	4276	2.18793
chr1	4276	4277	2.00561
chr1	4277	4278	1.82328
chr1	4278	4286	2.00561
chr1	4286	4294	1.64095
chr1	4294	4297	1.45862
chr1	4297	4301	1.09397
chr1	4301	4305	0.911639
chr1	4305	4317	0.729311
chr1	4317	4332	0.546983
chr1	4332	4335	0.364656
chr1	4335	4342	0.546983
chr1	4342	4343	0.729311
chr1	4343	4344	0.911639
chr1	4344	4346	1.27629
chr1	4346	4347	1.45862
chr1	4347	4355	1.64095
chr1	4355	4358	1.45862
chr1	4358	4362	1.27629
chr1	4362	4371	1.64095
chr1	4371	4375	1.82328
chr1	4375	4377	1.64095
chr1	4377	4378	1.45862
chr1	4378	4379	1.27629
chr1	4379	4380	1.45862
chr1	4380	4381	1.82328
chr1	4381	4382	2.00561
chr1	4382	4385	2.18793
chr1	4385	4386	1.82328
chr1	4386	4404	1.64095
chr1	4404	4412	1.45862
chr1	4412	4419	1.64095
chr1	4419	4422	1.45862
chr1	4422	4423	1.09397
chr1	4423	4425	0.911639
chr1	4425	4431	0.546983
chr1	4431	4432	0.729311
chr1	4432	4435	0.546983
chr1	4435	4438	0.364656
chr1	4438	4454	0.546983
chr1	4454	4455	0.729311
chr1	4455	4457	0.546983
chr1	4457	4459	0.729311
chr1	4459	4475	0.546983
chr1	4475	4477	0.729311
chr1	4477	4481	0.911639
chr1	4481	4486	0.729311
chr1	4486	4494	0.911639
chr1	4494	4496	1.09397
chr1	4496	4499	0.911639
chr1	4499	4505	1.09397
chr1	4505	4512	0.911639
chr1	4512	4515	0.729311
chr1	4515	4520	0.546983
chr1	4520	4522	0.729311
chr1	4522	4529	1.27629
chr1	4529	4537	1.45862
chr1	4537	4538	1.27629
chr1	4538	4541	1.82328
chr1	4541	4553	1.45862
chr1	4553	4554	1.27629
chr1	4554	4561	1.45862
chr1	4561	4563	1.27629
chr1	4563	4565	1.09397
chr1	4565	4574	0.911639
chr1	4574	4581	1.09397
chr1	4581	4588	0.546983
chr1	4588	4592	0.729311
chr1	4592	4608	1.09397
chr1	4608	4616	0.911639
chr1	4616	4625	0.729311
chr1	4625	4635	0.546983
chr1	4635	4641	0.182328
chr1	4641	4659	0.364656
chr1	4659	4660	0.546983
chr1	4660	4661	0.729311
chr1	4661	4663	0.911639
chr1	4663	4664	1.09397
chr1	4664	4668	1.27629
chr1	4668	4672	1.45862
chr1	4672	4674	1.64095
chr1	4674	4675	2.73492
chr1	4675	4677	2.91724
chr1	4677	4681	2.73492
chr1	4681	4685	2.91724
chr1	4685	4686	3.09957
chr1	4686	4687	3.2819
chr1	4687	4688	3.46423
chr1	4688	4689	3.64656
chr1	4689	4692	4.01121
chr1	4692	4694	3.82888
chr1	4694	4696	4.19354
chr1	4696	4699	4.5582
chr1	4699	4701	4.74052
chr1	4701	4702	4.92285
chr1	4702	4705	4.74052
chr1	4705	4706	4.37587
chr1	4706	4709	4.19354
chr1	4709	4712	4.01121
chr1	4712	4713	3.82888
chr1	4713	4716	4.01121
chr1	4716	4717	3.82888
chr1	4717	4718	3.46423
chr1	4718	4719	3.2819
chr1	4719	4723	3.09957
chr1	4723	4726	2.91724
chr1	4726	4729	2.73492
chr1	4729	4731	2.55259
chr1	4731	4732	2.37026
chr1	4732	4737	2.18793
chr1	4737	4739	1.27629
chr1	4739	4740	1.09397
chr1	4740	4744	0.911639
chr1	4744	4747	1.09397
chr1	4747	4751	0.911639
chr1	4751	4763	0.729311
chr1	4763	4766	0.911639
chr1	4766	4773	0.729311
chr1	4773	4780	0.546983
chr1	4780	4785	0.729311
chr1	4785	4803	0.546983
chr1	4803	4810	0.364656
chr1	4810	4813	0.546983
chr1	4813	4814	0.729311
chr1	4814	4816	0.546983
chr1	4816	4820	0.364656
chr1	4820	4830	0.546983
chr1	4830	4831	0.911639
chr1	4831	4842	1.09397
chr1	4842	4843	1.27629
chr1	4843	4844	1.45862
chr1	4844	4845	1.82328
chr1	4845	4852	2.00561
chr1	4852	4855	1.82328
chr1	4855	4859	1.64095
chr1	4859	4861	1.82328
chr1	4861	4863	2.00561
chr1	4863	4864	1.82328
chr1	4864	4866	2.00561
chr1	4866	4868	2.18793
chr1	4868	4870	2.00561
chr1	4870	4873	2.18793
chr1	4873	4874	2.00561
chr1	4874	4877	1.82328
chr1	4877	4878	2.00561
chr1	4878	4879	2.18793
chr1	4879	4882	2.37026
chr1	4882	4885	2.18793
chr1	4885	4887	1.82328
chr1	4887	4897	1.64095
chr1	4897	4900	1.45862
chr1	4900	4902	1.27629
chr1	4902	4905	1.09397
chr1	4905	4909	1.27629
chr1	4909	4913	1.09397
chr1	4913	4916	0.911639
chr1	4916	4920	0.729311
chr1	4920	4921	0.546983
chr1	4921	4922	0.364656
chr1	4922	4926	0.182328
chr1	4926	4936	0.0
chr1	4936	4938	0.182328
chr1	4938	4967	0.364656
chr1	4967	4968	0.729311
chr1	4968	4972	0.911639
chr1	4972	4978	1.09397
chr1	4978	4980	0.911639
chr1	4980	4986	0.729311
chr1	4986	4989	0.911639
chr1	4989	5003	1.27629
chr1	5003	5009	1.09397
chr1	5009	5010	0.911639
chr1	5010	5015	0.729311
chr1	5015	5018	0.546983
chr1	5018	5029	0.729311
chr1	5029	5031	0.546983
chr1	5031	5032	0.364656
chr1	5032	5046	0.182328
chr1	5046	5060	0.364656
chr1	5060	5083	0.182328
chr1	5083	5095	0.0
chr1	5095	5096	0.182328
chr1	5096	5123	0.364656
chr1	5123	5139	0.729311
chr1	5139	5141	0.546983
chr1	5141	5151	0.729311
chr1	5151	5157	0.911639
chr1	5157	5162	1.09397
chr1	5162	5167	0.911639
chr1	5167	5168	0.729311
chr1	5168	5183	0.546983
chr1	5183	5194	0.364656
chr1	5194	5199	0.182328
chr1	5199	5217	0.0
chr1	5217	5218	0.364656
chr1	5218	5220	0.546983
chr1	5220	5221	0.729311
chr1	5221	5222	0.911639
chr1	5222	5225	1.09397
chr1	5225	5226	1.27629
chr1	5226	5227	1.45862
chr1	5227	5228	1.64095
chr1	5228	5232	1.82328
chr1	5232	5260	2.00561
chr1	5260	5261	1.64095
chr1	5261	5263	1.45862
chr1	5263	5264	1.27629
chr1	5264	5268	0.911639
chr1	5268	5269	0.729311
chr1	5269	5272	0.182328
chr1	5272	5274	0.364656
chr1	5274	5275	0.729311
chr1	5275	5287	0.546983
chr1	5287	5306	0.729311
chr1	5306	5316	0.546983
chr1	5316	5329	0.364656
chr1	5329	5339	0.182328
chr1	5339	5342	0.364656
chr1	5342	5343	0.546983
chr1	5343	5344	0.729311
chr1	5344	5351	0.911639
chr1	5351	5365	1.09397
chr1	5365	5371	1.27629
chr1	5371	5379	1.45862
chr1	5379	5382	1.64095
chr1	5382	5384	1.45862
chr1	5384	5387	1.27629
chr1	5387	5392	1.09397
chr1	5392	5394	0.911639
chr1	5394	5404	0.729311
chr1	5404	5408	0.911639
chr1	5408	5412	0.729311
chr1	5412	5422	0.546983
chr1	5422	5429	0.364656
chr1	5429	5431	0.182328
chr1	5431	5441	0.364656
chr1	5441	5446	0.546983
chr1	5446	5447	0.729311
chr1	5447	5452	0.546983
chr1	5452	5453	0.911639
chr1	5453	5455	1.09397
chr1	5455	5456	1.27629
chr1	5456	5461	1.45862
chr1	5461	5468	1.64095
chr1	5468	5470	2.00561
chr1	5470	5474	2.18793
chr1	5474	5480	2.00561
chr1	5480	5482	2.18793
chr1	5482	5483	2.55259
chr1	5483	5484	2.37026
chr1	5484	5485	2.55259
chr1	5485	5487	2.73492
chr1	5487	5493	2.55259
chr1	5493	5495	2.73492
chr1	5495	5496	2.37026
chr1	5496	5498	2.18793
chr1	5498	5501	1.82328
chr1	5501	5503	1.64095
chr1	5503	5509	1.45862
chr1	5509	5510	1.64095
chr1	5510	5511	1.45862
chr1	5511	5512	1.64095
chr1	5512	5516	1.27629
chr1	5516	5517	1.09397
chr1	5517	5523	1.27629
chr1	5523	5524	1.09397
chr1	5524	5532	0.911639
chr1	5532	5534	1.09397
chr1	5534	5545	0.911639
chr1	5545	5546	0.729311
chr1	5546	5549	0.911639
chr1	5549	5554	0.729311
chr1	5554	5556	0.546983
chr1	5556	5557	0.729311
chr1	5557	5565	0.911639
chr1	5565	5570	0.729311
chr1	5570	5578	0.911639
chr1	5578	5580	1.09397
chr1	5580	5584	0.911639
chr1	5584	5595	1.09397
chr1	5595	5598	0.911639
chr1	5598	5600	1.45862
chr1	5600	5602	1.27629
chr1	5602	5603	1.45862
chr1	5603	5604	1.64095
chr1	5604	5605	2.00561
chr1	5605	5608	2.18793
chr1	5608	5620	2.00561
chr1	5620	5623	1.82328
chr1	5623	5626	2.00561
chr1	5626	5627	2.37026
chr1	5627	5628	2.55259
chr1	5628	5629	2.73492
chr1	5629	5632	2.91724
chr1	5632	5639	3.09957
chr1	5639	5640	2.91724
chr1	5640	5642	2.18793
chr1	5642	5646	2.37026
chr1	5646	5648	2.00561
chr1	5648	5651	1.82328
chr1	5651	5653	2.18793
chr1	5653	5655	2.37026
chr1	5655	5659	2.55259
chr1	5659	5668	2.37026
chr1	5668	5669	2.00561
chr1	5669	5670	2.18793
chr1	5670	5671	1.82328
chr1	5671	5675	1.64095
chr1	5675	5682	1.45862
chr1	5682	5685	1.27629
chr1	5685	5686	1.45862
chr1	5686	5687	1.27629
chr1	5687	5689	1.45862
chr1	5689	5693	1.64095
chr1	5693	5694	1.82328
chr1	5694	5695	1.45862
chr1	5695	5698	1.27629
chr1	5698	5700	1.09397
chr1	5700	5713	0.911639
chr1	5713	5728	0.729311
chr1	5728	5732	0.364656
chr1	5732	5735	0.546983
chr1	5735	5736	0.364656
chr1	5736	5737	0.729311
chr1	5737	5738	0.911639
chr1	5738	5740	1.09397
chr1	5740	5752	1.27629
chr1	5752	5759	1.09397
chr1	5759	5773	1.27629
chr1	5773	5775	1.09397
chr1	5775	5778	0.729311
chr1	5778	5780	0.546983
chr1	5780	5781	0.364656
chr1	5781	5785	0.182328
chr1	5785	5793	0.546983
chr1	5793	5794	0.729311
chr1	5794	5800	0.911639
chr1	5800	5806	0.729311
chr1	5806	5807	0.911639
chr1	5807	5814	1.09397
chr1	5814	5816	1.27629
chr1	5816	5820	1.64095
chr1	5820	5825	1.82328
chr1	5825	5828	2.00561
chr1	5828	5829	1.64095
chr1	5829	5830	2.00561
chr1	5830	5836	2.18793
chr1	5836	5837	2.00561
chr1	5837	5839	1.82328
chr1	5839	5847	2.00561
chr1	5847	5853	1.64095
chr1	5853	5857	1.82328
chr1	5857	5859	1.64095
chr1	5859	5862	1.27629
chr1	5862	5863	1.45862
chr1	5863	5864	1.27629
chr1	5864	5866	1.09397
chr1	5866	5870	0.911639
chr1	5870	5872	1.09397
chr1	5872	5873	0.911639
chr1	5873	5882	0.729311
chr1	5882	5885	0.546983
chr1	5885	5895	0.729311
chr1	5895	5900	0.546983
chr1	5900	5909	0.364656
chr1	5909	5913	0.546983
chr1	5913	5915	0.364656
chr1	5915	5920	0.546983
chr1	5920	5928	0.729311
chr1	5928	5930	0.546983
chr1	5930	5946	0.729311
chr1	5946	5952	0.911639
chr1	5952	5955	0.729311
chr1	5955	5962	0.546983
chr1	5962	5965	0.364656
chr1	5965	5966	0.729311
chr1	5966	5967	0.911639
chr1	5967	5973	1.45862
chr1	5973	5981	1.27629
chr1	5981	5989	1.45862
chr1	5989	5990	1.27629
chr1	5990	5993	1.45862
chr1	5993	6001	1.64095
chr1	6001	6003	1.45862
chr1	6003	6004	1.82328
chr1	6004	6005	2.18793
chr1	6005	6006	2.37026
chr1	6006	6008	2.55259
chr1	6008	6010	2.37026
chr1	6010	6021	1.82328
chr1	6021	6024	1.64095
chr1	6024	6028	1.45862
chr1	6028	6029	1.64095
chr1	6029	6031	1.82328
chr1	6031	6033	2.00561
chr1	6033	6034	1.82328
chr1	6034	6042	2.00561
chr1	6042	6044	1.82328
chr1	6044	6045	2.18793
chr1	6045	6046	1.82328
chr1	6046	6047	1.45862
chr1	6047	6048	1.09397
chr1	6048	6065	1.27629
chr1	6065	6071	1.45862
chr1	6071	6072	1.27629
chr1	6072	6075	1.09397
chr1	6075	6076	1.27629
chr1	6076	6078	1.09397
chr1	6078	6085	0.911639
chr1	6085	6086	1.09397
chr1	6086	6087	1.45862
chr1	6087	6091	1.64095
chr1	6091	6092	2.00561
chr1	6092	6093	2.18793
chr1	6093	6097	2.37026
chr1	6097	6098	2.55259
chr1	6098	6099	2.73492
chr1	6099	6100	3.09957
chr1	6100	6105	3.2819
chr1	6105	6107	3.64656
chr1	6107	6115	3.46423
chr1	6115	6116	3.2819
chr1	6116	6118	3.09957
chr1	6118	6122	3.2819
chr1	6122	6125	3.09957
chr1	6125	6126	3.2819
chr1	6126	6128	3.64656
chr1	6128	6129	3.2819
chr1	6129	6130	2.91724
chr1	6130	6131	3.2819
chr1	6131	6133	3.82888
chr1	6133	6135	3.46423
chr1	6135	6138	3.2819
chr1	6138	6139	3.09957
chr1	6139	6140	2.91724
chr1	6140	6143	2.73492
chr1	6143	6146	2.55259
chr1	6146	6148	2.73492
chr1	6148	6158	2.55259
chr1	6158	6159	2.37026
chr1	6159	6162	2.55259
chr1	6162	6168	2.73492
chr1	6168	6169	2.37026
chr1	6169	6172	2.00561
chr1	6172	6174	1.45862
chr1	6174	6176	0.911639
chr1	6176	6177	1.09397
chr1	6177	6180	0.911639
chr1	6180	6184	0.729311
chr1	6184	6186	0.911639
chr1	6186	6190	1.09397
chr1	6190	6197	0.911639
chr1	6197	6201	1.09397
chr1	6201	6203	0.911639
chr1	6203	6205	1.09397
chr1	6205	6215	0.911639
chr1	6215	6218	1.09397
chr1	6218	6219	1.27629
chr1	6219	6227	1.09397
chr1	6227	6229	0.911639
chr1	6229	6240	0.729311
chr1	6240	6247	0.546983
chr1	6247	6257	0.364656
chr1	6257	6258	0.546983
chr1	6258	6260	0.364656
chr1	6260	6276	0.182328
chr1	6276	6285	0.546983
chr1	6285	6286	0.729311
chr1	6286	6287	0.911639
chr1	6287	6293	1.09397
chr1	6293	6297	1.27629
chr1	6297	6300	1.64095
chr1	6300	6303	1.45862
chr1	6303	6304	1.27629
chr1	6304	6305	1.45862
chr1	6305	6309	1.64095
chr1	6309	6313	1.82328
chr1	6313	6316	2.00561
chr1	6316	6317	2.18793
chr1	6317	6322	2.00561
chr1	6322	6325	1.82328
chr1	6325	6327	2.00561
chr1	6327	6328	1.82328
chr1	6328	6329	2.00561
chr1	6329	6334	1.82328
chr1	6334	6336	1.64095
chr1	6336	6340	1.82328
chr1	6340	6348	1.64095
chr1	6348	6352	1.45862
chr1	6352	6354	1.27629
chr1	6354	6356	1.45862
chr1	6356	6359	1.27629
chr1	6359	6362	1.09397
chr1	6362	6363	1.45862
chr1	6363	6364	1.64095
chr1	6364	6367	1.82328
chr1	6367	6368	1.64095
chr1	6368	6370	2.00561
chr1	6370	6371	2.73492
chr1	6371	6375	2.55259
chr1	6375	6376	2.73492
chr1	6376	6380	3.09957
chr1	6380	6382	3.46423
chr1	6382	6383	3.64656
chr1	6383	6384	3.46423
chr1	6384	6385	3.82888
chr1	6385	6386	4.01121
chr1	6386	6388	4.19354
chr1	6388	6393	4.37587
chr1	6393	6397	4.19354
chr1	6397	6398	4.01121
chr1	6398	6403	3.82888
chr1	6403	6405	4.01121
chr1	6405	6410	3.64656
chr1	6410	6411	3.46423
chr1	6411	6412	3.09957
chr1	6412	6419	2.91724
chr1	6419	6421	2.55259
chr1	6421	6425	2.00561
chr1	6425	6426	1.82328
chr1	6426	6428	1.45862
chr1	6428	6429	1.09397
chr1	6429	6431	0.911639
chr1	6431	6433	0.546983
chr1	6433	6441	0.729311
chr1	6441	6446	0.911639
chr1	6446	6452	0.729311
chr1	6452	6455	0.911639
chr1	6455	6468	0.546983
chr1	6468	6471	0.364656
chr1	6471	6484	0.546983
chr1	6484	6505	0.364656
chr1	6505	6509	0.546983
chr1	6509	6513	0.729311
chr1	6513	6548	0.546983
chr1	6548	6552	0.364656
chr1	6552	6569	0.182328
chr1	6569	6591	0.364656
chr1	6591	6596	0.729311
chr1	6596	6607	0.911639
chr1	6607	6610	0.729311
chr1	6610	6617	0.546983
chr1	6617	6620	0.729311
chr1	6620	6634	0.546983
chr1	6634	6635	0.364656
chr1	6635	6639	0.729311
chr1	6639	6641	0.546983
chr1	6641	6642	0.729311
chr1	6642	6659	0.911639
chr1	6659	6666	1.09397
chr1	6666	6669	1.27629
chr1	6669	6671	1.45862
chr1	6671	6675	1.27629
chr1	6675	6678	1.64095
chr1	6678	6682	1.45862
chr1	6682	6684	1.64095
chr1	6684	6691	1.45862
chr1	6691	6702	1.64095
chr1	6702	6707	1.45862
chr1	6707	6708	1.27629
chr1	6708	6715	1.09397
chr1	6715	6717	1.27629
chr1	6717	6719	1.09397
chr1	6719	6724	0.911639
chr1	6724	6726	0.729311
chr1	6726	6728	0.911639
chr1	6728	6732	0.729311
chr1	6732	6746	0.546983
chr1	6746	6758	0.364656
chr1	6758	6768	0.182328
chr1	6768	6787	0.0
chr1	6787	6816	0.364656
chr1	6816	6817	0.546983
chr1	6817	6822	0.729311
chr1	6822	6824	0.911639
chr1	6824	6830	1.09397
chr1	6830	6854	0.729311
chr1	6854	6856	0.911639
chr1	6856	6857	0.729311
chr1	6857	6859	0.911639
chr1	6859	6863	0.729311
chr1	6863	6867	0.546983
chr1	6867	6874	0.729311
chr1	6874	6879	0.911639
chr1	6879	6883	1.09397
chr1	6883	6884	1.27629
chr1	6884	6885	1.45862
chr1	6885	6887	1.64095
chr1	6887	6894	1.82328
chr1	6894	6896	1.64095
chr1	6896	6903	1.45862
chr1	6903	6907	1.27629
chr1	6907	6912	1.09397
chr1	6912	6916	1.27629
chr1	6916	6921	1.09397
chr1	6921	6922	0.911639
chr1	6922	6925	0.729311
chr1	6925	6927	1.09397
chr1	6927	6929	0.911639
chr1	6929	6931	0.729311
chr1	6931	6935	0.911639
chr1	6935	6936	0.729311
chr1	6936	6949	0.911639
chr1	6949	6952	1.09397
chr1	6952	6953	1.45862
chr1	6953	6954	2.00561
chr1	6954	6956	2.18793
chr1	6956	6957	2.37026
chr1	6957	6958	2.55259
chr1	6958	6959	2.91724
chr1	6959	6964	3.2819
chr1	6964	6966	2.91724
chr1	6966	6967	2.73492
chr1	6967	6968	3.64656
chr1	6968	6971	3.82888
chr1	6971	6974	4.01121
chr1	6974	6978	3.82888
chr1	6978	6980	3.64656
chr1	6980	6982	3.82888
chr1	6982	6984	3.64656
chr1	6984	6988	3.82888
chr1	6988	6989	4.5582
chr1	6989	6990	4.37587
chr1	6990	6991	4.19354
chr1	6991	6992	4.01121
chr1	6992	6994	3.82888
chr1	6994	6995	3.64656
chr1	6995	6996	3.2819
chr1	6996	6997	3.09957
chr1	6997	6999	2.91724
chr1	6999	7001	3.09957
chr1	7001	7002	2.73492
chr1	7002	7011	2.55259
chr1	7011	7015	1.45862
chr1	7015	7016	1.64095
chr1	7016	7017	1.82328
chr1	7017	7018	2.00561
chr1	7018	7019	1.82328
chr1	7019	7020	1.64095
chr1	7020	7023	2.00561
chr1	7023	7024	1.82328
chr1	7024	7030	1.64095
chr1	7030	7032	1.45862
chr1	7032	7040	1.09397
chr1	7040	7046	0.911639
chr1	7046	7050	0.729311
chr1	7050	7051	0.911639
chr1	7051	7057	1.27629
chr1	7057	7059	1.09397
chr1	7059	7060	0.911639
chr1	7060	7062	1.27629
chr1	7062	7066	1.09397
chr1	7066	7069	1.27629
chr1	7069	7072	1.45862
chr1	7072	7073	1.64095
chr1	7073	7093	1.82328
chr1	7093	7094	1.64095
chr1	7094	7096	1.27629
chr1	7096	7097	1.09397
chr1	7097	7103	0.911639
chr1	7103	7111	0.729311
chr1	7111	7115	0.546983
chr1	7115	7116	0.729311
chr1	7116	7124	0.364656
chr1	7124	7144	0.182328
chr1	7144	7159	0.0
chr1	7159	7160	0.364656
chr1	7160	7165	0.546983
chr1	7165	7172	0.729311
chr1	7172	7188	0.911639
chr1	7188	7189	1.09397
chr1	7189	7190	1.45862
chr1	7190	7196	1.82328
chr1	7196	7201	2.00561
chr1	7201	7207	1.64095
chr1	7207	7208	1.82328
chr1	7208	7215	1.64095
chr1	7215	7221	1.45862
chr1	7221	7224	1.64095
chr1	7224	7227	1.82328
chr1	7227	7230	2.00561
chr1	7230	7231	2.18793
chr1	7231	7232	1.82328
chr1	7232	7233	1.64095
chr1	7233	7236	1.45862
chr1	7236	7237	1.27629
chr1	7237	7241	1.45862
chr1	7241	7242	1.27629
chr1	7242	7244	1.64095
chr1	7244	7250	2.00561
chr1	7250	7252	1.82328
chr1	7252	7253	2.00561
chr1	7253	7254	2.73492
chr1	7254	7258	3.09957
chr1	7258	7260	3.2819
chr1	7260	7262	3.46423
chr1	7262	7267	3.2819
chr1	7267	7268	3.09957
chr1	7268	7270	3.82888
chr1	7270	7272	3.64656
chr1	7272	7273	3.82888
chr1	7273	7279	3.64656
chr1	7279	7281	3.46423
chr1	7281	7285	3.2819
chr1	7285	7287	3.09957
chr1	7287	7290	2.73492
chr1	7290	7292	2.91724
chr1	7292	7294	3.09957
chr1	7294	7295	2.73492
chr1	7295	7296	2.18793
chr1	7296	7297	2.37026
chr1	7297	7300	2.18793
chr1	7300	7301	2.00561
chr1	7301	7304	1.82328
chr1	7304	7311	1.64095
chr1	7311	7315	1.09397
chr1	7315	7316	0.911639
chr1	7316	7324	0.729311
chr1	7324	7330	0.911639
chr1	7330	7334	1.09397
chr1	7334	7338	0.911639
chr1	7338	7348	0.546983
chr1	7348	7355	0.729311
chr1	7355	7361	0.911639
chr1	7361	7362	0.729311
chr1	7362	7367	0.911639
chr1	7367	7371	0.729311
chr1	7371	7372	0.911639
chr1	7372	7376	0.729311
chr1	7376	7381	0.911639
chr1	7381	7383	1.09397
chr1	7383	7387	1.45862
chr1	7387	7391	1.27629
chr1	7391	7392	1.45862
chr1	7392	7398	1.64095
chr1	7398	7400	1.45862
chr1	7400	7405	1.64095
chr1	7405	7409	1.45862
chr1	7409	7410	1.82328
chr1	7410	7411	2.00561
chr1	7411	7416	2.37026
chr1	7416	7422	2.18793
chr1	7422	7424	2.00561
chr1	7424	7426	1.82328
chr1	7426	7433	1.64095
chr1	7433	7434	1.45862
chr1	7434	7443	1.27629
chr1	7443	7448	1.09397
chr1	7448	7449	1.27629
chr1	7449	7452	1.45862
chr1	7452	7453	1.09397
chr1	7453	7455	0.911639
chr1	7455	7457	0.546983
chr1	7457	7460	0.364656
chr1	7460	7464	0.911639
chr1	7464	7465	1.09397
chr1	7465	7476	1.27629
chr1	7476	7477	1.64095
chr1	7477	7478	2.00561
chr1	7478	7479	2.37026
chr1	7479	7482	3.09957
chr1	7482	7483	3.2819
chr1	7483	7487	3.46423
chr1	7487	7492	3.09957
chr1	7492	7503	2.91724
chr1	7503	7504	2.73492
chr1	7504	7508	2.55259
chr1	7508	7510	2.73492
chr1	7510	7511	2.91724
chr1	7511	7517	3.09957
chr1	7517	7518	3.2819
chr1	7518	7520	3.09957
chr1	7520	7521	2.73492
chr1	7521	7522	2.55259
chr1	7522	7524	2.00561
chr1	7524	7525	2.18793
chr1	7525	7527	1.82328
chr1	7527	7531	1.64095
chr1	7531	7536	1.45862
chr1	7536	7539	1.27629
chr1	7539	7548	1.09397
chr1	7548	7549	1.27629
chr1	7549	7550	1.64095
chr1	7550	7552	2.00561
chr1	7552	7554	2.18793
chr1	7554	7557	2.00561
chr1	7557	7559	2.18793
chr1	7559	7561	2.00561
chr1	7561	7567	1.82328
chr1	7567	7569	1.64095
chr1	7569	7591	1.82328
chr1	7591	7592	1.45862
chr1	7592	7593	1.09397
chr1	7593	7594	0.911639
chr1	7594	7595	0.364656
chr1	7595	7599	0.546983
chr1	7599	7604	0.364656
chr1	7604	7606	0.546983
chr1	7606	7625	0.364656
chr1	7625	7626	0.546983
chr1	7626	7632	0.729311
chr1	7632	7634	0.911639
chr1	7634	7636	1.09397
chr1	7636	7646	0.911639
chr1	7646	7658	0.729311
chr1	7658	7668	0.911639
chr1	7668	7669	0.729311
chr1	7669	7672	0.546983
chr1	7672	7673	0.729311
chr1	7673	7677	1.09397
chr1	7677	7701	0.911639
chr1	7701	7712	1.09397
chr1	7712	7715	0.911639
chr1	7715	7719	0.546983
chr1	7719	7734	0.911639
chr1	7734	7738	0.729311
chr1	7738	7745	0.911639
chr1	7745	7751	0.729311
chr1	7751	7761	0.546983
chr1	7761	7762	0.364656
chr1	7762	7763	0.182328
chr1	7763	7768	0.364656
chr1	7768	7769	0.546983
chr1	7769	7770	0.364656
chr1	7770	7795	0.546983
chr1	7795	7805	0.729311
chr1	7805	7811	0.546983
chr1	7811	7813	0.364656
chr1	7813	7828	0.182328
chr1	7828	7831	0.546983
chr1	7831	7832	0.729311
chr1	7832	7833	1.09397
chr1	7833	7834	1.27629
chr1	7834	7835	1.64095
chr1	7835	7836	1.82328
chr1	7836	7838	2.18793
chr1	7838	7842	2.00561
chr1	7842	7848	2.55259
chr1	7848	7855	2.73492
chr1	7855	7868	2.91724
chr1	7868	7871	2.73492
chr1	7871	7872	2.55259
chr1	7872	7874	2.37026
chr1	7874	7876	1.64095
chr1	7876	7878	1.27629
chr1	7878	7879	1.64095
chr1	7879	7881	1.82328
chr1	7881	7883	1.64095
chr1	7883	7885	1.82328
chr1	7885	7892	1.45862
chr1	7892	7895	1.27629
chr1	7895	7896	1.09397
chr1	7896	7897	1.27629
chr1	7897	7898	1.45862
chr1	7898	7901	1.64095
chr1	7901	7913	1.45862
chr1	7913	7919	1.27629
chr1	7919	7921	1.09397
chr1	7921	7926	0.729311
chr1	7926	7929	0.546983
chr1	7929	7934	0.729311
chr1	7934	7937	0.911639
chr1	7937	7938	0.729311
chr1	7938	7940	0.911639
chr1	7940	7959	0.546983
chr1	7959	7976	0.364656
chr1	7976	7981	0.182328
chr1	7981	7991	0.0
chr1	7991	7992	0.182328
chr1	7992	7994	0.364656
chr1	7994	8027	0.546983
chr1	8027	8034	0.364656
chr1	8034	8037	0.182328
chr1	8037	8047	0.0
[truncated: 2,612 more rows]
