# Supplementary material for: Structural modularity of the XIST ribonucleoprotein complex
Source: Nat Commun. 2020 Dec 2;11:6163. doi: 10.1038/s41467-020-20040-3 (PMC7710737; doi:10.1038/s41467-020-20040-3)
Supplement: Supplementary file 6 — Source Data [file 41467_2020_20040_MOESM6_ESM.zip › sourcedata/fig2efgi/K562_METAP2_0_neg_XIST_1_hsXIST.bedgraph]

chr1	0	45	0.0
chr1	45	62	0.228555
chr1	62	70	0.45711
chr1	70	89	0.685665
chr1	89	100	0.45711
chr1	100	102	0.228555
chr1	102	113	0.45711
chr1	113	114	0.685665
chr1	114	115	0.91422
chr1	115	123	1.37133
chr1	123	141	1.59988
chr1	141	145	1.82844
chr1	145	157	1.59988
chr1	157	158	1.37133
chr1	158	167	0.45711
chr1	167	185	0.228555
chr1	185	194	0.0
chr1	194	199	0.228555
chr1	199	200	0.45711
chr1	200	207	0.91422
chr1	207	211	1.14277
chr1	211	216	1.37133
chr1	216	217	1.59988
chr1	217	225	1.82844
chr1	225	229	1.59988
chr1	229	232	1.14277
chr1	232	241	0.91422
chr1	241	244	1.14277
chr1	244	250	0.91422
chr1	250	261	0.685665
chr1	261	280	0.45711
chr1	280	283	0.685665
chr1	283	289	0.45711
chr1	289	290	0.685665
chr1	290	291	0.91422
chr1	291	294	1.59988
chr1	294	297	1.82844
chr1	297	304	2.28555
chr1	304	305	2.5141
chr1	305	306	2.97121
chr1	306	307	3.19977
chr1	307	308	3.65688
chr1	308	309	3.88543
chr1	309	311	4.11399
chr1	311	312	4.34254
chr1	312	324	4.5711
chr1	324	326	4.34254
chr1	326	328	5.02821
chr1	328	330	5.25676
chr1	330	331	5.02821
chr1	331	333	4.5711
chr1	333	335	4.34254
chr1	335	338	3.65688
chr1	338	339	3.42832
chr1	339	340	2.97121
chr1	340	341	3.19977
chr1	341	342	3.88543
chr1	342	344	3.65688
chr1	344	345	3.88543
chr1	345	346	4.11399
chr1	346	348	4.34254
chr1	348	351	3.65688
chr1	351	353	3.42832
chr1	353	355	3.19977
chr1	355	356	2.97121
chr1	356	359	2.74266
chr1	359	363	2.97121
chr1	363	364	2.74266
chr1	364	367	2.97121
chr1	367	368	3.42832
chr1	368	369	4.34254
chr1	369	370	4.79965
chr1	370	374	4.34254
chr1	374	378	4.11399
chr1	378	384	4.34254
chr1	384	386	3.19977
chr1	386	387	2.97121
chr1	387	390	2.74266
chr1	390	406	2.5141
chr1	406	408	3.42832
chr1	408	410	3.19977
chr1	410	411	2.97121
chr1	411	442	3.19977
chr1	442	447	2.74266
chr1	447	448	2.5141
chr1	448	450	2.28555
chr1	450	451	1.37133
chr1	451	452	1.59988
chr1	452	453	2.05699
chr1	453	454	2.28555
chr1	454	456	2.05699
chr1	456	458	1.14277
chr1	458	464	1.37133
chr1	464	492	1.59988
chr1	492	494	1.37133
chr1	494	495	1.59988
chr1	495	496	3.19977
chr1	496	498	3.88543
chr1	498	506	4.11399
chr1	506	507	4.34254
chr1	507	514	4.11399
chr1	514	516	4.5711
chr1	516	522	5.02821
chr1	522	524	4.79965
chr1	524	525	5.02821
chr1	525	531	5.25676
chr1	531	532	5.02821
chr1	532	533	4.79965
chr1	533	537	4.5711
chr1	537	538	4.34254
chr1	538	539	4.5711
chr1	539	540	3.19977
chr1	540	541	2.28555
chr1	541	542	2.05699
chr1	542	543	1.59988
chr1	543	545	1.82844
chr1	545	549	1.59988
chr1	549	558	1.37133
chr1	558	559	0.91422
chr1	559	566	0.685665
chr1	566	581	0.45711
chr1	581	587	0.228555
chr1	587	603	0.0
chr1	603	606	0.45711
chr1	606	607	0.91422
chr1	607	611	1.37133
chr1	611	643	1.59988
chr1	643	647	1.37133
chr1	647	651	0.91422
chr1	651	652	2.97121
chr1	652	654	3.42832
chr1	654	655	3.65688
chr1	655	665	3.88543
chr1	665	668	4.11399
chr1	668	680	4.34254
chr1	680	683	4.11399
chr1	683	685	3.88543
chr1	685	694	3.42832
chr1	694	695	2.97121
chr1	695	696	1.37133
chr1	696	698	1.14277
chr1	698	701	0.685665
chr1	701	705	0.91422
chr1	705	709	0.685665
chr1	709	730	0.45711
chr1	730	739	0.228555
chr1	739	740	0.685665
chr1	740	761	1.59988
chr1	761	763	1.82844
chr1	763	773	2.28555
chr1	773	777	2.05699
chr1	777	778	1.59988
chr1	778	781	1.82844
chr1	781	784	1.37133
chr1	784	785	0.91422
chr1	785	794	1.37133
chr1	794	796	1.59988
chr1	796	806	1.82844
chr1	806	821	1.37133
chr1	821	822	1.59988
chr1	822	824	1.37133
chr1	824	825	2.05699
chr1	825	826	2.74266
chr1	826	829	2.97121
chr1	829	831	2.5141
chr1	831	832	2.74266
chr1	832	844	3.19977
chr1	844	853	3.42832
chr1	853	860	3.19977
chr1	860	865	2.97121
chr1	865	868	2.74266
chr1	868	869	2.28555
chr1	869	871	1.59988
chr1	871	874	1.37133
chr1	874	877	0.685665
chr1	877	892	0.228555
chr1	892	894	0.0
chr1	894	904	0.228555
chr1	904	906	0.45711
chr1	906	908	0.685665
chr1	908	918	0.91422
chr1	918	924	1.14277
chr1	924	925	1.59988
chr1	925	926	2.05699
chr1	926	937	2.28555
chr1	937	938	2.74266
chr1	938	940	2.28555
chr1	940	942	2.5141
chr1	942	944	2.74266
chr1	944	946	2.97121
chr1	946	951	2.74266
chr1	951	952	3.19977
chr1	952	958	3.42832
chr1	958	961	3.65688
chr1	961	962	3.42832
chr1	962	967	3.65688
chr1	967	969	3.19977
chr1	969	971	2.74266
chr1	971	973	2.97121
chr1	973	974	3.19977
chr1	974	975	4.11399
chr1	975	977	4.5711
chr1	977	981	5.25676
chr1	981	983	4.5711
chr1	983	984	4.79965
chr1	984	985	5.02821
chr1	985	986	5.71387
chr1	986	988	5.48532
chr1	988	993	5.25676
chr1	993	994	7.77087
chr1	994	995	7.99942
chr1	995	1002	7.54231
chr1	1002	1004	7.77087
chr1	1004	1006	7.54231
chr1	1006	1008	7.99942
chr1	1008	1012	8.22798
chr1	1012	1013	8.45653
chr1	1013	1014	8.22798
chr1	1014	1016	7.99942
chr1	1016	1018	7.77087
chr1	1018	1021	6.39954
chr1	1021	1024	5.94243
chr1	1024	1025	6.17098
chr1	1025	1036	4.79965
chr1	1036	1037	4.34254
chr1	1037	1038	2.28555
chr1	1038	1039	1.82844
chr1	1039	1040	2.05699
chr1	1040	1043	1.82844
chr1	1043	1045	1.59988
chr1	1045	1046	1.37133
chr1	1046	1049	1.59988
chr1	1049	1050	1.37133
chr1	1050	1052	1.59988
chr1	1052	1056	1.37133
chr1	1056	1057	1.14277
chr1	1057	1059	1.37133
chr1	1059	1060	1.14277
chr1	1060	1064	0.91422
chr1	1064	1067	1.14277
chr1	1067	1069	1.59988
chr1	1069	1072	1.82844
chr1	1072	1073	2.05699
chr1	1073	1074	2.28555
chr1	1074	1079	2.5141
chr1	1079	1081	2.97121
chr1	1081	1083	3.19977
chr1	1083	1090	2.97121
chr1	1090	1093	2.74266
chr1	1093	1094	2.97121
chr1	1094	1096	2.74266
chr1	1096	1103	2.97121
chr1	1103	1106	3.19977
chr1	1106	1108	2.97121
chr1	1108	1110	3.42832
chr1	1110	1111	2.97121
chr1	1111	1116	3.19977
chr1	1116	1118	2.74266
chr1	1118	1120	2.5141
chr1	1120	1123	2.97121
chr1	1123	1131	2.28555
chr1	1131	1132	4.11399
chr1	1132	1133	5.48532
chr1	1133	1134	5.94243
chr1	1134	1135	6.17098
chr1	1135	1136	6.62809
chr1	1136	1138	7.0852
chr1	1138	1139	7.31376
chr1	1139	1140	7.77087
chr1	1140	1142	7.54231
chr1	1142	1144	7.77087
chr1	1144	1147	7.54231
chr1	1147	1151	7.31376
chr1	1151	1152	7.54231
chr1	1152	1153	7.31376
chr1	1153	1156	7.99942
chr1	1156	1158	7.77087
chr1	1158	1159	8.22798
chr1	1159	1160	8.68509
chr1	1160	1163	8.91364
chr1	1163	1164	8.45653
chr1	1164	1165	8.68509
chr1	1165	1171	9.1422
chr1	1171	1172	9.37075
chr1	1172	1175	9.59931
chr1	1175	1176	8.22798
chr1	1176	1177	6.85665
chr1	1177	1178	6.39954
chr1	1178	1179	5.71387
chr1	1179	1183	5.02821
chr1	1183	1185	4.5711
chr1	1185	1189	4.34254
chr1	1189	1190	5.02821
chr1	1190	1194	5.48532
chr1	1194	1196	5.25676
chr1	1196	1198	4.34254
chr1	1198	1201	4.11399
chr1	1201	1202	3.65688
chr1	1202	1204	3.19977
chr1	1204	1205	4.11399
chr1	1205	1206	4.34254
chr1	1206	1208	4.5711
chr1	1208	1210	4.11399
chr1	1210	1215	3.88543
chr1	1215	1218	3.65688
chr1	1218	1219	3.42832
chr1	1219	1230	3.19977
chr1	1230	1231	2.97121
chr1	1231	1232	3.19977
chr1	1232	1234	2.74266
chr1	1234	1240	2.28555
chr1	1240	1245	1.82844
chr1	1245	1246	1.59988
chr1	1246	1247	1.37133
chr1	1247	1249	0.685665
chr1	1249	1250	0.91422
chr1	1250	1255	0.685665
chr1	1255	1259	0.45711
chr1	1259	1269	0.685665
chr1	1269	1275	0.91422
chr1	1275	1276	0.685665
chr1	1276	1278	0.91422
chr1	1278	1281	1.14277
chr1	1281	1283	1.37133
chr1	1283	1293	1.59988
chr1	1293	1296	1.37133
chr1	1296	1298	1.59988
chr1	1298	1299	1.82844
chr1	1299	1300	2.05699
chr1	1300	1303	2.28555
chr1	1303	1306	2.05699
chr1	1306	1309	2.5141
chr1	1309	1313	2.74266
chr1	1313	1319	2.5141
chr1	1319	1322	2.28555
chr1	1322	1324	2.05699
chr1	1324	1325	2.5141
chr1	1325	1327	2.74266
chr1	1327	1329	2.97121
chr1	1329	1331	3.19977
chr1	1331	1332	3.42832
chr1	1332	1333	3.88543
chr1	1333	1336	4.34254
chr1	1336	1339	4.5711
chr1	1339	1341	4.34254
chr1	1341	1343	4.11399
chr1	1343	1344	4.34254
chr1	1344	1347	4.11399
chr1	1347	1349	4.34254
chr1	1349	1350	4.5711
chr1	1350	1352	4.11399
chr1	1352	1353	4.34254
chr1	1353	1366	4.11399
chr1	1366	1371	3.19977
chr1	1371	1373	2.5141
chr1	1373	1375	2.28555
chr1	1375	1377	1.82844
chr1	1377	1385	1.14277
chr1	1385	1387	0.91422
chr1	1387	1390	0.685665
chr1	1390	1393	0.45711
chr1	1393	1396	0.228555
chr1	1396	1432	0.0
chr1	1432	1439	0.228555
chr1	1439	1440	0.45711
chr1	1440	1443	0.685665
chr1	1443	1448	0.91422
chr1	1448	1450	1.14277
chr1	1450	1465	1.37133
chr1	1465	1475	1.14277
chr1	1475	1482	0.91422
chr1	1482	1484	0.685665
chr1	1484	1487	0.45711
chr1	1487	1490	0.228555
chr1	1490	1562	0.0
chr1	1562	1569	0.228555
chr1	1569	1571	0.45711
chr1	1571	1593	0.685665
chr1	1593	1603	0.91422
chr1	1603	1604	1.82844
chr1	1604	1610	1.59988
chr1	1610	1613	1.82844
chr1	1613	1615	1.59988
chr1	1615	1624	1.37133
chr1	1624	1628	1.59988
chr1	1628	1633	1.82844
chr1	1633	1634	2.05699
chr1	1634	1635	1.82844
chr1	1635	1636	2.5141
chr1	1636	1638	2.97121
chr1	1638	1639	3.19977
chr1	1639	1640	3.42832
chr1	1640	1642	3.88543
chr1	1642	1646	4.11399
chr1	1646	1654	3.88543
chr1	1654	1658	3.65688
chr1	1658	1663	3.88543
chr1	1663	1668	4.11399
chr1	1668	1672	3.65688
chr1	1672	1676	3.42832
chr1	1676	1678	4.11399
chr1	1678	1683	2.97121
chr1	1683	1688	2.5141
chr1	1688	1690	2.74266
chr1	1690	1702	2.28555
chr1	1702	1706	2.05699
chr1	1706	1707	1.37133
chr1	1707	1716	1.59988
chr1	1716	1719	1.37133
chr1	1719	1720	1.59988
chr1	1720	1721	1.37133
chr1	1721	1723	1.14277
chr1	1723	1731	0.91422
chr1	1731	1741	0.685665
chr1	1741	1748	0.45711
chr1	1748	1749	0.685665
chr1	1749	1750	0.91422
chr1	1750	1758	1.14277
chr1	1758	1761	1.37133
chr1	1761	1762	1.59988
chr1	1762	1769	1.37133
chr1	1769	1770	1.59988
chr1	1770	1775	1.82844
chr1	1775	1781	2.05699
chr1	1781	1787	2.28555
chr1	1787	1789	2.05699
chr1	1789	1790	2.5141
chr1	1790	1791	2.74266
chr1	1791	1792	2.97121
chr1	1792	1794	2.74266
chr1	1794	1795	2.5141
chr1	1795	1798	2.28555
chr1	1798	1805	2.5141
chr1	1805	1812	2.28555
chr1	1812	1814	2.05699
chr1	1814	1815	1.82844
chr1	1815	1816	2.05699
chr1	1816	1818	2.28555
chr1	1818	1819	2.5141
chr1	1819	1821	2.28555
chr1	1821	1826	2.05699
chr1	1826	1827	2.28555
chr1	1827	1828	2.5141
chr1	1828	1829	2.74266
chr1	1829	1830	2.97121
chr1	1830	1833	2.74266
chr1	1833	1834	2.28555
chr1	1834	1841	2.05699
chr1	1841	1843	2.5141
chr1	1843	1849	2.74266
chr1	1849	1858	2.97121
chr1	1858	1860	2.74266
chr1	1860	1861	2.5141
chr1	1861	1862	2.28555
chr1	1862	1865	2.05699
chr1	1865	1867	2.5141
chr1	1867	1870	2.28555
chr1	1870	1871	2.5141
chr1	1871	1872	2.74266
chr1	1872	1885	2.5141
chr1	1885	1887	1.82844
chr1	1887	1893	1.59988
chr1	1893	1907	1.37133
chr1	1907	1911	0.91422
chr1	1911	1914	1.14277
chr1	1914	1925	0.228555
chr1	1925	1942	0.45711
chr1	1942	1951	0.228555
chr1	1951	1953	0.45711
chr1	1953	1969	0.685665
chr1	1969	1993	0.45711
chr1	1993	1997	0.228555
chr1	1997	2062	0.0
chr1	2062	2067	0.228555
chr1	2067	2068	0.45711
chr1	2068	2073	0.685665
chr1	2073	2097	0.91422
chr1	2097	2100	1.14277
chr1	2100	2106	0.91422
chr1	2106	2111	0.685665
chr1	2111	2117	0.45711
chr1	2117	2123	0.228555
chr1	2123	2124	0.45711
chr1	2124	2141	0.685665
chr1	2141	2147	0.45711
chr1	2147	2158	0.685665
chr1	2158	2160	0.45711
chr1	2160	2163	0.685665
chr1	2163	2164	0.91422
chr1	2164	2167	0.685665
chr1	2167	2173	0.91422
chr1	2173	2174	1.14277
chr1	2174	2177	1.37133
chr1	2177	2179	1.82844
chr1	2179	2180	2.05699
chr1	2180	2183	2.28555
chr1	2183	2191	2.5141
chr1	2191	2199	2.28555
chr1	2199	2201	2.5141
chr1	2201	2206	2.28555
chr1	2206	2209	2.05699
chr1	2209	2211	2.28555
chr1	2211	2215	2.05699
chr1	2215	2217	2.28555
chr1	2217	2219	1.82844
chr1	2219	2220	1.59988
chr1	2220	2222	1.37133
chr1	2222	2223	1.14277
chr1	2223	2227	0.91422
chr1	2227	2228	0.685665
chr1	2228	2238	0.91422
chr1	2238	2243	1.14277
chr1	2243	2245	0.91422
chr1	2245	2253	1.14277
chr1	2253	2259	0.91422
chr1	2259	2266	0.685665
chr1	2266	2275	0.45711
chr1	2275	2276	1.14277
chr1	2276	2277	1.37133
chr1	2277	2278	1.82844
chr1	2278	2279	2.05699
chr1	2279	2289	2.74266
chr1	2289	2290	2.5141
chr1	2290	2303	2.74266
chr1	2303	2304	2.97121
chr1	2304	2305	3.19977
chr1	2305	2306	3.42832
chr1	2306	2311	3.65688
chr1	2311	2312	3.42832
chr1	2312	2313	2.97121
chr1	2313	2319	3.19977
chr1	2319	2320	2.74266
chr1	2320	2321	2.5141
chr1	2321	2323	2.05699
chr1	2323	2329	1.37133
chr1	2329	2330	1.59988
chr1	2330	2332	1.82844
chr1	2332	2334	2.05699
chr1	2334	2345	1.82844
chr1	2345	2347	1.59988
chr1	2347	2349	1.14277
chr1	2349	2358	0.91422
chr1	2358	2373	1.14277
chr1	2373	2374	0.91422
chr1	2374	2376	0.685665
chr1	2376	2399	0.45711
chr1	2399	2401	0.228555
chr1	2401	2411	0.0
chr1	2411	2412	0.228555
chr1	2412	2413	0.45711
chr1	2413	2438	0.685665
chr1	2438	2439	0.91422
chr1	2439	2440	1.14277
chr1	2440	2443	1.59988
chr1	2443	2447	1.82844
chr1	2447	2452	2.28555
chr1	2452	2453	2.5141
chr1	2453	2455	2.74266
chr1	2455	2456	2.5141
chr1	2456	2457	2.28555
chr1	2457	2459	2.05699
chr1	2459	2469	2.28555
chr1	2469	2471	3.19977
chr1	2471	2473	3.42832
chr1	2473	2481	4.11399
chr1	2481	2482	3.19977
chr1	2482	2483	3.42832
chr1	2483	2487	3.65688
chr1	2487	2491	3.42832
chr1	2491	2495	2.97121
chr1	2495	2497	2.74266
chr1	2497	2503	2.5141
chr1	2503	2512	2.28555
chr1	2512	2513	2.5141
chr1	2513	2514	2.28555
chr1	2514	2515	2.5141
chr1	2515	2517	2.28555
chr1	2517	2518	1.59988
chr1	2518	2525	1.37133
chr1	2525	2534	1.14277
chr1	2534	2537	0.91422
chr1	2537	2556	1.14277
chr1	2556	2557	1.37133
chr1	2557	2572	0.685665
chr1	2572	2579	1.14277
chr1	2579	2595	0.91422
chr1	2595	2597	1.37133
chr1	2597	2600	1.14277
chr1	2600	2613	0.91422
chr1	2613	2635	1.14277
chr1	2635	2639	1.37133
chr1	2639	2657	0.91422
chr1	2657	2659	0.685665
chr1	2659	2660	0.45711
chr1	2660	2679	0.228555
chr1	2679	2776	0.0
chr1	2776	2777	0.45711
chr1	2777	2782	1.14277
chr1	2782	2783	1.37133
chr1	2783	2786	1.59988
chr1	2786	2788	2.05699
chr1	2788	2797	2.28555
chr1	2797	2803	2.5141
chr1	2803	2806	2.74266
chr1	2806	2808	2.97121
chr1	2808	2810	3.19977
chr1	2810	2820	3.42832
chr1	2820	2821	2.74266
chr1	2821	2822	2.05699
chr1	2822	2826	2.28555
chr1	2826	2827	2.05699
chr1	2827	2830	1.82844
chr1	2830	2832	1.59988
chr1	2832	2839	1.37133
chr1	2839	2840	1.59988
chr1	2840	2841	1.37133
chr1	2841	2842	1.59988
chr1	2842	2847	1.82844
chr1	2847	2849	1.59988
chr1	2849	2852	1.37133
chr1	2852	2854	1.14277
chr1	2854	2865	0.91422
chr1	2865	2871	0.685665
chr1	2871	2873	0.91422
chr1	2873	2882	1.14277
chr1	2882	2884	0.91422
chr1	2884	2885	0.685665
chr1	2885	2896	0.45711
chr1	2896	2898	1.14277
chr1	2898	2908	1.37133
chr1	2908	2909	1.59988
chr1	2909	2910	1.82844
chr1	2910	2915	2.5141
chr1	2915	2918	2.28555
chr1	2918	2919	2.74266
chr1	2919	2925	2.97121
chr1	2925	2926	3.19977
chr1	2926	2935	3.42832
chr1	2935	2936	3.19977
chr1	2936	2938	3.42832
chr1	2938	2939	3.65688
chr1	2939	2940	3.88543
chr1	2940	2942	3.65688
chr1	2942	2948	3.42832
chr1	2948	2950	3.19977
chr1	2950	2951	2.97121
chr1	2951	2952	3.19977
chr1	2952	2956	2.74266
chr1	2956	2958	2.97121
chr1	2958	2959	2.74266
chr1	2959	2969	2.5141
chr1	2969	2972	2.05699
chr1	2972	2975	2.28555
chr1	2975	2976	2.05699
chr1	2976	2978	2.5141
chr1	2978	2981	2.28555
chr1	2981	2988	2.05699
chr1	2988	2992	1.82844
chr1	2992	2996	1.59988
chr1	2996	2999	1.37133
chr1	2999	3000	1.14277
chr1	3000	3005	0.91422
chr1	3005	3018	1.14277
chr1	3018	3019	0.91422
chr1	3019	3021	1.14277
chr1	3021	3023	1.37133
chr1	3023	3024	1.59988
chr1	3024	3025	1.82844
chr1	3025	3032	1.59988
chr1	3032	3036	1.82844
chr1	3036	3037	2.05699
chr1	3037	3049	2.5141
chr1	3049	3055	2.28555
chr1	3055	3060	2.05699
chr1	3060	3063	1.82844
chr1	3063	3065	1.59988
chr1	3065	3066	1.37133
chr1	3066	3068	1.14277
chr1	3068	3073	0.91422
chr1	3073	3076	0.685665
chr1	3076	3080	0.228555
chr1	3080	3081	0.45711
chr1	3081	3088	0.228555
chr1	3088	3090	0.45711
chr1	3090	3098	0.91422
chr1	3098	3099	1.14277
chr1	3099	3118	1.37133
chr1	3118	3124	1.59988
chr1	3124	3132	1.14277
chr1	3132	3134	0.91422
chr1	3134	3139	0.685665
chr1	3139	3143	0.45711
chr1	3143	3154	0.228555
chr1	3154	3162	0.685665
chr1	3162	3169	0.45711
chr1	3169	3177	0.685665
chr1	3177	3189	0.91422
chr1	3189	3190	1.14277
chr1	3190	3194	0.91422
chr1	3194	3195	1.14277
chr1	3195	3198	1.59988
chr1	3198	3200	1.37133
chr1	3200	3203	1.59988
chr1	3203	3205	1.82844
chr1	3205	3209	2.05699
chr1	3209	3213	2.28555
chr1	3213	3216	2.05699
chr1	3216	3218	2.28555
chr1	3218	3219	2.5141
chr1	3219	3220	3.19977
chr1	3220	3222	4.11399
chr1	3222	3239	4.34254
chr1	3239	3240	3.88543
chr1	3240	3242	3.65688
chr1	3242	3243	3.42832
chr1	3243	3247	3.65688
chr1	3247	3248	3.42832
chr1	3248	3249	3.19977
chr1	3249	3252	2.97121
chr1	3252	3255	3.19977
chr1	3255	3258	2.74266
chr1	3258	3259	2.97121
chr1	3259	3262	3.19977
chr1	3262	3264	2.97121
chr1	3264	3265	2.05699
chr1	3265	3266	1.59988
chr1	3266	3267	1.37133
chr1	3267	3281	1.14277
chr1	3281	3286	0.91422
chr1	3286	3295	0.685665
chr1	3295	3302	0.45711
chr1	3302	3303	0.228555
chr1	3303	3365	0.0
chr1	3365	3412	0.228555
chr1	3412	3419	0.45711
chr1	3419	3435	0.685665
chr1	3435	3441	0.91422
chr1	3441	3453	1.14277
chr1	3453	3456	0.91422
chr1	3456	3462	0.685665
chr1	3462	3479	0.45711
chr1	3479	3483	0.228555
chr1	3483	3485	0.45711
chr1	3485	3488	0.228555
chr1	3488	3489	0.45711
chr1	3489	3516	0.685665
chr1	3516	3530	0.45711
chr1	3530	3533	0.228555
chr1	3533	3591	0.0
chr1	3591	3599	0.228555
chr1	3599	3624	0.45711
chr1	3624	3635	0.91422
chr1	3635	3643	0.685665
chr1	3643	3668	0.45711
chr1	3668	3670	0.0
chr1	3670	3672	0.228555
chr1	3672	3673	0.45711
chr1	3673	3674	0.685665
chr1	3674	3682	0.91422
chr1	3682	3691	1.14277
chr1	3691	3697	1.37133
chr1	3697	3704	1.59988
chr1	3704	3709	1.82844
chr1	3709	3714	1.59988
chr1	3714	3717	1.37133
chr1	3717	3726	0.91422
chr1	3726	3729	0.685665
chr1	3729	3731	0.91422
chr1	3731	3734	0.685665
chr1	3734	3748	0.45711
chr1	3748	3751	0.228555
chr1	3751	3764	0.45711
chr1	3764	3773	0.685665
chr1	3773	3782	0.45711
chr1	3782	3783	0.685665
chr1	3783	3808	0.45711
chr1	3808	3809	0.228555
chr1	3809	3821	0.45711
chr1	3821	3826	0.685665
chr1	3826	3843	0.45711
chr1	3843	3844	0.685665
chr1	3844	3852	0.91422
chr1	3852	3855	1.14277
chr1	3855	3856	1.37133
chr1	3856	3858	1.14277
chr1	3858	3876	1.37133
chr1	3876	3877	1.59988
chr1	3877	3879	2.28555
chr1	3879	3883	2.5141
chr1	3883	3888	2.74266
chr1	3888	3896	2.28555
chr1	3896	3899	2.05699
chr1	3899	3901	1.82844
chr1	3901	3902	2.05699
chr1	3902	3903	2.28555
chr1	3903	3907	2.5141
chr1	3907	3908	2.74266
chr1	3908	3911	3.42832
chr1	3911	3913	3.88543
chr1	3913	3914	3.65688
chr1	3914	3917	3.88543
chr1	3917	3918	4.11399
chr1	3918	3919	4.34254
chr1	3919	3920	4.5711
chr1	3920	3921	4.34254
chr1	3921	3922	4.11399
chr1	3922	3925	3.88543
chr1	3925	3926	4.11399
chr1	3926	3931	3.88543
chr1	3931	3934	3.65688
chr1	3934	3935	3.88543
chr1	3935	3942	4.11399
chr1	3942	3943	4.34254
chr1	3943	3944	4.11399
chr1	3944	3945	3.88543
chr1	3945	3947	4.11399
chr1	3947	3951	3.88543
chr1	3951	3954	2.97121
chr1	3954	3955	3.19977
chr1	3955	3956	2.97121
chr1	3956	3958	3.19977
chr1	3958	3961	2.74266
chr1	3961	3963	2.5141
chr1	3963	3966	2.28555
chr1	3966	3967	2.5141
chr1	3967	3971	2.28555
chr1	3971	3975	2.5141
chr1	3975	3978	2.74266
chr1	3978	3979	2.5141
chr1	3979	3981	2.28555
chr1	3981	3986	2.05699
chr1	3986	3988	1.82844
chr1	3988	3989	1.59988
chr1	3989	3995	1.82844
chr1	3995	4000	1.59988
chr1	4000	4009	1.14277
chr1	4009	4015	0.91422
chr1	4015	4019	0.685665
chr1	4019	4033	0.45711
chr1	4033	4042	0.228555
chr1	4042	4055	0.0
chr1	4055	4096	0.228555
chr1	4096	4125	0.0
chr1	4125	4169	0.228555
chr1	4169	4182	0.0
chr1	4182	4204	0.228555
chr1	4204	4225	0.45711
chr1	4225	4229	0.228555
chr1	4229	4235	0.45711
chr1	4235	4248	0.685665
chr1	4248	4253	0.45711
chr1	4253	4263	0.685665
chr1	4263	4273	0.91422
chr1	4273	4275	0.685665
chr1	4275	4279	0.91422
chr1	4279	4290	0.685665
chr1	4290	4295	0.91422
chr1	4295	4296	1.14277
chr1	4296	4318	1.37133
chr1	4318	4320	1.14277
chr1	4320	4334	1.37133
chr1	4334	4338	1.14277
chr1	4338	4339	0.91422
chr1	4339	4362	0.228555
chr1	4362	4365	0.0
chr1	4365	4381	0.228555
chr1	4381	4383	0.45711
chr1	4383	4407	0.685665
chr1	4407	4425	0.45711
chr1	4425	4427	0.228555
chr1	4427	4455	0.0
chr1	4455	4456	0.228555
chr1	4456	4461	0.45711
chr1	4461	4476	0.685665
chr1	4476	4498	0.91422
chr1	4498	4499	0.685665
chr1	4499	4500	0.45711
chr1	4500	4505	0.685665
chr1	4505	4517	0.45711
chr1	4517	4518	0.228555
chr1	4518	4522	0.45711
chr1	4522	4523	0.685665
chr1	4523	4525	0.91422
chr1	4525	4526	1.14277
chr1	4526	4544	1.37133
chr1	4544	4553	1.14277
chr1	4553	4561	0.91422
chr1	4561	4566	0.685665
chr1	4566	4567	0.45711
chr1	4567	4570	0.228555
chr1	4570	4591	0.0
chr1	4591	4625	0.228555
chr1	4625	4634	0.45711
chr1	4634	4669	0.228555
chr1	4669	4680	0.0
chr1	4680	4696	0.228555
chr1	4696	4702	0.45711
chr1	4702	4724	0.685665
chr1	4724	4726	0.45711
chr1	4726	4735	0.685665
chr1	4735	4740	0.91422
chr1	4740	4746	0.685665
chr1	4746	4763	0.45711
chr1	4763	4777	0.685665
chr1	4777	4798	0.45711
chr1	4798	4807	0.685665
chr1	4807	4813	0.45711
chr1	4813	4815	0.228555
chr1	4815	4826	0.45711
chr1	4826	4831	0.685665
chr1	4831	4834	0.91422
chr1	4834	4842	1.14277
chr1	4842	4843	0.91422
chr1	4843	4858	1.14277
chr1	4858	4865	0.91422
chr1	4865	4869	1.14277
chr1	4869	4875	0.91422
chr1	4875	4900	0.685665
chr1	4900	4906	0.45711
chr1	4906	4921	0.685665
chr1	4921	4929	0.45711
chr1	4929	4930	0.228555
chr1	4930	4940	0.45711
chr1	4940	4950	0.685665
chr1	4950	4954	0.45711
chr1	4954	4955	0.685665
chr1	4955	4972	0.91422
chr1	4972	4984	0.685665
chr1	4984	4998	0.45711
chr1	4998	4999	0.228555
chr1	4999	5014	0.0
chr1	5014	5032	0.228555
chr1	5032	5057	0.45711
chr1	5057	5075	0.228555
chr1	5075	5157	0.0
chr1	5157	5162	0.228555
chr1	5162	5163	0.45711
chr1	5163	5178	0.685665
chr1	5178	5201	0.91422
chr1	5201	5206	0.685665
chr1	5206	5217	0.228555
chr1	5217	5218	0.685665
chr1	5218	5224	1.37133
chr1	5224	5227	1.59988
chr1	5227	5247	1.82844
chr1	5247	5261	1.59988
chr1	5261	5265	0.685665
chr1	5265	5266	0.91422
chr1	5266	5268	0.685665
chr1	5268	5270	0.45711
chr1	5270	5271	0.685665
chr1	5271	5273	0.45711
chr1	5273	5274	0.685665
chr1	5274	5297	0.91422
chr1	5297	5306	1.14277
chr1	5306	5311	0.91422
chr1	5311	5314	0.685665
chr1	5314	5315	0.45711
chr1	5315	5341	0.228555
chr1	5341	5343	0.0
chr1	5343	5358	0.228555
chr1	5358	5360	0.45711
chr1	5360	5361	0.685665
chr1	5361	5381	0.91422
chr1	5381	5387	1.14277
chr1	5387	5391	0.91422
chr1	5391	5402	1.14277
chr1	5402	5403	0.91422
chr1	5403	5404	0.685665
chr1	5404	5422	0.45711
chr1	5422	5425	0.685665
chr1	5425	5435	0.45711
chr1	5435	5440	0.228555
chr1	5440	5449	0.45711
chr1	5449	5452	0.685665
chr1	5452	5453	0.91422
chr1	5453	5454	1.14277
chr1	5454	5458	1.37133
chr1	5458	5460	1.59988
chr1	5460	5466	1.82844
chr1	5466	5468	1.59988
chr1	5468	5479	1.82844
chr1	5479	5482	2.05699
chr1	5482	5484	2.28555
chr1	5484	5492	2.05699
chr1	5492	5496	1.82844
chr1	5496	5498	1.37133
chr1	5498	5500	1.14277
chr1	5500	5501	0.91422
chr1	5501	5502	0.685665
chr1	5502	5504	0.45711
chr1	5504	5518	0.228555
chr1	5518	5528	0.0
chr1	5528	5531	0.228555
chr1	5531	5534	0.45711
chr1	5534	5556	0.685665
chr1	5556	5572	0.91422
chr1	5572	5578	0.45711
chr1	5578	5579	0.228555
chr1	5579	5582	0.45711
chr1	5582	5584	0.685665
chr1	5584	5596	0.91422
chr1	5596	5597	1.14277
chr1	5597	5598	1.59988
chr1	5598	5599	2.28555
chr1	5599	5600	2.5141
chr1	5600	5601	2.74266
chr1	5601	5603	2.97121
chr1	5603	5607	3.19977
chr1	5607	5613	3.42832
chr1	5613	5620	3.65688
chr1	5620	5623	3.42832
chr1	5623	5625	3.19977
chr1	5625	5627	2.97121
chr1	5627	5640	3.19977
chr1	5640	5642	1.37133
chr1	5642	5647	1.59988
chr1	5647	5656	1.37133
chr1	5656	5666	1.82844
chr1	5666	5672	1.59988
chr1	5672	5678	1.82844
chr1	5678	5679	2.05699
chr1	5679	5683	2.28555
chr1	5683	5684	2.5141
chr1	5684	5685	2.05699
chr1	5685	5686	2.28555
chr1	5686	5691	2.05699
chr1	5691	5694	2.28555
chr1	5694	5699	2.05699
chr1	5699	5701	1.82844
chr1	5701	5714	1.59988
chr1	5714	5716	1.82844
chr1	5716	5720	1.59988
chr1	5720	5722	1.37133
chr1	5722	5729	0.91422
chr1	5729	5735	0.685665
chr1	5735	5737	0.45711
chr1	5737	5740	0.228555
chr1	5740	5754	0.45711
chr1	5754	5781	0.228555
chr1	5781	5784	0.45711
chr1	5784	5801	0.228555
chr1	5801	5839	0.45711
chr1	5839	5844	0.685665
chr1	5844	5850	0.45711
chr1	5850	5853	0.685665
chr1	5853	5869	0.91422
chr1	5869	5879	0.685665
chr1	5879	5894	0.45711
chr1	5894	5897	0.228555
chr1	5897	5917	0.0
chr1	5917	5919	0.228555
chr1	5919	5926	0.45711
chr1	5926	5927	0.685665
chr1	5927	5931	0.91422
chr1	5931	5960	1.14277
chr1	5960	5963	0.91422
chr1	5963	5970	0.45711
chr1	5970	5974	0.228555
chr1	5974	5985	0.0
chr1	5985	6022	0.228555
chr1	6022	6023	0.45711
chr1	6023	6029	0.685665
chr1	6029	6030	0.45711
chr1	6030	6035	0.685665
chr1	6035	6049	0.91422
chr1	6049	6052	1.37133
chr1	6052	6062	1.59988
chr1	6062	6066	2.05699
chr1	6066	6074	1.82844
chr1	6074	6079	1.59988
chr1	6079	6086	1.37133
chr1	6086	6087	1.82844
chr1	6087	6088	2.05699
chr1	6088	6092	2.5141
chr1	6092	6095	2.05699
chr1	6095	6098	1.82844
chr1	6098	6106	2.05699
chr1	6106	6111	1.59988
chr1	6111	6130	1.37133
chr1	6130	6131	0.91422
chr1	6131	6139	0.45711
chr1	6139	6140	0.228555
chr1	6140	6152	0.45711
chr1	6152	6163	0.685665
chr1	6163	6184	0.45711
chr1	6184	6194	0.228555
chr1	6194	6217	0.0
chr1	6217	6225	0.228555
chr1	6225	6245	0.45711
chr1	6245	6248	0.685665
chr1	6248	6252	0.45711
chr1	6252	6264	0.685665
chr1	6264	6284	0.45711
chr1	6284	6289	0.685665
chr1	6289	6296	0.45711
chr1	6296	6304	0.228555
chr1	6304	6319	0.45711
chr1	6319	6320	0.685665
chr1	6320	6328	0.91422
chr1	6328	6342	0.685665
chr1	6342	6347	0.91422
chr1	6347	6362	0.685665
chr1	6362	6363	0.91422
chr1	6363	6369	0.45711
chr1	6369	6374	0.685665
chr1	6374	6375	1.14277
chr1	6375	6384	1.59988
chr1	6384	6385	2.5141
chr1	6385	6398	2.28555
chr1	6398	6399	2.05699
chr1	6399	6404	2.28555
chr1	6404	6413	1.82844
chr1	6413	6417	1.59988
chr1	6417	6418	1.37133
chr1	6418	6428	0.91422
chr1	6428	6433	0.228555
chr1	6433	6437	0.45711
chr1	6437	6442	0.228555
chr1	6442	6456	0.45711
chr1	6456	6477	0.685665
chr1	6477	6486	0.45711
chr1	6486	6491	0.228555
chr1	6491	6500	0.45711
chr1	6500	6507	0.228555
chr1	6507	6518	0.45711
chr1	6518	6528	0.228555
chr1	6528	6549	0.91422
chr1	6549	6571	0.685665
chr1	6571	6579	0.0
chr1	6579	6582	0.228555
chr1	6582	6591	0.45711
chr1	6591	6596	0.685665
chr1	6596	6622	0.91422
chr1	6622	6634	0.45711
chr1	6634	6635	0.685665
chr1	6635	6640	0.45711
chr1	6640	6654	0.228555
chr1	6654	6658	0.45711
chr1	6658	6678	0.685665
chr1	6678	6689	0.45711
chr1	6689	6702	0.228555
chr1	6702	6774	0.0
chr1	6774	6815	0.228555
chr1	6815	6855	0.0
chr1	6855	6871	0.228555
chr1	6871	6881	0.45711
chr1	6881	6886	0.685665
chr1	6886	6897	0.91422
chr1	6897	6899	1.14277
chr1	6899	6904	0.91422
chr1	6904	6910	1.14277
chr1	6910	6924	0.91422
chr1	6924	6930	0.685665
chr1	6930	6933	0.45711
chr1	6933	6937	0.685665
chr1	6937	6940	0.91422
chr1	6940	6941	1.14277
chr1	6941	6951	0.91422
chr1	6951	6954	1.37133
chr1	6954	6958	1.59988
chr1	6958	6959	1.82844
chr1	6959	6961	2.05699
chr1	6961	6967	1.82844
chr1	6967	6971	4.34254
chr1	6971	6976	4.5711
chr1	6976	6983	4.79965
chr1	6983	6987	4.11399
chr1	6987	6995	3.88543
chr1	6995	6996	4.11399
chr1	6996	6997	4.34254
chr1	6997	6998	4.11399
chr1	6998	7001	3.88543
chr1	7001	7002	3.65688
chr1	7002	7005	2.97121
chr1	7005	7006	2.74266
chr1	7006	7011	2.97121
chr1	7011	7015	1.14277
chr1	7015	7018	0.91422
chr1	7018	7039	0.685665
chr1	7039	7040	0.45711
chr1	7040	7043	0.228555
chr1	7043	7050	0.45711
chr1	7050	7052	0.228555
chr1	7052	7053	0.45711
chr1	7053	7055	0.685665
chr1	7055	7060	0.91422
chr1	7060	7073	1.14277
chr1	7073	7087	1.37133
chr1	7087	7095	1.14277
chr1	7095	7098	0.685665
chr1	7098	7104	0.45711
chr1	7104	7106	0.228555
chr1	7106	7117	0.45711
chr1	7117	7118	0.228555
chr1	7118	7141	0.45711
chr1	7141	7150	0.685665
chr1	7150	7157	0.45711
chr1	7157	7158	0.685665
chr1	7158	7162	0.91422
chr1	7162	7172	0.685665
chr1	7172	7184	0.91422
chr1	7184	7188	0.685665
chr1	7188	7201	0.91422
chr1	7201	7208	0.685665
chr1	7208	7210	0.91422
chr1	7210	7215	1.14277
chr1	7215	7223	0.91422
chr1	7223	7226	1.14277
chr1	7226	7227	1.37133
chr1	7227	7229	1.59988
chr1	7229	7232	1.82844
chr1	7232	7234	1.59988
chr1	7234	7242	1.82844
chr1	7242	7244	2.05699
chr1	7244	7245	1.82844
chr1	7245	7252	1.59988
chr1	7252	7254	2.05699
chr1	7254	7259	1.82844
chr1	7259	7266	2.28555
chr1	7266	7269	2.05699
chr1	7269	7270	1.82844
chr1	7270	7278	1.59988
chr1	7278	7286	1.37133
chr1	7286	7294	1.14277
chr1	7294	7295	0.91422
chr1	7295	7296	0.685665
chr1	7296	7300	0.45711
chr1	7300	7302	0.228555
chr1	7302	7315	0.45711
chr1	7315	7318	0.228555
chr1	7318	7327	0.45711
chr1	7327	7346	0.685665
chr1	7346	7362	0.45711
chr1	7362	7371	0.228555
chr1	7371	7397	0.0
chr1	7397	7403	0.228555
chr1	7403	7410	0.45711
chr1	7410	7412	0.685665
chr1	7412	7440	0.91422
chr1	7440	7444	0.685665
chr1	7444	7453	0.45711
chr1	7453	7456	0.228555
chr1	7456	7479	0.0
chr1	7479	7483	0.228555
chr1	7483	7495	0.45711
chr1	7495	7523	0.91422
chr1	7523	7527	0.685665
chr1	7527	7538	0.45711
chr1	7538	7549	0.0
chr1	7549	7550	0.228555
chr1	7550	7551	0.45711
chr1	7551	7562	0.685665
chr1	7562	7581	0.91422
chr1	7581	7593	0.685665
chr1	7593	7595	0.45711
chr1	7595	7604	0.228555
chr1	7604	7618	0.0
chr1	7618	7632	0.228555
chr1	7632	7662	0.45711
chr1	7662	7675	0.228555
chr1	7675	7677	0.0
chr1	7677	7699	0.228555
chr1	7699	7715	0.45711
chr1	7715	7721	0.685665
chr1	7721	7735	0.45711
chr1	7735	7759	0.228555
chr1	7759	7783	0.0
chr1	7783	7788	0.228555
chr1	7788	7808	0.45711
chr1	7808	7825	0.685665
chr1	7825	7831	0.45711
chr1	7831	7832	0.685665
chr1	7832	7852	0.45711
chr1	7852	7863	0.228555
chr1	7863	7874	0.45711
chr1	7874	7903	0.228555
chr1	7903	7907	0.45711
chr1	7907	7938	0.228555
chr1	7938	7947	0.45711
chr1	7947	7982	0.228555
chr1	7982	7990	0.0
chr1	7990	8030	0.228555
chr1	8030	8031	0.45711
chr1	8031	8057	0.228555
chr1	8057	8059	0.45711
chr1	8059	8069	0.685665
chr1	8069	8072	0.91422
chr1	8072	8078	0.685665
chr1	8078	8080	0.91422
chr1	8080	8087	1.14277
chr1	8087	8101	1.37133
chr1	8101	8105	1.14277
chr1	8105	8109	1.59988
chr1	8109	8122	1.37133
chr1	8122	8124	1.14277
chr1	8124	8125	0.91422
chr1	8125	8126	1.14277
chr1	8126	8127	1.59988
chr1	8127	8128	2.05699
chr1	8128	8131	2.5141
chr1	8131	8133	2.28555
chr1	8133	8137	2.5141
chr1	8137	8148	2.28555
chr1	8148	8154	1.82844
chr1	8154	8164	1.59988
chr1	8164	8166	1.37133
chr1	8166	8167	1.14277
chr1	8167	8168	0.91422
chr1	8168	8171	0.685665
chr1	8171	8176	0.228555
chr1	8176	8310	0.0
chr1	8310	8323	0.228555
chr1	8323	8343	0.45711
chr1	8343	8352	0.685665
chr1	8352	8366	0.45711
chr1	8366	8372	0.228555
chr1	8372	8383	0.45711
chr1	8383	8384	0.685665
chr1	8384	8387	0.45711
chr1	8387	8389	0.91422
chr1	8389	8397	1.14277
chr1	8397	8415	1.37133
chr1	8415	8427	1.14277
chr1	8427	8428	0.91422
chr1	8428	8430	1.59988
chr1	8430	8431	1.14277
chr1	8431	8433	1.37133
chr1	8433	8440	1.14277
chr1	8440	8454	0.91422
chr1	8454	8468	0.685665
chr1	8468	8475	0.45711
chr1	8475	8480	0.228555
chr1	8480	8485	0.45711
chr1	8485	8502	0.685665
chr1	8502	8512	0.91422
chr1	8512	8515	1.37133
chr1	8515	8516	1.14277
chr1	8516	8520	1.37133
chr1	8520	8521	1.59988
chr1	8521	8522	2.05699
chr1	8522	8528	2.28555
chr1	8528	8530	2.05699
chr1	8530	8542	2.28555
chr1	8542	8548	2.74266
chr1	8548	8550	2.97121
chr1	8550	8555	3.19977
chr1	8555	8560	2.74266
chr1	8560	8564	2.5141
chr1	8564	8565	2.28555
chr1	8565	8566	1.82844
chr1	8566	8568	1.59988
chr1	8568	8573	1.37133
chr1	8573	8574	1.14277
chr1	8574	8579	1.37133
chr1	8579	8582	1.14277
chr1	8582	8584	1.37133
chr1	8584	8585	1.14277
chr1	8585	8586	0.685665
chr1	8586	8587	0.91422
chr1	8587	8588	1.14277
chr1	8588	8590	1.59988
chr1	8590	8592	1.82844
chr1	8592	8604	1.59988
chr1	8604	8610	1.82844
chr1	8610	8617	2.05699
chr1	8617	8621	1.82844
chr1	8621	8623	1.59988
chr1	8623	8630	1.82844
chr1	8630	8631	1.59988
chr1	8631	8634	0.91422
chr1	8634	8648	0.685665
chr1	8648	8650	0.45711
chr1	8650	8653	0.228555
chr1	8653	8654	0.45711
chr1	8654	8661	0.685665
chr1	8661	8666	0.91422
chr1	8666	8667	1.14277
chr1	8667	8689	0.91422
chr1	8689	8691	1.14277
chr1	8691	8692	1.37133
chr1	8692	8696	1.59988
chr1	8696	8698	1.37133
chr1	8698	8703	1.14277
chr1	8703	8705	1.37133
chr1	8705	8706	1.14277
chr1	8706	8707	1.37133
chr1	8707	8710	1.82844
chr1	8710	8713	1.59988
chr1	8713	8731	2.05699
chr1	8731	8735	1.82844
chr1	8735	8736	1.59988
chr1	8736	8746	1.37133
chr1	8746	8749	1.14277
chr1	8749	8751	0.91422
chr1	8751	8757	0.45711
chr1	8757	8760	0.0
chr1	8760	8765	0.228555
chr1	8765	8767	0.45711
chr1	8767	8783	0.685665
chr1	8783	8784	0.91422
chr1	8784	8791	1.14277
chr1	8791	8809	0.91422
chr1	8809	8810	0.685665
chr1	8810	8815	0.45711
chr1	8815	8827	0.228555
chr1	8827	8832	0.0
chr1	8832	8835	0.228555
chr1	8835	8836	0.685665
chr1	8836	8837	1.37133
chr1	8837	8839	2.05699
chr1	8839	8841	2.5141
chr1	8841	8842	2.74266
chr1	8842	8843	2.97121
chr1	8843	8845	3.19977
chr1	8845	8847	3.65688
chr1	8847	8849	4.11399
chr1	8849	8850	4.34254
chr1	8850	8855	4.5711
chr1	8855	8858	4.79965
chr1	8858	8859	5.02821
chr1	8859	8863	5.25676
chr1	8863	8868	5.48532
chr1	8868	8872	5.71387
chr1	8872	8876	5.94243
chr1	8876	8879	6.17098
chr1	8879	8880	5.94243
chr1	8880	8881	5.25676
chr1	8881	8883	5.02821
chr1	8883	8886	4.5711
chr1	8886	8887	4.34254
chr1	8887	8888	4.11399
chr1	8888	8889	3.88543
chr1	8889	8890	3.42832
chr1	8890	8891	3.19977
chr1	8891	8892	2.74266
chr1	8892	8899	2.5141
chr1	8899	8901	2.28555
chr1	8901	8902	2.05699
chr1	8902	8907	1.82844
chr1	8907	8910	1.59988
chr1	8910	8919	1.37133
chr1	8919	8920	1.14277
chr1	8920	8921	0.91422
chr1	8921	8925	0.45711
chr1	8925	8932	0.0
chr1	8932	8974	0.228555
chr1	8974	8975	0.45711
chr1	8975	9003	0.228555
chr1	9003	9028	0.45711
chr1	9028	9038	0.685665
chr1	9038	9047	0.91422
chr1	9047	9060	0.685665
chr1	9060	9063	0.45711
chr1	9063	9072	0.685665
chr1	9072	9078	0.45711
chr1	9078	9081	0.685665
chr1	9081	9084	0.45711
chr1	9084	9097	0.685665
chr1	9097	9106	0.91422
chr1	9106	9121	0.685665
chr1	9121	9128	0.45711
chr1	9128	9141	0.228555
chr1	9141	9146	0.0
chr1	9146	9150	0.228555
chr1	9150	9173	0.45711
chr1	9173	9175	0.685665
chr1	9175	9176	1.14277
chr1	9176	9184	1.37133
chr1	9184	9189	1.59988
chr1	9189	9192	1.37133
chr1	9192	9193	1.59988
chr1	9193	9195	1.37133
chr1	9195	9199	1.59988
chr1	9199	9207	1.82844
chr1	9207	9208	1.59988
chr1	9208	9219	1.82844
chr1	9219	9220	1.37133
chr1	9220	9225	1.14277
chr1	9225	9235	0.91422
chr1	9235	9241	0.685665
chr1	9241	9251	0.45711
chr1	9251	9258	0.228555
chr1	9258	9263	0.685665
chr1	9263	9267	0.45711
chr1	9267	9270	1.14277
chr1	9270	9271	1.59988
chr1	9271	9272	1.82844
chr1	9272	9273	2.28555
chr1	9273	9281	2.5141
chr1	9281	9282	2.74266
chr1	9282	9283	3.19977
chr1	9283	9299	3.42832
chr1	9299	9306	3.19977
chr1	9306	9311	3.42832
chr1	9311	9313	2.74266
chr1	9313	9315	2.05699
chr1	9315	9316	2.28555
chr1	9316	9322	1.82844
chr1	9322	9323	2.05699
chr1	9323	9324	1.82844
chr1	9324	9327	1.37133
chr1	9327	9337	1.14277
chr1	9337	9344	0.91422
chr1	9344	9347	0.685665
chr1	9347	9349	0.45711
chr1	9349	9358	0.228555
chr1	9358	9367	0.0
chr1	9367	9391	0.228555
chr1	9391	9394	0.45711
chr1	9394	9405	0.685665
chr1	9405	9412	0.45711
chr1	9412	9426	0.685665
chr1	9426	9433	0.91422
chr1	9433	9435	1.14277
chr1	9435	9437	0.685665
chr1	9437	9440	0.91422
chr1	9440	9442	1.37133
chr1	9442	9462	1.14277
chr1	9462	9470	1.37133
chr1	9470	9481	1.14277
chr1	9481	9482	0.91422
chr1	9482	9484	0.685665
chr1	9484	9500	0.45711
chr1	9500	9504	0.685665
chr1	9504	9506	0.91422
chr1	9506	9507	0.685665
chr1	9507	9511	0.91422
chr1	9511	9531	1.14277
chr1	9531	9532	1.37133
chr1	9532	9542	1.59988
chr1	9542	9547	1.37133
chr1	9547	9555	1.14277
chr1	9555	9556	0.91422
chr1	9556	9557	1.14277
chr1	9557	9562	1.37133
chr1	9562	9575	1.14277
chr1	9575	9576	0.91422
chr1	9576	9585	0.685665
chr1	9585	9586	0.91422
chr1	9586	9588	1.14277
chr1	9588	9595	1.37133
chr1	9595	9600	1.14277
chr1	9600	9601	0.91422
chr1	9601	9610	0.685665
chr1	9610	9620	0.91422
chr1	9620	9625	1.14277
chr1	9625	9629	1.37133
chr1	9629	9630	1.14277
chr1	9630	9632	0.91422
chr1	9632	9654	0.685665
chr1	9654	9664	0.45711
chr1	9664	9669	0.228555
chr1	9669	9714	0.0
chr1	9714	9729	0.228555
chr1	9729	9730	0.45711
chr1	9730	9733	0.685665
chr1	9733	9735	0.91422
chr1	9735	9740	1.14277
chr1	9740	9773	1.37133
chr1	9773	9774	1.14277
chr1	9774	9777	0.91422
chr1	9777	9779	0.685665
chr1	9779	9784	0.45711
chr1	9784	9788	0.228555
chr1	9788	9801	0.45711
chr1	9801	9813	0.228555
chr1	9813	9818	0.45711
chr1	9818	9822	0.685665
chr1	9822	9823	0.91422
chr1	9823	9826	1.14277
chr1	9826	9830	1.37133
chr1	9830	9832	1.59988
chr1	9832	9836	1.37133
chr1	9836	9843	1.59988
chr1	9843	9849	1.82844
chr1	9849	9858	2.05699
chr1	9858	9859	2.5141
chr1	9859	9861	2.97121
chr1	9861	9862	2.74266
chr1	9862	9863	2.28555
chr1	9863	9867	2.5141
chr1	9867	9868	2.28555
chr1	9868	9870	2.5141
chr1	9870	9877	2.28555
chr1	9877	9886	2.5141
chr1	9886	9887	2.74266
chr1	9887	9893	2.5141
chr1	9893	9895	2.97121
chr1	9895	9896	3.19977
chr1	9896	9902	3.42832
chr1	9902	9903	2.97121
chr1	9903	9906	3.19977
chr1	9906	9908	2.97121
chr1	9908	9909	3.19977
chr1	9909	9910	3.42832
chr1	9910	9912	3.19977
chr1	9912	9916	3.42832
chr1	9916	9922	3.88543
chr1	9922	9924	4.11399
chr1	9924	9928	4.34254
chr1	9928	9930	5.25676
chr1	9930	9931	5.02821
chr1	9931	9932	5.25676
chr1	9932	9933	5.48532
chr1	9933	9936	5.71387
chr1	9936	9937	5.94243
chr1	9937	9939	5.25676
chr1	9939	9940	5.02821
chr1	9940	9946	4.79965
chr1	9946	9947	4.5711
chr1	9947	9951	4.34254
chr1	9951	9953	4.11399
chr1	9953	9954	3.42832
chr1	9954	9955	4.11399
chr1	9955	9956	4.5711
chr1	9956	9959	4.79965
chr1	9959	9960	4.34254
chr1	9960	9963	3.88543
chr1	9963	9964	4.11399
chr1	9964	9965	4.34254
chr1	9965	9966	4.11399
chr1	9966	9967	3.88543
chr1	9967	9970	3.65688
chr1	9970	9971	3.42832
chr1	9971	9972	2.97121
chr1	9972	9974	2.5141
chr1	9974	9976	2.74266
chr1	9976	9979	2.5141
chr1	9979	9986	2.28555
chr1	9986	9989	2.05699
chr1	9989	9993	2.28555
chr1	9993	9994	2.5141
chr1	9994	9995	2.97121
chr1	9995	9996	3.19977
chr1	9996	9997	3.42832
chr1	9997	9998	3.65688
chr1	9998	9999	2.97121
chr1	9999	10006	2.5141
chr1	10006	10007	2.28555
chr1	10007	10011	2.05699
chr1	10011	10012	2.28555
chr1	10012	10015	2.5141
chr1	10015	10017	2.28555
chr1	10017	10026	2.05699
chr1	10026	10028	2.5141
chr1	10028	10034	2.28555
chr1	10034	10037	2.5141
chr1	10037	10038	2.28555
chr1	10038	10039	2.05699
chr1	10039	10040	1.82844
chr1	10040	10041	1.59988
chr1	10041	10042	1.37133
chr1	10042	10046	1.14277
chr1	10046	10047	1.59988
chr1	10047	10051	1.37133
chr1	10051	10061	1.82844
chr1	10061	10064	2.05699
chr1	10064	10065	2.28555
chr1	10065	10069	2.05699
chr1	10069	10078	1.59988
chr1	10078	10081	1.37133
chr1	10081	10090	1.59988
chr1	10090	10095	1.14277
chr1	10095	10105	0.685665
chr1	10105	10107	0.45711
chr1	10107	10113	0.228555
chr1	10113	10135	0.0
chr1	10135	10141	0.228555
chr1	10141	10144	0.45711
chr1	10144	10146	0.685665
chr1	10146	10148	0.91422
chr1	10148	10160	1.59988
chr1	10160	10179	1.82844
chr1	10179	10181	1.37133
chr1	10181	10185	1.59988
chr1	10185	10188	1.37133
chr1	10188	10190	1.14277
chr1	10190	10192	0.91422
chr1	10192	10202	0.45711
chr1	10202	10210	0.228555
chr1	10210	10225	0.45711
chr1	10225	10253	0.228555
chr1	10253	10264	0.0
chr1	10264	10268	0.45711
chr1	10268	10281	0.685665
chr1	10281	10286	0.91422
chr1	10286	10301	1.14277
chr1	10301	10307	0.91422
chr1	10307	10313	0.685665
chr1	10313	10321	0.91422
chr1	10321	10325	1.14277
chr1	10325	10334	0.91422
chr1	10334	10335	1.37133
chr1	10335	10339	1.59988
chr1	10339	10352	2.05699
chr1	10352	10356	2.28555
chr1	10356	10365	2.05699
chr1	10365	10368	1.82844
chr1	10368	10369	2.05699
chr1	10369	10374	1.82844
chr1	10374	10378	1.59988
chr1	10378	10379	1.37133
chr1	10379	10382	1.14277
chr1	10382	10383	0.91422
chr1	10383	10390	0.685665
chr1	10390	10396	0.45711
chr1	10396	10398	0.228555
chr1	10398	10399	0.45711
chr1	10399	10400	0.685665
chr1	10400	10411	0.91422
chr1	10411	10414	0.685665
chr1	10414	10419	1.59988
chr1	10419	10420	1.82844
chr1	10420	10431	2.74266
chr1	10431	10434	3.19977
chr1	10434	10435	3.42832
chr1	10435	10441	3.65688
chr1	10441	10443	3.42832
chr1	10443	10444	3.19977
chr1	10444	10451	2.97121
chr1	10451	10455	3.19977
chr1	10455	10457	2.97121
chr1	10457	10463	2.28555
chr1	10463	10464	2.05699
chr1	10464	10467	1.14277
chr1	10467	10474	1.37133
chr1	10474	10476	0.91422
chr1	10476	10478	1.14277
chr1	10478	10488	0.91422
chr1	10488	10510	0.685665
chr1	10510	10518	0.45711
chr1	10518	10519	0.228555
chr1	10519	10520	0.45711
chr1	10520	10521	0.685665
chr1	10521	10561	0.91422
chr1	10561	10564	0.45711
chr1	10564	10565	0.228555
chr1	10565	10582	0.0
chr1	10582	10583	0.685665
chr1	10583	10584	2.28555
chr1	10584	10585	3.19977
chr1	10585	10591	3.65688
chr1	10591	10596	3.88543
chr1	10596	10599	4.11399
chr1	10599	10601	4.34254
chr1	10601	10603	4.5711
chr1	10603	10608	4.79965
chr1	10608	10616	5.02821
chr1	10616	10619	4.79965
chr1	10619	10620	5.02821
chr1	10620	10626	5.25676
chr1	10626	10627	3.42832
chr1	10627	10628	3.19977
chr1	10628	10629	2.05699
chr1	10629	10632	1.82844
chr1	10632	10634	1.59988
chr1	10634	10635	2.05699
chr1	10635	10636	2.74266
chr1	10636	10637	2.97121
chr1	10637	10639	3.19977
chr1	10639	10641	2.97121
chr1	10641	10643	3.19977
chr1	10643	10646	2.97121
chr1	10646	10647	3.19977
chr1	10647	10650	2.97121
chr1	10650	10655	2.74266
chr1	10655	10658	2.5141
chr1	10658	10660	3.19977
chr1	10660	10663	2.97121
chr1	10663	10666	2.74266
chr1	10666	10668	2.97121
chr1	10668	10676	3.19977
chr1	10676	10678	2.97121
chr1	10678	10679	2.05699
chr1	10679	10680	1.82844
chr1	10680	10684	2.05699
chr1	10684	10691	1.82844
chr1	10691	10693	2.5141
chr1	10693	10694	2.74266
chr1	10694	10698	2.97121
chr1	10698	10702	3.19977
chr1	10702	10707	2.74266
chr1	10707	10709	3.19977
chr1	10709	10712	2.97121
chr1	10712	10717	2.74266
chr1	10717	10719	2.5141
chr1	10719	10721	2.28555
chr1	10721	10727	2.05699
chr1	10727	10734	2.28555
chr1	10734	10735	2.05699
chr1	10735	10738	1.37133
chr1	10738	10739	1.14277
chr1	10739	10741	0.91422
chr1	10741	10749	1.37133
chr1	10749	10754	1.14277
chr1	10754	10755	1.37133
chr1	10755	10770	1.59988
chr1	10770	10771	1.82844
chr1	10771	10778	1.59988
chr1	10778	10782	1.37133
chr1	10782	10783	1.59988
chr1	10783	10784	1.37133
chr1	10784	10786	1.59988
chr1	10786	10789	1.82844
chr1	10789	10790	2.05699
chr1	10790	10792	2.28555
chr1	10792	10798	2.05699
chr1	10798	10799	1.82844
chr1	10799	10813	1.59988
chr1	10813	10814	1.82844
chr1	10814	10815	2.05699
chr1	10815	10826	2.28555
chr1	10826	10828	2.05699
chr1	10828	10829	1.82844
chr1	10829	10833	1.37133
chr1	10833	10834	1.14277
chr1	10834	10846	0.91422
chr1	10846	10847	1.37133
chr1	10847	10848	1.59988
chr1	10848	10849	4.11399
chr1	10849	10850	4.34254
chr1	10850	10851	5.25676
chr1	10851	10852	5.71387
chr1	10852	10857	5.94243
chr1	10857	10875	5.02821
chr1	10875	10878	4.79965
chr1	10878	10890	5.02821
chr1	10890	10891	4.5711
chr1	10891	10892	3.88543
chr1	10892	10894	1.59988
chr1	10894	10895	0.91422
chr1	10895	10919	0.228555
chr1	10919	10922	0.45711
chr1	10922	10936	0.228555
chr1	10936	10963	0.685665
chr1	10963	10969	0.45711
chr1	10969	10974	0.685665
chr1	10974	10976	0.91422
chr1	10976	10980	0.685665
chr1	10980	10997	0.45711
chr1	10997	10999	0.685665
chr1	10999	11000	0.91422
chr1	11000	11002	1.14277
chr1	11002	11008	1.37133
chr1	11008	11010	1.59988
chr1	11010	11011	1.82844
chr1	11011	11032	2.5141
chr1	11032	11035	2.28555
chr1	11035	11036	2.05699
chr1	11036	11038	1.82844
chr1	11038	11040	1.59988
chr1	11040	11041	1.37133
chr1	11041	11043	1.14277
chr1	11043	11052	1.37133
chr1	11052	11055	1.14277
chr1	11055	11061	0.45711
chr1	11061	11068	0.228555
chr1	11068	11087	0.685665
chr1	11087	11095	0.45711
chr1	11095	11100	0.685665
chr1	11100	11104	0.91422
chr1	11104	11110	1.14277
chr1	11110	11111	1.82844
chr1	11111	11112	2.05699
chr1	11112	11116	2.28555
chr1	11116	11118	2.5141
chr1	11118	11119	2.74266
chr1	11119	11120	2.97121
chr1	11120	11123	3.19977
chr1	11123	11128	3.42832
chr1	11128	11131	3.65688
chr1	11131	11138	3.88543
chr1	11138	11139	3.65688
chr1	11139	11140	3.19977
chr1	11140	11142	2.97121
chr1	11142	11144	3.19977
chr1	11144	11146	2.97121
chr1	11146	11150	2.74266
chr1	11150	11151	2.97121
chr1	11151	11153	3.19977
chr1	11153	11155	2.97121
chr1	11155	11156	2.28555
chr1	11156	11160	2.05699
chr1	11160	11162	1.82844
chr1	11162	11163	1.59988
chr1	11163	11164	1.82844
chr1	11164	11167	1.59988
chr1	11167	11172	1.37133
chr1	11172	11173	1.14277
chr1	11173	11174	1.37133
chr1	11174	11175	1.59988
chr1	11175	11176	2.28555
chr1	11176	11179	2.5141
chr1	11179	11185	2.74266
chr1	11185	11191	2.5141
chr1	11191	11192	2.97121
chr1	11192	11194	3.42832
chr1	11194	11195	3.19977
chr1	11195	11196	2.97121
chr1	11196	11199	3.19977
chr1	11199	11205	3.42832
chr1	11205	11208	3.65688
chr1	11208	11215	3.42832
chr1	11215	11217	3.19977
chr1	11217	11219	3.42832
chr1	11219	11220	2.5141
chr1	11220	11223	2.28555
chr1	11223	11235	2.05699
chr1	11235	11236	1.59988
chr1	11236	11239	1.14277
chr1	11239	11243	0.91422
chr1	11243	11249	0.685665
chr1	11249	11251	0.45711
chr1	11251	11261	0.228555
chr1	11261	11265	0.0
chr1	11265	11283	0.228555
chr1	11283	11285	0.45711
chr1	11285	11288	0.685665
chr1	11288	11298	1.14277
chr1	11298	11302	1.37133
chr1	11302	11307	1.59988
chr1	11307	11308	2.05699
chr1	11308	11314	1.82844
chr1	11314	11315	2.05699
chr1	11315	11316	2.28555
chr1	11316	11318	2.74266
chr1	11318	11319	2.97121
chr1	11319	11327	3.19977
chr1	11327	11329	2.97121
chr1	11329	11330	2.74266
chr1	11330	11332	2.5141
chr1	11332	11335	2.74266
chr1	11335	11344	2.97121
chr1	11344	11351	2.74266
chr1	11351	11358	2.28555
chr1	11358	11359	2.05699
chr1	11359	11362	1.37133
chr1	11362	11372	1.14277
chr1	11372	11376	1.37133
chr1	11376	11377	1.14277
chr1	11377	11378	1.37133
chr1	11378	11382	1.14277
chr1	11382	11404	1.37133
chr1	11404	11405	1.14277
chr1	11405	11406	1.37133
chr1	11406	11409	1.14277
chr1	11409	11416	0.91422
chr1	11416	11420	0.685665
chr1	11420	11421	0.91422
chr1	11421	11425	0.685665
chr1	11425	11436	0.45711
chr1	11436	11441	0.685665
chr1	11441	11448	0.91422
chr1	11448	11464	0.685665
chr1	11464	11471	0.45711
chr1	11471	11485	0.228555
chr1	11485	11499	0.0
chr1	11499	11503	0.228555
chr1	11503	11504	0.45711
chr1	11504	11510	0.685665
chr1	11510	11517	0.91422
chr1	11517	11519	1.14277
chr1	11519	11523	1.37133
chr1	11523	11524	1.82844
chr1	11524	11532	2.05699
chr1	11532	11538	2.28555
chr1	11538	11541	2.05699
chr1	11541	11543	2.28555
chr1	11543	11544	2.05699
chr1	11544	11547	2.28555
chr1	11547	11554	1.82844
chr1	11554	11558	2.05699
chr1	11558	11563	1.82844
chr1	11563	11565	1.59988
chr1	11565	11568	1.14277
chr1	11568	11578	0.91422
chr1	11578	11582	1.37133
chr1	11582	11585	1.59988
chr1	11585	11588	1.37133
chr1	11588	11598	1.14277
chr1	11598	11602	0.91422
chr1	11602	11603	1.14277
chr1	11603	11612	1.59988
chr1	11612	11617	1.37133
chr1	11617	11622	1.59988
chr1	11622	11639	1.37133
chr1	11639	11643	1.59988
chr1	11643	11644	2.05699
chr1	11644	11645	2.28555
chr1	11645	11649	1.59988
chr1	11649	11651	2.05699
chr1	11651	11656	2.28555
chr1	11656	11659	2.5141
chr1	11659	11666	2.28555
chr1	11666	11667	2.05699
chr1	11667	11677	2.28555
chr1	11677	11682	2.5141
chr1	11682	11683	2.74266
chr1	11683	11687	2.5141
[truncated: 1,392 more rows]
