# Supplementary material for: Structural modularity of the XIST ribonucleoprotein complex
Source: Nat Commun. 2020 Dec 2;11:6163. doi: 10.1038/s41467-020-20040-3 (PMC7710737; doi:10.1038/s41467-020-20040-3)
Supplement: Supplementary file 6 — Source Data [file 41467_2020_20040_MOESM6_ESM.zip › sourcedata/fig2efgi/K562_LARP4_0_neg_XIST_1_hsXIST.bedgraph]

chr1	0	44	0.0
chr1	44	48	0.189641
chr1	48	57	0.568922
chr1	57	73	0.758562
chr1	73	76	0.948203
chr1	76	88	0.758562
chr1	88	89	0.568922
chr1	89	92	0.758562
chr1	92	101	0.568922
chr1	101	112	0.379281
chr1	112	115	0.189641
chr1	115	116	0.379281
chr1	116	119	0.568922
chr1	119	133	0.758562
chr1	133	134	0.568922
chr1	134	135	0.379281
chr1	135	136	0.189641
chr1	136	152	0.379281
chr1	152	154	0.568922
chr1	154	155	0.379281
chr1	155	159	0.568922
chr1	159	179	0.758562
chr1	179	194	0.568922
chr1	194	195	0.758562
chr1	195	196	0.948203
chr1	196	199	0.758562
chr1	199	203	0.568922
chr1	203	215	0.379281
chr1	215	217	0.189641
chr1	217	230	0.379281
chr1	230	237	0.189641
chr1	237	240	0.379281
chr1	240	255	0.568922
chr1	255	260	0.948203
chr1	260	261	1.70676
chr1	261	265	1.51712
chr1	265	271	1.70676
chr1	271	275	1.51712
chr1	275	280	1.32748
chr1	280	282	1.51712
chr1	282	290	1.70676
chr1	290	291	2.27569
chr1	291	294	2.46533
chr1	294	295	3.22389
chr1	295	296	3.79281
chr1	296	297	3.41353
chr1	297	299	3.79281
chr1	299	303	3.60317
chr1	303	304	3.98245
chr1	304	305	3.79281
chr1	305	306	4.17209
chr1	306	307	4.74101
chr1	307	308	6.0685
chr1	308	309	5.87886
chr1	309	310	6.0685
chr1	310	314	6.44778
chr1	314	315	6.63742
chr1	315	316	6.82706
chr1	316	325	6.63742
chr1	325	326	7.0167
chr1	326	327	6.82706
chr1	327	329	7.0167
chr1	329	331	7.20634
chr1	331	334	6.82706
chr1	334	335	6.63742
chr1	335	336	6.25814
chr1	336	337	6.0685
chr1	337	338	5.87886
chr1	338	339	5.30993
chr1	339	340	4.74101
chr1	340	341	4.55137
chr1	341	343	4.17209
chr1	343	345	4.55137
chr1	345	346	4.74101
chr1	346	347	4.93065
chr1	347	348	4.74101
chr1	348	349	4.55137
chr1	349	351	4.93065
chr1	351	354	3.79281
chr1	354	356	3.41353
chr1	356	358	3.22389
chr1	358	360	3.03425
chr1	360	363	2.84461
chr1	363	365	3.22389
chr1	365	366	2.84461
chr1	366	367	3.03425
chr1	367	368	3.41353
chr1	368	369	4.55137
chr1	369	370	4.93065
chr1	370	371	5.12029
chr1	371	372	4.93065
chr1	372	374	4.74101
chr1	374	376	4.36173
chr1	376	378	4.17209
chr1	378	384	4.36173
chr1	384	389	3.60317
chr1	389	391	3.98245
chr1	391	396	4.17209
chr1	396	397	3.98245
chr1	397	398	3.41353
chr1	398	399	3.22389
chr1	399	400	2.65497
chr1	400	403	2.27569
chr1	403	406	2.08605
chr1	406	408	2.84461
chr1	408	411	3.22389
chr1	411	412	4.17209
chr1	412	413	3.98245
chr1	413	418	4.17209
chr1	418	432	3.98245
chr1	432	433	4.17209
chr1	433	435	3.98245
chr1	435	439	3.79281
chr1	439	440	3.60317
chr1	440	441	3.41353
chr1	441	442	2.84461
chr1	442	443	2.65497
chr1	443	444	2.08605
chr1	444	448	1.89641
chr1	448	451	1.70676
chr1	451	454	2.46533
chr1	454	455	2.84461
chr1	455	456	3.03425
chr1	456	462	2.84461
chr1	462	472	2.65497
chr1	472	474	2.27569
chr1	474	475	2.08605
chr1	475	477	1.70676
chr1	477	481	1.89641
chr1	481	485	1.70676
chr1	485	487	1.51712
chr1	487	488	1.32748
chr1	488	494	0.948203
chr1	494	495	1.13784
chr1	495	496	2.27569
chr1	496	497	5.68922
chr1	497	498	6.25814
chr1	498	499	6.63742
chr1	499	500	6.44778
chr1	500	501	6.63742
chr1	501	502	7.20634
chr1	502	503	7.58562
chr1	503	504	7.77526
chr1	504	506	7.9649
chr1	506	508	8.15454
chr1	508	512	7.9649
chr1	512	513	8.72346
chr1	513	515	9.10274
chr1	515	517	8.9131
chr1	517	518	9.10274
chr1	518	519	8.9131
chr1	519	520	8.72346
chr1	520	524	8.53382
chr1	524	525	8.34418
chr1	525	526	8.53382
chr1	526	530	8.72346
chr1	530	531	8.34418
chr1	531	532	7.9649
chr1	532	536	8.34418
chr1	536	537	7.9649
chr1	537	539	7.77526
chr1	539	540	6.82706
chr1	540	541	5.12029
chr1	541	542	4.17209
chr1	542	543	3.98245
chr1	543	545	3.41353
chr1	545	547	2.65497
chr1	547	548	2.46533
chr1	548	550	2.27569
chr1	550	553	1.89641
chr1	553	556	1.70676
chr1	556	559	1.51712
chr1	559	563	1.70676
chr1	563	566	1.89641
chr1	566	567	1.51712
chr1	567	576	1.32748
chr1	576	581	0.948203
chr1	581	587	0.758562
chr1	587	593	0.568922
chr1	593	594	0.379281
chr1	594	598	0.189641
chr1	598	603	0.0
chr1	603	604	0.568922
chr1	604	605	0.948203
chr1	605	606	1.13784
chr1	606	608	1.51712
chr1	608	613	1.70676
chr1	613	627	1.89641
chr1	627	629	1.70676
chr1	629	634	1.89641
chr1	634	639	1.51712
chr1	639	643	1.32748
chr1	643	646	1.13784
chr1	646	647	0.948203
chr1	647	648	0.758562
chr1	648	649	0.568922
chr1	649	650	0.948203
chr1	650	651	1.13784
chr1	651	652	4.36173
chr1	652	653	5.49957
chr1	653	655	6.44778
chr1	655	658	6.82706
chr1	658	659	7.58562
chr1	659	663	7.77526
chr1	663	664	7.58562
chr1	664	666	7.77526
chr1	666	668	7.9649
chr1	668	671	8.15454
chr1	671	672	7.58562
chr1	672	673	7.39598
chr1	673	677	7.58562
chr1	677	678	7.20634
chr1	678	679	6.82706
chr1	679	681	6.63742
chr1	681	683	6.44778
chr1	683	684	6.0685
chr1	684	685	5.68922
chr1	685	686	4.74101
chr1	686	687	4.55137
chr1	687	688	4.36173
chr1	688	693	4.17209
chr1	693	695	3.98245
chr1	695	697	3.41353
chr1	697	703	3.79281
chr1	703	706	3.60317
chr1	706	707	3.22389
chr1	707	709	2.84461
chr1	709	715	3.03425
chr1	715	720	2.84461
chr1	720	721	2.65497
chr1	721	722	2.46533
chr1	722	724	2.27569
chr1	724	727	1.89641
chr1	727	728	1.70676
chr1	728	734	1.51712
chr1	734	736	1.32748
chr1	736	737	0.948203
chr1	737	739	0.758562
chr1	739	740	1.13784
chr1	740	741	1.89641
chr1	741	758	2.27569
chr1	758	759	2.08605
chr1	759	760	1.89641
chr1	760	761	2.08605
chr1	761	762	2.27569
chr1	762	766	2.46533
chr1	766	769	2.27569
chr1	769	770	2.08605
chr1	770	771	1.89641
chr1	771	772	2.08605
chr1	772	774	1.70676
chr1	774	776	1.32748
chr1	776	781	1.13784
chr1	781	783	1.32748
chr1	783	784	1.51712
chr1	784	785	1.32748
chr1	785	793	1.13784
chr1	793	797	1.32748
chr1	797	801	1.89641
chr1	801	804	2.08605
chr1	804	805	2.27569
chr1	805	806	2.08605
chr1	806	810	1.89641
chr1	810	819	1.70676
chr1	819	822	1.51712
chr1	822	823	2.08605
chr1	823	824	2.27569
chr1	824	825	2.65497
chr1	825	826	4.17209
chr1	826	827	4.74101
chr1	827	828	5.12029
chr1	828	830	5.30993
chr1	830	831	5.12029
chr1	831	833	5.30993
chr1	833	836	5.12029
chr1	836	837	4.74101
chr1	837	838	4.55137
chr1	838	842	4.74101
chr1	842	843	4.93065
chr1	843	845	5.12029
chr1	845	851	5.30993
chr1	851	857	4.93065
chr1	857	858	4.74101
chr1	858	860	4.93065
chr1	860	861	4.74101
chr1	861	864	4.55137
chr1	864	865	4.36173
chr1	865	866	3.98245
chr1	866	867	3.60317
chr1	867	868	3.41353
chr1	868	869	3.22389
chr1	869	871	2.27569
chr1	871	872	2.08605
chr1	872	876	1.89641
chr1	876	877	1.70676
chr1	877	879	1.13784
chr1	879	885	1.32748
chr1	885	888	1.13784
chr1	888	889	1.32748
chr1	889	890	1.13784
chr1	890	891	1.70676
chr1	891	894	1.89641
chr1	894	899	2.08605
chr1	899	903	1.89641
chr1	903	904	1.70676
chr1	904	906	1.89641
chr1	906	910	2.08605
chr1	910	917	2.27569
chr1	917	919	2.08605
chr1	919	920	2.27569
chr1	920	921	2.46533
chr1	921	922	2.27569
chr1	922	923	2.08605
chr1	923	926	1.70676
chr1	926	928	2.08605
chr1	928	933	2.27569
chr1	933	936	1.89641
chr1	936	937	2.08605
chr1	937	938	2.27569
chr1	938	941	2.08605
chr1	941	946	2.27569
chr1	946	948	2.46533
chr1	948	949	2.27569
chr1	949	950	1.89641
chr1	950	951	1.70676
chr1	951	954	2.08605
chr1	954	955	1.89641
chr1	955	957	2.08605
chr1	957	958	2.27569
chr1	958	959	2.46533
chr1	959	960	2.65497
chr1	960	962	3.22389
chr1	962	964	3.03425
chr1	964	969	3.22389
chr1	969	972	3.03425
chr1	972	973	3.22389
chr1	973	974	3.41353
chr1	974	975	3.79281
chr1	975	976	4.17209
chr1	976	978	4.55137
chr1	978	979	4.74101
chr1	979	980	4.55137
chr1	980	981	4.93065
chr1	981	985	4.74101
chr1	985	989	4.93065
chr1	989	990	5.12029
chr1	990	991	4.93065
chr1	991	992	5.30993
chr1	992	993	5.49957
chr1	993	999	6.25814
chr1	999	1003	5.68922
chr1	1003	1004	5.30993
chr1	1004	1005	5.68922
chr1	1005	1007	6.0685
chr1	1007	1009	6.25814
chr1	1009	1012	6.44778
chr1	1012	1015	6.63742
chr1	1015	1016	6.82706
chr1	1016	1018	6.25814
chr1	1018	1019	5.68922
chr1	1019	1021	5.49957
chr1	1021	1022	5.12029
chr1	1022	1025	4.36173
chr1	1025	1027	3.60317
chr1	1027	1032	3.22389
chr1	1032	1033	2.84461
chr1	1033	1036	2.65497
chr1	1036	1037	2.27569
chr1	1037	1038	1.51712
chr1	1038	1039	1.13784
chr1	1039	1040	0.948203
chr1	1040	1041	1.13784
chr1	1041	1044	1.32748
chr1	1044	1046	1.51712
chr1	1046	1047	1.32748
chr1	1047	1048	0.948203
chr1	1048	1051	1.13784
chr1	1051	1055	0.948203
chr1	1055	1064	1.13784
chr1	1064	1067	1.32748
chr1	1067	1068	1.51712
chr1	1068	1069	1.70676
chr1	1069	1070	1.89641
chr1	1070	1074	2.46533
chr1	1074	1079	2.84461
chr1	1079	1080	3.03425
chr1	1080	1083	3.41353
chr1	1083	1084	3.60317
chr1	1084	1085	3.41353
chr1	1085	1087	3.60317
chr1	1087	1090	3.22389
chr1	1090	1094	3.41353
chr1	1094	1095	3.60317
chr1	1095	1097	3.41353
chr1	1097	1100	3.22389
chr1	1100	1101	3.41353
chr1	1101	1102	3.60317
chr1	1102	1104	3.79281
chr1	1104	1108	3.60317
chr1	1108	1110	3.98245
chr1	1110	1111	3.79281
chr1	1111	1112	3.98245
chr1	1112	1113	4.17209
chr1	1113	1114	3.60317
chr1	1114	1115	3.41353
chr1	1115	1117	3.79281
chr1	1117	1118	3.98245
chr1	1118	1122	3.79281
chr1	1122	1123	3.60317
chr1	1123	1124	3.03425
chr1	1124	1130	2.84461
chr1	1130	1131	3.22389
chr1	1131	1132	3.60317
chr1	1132	1133	4.36173
chr1	1133	1134	4.93065
chr1	1134	1135	5.12029
chr1	1135	1136	5.30993
chr1	1136	1138	5.87886
chr1	1138	1140	5.68922
chr1	1140	1144	5.87886
chr1	1144	1147	5.49957
chr1	1147	1148	5.30993
chr1	1148	1150	5.12029
chr1	1150	1152	5.30993
chr1	1152	1155	6.0685
chr1	1155	1156	5.87886
chr1	1156	1158	5.68922
chr1	1158	1159	6.0685
chr1	1159	1160	5.49957
chr1	1160	1168	5.68922
chr1	1168	1169	6.0685
chr1	1169	1170	6.25814
chr1	1170	1171	6.44778
chr1	1171	1172	6.63742
chr1	1172	1173	6.44778
chr1	1173	1175	6.63742
chr1	1175	1176	6.25814
chr1	1176	1177	5.68922
chr1	1177	1178	5.12029
chr1	1178	1179	4.74101
chr1	1179	1180	4.17209
chr1	1180	1184	4.36173
chr1	1184	1186	4.17209
chr1	1186	1188	3.98245
chr1	1188	1189	3.60317
chr1	1189	1191	3.41353
chr1	1191	1193	3.60317
chr1	1193	1194	3.22389
chr1	1194	1196	3.03425
chr1	1196	1197	2.46533
chr1	1197	1198	2.65497
chr1	1198	1202	2.46533
chr1	1202	1203	2.08605
chr1	1203	1204	2.46533
chr1	1204	1205	3.03425
chr1	1205	1206	3.22389
chr1	1206	1208	3.41353
chr1	1208	1212	3.22389
chr1	1212	1213	2.46533
chr1	1213	1216	2.65497
chr1	1216	1218	2.46533
chr1	1218	1219	2.84461
chr1	1219	1220	2.65497
chr1	1220	1225	2.46533
chr1	1225	1229	2.27569
chr1	1229	1233	2.46533
chr1	1233	1236	2.65497
chr1	1236	1239	2.46533
chr1	1239	1240	2.27569
chr1	1240	1241	1.89641
chr1	1241	1247	1.70676
chr1	1247	1249	1.13784
chr1	1249	1255	0.948203
chr1	1255	1257	1.32748
chr1	1257	1262	1.13784
chr1	1262	1272	0.758562
chr1	1272	1276	0.568922
chr1	1276	1281	0.379281
chr1	1281	1285	0.568922
chr1	1285	1286	0.758562
chr1	1286	1288	0.568922
chr1	1288	1297	0.379281
chr1	1297	1313	0.568922
chr1	1313	1324	0.758562
chr1	1324	1325	1.13784
chr1	1325	1326	1.51712
chr1	1326	1328	1.70676
chr1	1328	1329	1.89641
chr1	1329	1330	1.70676
chr1	1330	1333	1.89641
chr1	1333	1335	2.08605
chr1	1335	1342	2.27569
chr1	1342	1344	2.46533
chr1	1344	1345	2.65497
chr1	1345	1347	2.84461
chr1	1347	1348	3.41353
chr1	1348	1349	3.60317
chr1	1349	1351	3.79281
chr1	1351	1352	3.41353
chr1	1352	1353	3.60317
chr1	1353	1354	3.79281
chr1	1354	1364	3.98245
chr1	1364	1365	3.79281
chr1	1365	1366	3.98245
chr1	1366	1367	3.41353
chr1	1367	1370	3.22389
chr1	1370	1371	3.03425
chr1	1371	1377	2.27569
chr1	1377	1378	2.08605
chr1	1378	1383	1.89641
chr1	1383	1384	1.70676
chr1	1384	1389	1.51712
chr1	1389	1390	1.32748
chr1	1390	1393	1.13784
chr1	1393	1396	0.948203
chr1	1396	1397	0.568922
chr1	1397	1422	0.189641
chr1	1422	1426	0.379281
chr1	1426	1433	0.189641
chr1	1433	1434	0.379281
chr1	1434	1441	0.758562
chr1	1441	1448	0.948203
chr1	1448	1453	1.13784
chr1	1453	1458	1.32748
chr1	1458	1477	1.13784
chr1	1477	1478	0.758562
chr1	1478	1484	0.568922
chr1	1484	1485	0.379281
chr1	1485	1486	0.758562
chr1	1486	1490	0.948203
chr1	1490	1499	1.13784
chr1	1499	1513	1.32748
chr1	1513	1524	1.13784
chr1	1524	1529	0.948203
chr1	1529	1534	0.568922
chr1	1534	1542	0.0
chr1	1542	1552	0.189641
chr1	1552	1553	0.379281
chr1	1553	1556	0.758562
chr1	1556	1558	0.948203
chr1	1558	1563	1.13784
chr1	1563	1568	1.32748
chr1	1568	1569	1.51712
chr1	1569	1581	1.70676
chr1	1581	1584	1.89641
chr1	1584	1587	1.70676
chr1	1587	1589	1.89641
chr1	1589	1590	2.08605
chr1	1590	1593	2.27569
chr1	1593	1595	2.46533
chr1	1595	1596	2.27569
chr1	1596	1597	2.08605
chr1	1597	1599	1.32748
chr1	1599	1600	1.51712
chr1	1600	1603	1.32748
chr1	1603	1610	1.51712
chr1	1610	1624	1.70676
chr1	1624	1626	1.51712
chr1	1626	1627	1.32748
chr1	1627	1628	1.51712
chr1	1628	1632	1.70676
chr1	1632	1634	1.51712
chr1	1634	1635	1.32748
chr1	1635	1636	1.51712
chr1	1636	1638	2.08605
chr1	1638	1641	2.27569
chr1	1641	1642	2.08605
chr1	1642	1644	2.27569
chr1	1644	1647	2.46533
chr1	1647	1648	2.84461
chr1	1648	1657	3.03425
chr1	1657	1663	3.22389
chr1	1663	1665	3.41353
chr1	1665	1670	3.22389
chr1	1670	1676	3.03425
chr1	1676	1677	3.22389
chr1	1677	1678	3.03425
chr1	1678	1682	2.46533
chr1	1682	1683	2.27569
chr1	1683	1684	2.08605
chr1	1684	1685	1.89641
chr1	1685	1688	1.70676
chr1	1688	1691	1.51712
chr1	1691	1692	1.32748
chr1	1692	1695	1.13784
chr1	1695	1698	0.948203
chr1	1698	1700	0.758562
chr1	1700	1701	0.948203
chr1	1701	1702	0.568922
chr1	1702	1706	0.758562
chr1	1706	1712	0.568922
chr1	1712	1725	0.379281
chr1	1725	1727	0.568922
chr1	1727	1731	0.758562
chr1	1731	1738	0.948203
chr1	1738	1739	1.13784
chr1	1739	1743	1.32748
chr1	1743	1745	1.13784
chr1	1745	1746	1.32748
chr1	1746	1747	1.13784
chr1	1747	1749	1.32748
chr1	1749	1750	1.70676
chr1	1750	1757	1.89641
chr1	1757	1759	1.70676
chr1	1759	1765	1.89641
chr1	1765	1767	1.70676
chr1	1767	1776	1.51712
chr1	1776	1780	1.70676
chr1	1780	1781	1.51712
chr1	1781	1790	1.32748
chr1	1790	1792	1.13784
chr1	1792	1793	0.948203
chr1	1793	1794	0.758562
chr1	1794	1798	0.568922
chr1	1798	1799	0.758562
chr1	1799	1801	0.948203
chr1	1801	1805	0.758562
chr1	1805	1810	0.948203
chr1	1810	1817	1.13784
chr1	1817	1818	0.948203
chr1	1818	1821	1.13784
chr1	1821	1833	0.948203
chr1	1833	1836	1.13784
chr1	1836	1841	0.948203
chr1	1841	1842	1.13784
chr1	1842	1845	0.948203
chr1	1845	1846	1.32748
chr1	1846	1847	1.51712
chr1	1847	1848	2.27569
chr1	1848	1851	2.46533
chr1	1851	1853	2.65497
chr1	1853	1854	2.84461
chr1	1854	1863	2.65497
chr1	1863	1865	2.46533
chr1	1865	1868	2.84461
chr1	1868	1869	3.03425
chr1	1869	1870	3.41353
chr1	1870	1871	3.22389
chr1	1871	1872	3.60317
chr1	1872	1873	3.41353
chr1	1873	1874	3.79281
chr1	1874	1875	3.98245
chr1	1875	1879	4.17209
chr1	1879	1880	3.98245
chr1	1880	1881	4.17209
chr1	1881	1885	4.36173
chr1	1885	1886	4.17209
chr1	1886	1889	4.36173
chr1	1889	1891	3.98245
chr1	1891	1892	3.79281
chr1	1892	1893	3.41353
chr1	1893	1894	3.22389
chr1	1894	1895	2.08605
chr1	1895	1896	2.27569
chr1	1896	1906	2.08605
chr1	1906	1909	1.89641
chr1	1909	1910	2.08605
chr1	1910	1912	1.89641
chr1	1912	1917	1.70676
chr1	1917	1918	1.51712
chr1	1918	1921	1.32748
chr1	1921	1923	1.13784
chr1	1923	1926	1.32748
chr1	1926	1937	1.51712
chr1	1937	1938	1.70676
chr1	1938	1940	1.32748
chr1	1940	1943	1.51712
chr1	1943	1949	1.32748
chr1	1949	1951	1.13784
chr1	1951	1952	1.32748
chr1	1952	1953	1.51712
chr1	1953	1964	1.70676
chr1	1964	1965	1.32748
chr1	1965	1969	1.13784
chr1	1969	1984	0.948203
chr1	1984	1986	0.758562
chr1	1986	1993	0.568922
chr1	1993	1996	0.379281
chr1	1996	1997	0.189641
chr1	1997	2054	0.0
chr1	2054	2072	0.189641
chr1	2072	2076	0.379281
chr1	2076	2084	0.568922
chr1	2084	2089	0.379281
chr1	2089	2095	0.568922
chr1	2095	2097	0.758562
chr1	2097	2102	0.568922
chr1	2102	2115	0.758562
chr1	2115	2118	0.568922
chr1	2118	2121	0.379281
chr1	2121	2129	0.189641
chr1	2129	2131	0.379281
chr1	2131	2133	0.568922
chr1	2133	2137	0.379281
chr1	2137	2151	0.568922
chr1	2151	2156	0.379281
chr1	2156	2160	0.189641
chr1	2160	2165	0.0
chr1	2165	2170	0.189641
chr1	2170	2180	0.379281
chr1	2180	2206	0.568922
chr1	2206	2209	0.758562
chr1	2209	2214	0.568922
chr1	2214	2218	0.379281
chr1	2218	2246	0.189641
chr1	2246	2249	0.379281
chr1	2249	2269	0.189641
chr1	2269	2273	0.0
chr1	2273	2274	0.189641
chr1	2274	2278	0.568922
chr1	2278	2279	0.948203
chr1	2279	2280	1.51712
chr1	2280	2285	1.70676
chr1	2285	2291	1.89641
chr1	2291	2292	2.08605
chr1	2292	2293	2.27569
chr1	2293	2296	2.46533
chr1	2296	2298	2.65497
chr1	2298	2300	3.22389
chr1	2300	2301	3.03425
chr1	2301	2302	2.65497
chr1	2302	2304	2.46533
chr1	2304	2306	2.65497
chr1	2306	2307	2.84461
chr1	2307	2312	3.22389
chr1	2312	2317	3.03425
chr1	2317	2318	3.22389
chr1	2318	2323	2.65497
chr1	2323	2326	2.27569
chr1	2326	2328	2.08605
chr1	2328	2329	1.89641
chr1	2329	2330	1.51712
chr1	2330	2335	1.70676
chr1	2335	2336	1.32748
chr1	2336	2340	1.13784
chr1	2340	2347	0.948203
chr1	2347	2349	0.758562
chr1	2349	2353	0.379281
chr1	2353	2360	0.568922
chr1	2360	2361	0.758562
chr1	2361	2374	0.568922
chr1	2374	2383	0.379281
chr1	2383	2397	0.189641
chr1	2397	2399	0.0
chr1	2399	2407	0.379281
chr1	2407	2408	0.568922
chr1	2408	2416	0.758562
chr1	2416	2428	0.948203
chr1	2428	2432	0.568922
chr1	2432	2438	0.189641
chr1	2438	2440	0.568922
chr1	2440	2447	0.758562
chr1	2447	2451	0.948203
chr1	2451	2452	1.13784
chr1	2452	2454	1.51712
chr1	2454	2456	1.70676
chr1	2456	2460	1.89641
chr1	2460	2469	2.08605
chr1	2469	2470	2.65497
chr1	2470	2471	3.03425
chr1	2471	2472	3.41353
chr1	2472	2473	3.60317
chr1	2473	2474	4.17209
chr1	2474	2479	4.74101
chr1	2479	2481	4.93065
chr1	2481	2483	4.74101
chr1	2483	2490	4.55137
chr1	2490	2492	4.36173
chr1	2492	2495	4.17209
chr1	2495	2496	3.79281
chr1	2496	2497	3.60317
chr1	2497	2498	3.41353
chr1	2498	2500	3.22389
chr1	2500	2503	3.03425
chr1	2503	2507	2.84461
chr1	2507	2511	2.46533
chr1	2511	2512	2.27569
chr1	2512	2513	2.08605
chr1	2513	2514	2.46533
chr1	2514	2516	2.08605
chr1	2516	2517	1.89641
chr1	2517	2518	1.32748
chr1	2518	2536	1.13784
chr1	2536	2548	0.948203
chr1	2548	2562	0.758562
chr1	2562	2572	0.948203
chr1	2572	2585	1.32748
chr1	2585	2596	1.13784
chr1	2596	2598	1.32748
chr1	2598	2600	1.51712
chr1	2600	2601	1.32748
chr1	2601	2613	0.948203
chr1	2613	2617	0.758562
chr1	2617	2635	0.568922
chr1	2635	2641	0.758562
chr1	2641	2649	0.568922
chr1	2649	2658	0.379281
chr1	2658	2659	0.189641
chr1	2659	2664	0.379281
chr1	2664	2667	0.568922
chr1	2667	2687	0.379281
chr1	2687	2716	0.189641
chr1	2716	2733	0.379281
chr1	2733	2743	0.189641
chr1	2743	2760	0.0
chr1	2760	2776	0.189641
chr1	2776	2777	0.379281
chr1	2777	2779	0.568922
chr1	2779	2781	0.758562
chr1	2781	2782	0.948203
chr1	2782	2786	1.13784
chr1	2786	2788	1.32748
chr1	2788	2789	1.51712
chr1	2789	2790	1.70676
chr1	2790	2793	1.51712
chr1	2793	2795	1.89641
chr1	2795	2796	2.27569
chr1	2796	2803	2.46533
chr1	2803	2804	2.65497
chr1	2804	2807	2.46533
chr1	2807	2815	2.84461
chr1	2815	2820	3.03425
chr1	2820	2822	2.84461
chr1	2822	2823	3.03425
chr1	2823	2826	2.84461
chr1	2826	2828	2.46533
chr1	2828	2830	2.65497
chr1	2830	2831	2.27569
chr1	2831	2832	2.08605
chr1	2832	2833	1.89641
chr1	2833	2838	1.70676
chr1	2838	2840	1.51712
chr1	2840	2841	1.32748
chr1	2841	2842	1.51712
chr1	2842	2849	1.32748
chr1	2849	2851	1.13784
chr1	2851	2859	0.948203
chr1	2859	2861	0.758562
chr1	2861	2865	0.568922
chr1	2865	2866	0.379281
chr1	2866	2867	0.189641
chr1	2867	2872	0.379281
chr1	2872	2880	0.189641
chr1	2880	2889	0.379281
chr1	2889	2895	0.568922
chr1	2895	2897	1.13784
chr1	2897	2899	1.32748
chr1	2899	2903	1.51712
chr1	2903	2906	1.89641
chr1	2906	2910	2.08605
chr1	2910	2918	2.27569
chr1	2918	2924	2.46533
chr1	2924	2925	2.27569
chr1	2925	2926	2.65497
chr1	2926	2928	2.46533
chr1	2928	2931	2.65497
chr1	2931	2932	3.03425
chr1	2932	2934	2.84461
chr1	2934	2936	2.65497
chr1	2936	2941	3.03425
chr1	2941	2942	2.84461
chr1	2942	2947	3.03425
chr1	2947	2950	3.22389
chr1	2950	2951	3.03425
chr1	2951	2954	3.22389
chr1	2954	2956	2.84461
chr1	2956	2963	2.65497
chr1	2963	2966	2.84461
chr1	2966	2969	2.65497
chr1	2969	2972	2.08605
chr1	2972	2975	1.89641
chr1	2975	2976	1.51712
chr1	2976	2978	2.84461
chr1	2978	2979	2.65497
chr1	2979	2981	2.84461
chr1	2981	2985	3.03425
chr1	2985	2990	2.84461
chr1	2990	2991	3.03425
chr1	2991	2995	3.22389
chr1	2995	2998	3.03425
chr1	2998	3000	3.22389
chr1	3000	3003	3.03425
chr1	3003	3006	2.84461
chr1	3006	3007	2.65497
chr1	3007	3009	2.46533
chr1	3009	3010	2.27569
chr1	3010	3014	2.08605
chr1	3014	3016	1.89641
chr1	3016	3017	1.51712
chr1	3017	3018	0.948203
chr1	3018	3019	0.758562
chr1	3019	3020	0.568922
chr1	3020	3021	0.379281
chr1	3021	3022	0.568922
chr1	3022	3029	0.758562
chr1	3029	3035	0.568922
chr1	3035	3039	0.758562
chr1	3039	3049	0.948203
chr1	3049	3050	1.13784
chr1	3050	3056	1.32748
chr1	3056	3063	1.13784
chr1	3063	3066	0.948203
chr1	3066	3078	0.758562
chr1	3078	3079	0.568922
chr1	3079	3084	0.379281
chr1	3084	3086	0.568922
chr1	3086	3088	0.758562
chr1	3088	3090	0.948203
chr1	3090	3091	1.13784
chr1	3091	3093	1.32748
chr1	3093	3100	0.948203
chr1	3100	3112	1.13784
chr1	3112	3113	0.948203
chr1	3113	3114	1.13784
chr1	3114	3118	0.948203
chr1	3118	3125	0.758562
chr1	3125	3126	0.568922
chr1	3126	3132	0.379281
chr1	3132	3134	0.568922
chr1	3134	3137	0.758562
chr1	3137	3143	0.568922
chr1	3143	3149	0.379281
chr1	3149	3168	0.568922
chr1	3168	3178	0.758562
chr1	3178	3186	0.948203
chr1	3186	3188	1.13784
chr1	3188	3204	0.948203
chr1	3204	3205	1.13784
chr1	3205	3212	1.32748
chr1	3212	3218	1.13784
chr1	3218	3219	1.51712
chr1	3219	3220	1.89641
chr1	3220	3221	1.70676
chr1	3221	3222	1.32748
chr1	3222	3225	1.70676
chr1	3225	3230	1.89641
chr1	3230	3233	1.70676
chr1	3233	3236	2.08605
chr1	3236	3237	2.27569
chr1	3237	3239	2.46533
chr1	3239	3243	2.65497
chr1	3243	3248	2.84461
chr1	3248	3249	2.65497
chr1	3249	3250	2.27569
chr1	3250	3258	2.08605
chr1	3258	3259	1.89641
chr1	3259	3262	2.08605
chr1	3262	3263	1.51712
chr1	3263	3266	1.32748
chr1	3266	3268	1.13784
chr1	3268	3272	0.948203
chr1	3272	3277	0.758562
chr1	3277	3279	0.568922
chr1	3279	3281	0.379281
chr1	3281	3285	0.189641
chr1	3285	3308	0.0
chr1	3308	3311	0.379281
chr1	3311	3312	0.568922
chr1	3312	3319	0.758562
chr1	3319	3333	0.948203
chr1	3333	3334	0.758562
chr1	3334	3341	0.948203
chr1	3341	3342	0.758562
chr1	3342	3344	0.568922
chr1	3344	3345	0.758562
chr1	3345	3354	0.568922
chr1	3354	3359	0.379281
chr1	3359	3362	0.568922
chr1	3362	3377	0.379281
chr1	3377	3379	0.189641
chr1	3379	3403	0.379281
chr1	3403	3410	0.189641
chr1	3410	3412	0.379281
chr1	3412	3422	0.568922
chr1	3422	3440	0.379281
chr1	3440	3444	0.568922
chr1	3444	3449	0.948203
chr1	3449	3451	1.13784
chr1	3451	3453	1.32748
chr1	3453	3454	1.51712
chr1	3454	3471	1.32748
chr1	3471	3476	1.51712
chr1	3476	3478	1.70676
chr1	3478	3482	1.51712
chr1	3482	3483	1.70676
chr1	3483	3486	1.51712
chr1	3486	3487	1.13784
chr1	3487	3490	0.948203
chr1	3490	3493	1.13784
chr1	3493	3495	0.948203
chr1	3495	3497	1.13784
chr1	3497	3498	0.948203
chr1	3498	3501	1.13784
chr1	3501	3505	0.948203
chr1	3505	3517	0.758562
chr1	3517	3523	0.948203
chr1	3523	3526	0.758562
chr1	3526	3531	0.948203
chr1	3531	3533	0.758562
chr1	3533	3542	0.568922
chr1	3542	3546	0.379281
chr1	3546	3547	0.758562
chr1	3547	3555	0.568922
chr1	3555	3570	0.758562
chr1	3570	3571	0.568922
chr1	3571	3573	0.758562
chr1	3573	3574	0.948203
chr1	3574	3575	1.13784
chr1	3575	3579	1.32748
chr1	3579	3605	0.948203
chr1	3605	3615	1.13784
chr1	3615	3617	0.948203
chr1	3617	3618	0.758562
chr1	3618	3619	0.568922
chr1	3619	3643	0.379281
chr1	3643	3645	0.189641
chr1	3645	3649	0.379281
chr1	3649	3670	0.189641
chr1	3670	3671	0.0
chr1	3671	3672	0.189641
chr1	3672	3673	0.379281
chr1	3673	3674	0.568922
chr1	3674	3675	0.758562
chr1	3675	3688	0.948203
chr1	3688	3691	1.13784
chr1	3691	3692	1.51712
chr1	3692	3700	1.89641
chr1	3700	3702	1.70676
chr1	3702	3705	1.51712
chr1	3705	3710	1.32748
chr1	3710	3711	1.70676
chr1	3711	3715	1.89641
chr1	3715	3717	1.51712
chr1	3717	3722	1.89641
chr1	3722	3723	2.08605
chr1	3723	3724	2.27569
chr1	3724	3725	2.65497
chr1	3725	3727	2.84461
chr1	3727	3729	3.03425
chr1	3729	3730	2.84461
chr1	3730	3732	2.65497
chr1	3732	3735	2.46533
chr1	3735	3736	2.27569
chr1	3736	3743	2.08605
chr1	3743	3749	2.27569
chr1	3749	3750	2.46533
chr1	3750	3755	2.27569
chr1	3755	3758	2.46533
chr1	3758	3760	2.08605
chr1	3760	3763	1.89641
chr1	3763	3766	1.70676
chr1	3766	3768	1.32748
chr1	3768	3774	1.13784
chr1	3774	3775	1.32748
chr1	3775	3776	1.51712
chr1	3776	3779	1.32748
chr1	3779	3780	1.13784
chr1	3780	3783	0.948203
chr1	3783	3786	1.13784
chr1	3786	3789	1.32748
chr1	3789	3796	1.51712
chr1	3796	3798	1.70676
chr1	3798	3799	1.51712
chr1	3799	3803	1.32748
chr1	3803	3805	1.13784
chr1	3805	3807	0.948203
chr1	3807	3808	1.13784
chr1	3808	3809	1.32748
chr1	3809	3811	1.51712
chr1	3811	3814	1.70676
chr1	3814	3817	2.27569
chr1	3817	3819	2.08605
chr1	3819	3827	1.89641
chr1	3827	3832	1.51712
chr1	3832	3843	1.32748
chr1	3843	3844	1.13784
chr1	3844	3850	1.32748
chr1	3850	3851	1.70676
chr1	3851	3853	1.51712
chr1	3853	3855	1.32748
chr1	3855	3858	0.948203
chr1	3858	3859	1.13784
chr1	3859	3860	1.51712
chr1	3860	3861	1.70676
chr1	3861	3864	1.89641
chr1	3864	3867	2.08605
chr1	3867	3868	2.27569
chr1	3868	3874	2.46533
chr1	3874	3876	2.65497
chr1	3876	3877	2.46533
chr1	3877	3879	2.65497
chr1	3879	3880	3.03425
chr1	3880	3881	2.84461
chr1	3881	3884	2.65497
chr1	3884	3886	2.84461
chr1	3886	3887	3.03425
chr1	3887	3894	3.22389
chr1	3894	3899	2.84461
chr1	3899	3902	2.65497
chr1	3902	3903	2.27569
chr1	3903	3904	2.46533
chr1	3904	3906	3.03425
chr1	3906	3907	3.22389
chr1	3907	3911	3.41353
chr1	3911	3912	3.03425
chr1	3912	3913	3.22389
chr1	3913	3914	3.41353
chr1	3914	3916	3.98245
chr1	3916	3917	4.17209
chr1	3917	3921	4.36173
chr1	3921	3922	4.17209
chr1	3922	3925	3.79281
chr1	3925	3929	4.17209
chr1	3929	3930	4.36173
chr1	3930	3932	4.17209
chr1	3932	3935	4.36173
chr1	3935	3936	4.55137
chr1	3936	3937	4.93065
chr1	3937	3938	5.12029
chr1	3938	3942	5.30993
chr1	3942	3946	5.12029
chr1	3946	3947	5.30993
chr1	3947	3948	5.12029
chr1	3948	3949	4.74101
chr1	3949	3951	4.93065
chr1	3951	3952	4.55137
chr1	3952	3955	4.74101
chr1	3955	3956	4.55137
chr1	3956	3957	4.36173
chr1	3957	3958	4.17209
chr1	3958	3959	3.79281
chr1	3959	3962	3.60317
chr1	3962	3963	3.79281
chr1	3963	3964	3.41353
chr1	3964	3968	3.22389
chr1	3968	3969	3.03425
chr1	3969	3970	2.84461
chr1	3970	3972	2.46533
chr1	3972	3973	2.08605
chr1	3973	3975	1.89641
chr1	3975	3976	1.51712
chr1	3976	3978	0.948203
chr1	3978	3988	0.758562
chr1	3988	3996	1.13784
chr1	3996	3997	0.948203
chr1	3997	3998	0.758562
chr1	3998	4009	0.568922
chr1	4009	4018	0.758562
chr1	4018	4031	0.948203
chr1	4031	4035	0.568922
chr1	4035	4053	0.379281
chr1	4053	4055	0.758562
chr1	4055	4061	0.948203
chr1	4061	4083	0.568922
chr1	4083	4085	0.758562
chr1	4085	4089	0.948203
chr1	4089	4097	1.13784
chr1	4097	4123	0.758562
chr1	4123	4127	0.568922
chr1	4127	4128	0.379281
chr1	4128	4130	0.189641
chr1	4130	4133	0.568922
chr1	4133	4145	0.379281
chr1	4145	4148	0.568922
chr1	4148	4160	0.758562
chr1	4160	4174	0.568922
chr1	4174	4183	0.379281
chr1	4183	4184	0.189641
chr1	4184	4187	0.379281
chr1	4187	4201	0.568922
chr1	4201	4202	0.758562
chr1	4202	4222	0.948203
chr1	4222	4228	1.13784
chr1	4228	4231	0.948203
chr1	4231	4233	0.758562
chr1	4233	4243	0.568922
chr1	4243	4245	0.379281
chr1	4245	4246	0.189641
chr1	4246	4248	0.0
chr1	4248	4249	0.189641
chr1	4249	4253	0.379281
chr1	4253	4283	0.758562
chr1	4283	4291	0.948203
chr1	4291	4292	0.758562
chr1	4292	4296	0.568922
chr1	4296	4297	0.379281
chr1	4297	4314	0.568922
chr1	4314	4316	0.758562
chr1	4316	4324	0.948203
chr1	4324	4325	0.758562
chr1	4325	4326	0.568922
chr1	4326	4327	0.379281
chr1	4327	4342	0.568922
chr1	4342	4345	0.758562
chr1	4345	4358	0.948203
chr1	4358	4359	0.758562
chr1	4359	4362	0.568922
chr1	4362	4369	0.758562
chr1	4369	4371	0.568922
chr1	4371	4380	0.379281
chr1	4380	4386	0.568922
chr1	4386	4406	0.379281
chr1	4406	4408	0.189641
chr1	4408	4424	0.0
chr1	4424	4426	0.189641
chr1	4426	4430	0.379281
chr1	4430	4435	0.568922
chr1	4435	4438	0.758562
chr1	4438	4453	0.948203
chr1	4453	4456	0.758562
chr1	4456	4462	1.32748
chr1	4462	4469	1.51712
chr1	4469	4474	1.32748
chr1	4474	4475	1.13784
chr1	4475	4477	1.32748
chr1	4477	4478	1.70676
chr1	4478	4482	1.89641
chr1	4482	4485	1.70676
chr1	4485	4491	1.51712
chr1	4491	4495	1.70676
chr1	4495	4497	1.51712
chr1	4497	4499	1.70676
chr1	4499	4502	1.51712
chr1	4502	4503	1.13784
chr1	4503	4505	0.948203
chr1	4505	4515	0.568922
chr1	4515	4518	0.379281
chr1	4518	4522	0.189641
chr1	4522	4523	0.758562
chr1	4523	4524	0.948203
chr1	4524	4526	1.13784
chr1	4526	4541	1.32748
chr1	4541	4543	1.13784
chr1	4543	4553	1.32748
chr1	4553	4554	1.13784
chr1	4554	4555	0.948203
chr1	4555	4556	0.758562
chr1	4556	4566	0.379281
chr1	4566	4588	0.189641
chr1	4588	4589	0.568922
chr1	4589	4605	0.758562
chr1	4605	4606	0.948203
chr1	4606	4617	1.13784
chr1	4617	4618	1.32748
chr1	4618	4622	1.13784
chr1	4622	4630	0.948203
chr1	4630	4632	0.758562
chr1	4632	4648	0.568922
chr1	4648	4658	0.189641
chr1	4658	4685	0.0
chr1	4685	4688	0.189641
chr1	4688	4693	0.379281
chr1	4693	4695	0.568922
chr1	4695	4698	0.758562
chr1	4698	4700	0.948203
chr1	4700	4701	1.13784
chr1	4701	4706	1.70676
chr1	4706	4713	2.08605
chr1	4713	4729	2.27569
chr1	4729	4732	2.08605
chr1	4732	4734	1.89641
chr1	4734	4735	1.32748
chr1	4735	4737	1.13784
chr1	4737	4740	0.948203
chr1	4740	4744	0.758562
chr1	4744	4748	0.379281
chr1	4748	4749	0.189641
chr1	4749	4750	0.379281
chr1	4750	4751	0.189641
chr1	4751	4763	0.379281
chr1	4763	4764	0.568922
chr1	4764	4769	0.758562
chr1	4769	4779	0.948203
chr1	4779	4781	1.13784
chr1	4781	4788	1.32748
chr1	4788	4792	1.13784
chr1	4792	4793	0.948203
chr1	4793	4800	0.758562
chr1	4800	4803	0.568922
chr1	4803	4816	0.379281
chr1	4816	4817	0.189641
chr1	4817	4842	0.379281
chr1	4842	4844	0.189641
chr1	4844	4845	0.379281
chr1	4845	4871	0.189641
chr1	4871	4874	0.379281
chr1	4874	4887	0.568922
chr1	4887	4888	0.758562
chr1	4888	4889	0.568922
chr1	4889	4898	0.758562
chr1	4898	4906	0.568922
chr1	4906	4917	0.948203
chr1	4917	4924	0.758562
chr1	4924	4930	0.948203
chr1	4930	4931	0.758562
chr1	4931	4933	0.568922
chr1	4933	4938	0.379281
chr1	4938	4940	0.568922
chr1	4940	4955	0.758562
chr1	4955	4963	0.568922
chr1	4963	4968	0.758562
chr1	4968	4969	0.948203
chr1	4969	4980	1.32748
chr1	4980	4987	0.948203
chr1	4987	4990	0.758562
chr1	4990	4991	0.568922
chr1	4991	4993	0.758562
chr1	4993	5000	0.568922
chr1	5000	5003	0.379281
chr1	5003	5010	0.189641
chr1	5010	5017	0.0
chr1	5017	5051	0.189641
chr1	5051	5072	0.0
chr1	5072	5140	0.189641
chr1	5140	5155	0.379281
chr1	5155	5157	0.568922
chr1	5157	5159	0.758562
chr1	5159	5161	0.568922
chr1	5161	5163	0.758562
chr1	5163	5184	0.948203
chr1	5184	5190	0.758562
chr1	5190	5194	0.948203
chr1	5194	5195	0.568922
chr1	5195	5198	0.758562
chr1	5198	5199	0.568922
chr1	5199	5212	0.379281
chr1	5212	5218	0.568922
chr1	5218	5219	0.758562
chr1	5219	5220	0.948203
chr1	5220	5221	1.13784
chr1	5221	5225	1.32748
chr1	5225	5226	1.51712
chr1	5226	5227	2.46533
chr1	5227	5229	4.17209
chr1	5229	5230	4.36173
chr1	5230	5232	4.55137
chr1	5232	5233	4.74101
chr1	5233	5234	4.55137
chr1	5234	5249	4.74101
chr1	5249	5256	4.55137
chr1	5256	5260	4.36173
chr1	5260	5261	4.17209
chr1	5261	5264	3.79281
chr1	5264	5265	3.60317
chr1	5265	5266	3.41353
chr1	5266	5268	3.22389
chr1	5268	5269	3.41353
chr1	5269	5270	3.22389
chr1	5270	5271	2.27569
chr1	5271	5272	0.948203
chr1	5272	5273	1.13784
chr1	5273	5274	1.32748
chr1	5274	5275	1.51712
chr1	5275	5277	1.32748
chr1	5277	5286	1.13784
chr1	5286	5294	1.32748
chr1	5294	5305	1.51712
chr1	5305	5311	1.32748
chr1	5311	5312	1.13784
chr1	5312	5315	0.568922
chr1	5315	5318	0.379281
chr1	5318	5335	0.189641
chr1	5335	5348	0.0
chr1	5348	5355	0.189641
chr1	5355	5361	0.379281
chr1	5361	5365	0.568922
chr1	5365	5368	0.758562
chr1	5368	5386	0.948203
chr1	5386	5390	1.13784
chr1	5390	5399	0.948203
chr1	5399	5404	0.758562
chr1	5404	5412	0.568922
chr1	5412	5429	0.379281
chr1	5429	5431	0.189641
chr1	5431	5435	0.0
chr1	5435	5456	0.189641
chr1	5456	5471	0.379281
chr1	5471	5473	0.568922
chr1	5473	5479	0.758562
chr1	5479	5500	0.568922
chr1	5500	5504	0.189641
chr1	5504	5511	0.379281
chr1	5511	5512	0.189641
chr1	5512	5546	0.379281
chr1	5546	5548	0.189641
chr1	5548	5578	0.0
chr1	5578	5580	0.189641
chr1	5580	5581	0.379281
chr1	5581	5582	0.568922
chr1	5582	5596	0.948203
chr1	5596	5597	1.13784
chr1	5597	5598	1.51712
chr1	5598	5601	1.89641
chr1	5601	5613	2.08605
chr1	5613	5616	2.46533
chr1	5616	5620	2.27569
chr1	5620	5621	2.08605
chr1	5621	5622	2.27569
chr1	5622	5624	1.89641
chr1	5624	5625	1.70676
chr1	5625	5628	1.51712
chr1	5628	5629	1.70676
chr1	5629	5631	1.89641
chr1	5631	5634	1.70676
chr1	5634	5640	1.51712
chr1	5640	5646	0.948203
chr1	5646	5649	1.13784
chr1	5649	5650	1.32748
chr1	5650	5651	1.89641
chr1	5651	5656	2.46533
chr1	5656	5657	2.84461
chr1	5657	5665	3.22389
chr1	5665	5670	3.03425
chr1	5670	5671	2.84461
chr1	5671	5675	2.65497
chr1	5675	5679	2.84461
chr1	5679	5681	2.65497
chr1	5681	5683	2.84461
chr1	5683	5686	3.03425
chr1	5686	5689	2.65497
chr1	5689	5690	2.46533
chr1	5690	5693	1.89641
chr1	5693	5695	1.70676
chr1	5695	5700	1.51712
chr1	5700	5701	1.32748
chr1	5701	5705	0.948203
chr1	5705	5707	1.13784
chr1	5707	5711	1.32748
chr1	5711	5712	1.13784
chr1	5712	5713	1.51712
chr1	5713	5716	1.70676
chr1	5716	5718	1.51712
chr1	5718	5719	1.70676
chr1	5719	5723	1.51712
chr1	5723	5732	1.32748
chr1	5732	5735	1.51712
chr1	5735	5737	1.13784
chr1	5737	5740	0.758562
chr1	5740	5741	0.948203
chr1	5741	5744	1.13784
chr1	5744	5756	0.948203
chr1	5756	5762	0.758562
chr1	5762	5776	0.568922
chr1	5776	5793	0.189641
chr1	5793	5797	0.379281
chr1	5797	5806	0.568922
chr1	5806	5809	0.379281
chr1	5809	5811	0.568922
chr1	5811	5815	0.758562
chr1	5815	5830	0.948203
chr1	5830	5831	0.758562
chr1	5831	5841	0.948203
chr1	5841	5844	0.568922
chr1	5844	5845	0.758562
chr1	5845	5855	0.568922
chr1	5855	5868	0.379281
chr1	5868	5875	0.568922
chr1	5875	5886	0.189641
chr1	5886	5902	0.379281
chr1	5902	5912	0.568922
chr1	5912	5916	0.379281
chr1	5916	5922	0.568922
chr1	5922	5930	0.379281
chr1	5930	5938	0.568922
chr1	5938	5941	0.758562
chr1	5941	5945	0.948203
chr1	5945	5946	1.13784
chr1	5946	5960	0.948203
chr1	5960	5964	0.758562
chr1	5964	5966	0.568922
chr1	5966	5967	0.758562
chr1	5967	5973	0.948203
chr1	5973	5985	0.758562
chr1	5985	5986	0.568922
chr1	5986	5990	0.758562
chr1	5990	6010	0.568922
chr1	6010	6020	0.379281
chr1	6020	6028	0.189641
chr1	6028	6030	0.379281
chr1	6030	6034	0.189641
chr1	6034	6044	0.379281
chr1	6044	6053	0.568922
chr1	6053	6068	0.758562
chr1	6068	6070	0.948203
chr1	6070	6072	1.13784
chr1	6072	6076	0.948203
chr1	6076	6078	0.568922
chr1	6078	6085	0.758562
chr1	6085	6086	1.13784
chr1	6086	6087	1.32748
chr1	6087	6092	2.27569
chr1	6092	6093	2.46533
chr1	6093	6097	2.65497
chr1	6097	6101	2.46533
chr1	6101	6109	2.65497
chr1	6109	6114	2.46533
chr1	6114	6116	2.08605
chr1	6116	6122	1.89641
chr1	6122	6125	1.70676
chr1	6125	6129	2.46533
chr1	6129	6131	2.08605
chr1	6131	6137	1.32748
chr1	6137	6140	1.13784
chr1	6140	6144	1.32748
chr1	6144	6148	1.13784
chr1	6148	6150	0.948203
chr1	6150	6154	1.13784
chr1	6154	6168	0.948203
chr1	6168	6176	0.568922
chr1	6176	6184	0.379281
chr1	6184	6216	0.0
chr1	6216	6217	0.189641
chr1	6217	6226	0.379281
chr1	6226	6260	0.568922
chr1	6260	6261	0.379281
chr1	6261	6270	0.189641
chr1	6270	6278	0.0
chr1	6278	6304	0.189641
chr1	6304	6306	0.0
chr1	6306	6308	0.189641
chr1	6308	6316	0.379281
chr1	6316	6317	0.568922
chr1	6317	6320	0.758562
chr1	6320	6323	0.948203
chr1	6323	6337	1.13784
chr1	6337	6340	1.32748
chr1	6340	6341	1.51712
chr1	6341	6346	1.70676
chr1	6346	6348	1.89641
chr1	6348	6350	2.08605
chr1	6350	6359	1.89641
chr1	6359	6361	1.70676
chr1	6361	6362	1.51712
chr1	6362	6363	1.70676
chr1	6363	6364	1.51712
chr1	6364	6367	1.70676
chr1	6367	6368	1.51712
chr1	6368	6369	1.32748
chr1	6369	6370	1.70676
chr1	6370	6371	1.89641
chr1	6371	6376	2.08605
chr1	6376	6378	2.27569
chr1	6378	6383	2.08605
chr1	6383	6384	1.89641
chr1	6384	6388	2.27569
chr1	6388	6392	2.65497
chr1	6392	6395	2.46533
chr1	6395	6396	2.84461
chr1	6396	6397	2.65497
chr1	6397	6400	2.46533
chr1	6400	6408	2.27569
chr1	6408	6413	2.08605
chr1	6413	6414	1.51712
chr1	6414	6415	1.32748
chr1	6415	6417	1.13784
chr1	6417	6419	0.948203
chr1	6419	6420	0.758562
chr1	6420	6427	0.568922
chr1	6427	6432	0.758562
chr1	6432	6446	0.189641
chr1	6446	6471	0.379281
chr1	6471	6473	0.189641
chr1	6473	6490	0.379281
chr1	6490	6517	0.189641
chr1	6517	6533	0.0
chr1	6533	6537	0.189641
chr1	6537	6565	0.379281
chr1	6565	6581	0.189641
chr1	6581	6595	0.0
chr1	6595	6596	0.189641
chr1	6596	6605	0.379281
chr1	6605	6614	0.568922
chr1	6614	6639	0.758562
chr1	6639	6642	0.568922
chr1	6642	6645	0.379281
chr1	6645	6657	0.189641
chr1	6657	6659	0.379281
chr1	6659	6675	0.568922
chr1	6675	6683	0.758562
chr1	6683	6690	0.568922
chr1	6690	6700	0.379281
chr1	6700	6719	0.189641
chr1	6719	6774	0.0
chr1	6774	6775	0.189641
chr1	6775	6804	0.379281
chr1	6804	6814	0.189641
chr1	6814	6817	0.379281
chr1	6817	6818	0.568922
chr1	6818	6856	0.379281
chr1	6856	6857	0.568922
chr1	6857	6861	0.379281
chr1	6861	6868	0.189641
chr1	6868	6879	0.379281
chr1	6879	6880	0.568922
chr1	6880	6881	0.758562
chr1	6881	6882	0.948203
chr1	6882	6883	1.13784
chr1	6883	6884	1.51712
chr1	6884	6886	1.70676
chr1	6886	6900	1.89641
chr1	6900	6909	1.70676
chr1	6909	6910	1.51712
chr1	6910	6923	1.32748
chr1	6923	6924	1.13784
chr1	6924	6926	0.948203
chr1	6926	6927	0.758562
chr1	6927	6928	0.568922
chr1	6928	6930	0.379281
chr1	6930	6936	0.189641
chr1	6936	6948	0.379281
chr1	6948	6949	0.948203
chr1	6949	6951	1.13784
chr1	6951	6952	1.32748
chr1	6952	6953	1.51712
chr1	6953	6954	2.08605
chr1	6954	6955	2.27569
chr1	6955	6957	2.65497
chr1	6957	6958	3.03425
chr1	6958	6967	3.22389
chr1	6967	6968	4.93065
chr1	6968	6971	4.74101
chr1	6971	6973	4.93065
chr1	6973	6980	5.12029
chr1	6980	6982	4.74101
chr1	6982	6986	4.55137
chr1	6986	6990	4.74101
chr1	6990	6992	4.93065
chr1	6992	6995	4.36173
chr1	6995	6997	4.17209
chr1	6997	6999	3.79281
chr1	6999	7001	3.98245
chr1	7001	7002	3.79281
chr1	7002	7003	3.60317
chr1	7003	7006	3.79281
chr1	7006	7008	3.60317
chr1	7008	7011	3.79281
chr1	7011	7015	2.08605
chr1	7015	7017	2.27569
chr1	7017	7023	2.08605
chr1	7023	7026	2.27569
chr1	7026	7027	2.46533
chr1	7027	7030	2.27569
chr1	7030	7034	2.08605
chr1	7034	7040	1.70676
chr1	7040	7041	1.51712
chr1	7041	7043	1.32748
chr1	7043	7045	1.13784
chr1	7045	7050	0.758562
chr1	7050	7053	0.568922
chr1	7053	7055	0.758562
chr1	7055	7058	0.568922
chr1	7058	7070	0.379281
chr1	7070	7073	0.189641
chr1	7073	7085	0.379281
chr1	7085	7092	0.568922
chr1	7092	7097	0.379281
chr1	7097	7117	0.568922
chr1	7117	7119	0.379281
chr1	7119	7129	0.568922
chr1	7129	7140	0.379281
chr1	7140	7149	0.189641
chr1	7149	7162	0.379281
chr1	7162	7168	0.189641
chr1	7168	7178	0.379281
chr1	7178	7193	0.568922
chr1	7193	7205	0.379281
chr1	7205	7215	0.568922
chr1	7215	7217	0.758562
chr1	7217	7228	0.948203
chr1	7228	7231	1.32748
chr1	7231	7237	1.70676
chr1	7237	7241	1.89641
chr1	7241	7242	1.70676
chr1	7242	7243	2.08605
chr1	7243	7247	1.89641
chr1	7247	7248	2.27569
chr1	7248	7251	2.65497
chr1	7251	7256	2.46533
chr1	7256	7261	2.65497
chr1	7261	7271	2.46533
chr1	7271	7273	2.27569
chr1	7273	7275	2.08605
chr1	7275	7278	1.70676
chr1	7278	7279	1.51712
chr1	7279	7281	1.32748
chr1	7281	7282	1.13784
chr1	7282	7291	0.948203
chr1	7291	7293	0.568922
chr1	7293	7295	0.379281
chr1	7295	7302	0.189641
chr1	7302	7312	0.0
chr1	7312	7316	0.189641
chr1	7316	7324	0.379281
chr1	7324	7341	0.568922
chr1	7341	7345	0.758562
chr1	7345	7346	0.568922
chr1	7346	7358	0.379281
chr1	7358	7380	0.189641
chr1	7380	7387	0.0
chr1	7387	7428	0.189641
chr1	7428	7448	0.0
chr1	7448	7465	0.189641
chr1	7465	7475	0.379281
chr1	7475	7476	0.568922
chr1	7476	7477	0.758562
chr1	7477	7480	1.13784
chr1	7480	7489	1.32748
chr1	7489	7492	1.51712
chr1	7492	7493	1.32748
chr1	7493	7499	1.51712
chr1	7499	7504	1.32748
chr1	7504	7515	1.13784
chr1	7515	7519	0.948203
chr1	7519	7521	0.758562
chr1	7521	7525	0.568922
chr1	7525	7527	0.758562
chr1	7527	7535	0.568922
chr1	7535	7543	0.379281
chr1	7543	7551	0.568922
chr1	7551	7554	0.948203
chr1	7554	7560	0.758562
chr1	7560	7567	0.948203
chr1	7567	7568	0.758562
chr1	7568	7572	0.948203
chr1	7572	7575	0.758562
chr1	7575	7577	0.948203
chr1	7577	7583	0.758562
chr1	7583	7587	0.948203
chr1	7587	7590	0.758562
chr1	7590	7603	0.568922
chr1	7603	7606	0.189641
chr1	7606	7609	0.379281
chr1	7609	7616	0.189641
chr1	7616	7624	0.379281
chr1	7624	7632	0.568922
chr1	7632	7637	0.758562
chr1	7637	7639	0.568922
chr1	7639	7659	0.758562
chr1	7659	7668	0.568922
chr1	7668	7675	0.379281
chr1	7675	7683	0.189641
chr1	7683	7700	0.0
chr1	7700	7701	0.189641
chr1	7701	7706	0.379281
chr1	7706	7726	0.568922
chr1	7726	7736	0.379281
chr1	7736	7745	0.189641
chr1	7745	7764	0.0
chr1	7764	7765	0.189641
chr1	7765	7768	0.379281
chr1	7768	7774	0.568922
chr1	7774	7787	0.758562
chr1	7787	7803	0.948203
chr1	7803	7808	1.13784
chr1	7808	7809	0.948203
chr1	7809	7812	0.568922
chr1	7812	7828	0.379281
chr1	7828	7831	0.568922
chr1	7831	7835	0.379281
chr1	7835	7839	0.758562
chr1	7839	7846	0.948203
chr1	7846	7853	0.758562
chr1	7853	7858	0.568922
chr1	7858	7862	0.758562
chr1	7862	7864	0.568922
chr1	7864	7871	0.379281
chr1	7871	7877	0.568922
chr1	7877	7896	0.379281
chr1	7896	7897	0.568922
chr1	7897	7898	0.948203
chr1	7898	7902	1.13784
chr1	7902	7914	0.948203
chr1	7914	7915	1.13784
chr1	7915	7918	0.948203
chr1	7918	7927	1.13784
chr1	7927	7939	0.948203
chr1	7939	7940	0.758562
chr1	7940	7941	0.568922
chr1	7941	7942	0.379281
chr1	7942	7958	0.189641
chr1	7958	8040	0.0
chr1	8040	8056	0.189641
chr1	8056	8059	0.948203
chr1	8059	8060	1.13784
chr1	8060	8084	1.32748
chr1	8084	8087	0.948203
chr1	8087	8088	1.51712
chr1	8088	8093	1.70676
chr1	8093	8098	1.89641
chr1	8098	8100	2.08605
chr1	8100	8103	1.51712
chr1	8103	8104	1.13784
chr1	8104	8109	1.32748
chr1	8109	8122	1.51712
chr1	8122	8124	1.32748
chr1	8124	8126	1.51712
chr1	8126	8127	1.70676
chr1	8127	8128	2.46533
chr1	8128	8129	3.60317
chr1	8129	8130	3.79281
chr1	8130	8131	3.98245
chr1	8131	8136	3.60317
chr1	8136	8140	3.41353
chr1	8140	8141	3.60317
chr1	8141	8142	3.41353
chr1	8142	8148	3.60317
chr1	8148	8149	3.41353
chr1	8149	8150	3.22389
chr1	8150	8152	3.60317
chr1	8152	8153	3.41353
chr1	8153	8154	3.22389
chr1	8154	8157	3.03425
chr1	8157	8158	2.84461
chr1	8158	8168	3.03425
chr1	8168	8170	2.65497
chr1	8170	8171	2.46533
chr1	8171	8172	1.89641
chr1	8172	8174	1.13784
chr1	8174	8175	0.948203
chr1	8175	8176	0.568922
chr1	8176	8192	0.379281
chr1	8192	8194	0.568922
chr1	8194	8202	0.379281
chr1	8202	8218	0.189641
chr1	8218	8221	0.379281
chr1	8221	8228	0.189641
chr1	8228	8262	0.379281
chr1	8262	8272	0.189641
chr1	8272	8344	0.0
chr1	8344	8345	0.189641
chr1	8345	8347	0.379281
chr1	8347	8352	0.568922
chr1	8352	8354	0.758562
chr1	8354	8366	0.948203
chr1	8366	8371	1.13784
chr1	8371	8379	0.948203
chr1	8379	8380	0.758562
chr1	8380	8388	0.568922
chr1	8388	8390	0.379281
chr1	8390	8397	0.189641
chr1	8397	8426	0.0
chr1	8426	8427	0.189641
chr1	8427	8450	0.758562
chr1	8450	8452	0.948203
chr1	8452	8453	0.758562
chr1	8453	8454	0.948203
chr1	8454	8458	1.13784
chr1	8458	8459	0.948203
chr1	8459	8461	1.13784
chr1	8461	8471	0.948203
chr1	8471	8494	0.758562
chr1	8494	8503	0.379281
chr1	8503	8511	0.189641
chr1	8511	8512	0.568922
chr1	8512	8517	0.758562
chr1	8517	8518	0.948203
chr1	8518	8519	1.13784
chr1	8519	8524	1.32748
chr1	8524	8526	1.51712
chr1	8526	8528	1.70676
chr1	8528	8529	1.89641
chr1	8529	8535	2.08605
chr1	8535	8536	1.89641
chr1	8536	8537	2.27569
chr1	8537	8539	2.65497
chr1	8539	8541	2.84461
chr1	8541	8542	3.22389
chr1	8542	8549	3.60317
chr1	8549	8550	3.79281
chr1	8550	8554	3.98245
chr1	8554	8555	3.79281
chr1	8555	8556	3.60317
chr1	8556	8557	3.79281
chr1	8557	8559	4.17209
chr1	8559	8562	4.36173
chr1	8562	8568	4.17209
chr1	8568	8570	3.98245
chr1	8570	8571	3.41353
chr1	8571	8573	2.27569
chr1	8573	8577	2.46533
chr1	8577	8578	2.08605
chr1	8578	8580	1.89641
chr1	8580	8581	2.08605
chr1	8581	8585	1.70676
chr1	8585	8587	1.32748
chr1	8587	8590	0.948203
chr1	8590	8592	1.13784
chr1	8592	8593	0.948203
chr1	8593	8600	0.568922
chr1	8600	8605	0.379281
chr1	8605	8609	0.568922
chr1	8609	8614	0.379281
chr1	8614	8617	0.568922
chr1	8617	8619	0.758562
chr1	8619	8636	0.948203
chr1	8636	8647	1.13784
chr1	8647	8652	0.948203
chr1	8652	8653	0.758562
chr1	8653	8656	0.948203
chr1	8656	8661	0.758562
chr1	8661	8679	0.379281
chr1	8679	8685	0.189641
chr1	8685	8686	0.379281
chr1	8686	8691	0.189641
chr1	8691	8695	0.379281
chr1	8695	8703	0.568922
chr1	8703	8712	0.758562
chr1	8712	8713	1.13784
chr1	8713	8719	1.70676
chr1	8719	8720	1.89641
chr1	8720	8729	2.08605
chr1	8729	8732	1.89641
chr1	8732	8735	2.08605
chr1	8735	8746	1.89641
chr1	8746	8749	1.70676
chr1	8749	8750	1.51712
chr1	8750	8751	1.70676
chr1	8751	8752	1.51712
chr1	8752	8756	1.32748
chr1	8756	8757	0.948203
chr1	8757	8763	0.568922
chr1	8763	8770	0.948203
chr1	8770	8771	1.13784
chr1	8771	8775	1.32748
chr1	8775	8781	1.13784
chr1	8781	8787	1.32748
chr1	8787	8794	1.51712
chr1	8794	8800	1.32748
chr1	8800	8801	0.948203
chr1	8801	8804	0.758562
chr1	8804	8815	0.948203
chr1	8815	8827	0.758562
chr1	8827	8831	0.568922
chr1	8831	8832	0.379281
chr1	8832	8836	0.568922
chr1	8836	8839	1.13784
chr1	8839	8840	1.51712
chr1	8840	8841	1.70676
chr1	8841	8842	2.08605
chr1	8842	8844	2.65497
chr1	8844	8847	3.03425
chr1	8847	8848	3.22389
chr1	8848	8851	3.03425
chr1	8851	8855	3.22389
chr1	8855	8856	3.60317
chr1	8856	8857	3.98245
chr1	8857	8858	4.17209
chr1	8858	8859	4.55137
chr1	8859	8860	4.74101
chr1	8860	8863	4.55137
chr1	8863	8875	4.74101
chr1	8875	8878	4.93065
chr1	8878	8880	4.74101
chr1	8880	8881	4.55137
chr1	8881	8883	4.93065
chr1	8883	8885	4.17209
chr1	8885	8886	3.60317
chr1	8886	8888	2.84461
chr1	8888	8891	2.46533
chr1	8891	8895	2.27569
chr1	8895	8899	2.08605
chr1	8899	8900	2.27569
chr1	8900	8907	2.08605
chr1	8907	8910	1.89641
chr1	8910	8919	1.70676
chr1	8919	8920	1.51712
chr1	8920	8922	1.70676
chr1	8922	8923	1.32748
chr1	8923	8925	1.13784
chr1	8925	8931	0.758562
chr1	8931	8935	0.568922
chr1	8935	8942	0.379281
chr1	8942	8943	0.189641
chr1	8943	8945	0.0
chr1	8945	8974	0.189641
chr1	8974	8989	0.379281
chr1	8989	8991	0.189641
chr1	8991	8998	0.379281
chr1	8998	9002	0.568922
chr1	9002	9003	0.948203
chr1	9003	9009	1.13784
chr1	9009	9018	1.32748
chr1	9018	9019	1.13784
chr1	9019	9021	1.51712
chr1	9021	9028	1.70676
chr1	9028	9031	1.51712
chr1	9031	9044	1.32748
chr1	9044	9045	1.51712
chr1	9045	9047	1.13784
chr1	9047	9052	0.758562
chr1	9052	9061	0.568922
chr1	9061	9067	0.758562
chr1	9067	9088	0.948203
chr1	9088	9095	0.758562
chr1	9095	9104	0.948203
chr1	9104	9107	0.758562
chr1	9107	9110	0.568922
chr1	9110	9113	0.379281
chr1	9113	9115	0.189641
chr1	9115	9116	0.758562
[truncated: 2,245 more rows]
