# Supplementary material for: Structural modularity of the XIST ribonucleoprotein complex
Source: Nat Commun. 2020 Dec 2;11:6163. doi: 10.1038/s41467-020-20040-3 (PMC7710737; doi:10.1038/s41467-020-20040-3)
Supplement: Supplementary file 6 — Source Data [file 41467_2020_20040_MOESM6_ESM.zip › sourcedata/fig2efgi/K562_HNRNPA1_1_neg_XIST_1_hsXIST.bedgraph]

chr1	0	51	0.0
chr1	51	70	0.13805
chr1	70	82	0.2761
chr1	82	99	0.13805
chr1	99	116	0.0
chr1	116	130	0.13805
chr1	130	146	0.2761
chr1	146	165	0.13805
chr1	165	263	0.0
chr1	263	342	0.13805
chr1	342	368	0.0
chr1	368	369	0.13805
chr1	369	394	0.2761
chr1	394	396	0.13805
chr1	396	450	0.0
chr1	450	493	0.13805
chr1	493	496	0.0
chr1	496	519	0.2761
chr1	519	523	0.41415
chr1	523	528	0.2761
chr1	528	538	0.13805
chr1	538	554	0.2761
chr1	554	559	0.13805
chr1	559	609	0.0
chr1	609	631	0.13805
chr1	631	741	0.0
chr1	741	772	0.13805
chr1	772	825	0.0
chr1	825	840	0.13805
chr1	840	855	0.2761
chr1	855	859	0.41415
chr1	859	860	0.552201
chr1	860	863	0.41415
chr1	863	872	0.552201
chr1	872	878	0.41415
chr1	878	879	0.2761
chr1	879	883	0.13805
chr1	883	886	0.2761
chr1	886	890	0.41415
chr1	890	891	0.828301
chr1	891	896	1.1044
chr1	896	905	1.24245
chr1	905	906	1.1044
chr1	906	911	1.24245
chr1	911	912	1.3805
chr1	912	913	1.79465
chr1	913	914	2.4849
chr1	914	915	2.761
chr1	915	916	3.5893
chr1	916	918	4.00345
chr1	918	919	4.1415
chr1	919	920	4.27955
chr1	920	921	4.9698
chr1	921	924	5.10786
chr1	924	926	4.9698
chr1	926	929	5.24591
chr1	929	933	5.38396
chr1	933	934	5.24591
chr1	934	935	5.10786
chr1	935	936	4.83175
chr1	936	937	4.6937
chr1	937	938	4.9698
chr1	938	939	5.38396
chr1	939	940	5.52201
chr1	940	943	5.66006
chr1	943	944	5.38396
chr1	944	945	5.52201
chr1	945	946	5.24591
chr1	946	947	4.9698
chr1	947	948	4.6937
chr1	948	949	4.83175
chr1	949	950	4.27955
chr1	950	951	4.4176
chr1	951	952	4.27955
chr1	952	953	4.55565
chr1	953	954	4.6937
chr1	954	955	4.27955
chr1	955	956	4.6937
chr1	956	957	4.83175
chr1	957	958	4.27955
chr1	958	964	4.1415
chr1	964	965	4.00345
chr1	965	966	4.1415
chr1	966	967	4.00345
chr1	967	969	3.8654
chr1	969	970	4.1415
chr1	970	972	4.27955
chr1	972	973	4.1415
chr1	973	974	4.4176
chr1	974	975	4.83175
chr1	975	976	6.07421
chr1	976	977	5.93616
chr1	977	979	6.62641
chr1	979	980	6.48836
chr1	980	981	6.35031
chr1	981	982	6.62641
chr1	982	983	6.90251
chr1	983	984	7.17861
chr1	984	985	8.14496
chr1	985	986	9.11131
chr1	986	987	9.38741
chr1	987	988	9.52546
chr1	988	989	9.66351
chr1	989	990	9.80156
chr1	990	992	11.044
chr1	992	993	10.7679
chr1	993	994	22.7783
chr1	994	995	24.0207
chr1	995	996	24.849
chr1	996	997	24.711
chr1	997	998	24.849
chr1	998	999	24.711
chr1	999	1000	24.4349
chr1	1000	1001	24.711
chr1	1001	1002	25.1251
chr1	1002	1003	25.2632
chr1	1003	1004	26.9198
chr1	1004	1005	27.61
chr1	1005	1006	28.7144
chr1	1006	1007	29.4047
chr1	1007	1008	33.6842
chr1	1008	1009	34.9267
chr1	1009	1010	37.4116
chr1	1010	1011	38.1018
chr1	1011	1012	38.516
chr1	1012	1013	38.1018
chr1	1013	1014	38.2399
chr1	1014	1015	38.7921
chr1	1015	1016	39.2062
chr1	1016	1017	39.8965
chr1	1017	1018	39.0682
chr1	1018	1019	39.4823
chr1	1019	1020	39.2062
chr1	1020	1021	39.0682
chr1	1021	1022	38.9301
chr1	1022	1023	38.2399
chr1	1023	1024	37.4116
chr1	1024	1025	36.4452
chr1	1025	1026	33.132
chr1	1026	1027	32.5798
chr1	1027	1028	30.7852
chr1	1028	1029	28.5764
chr1	1029	1030	27.472
chr1	1030	1031	27.0578
chr1	1031	1032	26.2295
chr1	1032	1033	24.849
chr1	1033	1034	22.7783
chr1	1034	1035	21.8119
chr1	1035	1036	17.8085
chr1	1036	1037	16.2899
chr1	1037	1038	15.3236
chr1	1038	1039	13.2528
chr1	1039	1040	12.4245
chr1	1040	1041	10.906
chr1	1041	1044	11.044
chr1	1044	1045	10.906
chr1	1045	1046	10.7679
chr1	1046	1047	10.0777
chr1	1047	1048	9.52546
chr1	1048	1049	8.55911
chr1	1049	1050	8.14496
chr1	1050	1051	5.79811
chr1	1051	1052	5.24591
chr1	1052	1053	3.72735
chr1	1053	1056	3.5893
chr1	1056	1058	2.89905
chr1	1058	1059	2.2088
chr1	1059	1062	1.24245
chr1	1062	1064	0.966351
chr1	1064	1065	1.24245
chr1	1065	1067	0.966351
chr1	1067	1068	1.24245
chr1	1068	1069	1.51855
chr1	1069	1072	1.79465
chr1	1072	1073	2.07075
chr1	1073	1075	2.2088
chr1	1075	1076	2.34685
chr1	1076	1079	2.4849
chr1	1079	1080	2.62295
chr1	1080	1082	2.761
chr1	1082	1084	2.62295
chr1	1084	1087	3.0371
chr1	1087	1089	3.17515
chr1	1089	1091	3.0371
chr1	1091	1092	3.17515
chr1	1092	1093	3.3132
chr1	1093	1094	4.00345
chr1	1094	1097	3.8654
chr1	1097	1098	3.72735
chr1	1098	1099	3.45125
chr1	1099	1100	3.3132
chr1	1100	1101	3.45125
chr1	1101	1102	4.6937
chr1	1102	1103	5.10786
chr1	1103	1104	5.38396
chr1	1104	1105	5.66006
chr1	1105	1106	5.93616
chr1	1106	1107	5.52201
chr1	1107	1108	5.66006
chr1	1108	1110	7.04056
chr1	1110	1115	6.90251
chr1	1115	1117	7.04056
chr1	1117	1120	6.90251
chr1	1120	1122	6.35031
chr1	1122	1123	6.21226
chr1	1123	1125	5.79811
chr1	1125	1126	5.52201
chr1	1126	1127	4.83175
chr1	1127	1128	4.6937
chr1	1128	1129	4.1415
chr1	1129	1130	4.00345
chr1	1130	1131	3.45125
chr1	1131	1132	3.17515
chr1	1132	1133	3.5893
chr1	1133	1134	3.72735
chr1	1134	1136	4.1415
chr1	1136	1138	4.27955
chr1	1138	1139	4.1415
chr1	1139	1142	4.27955
chr1	1142	1143	4.1415
chr1	1143	1144	3.72735
chr1	1144	1148	4.00345
chr1	1148	1150	3.8654
chr1	1150	1151	4.00345
chr1	1151	1152	3.0371
chr1	1152	1153	4.1415
chr1	1153	1154	4.83175
chr1	1154	1155	4.55565
chr1	1155	1158	4.27955
chr1	1158	1159	4.4176
chr1	1159	1160	5.66006
chr1	1160	1161	5.79811
chr1	1161	1163	6.21226
chr1	1163	1164	6.76446
chr1	1164	1165	7.45471
chr1	1165	1166	8.00691
chr1	1166	1167	8.14496
chr1	1167	1168	9.11131
chr1	1168	1169	9.52546
chr1	1169	1170	9.66351
chr1	1170	1171	10.0777
chr1	1171	1173	10.2157
chr1	1173	1174	10.6299
chr1	1174	1176	11.044
chr1	1176	1177	10.7679
chr1	1177	1178	10.6299
chr1	1178	1179	10.4918
chr1	1179	1181	10.6299
chr1	1181	1182	10.906
chr1	1182	1187	11.044
chr1	1187	1188	9.66351
chr1	1188	1189	9.38741
chr1	1189	1190	9.11131
chr1	1190	1191	8.55911
chr1	1191	1192	7.86886
chr1	1192	1194	8.00691
chr1	1194	1195	7.59276
chr1	1195	1196	5.93616
chr1	1196	1197	5.66006
chr1	1197	1198	5.52201
chr1	1198	1199	5.66006
chr1	1199	1200	5.52201
chr1	1200	1201	4.4176
chr1	1201	1202	4.27955
chr1	1202	1203	3.8654
chr1	1203	1204	4.00345
chr1	1204	1205	4.1415
chr1	1205	1206	4.4176
chr1	1206	1207	4.00345
chr1	1207	1208	3.8654
chr1	1208	1209	3.17515
chr1	1209	1210	3.45125
chr1	1210	1215	3.3132
chr1	1215	1216	3.17515
chr1	1216	1218	2.761
chr1	1218	1222	2.62295
chr1	1222	1223	2.761
chr1	1223	1225	2.62295
chr1	1225	1226	2.34685
chr1	1226	1227	1.6566
chr1	1227	1230	1.51855
chr1	1230	1233	1.6566
chr1	1233	1237	1.51855
chr1	1237	1241	1.3805
chr1	1241	1242	1.1044
chr1	1242	1244	1.24245
chr1	1244	1246	0.966351
chr1	1246	1250	0.828301
chr1	1250	1251	0.966351
chr1	1251	1253	1.1044
chr1	1253	1254	1.24245
chr1	1254	1259	1.3805
chr1	1259	1260	1.79465
chr1	1260	1262	1.9327
chr1	1262	1266	1.6566
chr1	1266	1267	1.51855
chr1	1267	1269	1.6566
chr1	1269	1273	1.79465
chr1	1273	1277	1.9327
chr1	1277	1283	2.07075
chr1	1283	1285	2.2088
chr1	1285	1286	2.761
chr1	1286	1287	3.3132
chr1	1287	1288	2.89905
chr1	1288	1289	2.761
chr1	1289	1291	2.89905
chr1	1291	1293	3.17515
chr1	1293	1295	3.3132
chr1	1295	1297	2.89905
chr1	1297	1301	3.0371
chr1	1301	1303	3.17515
chr1	1303	1304	3.0371
chr1	1304	1305	3.17515
chr1	1305	1309	3.0371
chr1	1309	1310	3.3132
chr1	1310	1311	3.45125
chr1	1311	1312	3.8654
chr1	1312	1313	3.45125
chr1	1313	1314	4.00345
chr1	1314	1315	4.27955
chr1	1315	1316	4.55565
chr1	1316	1319	4.4176
chr1	1319	1322	4.55565
chr1	1322	1323	4.4176
chr1	1323	1324	4.1415
chr1	1324	1325	4.55565
chr1	1325	1326	5.10786
chr1	1326	1327	5.24591
chr1	1327	1330	5.38396
chr1	1330	1331	5.66006
chr1	1331	1332	5.93616
chr1	1332	1334	6.07421
chr1	1334	1335	6.21226
chr1	1335	1336	6.62641
chr1	1336	1337	6.76446
chr1	1337	1339	6.90251
chr1	1339	1341	7.04056
chr1	1341	1343	7.17861
chr1	1343	1344	7.86886
chr1	1344	1345	8.42106
chr1	1345	1346	8.69716
chr1	1346	1347	9.38741
chr1	1347	1348	9.66351
chr1	1348	1349	10.3538
chr1	1349	1350	10.906
chr1	1350	1352	10.7679
chr1	1352	1354	11.044
chr1	1354	1355	10.906
chr1	1355	1356	11.044
chr1	1356	1358	10.3538
chr1	1358	1359	10.2157
chr1	1359	1360	10.0777
chr1	1360	1361	10.3538
chr1	1361	1363	10.0777
chr1	1363	1364	10.2157
chr1	1364	1365	9.80156
chr1	1365	1366	9.66351
chr1	1366	1367	9.24936
chr1	1367	1368	8.69716
chr1	1368	1370	8.42106
chr1	1370	1371	7.73081
chr1	1371	1372	7.31666
chr1	1372	1373	7.45471
chr1	1373	1374	7.31666
chr1	1374	1375	6.90251
chr1	1375	1376	6.48836
chr1	1376	1377	6.35031
chr1	1377	1378	4.9698
chr1	1378	1379	4.83175
chr1	1379	1380	4.4176
chr1	1380	1382	4.00345
chr1	1382	1383	3.45125
chr1	1383	1384	3.17515
chr1	1384	1387	2.89905
chr1	1387	1388	2.761
chr1	1388	1389	2.62295
chr1	1389	1392	2.34685
chr1	1392	1395	2.2088
chr1	1395	1396	1.79465
chr1	1396	1398	1.6566
chr1	1398	1399	1.51855
chr1	1399	1400	1.24245
chr1	1400	1401	1.1044
chr1	1401	1402	0.828301
chr1	1402	1403	0.690251
chr1	1403	1410	0.41415
chr1	1410	1417	0.2761
chr1	1417	1420	0.13805
chr1	1420	1421	0.41415
chr1	1421	1422	0.552201
chr1	1422	1432	0.690251
chr1	1432	1435	0.966351
chr1	1435	1436	1.1044
chr1	1436	1437	1.51855
chr1	1437	1440	1.6566
chr1	1440	1441	1.79465
chr1	1441	1443	1.9327
chr1	1443	1445	2.07075
chr1	1445	1446	2.2088
chr1	1446	1448	2.34685
chr1	1448	1449	2.4849
chr1	1449	1451	2.62295
chr1	1451	1452	2.761
chr1	1452	1453	2.89905
chr1	1453	1454	3.0371
chr1	1454	1455	2.89905
chr1	1455	1456	3.0371
chr1	1456	1458	3.17515
chr1	1458	1459	3.3132
chr1	1459	1461	3.45125
chr1	1461	1462	3.5893
chr1	1462	1463	3.45125
chr1	1463	1464	3.3132
chr1	1464	1465	3.17515
chr1	1465	1469	2.761
chr1	1469	1475	3.0371
chr1	1475	1480	2.761
chr1	1480	1483	2.2088
chr1	1483	1484	1.9327
chr1	1484	1485	1.6566
chr1	1485	1487	1.24245
chr1	1487	1488	1.1044
chr1	1488	1490	0.828301
chr1	1490	1493	0.690251
chr1	1493	1494	0.828301
chr1	1494	1495	0.966351
chr1	1495	1496	1.1044
chr1	1496	1500	0.966351
chr1	1500	1501	1.24245
chr1	1501	1502	1.51855
chr1	1502	1504	1.79465
chr1	1504	1510	1.6566
chr1	1510	1511	1.79465
chr1	1511	1512	1.9327
chr1	1512	1515	1.79465
chr1	1515	1517	1.6566
chr1	1517	1520	1.51855
chr1	1520	1523	1.3805
chr1	1523	1525	1.1044
chr1	1525	1526	0.966351
chr1	1526	1532	0.828301
chr1	1532	1533	0.552201
chr1	1533	1537	0.41415
chr1	1537	1545	0.2761
chr1	1545	1548	0.13805
chr1	1548	1552	0.2761
chr1	1552	1553	0.13805
chr1	1553	1554	0.2761
chr1	1554	1555	0.41415
chr1	1555	1556	0.552201
chr1	1556	1557	0.690251
chr1	1557	1562	0.966351
chr1	1562	1563	1.1044
chr1	1563	1564	1.24245
chr1	1564	1569	1.3805
chr1	1569	1571	1.51855
chr1	1571	1574	1.3805
chr1	1574	1575	1.51855
chr1	1575	1580	1.6566
chr1	1580	1583	1.79465
chr1	1583	1587	1.6566
chr1	1587	1590	1.79465
chr1	1590	1591	1.9327
chr1	1591	1594	1.79465
chr1	1594	1597	1.9327
chr1	1597	1599	1.79465
chr1	1599	1600	1.51855
chr1	1600	1602	1.3805
chr1	1602	1603	1.1044
chr1	1603	1606	1.24245
chr1	1606	1608	1.6566
chr1	1608	1609	1.9327
chr1	1609	1612	2.2088
chr1	1612	1615	2.07075
chr1	1615	1620	1.9327
chr1	1620	1625	2.07075
chr1	1625	1626	1.9327
chr1	1626	1627	1.79465
chr1	1627	1628	2.4849
chr1	1628	1629	2.89905
chr1	1629	1630	3.17515
chr1	1630	1633	2.89905
chr1	1633	1634	3.0371
chr1	1634	1635	3.3132
chr1	1635	1636	3.45125
chr1	1636	1638	4.27955
chr1	1638	1639	4.55565
chr1	1639	1640	4.6937
chr1	1640	1642	4.83175
chr1	1642	1643	5.24591
chr1	1643	1644	5.52201
chr1	1644	1645	5.79811
chr1	1645	1646	6.48836
chr1	1646	1647	6.35031
chr1	1647	1649	7.04056
chr1	1649	1651	7.17861
chr1	1651	1653	7.31666
chr1	1653	1655	7.45471
chr1	1655	1656	7.59276
chr1	1656	1657	7.86886
chr1	1657	1658	8.00691
chr1	1658	1660	8.42106
chr1	1660	1661	8.28301
chr1	1661	1662	8.55911
chr1	1662	1664	8.42106
chr1	1664	1665	8.14496
chr1	1665	1667	8.00691
chr1	1667	1668	7.86886
chr1	1668	1670	6.90251
chr1	1670	1671	6.35031
chr1	1671	1675	5.93616
chr1	1675	1676	5.79811
chr1	1676	1677	5.10786
chr1	1677	1678	5.66006
chr1	1678	1679	5.52201
chr1	1679	1680	5.24591
chr1	1680	1681	5.10786
chr1	1681	1683	5.38396
chr1	1683	1684	5.24591
chr1	1684	1685	5.38396
chr1	1685	1686	4.55565
chr1	1686	1687	4.83175
chr1	1687	1688	4.55565
chr1	1688	1689	4.6937
chr1	1689	1691	4.4176
chr1	1691	1693	4.55565
chr1	1693	1694	4.6937
chr1	1694	1695	5.38396
chr1	1695	1696	5.24591
chr1	1696	1699	5.10786
chr1	1699	1700	4.83175
chr1	1700	1701	4.55565
chr1	1701	1702	4.4176
chr1	1702	1703	4.55565
chr1	1703	1705	4.4176
chr1	1705	1706	4.6937
chr1	1706	1707	4.55565
chr1	1707	1708	4.4176
chr1	1708	1709	4.27955
chr1	1709	1710	4.1415
chr1	1710	1712	4.00345
chr1	1712	1713	4.27955
chr1	1713	1714	4.1415
chr1	1714	1715	4.00345
chr1	1715	1716	3.72735
chr1	1716	1717	3.5893
chr1	1717	1718	3.8654
chr1	1718	1719	4.00345
chr1	1719	1720	4.1415
chr1	1720	1722	3.8654
chr1	1722	1724	3.72735
chr1	1724	1725	3.5893
chr1	1725	1726	4.55565
chr1	1726	1728	4.6937
chr1	1728	1729	4.55565
chr1	1729	1730	4.27955
chr1	1730	1731	4.4176
chr1	1731	1732	4.6937
chr1	1732	1733	4.9698
chr1	1733	1735	5.10786
chr1	1735	1736	4.9698
chr1	1736	1737	5.24591
chr1	1737	1738	5.52201
chr1	1738	1740	6.21226
chr1	1740	1741	6.07421
chr1	1741	1742	5.93616
chr1	1742	1744	5.66006
chr1	1744	1745	5.52201
chr1	1745	1746	5.66006
chr1	1746	1747	5.79811
chr1	1747	1749	5.93616
chr1	1749	1750	7.45471
chr1	1750	1751	8.69716
chr1	1751	1752	9.38741
chr1	1752	1753	9.66351
chr1	1753	1754	9.80156
chr1	1754	1755	9.66351
chr1	1755	1756	10.0777
chr1	1756	1758	10.3538
chr1	1758	1759	11.5962
chr1	1759	1761	11.4582
chr1	1761	1762	11.7343
chr1	1762	1763	11.4582
chr1	1763	1765	11.1821
chr1	1765	1766	10.3538
chr1	1766	1767	10.0777
chr1	1767	1768	9.80156
chr1	1768	1769	9.52546
chr1	1769	1770	9.24936
chr1	1770	1771	9.38741
chr1	1771	1772	9.66351
chr1	1772	1773	9.80156
chr1	1773	1774	9.93961
chr1	1774	1777	10.2157
chr1	1777	1779	10.0777
chr1	1779	1780	10.4918
chr1	1780	1781	10.0777
chr1	1781	1782	9.38741
chr1	1782	1783	8.14496
chr1	1783	1784	7.86886
chr1	1784	1785	7.04056
chr1	1785	1786	6.90251
chr1	1786	1787	6.62641
chr1	1787	1788	6.35031
chr1	1788	1790	6.21226
chr1	1790	1791	6.35031
chr1	1791	1792	6.07421
chr1	1792	1794	5.79811
chr1	1794	1796	5.38396
chr1	1796	1798	5.24591
chr1	1798	1799	5.52201
chr1	1799	1801	5.66006
chr1	1801	1802	5.38396
chr1	1802	1806	5.24591
chr1	1806	1807	5.10786
chr1	1807	1810	4.9698
chr1	1810	1811	4.6937
chr1	1811	1812	4.55565
chr1	1812	1813	4.27955
chr1	1813	1814	4.1415
chr1	1814	1815	3.8654
chr1	1815	1816	3.45125
chr1	1816	1817	3.17515
chr1	1817	1818	2.761
chr1	1818	1819	2.62295
chr1	1819	1820	3.0371
chr1	1820	1821	2.62295
chr1	1821	1823	2.34685
chr1	1823	1824	2.4849
chr1	1824	1827	2.34685
chr1	1827	1830	2.4849
chr1	1830	1833	2.34685
chr1	1833	1835	2.4849
chr1	1835	1840	2.761
chr1	1840	1841	2.89905
chr1	1841	1846	3.3132
chr1	1846	1849	3.5893
chr1	1849	1853	3.45125
chr1	1853	1854	3.3132
chr1	1854	1855	3.17515
chr1	1855	1858	3.3132
chr1	1858	1861	2.761
chr1	1861	1862	2.62295
chr1	1862	1864	2.2088
chr1	1864	1865	1.79465
chr1	1865	1866	1.9327
chr1	1866	1868	1.79465
chr1	1868	1869	2.2088
chr1	1869	1870	2.4849
chr1	1870	1871	2.761
chr1	1871	1872	3.3132
chr1	1872	1874	3.45125
chr1	1874	1880	3.5893
chr1	1880	1883	3.45125
chr1	1883	1886	3.17515
chr1	1886	1887	3.3132
chr1	1887	1892	3.45125
chr1	1892	1893	3.3132
chr1	1893	1894	3.0371
chr1	1894	1895	2.62295
chr1	1895	1897	1.51855
chr1	1897	1908	1.3805
chr1	1908	1910	1.51855
chr1	1910	1913	1.3805
chr1	1913	1914	1.51855
chr1	1914	1916	1.24245
chr1	1916	1921	1.1044
chr1	1921	1924	0.966351
chr1	1924	1925	0.828301
chr1	1925	1926	1.1044
chr1	1926	1927	0.966351
chr1	1927	1939	0.828301
chr1	1939	1943	0.690251
chr1	1943	1948	0.552201
chr1	1948	1949	0.41415
chr1	1949	1954	0.552201
chr1	1954	1963	0.41415
chr1	1963	1965	0.2761
chr1	1965	1974	0.13805
chr1	1974	2047	0.0
chr1	2047	2069	0.13805
chr1	2069	2072	0.2761
chr1	2072	2073	0.41415
chr1	2073	2097	0.2761
chr1	2097	2098	0.552201
chr1	2098	2102	0.41415
chr1	2102	2114	0.552201
chr1	2114	2115	0.690251
chr1	2115	2121	0.552201
chr1	2121	2128	0.41415
chr1	2128	2137	0.2761
chr1	2137	2140	0.552201
chr1	2140	2156	0.41415
chr1	2156	2160	0.2761
chr1	2160	2163	0.13805
chr1	2163	2180	0.2761
chr1	2180	2181	0.41415
chr1	2181	2192	0.690251
chr1	2192	2194	0.828301
chr1	2194	2203	0.690251
chr1	2203	2208	0.828301
chr1	2208	2210	0.690251
chr1	2210	2217	0.552201
chr1	2217	2219	0.41415
chr1	2219	2220	0.552201
chr1	2220	2246	0.41415
chr1	2246	2259	0.2761
chr1	2259	2276	0.0
chr1	2276	2278	0.13805
chr1	2278	2279	0.41415
chr1	2279	2280	0.690251
chr1	2280	2288	0.828301
chr1	2288	2290	0.966351
chr1	2290	2292	1.1044
chr1	2292	2298	1.24245
chr1	2298	2300	1.3805
chr1	2300	2301	1.51855
chr1	2301	2302	1.3805
chr1	2302	2303	1.51855
chr1	2303	2304	1.6566
chr1	2304	2305	1.79465
chr1	2305	2307	1.9327
chr1	2307	2312	1.79465
chr1	2312	2320	1.9327
chr1	2320	2321	1.79465
chr1	2321	2323	1.51855
chr1	2323	2331	1.1044
chr1	2331	2333	1.3805
chr1	2333	2334	1.24245
chr1	2334	2335	1.1044
chr1	2335	2336	0.966351
chr1	2336	2340	1.1044
chr1	2340	2343	1.24245
chr1	2343	2348	1.1044
chr1	2348	2351	0.966351
chr1	2351	2354	0.828301
chr1	2354	2355	0.690251
chr1	2355	2360	0.828301
chr1	2360	2366	0.966351
chr1	2366	2370	0.828301
chr1	2370	2372	0.690251
chr1	2372	2379	0.828301
chr1	2379	2382	0.690251
chr1	2382	2388	0.552201
chr1	2388	2389	0.41415
chr1	2389	2393	0.2761
chr1	2393	2408	0.13805
chr1	2408	2413	0.2761
chr1	2413	2433	0.41415
chr1	2433	2439	0.13805
chr1	2439	2440	0.2761
chr1	2440	2441	0.41415
chr1	2441	2452	0.552201
chr1	2452	2454	0.690251
chr1	2454	2461	0.552201
chr1	2461	2466	0.41415
chr1	2466	2470	0.2761
chr1	2470	2471	0.41415
chr1	2471	2472	0.552201
chr1	2472	2474	0.690251
chr1	2474	2476	0.828301
chr1	2476	2480	0.966351
chr1	2480	2481	0.828301
chr1	2481	2484	1.1044
chr1	2484	2487	1.24245
chr1	2487	2489	1.3805
chr1	2489	2490	1.24245
chr1	2490	2503	1.3805
chr1	2503	2505	1.1044
chr1	2505	2506	0.966351
chr1	2506	2508	0.690251
chr1	2508	2513	0.552201
chr1	2513	2533	1.1044
chr1	2533	2538	0.966351
chr1	2538	2541	1.1044
chr1	2541	2547	0.966351
chr1	2547	2548	0.828301
chr1	2548	2549	0.690251
chr1	2549	2553	0.552201
chr1	2553	2555	0.41415
chr1	2555	2556	0.2761
chr1	2556	2558	0.552201
chr1	2558	2560	0.41415
chr1	2560	2561	0.552201
chr1	2561	2568	0.690251
chr1	2568	2569	0.966351
chr1	2569	2570	1.1044
chr1	2570	2572	1.6566
chr1	2572	2577	1.79465
chr1	2577	2581	1.9327
chr1	2581	2588	1.79465
chr1	2588	2589	1.6566
chr1	2589	2590	1.51855
chr1	2590	2591	1.3805
chr1	2591	2592	1.24245
chr1	2592	2595	0.966351
chr1	2595	2599	1.1044
chr1	2599	2602	0.966351
chr1	2602	2603	0.828301
chr1	2603	2607	0.966351
chr1	2607	2609	0.828301
chr1	2609	2610	0.690251
chr1	2610	2611	0.552201
chr1	2611	2619	0.41415
chr1	2619	2645	0.13805
chr1	2645	2671	0.0
chr1	2671	2700	0.2761
chr1	2700	2701	0.13805
chr1	2701	2704	0.2761
chr1	2704	2714	0.41415
chr1	2714	2720	0.2761
chr1	2720	2727	0.13805
chr1	2727	2737	0.0
chr1	2737	2767	0.13805
chr1	2767	2793	0.0
chr1	2793	2802	0.13805
chr1	2802	2804	0.2761
chr1	2804	2817	0.41415
chr1	2817	2833	0.2761
chr1	2833	2843	0.41415
chr1	2843	2857	0.2761
chr1	2857	2874	0.13805
chr1	2874	2907	0.0
chr1	2907	2918	0.13805
chr1	2918	2919	0.2761
chr1	2919	2920	0.41415
chr1	2920	2925	0.552201
chr1	2925	2931	0.690251
chr1	2931	2935	0.966351
chr1	2935	2942	1.1044
chr1	2942	2946	1.24245
chr1	2946	2951	1.1044
chr1	2951	2952	1.24245
chr1	2952	2955	1.1044
chr1	2955	2957	1.24245
chr1	2957	2961	1.1044
chr1	2961	2962	0.966351
chr1	2962	2966	0.828301
chr1	2966	2968	0.690251
chr1	2968	2969	0.552201
chr1	2969	2971	0.41415
chr1	2971	2973	0.552201
chr1	2973	2974	0.690251
chr1	2974	2976	0.552201
chr1	2976	2978	0.690251
chr1	2978	2981	0.552201
chr1	2981	2982	0.828301
chr1	2982	2983	0.966351
chr1	2983	2989	1.1044
chr1	2989	2991	0.966351
chr1	2991	2999	0.828301
chr1	2999	3002	0.966351
chr1	3002	3004	0.828301
chr1	3004	3005	0.690251
chr1	3005	3006	0.552201
chr1	3006	3019	0.690251
chr1	3019	3022	0.552201
chr1	3022	3024	0.2761
chr1	3024	3025	0.41415
chr1	3025	3037	0.2761
chr1	3037	3038	0.13805
chr1	3038	3042	0.2761
chr1	3042	3043	0.41415
chr1	3043	3055	0.2761
chr1	3055	3063	0.41415
chr1	3063	3070	0.552201
chr1	3070	3072	0.690251
chr1	3072	3081	0.552201
chr1	3081	3082	0.41415
chr1	3082	3086	0.690251
chr1	3086	3088	0.828301
chr1	3088	3089	0.690251
chr1	3089	3090	0.966351
chr1	3090	3093	1.1044
chr1	3093	3095	0.966351
chr1	3095	3100	0.828301
chr1	3100	3117	0.966351
chr1	3117	3118	1.1044
chr1	3118	3123	0.966351
chr1	3123	3124	0.828301
chr1	3124	3126	0.690251
chr1	3126	3129	0.552201
chr1	3129	3134	0.41415
chr1	3134	3136	0.552201
chr1	3136	3138	0.828301
chr1	3138	3144	1.1044
chr1	3144	3147	0.966351
chr1	3147	3148	1.1044
chr1	3148	3149	1.24245
chr1	3149	3150	1.51855
chr1	3150	3153	1.6566
chr1	3153	3154	1.79465
chr1	3154	3157	2.07075
chr1	3157	3161	1.9327
chr1	3161	3162	2.07075
chr1	3162	3167	2.2088
chr1	3167	3168	2.07075
chr1	3168	3169	2.34685
chr1	3169	3170	2.4849
chr1	3170	3174	2.62295
chr1	3174	3175	2.4849
chr1	3175	3176	2.34685
chr1	3176	3177	2.4849
chr1	3177	3178	2.62295
chr1	3178	3179	2.2088
chr1	3179	3182	2.34685
chr1	3182	3183	2.62295
chr1	3183	3189	2.761
chr1	3189	3190	2.89905
chr1	3190	3191	2.761
chr1	3191	3196	2.4849
chr1	3196	3201	2.62295
chr1	3201	3202	2.2088
chr1	3202	3203	2.07075
chr1	3203	3209	1.9327
chr1	3209	3210	1.51855
chr1	3210	3211	1.3805
chr1	3211	3213	1.24245
chr1	3213	3214	0.966351
chr1	3214	3216	0.828301
chr1	3216	3217	0.690251
chr1	3217	3218	0.828301
chr1	3218	3219	0.552201
chr1	3219	3221	1.1044
chr1	3221	3222	1.3805
chr1	3222	3231	1.6566
chr1	3231	3239	1.79465
chr1	3239	3240	1.6566
chr1	3240	3243	1.51855
chr1	3243	3245	1.6566
chr1	3245	3248	1.79465
chr1	3248	3253	1.6566
chr1	3253	3255	1.51855
chr1	3255	3262	1.3805
chr1	3262	3264	0.552201
chr1	3264	3271	0.41415
chr1	3271	3275	0.552201
chr1	3275	3276	0.41415
chr1	3276	3286	0.2761
chr1	3286	3289	0.13805
chr1	3289	3290	0.2761
chr1	3290	3306	0.41415
chr1	3306	3311	0.552201
chr1	3311	3314	0.690251
chr1	3314	3329	0.552201
chr1	3329	3330	0.41415
chr1	3330	3332	0.2761
chr1	3332	3335	0.13805
chr1	3335	3353	0.0
chr1	3353	3359	0.13805
chr1	3359	3360	0.2761
chr1	3360	3377	0.41415
chr1	3377	3382	0.2761
chr1	3382	3383	0.41415
chr1	3383	3387	0.552201
chr1	3387	3391	0.690251
chr1	3391	3395	0.552201
chr1	3395	3403	0.41415
chr1	3403	3406	0.2761
chr1	3406	3411	0.552201
chr1	3411	3413	0.41415
chr1	3413	3425	0.552201
chr1	3425	3428	0.41415
chr1	3428	3435	0.552201
chr1	3435	3437	0.690251
chr1	3437	3438	0.41415
chr1	3438	3444	0.2761
chr1	3444	3445	0.41415
chr1	3445	3450	0.690251
chr1	3450	3453	0.828301
chr1	3453	3465	0.966351
chr1	3465	3466	0.828301
chr1	3466	3467	0.966351
chr1	3467	3469	0.828301
chr1	3469	3471	0.690251
chr1	3471	3474	0.552201
chr1	3474	3488	0.828301
chr1	3488	3490	0.690251
chr1	3490	3495	0.552201
chr1	3495	3511	0.41415
chr1	3511	3515	0.2761
chr1	3515	3519	0.0
chr1	3519	3523	0.13805
chr1	3523	3551	0.2761
chr1	3551	3555	0.13805
chr1	3555	3556	0.2761
chr1	3556	3573	0.13805
chr1	3573	3577	0.2761
chr1	3577	3583	0.41415
chr1	3583	3593	0.552201
chr1	3593	3598	0.828301
chr1	3598	3599	0.690251
chr1	3599	3600	1.1044
chr1	3600	3604	1.24245
chr1	3604	3606	1.1044
chr1	3606	3610	1.24245
chr1	3610	3620	1.3805
chr1	3620	3622	1.24245
chr1	3622	3623	0.828301
chr1	3623	3624	0.690251
chr1	3624	3631	0.828301
chr1	3631	3632	0.690251
chr1	3632	3635	0.828301
chr1	3635	3642	0.690251
chr1	3642	3645	0.552201
chr1	3645	3647	0.41415
chr1	3647	3648	0.2761
chr1	3648	3673	0.13805
chr1	3673	3674	0.2761
chr1	3674	3675	0.966351
chr1	3675	3678	1.1044
chr1	3678	3679	1.24245
chr1	3679	3688	1.3805
chr1	3688	3690	1.51855
chr1	3690	3691	1.6566
chr1	3691	3699	1.79465
chr1	3699	3701	1.6566
chr1	3701	3702	1.51855
chr1	3702	3703	1.3805
chr1	3703	3706	1.6566
chr1	3706	3707	1.79465
chr1	3707	3708	2.07075
chr1	3708	3709	2.34685
chr1	3709	3710	2.761
chr1	3710	3712	3.17515
chr1	3712	3716	3.0371
chr1	3716	3717	2.761
chr1	3717	3718	2.89905
chr1	3718	3721	2.761
chr1	3721	3722	2.62295
chr1	3722	3729	2.761
chr1	3729	3730	2.62295
chr1	3730	3731	2.4849
chr1	3731	3733	2.34685
chr1	3733	3734	1.9327
chr1	3734	3735	1.79465
chr1	3735	3736	1.9327
chr1	3736	3737	2.07075
chr1	3737	3745	2.34685
chr1	3745	3748	2.2088
chr1	3748	3752	2.07075
chr1	3752	3753	1.79465
chr1	3753	3755	1.51855
chr1	3755	3756	1.3805
chr1	3756	3760	1.1044
chr1	3760	3763	0.966351
chr1	3763	3765	1.1044
chr1	3765	3773	1.24245
chr1	3773	3775	1.1044
chr1	3775	3776	1.24245
chr1	3776	3778	0.966351
chr1	3778	3781	0.828301
chr1	3781	3786	0.966351
chr1	3786	3788	1.1044
chr1	3788	3789	0.966351
chr1	3789	3792	0.828301
chr1	3792	3793	1.1044
chr1	3793	3799	0.966351
chr1	3799	3805	0.828301
chr1	3805	3807	0.690251
chr1	3807	3810	0.828301
chr1	3810	3811	0.966351
chr1	3811	3812	0.828301
chr1	3812	3818	0.966351
chr1	3818	3819	0.828301
chr1	3819	3820	0.690251
chr1	3820	3824	0.828301
chr1	3824	3829	0.690251
chr1	3829	3842	0.552201
chr1	3842	3843	0.41415
chr1	3843	3845	0.2761
chr1	3845	3849	0.13805
chr1	3849	3856	0.2761
chr1	3856	3858	0.41415
chr1	3858	3859	0.690251
chr1	3859	3862	0.828301
chr1	3862	3864	1.24245
chr1	3864	3875	1.3805
chr1	3875	3876	1.9327
chr1	3876	3877	2.07075
chr1	3877	3881	2.2088
chr1	3881	3882	2.07075
chr1	3882	3883	2.2088
chr1	3883	3884	2.07075
chr1	3884	3885	1.9327
chr1	3885	3886	1.79465
chr1	3886	3891	1.6566
chr1	3891	3895	1.51855
chr1	3895	3899	1.24245
chr1	3899	3902	1.1044
chr1	3902	3904	0.966351
chr1	3904	3906	1.1044
chr1	3906	3908	1.3805
chr1	3908	3909	1.51855
chr1	3909	3912	1.6566
chr1	3912	3915	1.51855
chr1	3915	3916	1.24245
chr1	3916	3917	1.51855
chr1	3917	3918	2.07075
chr1	3918	3922	2.2088
chr1	3922	3923	2.34685
chr1	3923	3931	2.4849
chr1	3931	3936	2.62295
chr1	3936	3939	2.761
chr1	3939	3940	3.17515
chr1	3940	3941	3.5893
chr1	3941	3946	3.72735
chr1	3946	3948	3.8654
chr1	3948	3949	3.5893
chr1	3949	3950	3.17515
chr1	3950	3952	3.0371
chr1	3952	3955	2.89905
chr1	3955	3957	3.0371
chr1	3957	3958	3.17515
chr1	3958	3959	3.3132
chr1	3959	3960	3.0371
chr1	3960	3962	2.761
chr1	3962	3963	2.4849
chr1	3963	3965	2.34685
chr1	3965	3967	2.4849
chr1	3967	3971	2.34685
chr1	3971	3972	2.2088
chr1	3972	3974	2.07075
chr1	3974	3975	2.2088
chr1	3975	3976	2.4849
chr1	3976	3977	2.34685
chr1	3977	3978	2.2088
chr1	3978	3979	2.07075
chr1	3979	3982	1.79465
chr1	3982	3988	1.51855
chr1	3988	3989	1.79465
chr1	3989	3991	1.9327
chr1	3991	3993	1.79465
chr1	3993	3995	1.6566
chr1	3995	3996	1.3805
chr1	3996	3998	1.51855
chr1	3998	3999	1.3805
chr1	3999	4000	1.1044
chr1	4000	4001	0.966351
chr1	4001	4014	0.828301
chr1	4014	4016	0.690251
chr1	4016	4017	0.552201
chr1	4017	4033	0.41415
chr1	4033	4038	0.2761
chr1	4038	4046	0.13805
chr1	4046	4055	0.0
chr1	4055	4061	0.2761
chr1	4061	4072	0.41415
chr1	4072	4074	0.552201
chr1	4074	4082	0.690251
chr1	4082	4083	0.966351
chr1	4083	4085	0.828301
chr1	4085	4095	0.966351
chr1	4095	4096	1.24245
chr1	4096	4103	0.966351
chr1	4103	4104	1.24245
chr1	4104	4105	1.3805
chr1	4105	4108	1.51855
chr1	4108	4109	1.9327
chr1	4109	4115	2.2088
chr1	4115	4116	1.9327
chr1	4116	4117	1.79465
chr1	4117	4118	1.6566
chr1	4118	4119	1.79465
chr1	4119	4126	2.07075
chr1	4126	4127	2.34685
chr1	4127	4130	2.4849
chr1	4130	4137	2.761
chr1	4137	4138	2.62295
chr1	4138	4141	2.34685
chr1	4141	4143	2.2088
chr1	4143	4144	1.9327
chr1	4144	4146	1.79465
chr1	4146	4147	2.07075
chr1	4147	4148	2.2088
chr1	4148	4159	2.07075
chr1	4159	4160	1.51855
chr1	4160	4161	1.6566
chr1	4161	4167	1.51855
chr1	4167	4170	1.3805
chr1	4170	4173	1.24245
chr1	4173	4182	1.1044
chr1	4182	4183	0.966351
chr1	4183	4186	0.828301
chr1	4186	4187	0.690251
chr1	4187	4188	0.41415
chr1	4188	4189	0.690251
chr1	4189	4190	0.828301
chr1	4190	4202	0.552201
chr1	4202	4203	0.41415
chr1	4203	4220	0.552201
chr1	4220	4221	0.41415
chr1	4221	4227	0.2761
chr1	4227	4228	0.13805
chr1	4228	4246	0.2761
chr1	4246	4252	0.13805
chr1	4252	4255	0.41415
chr1	4255	4259	0.552201
chr1	4259	4260	0.828301
chr1	4260	4263	0.966351
chr1	4263	4266	1.1044
chr1	4266	4267	1.24245
chr1	4267	4271	1.3805
chr1	4271	4274	1.24245
chr1	4274	4287	1.1044
chr1	4287	4288	0.966351
chr1	4288	4292	0.828301
chr1	4292	4294	0.966351
chr1	4294	4295	0.828301
chr1	4295	4297	0.966351
chr1	4297	4298	1.3805
chr1	4298	4299	1.24245
chr1	4299	4305	1.3805
chr1	4305	4306	1.24245
chr1	4306	4307	1.3805
chr1	4307	4308	1.51855
chr1	4308	4312	1.24245
chr1	4312	4316	1.3805
chr1	4316	4322	1.51855
chr1	4322	4324	1.6566
chr1	4324	4326	1.51855
chr1	4326	4327	1.3805
chr1	4327	4331	1.51855
chr1	4331	4334	1.79465
chr1	4334	4335	1.9327
chr1	4335	4337	2.07075
chr1	4337	4340	1.6566
chr1	4340	4341	1.51855
chr1	4341	4344	1.6566
chr1	4344	4345	1.51855
chr1	4345	4346	1.79465
chr1	4346	4347	2.2088
chr1	4347	4349	2.34685
chr1	4349	4355	2.2088
chr1	4355	4356	2.34685
chr1	4356	4358	2.2088
chr1	4358	4361	2.07075
chr1	4361	4364	2.2088
chr1	4364	4368	2.07075
chr1	4368	4370	2.2088
chr1	4370	4371	2.07075
chr1	4371	4372	1.9327
chr1	4372	4375	2.07075
chr1	4375	4376	1.79465
chr1	4376	4378	1.6566
chr1	4378	4380	1.51855
chr1	4380	4381	1.79465
chr1	4381	4382	2.2088
chr1	4382	4384	2.62295
chr1	4384	4385	3.0371
chr1	4385	4386	2.89905
chr1	4386	4388	3.0371
chr1	4388	4390	3.17515
chr1	4390	4400	2.62295
chr1	4400	4401	2.4849
chr1	4401	4403	2.34685
chr1	4403	4404	2.2088
chr1	4404	4405	2.07075
chr1	4405	4407	2.2088
chr1	4407	4408	2.07075
chr1	4408	4409	1.6566
chr1	4409	4411	1.9327
chr1	4411	4414	1.79465
chr1	4414	4416	1.6566
chr1	4416	4418	1.51855
chr1	4418	4426	1.3805
chr1	4426	4427	1.24245
chr1	4427	4430	1.1044
chr1	4430	4431	0.966351
chr1	4431	4440	0.690251
chr1	4440	4442	0.828301
chr1	4442	4445	0.690251
chr1	4445	4447	0.828301
chr1	4447	4449	0.690251
chr1	4449	4460	0.41415
chr1	4460	4467	0.2761
chr1	4467	4473	0.13805
chr1	4473	4476	0.0
chr1	4476	4477	0.13805
chr1	4477	4479	0.2761
chr1	4479	4495	0.41415
chr1	4495	4506	0.690251
chr1	4506	4512	0.828301
chr1	4512	4515	0.690251
chr1	4515	4519	0.552201
chr1	4519	4522	0.41415
chr1	4522	4523	0.690251
chr1	4523	4524	0.828301
chr1	4524	4528	1.1044
chr1	4528	4529	1.24245
chr1	4529	4538	1.1044
chr1	4538	4544	0.828301
chr1	4544	4549	0.690251
chr1	4549	4552	0.552201
chr1	4552	4554	0.41415
chr1	4554	4555	0.2761
chr1	4555	4557	0.13805
chr1	4557	4570	0.2761
chr1	4570	4588	0.13805
chr1	4588	4592	0.2761
chr1	4592	4598	0.41415
chr1	4598	4601	0.2761
chr1	4601	4606	0.41415
chr1	4606	4618	0.552201
chr1	4618	4619	0.41415
chr1	4619	4620	0.2761
chr1	4620	4625	0.13805
chr1	4625	4626	0.2761
chr1	4626	4633	0.552201
chr1	4633	4638	0.690251
chr1	4638	4648	0.828301
chr1	4648	4652	0.690251
chr1	4652	4653	0.552201
chr1	4653	4654	0.41415
chr1	4654	4661	0.2761
chr1	4661	4668	0.41415
chr1	4668	4669	0.552201
chr1	4669	4672	0.2761
chr1	4672	4680	0.41415
chr1	4680	4681	0.552201
chr1	4681	4685	0.690251
chr1	4685	4696	0.552201
chr1	4696	4705	0.690251
chr1	4705	4711	0.828301
chr1	4711	4713	0.690251
chr1	4713	4714	0.828301
chr1	4714	4719	0.690251
chr1	4719	4722	0.552201
chr1	4722	4724	0.690251
chr1	4724	4729	0.552201
chr1	4729	4730	0.828301
chr1	4730	4732	1.6566
chr1	4732	4733	2.2088
chr1	4733	4734	3.8654
chr1	4734	4740	4.00345
chr1	4740	4741	4.4176
chr1	4741	4742	4.55565
chr1	4742	4744	4.6937
chr1	4744	4750	5.38396
chr1	4750	4752	5.52201
chr1	4752	4754	5.66006
chr1	4754	4757	6.07421
chr1	4757	4758	6.21226
chr1	4758	4759	6.07421
chr1	4759	4761	6.21226
chr1	4761	4764	5.79811
chr1	4764	4765	6.35031
chr1	4765	4769	6.48836
chr1	4769	4771	6.76446
chr1	4771	4773	6.48836
chr1	4773	4774	5.52201
chr1	4774	4776	6.07421
chr1	4776	4777	4.83175
chr1	4777	4778	4.4176
chr1	4778	4779	4.1415
chr1	4779	4780	3.17515
chr1	4780	4781	3.3132
chr1	4781	4783	3.5893
chr1	4783	4787	3.0371
chr1	4787	4789	2.89905
chr1	4789	4790	3.0371
chr1	4790	4793	3.3132
chr1	4793	4795	3.17515
chr1	4795	4796	3.0371
chr1	4796	4797	2.89905
chr1	4797	4798	3.0371
chr1	4798	4799	2.89905
chr1	4799	4800	2.761
chr1	4800	4802	2.62295
chr1	4802	4803	2.34685
chr1	4803	4804	2.2088
chr1	4804	4805	2.07075
chr1	4805	4806	1.79465
chr1	4806	4807	1.51855
chr1	4807	4808	0.966351
chr1	4808	4812	1.1044
chr1	4812	4815	0.966351
chr1	4815	4820	0.828301
chr1	4820	4823	1.1044
chr1	4823	4827	1.24245
chr1	4827	4829	1.1044
chr1	4829	4830	1.3805
chr1	4830	4833	1.24245
chr1	4833	4841	1.3805
chr1	4841	4843	1.51855
chr1	4843	4846	1.3805
chr1	4846	4854	1.6566
chr1	4854	4855	1.51855
chr1	4855	4857	1.3805
chr1	4857	4858	1.24245
chr1	4858	4861	1.1044
chr1	4861	4862	0.966351
chr1	4862	4863	0.828301
chr1	4863	4864	0.966351
chr1	4864	4866	1.1044
chr1	4866	4867	0.966351
chr1	4867	4871	0.828301
chr1	4871	4873	1.1044
chr1	4873	4876	0.966351
chr1	4876	4878	0.828301
chr1	4878	4881	0.690251
chr1	4881	4888	0.828301
chr1	4888	4898	0.690251
chr1	4898	4900	0.552201
chr1	4900	4901	0.41415
chr1	4901	4905	0.2761
chr1	4905	4906	0.13805
chr1	4906	4910	0.0
chr1	4910	4931	0.13805
chr1	4931	4938	0.0
chr1	4938	4940	0.13805
chr1	4940	4956	0.2761
chr1	4956	4957	0.41415
chr1	4957	4958	0.690251
chr1	4958	4965	0.828301
chr1	4965	4970	0.966351
chr1	4970	4977	1.1044
chr1	4977	4984	0.966351
chr1	4984	4988	0.828301
chr1	4988	4990	0.690251
chr1	4990	4999	0.552201
chr1	4999	5000	0.41415
chr1	5000	5004	0.2761
chr1	5004	5026	0.0
chr1	5026	5050	0.13805
chr1	5050	5055	0.2761
chr1	5055	5065	0.13805
chr1	5065	5083	0.2761
chr1	5083	5096	0.13805
chr1	5096	5109	0.2761
chr1	5109	5115	0.13805
chr1	5115	5117	0.2761
chr1	5117	5118	0.41415
chr1	5118	5127	0.552201
chr1	5127	5138	0.41415
chr1	5138	5143	0.2761
chr1	5143	5150	0.41415
chr1	5150	5156	0.552201
chr1	5156	5159	0.690251
chr1	5159	5161	0.552201
chr1	5161	5164	0.41415
chr1	5164	5169	0.552201
chr1	5169	5176	0.690251
chr1	5176	5179	0.552201
chr1	5179	5183	0.690251
chr1	5183	5187	0.552201
chr1	5187	5189	0.41415
chr1	5189	5193	0.2761
chr1	5193	5217	0.13805
chr1	5217	5219	0.2761
chr1	5219	5222	0.41415
chr1	5222	5226	0.2761
chr1	5226	5227	0.41415
chr1	5227	5232	0.552201
chr1	5232	5247	0.690251
chr1	5247	5260	0.552201
chr1	5260	5264	0.41415
chr1	5264	5269	0.2761
chr1	5269	5270	0.13805
chr1	5270	5273	0.0
chr1	5273	5274	0.2761
chr1	5274	5284	0.41415
chr1	5284	5292	0.552201
chr1	5292	5299	0.690251
chr1	5299	5302	0.828301
chr1	5302	5309	0.690251
chr1	5309	5310	0.552201
chr1	5310	5312	0.41415
chr1	5312	5313	0.2761
chr1	5313	5342	0.13805
chr1	5342	5351	0.0
chr1	5351	5357	0.13805
chr1	5357	5358	0.2761
chr1	5358	5360	0.41415
chr1	5360	5366	0.552201
chr1	5366	5369	0.690251
chr1	5369	5370	0.828301
chr1	5370	5375	1.1044
chr1	5375	5382	1.24245
chr1	5382	5388	1.3805
chr1	5388	5391	1.51855
chr1	5391	5400	1.3805
chr1	5400	5401	1.24245
chr1	5401	5404	1.3805
chr1	5404	5410	1.24245
chr1	5410	5412	1.1044
chr1	5412	5413	1.24245
chr1	5413	5415	0.828301
chr1	5415	5417	0.690251
chr1	5417	5418	0.828301
chr1	5418	5430	0.966351
chr1	5430	5432	0.690251
chr1	5432	5434	0.552201
chr1	5434	5437	0.690251
chr1	5437	5438	0.828301
chr1	5438	5439	1.24245
chr1	5439	5440	0.966351
chr1	5440	5445	1.1044
chr1	5445	5448	1.3805
chr1	5448	5452	1.51855
chr1	5452	5454	1.6566
chr1	5454	5456	1.9327
chr1	5456	5457	2.07075
chr1	5457	5458	2.34685
chr1	5458	5460	2.62295
chr1	5460	5461	2.4849
chr1	5461	5463	2.34685
chr1	5463	5466	2.2088
chr1	5466	5467	2.4849
chr1	5467	5469	4.00345
chr1	5469	5471	4.1415
chr1	5471	5472	5.38396
chr1	5472	5473	5.79811
chr1	5473	5475	5.93616
chr1	5475	5477	6.07421
chr1	5477	5479	6.21226
chr1	5479	5480	6.35031
chr1	5480	5481	6.62641
chr1	5481	5482	8.00691
chr1	5482	5483	8.28301
chr1	5483	5484	8.83521
chr1	5484	5485	9.66351
chr1	5485	5487	9.93961
chr1	5487	5488	10.0777
chr1	5488	5489	9.66351
chr1	5489	5491	9.80156
chr1	5491	5492	9.52546
chr1	5492	5494	9.24936
chr1	5494	5495	8.97326
chr1	5495	5496	8.28301
chr1	5496	5497	8.00691
chr1	5497	5500	7.86886
chr1	5500	5501	7.73081
chr1	5501	5502	7.17861
chr1	5502	5503	6.21226
chr1	5503	5504	4.6937
chr1	5504	5505	3.72735
chr1	5505	5506	3.8654
chr1	5506	5509	3.5893
chr1	5509	5510	3.3132
chr1	5510	5511	2.89905
chr1	5511	5512	2.62295
chr1	5512	5513	2.2088
chr1	5513	5514	2.07075
chr1	5514	5518	2.2088
chr1	5518	5519	2.07075
chr1	5519	5521	2.34685
chr1	5521	5522	2.07075
chr1	5522	5523	2.2088
chr1	5523	5525	1.6566
chr1	5525	5527	1.51855
chr1	5527	5532	1.3805
chr1	5532	5534	1.24245
chr1	5534	5542	1.3805
chr1	5542	5543	1.51855
chr1	5543	5546	1.3805
chr1	5546	5547	1.51855
chr1	5547	5548	1.6566
chr1	5548	5554	1.51855
chr1	5554	5556	1.24245
chr1	5556	5558	1.1044
chr1	5558	5563	1.24245
chr1	5563	5566	1.1044
chr1	5566	5571	0.966351
chr1	5571	5572	0.828301
chr1	5572	5573	0.690251
chr1	5573	5578	0.552201
chr1	5578	5581	0.41415
chr1	5581	5582	0.2761
chr1	5582	5584	0.13805
chr1	5584	5587	0.2761
chr1	5587	5595	0.13805
chr1	5595	5597	0.2761
chr1	5597	5598	0.41415
chr1	5598	5600	0.690251
chr1	5600	5602	0.966351
chr1	5602	5605	1.1044
chr1	5605	5608	1.6566
chr1	5608	5610	1.79465
chr1	5610	5611	1.9327
chr1	5611	5619	2.07075
chr1	5619	5624	1.9327
chr1	5624	5626	1.79465
chr1	5626	5627	1.9327
chr1	5627	5628	2.07075
chr1	5628	5630	2.2088
chr1	5630	5631	2.07075
chr1	5631	5634	1.9327
chr1	5634	5637	1.79465
chr1	5637	5639	1.6566
chr1	5639	5640	1.79465
chr1	5640	5641	1.6566
chr1	5641	5643	1.79465
chr1	5643	5645	1.6566
chr1	5645	5646	1.79465
chr1	5646	5648	2.07075
chr1	5648	5651	1.6566
chr1	5651	5656	2.07075
chr1	5656	5657	2.2088
chr1	5657	5663	2.761
chr1	5663	5670	2.4849
chr1	5670	5672	2.34685
chr1	5672	5673	2.4849
chr1	5673	5674	2.761
chr1	5674	5675	2.89905
chr1	5675	5678	3.0371
chr1	5678	5679	3.17515
chr1	5679	5680	3.5893
chr1	5680	5682	3.72735
chr1	5682	5683	3.5893
chr1	5683	5684	3.72735
chr1	5684	5685	3.45125
chr1	5685	5687	3.5893
chr1	5687	5689	3.45125
chr1	5689	5690	3.5893
chr1	5690	5692	3.45125
chr1	5692	5693	3.5893
chr1	5693	5698	3.72735
chr1	5698	5700	3.5893
chr1	5700	5702	3.3132
chr1	5702	5704	2.89905
chr1	5704	5705	2.761
chr1	5705	5706	2.89905
chr1	5706	5711	2.761
chr1	5711	5712	2.89905
chr1	5712	5713	3.17515
chr1	5713	5715	3.0371
chr1	5715	5716	2.761
chr1	5716	5717	2.62295
chr1	5717	5719	2.34685
chr1	5719	5720	2.89905
chr1	5720	5721	3.0371
chr1	5721	5722	2.89905
chr1	5722	5723	2.761
chr1	5723	5725	2.4849
chr1	5725	5730	2.34685
chr1	5730	5731	2.2088
chr1	5731	5733	2.07075
chr1	5733	5734	2.2088
chr1	5734	5736	2.07075
chr1	5736	5737	2.34685
chr1	5737	5738	2.07075
chr1	5738	5739	2.34685
chr1	5739	5741	2.2088
chr1	5741	5753	2.34685
chr1	5753	5754	2.2088
chr1	5754	5755	2.07075
chr1	5755	5756	1.9327
chr1	5756	5758	1.6566
chr1	5758	5760	1.51855
chr1	5760	5761	1.3805
chr1	5761	5771	1.1044
chr1	5771	5775	0.966351
chr1	5775	5776	0.552201
chr1	5776	5778	0.41415
chr1	5778	5779	0.2761
chr1	5779	5781	0.41415
chr1	5781	5784	0.2761
chr1	5784	5785	0.41415
chr1	5785	5790	0.552201
chr1	5790	5791	0.690251
chr1	5791	5793	0.552201
chr1	5793	5797	0.690251
chr1	5797	5803	1.1044
chr1	5803	5804	1.24245
chr1	5804	5805	1.3805
chr1	5805	5811	1.51855
chr1	5811	5818	1.3805
chr1	5818	5820	1.24245
chr1	5820	5826	1.1044
chr1	5826	5827	1.24245
chr1	5827	5828	1.1044
chr1	5828	5829	1.24245
chr1	5829	5830	1.3805
chr1	5830	5831	1.24245
chr1	5831	5832	1.3805
chr1	5832	5834	0.966351
chr1	5834	5836	0.828301
chr1	5836	5839	0.690251
chr1	5839	5841	0.966351
chr1	5841	5843	1.1044
chr1	5843	5845	0.966351
chr1	5845	5849	1.1044
chr1	5849	5850	0.966351
chr1	5850	5851	1.1044
chr1	5851	5862	1.24245
chr1	5862	5868	1.3805
chr1	5868	5872	1.24245
chr1	5872	5873	1.1044
chr1	5873	5874	0.966351
chr1	5874	5876	0.690251
chr1	5876	5882	0.2761
chr1	5882	5883	0.41415
chr1	5883	5902	0.2761
chr1	5902	5913	0.41415
chr1	5913	5921	0.2761
chr1	5921	5924	0.41415
chr1	5924	5928	0.552201
chr1	5928	5933	0.41415
chr1	5933	5941	0.690251
chr1	5941	5942	0.552201
chr1	5942	5947	0.41415
chr1	5947	5969	0.2761
chr1	5969	5976	0.41415
chr1	5976	5993	0.2761
chr1	5993	6003	0.41415
chr1	6003	6004	0.552201
chr1	6004	6006	0.690251
chr1	6006	6009	0.828301
chr1	6009	6022	0.690251
chr1	6022	6031	0.552201
chr1	6031	6032	0.41415
chr1	6032	6042	0.552201
chr1	6042	6046	0.41415
chr1	6046	6051	0.13805
chr1	6051	6060	0.2761
chr1	6060	6063	0.552201
chr1	6063	6066	0.690251
chr1	6066	6068	0.828301
chr1	6068	6072	0.966351
chr1	6072	6077	1.1044
chr1	6077	6078	1.24245
chr1	6078	6085	1.3805
chr1	6085	6086	1.24245
chr1	6086	6087	1.6566
chr1	6087	6088	2.07075
chr1	6088	6090	2.2088
chr1	6090	6093	2.4849
chr1	6093	6101	2.761
chr1	6101	6103	5.38396
chr1	6103	6105	5.52201
chr1	6105	6106	5.93616
chr1	6106	6107	6.07421
chr1	6107	6108	5.93616
chr1	6108	6112	5.66006
chr1	6112	6113	5.79811
chr1	6113	6114	5.52201
chr1	6114	6115	5.38396
chr1	6115	6117	5.10786
chr1	6117	6119	4.9698
chr1	6119	6120	5.10786
chr1	6120	6121	4.9698
chr1	6121	6122	4.6937
chr1	6122	6123	4.55565
chr1	6123	6125	4.4176
chr1	6125	6127	4.27955
chr1	6127	6128	3.8654
chr1	6128	6129	3.5893
chr1	6129	6130	3.45125
chr1	6130	6133	3.17515
chr1	6133	6138	3.3132
chr1	6138	6139	3.17515
chr1	6139	6143	3.0371
chr1	6143	6146	1.3805
chr1	6146	6147	1.24245
chr1	6147	6148	0.966351
chr1	6148	6150	0.828301
chr1	6150	6151	0.966351
chr1	6151	6152	0.828301
chr1	6152	6155	1.1044
chr1	6155	6162	0.966351
chr1	6162	6163	0.828301
chr1	6163	6175	0.690251
chr1	6175	6182	0.552201
chr1	6182	6183	0.2761
chr1	6183	6185	0.41415
chr1	6185	6212	0.2761
chr1	6212	6217	0.13805
chr1	6217	6227	0.2761
chr1	6227	6245	0.13805
chr1	6245	6260	0.2761
chr1	6260	6270	0.13805
chr1	6270	6276	0.0
chr1	6276	6306	0.13805
chr1	6306	6307	0.2761
chr1	6307	6308	0.41415
chr1	6308	6316	0.552201
chr1	6316	6324	0.690251
chr1	6324	6326	0.828301
chr1	6326	6334	0.966351
chr1	6334	6337	0.828301
chr1	6337	6343	1.3805
chr1	6343	6344	1.24245
chr1	6344	6346	1.1044
chr1	6346	6348	1.24245
chr1	6348	6351	1.3805
chr1	6351	6355	1.51855
chr1	6355	6358	1.3805
chr1	6358	6359	1.51855
chr1	6359	6361	1.6566
chr1	6361	6362	1.51855
chr1	6362	6364	1.6566
chr1	6364	6366	1.79465
chr1	6366	6367	1.9327
chr1	6367	6368	1.79465
chr1	6368	6369	1.6566
chr1	6369	6370	1.3805
chr1	6370	6371	1.51855
chr1	6371	6375	1.79465
chr1	6375	6376	1.9327
chr1	6376	6377	2.2088
chr1	6377	6378	2.62295
chr1	6378	6379	2.761
chr1	6379	6380	2.62295
chr1	6380	6384	2.761
chr1	6384	6385	8.14496
chr1	6385	6386	8.55911
chr1	6386	6387	8.69716
chr1	6387	6388	8.55911
chr1	6388	6393	9.66351
chr1	6393	6398	9.80156
chr1	6398	6400	9.66351
chr1	6400	6401	9.80156
chr1	6401	6402	9.66351
chr1	6402	6404	9.80156
chr1	6404	6405	9.93961
chr1	6405	6406	9.24936
chr1	6406	6408	9.38741
chr1	6408	6409	9.11131
chr1	6409	6410	8.97326
chr1	6410	6411	8.28301
chr1	6411	6412	7.86886
chr1	6412	6414	7.45471
chr1	6414	6416	7.31666
chr1	6416	6417	6.90251
chr1	6417	6418	6.62641
chr1	6418	6419	6.35031
chr1	6419	6422	6.21226
chr1	6422	6426	5.93616
chr1	6426	6427	3.72735
chr1	6427	6428	3.5893
chr1	6428	6429	3.45125
chr1	6429	6430	3.3132
chr1	6430	6431	3.17515
chr1	6431	6432	2.34685
chr1	6432	6433	2.07075
chr1	6433	6435	1.6566
chr1	6435	6436	1.51855
chr1	6436	6438	1.24245
chr1	6438	6439	1.1044
chr1	6439	6443	1.24245
chr1	6443	6446	1.1044
chr1	6446	6447	0.966351
chr1	6447	6456	0.828301
chr1	6456	6457	0.690251
chr1	6457	6467	0.2761
chr1	6467	6481	0.41415
chr1	6481	6506	0.13805
chr1	6506	6510	0.2761
chr1	6510	6527	0.13805
chr1	6527	6528	0.2761
chr1	6528	6535	0.13805
chr1	6535	6549	0.2761
chr1	6549	6564	0.13805
chr1	6564	6566	0.0
chr1	6566	6570	0.13805
chr1	6570	6589	0.2761
chr1	6589	6597	0.13805
chr1	6597	6605	0.2761
chr1	6605	6633	0.13805
chr1	6633	6638	0.2761
chr1	6638	6648	0.13805
chr1	6648	6654	0.2761
chr1	6654	6656	0.41415
chr1	6656	6661	0.690251
chr1	6661	6667	0.828301
chr1	6667	6670	0.966351
chr1	6670	6671	1.1044
chr1	6671	6673	1.24245
chr1	6673	6675	1.1044
chr1	6675	6677	2.89905
chr1	6677	6678	3.0371
chr1	6678	6679	3.17515
chr1	6679	6680	3.45125
chr1	6680	6683	3.5893
chr1	6683	6684	3.72735
chr1	6684	6685	3.8654
chr1	6685	6686	4.27955
chr1	6686	6688	4.4176
chr1	6688	6690	4.55565
chr1	6690	6691	4.83175
chr1	6691	6692	4.55565
chr1	6692	6694	4.9698
chr1	6694	6695	5.10786
chr1	6695	6696	4.9698
chr1	6696	6697	4.83175
chr1	6697	6698	4.6937
chr1	6698	6699	4.9698
chr1	6699	6701	4.83175
chr1	6701	6703	5.10786
chr1	6703	6704	4.6937
chr1	6704	6705	4.83175
chr1	6705	6706	5.10786
chr1	6706	6708	5.24591
chr1	6708	6710	5.38396
chr1	6710	6711	4.83175
chr1	6711	6712	4.6937
chr1	6712	6713	4.27955
chr1	6713	6714	4.00345
chr1	6714	6717	3.8654
chr1	6717	6720	3.0371
chr1	6720	6721	2.89905
chr1	6721	6723	2.761
chr1	6723	6724	2.62295
chr1	6724	6727	2.4849
chr1	6727	6728	1.9327
chr1	6728	6742	1.3805
chr1	6742	6743	0.966351
chr1	6743	6744	0.828301
chr1	6744	6747	0.41415
chr1	6747	6754	0.2761
chr1	6754	6768	0.41415
chr1	6768	6776	0.13805
chr1	6776	6789	0.2761
chr1	6789	6802	0.13805
chr1	6802	6818	0.0
chr1	6818	6860	0.13805
chr1	6860	6882	0.0
chr1	6882	6898	0.13805
chr1	6898	6902	0.2761
chr1	6902	6911	0.41415
chr1	6911	6912	0.690251
chr1	6912	6923	0.828301
chr1	6923	6926	0.690251
chr1	6926	6927	0.552201
chr1	6927	6930	0.690251
chr1	6930	6933	0.828301
chr1	6933	6934	0.690251
chr1	6934	6935	0.552201
chr1	6935	6937	0.41415
chr1	6937	6946	0.552201
chr1	6946	6948	0.828301
chr1	6948	6950	0.966351
chr1	6950	6951	1.24245
chr1	6951	6954	1.3805
chr1	6954	6958	1.24245
chr1	6958	6959	1.51855
chr1	6959	6960	1.9327
chr1	6960	6963	2.07075
chr1	6963	6965	2.2088
chr1	6965	6967	2.34685
chr1	6967	6968	5.93616
chr1	6968	6970	6.48836
chr1	6970	6971	6.90251
chr1	6971	6973	7.45471
chr1	6973	6976	7.59276
chr1	6976	6977	7.73081
chr1	6977	6978	7.86886
chr1	6978	6979	7.73081
chr1	6979	6980	7.45471
chr1	6980	6981	7.31666
chr1	6981	6982	7.17861
chr1	6982	6983	7.04056
chr1	6983	6985	6.90251
chr1	6985	6987	6.76446
chr1	6987	6989	6.48836
chr1	6989	6990	6.35031
chr1	6990	6991	6.21226
chr1	6991	6992	5.79811
chr1	6992	6993	5.52201
chr1	6993	6994	5.10786
chr1	6994	6995	4.83175
chr1	6995	6997	4.55565
chr1	6997	6998	4.6937
chr1	6998	7000	4.55565
chr1	7000	7001	4.27955
chr1	7001	7002	3.5893
chr1	7002	7003	3.0371
chr1	7003	7009	3.17515
chr1	7009	7011	1.79465
chr1	7011	7012	1.3805
chr1	7012	7014	1.1044
chr1	7014	7016	0.966351
chr1	7016	7019	0.828301
chr1	7019	7020	0.690251
chr1	7020	7021	1.1044
chr1	7021	7022	1.24245
chr1	7022	7025	1.3805
chr1	7025	7026	1.6566
chr1	7026	7027	1.9327
chr1	7027	7029	1.79465
chr1	7029	7030	1.6566
chr1	7030	7035	1.3805
chr1	7035	7044	1.51855
chr1	7044	7045	1.6566
chr1	7045	7048	1.51855
chr1	7048	7049	1.24245
chr1	7049	7050	1.1044
chr1	7050	7051	0.966351
chr1	7051	7055	0.828301
chr1	7055	7058	0.690251
chr1	7058	7059	0.552201
chr1	7059	7064	0.690251
chr1	7064	7068	0.552201
chr1	7068	7085	0.41415
chr1	7085	7091	0.2761
chr1	7091	7093	0.13805
chr1	7093	7097	0.2761
chr1	7097	7099	0.552201
chr1	7099	7102	0.690251
[truncated: 3,057 more rows]
