# Supplementary material for: Structural modularity of the XIST ribonucleoprotein complex
Source: Nat Commun. 2020 Dec 2;11:6163. doi: 10.1038/s41467-020-20040-3 (PMC7710737; doi:10.1038/s41467-020-20040-3)
Supplement: Supplementary file 6 — Source Data [file 41467_2020_20040_MOESM6_ESM.zip › sourcedata/fig2efgi/K562_AKAP8L_0_neg_XIST_1_hsXIST.bedgraph]

chr1	0	42	0.0
chr1	42	48	0.14698
chr1	48	70	0.29396
chr1	70	74	0.587919
chr1	74	79	0.734899
chr1	79	86	0.587919
chr1	86	101	0.44094
chr1	101	105	0.29396
chr1	105	108	0.587919
chr1	108	112	0.44094
chr1	112	116	0.29396
chr1	116	139	0.587919
chr1	139	144	0.734899
chr1	144	146	0.44094
chr1	146	151	0.587919
chr1	151	155	0.734899
chr1	155	163	0.44094
chr1	163	167	0.587919
chr1	167	170	0.734899
chr1	170	177	0.881879
chr1	177	186	0.734899
chr1	186	189	1.17584
chr1	189	193	1.02886
chr1	193	198	1.17584
chr1	198	202	1.4698
chr1	202	206	1.32282
chr1	206	209	1.17584
chr1	209	212	1.02886
chr1	212	214	1.17584
chr1	214	216	1.32282
chr1	216	223	1.4698
chr1	223	225	1.32282
chr1	225	230	0.881879
chr1	230	235	0.734899
chr1	235	237	0.881879
chr1	237	251	0.587919
chr1	251	252	0.44094
chr1	252	254	0.14698
chr1	254	261	0.29396
chr1	261	272	0.587919
chr1	272	274	0.734899
chr1	274	277	0.587919
chr1	277	279	0.734899
chr1	279	281	0.881879
chr1	281	284	1.02886
chr1	284	289	1.17584
chr1	289	290	1.32282
chr1	290	291	1.61678
chr1	291	293	2.35168
chr1	293	294	2.2047
chr1	294	295	2.49866
chr1	295	299	2.9396
chr1	299	302	2.64564
chr1	302	304	2.79262
chr1	304	305	3.23356
chr1	305	306	3.38054
chr1	306	307	3.6745
chr1	307	311	4.26242
chr1	311	315	4.11544
chr1	315	317	3.96846
chr1	317	320	4.11544
chr1	320	322	3.96846
chr1	322	323	4.11544
chr1	323	324	3.96846
chr1	324	325	4.11544
chr1	325	326	4.4094
chr1	326	328	4.55638
chr1	328	329	4.4094
chr1	329	330	4.11544
chr1	330	331	3.6745
chr1	331	338	2.9396
chr1	338	340	3.08658
chr1	340	341	3.52752
chr1	341	343	3.38054
chr1	343	344	3.96846
chr1	344	345	3.6745
chr1	345	349	3.23356
chr1	349	355	3.38054
chr1	355	357	3.23356
chr1	357	359	2.9396
chr1	359	361	3.08658
chr1	361	362	2.9396
chr1	362	363	3.23356
chr1	363	365	3.08658
chr1	365	368	2.9396
chr1	368	369	3.23356
chr1	369	370	3.08658
chr1	370	374	3.23356
chr1	374	376	2.79262
chr1	376	377	2.64564
chr1	377	378	2.49866
chr1	378	379	2.05772
chr1	379	382	2.2047
chr1	382	384	1.61678
chr1	384	386	1.4698
chr1	386	396	1.32282
chr1	396	397	1.17584
chr1	397	399	1.32282
chr1	399	401	1.02886
chr1	401	404	0.881879
chr1	404	405	1.02886
chr1	405	406	1.17584
chr1	406	407	2.2047
chr1	407	408	2.05772
chr1	408	409	1.91074
chr1	409	410	2.05772
chr1	410	411	2.35168
chr1	411	412	2.9396
chr1	412	417	3.08658
chr1	417	420	3.23356
chr1	420	421	3.38054
chr1	421	431	3.52752
chr1	431	432	3.6745
chr1	432	436	3.82148
chr1	436	437	3.6745
chr1	437	441	3.52752
chr1	441	443	3.38054
chr1	443	444	3.08658
chr1	444	446	2.2047
chr1	446	448	2.35168
chr1	448	449	2.49866
chr1	449	450	2.35168
chr1	450	451	2.2047
chr1	451	453	2.49866
chr1	453	454	2.64564
chr1	454	456	2.79262
chr1	456	457	2.49866
chr1	457	459	2.64564
chr1	459	460	2.49866
chr1	460	466	2.35168
chr1	466	467	2.64564
chr1	467	470	2.79262
chr1	470	473	2.49866
chr1	473	476	2.64564
chr1	476	477	2.79262
chr1	477	478	2.9396
chr1	478	479	3.08658
chr1	479	485	2.9396
chr1	485	486	2.64564
chr1	486	487	2.79262
chr1	487	488	2.49866
chr1	488	489	2.05772
chr1	489	491	2.2047
chr1	491	492	2.35168
chr1	492	494	2.79262
chr1	494	495	3.08658
chr1	495	496	3.23356
chr1	496	497	3.6745
chr1	497	498	4.55638
chr1	498	501	4.85033
chr1	501	505	5.29127
chr1	505	506	5.14429
chr1	506	509	4.99731
chr1	509	510	5.14429
chr1	510	511	5.29127
chr1	511	515	5.14429
chr1	515	520	4.85033
chr1	520	525	4.99731
chr1	525	527	5.14429
chr1	527	528	5.43825
chr1	528	529	5.29127
chr1	529	530	4.55638
chr1	530	532	4.26242
chr1	532	533	3.82148
chr1	533	534	3.96846
chr1	534	535	3.82148
chr1	535	536	3.38054
chr1	536	537	2.49866
chr1	537	540	2.2047
chr1	540	541	1.76376
chr1	541	544	1.61678
chr1	544	545	1.91074
chr1	545	547	2.2047
chr1	547	548	2.35168
chr1	548	549	2.2047
chr1	549	551	1.91074
chr1	551	554	2.05772
chr1	554	555	1.91074
chr1	555	557	1.76376
chr1	557	562	1.61678
chr1	562	563	1.76376
chr1	563	564	1.61678
chr1	564	566	1.4698
chr1	566	578	1.02886
chr1	578	579	0.881879
chr1	579	581	0.734899
chr1	581	584	0.587919
chr1	584	586	0.44094
chr1	586	589	0.29396
chr1	589	591	0.44094
chr1	591	603	0.587919
chr1	603	604	0.734899
chr1	604	606	1.17584
chr1	606	607	1.4698
chr1	607	608	1.61678
chr1	608	609	1.91074
chr1	609	611	2.2047
chr1	611	618	2.35168
chr1	618	626	2.49866
chr1	626	629	2.2047
chr1	629	630	2.05772
chr1	630	639	1.91074
chr1	639	640	1.76376
chr1	640	641	1.91074
chr1	641	643	1.76376
chr1	643	644	1.4698
chr1	644	645	1.32282
chr1	645	646	1.4698
chr1	646	647	1.91074
chr1	647	648	1.4698
chr1	648	649	1.32282
chr1	649	650	1.4698
chr1	650	651	1.61678
chr1	651	652	2.2047
chr1	652	654	2.35168
chr1	654	658	2.49866
chr1	658	667	2.64564
chr1	667	677	2.79262
chr1	677	678	3.08658
chr1	678	679	3.23356
chr1	679	680	3.08658
chr1	680	681	3.23356
chr1	681	684	3.08658
chr1	684	685	2.64564
chr1	685	687	2.35168
chr1	687	688	2.2047
chr1	688	689	2.35168
chr1	689	690	2.2047
chr1	690	692	1.61678
chr1	692	696	1.4698
chr1	696	697	2.35168
chr1	697	701	2.64564
chr1	701	704	2.79262
chr1	704	706	2.9396
chr1	706	715	2.79262
chr1	715	716	2.9396
chr1	716	717	2.2047
chr1	717	727	2.35168
chr1	727	729	2.2047
chr1	729	730	2.05772
chr1	730	734	1.91074
chr1	734	735	1.76376
chr1	735	736	1.17584
chr1	736	739	0.881879
chr1	739	740	1.32282
chr1	740	742	1.4698
chr1	742	751	1.32282
chr1	751	752	1.02886
chr1	752	761	1.17584
chr1	761	768	1.32282
chr1	768	771	1.4698
chr1	771	774	1.32282
chr1	774	775	1.17584
chr1	775	778	0.881879
chr1	778	779	0.587919
chr1	779	789	0.29396
chr1	789	791	0.44094
chr1	791	800	0.587919
chr1	800	804	0.44094
chr1	804	805	0.587919
chr1	805	806	0.734899
chr1	806	809	0.587919
chr1	809	811	0.734899
chr1	811	812	0.881879
chr1	812	822	1.02886
chr1	822	824	1.17584
chr1	824	825	1.32282
chr1	825	826	1.61678
chr1	826	827	2.05772
chr1	827	830	2.35168
chr1	830	834	2.49866
chr1	834	839	2.64564
chr1	839	840	3.08658
chr1	840	842	3.23356
chr1	842	843	3.38054
chr1	843	848	3.23356
chr1	848	850	3.08658
chr1	850	851	2.9396
chr1	851	859	2.79262
chr1	859	863	2.49866
chr1	863	865	1.91074
chr1	865	866	1.61678
chr1	866	869	1.32282
chr1	869	872	1.02886
chr1	872	877	0.881879
chr1	877	879	0.44094
chr1	879	881	0.29396
chr1	881	882	0.14698
chr1	882	889	0.0
chr1	889	892	0.14698
chr1	892	903	0.29396
chr1	903	905	0.44094
chr1	905	907	0.587919
chr1	907	909	0.734899
chr1	909	911	0.881879
chr1	911	912	1.02886
chr1	912	913	1.17584
chr1	913	915	1.32282
chr1	915	919	1.4698
chr1	919	924	1.61678
chr1	924	928	1.76376
chr1	928	931	1.61678
chr1	931	934	1.4698
chr1	934	935	1.61678
chr1	935	936	1.76376
chr1	936	946	2.05772
chr1	946	947	1.91074
chr1	947	948	2.05772
chr1	948	949	1.91074
chr1	949	950	1.76376
chr1	950	951	1.91074
chr1	951	952	1.76376
chr1	952	954	1.61678
chr1	954	962	1.4698
chr1	962	967	1.32282
chr1	967	975	1.4698
chr1	975	976	1.32282
chr1	976	977	1.4698
chr1	977	980	1.76376
chr1	980	981	1.91074
chr1	981	984	1.76376
chr1	984	985	2.05772
chr1	985	986	2.35168
chr1	986	987	2.2047
chr1	987	989	2.49866
chr1	989	993	2.35168
chr1	993	994	2.49866
chr1	994	997	2.64564
chr1	997	1004	2.49866
chr1	1004	1006	2.35168
chr1	1006	1007	2.49866
chr1	1007	1008	2.64564
chr1	1008	1009	2.9396
chr1	1009	1011	3.08658
chr1	1011	1012	3.23356
chr1	1012	1013	3.08658
chr1	1013	1014	2.79262
chr1	1014	1016	2.64564
chr1	1016	1018	2.35168
chr1	1018	1021	2.2047
chr1	1021	1022	2.35168
chr1	1022	1024	1.61678
chr1	1024	1025	1.91074
chr1	1025	1026	1.61678
chr1	1026	1027	1.4698
chr1	1027	1032	1.61678
chr1	1032	1034	1.4698
chr1	1034	1038	1.61678
chr1	1038	1041	1.4698
chr1	1041	1045	1.61678
chr1	1045	1046	1.32282
chr1	1046	1049	1.02886
chr1	1049	1056	0.881879
chr1	1056	1057	0.734899
chr1	1057	1059	0.881879
chr1	1059	1062	1.02886
chr1	1062	1064	0.881879
chr1	1064	1066	1.32282
chr1	1066	1067	1.17584
chr1	1067	1069	1.4698
chr1	1069	1074	1.76376
chr1	1074	1080	2.05772
chr1	1080	1081	1.91074
chr1	1081	1086	2.05772
chr1	1086	1091	2.2047
chr1	1091	1092	2.35168
chr1	1092	1095	2.64564
chr1	1095	1099	2.79262
chr1	1099	1100	2.9396
chr1	1100	1101	3.08658
chr1	1101	1102	3.23356
chr1	1102	1103	3.38054
chr1	1103	1105	2.9396
chr1	1105	1106	3.23356
chr1	1106	1107	2.64564
chr1	1107	1109	2.79262
chr1	1109	1110	2.9396
chr1	1110	1112	3.23356
chr1	1112	1113	3.08658
chr1	1113	1115	3.23356
chr1	1115	1117	3.38054
chr1	1117	1123	3.52752
chr1	1123	1127	3.38054
chr1	1127	1130	3.52752
chr1	1130	1131	3.38054
chr1	1131	1132	3.08658
chr1	1132	1133	3.23356
chr1	1133	1136	3.52752
chr1	1136	1138	3.38054
chr1	1138	1139	3.23356
chr1	1139	1140	3.38054
chr1	1140	1142	3.08658
chr1	1142	1143	3.52752
chr1	1143	1144	3.23356
chr1	1144	1149	3.38054
chr1	1149	1150	2.9396
chr1	1150	1151	3.23356
chr1	1151	1154	3.08658
chr1	1154	1158	2.9396
chr1	1158	1160	3.23356
chr1	1160	1161	3.38054
chr1	1161	1166	3.52752
chr1	1166	1167	3.6745
chr1	1167	1168	3.82148
chr1	1168	1172	3.6745
chr1	1172	1174	3.08658
chr1	1174	1177	3.23356
chr1	1177	1178	3.52752
chr1	1178	1179	3.38054
chr1	1179	1180	3.23356
chr1	1180	1181	3.38054
chr1	1181	1182	2.9396
chr1	1182	1183	3.08658
chr1	1183	1186	2.79262
chr1	1186	1189	2.64564
chr1	1189	1190	2.35168
chr1	1190	1194	2.64564
chr1	1194	1198	2.49866
chr1	1198	1203	2.35168
chr1	1203	1204	2.79262
chr1	1204	1205	3.23356
chr1	1205	1207	2.9396
chr1	1207	1209	2.79262
chr1	1209	1210	3.08658
chr1	1210	1211	3.23356
chr1	1211	1212	3.38054
chr1	1212	1214	3.23356
chr1	1214	1216	3.38054
chr1	1216	1219	3.23356
chr1	1219	1221	3.08658
chr1	1221	1228	2.9396
chr1	1228	1230	2.64564
chr1	1230	1232	2.49866
chr1	1232	1233	2.35168
chr1	1233	1234	2.49866
chr1	1234	1235	2.64564
chr1	1235	1238	2.49866
chr1	1238	1240	2.35168
chr1	1240	1242	2.2047
chr1	1242	1243	1.91074
chr1	1243	1245	1.4698
chr1	1245	1247	1.61678
chr1	1247	1249	1.32282
chr1	1249	1250	1.17584
chr1	1250	1252	1.02886
chr1	1252	1255	0.881879
chr1	1255	1260	0.734899
chr1	1260	1264	0.881879
chr1	1264	1266	1.02886
chr1	1266	1267	0.881879
chr1	1267	1269	1.02886
chr1	1269	1271	0.881879
chr1	1271	1272	1.17584
chr1	1272	1273	1.02886
chr1	1273	1280	1.17584
chr1	1280	1283	1.02886
chr1	1283	1285	1.17584
chr1	1285	1286	1.4698
chr1	1286	1287	1.76376
chr1	1287	1295	1.91074
chr1	1295	1298	1.76376
chr1	1298	1299	1.91074
chr1	1299	1303	2.05772
chr1	1303	1305	1.91074
chr1	1305	1310	1.76376
chr1	1310	1314	1.4698
chr1	1314	1315	1.61678
chr1	1315	1322	1.76376
chr1	1322	1324	1.61678
chr1	1324	1325	1.32282
chr1	1325	1327	1.02886
chr1	1327	1328	1.17584
chr1	1328	1332	1.32282
chr1	1332	1336	1.61678
chr1	1336	1338	1.4698
chr1	1338	1341	1.32282
chr1	1341	1343	1.61678
chr1	1343	1347	1.76376
chr1	1347	1362	1.61678
chr1	1362	1365	1.4698
chr1	1365	1366	1.17584
chr1	1366	1371	1.02886
chr1	1371	1378	0.734899
chr1	1378	1380	0.881879
chr1	1380	1382	0.587919
chr1	1382	1392	0.44094
chr1	1392	1393	0.29396
chr1	1393	1416	0.14698
chr1	1416	1418	0.0
chr1	1418	1425	0.14698
chr1	1425	1434	0.29396
chr1	1434	1437	0.587919
chr1	1437	1452	0.734899
chr1	1452	1453	0.587919
chr1	1453	1457	0.734899
chr1	1457	1464	0.587919
chr1	1464	1468	0.44094
chr1	1468	1473	0.29396
chr1	1473	1475	0.14698
chr1	1475	1490	0.0
chr1	1490	1500	0.29396
chr1	1500	1526	0.44094
chr1	1526	1529	0.587919
chr1	1529	1536	0.29396
chr1	1536	1565	0.14698
chr1	1565	1569	0.0
chr1	1569	1571	0.14698
chr1	1571	1577	0.29396
chr1	1577	1578	0.44094
chr1	1578	1588	0.587919
chr1	1588	1593	0.734899
chr1	1593	1595	0.881879
chr1	1595	1600	1.02886
chr1	1600	1603	1.17584
chr1	1603	1608	1.32282
chr1	1608	1610	1.4698
chr1	1610	1616	1.32282
chr1	1616	1617	1.17584
chr1	1617	1627	1.02886
chr1	1627	1634	0.734899
chr1	1634	1635	0.881879
chr1	1635	1636	1.17584
chr1	1636	1638	1.61678
chr1	1638	1639	1.76376
chr1	1639	1640	1.61678
chr1	1640	1641	1.76376
chr1	1641	1645	1.91074
chr1	1645	1646	1.61678
chr1	1646	1648	1.76376
chr1	1648	1660	1.91074
chr1	1660	1661	2.05772
chr1	1661	1665	2.2047
chr1	1665	1670	2.35168
chr1	1670	1672	2.49866
chr1	1672	1675	1.4698
chr1	1675	1677	1.61678
chr1	1677	1678	1.76376
chr1	1678	1681	1.32282
chr1	1681	1683	1.4698
chr1	1683	1686	1.32282
chr1	1686	1689	1.61678
chr1	1689	1693	1.76376
chr1	1693	1698	1.91074
chr1	1698	1700	1.76376
chr1	1700	1704	1.61678
chr1	1704	1708	1.4698
chr1	1708	1714	1.32282
chr1	1714	1716	1.17584
chr1	1716	1719	0.881879
chr1	1719	1720	1.02886
chr1	1720	1725	0.881879
chr1	1725	1728	0.44094
chr1	1728	1731	0.29396
chr1	1731	1732	0.14698
chr1	1732	1737	0.29396
chr1	1737	1740	0.44094
chr1	1740	1748	0.587919
chr1	1748	1751	0.734899
chr1	1751	1755	0.881879
chr1	1755	1757	1.02886
chr1	1757	1758	0.881879
chr1	1758	1762	1.02886
chr1	1762	1764	1.17584
chr1	1764	1765	1.32282
chr1	1765	1769	1.17584
chr1	1769	1771	1.32282
chr1	1771	1772	1.17584
chr1	1772	1777	1.32282
chr1	1777	1787	1.4698
chr1	1787	1790	1.32282
chr1	1790	1794	1.4698
chr1	1794	1796	1.32282
chr1	1796	1800	1.17584
chr1	1800	1802	1.02886
chr1	1802	1807	0.881879
chr1	1807	1808	1.02886
chr1	1808	1811	0.881879
chr1	1811	1816	0.734899
chr1	1816	1817	0.587919
chr1	1817	1818	0.734899
chr1	1818	1819	0.587919
chr1	1819	1824	0.881879
chr1	1824	1825	1.02886
chr1	1825	1828	1.17584
chr1	1828	1829	0.881879
chr1	1829	1830	1.17584
chr1	1830	1839	1.32282
chr1	1839	1840	1.61678
chr1	1840	1841	1.76376
chr1	1841	1845	2.2047
chr1	1845	1846	2.35168
chr1	1846	1847	2.2047
chr1	1847	1848	2.64564
chr1	1848	1851	2.9396
chr1	1851	1853	3.08658
chr1	1853	1856	3.23356
chr1	1856	1858	3.08658
chr1	1858	1859	2.9396
chr1	1859	1863	3.08658
chr1	1863	1864	2.79262
chr1	1864	1865	3.08658
chr1	1865	1869	3.23356
chr1	1869	1870	3.08658
chr1	1870	1871	3.38054
chr1	1871	1876	3.6745
chr1	1876	1877	3.82148
chr1	1877	1879	3.6745
chr1	1879	1880	3.52752
chr1	1880	1881	3.23356
chr1	1881	1884	3.38054
chr1	1884	1885	3.23356
chr1	1885	1887	2.9396
chr1	1887	1888	2.64564
chr1	1888	1889	2.79262
chr1	1889	1890	2.9396
chr1	1890	1891	2.79262
chr1	1891	1892	2.9396
chr1	1892	1894	2.79262
chr1	1894	1895	2.64564
chr1	1895	1898	2.49866
chr1	1898	1903	2.79262
chr1	1903	1906	2.49866
chr1	1906	1907	2.2047
chr1	1907	1910	1.91074
chr1	1910	1912	1.61678
chr1	1912	1913	2.05772
chr1	1913	1914	2.2047
chr1	1914	1916	2.35168
chr1	1916	1919	2.2047
chr1	1919	1920	2.05772
chr1	1920	1924	2.2047
chr1	1924	1927	2.05772
chr1	1927	1930	1.76376
chr1	1930	1936	1.61678
chr1	1936	1939	1.32282
chr1	1939	1949	1.17584
chr1	1949	1950	0.881879
chr1	1950	1951	0.734899
chr1	1951	1952	0.587919
chr1	1952	1958	0.29396
chr1	1958	1974	0.14698
chr1	1974	2047	0.0
chr1	2047	2073	0.14698
chr1	2073	2086	0.29396
chr1	2086	2096	0.14698
chr1	2096	2097	0.29396
chr1	2097	2100	0.44094
chr1	2100	2111	0.587919
chr1	2111	2122	0.44094
chr1	2122	2123	0.587919
chr1	2123	2129	0.734899
chr1	2129	2135	0.881879
chr1	2135	2138	0.587919
chr1	2138	2161	0.44094
chr1	2161	2168	0.14698
chr1	2168	2174	0.0
chr1	2174	2176	0.14698
chr1	2176	2180	0.29396
chr1	2180	2181	0.44094
chr1	2181	2206	0.587919
chr1	2206	2208	0.734899
chr1	2208	2213	0.881879
chr1	2213	2219	0.734899
chr1	2219	2220	0.587919
chr1	2220	2233	0.44094
chr1	2233	2239	0.587919
chr1	2239	2247	0.734899
chr1	2247	2253	0.587919
chr1	2253	2271	0.44094
chr1	2271	2272	0.587919
chr1	2272	2273	0.44094
chr1	2273	2275	0.29396
chr1	2275	2278	0.44094
chr1	2278	2281	0.587919
chr1	2281	2282	0.44094
chr1	2282	2286	0.587919
chr1	2286	2299	0.734899
chr1	2299	2310	0.881879
chr1	2310	2312	0.734899
chr1	2312	2314	0.881879
chr1	2314	2316	0.734899
chr1	2316	2321	0.587919
chr1	2321	2325	0.44094
chr1	2325	2329	0.29396
chr1	2329	2337	0.44094
chr1	2337	2344	0.29396
chr1	2344	2347	0.14698
chr1	2347	2368	0.29396
chr1	2368	2386	0.14698
chr1	2386	2406	0.0
chr1	2406	2408	0.14698
chr1	2408	2409	0.29396
chr1	2409	2412	0.44094
chr1	2412	2413	0.587919
chr1	2413	2414	0.734899
chr1	2414	2428	0.881879
chr1	2428	2433	1.02886
chr1	2433	2435	1.17584
chr1	2435	2437	1.32282
chr1	2437	2438	1.4698
chr1	2438	2440	1.61678
chr1	2440	2445	2.05772
chr1	2445	2446	1.91074
chr1	2446	2447	1.76376
chr1	2447	2448	1.91074
chr1	2448	2450	1.76376
chr1	2450	2452	1.91074
chr1	2452	2453	1.76376
chr1	2453	2456	1.61678
chr1	2456	2468	1.76376
chr1	2468	2469	1.91074
chr1	2469	2471	2.05772
chr1	2471	2472	2.49866
chr1	2472	2474	2.35168
chr1	2474	2477	2.2047
chr1	2477	2478	2.05772
chr1	2478	2483	1.61678
chr1	2483	2485	1.4698
chr1	2485	2491	1.32282
chr1	2491	2495	1.4698
chr1	2495	2496	1.32282
chr1	2496	2506	1.4698
chr1	2506	2507	1.32282
chr1	2507	2510	1.02886
chr1	2510	2512	0.587919
chr1	2512	2513	0.734899
chr1	2513	2514	0.881879
chr1	2514	2515	1.02886
chr1	2515	2527	1.17584
chr1	2527	2529	1.02886
chr1	2529	2530	0.881879
chr1	2530	2551	0.734899
chr1	2551	2553	0.44094
chr1	2553	2556	0.0
chr1	2556	2605	0.14698
chr1	2605	2612	0.29396
chr1	2612	2617	0.44094
chr1	2617	2626	0.587919
chr1	2626	2634	0.734899
chr1	2634	2635	0.587919
chr1	2635	2641	0.734899
chr1	2641	2644	0.881879
chr1	2644	2651	0.734899
chr1	2651	2656	0.587919
chr1	2656	2662	0.44094
chr1	2662	2665	0.29396
chr1	2665	2680	0.14698
chr1	2680	2700	0.0
chr1	2700	2739	0.14698
chr1	2739	2754	0.0
chr1	2754	2768	0.14698
chr1	2768	2774	0.29396
chr1	2774	2775	0.44094
chr1	2775	2776	0.587919
chr1	2776	2779	1.17584
chr1	2779	2780	1.32282
chr1	2780	2781	1.61678
chr1	2781	2782	1.91074
chr1	2782	2784	2.05772
chr1	2784	2791	2.2047
chr1	2791	2793	2.35168
chr1	2793	2794	2.2047
chr1	2794	2797	2.35168
chr1	2797	2804	2.64564
chr1	2804	2808	2.9396
chr1	2808	2809	3.08658
chr1	2809	2811	3.23356
chr1	2811	2813	3.38054
chr1	2813	2814	3.23356
chr1	2814	2815	3.08658
chr1	2815	2818	2.49866
chr1	2818	2819	2.35168
chr1	2819	2820	2.2047
chr1	2820	2821	1.91074
chr1	2821	2823	1.76376
chr1	2823	2827	1.61678
chr1	2827	2829	1.4698
chr1	2829	2830	1.32282
chr1	2830	2832	1.17584
chr1	2832	2836	1.32282
chr1	2836	2837	1.17584
chr1	2837	2843	1.32282
chr1	2843	2846	1.02886
chr1	2846	2847	0.881879
chr1	2847	2848	0.734899
chr1	2848	2849	0.587919
chr1	2849	2857	0.44094
chr1	2857	2861	0.29396
chr1	2861	2866	0.44094
chr1	2866	2876	0.734899
chr1	2876	2884	0.587919
chr1	2884	2888	0.734899
chr1	2888	2892	1.02886
chr1	2892	2895	1.17584
chr1	2895	2896	1.4698
chr1	2896	2900	1.76376
chr1	2900	2904	1.61678
chr1	2904	2905	1.4698
chr1	2905	2906	1.61678
chr1	2906	2909	1.76376
chr1	2909	2910	1.91074
chr1	2910	2911	1.76376
chr1	2911	2917	1.91074
chr1	2917	2918	2.05772
chr1	2918	2920	2.2047
chr1	2920	2922	2.35168
chr1	2922	2923	2.2047
chr1	2923	2925	2.35168
chr1	2925	2927	2.49866
chr1	2927	2928	2.2047
chr1	2928	2931	2.49866
chr1	2931	2933	2.64564
chr1	2933	2934	2.9396
chr1	2934	2942	2.79262
chr1	2942	2943	2.9396
chr1	2943	2944	2.79262
chr1	2944	2945	2.49866
chr1	2945	2948	2.35168
chr1	2948	2950	2.2047
chr1	2950	2952	2.35168
chr1	2952	2955	2.49866
chr1	2955	2956	2.79262
chr1	2956	2958	2.9396
chr1	2958	2959	2.79262
chr1	2959	2961	2.64564
chr1	2961	2962	2.49866
chr1	2962	2963	2.64564
chr1	2963	2964	2.79262
chr1	2964	2966	2.64564
chr1	2966	2967	2.79262
chr1	2967	2968	2.49866
chr1	2968	2969	2.64564
chr1	2969	2970	2.35168
chr1	2970	2971	2.49866
chr1	2971	2972	2.35168
chr1	2972	2979	2.2047
chr1	2979	2981	2.35168
chr1	2981	2988	2.2047
chr1	2988	2991	2.05772
chr1	2991	2993	1.91074
chr1	2993	2995	1.4698
chr1	2995	2997	1.32282
chr1	2997	3001	1.4698
chr1	3001	3004	1.17584
chr1	3004	3007	1.02886
chr1	3007	3009	0.881879
chr1	3009	3016	0.587919
chr1	3016	3019	0.44094
chr1	3019	3021	0.587919
chr1	3021	3025	0.734899
chr1	3025	3029	0.587919
chr1	3029	3035	0.44094
chr1	3035	3036	0.587919
chr1	3036	3038	0.44094
chr1	3038	3058	0.587919
chr1	3058	3060	0.44094
chr1	3060	3074	0.29396
chr1	3074	3077	0.14698
chr1	3077	3132	0.0
chr1	3132	3148	0.14698
chr1	3148	3162	0.29396
chr1	3162	3170	0.44094
chr1	3170	3177	0.29396
chr1	3177	3178	0.587919
chr1	3178	3182	0.734899
chr1	3182	3185	0.881879
chr1	3185	3187	1.02886
chr1	3187	3191	0.881879
chr1	3191	3193	1.02886
chr1	3193	3203	1.17584
chr1	3203	3205	1.32282
chr1	3205	3207	1.4698
chr1	3207	3212	1.61678
chr1	3212	3214	1.76376
chr1	3214	3217	1.61678
chr1	3217	3219	1.4698
chr1	3219	3220	1.61678
chr1	3220	3221	1.76376
chr1	3221	3223	1.91074
chr1	3223	3227	1.76376
chr1	3227	3230	1.91074
chr1	3230	3235	1.76376
chr1	3235	3236	1.91074
chr1	3236	3240	2.05772
chr1	3240	3241	1.91074
chr1	3241	3242	1.76376
chr1	3242	3244	1.61678
chr1	3244	3245	1.4698
chr1	3245	3251	1.61678
chr1	3251	3253	1.4698
chr1	3253	3258	1.32282
chr1	3258	3259	1.17584
chr1	3259	3260	1.02886
chr1	3260	3265	0.734899
chr1	3265	3271	0.587919
chr1	3271	3273	0.44094
chr1	3273	3275	0.29396
chr1	3275	3284	0.14698
chr1	3284	3290	0.0
chr1	3290	3303	0.14698
chr1	3303	3306	0.29396
chr1	3306	3308	0.44094
chr1	3308	3309	0.587919
chr1	3309	3313	0.734899
chr1	3313	3341	0.881879
chr1	3341	3344	0.734899
chr1	3344	3347	0.587919
chr1	3347	3348	0.44094
chr1	3348	3351	0.29396
chr1	3351	3367	0.14698
chr1	3367	3438	0.0
chr1	3438	3440	0.14698
chr1	3440	3442	0.29396
chr1	3442	3443	0.44094
chr1	3443	3472	0.587919
chr1	3472	3477	0.734899
chr1	3477	3479	0.587919
chr1	3479	3482	0.44094
chr1	3482	3490	0.29396
chr1	3490	3493	0.44094
chr1	3493	3511	0.587919
chr1	3511	3517	0.44094
chr1	3517	3520	0.587919
chr1	3520	3528	0.44094
chr1	3528	3530	0.29396
chr1	3530	3554	0.14698
chr1	3554	3556	0.29396
chr1	3556	3564	0.14698
chr1	3564	3567	0.29396
chr1	3567	3572	0.44094
chr1	3572	3575	0.587919
chr1	3575	3576	0.44094
chr1	3576	3577	0.587919
chr1	3577	3581	0.734899
chr1	3581	3593	0.881879
chr1	3593	3595	1.02886
chr1	3595	3606	1.17584
chr1	3606	3609	1.02886
chr1	3609	3616	1.17584
chr1	3616	3619	1.02886
chr1	3619	3620	1.17584
chr1	3620	3625	1.02886
chr1	3625	3629	1.17584
chr1	3629	3631	1.02886
chr1	3631	3634	0.734899
chr1	3634	3635	0.587919
chr1	3635	3648	0.44094
chr1	3648	3654	0.29396
chr1	3654	3655	0.44094
chr1	3655	3657	0.587919
chr1	3657	3663	0.44094
chr1	3663	3664	0.29396
chr1	3664	3667	0.44094
chr1	3667	3674	0.587919
chr1	3674	3685	0.881879
chr1	3685	3689	1.02886
chr1	3689	3701	1.17584
chr1	3701	3703	1.32282
chr1	3703	3707	1.17584
chr1	3707	3708	1.32282
chr1	3708	3709	1.4698
chr1	3709	3713	1.61678
chr1	3713	3717	1.32282
chr1	3717	3724	1.61678
chr1	3724	3728	1.76376
chr1	3728	3730	1.61678
chr1	3730	3733	1.4698
chr1	3733	3734	1.32282
chr1	3734	3735	1.76376
chr1	3735	3740	1.91074
chr1	3740	3745	1.76376
chr1	3745	3746	1.61678
chr1	3746	3747	1.32282
chr1	3747	3749	1.4698
chr1	3749	3755	1.76376
chr1	3755	3759	1.4698
chr1	3759	3761	1.61678
chr1	3761	3762	1.76376
chr1	3762	3773	1.4698
chr1	3773	3774	1.02886
chr1	3774	3781	0.881879
chr1	3781	3786	0.734899
chr1	3786	3788	0.587919
chr1	3788	3798	0.44094
chr1	3798	3799	0.29396
chr1	3799	3800	0.14698
chr1	3800	3810	0.29396
chr1	3810	3820	0.44094
chr1	3820	3827	0.734899
chr1	3827	3848	0.587919
chr1	3848	3852	0.44094
chr1	3852	3855	0.587919
chr1	3855	3857	1.02886
chr1	3857	3858	1.17584
chr1	3858	3859	1.32282
chr1	3859	3862	1.02886
chr1	3862	3863	1.32282
chr1	3863	3864	1.61678
chr1	3864	3876	1.76376
chr1	3876	3877	1.91074
chr1	3877	3883	1.76376
chr1	3883	3889	2.05772
chr1	3889	3891	2.2047
chr1	3891	3894	2.05772
chr1	3894	3896	1.76376
chr1	3896	3897	1.4698
chr1	3897	3899	1.61678
chr1	3899	3900	1.76376
chr1	3900	3902	1.4698
chr1	3902	3903	1.17584
chr1	3903	3906	1.32282
chr1	3906	3907	1.4698
chr1	3907	3908	1.76376
chr1	3908	3913	1.91074
chr1	3913	3914	2.05772
chr1	3914	3915	2.35168
chr1	3915	3916	2.2047
chr1	3916	3918	2.64564
chr1	3918	3920	2.9396
chr1	3920	3922	3.08658
chr1	3922	3927	2.79262
chr1	3927	3928	2.9396
chr1	3928	3932	2.79262
chr1	3932	3937	2.64564
chr1	3937	3940	2.49866
chr1	3940	3941	2.64564
chr1	3941	3942	2.79262
chr1	3942	3944	2.9396
chr1	3944	3946	2.79262
chr1	3946	3947	2.9396
chr1	3947	3949	3.08658
chr1	3949	3951	3.23356
chr1	3951	3953	3.08658
chr1	3953	3955	2.9396
chr1	3955	3957	2.49866
chr1	3957	3959	2.2047
chr1	3959	3966	2.05772
chr1	3966	3970	1.91074
chr1	3970	3971	2.05772
chr1	3971	3972	2.2047
chr1	3972	3975	2.35168
chr1	3975	3976	2.2047
chr1	3976	3979	2.35168
chr1	3979	3980	2.2047
chr1	3980	3981	1.91074
chr1	3981	3982	1.61678
chr1	3982	3983	1.4698
chr1	3983	3984	1.32282
chr1	3984	3986	1.17584
chr1	3986	3988	0.881879
chr1	3988	3992	0.734899
chr1	3992	3996	0.587919
chr1	3996	4000	0.734899
chr1	4000	4009	0.587919
chr1	4009	4011	0.29396
chr1	4011	4027	0.14698
chr1	4027	4034	0.29396
chr1	4034	4066	0.14698
chr1	4066	4103	0.0
chr1	4103	4109	0.14698
chr1	4109	4142	0.29396
chr1	4142	4147	0.14698
chr1	4147	4182	0.0
chr1	4182	4185	0.14698
chr1	4185	4187	0.29396
chr1	4187	4201	0.44094
chr1	4201	4221	0.734899
chr1	4221	4224	0.587919
chr1	4224	4225	0.44094
chr1	4225	4229	0.29396
chr1	4229	4240	0.44094
chr1	4240	4253	0.14698
chr1	4253	4255	0.44094
chr1	4255	4259	0.587919
chr1	4259	4268	0.734899
chr1	4268	4290	0.587919
chr1	4290	4291	0.29396
chr1	4291	4292	0.44094
chr1	4292	4297	0.29396
chr1	4297	4310	0.14698
chr1	4310	4316	0.29396
chr1	4316	4330	0.44094
chr1	4330	4349	0.29396
chr1	4349	4352	0.14698
chr1	4352	4353	0.29396
chr1	4353	4379	0.14698
chr1	4379	4390	0.29396
chr1	4390	4393	0.14698
chr1	4393	4395	0.29396
chr1	4395	4397	0.44094
chr1	4397	4399	0.587919
chr1	4399	4409	0.734899
chr1	4409	4417	1.02886
chr1	4417	4432	0.881879
chr1	4432	4434	0.734899
chr1	4434	4438	0.587919
chr1	4438	4447	0.44094
chr1	4447	4448	0.587919
chr1	4448	4455	0.29396
chr1	4455	4474	0.44094
chr1	4474	4477	0.29396
chr1	4477	4486	0.44094
chr1	4486	4494	0.29396
chr1	4494	4506	0.14698
chr1	4506	4511	0.29396
chr1	4511	4515	0.44094
chr1	4515	4523	0.29396
chr1	4523	4527	0.44094
chr1	4527	4538	0.587919
chr1	4538	4545	0.734899
chr1	4545	4550	0.587919
chr1	4550	4561	0.44094
chr1	4561	4566	0.29396
chr1	4566	4573	0.14698
chr1	4573	4577	0.29396
chr1	4577	4581	0.14698
chr1	4581	4602	0.29396
chr1	4602	4612	0.44094
chr1	4612	4617	0.29396
chr1	4617	4619	0.44094
chr1	4619	4655	0.29396
chr1	4655	4656	0.14698
chr1	4656	4665	0.29396
chr1	4665	4667	0.44094
chr1	4667	4672	0.587919
chr1	4672	4680	0.734899
chr1	4680	4687	0.587919
chr1	4687	4694	0.734899
chr1	4694	4695	0.881879
chr1	4695	4704	0.734899
chr1	4704	4706	0.587919
chr1	4706	4711	0.44094
chr1	4711	4726	0.29396
chr1	4726	4730	0.14698
chr1	4730	4732	0.587919
chr1	4732	4738	0.44094
chr1	4738	4743	0.587919
chr1	4743	4749	0.734899
chr1	4749	4764	0.881879
chr1	4764	4769	1.02886
chr1	4769	4777	0.587919
chr1	4777	4780	0.44094
chr1	4780	4782	0.587919
chr1	4782	4788	0.44094
chr1	4788	4803	0.29396
chr1	4803	4813	0.14698
chr1	4813	4816	0.29396
chr1	4816	4852	0.14698
chr1	4852	4862	0.0
chr1	4862	4872	0.14698
chr1	4872	4886	0.29396
chr1	4886	4901	0.44094
chr1	4901	4904	0.29396
chr1	4904	4906	0.44094
chr1	4906	4910	1.02886
chr1	4910	4911	1.17584
chr1	4911	4922	1.02886
chr1	4922	4923	1.17584
chr1	4923	4925	1.32282
chr1	4925	4926	1.17584
chr1	4926	4930	1.32282
chr1	4930	4937	1.4698
chr1	4937	4943	1.61678
chr1	4943	4945	1.4698
chr1	4945	4949	0.881879
chr1	4949	4957	0.734899
chr1	4957	4959	0.881879
chr1	4959	4960	0.734899
chr1	4960	4967	0.587919
chr1	4967	4968	0.734899
chr1	4968	4969	0.881879
chr1	4969	4970	0.734899
chr1	4970	4976	0.881879
chr1	4976	4992	0.734899
chr1	4992	4995	0.881879
chr1	4995	5003	0.734899
chr1	5003	5006	0.587919
chr1	5006	5007	0.44094
chr1	5007	5009	0.29396
chr1	5009	5017	0.14698
chr1	5017	5031	0.29396
chr1	5031	5043	0.14698
chr1	5043	5046	0.29396
chr1	5046	5056	0.44094
chr1	5056	5074	0.29396
chr1	5074	5085	0.14698
chr1	5085	5136	0.0
chr1	5136	5145	0.14698
chr1	5145	5147	0.29396
chr1	5147	5173	0.44094
chr1	5173	5184	0.29396
chr1	5184	5186	0.14698
chr1	5186	5190	0.0
chr1	5190	5194	0.14698
chr1	5194	5199	0.29396
chr1	5199	5200	0.44094
chr1	5200	5202	0.587919
chr1	5202	5203	0.734899
chr1	5203	5206	0.881879
chr1	5206	5211	1.02886
chr1	5211	5212	1.17584
chr1	5212	5214	1.4698
chr1	5214	5215	1.61678
chr1	5215	5217	1.76376
chr1	5217	5218	1.91074
chr1	5218	5219	2.2047
chr1	5219	5226	2.64564
chr1	5226	5227	3.23356
chr1	5227	5228	4.99731
chr1	5228	5229	5.29127
chr1	5229	5233	4.99731
chr1	5233	5237	5.14429
chr1	5237	5241	4.85033
chr1	5241	5242	4.70335
chr1	5242	5244	4.55638
chr1	5244	5250	4.4094
chr1	5250	5253	4.11544
chr1	5253	5254	3.96846
chr1	5254	5256	3.82148
chr1	5256	5257	3.6745
chr1	5257	5258	3.38054
chr1	5258	5260	2.9396
chr1	5260	5265	2.79262
chr1	5265	5266	2.2047
chr1	5266	5271	0.29396
chr1	5271	5273	0.44094
chr1	5273	5276	1.17584
chr1	5276	5285	1.32282
chr1	5285	5288	1.61678
chr1	5288	5309	1.4698
chr1	5309	5311	1.32282
chr1	5311	5312	1.02886
chr1	5312	5314	0.587919
chr1	5314	5324	0.44094
chr1	5324	5338	0.14698
chr1	5338	5345	0.29396
chr1	5345	5351	0.44094
chr1	5351	5359	0.29396
chr1	5359	5377	0.587919
chr1	5377	5383	0.44094
chr1	5383	5384	0.734899
chr1	5384	5397	0.587919
chr1	5397	5422	0.29396
chr1	5422	5432	0.0
chr1	5432	5434	0.14698
chr1	5434	5448	0.29396
chr1	5448	5455	0.44094
chr1	5455	5457	0.587919
chr1	5457	5458	0.734899
chr1	5458	5471	1.02886
chr1	5471	5492	0.881879
chr1	5492	5496	0.734899
chr1	5496	5511	0.44094
chr1	5511	5512	0.29396
chr1	5512	5526	0.14698
chr1	5526	5535	0.29396
chr1	5535	5541	0.14698
chr1	5541	5545	0.29396
chr1	5545	5548	0.44094
chr1	5548	5559	0.587919
chr1	5559	5565	0.734899
chr1	5565	5570	0.587919
chr1	5570	5572	0.734899
chr1	5572	5576	0.881879
chr1	5576	5580	1.02886
chr1	5580	5595	1.61678
chr1	5595	5596	1.76376
chr1	5596	5599	1.91074
chr1	5599	5604	2.35168
chr1	5604	5607	2.49866
chr1	5607	5609	2.64564
chr1	5609	5610	2.49866
chr1	5610	5615	2.64564
chr1	5615	5618	2.49866
chr1	5618	5619	2.64564
chr1	5619	5625	1.91074
chr1	5625	5627	1.76376
chr1	5627	5629	2.05772
chr1	5629	5632	2.35168
chr1	5632	5635	2.49866
chr1	5635	5636	2.35168
chr1	5636	5638	2.2047
chr1	5638	5640	1.76376
chr1	5640	5642	1.61678
chr1	5642	5643	1.91074
chr1	5643	5646	2.05772
chr1	5646	5647	1.91074
chr1	5647	5651	1.76376
chr1	5651	5652	1.91074
chr1	5652	5653	2.05772
chr1	5653	5654	2.2047
chr1	5654	5656	2.35168
chr1	5656	5662	2.49866
chr1	5662	5666	2.35168
chr1	5666	5671	1.61678
chr1	5671	5680	1.4698
chr1	5680	5682	1.17584
chr1	5682	5687	1.02886
chr1	5687	5690	0.881879
chr1	5690	5695	0.44094
chr1	5695	5705	0.29396
chr1	5705	5720	0.44094
chr1	5720	5732	0.587919
chr1	5732	5734	0.44094
chr1	5734	5740	0.29396
chr1	5740	5741	0.44094
chr1	5741	5743	0.734899
chr1	5743	5753	0.587919
chr1	5753	5754	0.44094
chr1	5754	5757	0.587919
chr1	5757	5774	0.734899
chr1	5774	5779	0.587919
chr1	5779	5792	0.29396
chr1	5792	5796	0.14698
chr1	5796	5803	0.0
chr1	5803	5807	0.14698
chr1	5807	5842	0.29396
chr1	5842	5845	0.14698
chr1	5845	5848	0.0
chr1	5848	5887	0.14698
chr1	5887	5918	0.0
chr1	5918	5926	0.14698
chr1	5926	5935	0.29396
chr1	5935	5948	0.44094
chr1	5948	5955	0.587919
chr1	5955	5966	0.44094
chr1	5966	5974	0.587919
chr1	5974	5986	0.44094
chr1	5986	6004	0.29396
chr1	6004	6007	0.587919
chr1	6007	6028	0.734899
chr1	6028	6029	0.881879
chr1	6029	6034	1.02886
chr1	6034	6043	1.32282
chr1	6043	6045	0.734899
chr1	6045	6046	0.881879
chr1	6046	6048	0.734899
chr1	6048	6051	0.881879
chr1	6051	6060	1.02886
chr1	6060	6061	1.17584
chr1	6061	6063	1.32282
chr1	6063	6067	1.17584
chr1	6067	6068	1.4698
chr1	6068	6073	1.32282
chr1	6073	6080	1.02886
chr1	6080	6084	1.17584
chr1	6084	6085	0.881879
chr1	6085	6087	1.02886
chr1	6087	6093	1.32282
chr1	6093	6098	1.4698
chr1	6098	6106	1.32282
chr1	6106	6108	1.02886
chr1	6108	6117	1.17584
chr1	6117	6122	1.02886
chr1	6122	6124	0.881879
chr1	6124	6126	0.734899
chr1	6126	6129	0.587919
chr1	6129	6131	0.44094
chr1	6131	6137	0.29396
chr1	6137	6147	0.14698
chr1	6147	6169	0.0
chr1	6169	6184	0.14698
chr1	6184	6208	0.29396
chr1	6208	6222	0.14698
chr1	6222	6244	0.0
chr1	6244	6251	0.14698
chr1	6251	6290	0.29396
chr1	6290	6305	0.14698
chr1	6305	6316	0.29396
chr1	6316	6320	0.44094
chr1	6320	6341	0.587919
chr1	6341	6344	0.734899
chr1	6344	6348	0.587919
chr1	6348	6354	0.734899
chr1	6354	6355	0.881879
chr1	6355	6359	0.734899
chr1	6359	6361	0.587919
chr1	6361	6362	0.44094
chr1	6362	6369	0.734899
chr1	6369	6371	1.02886
chr1	6371	6373	1.17584
chr1	6373	6376	1.32282
chr1	6376	6384	1.17584
chr1	6384	6387	1.76376
chr1	6387	6388	1.61678
chr1	6388	6393	1.76376
chr1	6393	6394	1.61678
chr1	6394	6400	1.4698
chr1	6400	6408	1.17584
chr1	6408	6410	1.02886
chr1	6410	6412	0.881879
chr1	6412	6422	0.587919
chr1	6422	6423	0.44094
chr1	6423	6427	0.14698
chr1	6427	6510	0.0
chr1	6510	6549	0.14698
chr1	6549	6553	0.0
chr1	6553	6565	0.14698
chr1	6565	6566	0.29396
chr1	6566	6593	0.44094
chr1	6593	6597	0.587919
chr1	6597	6604	0.734899
chr1	6604	6605	0.587919
chr1	6605	6607	0.44094
chr1	6607	6616	0.587919
chr1	6616	6629	0.734899
chr1	6629	6630	0.587919
chr1	6630	6632	0.734899
chr1	6632	6635	0.587919
chr1	6635	6636	0.734899
chr1	6636	6638	0.587919
chr1	6638	6646	0.734899
chr1	6646	6655	0.587919
chr1	6655	6661	0.44094
chr1	6661	6664	0.587919
chr1	6664	6666	0.734899
chr1	6666	6668	0.881879
chr1	6668	6673	0.734899
chr1	6673	6676	0.587919
chr1	6676	6688	0.44094
chr1	6688	6700	0.587919
chr1	6700	6703	0.44094
chr1	6703	6705	0.29396
chr1	6705	6727	0.14698
chr1	6727	6775	0.0
chr1	6775	6814	0.14698
chr1	6814	6858	0.0
chr1	6858	6869	0.14698
chr1	6869	6871	0.29396
chr1	6871	6882	0.44094
chr1	6882	6883	0.587919
chr1	6883	6884	1.02886
chr1	6884	6885	1.17584
chr1	6885	6889	1.32282
chr1	6889	6897	1.4698
chr1	6897	6899	1.32282
chr1	6899	6904	1.4698
chr1	6904	6905	1.91074
chr1	6905	6906	2.05772
chr1	6906	6907	2.2047
chr1	6907	6909	2.05772
chr1	6909	6912	1.91074
chr1	6912	6916	2.05772
chr1	6916	6921	2.2047
chr1	6921	6922	2.05772
chr1	6922	6923	1.61678
chr1	6923	6924	1.4698
chr1	6924	6928	1.32282
chr1	6928	6940	1.17584
chr1	6940	6942	1.32282
chr1	6942	6943	1.4698
chr1	6943	6944	1.02886
chr1	6944	6946	0.734899
chr1	6946	6948	0.881879
chr1	6948	6951	1.61678
chr1	6951	6952	1.4698
chr1	6952	6954	1.61678
chr1	6954	6955	1.76376
chr1	6955	6957	1.61678
chr1	6957	6958	2.05772
chr1	6958	6961	2.35168
chr1	6961	6967	2.49866
chr1	6967	6969	2.9396
chr1	6969	6970	3.08658
chr1	6970	6977	3.23356
chr1	6977	6979	3.08658
chr1	6979	6980	2.79262
chr1	6980	6982	2.64564
chr1	6982	6983	2.49866
chr1	6983	6986	1.91074
chr1	6986	6991	1.76376
chr1	6991	6993	1.61678
chr1	6993	6996	1.4698
chr1	6996	6997	1.17584
chr1	6997	6999	0.734899
chr1	6999	7000	0.587919
chr1	7000	7006	0.44094
chr1	7006	7007	0.29396
chr1	7007	7009	0.14698
chr1	7009	7050	0.0
chr1	7050	7052	0.14698
chr1	7052	7089	0.29396
chr1	7089	7102	0.0
chr1	7102	7141	0.14698
chr1	7141	7171	0.0
chr1	7171	7178	0.14698
chr1	7178	7186	0.29396
chr1	7186	7188	0.14698
chr1	7188	7189	0.29396
chr1	7189	7190	0.44094
chr1	7190	7192	0.587919
chr1	7192	7208	0.734899
chr1	7208	7209	0.881879
chr1	7209	7210	1.17584
chr1	7210	7213	1.32282
chr1	7213	7228	1.17584
chr1	7228	7229	1.32282
chr1	7229	7231	1.17584
chr1	7231	7245	1.02886
chr1	7245	7247	0.881879
chr1	7247	7248	1.02886
chr1	7248	7249	0.734899
chr1	7249	7256	0.587919
chr1	7256	7258	0.44094
chr1	7258	7264	0.587919
chr1	7264	7265	0.44094
chr1	7265	7268	0.29396
chr1	7268	7282	0.587919
chr1	7282	7286	0.734899
chr1	7286	7297	0.587919
chr1	7297	7306	0.44094
chr1	7306	7311	0.14698
chr1	7311	7316	0.29396
chr1	7316	7321	0.44094
chr1	7321	7330	0.29396
chr1	7330	7349	0.44094
chr1	7349	7355	0.29396
chr1	7355	7369	0.14698
chr1	7369	7383	0.0
chr1	7383	7422	0.14698
chr1	7422	7447	0.0
chr1	7447	7448	0.14698
chr1	7448	7449	0.29396
chr1	7449	7452	0.44094
chr1	7452	7461	0.587919
chr1	7461	7473	0.734899
chr1	7473	7476	0.881879
chr1	7476	7477	1.02886
chr1	7477	7479	1.17584
chr1	7479	7480	1.4698
chr1	7480	7481	1.76376
chr1	7481	7482	2.2047
chr1	7482	7484	2.35168
chr1	7484	7486	2.49866
chr1	7486	7487	2.35168
chr1	7487	7491	2.2047
chr1	7491	7492	2.05772
chr1	7492	7493	2.2047
chr1	7493	7494	2.35168
chr1	7494	7498	2.64564
chr1	7498	7511	2.49866
chr1	7511	7515	2.35168
chr1	7515	7516	2.2047
chr1	7516	7518	2.05772
chr1	7518	7519	1.76376
chr1	7519	7520	1.4698
chr1	7520	7521	1.02886
chr1	7521	7523	0.881879
chr1	7523	7525	0.734899
chr1	7525	7526	0.881879
chr1	7526	7531	0.734899
chr1	7531	7532	0.587919
chr1	7532	7533	0.44094
chr1	7533	7535	0.14698
chr1	7535	7540	0.29396
chr1	7540	7550	0.44094
chr1	7550	7551	0.587919
chr1	7551	7564	1.02886
chr1	7564	7573	0.881879
chr1	7573	7585	0.587919
chr1	7585	7587	0.734899
chr1	7587	7590	0.587919
chr1	7590	7607	0.14698
chr1	7607	7614	0.29396
chr1	7614	7624	0.44094
chr1	7624	7625	0.29396
chr1	7625	7646	0.44094
chr1	7646	7653	0.29396
chr1	7653	7664	0.14698
chr1	7664	7693	0.0
chr1	7693	7700	0.14698
chr1	7700	7732	0.29396
chr1	7732	7738	0.14698
chr1	7738	7739	0.29396
chr1	7739	7767	0.14698
chr1	7767	7768	0.29396
chr1	7768	7777	0.587919
chr1	7777	7781	0.44094
chr1	7781	7790	0.587919
chr1	7790	7806	0.734899
chr1	7806	7807	0.587919
chr1	7807	7809	0.44094
chr1	7809	7820	0.587919
chr1	7820	7830	0.44094
chr1	7830	7833	0.587919
chr1	7833	7839	0.734899
chr1	7839	7845	0.881879
chr1	7845	7847	0.734899
chr1	7847	7848	0.587919
chr1	7848	7868	0.734899
chr1	7868	7869	0.587919
chr1	7869	7872	0.44094
chr1	7872	7875	0.29396
chr1	7875	7887	0.587919
chr1	7887	7888	0.44094
chr1	7888	7899	0.587919
chr1	7899	7913	0.734899
chr1	7913	7914	0.881879
chr1	7914	7917	0.587919
chr1	7917	7926	0.44094
chr1	7926	7938	0.29396
chr1	7938	7952	0.14698
chr1	7952	8044	0.0
chr1	8044	8048	0.14698
chr1	8048	8056	0.29396
chr1	8056	8058	0.44094
chr1	8058	8059	0.734899
chr1	8059	8060	0.881879
chr1	8060	8071	1.02886
chr1	8071	8072	1.17584
chr1	8072	8073	1.4698
chr1	8073	8077	1.61678
chr1	8077	8083	1.76376
chr1	8083	8085	1.61678
chr1	8085	8092	1.4698
chr1	8092	8095	1.61678
chr1	8095	8096	1.4698
chr1	8096	8097	1.61678
chr1	8097	8098	1.4698
chr1	8098	8099	1.32282
chr1	8099	8100	1.17584
chr1	8100	8108	1.32282
chr1	8108	8110	1.17584
chr1	8110	8111	1.32282
chr1	8111	8112	1.17584
chr1	8112	8115	1.32282
chr1	8115	8124	1.17584
chr1	8124	8125	1.32282
chr1	8125	8127	1.4698
chr1	8127	8128	1.76376
chr1	8128	8129	2.05772
chr1	8129	8130	2.35168
chr1	8130	8131	2.49866
chr1	8131	8133	2.35168
chr1	8133	8135	2.49866
chr1	8135	8136	2.35168
chr1	8136	8139	2.49866
chr1	8139	8141	2.35168
chr1	8141	8148	2.49866
chr1	8148	8151	2.35168
chr1	8151	8163	2.05772
chr1	8163	8164	1.91074
chr1	8164	8166	1.76376
chr1	8166	8167	1.32282
chr1	8167	8168	1.02886
chr1	8168	8170	0.734899
chr1	8170	8172	0.587919
chr1	8172	8175	0.44094
chr1	8175	8180	0.29396
chr1	8180	8183	0.14698
chr1	8183	8189	0.29396
chr1	8189	8211	0.14698
chr1	8211	8220	0.29396
chr1	8220	8221	0.14698
chr1	8221	8224	0.29396
chr1	8224	8243	0.44094
chr1	8243	8249	0.587919
chr1	8249	8260	0.44094
chr1	8260	8263	0.29396
chr1	8263	8282	0.14698
chr1	8282	8300	0.0
chr1	8300	8329	0.14698
chr1	8329	8339	0.29396
chr1	8339	8349	0.14698
chr1	8349	8368	0.29396
chr1	8368	8388	0.14698
chr1	8388	8412	0.0
chr1	8412	8431	0.14698
chr1	8431	8438	0.29396
chr1	8438	8439	0.44094
chr1	8439	8448	0.587919
chr1	8448	8451	0.734899
chr1	8451	8452	0.587919
chr1	8452	8471	0.881879
chr1	8471	8477	1.02886
chr1	8477	8478	0.881879
chr1	8478	8487	0.734899
chr1	8487	8491	0.587919
chr1	8491	8494	0.29396
chr1	8494	8508	0.44094
chr1	8508	8509	0.587919
chr1	8509	8521	0.29396
chr1	8521	8523	0.44094
chr1	8523	8524	0.587919
chr1	8524	8526	0.881879
chr1	8526	8528	1.02886
chr1	8528	8530	1.17584
chr1	8530	8533	1.32282
chr1	8533	8536	1.17584
chr1	8536	8540	1.32282
chr1	8540	8541	1.4698
chr1	8541	8543	1.76376
chr1	8543	8547	1.91074
chr1	8547	8549	1.76376
chr1	8549	8554	1.91074
chr1	8554	8556	1.76376
chr1	8556	8559	2.2047
chr1	8559	8560	2.35168
chr1	8560	8562	2.2047
chr1	8562	8565	1.76376
chr1	8565	8569	1.61678
chr1	8569	8575	1.4698
chr1	8575	8580	1.32282
chr1	8580	8581	1.17584
chr1	8581	8582	1.02886
chr1	8582	8584	1.32282
chr1	8584	8588	1.17584
chr1	8588	8590	1.02886
chr1	8590	8591	1.17584
chr1	8591	8593	1.32282
chr1	8593	8595	1.4698
chr1	8595	8597	1.17584
chr1	8597	8598	1.32282
chr1	8598	8614	1.17584
chr1	8614	8617	1.32282
chr1	8617	8620	1.17584
chr1	8620	8629	0.881879
chr1	8629	8630	0.734899
chr1	8630	8631	0.587919
chr1	8631	8636	0.44094
chr1	8636	8642	0.29396
chr1	8642	8650	0.44094
chr1	8650	8653	0.587919
chr1	8653	8656	0.734899
chr1	8656	8662	0.881879
chr1	8662	8664	1.02886
chr1	8664	8679	1.17584
chr1	8679	8685	1.02886
chr1	8685	8686	0.881879
chr1	8686	8688	1.02886
chr1	8688	8692	0.881879
chr1	8692	8694	1.02886
chr1	8694	8695	0.881879
chr1	8695	8699	0.734899
chr1	8699	8700	0.881879
chr1	8700	8719	0.734899
chr1	8719	8720	0.881879
chr1	8720	8725	1.02886
chr1	8725	8731	0.881879
chr1	8731	8737	0.734899
chr1	8737	8738	0.587919
chr1	8738	8741	0.734899
chr1	8741	8749	0.587919
chr1	8749	8750	0.734899
chr1	8750	8757	0.881879
chr1	8757	8758	0.734899
chr1	8758	8759	0.881879
chr1	8759	8763	0.734899
chr1	8763	8766	0.881879
chr1	8766	8775	1.02886
chr1	8775	8777	1.17584
chr1	8777	8782	1.02886
chr1	8782	8787	1.17584
chr1	8787	8788	1.02886
chr1	8788	8789	1.32282
chr1	8789	8791	1.17584
chr1	8791	8797	1.4698
chr1	8797	8802	1.32282
chr1	8802	8805	1.17584
chr1	8805	8809	1.02886
chr1	8809	8813	0.881879
chr1	8813	8814	0.734899
chr1	8814	8824	0.587919
chr1	8824	8827	0.881879
chr1	8827	8830	0.587919
chr1	8830	8831	0.29396
chr1	8831	8833	0.587919
chr1	8833	8836	0.734899
chr1	8836	8838	1.61678
chr1	8838	8840	1.76376
chr1	8840	8841	1.91074
chr1	8841	8842	2.05772
chr1	8842	8846	2.79262
chr1	8846	8852	2.9396
chr1	8852	8856	3.08658
chr1	8856	8857	3.23356
chr1	8857	8858	3.38054
chr1	8858	8859	3.6745
chr1	8859	8863	3.82148
chr1	8863	8868	3.52752
chr1	8868	8870	3.6745
chr1	8870	8872	3.38054
chr1	8872	8875	3.23356
chr1	8875	8877	2.49866
chr1	8877	8880	2.35168
chr1	8880	8881	2.2047
chr1	8881	8885	1.4698
chr1	8885	8886	1.32282
chr1	8886	8891	1.4698
chr1	8891	8897	1.32282
chr1	8897	8907	0.881879
chr1	8907	8913	0.734899
chr1	8913	8918	0.587919
chr1	8918	8925	0.44094
chr1	8925	8927	0.29396
chr1	8927	8930	0.44094
chr1	8930	8934	0.734899
chr1	8934	8948	0.44094
chr1	8948	8958	0.587919
chr1	8958	8965	0.734899
chr1	8965	8966	0.881879
chr1	8966	8969	0.734899
chr1	8969	8974	0.44094
chr1	8974	8987	0.587919
chr1	8987	8990	0.44094
chr1	8990	8994	0.587919
chr1	8994	8996	0.44094
chr1	8996	9002	0.587919
chr1	9002	9004	0.881879
chr1	9004	9010	0.734899
chr1	9010	9012	0.881879
chr1	9012	9013	1.02886
chr1	9013	9015	0.881879
chr1	9015	9022	1.02886
chr1	9022	9030	1.17584
chr1	9030	9035	1.32282
chr1	9035	9038	1.17584
chr1	9038	9048	0.881879
chr1	9048	9049	1.02886
chr1	9049	9054	0.881879
chr1	9054	9061	0.734899
chr1	9061	9065	0.587919
chr1	9065	9066	0.734899
chr1	9066	9068	0.881879
chr1	9068	9069	0.734899
chr1	9069	9076	0.587919
chr1	9076	9078	0.734899
chr1	9078	9086	0.881879
chr1	9086	9087	1.02886
chr1	9087	9103	0.881879
chr1	9103	9104	0.734899
chr1	9104	9115	0.587919
chr1	9115	9117	0.44094
chr1	9117	9124	0.29396
chr1	9124	9125	0.44094
chr1	9125	9129	0.29396
chr1	9129	9161	0.14698
chr1	9161	9162	0.29396
chr1	9162	9175	0.14698
chr1	9175	9192	0.44094
chr1	9192	9200	0.587919
chr1	9200	9210	0.44094
chr1	9210	9214	0.29396
chr1	9214	9229	0.14698
chr1	9229	9231	0.29396
chr1	9231	9248	0.14698
chr1	9248	9250	0.29396
chr1	9250	9258	0.44094
chr1	9258	9267	0.587919
chr1	9267	9268	0.881879
chr1	9268	9272	0.734899
chr1	9272	9273	0.881879
chr1	9273	9278	1.17584
chr1	9278	9282	1.4698
chr1	9282	9284	1.61678
chr1	9284	9285	1.76376
chr1	9285	9286	1.91074
chr1	9286	9287	1.76376
chr1	9287	9295	1.61678
chr1	9295	9302	1.4698
chr1	9302	9306	1.61678
chr1	9306	9312	1.17584
chr1	9312	9316	0.881879
chr1	9316	9317	0.734899
chr1	9317	9321	0.587919
chr1	9321	9323	0.44094
chr1	9323	9341	0.29396
chr1	9341	9342	0.14698
chr1	9342	9343	0.29396
chr1	9343	9362	0.44094
chr1	9362	9377	0.29396
chr1	9377	9381	0.44094
chr1	9381	9383	0.14698
chr1	9383	9392	0.29396
chr1	9392	9399	0.44094
chr1	9399	9401	0.587919
chr1	9401	9408	0.734899
chr1	9408	9413	0.881879
chr1	9413	9422	0.734899
chr1	9422	9431	0.587919
chr1	9431	9438	0.44094
chr1	9438	9440	0.29396
chr1	9440	9443	0.44094
chr1	9443	9450	0.29396
chr1	9450	9463	0.44094
chr1	9463	9479	0.587919
chr1	9479	9488	0.29396
chr1	9488	9490	0.14698
chr1	9490	9494	0.29396
chr1	9494	9500	0.44094
chr1	9500	9502	0.587919
chr1	9502	9503	0.44094
chr1	9503	9513	0.587919
chr1	9513	9514	0.734899
chr1	9514	9516	0.881879
chr1	9516	9529	1.02886
chr1	9529	9531	0.881879
chr1	9531	9532	1.02886
chr1	9532	9533	0.881879
chr1	9533	9538	1.02886
chr1	9538	9542	0.881879
chr1	9542	9545	0.734899
chr1	9545	9552	0.881879
chr1	9552	9553	0.734899
chr1	9553	9555	0.587919
chr1	9555	9570	0.44094
chr1	9570	9571	0.29396
chr1	9571	9582	0.14698
chr1	9582	9585	0.0
chr1	9585	9587	0.14698
chr1	9587	9588	0.29396
chr1	9588	9596	0.44094
chr1	9596	9598	0.587919
chr1	9598	9600	0.881879
chr1	9600	9603	1.02886
chr1	9603	9619	1.17584
chr1	9619	9623	1.02886
chr1	9623	9627	0.881879
chr1	9627	9628	0.734899
chr1	9628	9629	0.881879
chr1	9629	9635	1.02886
chr1	9635	9636	0.881879
chr1	9636	9639	0.587919
chr1	9639	9641	0.44094
chr1	9641	9647	0.29396
chr1	9647	9649	0.44094
chr1	9649	9650	0.587919
chr1	9650	9667	0.734899
chr1	9667	9668	0.587919
chr1	9668	9673	0.44094
chr1	9673	9686	0.587919
chr1	9686	9687	0.44094
chr1	9687	9689	0.29396
chr1	9689	9697	0.14698
chr1	9697	9711	0.29396
chr1	9711	9712	0.14698
chr1	9712	9713	0.29396
chr1	9713	9717	0.44094
chr1	9717	9720	0.587919
chr1	9720	9730	0.734899
chr1	9730	9735	0.881879
chr1	9735	9738	0.734899
chr1	9738	9741	1.02886
chr1	9741	9742	1.17584
chr1	9742	9751	1.32282
chr1	9751	9752	1.17584
chr1	9752	9756	1.02886
chr1	9756	9758	0.881879
chr1	9758	9759	1.17584
chr1	9759	9760	1.02886
chr1	9760	9765	1.17584
chr1	9765	9769	1.32282
chr1	9769	9777	1.17584
chr1	9777	9780	0.881879
chr1	9780	9788	0.587919
chr1	9788	9797	0.734899
chr1	9797	9798	0.44094
chr1	9798	9799	0.587919
chr1	9799	9804	0.44094
chr1	9804	9808	0.29396
chr1	9808	9813	0.44094
chr1	9813	9819	0.587919
chr1	9819	9826	0.734899
chr1	9826	9828	0.881879
chr1	9828	9829	1.02886
chr1	9829	9831	1.17584
chr1	9831	9837	1.32282
chr1	9837	9838	1.17584
chr1	9838	9841	1.4698
chr1	9841	9843	2.05772
chr1	9843	9844	2.2047
chr1	9844	9847	2.49866
chr1	9847	9852	2.35168
chr1	9852	9857	2.2047
chr1	9857	9858	2.35168
chr1	9858	9859	2.49866
chr1	9859	9860	3.08658
chr1	9860	9861	3.38054
chr1	9861	9865	3.23356
chr1	9865	9867	3.08658
chr1	9867	9868	2.9396
chr1	9868	9869	3.08658
chr1	9869	9870	3.23356
chr1	9870	9873	3.08658
chr1	9873	9877	3.23356
chr1	9877	9880	2.9396
chr1	9880	9882	2.35168
chr1	9882	9885	1.91074
chr1	9885	9887	2.05772
chr1	9887	9888	2.35168
chr1	9888	9892	2.64564
chr1	9892	9895	2.49866
chr1	9895	9896	2.35168
chr1	9896	9897	2.49866
chr1	9897	9898	2.35168
chr1	9898	9902	1.61678
chr1	9902	9903	1.91074
chr1	9903	9904	2.05772
chr1	9904	9905	2.35168
chr1	9905	9907	2.2047
[truncated: 2,399 more rows]
