# Supplementary material for: Structural modularity of the XIST ribonucleoprotein complex
Source: Nat Commun. 2020 Dec 2;11:6163. doi: 10.1038/s41467-020-20040-3 (PMC7710737; doi:10.1038/s41467-020-20040-3)
Supplement: Supplementary file 6 — Source Data [file 41467_2020_20040_MOESM6_ESM.zip › sourcedata/fig2efgi/K562_FAM120A_1_neg_XIST_1_hsXIST.bedgraph]

chr1	0	196	0.0
chr1	196	230	0.402237
chr1	230	259	0.0
chr1	259	281	0.402237
chr1	281	290	0.0
chr1	290	316	0.402237
chr1	316	329	0.804474
chr1	329	339	0.402237
chr1	339	413	0.0
chr1	413	437	0.402237
chr1	437	456	0.0
chr1	456	480	0.402237
chr1	480	608	0.0
chr1	608	631	0.402237
chr1	631	654	0.0
chr1	654	694	0.402237
chr1	694	745	0.0
chr1	745	774	0.402237
chr1	774	787	0.0
chr1	787	806	0.402237
chr1	806	808	0.804474
chr1	808	827	0.402237
chr1	827	841	0.804474
chr1	841	864	0.402237
chr1	864	868	0.804474
chr1	868	894	0.402237
chr1	894	923	0.0
chr1	923	941	0.402237
chr1	941	955	0.0
chr1	955	979	0.402237
chr1	979	1010	0.0
chr1	1010	1014	0.402237
chr1	1014	1039	0.804474
chr1	1039	1046	0.402237
chr1	1046	1065	0.0
chr1	1065	1084	0.402237
chr1	1084	1087	0.804474
chr1	1087	1100	1.20671
chr1	1100	1118	0.804474
chr1	1118	1125	0.402237
chr1	1125	1164	0.0
chr1	1164	1171	0.402237
chr1	1171	1196	0.804474
chr1	1196	1202	1.20671
chr1	1202	1204	0.804474
chr1	1204	1212	1.60895
chr1	1212	1213	1.20671
chr1	1213	1217	1.60895
chr1	1217	1234	2.01119
chr1	1234	1237	1.60895
chr1	1237	1239	1.20671
chr1	1239	1243	0.804474
chr1	1243	1256	0.402237
chr1	1256	1313	0.0
chr1	1313	1333	0.402237
chr1	1333	1347	0.804474
chr1	1347	1357	1.60895
chr1	1357	1358	1.20671
chr1	1358	1370	1.60895
chr1	1370	1394	0.804474
chr1	1394	1396	0.402237
chr1	1396	1402	0.0
chr1	1402	1425	0.402237
chr1	1425	1437	0.0
chr1	1437	1451	0.402237
chr1	1451	1453	0.804474
chr1	1453	1466	1.20671
chr1	1466	1476	0.804474
chr1	1476	1487	0.402237
chr1	1487	1496	0.0
chr1	1496	1525	0.402237
chr1	1525	1557	0.0
chr1	1557	1563	0.804474
chr1	1563	1594	1.20671
chr1	1594	1595	0.804474
chr1	1595	1597	1.20671
chr1	1597	1604	0.804474
chr1	1604	1613	0.402237
chr1	1613	1630	0.804474
chr1	1630	1638	0.402237
chr1	1638	1639	0.804474
chr1	1639	1647	1.20671
chr1	1647	1651	0.804474
chr1	1651	1670	1.20671
chr1	1670	1674	0.804474
chr1	1674	1677	0.402237
chr1	1677	1678	0.0
chr1	1678	1680	0.402237
chr1	1680	1714	0.804474
chr1	1714	1715	0.402237
chr1	1715	1726	0.0
chr1	1726	1738	0.402237
chr1	1738	1753	0.804474
chr1	1753	1760	0.402237
chr1	1760	1776	0.804474
chr1	1776	1777	1.20671
chr1	1777	1779	0.804474
chr1	1779	1788	1.20671
chr1	1788	1807	0.804474
chr1	1807	1816	0.402237
chr1	1816	1817	0.804474
chr1	1817	1857	0.402237
chr1	1857	1871	0.0
chr1	1871	1895	0.402237
chr1	1895	1908	0.0
chr1	1908	1915	0.402237
chr1	1915	1937	0.804474
chr1	1937	1946	1.20671
chr1	1946	1948	1.60895
chr1	1948	1956	1.20671
chr1	1956	1965	0.804474
chr1	1965	1972	0.402237
chr1	1972	2097	0.0
chr1	2097	2102	0.402237
chr1	2102	2122	0.804474
chr1	2122	2124	0.402237
chr1	2124	2131	1.20671
chr1	2131	2138	1.60895
chr1	2138	2141	2.01119
chr1	2141	2148	1.60895
chr1	2148	2151	2.01119
chr1	2151	2157	1.60895
chr1	2157	2165	1.20671
chr1	2165	2172	0.804474
chr1	2172	2206	0.402237
chr1	2206	2229	0.0
chr1	2229	2241	0.402237
chr1	2241	2260	0.804474
chr1	2260	2268	0.402237
chr1	2268	2275	0.0
chr1	2275	2277	0.402237
chr1	2277	2279	1.20671
chr1	2279	2299	1.60895
chr1	2299	2301	2.01119
chr1	2301	2312	1.20671
chr1	2312	2318	0.804474
chr1	2318	2348	0.402237
chr1	2348	2359	0.0
chr1	2359	2382	0.402237
chr1	2382	2391	0.804474
chr1	2391	2394	1.20671
chr1	2394	2396	0.804474
chr1	2396	2406	1.20671
chr1	2406	2411	0.804474
chr1	2411	2422	1.60895
chr1	2422	2424	1.20671
chr1	2424	2431	0.804474
chr1	2431	2458	0.0
chr1	2458	2470	0.402237
chr1	2470	2475	0.804474
chr1	2475	2495	1.20671
chr1	2495	2496	0.804474
chr1	2496	2504	0.402237
chr1	2504	2557	0.0
chr1	2557	2589	0.402237
chr1	2589	2632	0.0
chr1	2632	2659	0.402237
chr1	2659	2668	0.804474
chr1	2668	2672	1.20671
chr1	2672	2687	0.804474
chr1	2687	2707	0.402237
chr1	2707	2892	0.0
chr1	2892	2910	0.402237
chr1	2910	2918	0.0
chr1	2918	2933	0.402237
chr1	2933	2938	0.804474
chr1	2938	2940	1.20671
chr1	2940	2950	0.804474
chr1	2950	2953	1.20671
chr1	2953	2967	1.60895
chr1	2967	2969	1.20671
chr1	2969	2970	0.804474
chr1	2970	2975	0.402237
chr1	2975	2976	0.804474
chr1	2976	2988	0.402237
chr1	2988	2991	0.804474
chr1	2991	2998	1.20671
chr1	2998	3002	0.804474
chr1	3002	3017	1.60895
chr1	3017	3018	2.01119
chr1	3018	3029	1.60895
chr1	3029	3034	1.20671
chr1	3034	3036	0.804474
chr1	3036	3037	1.20671
chr1	3037	3039	1.60895
chr1	3039	3045	1.20671
chr1	3045	3048	0.804474
chr1	3048	3056	1.20671
chr1	3056	3058	0.804474
chr1	3058	3067	0.402237
chr1	3067	3079	0.804474
chr1	3079	3101	0.402237
chr1	3101	3104	0.0
chr1	3104	3106	0.402237
chr1	3106	3112	0.804474
chr1	3112	3126	1.20671
chr1	3126	3137	0.804474
chr1	3137	3143	0.402237
chr1	3143	3149	0.0
chr1	3149	3163	0.402237
chr1	3163	3182	0.804474
chr1	3182	3188	0.402237
chr1	3188	3233	0.0
chr1	3233	3238	0.402237
chr1	3238	3241	0.804474
chr1	3241	3251	2.01119
chr1	3251	3268	2.41342
chr1	3268	3269	2.01119
chr1	3269	3270	2.81566
chr1	3270	3274	2.41342
chr1	3274	3275	3.2179
chr1	3275	3281	3.62014
chr1	3281	3295	2.41342
chr1	3295	3301	2.01119
chr1	3301	3307	1.60895
chr1	3307	3310	1.20671
chr1	3310	3314	0.402237
chr1	3314	3356	0.0
chr1	3356	3377	0.402237
chr1	3377	3378	0.804474
chr1	3378	3379	1.20671
chr1	3379	3394	1.60895
chr1	3394	3404	1.20671
chr1	3404	3405	0.402237
chr1	3405	3412	0.804474
chr1	3412	3432	0.402237
chr1	3432	3513	0.0
chr1	3513	3515	0.402237
chr1	3515	3522	0.804474
chr1	3522	3541	1.60895
chr1	3541	3552	1.20671
chr1	3552	3554	0.804474
chr1	3554	3561	0.402237
chr1	3561	3572	0.0
chr1	3572	3597	0.402237
chr1	3597	3657	0.0
chr1	3657	3680	0.402237
chr1	3680	3730	0.0
chr1	3730	3731	0.402237
chr1	3731	3771	0.804474
chr1	3771	3772	0.402237
chr1	3772	3854	0.0
chr1	3854	3858	0.402237
chr1	3858	3860	0.804474
chr1	3860	3874	1.20671
chr1	3874	3893	1.60895
chr1	3893	3894	1.20671
chr1	3894	3897	0.804474
chr1	3897	3899	0.402237
chr1	3899	3926	0.0
chr1	3926	3955	0.402237
chr1	3955	3965	0.804474
chr1	3965	3975	0.402237
chr1	3975	4055	0.0
chr1	4055	4073	0.402237
chr1	4073	4082	0.804474
chr1	4082	4083	1.20671
chr1	4083	4095	1.60895
chr1	4095	4105	1.20671
chr1	4105	4107	0.804474
chr1	4107	4110	0.402237
chr1	4110	4167	0.0
chr1	4167	4187	0.402237
chr1	4187	4208	0.804474
chr1	4208	4213	0.402237
chr1	4213	4217	0.804474
chr1	4217	4220	1.20671
chr1	4220	4245	0.804474
chr1	4245	4257	0.402237
chr1	4257	4260	0.0
chr1	4260	4275	0.402237
chr1	4275	4288	0.804474
chr1	4288	4310	0.402237
chr1	4310	4316	0.804474
chr1	4316	4327	0.402237
chr1	4327	4340	0.804474
chr1	4340	4353	0.402237
chr1	4353	4383	0.0
chr1	4383	4417	0.402237
chr1	4417	4432	0.0
chr1	4432	4435	0.402237
chr1	4435	4438	0.804474
chr1	4438	4455	1.20671
chr1	4455	4465	0.804474
chr1	4465	4473	0.402237
chr1	4473	4523	0.0
chr1	4523	4538	0.402237
chr1	4538	4561	0.804474
chr1	4561	4565	0.402237
chr1	4565	4587	0.0
chr1	4587	4619	0.402237
chr1	4619	4626	0.0
chr1	4626	4631	0.402237
chr1	4631	4644	0.804474
chr1	4644	4664	0.402237
chr1	4664	4670	0.0
chr1	4670	4688	0.402237
chr1	4688	4710	0.804474
chr1	4710	4716	0.402237
chr1	4716	4723	0.804474
chr1	4723	4727	0.402237
chr1	4727	4755	0.804474
chr1	4755	4756	0.402237
chr1	4756	4766	0.804474
chr1	4766	4793	0.402237
chr1	4793	4813	0.0
chr1	4813	4846	0.402237
chr1	4846	4859	0.0
chr1	4859	4874	0.402237
chr1	4874	4878	0.804474
chr1	4878	4896	1.60895
chr1	4896	4899	1.20671
chr1	4899	4919	0.402237
chr1	4919	4950	0.0
chr1	4950	4959	0.402237
chr1	4959	4976	0.804474
chr1	4976	4980	1.20671
chr1	4980	4981	0.804474
chr1	4981	4990	1.20671
chr1	4990	5004	0.804474
chr1	5004	5010	0.402237
chr1	5010	5210	0.0
chr1	5210	5221	0.402237
chr1	5221	5250	0.804474
chr1	5250	5261	0.402237
chr1	5261	5365	0.0
chr1	5365	5373	0.804474
chr1	5373	5392	1.20671
chr1	5392	5394	1.60895
chr1	5394	5405	1.20671
chr1	5405	5412	0.402237
chr1	5412	5426	0.804474
chr1	5426	5428	1.20671
chr1	5428	5451	0.804474
chr1	5451	5471	0.0
chr1	5471	5478	0.402237
chr1	5478	5498	0.804474
chr1	5498	5501	0.402237
chr1	5501	5530	0.0
chr1	5530	5547	0.402237
chr1	5547	5567	0.804474
chr1	5567	5576	0.402237
chr1	5576	5596	0.0
chr1	5596	5615	0.402237
chr1	5615	5632	0.0
chr1	5632	5671	0.402237
chr1	5671	5685	0.0
chr1	5685	5712	0.402237
chr1	5712	5724	0.804474
chr1	5724	5730	0.402237
chr1	5730	5784	0.0
chr1	5784	5797	0.402237
chr1	5797	5814	0.804474
chr1	5814	5837	0.402237
chr1	5837	5851	0.0
chr1	5851	5859	0.402237
chr1	5859	5883	0.804474
chr1	5883	5888	0.402237
chr1	5888	5945	0.0
chr1	5945	5966	0.402237
chr1	5966	5970	0.804474
chr1	5970	5988	0.402237
chr1	5988	5990	0.0
chr1	5990	6002	0.402237
chr1	6002	6007	0.804474
chr1	6007	6016	1.60895
chr1	6016	6042	1.20671
chr1	6042	6047	0.804474
chr1	6047	6064	0.402237
chr1	6064	6069	0.804474
chr1	6069	6095	0.402237
chr1	6095	6099	0.804474
chr1	6099	6100	0.402237
chr1	6100	6115	0.804474
chr1	6115	6124	0.402237
chr1	6124	6131	0.804474
chr1	6131	6140	1.20671
chr1	6140	6154	0.804474
chr1	6154	6158	0.402237
chr1	6158	6172	0.804474
chr1	6172	6185	0.402237
chr1	6185	6186	0.0
chr1	6186	6189	0.402237
chr1	6189	6206	0.804474
chr1	6206	6207	0.402237
chr1	6207	6217	0.0
chr1	6217	6238	0.804474
chr1	6238	6281	0.0
chr1	6281	6304	0.402237
chr1	6304	6307	0.0
chr1	6307	6328	0.804474
chr1	6328	6331	0.402237
chr1	6331	6380	0.0
chr1	6380	6397	0.402237
chr1	6397	6399	0.804474
chr1	6399	6407	1.20671
chr1	6407	6411	1.60895
chr1	6411	6418	2.01119
chr1	6418	6432	1.60895
chr1	6432	6434	1.20671
chr1	6434	6435	0.804474
chr1	6435	6436	0.402237
chr1	6436	6441	0.0
chr1	6441	6444	0.402237
chr1	6444	6468	0.804474
chr1	6468	6483	0.402237
chr1	6483	6557	0.0
chr1	6557	6582	0.402237
chr1	6582	6589	0.804474
chr1	6589	6604	0.402237
chr1	6604	6605	0.0
chr1	6605	6614	0.402237
chr1	6614	6640	0.804474
chr1	6640	6651	0.402237
chr1	6651	6655	0.804474
chr1	6655	6690	0.402237
chr1	6690	6694	0.0
chr1	6694	6705	0.402237
chr1	6705	6726	0.804474
chr1	6726	6763	0.402237
chr1	6763	6771	0.804474
chr1	6771	6772	1.20671
chr1	6772	6801	0.804474
chr1	6801	6811	0.402237
chr1	6811	6835	0.0
chr1	6835	6838	0.402237
chr1	6838	6845	0.804474
chr1	6845	6868	1.20671
chr1	6868	6871	0.804474
chr1	6871	6884	0.402237
chr1	6884	6885	0.804474
chr1	6885	6899	1.20671
chr1	6899	6912	0.804474
chr1	6912	6914	1.20671
chr1	6914	6920	1.60895
chr1	6920	6926	1.20671
chr1	6926	6934	0.804474
chr1	6934	6939	0.402237
chr1	6939	6953	0.0
chr1	6953	6957	1.20671
chr1	6957	6966	1.60895
chr1	6966	6967	2.01119
chr1	6967	6968	2.41342
chr1	6968	6972	2.81566
chr1	6972	6980	3.2179
chr1	6980	6983	2.41342
chr1	6983	6987	2.81566
chr1	6987	6993	2.41342
chr1	6993	6994	2.01119
chr1	6994	7001	2.41342
chr1	7001	7003	1.20671
chr1	7003	7018	0.804474
chr1	7018	7024	1.20671
chr1	7024	7030	1.60895
chr1	7030	7034	1.20671
chr1	7034	7049	0.804474
chr1	7049	7053	0.402237
chr1	7053	7059	1.20671
chr1	7059	7060	0.804474
chr1	7060	7087	1.20671
chr1	7087	7088	0.804474
chr1	7088	7099	0.0
chr1	7099	7125	0.402237
chr1	7125	7225	0.0
chr1	7225	7227	0.402237
chr1	7227	7241	0.804474
chr1	7241	7248	1.20671
chr1	7248	7259	0.804474
chr1	7259	7260	1.20671
chr1	7260	7265	2.01119
chr1	7265	7279	1.60895
chr1	7279	7281	1.20671
chr1	7281	7282	0.804474
chr1	7282	7292	0.402237
chr1	7292	7321	0.0
chr1	7321	7334	0.402237
chr1	7334	7335	0.804474
chr1	7335	7353	1.20671
chr1	7353	7355	1.60895
chr1	7355	7360	1.20671
chr1	7360	7369	0.804474
chr1	7369	7386	0.402237
chr1	7386	7392	0.0
chr1	7392	7417	0.402237
chr1	7417	7423	1.20671
chr1	7423	7430	1.60895
chr1	7430	7457	1.20671
chr1	7457	7458	0.804474
chr1	7458	7472	0.402237
chr1	7472	7474	0.804474
chr1	7474	7477	1.20671
chr1	7477	7478	1.60895
chr1	7478	7488	2.01119
chr1	7488	7496	1.60895
chr1	7496	7498	1.20671
chr1	7498	7506	0.804474
chr1	7506	7510	0.402237
chr1	7510	7517	0.0
chr1	7517	7525	0.402237
chr1	7525	7554	1.20671
chr1	7554	7561	0.804474
chr1	7561	7587	0.0
chr1	7587	7592	0.402237
chr1	7592	7606	0.804474
chr1	7606	7612	1.20671
chr1	7612	7615	1.60895
chr1	7615	7636	1.20671
chr1	7636	7639	0.804474
chr1	7639	7652	0.402237
chr1	7652	7700	0.0
chr1	7700	7716	0.402237
chr1	7716	7723	0.804474
chr1	7723	7725	0.402237
chr1	7725	7740	0.804474
chr1	7740	7755	1.20671
chr1	7755	7756	0.402237
chr1	7756	7758	0.804474
chr1	7758	7764	1.20671
chr1	7764	7770	1.60895
chr1	7770	7771	2.01119
chr1	7771	7777	1.60895
chr1	7777	7785	1.20671
chr1	7785	7786	0.804474
chr1	7786	7788	0.402237
chr1	7788	7811	0.804474
chr1	7811	7814	0.402237
chr1	7814	7834	0.804474
chr1	7834	7842	1.20671
chr1	7842	7847	1.60895
chr1	7847	7848	2.41342
chr1	7848	7849	2.81566
chr1	7849	7855	2.01119
chr1	7855	7861	1.60895
chr1	7861	7876	2.01119
chr1	7876	7878	1.60895
chr1	7878	7883	2.01119
chr1	7883	7896	0.804474
chr1	7896	7899	0.402237
chr1	7899	7911	0.804474
chr1	7911	7931	0.402237
chr1	7931	7934	0.0
chr1	7934	7970	0.402237
chr1	7970	7991	0.0
chr1	7991	8016	0.402237
chr1	8016	8034	0.0
chr1	8034	8043	0.402237
chr1	8043	8074	0.804474
chr1	8074	8075	0.402237
chr1	8075	8080	0.0
chr1	8080	8097	0.402237
chr1	8097	8103	0.804474
chr1	8103	8123	0.402237
chr1	8123	8125	0.0
chr1	8125	8126	0.402237
chr1	8126	8157	0.804474
chr1	8157	8166	0.402237
chr1	8166	8178	0.0
chr1	8178	8217	0.402237
chr1	8217	8223	0.0
chr1	8223	8257	0.402237
chr1	8257	8263	0.804474
chr1	8263	8292	0.402237
chr1	8292	8306	0.0
chr1	8306	8347	0.402237
chr1	8347	8372	0.0
chr1	8372	8393	0.402237
chr1	8393	8415	0.0
chr1	8415	8429	0.402237
chr1	8429	8441	0.804474
chr1	8441	8469	0.402237
chr1	8469	8560	0.0
chr1	8560	8582	0.402237
chr1	8582	8585	0.804474
chr1	8585	8600	1.20671
chr1	8600	8605	0.804474
chr1	8605	8616	1.20671
chr1	8616	8620	1.60895
chr1	8620	8622	1.20671
chr1	8622	8631	1.60895
chr1	8631	8635	1.20671
chr1	8635	8637	0.804474
chr1	8637	8640	1.20671
chr1	8640	8650	1.60895
chr1	8650	8652	1.20671
chr1	8652	8659	0.804474
chr1	8659	8677	1.20671
chr1	8677	8680	0.804474
chr1	8680	8687	0.402237
chr1	8687	8699	0.804474
chr1	8699	8705	0.402237
chr1	8705	8711	0.804474
chr1	8711	8736	1.20671
chr1	8736	8740	0.804474
chr1	8740	8745	1.20671
chr1	8745	8765	0.804474
chr1	8765	8768	0.0
chr1	8768	8783	0.804474
chr1	8783	8790	1.20671
chr1	8790	8801	0.402237
chr1	8801	8819	0.804474
chr1	8819	8832	0.402237
chr1	8832	8859	0.0
chr1	8859	8869	0.402237
chr1	8869	8871	0.804474
chr1	8871	8883	1.20671
chr1	8883	8905	0.804474
chr1	8905	8908	0.402237
chr1	8908	8924	0.0
chr1	8924	8933	0.402237
chr1	8933	8943	0.804474
chr1	8943	8959	0.402237
chr1	8959	8972	0.804474
chr1	8972	8994	0.402237
chr1	8994	8999	0.0
chr1	8999	9002	0.804474
chr1	9002	9014	1.20671
chr1	9014	9018	1.60895
chr1	9018	9025	0.804474
chr1	9025	9040	0.402237
chr1	9040	9061	0.0
chr1	9061	9092	0.402237
chr1	9092	9101	0.804474
chr1	9101	9117	0.402237
chr1	9117	9118	0.804474
chr1	9118	9132	1.20671
chr1	9132	9136	0.804474
chr1	9136	9140	1.20671
chr1	9140	9145	0.804474
chr1	9145	9176	0.402237
chr1	9176	9177	0.804474
chr1	9177	9232	0.402237
chr1	9232	9258	0.0
chr1	9258	9268	0.402237
chr1	9268	9276	0.804474
chr1	9276	9282	1.20671
chr1	9282	9290	1.60895
chr1	9290	9294	2.01119
chr1	9294	9297	2.41342
chr1	9297	9300	2.01119
chr1	9300	9301	1.60895
chr1	9301	9302	1.20671
chr1	9302	9314	1.60895
chr1	9314	9320	2.41342
chr1	9320	9322	2.81566
chr1	9322	9327	2.41342
chr1	9327	9329	2.01119
chr1	9329	9345	1.60895
chr1	9345	9348	1.20671
chr1	9348	9351	0.402237
chr1	9351	9360	0.804474
chr1	9360	9380	0.402237
chr1	9380	9390	0.0
chr1	9390	9395	0.402237
chr1	9395	9428	0.804474
chr1	9428	9431	1.20671
chr1	9431	9436	0.804474
chr1	9436	9461	0.402237
chr1	9461	9469	0.804474
chr1	9469	9479	0.402237
chr1	9479	9492	0.804474
chr1	9492	9493	1.20671
chr1	9493	9505	0.804474
chr1	9505	9514	1.20671
chr1	9514	9518	0.804474
chr1	9518	9529	0.402237
chr1	9529	9531	0.804474
chr1	9531	9535	1.20671
chr1	9535	9543	0.804474
chr1	9543	9550	1.20671
chr1	9550	9557	0.804474
chr1	9557	9575	0.402237
chr1	9575	9658	0.0
chr1	9658	9659	0.402237
chr1	9659	9686	0.804474
chr1	9686	9694	0.402237
chr1	9694	9697	0.0
chr1	9697	9699	0.402237
chr1	9699	9721	0.804474
chr1	9721	9738	0.0
chr1	9738	9776	0.402237
chr1	9776	9777	0.804474
chr1	9777	9808	0.402237
chr1	9808	9839	0.0
chr1	9839	9840	0.402237
chr1	9840	9860	0.804474
chr1	9860	9867	0.402237
chr1	9867	9873	0.0
chr1	9873	9901	0.402237
chr1	9901	9954	0.0
chr1	9954	9963	0.402237
chr1	9963	9972	0.804474
chr1	9972	9976	1.20671
chr1	9976	9985	1.60895
chr1	9985	9994	2.81566
chr1	9994	10001	3.2179
chr1	10001	10002	2.81566
chr1	10002	10009	2.41342
chr1	10009	10013	2.01119
chr1	10013	10017	2.41342
chr1	10017	10023	2.01119
chr1	10023	10024	1.60895
chr1	10024	10026	2.01119
chr1	10026	10027	1.20671
chr1	10027	10034	2.01119
chr1	10034	10047	1.60895
chr1	10047	10049	1.20671
chr1	10049	10051	0.804474
chr1	10051	10060	1.60895
chr1	10060	10067	1.20671
chr1	10067	10076	0.804474
chr1	10076	10080	0.402237
chr1	10080	10148	0.0
chr1	10148	10159	0.402237
chr1	10159	10164	0.804474
chr1	10164	10178	1.20671
chr1	10178	10182	1.60895
chr1	10182	10187	2.01119
chr1	10187	10199	1.60895
chr1	10199	10200	1.20671
chr1	10200	10202	0.804474
chr1	10202	10226	0.0
chr1	10226	10257	0.402237
chr1	10257	10281	0.0
chr1	10281	10287	0.402237
chr1	10287	10307	0.804474
chr1	10307	10321	0.402237
chr1	10321	10328	0.804474
chr1	10328	10330	0.402237
chr1	10330	10347	0.804474
chr1	10347	10350	1.20671
chr1	10350	10362	1.60895
chr1	10362	10365	1.20671
chr1	10365	10388	0.804474
chr1	10388	10420	0.402237
chr1	10420	10424	0.804474
chr1	10424	10455	1.20671
chr1	10455	10460	0.804474
chr1	10460	10461	0.402237
chr1	10461	10499	0.0
chr1	10499	10519	0.402237
chr1	10519	10531	0.804474
chr1	10531	10560	0.402237
chr1	10560	10583	0.0
chr1	10583	10584	0.402237
chr1	10584	10586	0.804474
chr1	10586	10613	1.20671
chr1	10613	10622	0.804474
chr1	10622	10624	0.402237
chr1	10624	10637	0.0
chr1	10637	10640	0.402237
chr1	10640	10661	0.804474
chr1	10661	10677	1.20671
chr1	10677	10681	0.804474
chr1	10681	10683	0.402237
chr1	10683	10698	0.0
chr1	10698	10732	0.804474
chr1	10732	10734	0.402237
chr1	10734	10737	0.804474
chr1	10737	10764	0.402237
chr1	10764	10782	0.0
chr1	10782	10785	0.402237
chr1	10785	10787	0.804474
chr1	10787	10801	1.20671
chr1	10801	10805	0.804474
chr1	10805	10809	0.402237
chr1	10809	10847	0.0
chr1	10847	10848	0.402237
chr1	10848	10857	0.804474
chr1	10857	10858	1.20671
chr1	10858	10886	1.60895
chr1	10886	10887	1.20671
chr1	10887	10894	0.804474
chr1	10894	10902	0.402237
chr1	10902	10922	0.804474
chr1	10922	10931	0.402237
chr1	10931	11006	0.0
chr1	11006	11013	0.402237
chr1	11013	11035	0.804474
chr1	11035	11045	0.402237
chr1	11045	11111	0.0
chr1	11111	11112	0.402237
chr1	11112	11118	0.804474
chr1	11118	11139	1.20671
chr1	11139	11141	0.804474
chr1	11141	11142	1.20671
chr1	11142	11157	0.804474
chr1	11157	11181	0.402237
chr1	11181	11265	0.0
chr1	11265	11267	0.402237
chr1	11267	11290	0.804474
chr1	11290	11303	0.402237
chr1	11303	11330	0.0
chr1	11330	11332	0.402237
chr1	11332	11363	0.804474
chr1	11363	11371	1.20671
chr1	11371	11372	0.804474
chr1	11372	11385	0.402237
chr1	11385	11426	0.0
chr1	11426	11448	0.402237
chr1	11448	11465	0.804474
chr1	11465	11488	0.402237
chr1	11488	11496	0.0
chr1	11496	11511	0.402237
chr1	11511	11519	0.804474
chr1	11519	11533	0.402237
chr1	11533	11543	0.0
chr1	11543	11581	0.402237
chr1	11581	11876	0.0
chr1	11876	11908	0.402237
chr1	11908	11918	0.0
chr1	11918	11939	0.402237
chr1	11939	11945	0.804474
chr1	11945	11946	0.402237
chr1	11946	11954	0.0
chr1	11954	11994	0.402237
chr1	11994	11995	0.0
chr1	11995	12002	0.402237
chr1	12002	12010	0.804474
chr1	12010	12015	1.20671
chr1	12015	12020	1.60895
chr1	12020	12035	1.20671
chr1	12035	12041	0.804474
chr1	12041	12043	1.20671
chr1	12043	12051	1.60895
chr1	12051	12056	1.20671
chr1	12056	12060	0.804474
chr1	12060	12073	1.20671
chr1	12073	12076	1.60895
chr1	12076	12077	2.01119
chr1	12077	12080	1.60895
chr1	12080	12092	1.20671
chr1	12092	12100	0.804474
chr1	12100	12111	0.402237
chr1	12111	12224	0.0
chr1	12224	12271	0.402237
chr1	12271	12404	0.0
chr1	12404	12413	0.402237
chr1	12413	12445	1.20671
chr1	12445	12454	0.804474
chr1	12454	12504	0.0
chr1	12504	12523	0.402237
chr1	12523	12576	0.0
chr1	12576	12608	0.402237
chr1	12608	12636	0.0
chr1	12636	12641	0.402237
chr1	12641	12661	0.804474
chr1	12661	12663	1.20671
chr1	12663	12665	0.804474
chr1	12665	12676	1.20671
chr1	12676	12680	0.804474
chr1	12680	12697	0.402237
chr1	12697	12720	0.0
chr1	12720	12722	0.402237
chr1	12722	12749	0.804474
chr1	12749	12753	1.20671
chr1	12753	12760	0.804474
chr1	12760	12777	0.402237
chr1	12777	12793	0.0
chr1	12793	12794	0.402237
chr1	12794	12813	0.804474
chr1	12813	12833	1.20671
chr1	12833	12835	0.804474
chr1	12835	12844	0.402237
chr1	12844	12906	0.0
chr1	12906	12926	0.402237
chr1	12926	12944	0.0
chr1	12944	12970	0.402237
chr1	12970	13057	0.0
chr1	13057	13079	0.402237
chr1	13079	13105	0.0
chr1	13105	13145	0.402237
chr1	13145	13434	0.0
chr1	13434	13460	0.402237
chr1	13460	13474	0.804474
chr1	13474	13488	0.402237
chr1	13488	13490	0.0
chr1	13490	13503	0.402237
chr1	13503	13521	0.804474
chr1	13521	13524	1.20671
chr1	13524	13525	0.804474
chr1	13525	13541	1.20671
chr1	13541	13549	0.804474
chr1	13549	13564	0.402237
chr1	13564	13565	0.0
chr1	13565	13569	0.402237
chr1	13569	13593	1.20671
chr1	13593	13603	0.804474
chr1	13603	13610	0.402237
chr1	13610	13626	0.0
chr1	13626	13652	0.402237
chr1	13652	13657	0.0
chr1	13657	13672	0.402237
chr1	13672	13712	0.804474
chr1	13712	13726	0.402237
chr1	13726	13729	0.804474
chr1	13729	13754	0.402237
chr1	13754	13782	0.0
chr1	13782	13816	0.402237
chr1	13816	13846	0.0
chr1	13846	13858	0.402237
chr1	13858	13869	0.804474
chr1	13869	13899	0.402237
chr1	13899	13908	0.0
chr1	13908	13930	0.402237
chr1	13930	13940	0.0
chr1	13940	13959	0.402237
chr1	13959	14058	0.0
chr1	14058	14079	0.402237
chr1	14079	14082	0.804474
chr1	14082	14118	0.402237
chr1	14118	14137	0.0
chr1	14137	14159	0.402237
chr1	14159	14451	0.0
chr1	14451	14489	0.804474
chr1	14489	14798	0.0
chr1	14798	14820	0.402237
chr1	14820	14882	0.0
chr1	14882	14923	0.402237
chr1	14923	14953	0.0
chr1	14953	14974	0.402237
chr1	14974	15094	0.0
chr1	15094	15123	0.402237
chr1	15123	15183	0.0
chr1	15183	15208	0.402237
chr1	15208	15254	0.0
chr1	15254	15262	0.402237
chr1	15262	15280	0.804474
chr1	15280	15297	0.402237
chr1	15297	15662	0.0
chr1	15662	15682	0.402237
chr1	15682	15741	0.0
chr1	15741	15763	0.402237
chr1	15763	15912	0.0
chr1	15912	15953	0.402237
chr1	15953	16010	0.0
chr1	16010	16039	0.402237
chr1	16039	16141	0.0
chr1	16141	16166	0.402237
chr1	16166	16205	0.0
chr1	16205	16245	0.402237
chr1	16245	16329	0.0
chr1	16329	16349	0.804474
chr1	16349	16352	0.0
chr1	16352	16384	0.402237
chr1	16384	16390	0.0
chr1	16390	16421	0.402237
chr1	16421	16518	0.0
chr1	16518	16544	0.402237
chr1	16544	16669	0.0
chr1	16669	16708	0.804474
chr1	16708	16730	0.0
chr1	16730	16759	0.402237
chr1	16759	16936	0.0
chr1	16936	16976	0.402237
chr1	16976	17027	0.0
chr1	17027	17067	0.402237
chr1	17067	17145	0.0
chr1	17145	17146	0.402237
chr1	17146	17165	0.804474
chr1	17165	17217	0.402237
chr1	17217	17221	0.804474
chr1	17221	17247	0.402237
chr1	17247	17432	0.0
chr1	17432	17473	0.402237
chr1	17473	17534	0.0
chr1	17534	17572	0.402237
chr1	17572	17607	0.0
chr1	17607	17636	0.402237
chr1	17636	17700	0.0
chr1	17700	17714	0.402237
chr1	17714	17720	0.804474
chr1	17720	17732	0.402237
chr1	17732	17778	0.0
chr1	17778	17815	0.402237
chr1	17815	17827	0.0
chr1	17827	17855	0.402237
chr1	17855	17860	0.804474
chr1	17860	17866	0.402237
chr1	17866	17955	0.0
chr1	17955	17986	0.402237
chr1	17986	17990	0.0
chr1	17990	18008	0.402237
chr1	18008	18087	0.0
chr1	18087	18110	0.402237
chr1	18110	18234	0.0
chr1	18234	18272	0.402237
chr1	18272	18281	0.0
chr1	18281	18320	0.402237
chr1	18320	18443	0.0
chr1	18443	18444	0.402237
chr1	18444	18463	0.804474
chr1	18463	18465	0.402237
chr1	18465	18647	0.0
chr1	18647	18686	0.402237
chr1	18686	18748	0.0
chr1	18748	18749	0.402237
chr1	18749	18768	1.20671
chr1	18768	18775	0.804474
chr1	18775	18789	0.402237
chr1	18789	18795	0.804474
chr1	18795	18802	1.20671
chr1	18802	18826	0.804474
chr1	18826	18829	1.20671
chr1	18829	18831	0.804474
chr1	18831	18834	1.20671
chr1	18834	18842	0.804474
chr1	18842	18858	1.20671
chr1	18858	18862	0.804474
chr1	18862	18868	0.402237
chr1	18868	18901	0.0
chr1	18901	18919	0.402237
chr1	18919	19007	0.0
chr1	19007	19034	0.402237
chr1	19034	19062	0.0
chr1	19062	19138	0.402237
chr1	19138	19163	0.0
chr1	19163	19185	0.402237
chr1	19185	19280	0.0
