# Supplementary material for: Structural modularity of the XIST ribonucleoprotein complex
Source: Nat Commun. 2020 Dec 2;11:6163. doi: 10.1038/s41467-020-20040-3 (PMC7710737; doi:10.1038/s41467-020-20040-3)
Supplement: Supplementary file 6 — Source Data [file 41467_2020_20040_MOESM6_ESM.zip › sourcedata/fig2efgi/K562_AATF_2_neg_XIST_1_hsXIST.bedgraph]

chr1	0	107	0.0
chr1	107	113	0.89057
chr1	113	115	1.78114
chr1	115	116	3.56228
chr1	116	148	4.45285
chr1	148	152	3.56228
chr1	152	153	2.67171
chr1	153	154	1.78114
chr1	154	156	0.89057
chr1	156	239	0.0
chr1	239	244	0.89057
chr1	244	279	1.78114
chr1	279	285	0.89057
chr1	285	305	0.0
chr1	305	306	0.89057
chr1	306	308	2.67171
chr1	308	333	3.56228
chr1	333	337	2.67171
chr1	337	338	1.78114
chr1	338	341	0.89057
chr1	341	367	0.0
chr1	367	369	0.89057
chr1	369	399	1.78114
chr1	399	409	0.89057
chr1	409	411	0.0
chr1	411	412	0.89057
chr1	412	438	1.78114
chr1	438	441	0.89057
chr1	441	496	0.0
chr1	496	498	0.89057
chr1	498	512	1.78114
chr1	512	520	2.67171
chr1	520	524	1.78114
chr1	524	539	2.67171
chr1	539	543	1.78114
chr1	543	565	0.89057
chr1	565	604	0.0
chr1	604	605	0.89057
chr1	605	607	1.78114
chr1	607	609	2.67171
chr1	609	627	3.56228
chr1	627	636	2.67171
chr1	636	645	1.78114
chr1	645	646	0.89057
chr1	646	695	0.0
chr1	695	696	1.78114
chr1	696	697	4.45285
chr1	697	727	7.12456
chr1	727	728	6.23399
chr1	728	729	5.34342
chr1	729	730	4.45285
chr1	730	732	3.56228
chr1	732	736	2.67171
chr1	736	737	1.78114
chr1	737	740	0.89057
chr1	740	741	1.78114
chr1	741	742	2.67171
chr1	742	769	1.78114
chr1	769	781	0.89057
chr1	781	785	0.0
chr1	785	822	0.89057
chr1	822	825	2.67171
chr1	825	826	4.45285
chr1	826	842	3.56228
chr1	842	861	5.34342
chr1	861	863	4.45285
chr1	863	864	3.56228
chr1	864	865	2.67171
chr1	865	877	1.78114
chr1	877	883	0.89057
chr1	883	904	0.0
chr1	904	908	0.89057
chr1	908	922	1.78114
chr1	922	928	2.67171
chr1	928	938	3.56228
chr1	938	945	4.45285
chr1	945	947	3.56228
chr1	947	948	4.45285
chr1	948	950	3.56228
chr1	950	952	2.67171
chr1	952	958	4.45285
chr1	958	967	5.34342
chr1	967	969	6.23399
chr1	969	977	5.34342
chr1	977	986	4.45285
chr1	986	990	3.56228
chr1	990	995	1.78114
chr1	995	997	2.67171
chr1	997	998	3.56228
chr1	998	1005	2.67171
chr1	1005	1007	3.56228
chr1	1007	1009	2.67171
chr1	1009	1031	3.56228
chr1	1031	1036	2.67171
chr1	1036	1038	1.78114
chr1	1038	1064	0.89057
chr1	1064	1068	1.78114
chr1	1068	1069	3.56228
chr1	1069	1072	4.45285
chr1	1072	1077	5.34342
chr1	1077	1094	4.45285
chr1	1094	1096	5.34342
chr1	1096	1097	4.45285
chr1	1097	1099	3.56228
chr1	1099	1100	2.67171
chr1	1100	1104	1.78114
chr1	1104	1112	2.67171
chr1	1112	1135	1.78114
chr1	1135	1136	0.89057
chr1	1136	1139	0.0
chr1	1139	1153	0.89057
chr1	1153	1154	1.78114
chr1	1154	1158	2.67171
chr1	1158	1161	3.56228
chr1	1161	1172	4.45285
chr1	1172	1175	6.23399
chr1	1175	1177	7.12456
chr1	1177	1180	8.9057
chr1	1180	1187	8.01513
chr1	1187	1191	8.9057
chr1	1191	1194	8.01513
chr1	1194	1199	7.12456
chr1	1199	1200	6.23399
chr1	1200	1208	5.34342
chr1	1208	1215	1.78114
chr1	1215	1226	0.89057
chr1	1226	1232	0.0
chr1	1232	1246	0.89057
chr1	1246	1263	1.78114
chr1	1263	1273	2.67171
chr1	1273	1278	1.78114
chr1	1278	1287	2.67171
chr1	1287	1295	1.78114
chr1	1295	1303	3.56228
chr1	1303	1313	2.67171
chr1	1313	1318	3.56228
chr1	1318	1331	2.67171
chr1	1331	1335	3.56228
chr1	1335	1337	1.78114
chr1	1337	1343	2.67171
chr1	1343	1347	1.78114
chr1	1347	1348	2.67171
chr1	1348	1352	3.56228
chr1	1352	1355	4.45285
chr1	1355	1358	5.34342
chr1	1358	1361	4.45285
chr1	1361	1376	5.34342
chr1	1376	1378	4.45285
chr1	1378	1389	3.56228
chr1	1389	1393	2.67171
chr1	1393	1395	1.78114
chr1	1395	1400	0.89057
chr1	1400	1420	0.0
chr1	1420	1427	0.89057
chr1	1427	1438	1.78114
chr1	1438	1458	2.67171
chr1	1458	1467	1.78114
chr1	1467	1478	0.89057
chr1	1478	1509	0.0
chr1	1509	1531	0.89057
chr1	1531	1550	1.78114
chr1	1550	1553	0.89057
chr1	1553	1555	1.78114
chr1	1555	1562	2.67171
chr1	1562	1571	3.56228
chr1	1571	1577	2.67171
chr1	1577	1580	3.56228
chr1	1580	1586	4.45285
chr1	1586	1590	5.34342
chr1	1590	1591	6.23399
chr1	1591	1595	5.34342
chr1	1595	1600	4.45285
chr1	1600	1615	5.34342
chr1	1615	1616	4.45285
chr1	1616	1620	3.56228
chr1	1620	1630	2.67171
chr1	1630	1634	1.78114
chr1	1634	1635	2.67171
chr1	1635	1640	3.56228
chr1	1640	1641	4.45285
chr1	1641	1642	3.56228
chr1	1642	1644	2.67171
chr1	1644	1645	3.56228
chr1	1645	1648	4.45285
chr1	1648	1667	5.34342
chr1	1667	1673	4.45285
chr1	1673	1674	5.34342
chr1	1674	1680	4.45285
chr1	1680	1683	3.56228
chr1	1683	1687	1.78114
chr1	1687	1692	0.89057
chr1	1692	1694	1.78114
chr1	1694	1713	2.67171
chr1	1713	1721	1.78114
chr1	1721	1738	0.0
chr1	1738	1750	0.89057
chr1	1750	1761	1.78114
chr1	1761	1766	2.67171
chr1	1766	1777	3.56228
chr1	1777	1791	2.67171
chr1	1791	1799	1.78114
chr1	1799	1803	0.89057
chr1	1803	1806	1.78114
chr1	1806	1828	0.89057
chr1	1828	1829	1.78114
chr1	1829	1834	2.67171
chr1	1834	1841	3.56228
chr1	1841	1842	5.34342
chr1	1842	1843	6.23399
chr1	1843	1844	7.12456
chr1	1844	1847	6.23399
chr1	1847	1860	7.12456
chr1	1860	1867	6.23399
chr1	1867	1869	5.34342
chr1	1869	1870	4.45285
chr1	1870	1881	6.23399
chr1	1881	1882	5.34342
chr1	1882	1887	4.45285
chr1	1887	1894	3.56228
chr1	1894	1908	1.78114
chr1	1908	1910	0.89057
chr1	1910	1913	0.0
chr1	1913	1914	0.89057
chr1	1914	1922	1.78114
chr1	1922	1939	3.56228
chr1	1939	1942	2.67171
chr1	1942	1951	1.78114
chr1	1951	1956	0.89057
chr1	1956	2047	0.0
chr1	2047	2062	0.89057
chr1	2062	2064	1.78114
chr1	2064	2086	2.67171
chr1	2086	2097	1.78114
chr1	2097	2098	0.89057
chr1	2098	2127	1.78114
chr1	2127	2132	0.89057
chr1	2132	2137	1.78114
chr1	2137	2138	0.89057
chr1	2138	2172	1.78114
chr1	2172	2192	0.89057
chr1	2192	2214	1.78114
chr1	2214	2217	2.67171
chr1	2217	2228	1.78114
chr1	2228	2242	0.89057
chr1	2242	2278	0.0
chr1	2278	2279	0.89057
chr1	2279	2285	1.78114
chr1	2285	2317	2.67171
chr1	2317	2319	1.78114
chr1	2319	2323	0.89057
chr1	2323	2354	0.0
chr1	2354	2394	0.89057
chr1	2394	2597	0.0
chr1	2597	2599	0.89057
chr1	2599	2625	1.78114
chr1	2625	2634	2.67171
chr1	2634	2635	1.78114
chr1	2635	2663	0.89057
chr1	2663	2699	0.0
chr1	2699	2739	0.89057
chr1	2739	2779	0.0
chr1	2779	2820	0.89057
chr1	2820	3018	0.0
chr1	3018	3037	0.89057
chr1	3037	3059	2.67171
chr1	3059	3077	1.78114
chr1	3077	3082	0.0
chr1	3082	3118	0.89057
chr1	3118	3149	0.0
chr1	3149	3179	0.89057
chr1	3179	3190	1.78114
chr1	3190	3196	0.89057
chr1	3196	3218	1.78114
chr1	3218	3220	2.67171
chr1	3220	3221	1.78114
chr1	3221	3231	2.67171
chr1	3231	3235	3.56228
chr1	3235	3239	2.67171
chr1	3239	3255	1.78114
chr1	3255	3272	0.89057
chr1	3272	3304	0.0
chr1	3304	3330	0.89057
chr1	3330	3443	0.0
chr1	3443	3480	0.89057
chr1	3480	3498	0.0
chr1	3498	3530	0.89057
chr1	3530	3592	0.0
chr1	3592	3631	0.89057
chr1	3631	3743	0.0
chr1	3743	3783	0.89057
chr1	3783	3813	0.0
chr1	3813	3816	0.89057
chr1	3816	3854	1.78114
chr1	3854	3868	0.0
chr1	3868	3879	0.89057
chr1	3879	3906	1.78114
chr1	3906	3913	2.67171
chr1	3913	3920	3.56228
chr1	3920	3934	2.67171
chr1	3934	3947	1.78114
chr1	3947	3954	0.89057
chr1	3954	3998	0.0
chr1	3998	4037	1.78114
chr1	4037	4038	0.89057
chr1	4038	4053	0.0
chr1	4053	4092	0.89057
chr1	4092	4253	0.0
chr1	4253	4292	0.89057
chr1	4292	4390	0.0
chr1	4390	4429	0.89057
chr1	4429	4507	0.0
chr1	4507	4522	0.89057
chr1	4522	4547	1.78114
chr1	4547	4558	0.89057
chr1	4558	4589	0.0
chr1	4589	4594	0.89057
chr1	4594	4595	1.78114
chr1	4595	4619	2.67171
chr1	4619	4625	1.78114
chr1	4625	4629	0.89057
chr1	4629	4703	0.0
chr1	4703	4731	0.89057
chr1	4731	4737	1.78114
chr1	4737	4742	2.67171
chr1	4742	4771	1.78114
chr1	4771	4777	0.89057
chr1	4777	4816	0.0
chr1	4816	4856	0.89057
chr1	4856	5026	0.0
chr1	5026	5066	0.89057
chr1	5066	5189	0.0
chr1	5189	5220	0.89057
chr1	5220	5225	1.78114
chr1	5225	5229	2.67171
chr1	5229	5260	1.78114
chr1	5260	5266	0.89057
chr1	5266	5354	0.0
chr1	5354	5391	0.89057
chr1	5391	5394	1.78114
chr1	5394	5432	0.89057
chr1	5432	5580	0.0
chr1	5580	5597	0.89057
chr1	5597	5598	1.78114
chr1	5598	5600	2.67171
chr1	5600	5620	3.56228
chr1	5620	5623	2.67171
chr1	5623	5626	1.78114
chr1	5626	5638	2.67171
chr1	5638	5653	1.78114
chr1	5653	5666	2.67171
chr1	5666	5675	1.78114
chr1	5675	5692	0.89057
chr1	5692	5706	0.0
chr1	5706	5739	0.89057
chr1	5739	5799	0.0
chr1	5799	5824	0.89057
chr1	5824	5829	1.78114
chr1	5829	5852	0.89057
chr1	5852	5926	0.0
chr1	5926	5933	0.89057
chr1	5933	5961	1.78114
chr1	5961	5966	2.67171
chr1	5966	5968	1.78114
chr1	5968	5989	0.89057
chr1	5989	6042	0.0
chr1	6042	6082	0.89057
chr1	6082	6102	0.0
chr1	6102	6142	0.89057
chr1	6142	6189	0.0
chr1	6189	6218	0.89057
chr1	6218	6248	0.0
chr1	6248	6276	0.89057
chr1	6276	6283	1.78114
chr1	6283	6286	2.67171
chr1	6286	6313	1.78114
chr1	6313	6317	0.89057
chr1	6317	6356	0.0
chr1	6356	6359	0.89057
chr1	6359	6369	1.78114
chr1	6369	6382	2.67171
chr1	6382	6389	3.56228
chr1	6389	6397	2.67171
chr1	6397	6399	1.78114
chr1	6399	6420	0.89057
chr1	6420	6564	0.0
chr1	6564	6605	0.89057
chr1	6605	6661	0.0
chr1	6661	6694	0.89057
chr1	6694	6904	0.0
chr1	6904	6945	0.89057
chr1	6945	6948	0.0
chr1	6948	6967	0.89057
chr1	6967	6987	1.78114
chr1	6987	6991	0.89057
chr1	6991	6997	1.78114
chr1	6997	7008	2.67171
chr1	7008	7032	1.78114
chr1	7032	7038	0.89057
chr1	7038	7190	0.0
chr1	7190	7203	0.89057
chr1	7203	7229	1.78114
chr1	7229	7244	0.89057
chr1	7244	7260	0.0
chr1	7260	7296	0.89057
chr1	7296	7310	0.0
chr1	7310	7350	0.89057
chr1	7350	7396	0.0
chr1	7396	7435	0.89057
chr1	7435	7492	0.0
chr1	7492	7533	0.89057
chr1	7533	7681	0.0
chr1	7681	7701	0.89057
chr1	7701	7715	2.67171
chr1	7715	7721	3.56228
chr1	7721	7737	2.67171
chr1	7737	7742	1.78114
chr1	7742	7745	0.89057
chr1	7745	7750	1.78114
chr1	7750	7785	0.89057
chr1	7785	8028	0.0
chr1	8028	8068	0.89057
chr1	8068	8487	0.0
chr1	8487	8528	0.89057
chr1	8528	8549	0.0
chr1	8549	8571	0.89057
chr1	8571	8589	1.78114
chr1	8589	8591	0.89057
chr1	8591	8607	1.78114
chr1	8607	8629	0.89057
chr1	8629	8718	0.0
chr1	8718	8757	0.89057
chr1	8757	8758	0.0
chr1	8758	8775	0.89057
chr1	8775	8791	1.78114
chr1	8791	8816	0.89057
chr1	8816	8836	0.0
chr1	8836	8841	0.89057
chr1	8841	8843	1.78114
chr1	8843	8847	2.67171
chr1	8847	8856	3.56228
chr1	8856	8875	4.45285
chr1	8875	8882	3.56228
chr1	8882	8883	2.67171
chr1	8883	8885	1.78114
chr1	8885	8894	0.89057
chr1	8894	8897	1.78114
chr1	8897	8920	0.89057
chr1	8920	8938	0.0
chr1	8938	8970	0.89057
chr1	8970	9001	0.0
chr1	9001	9002	0.89057
chr1	9002	9008	2.67171
chr1	9008	9020	3.56228
chr1	9020	9025	2.67171
chr1	9025	9039	3.56228
chr1	9039	9043	2.67171
chr1	9043	9065	0.89057
chr1	9065	9176	0.0
chr1	9176	9177	0.89057
chr1	9177	9182	1.78114
chr1	9182	9211	2.67171
chr1	9211	9217	1.78114
chr1	9217	9220	0.89057
chr1	9220	9258	0.0
chr1	9258	9270	0.89057
chr1	9270	9273	1.78114
chr1	9273	9282	2.67171
chr1	9282	9297	3.56228
chr1	9297	9311	2.67171
chr1	9311	9312	1.78114
chr1	9312	9322	0.89057
chr1	9322	9323	1.78114
chr1	9323	9402	0.89057
chr1	9402	9426	0.0
chr1	9426	9430	0.89057
chr1	9430	9452	1.78114
chr1	9452	9467	2.67171
chr1	9467	9471	1.78114
chr1	9471	9492	0.89057
chr1	9492	9519	0.0
chr1	9519	9558	0.89057
chr1	9558	9603	0.0
chr1	9603	9642	0.89057
chr1	9642	9678	0.0
chr1	9678	9712	0.89057
chr1	9712	9826	0.0
chr1	9826	9846	0.89057
chr1	9846	9860	1.78114
chr1	9860	9886	2.67171
chr1	9886	9895	1.78114
chr1	9895	9900	2.67171
chr1	9900	9901	1.78114
chr1	9901	9918	0.89057
chr1	9918	9922	1.78114
chr1	9922	9959	0.89057
chr1	9959	10019	0.0
chr1	10019	10060	0.89057
chr1	10060	10076	0.0
chr1	10076	10116	0.89057
chr1	10116	10129	0.0
chr1	10129	10145	0.89057
chr1	10145	10146	1.78114
chr1	10146	10148	2.67171
chr1	10148	10166	3.56228
chr1	10166	10170	2.67171
chr1	10170	10174	1.78114
chr1	10174	10186	2.67171
chr1	10186	10208	0.89057
chr1	10208	10428	0.0
chr1	10428	10467	0.89057
chr1	10467	10582	0.0
chr1	10582	10583	1.78114
chr1	10583	10584	2.67171
chr1	10584	10585	3.56228
chr1	10585	10600	4.45285
chr1	10600	10611	5.34342
chr1	10611	10614	4.45285
chr1	10614	10615	5.34342
chr1	10615	10619	4.45285
chr1	10619	10640	1.78114
chr1	10640	10654	0.89057
chr1	10654	10658	0.0
chr1	10658	10660	0.89057
chr1	10660	10665	2.67171
chr1	10665	10689	3.56228
chr1	10689	10691	2.67171
chr1	10691	10698	1.78114
chr1	10698	10701	0.89057
chr1	10701	10703	1.78114
chr1	10703	10741	0.89057
chr1	10741	10857	0.0
chr1	10857	10890	0.89057
chr1	10890	10896	1.78114
chr1	10896	10930	0.89057
chr1	10930	11011	0.0
chr1	11011	11012	0.89057
chr1	11012	11015	1.78114
chr1	11015	11052	2.67171
chr1	11052	11053	1.78114
chr1	11053	11056	0.89057
chr1	11056	11110	0.0
chr1	11110	11150	0.89057
chr1	11150	11175	0.0
chr1	11175	11193	0.89057
chr1	11193	11211	1.78114
chr1	11211	11213	2.67171
chr1	11213	11233	1.78114
chr1	11233	11252	0.89057
chr1	11252	11266	0.0
chr1	11266	11307	0.89057
chr1	11307	11372	0.0
chr1	11372	11402	0.89057
chr1	11402	11444	0.0
chr1	11444	11484	0.89057
chr1	11484	11517	0.0
chr1	11517	11558	0.89057
chr1	11558	11573	0.0
chr1	11573	11612	0.89057
chr1	11612	11643	0.0
chr1	11643	11659	0.89057
chr1	11659	11682	1.78114
chr1	11682	11699	0.89057
chr1	11699	11821	0.0
chr1	11821	11859	0.89057
chr1	11859	11890	0.0
chr1	11890	11905	0.89057
chr1	11905	11930	1.78114
chr1	11930	11944	0.89057
chr1	11944	11972	0.0
chr1	11972	11973	0.89057
chr1	11973	11979	1.78114
chr1	11979	11996	2.67171
chr1	11996	12010	1.78114
chr1	12010	12012	2.67171
chr1	12012	12014	1.78114
chr1	12014	12020	2.67171
chr1	12020	12022	1.78114
chr1	12022	12051	2.67171
chr1	12051	12054	1.78114
chr1	12054	12055	0.89057
chr1	12055	12191	0.0
chr1	12191	12192	0.89057
chr1	12192	12216	1.78114
chr1	12216	12229	0.89057
chr1	12229	12232	1.78114
chr1	12232	12235	0.89057
chr1	12235	12238	1.78114
chr1	12238	12270	2.67171
chr1	12270	12274	1.78114
chr1	12274	12278	0.89057
chr1	12278	12289	0.0
chr1	12289	12319	0.89057
chr1	12319	12334	0.0
chr1	12334	12335	0.89057
chr1	12335	12337	1.78114
chr1	12337	12353	2.67171
chr1	12353	12368	3.56228
chr1	12368	12370	4.45285
chr1	12370	12373	3.56228
chr1	12373	12376	2.67171
chr1	12376	12383	1.78114
chr1	12383	12392	2.67171
chr1	12392	12409	1.78114
chr1	12409	12415	0.89057
chr1	12415	12451	0.0
chr1	12451	12480	0.89057
chr1	12480	12540	0.0
chr1	12540	12581	0.89057
chr1	12581	12612	0.0
chr1	12612	12618	0.89057
chr1	12618	12622	1.78114
chr1	12622	12635	2.67171
chr1	12635	12637	3.56228
chr1	12637	12640	4.45285
chr1	12640	12645	5.34342
chr1	12645	12651	6.23399
chr1	12651	12659	5.34342
chr1	12659	12662	4.45285
chr1	12662	12675	3.56228
chr1	12675	12676	2.67171
chr1	12676	12681	1.78114
chr1	12681	12684	0.89057
chr1	12684	12690	0.0
chr1	12690	12692	0.89057
chr1	12692	12717	1.78114
chr1	12717	12727	2.67171
chr1	12727	12728	4.45285
chr1	12728	12729	5.34342
chr1	12729	12732	4.45285
chr1	12732	12755	3.56228
chr1	12755	12760	2.67171
chr1	12760	12761	1.78114
chr1	12761	12782	0.0
chr1	12782	12790	0.89057
chr1	12790	12792	1.78114
chr1	12792	12822	2.67171
chr1	12822	12830	1.78114
chr1	12830	12832	0.89057
chr1	12832	12840	0.0
chr1	12840	12872	0.89057
chr1	12872	12875	1.78114
chr1	12875	12911	0.89057
chr1	12911	12913	1.78114
chr1	12913	12951	0.89057
chr1	12951	13003	0.0
chr1	13003	13014	0.89057
chr1	13014	13040	1.78114
chr1	13040	13080	0.89057
chr1	13080	13086	0.0
chr1	13086	13127	0.89057
chr1	13127	13135	0.0
chr1	13135	13169	0.89057
chr1	13169	13209	1.78114
chr1	13209	13212	0.89057
chr1	13212	13316	0.0
chr1	13316	13333	0.89057
chr1	13333	13357	1.78114
chr1	13357	13359	0.89057
chr1	13359	13372	1.78114
chr1	13372	13400	0.89057
chr1	13400	13425	0.0
chr1	13425	13431	0.89057
chr1	13431	13446	1.78114
chr1	13446	13449	0.89057
chr1	13449	13451	1.78114
chr1	13451	13471	0.89057
chr1	13471	13484	2.67171
chr1	13484	13489	3.56228
chr1	13489	13507	2.67171
chr1	13507	13508	3.56228
chr1	13508	13511	4.45285
chr1	13511	13524	3.56228
chr1	13524	13539	2.67171
chr1	13539	13547	1.78114
chr1	13547	13548	0.89057
chr1	13548	13595	0.0
chr1	13595	13615	0.89057
chr1	13615	13624	2.67171
chr1	13624	13629	3.56228
chr1	13629	13635	4.45285
chr1	13635	13652	3.56228
chr1	13652	13655	2.67171
chr1	13655	13659	1.78114
chr1	13659	13670	0.89057
chr1	13670	13762	0.0
chr1	13762	13773	0.89057
chr1	13773	13786	1.78114
chr1	13786	13803	3.56228
chr1	13803	13814	2.67171
chr1	13814	13829	0.0
chr1	13829	13831	0.89057
chr1	13831	13849	1.78114
chr1	13849	13860	2.67171
chr1	13860	13868	3.56228
chr1	13868	13872	2.67171
chr1	13872	13883	1.78114
chr1	13883	13884	0.89057
chr1	13884	14079	0.0
chr1	14079	14118	0.89057
chr1	14118	14294	0.0
chr1	14294	14295	0.89057
chr1	14295	14316	1.78114
chr1	14316	14319	2.67171
chr1	14319	14321	3.56228
chr1	14321	14333	4.45285
chr1	14333	14355	2.67171
chr1	14355	14359	1.78114
chr1	14359	14362	0.89057
chr1	14362	14377	0.0
chr1	14377	14417	1.78114
chr1	14417	14644	0.0
chr1	14644	14685	0.89057
chr1	14685	14755	0.0
chr1	14755	14795	0.89057
chr1	14795	14807	0.0
chr1	14807	14843	0.89057
chr1	14843	14922	0.0
chr1	14922	14945	0.89057
chr1	14945	14961	1.78114
chr1	14961	14969	0.89057
chr1	14969	14973	1.78114
chr1	14973	14986	2.67171
chr1	14986	15008	1.78114
chr1	15008	15013	0.89057
chr1	15013	15089	0.0
chr1	15089	15129	0.89057
chr1	15129	15139	0.0
chr1	15139	15142	0.89057
chr1	15142	15143	1.78114
chr1	15143	15149	2.67171
chr1	15149	15151	3.56228
chr1	15151	15160	4.45285
chr1	15160	15179	5.34342
chr1	15179	15182	4.45285
chr1	15182	15183	3.56228
chr1	15183	15188	2.67171
chr1	15188	15191	1.78114
chr1	15191	15199	0.89057
chr1	15199	15224	0.0
chr1	15224	15264	0.89057
chr1	15264	15273	0.0
chr1	15273	15290	0.89057
chr1	15290	15314	1.78114
chr1	15314	15330	0.89057
chr1	15330	15554	0.0
chr1	15554	15588	0.89057
chr1	15588	15635	0.0
chr1	15635	15651	0.89057
chr1	15651	15676	1.78114
chr1	15676	15682	0.89057
chr1	15682	15850	0.0
chr1	15850	15889	0.89057
chr1	15889	15918	0.0
chr1	15918	15950	0.89057
chr1	15950	15957	0.0
chr1	15957	15997	0.89057
chr1	15997	16184	0.0
chr1	16184	16198	0.89057
chr1	16198	16215	1.78114
chr1	16215	16224	2.67171
chr1	16224	16234	1.78114
chr1	16234	16235	0.89057
chr1	16235	16319	0.0
chr1	16319	16358	0.89057
chr1	16358	16397	0.0
chr1	16397	16436	0.89057
chr1	16436	16558	0.0
chr1	16558	16596	0.89057
chr1	16596	16782	0.0
chr1	16782	16784	0.89057
chr1	16784	16822	1.78114
chr1	16822	16823	0.89057
chr1	16823	16825	1.78114
chr1	16825	16843	0.89057
chr1	16843	16884	0.0
chr1	16884	16924	0.89057
chr1	16924	16945	0.0
chr1	16945	16953	0.89057
chr1	16953	16979	1.78114
chr1	16979	16992	0.89057
chr1	16992	17087	0.0
chr1	17087	17119	0.89057
chr1	17119	17123	1.78114
chr1	17123	17126	2.67171
chr1	17126	17146	1.78114
chr1	17146	17147	2.67171
chr1	17147	17159	3.56228
chr1	17159	17163	2.67171
chr1	17163	17176	1.78114
chr1	17176	17180	0.89057
chr1	17180	17194	0.0
chr1	17194	17234	0.89057
chr1	17234	17531	0.0
chr1	17531	17545	0.89057
chr1	17545	17546	2.67171
chr1	17546	17571	3.56228
chr1	17571	17576	2.67171
chr1	17576	17586	1.78114
chr1	17586	17592	0.0
chr1	17592	17633	0.89057
chr1	17633	17886	0.0
chr1	17886	17887	1.78114
chr1	17887	17889	2.67171
chr1	17889	17910	3.56228
chr1	17910	17917	4.45285
chr1	17917	17921	3.56228
chr1	17921	17927	2.67171
chr1	17927	17929	0.89057
chr1	17929	17930	2.67171
chr1	17930	17938	3.56228
chr1	17938	17969	2.67171
chr1	17969	18099	0.0
chr1	18099	18138	0.89057
chr1	18138	18149	0.0
chr1	18149	18151	0.89057
chr1	18151	18180	1.78114
chr1	18180	18187	2.67171
chr1	18187	18191	1.78114
chr1	18191	18192	0.89057
chr1	18192	18220	1.78114
chr1	18220	18226	0.89057
chr1	18226	18229	1.78114
chr1	18229	18264	0.89057
chr1	18264	18306	0.0
chr1	18306	18346	0.89057
chr1	18346	18352	0.0
chr1	18352	18386	0.89057
chr1	18386	18444	0.0
chr1	18444	18473	1.78114
chr1	18473	18482	2.67171
chr1	18482	18514	0.89057
chr1	18514	18519	0.0
chr1	18519	18559	0.89057
chr1	18559	18670	0.0
chr1	18670	18685	0.89057
chr1	18685	18702	1.78114
chr1	18702	18709	2.67171
chr1	18709	18726	1.78114
chr1	18726	18740	0.89057
chr1	18740	18752	0.0
chr1	18752	18791	0.89057
chr1	18791	18800	0.0
chr1	18800	18822	0.89057
chr1	18822	18836	1.78114
chr1	18836	18861	0.89057
chr1	18861	18904	0.0
chr1	18904	18944	0.89057
chr1	18944	19005	0.0
chr1	19005	19046	0.89057
chr1	19046	19066	0.0
chr1	19066	19105	0.89057
chr1	19105	19142	0.0
chr1	19142	19160	0.89057
chr1	19160	19165	2.67171
chr1	19165	19174	3.56228
chr1	19174	19182	4.45285
chr1	19182	19201	3.56228
chr1	19201	19205	1.78114
chr1	19205	19214	0.89057
chr1	19214	19280	0.0
