# Supplementary material for: Structural modularity of the XIST ribonucleoprotein complex
Source: Nat Commun. 2020 Dec 2;11:6163. doi: 10.1038/s41467-020-20040-3 (PMC7710737; doi:10.1038/s41467-020-20040-3)
Supplement: Supplementary file 6 — Source Data [file 41467_2020_20040_MOESM6_ESM.zip › sourcedata/fig2efgi/K562_HNRNPL_0_neg_XIST_1_hsXIST.bedgraph]

chr1	0	48	0.0
chr1	48	51	0.569167
chr1	51	53	0.75889
chr1	53	58	0.948613
chr1	58	67	1.13833
chr1	67	69	1.32806
chr1	69	70	1.51778
chr1	70	71	1.7075
chr1	71	86	1.89723
chr1	86	87	1.32806
chr1	87	90	1.51778
chr1	90	92	1.32806
chr1	92	96	1.13833
chr1	96	103	0.948613
chr1	103	106	1.13833
chr1	106	107	0.948613
chr1	107	110	0.569167
chr1	110	113	0.379445
chr1	113	114	0.569167
chr1	114	115	0.75889
chr1	115	116	0.948613
chr1	116	119	1.89723
chr1	119	126	2.08695
chr1	126	127	1.89723
chr1	127	141	2.08695
chr1	141	152	1.89723
chr1	152	153	1.7075
chr1	153	155	1.51778
chr1	155	159	0.75889
chr1	159	160	0.948613
chr1	160	163	1.13833
chr1	163	166	1.32806
chr1	166	190	1.13833
chr1	190	193	1.32806
chr1	193	194	1.13833
chr1	194	197	0.948613
chr1	197	198	0.75889
chr1	198	199	0.569167
chr1	199	200	0.379445
chr1	200	202	0.75889
chr1	202	216	0.569167
chr1	216	218	0.75889
chr1	218	229	0.948613
chr1	229	234	0.75889
chr1	234	239	0.569167
chr1	239	252	0.379445
chr1	252	257	0.189723
chr1	257	260	0.0
chr1	260	261	0.569167
chr1	261	279	0.75889
chr1	279	282	0.948613
chr1	282	289	1.32806
chr1	289	290	1.51778
chr1	290	295	1.89723
chr1	295	299	2.08695
chr1	299	303	1.89723
chr1	303	304	2.08695
chr1	304	305	2.27667
chr1	305	306	2.46639
chr1	306	307	2.84584
chr1	307	308	3.22528
chr1	308	309	3.415
chr1	309	311	3.60473
chr1	311	318	3.98417
chr1	318	321	3.79445
chr1	321	323	3.22528
chr1	323	324	3.415
chr1	324	326	3.60473
chr1	326	329	3.98417
chr1	329	330	3.60473
chr1	330	331	3.79445
chr1	331	335	3.60473
chr1	335	341	3.03556
chr1	341	342	3.415
chr1	342	345	2.84584
chr1	345	348	2.08695
chr1	348	349	1.89723
chr1	349	350	2.08695
chr1	350	362	1.7075
chr1	362	363	1.51778
chr1	363	365	1.32806
chr1	365	367	0.948613
chr1	367	368	1.13833
chr1	368	369	1.32806
chr1	369	370	1.13833
chr1	370	374	1.32806
chr1	374	383	0.948613
chr1	383	386	0.75889
chr1	386	407	0.569167
chr1	407	409	0.948613
chr1	409	411	1.13833
chr1	411	412	1.89723
chr1	412	426	2.08695
chr1	426	429	2.27667
chr1	429	432	2.46639
chr1	432	443	2.65612
chr1	443	444	2.46639
chr1	444	446	2.27667
chr1	446	448	1.51778
chr1	448	450	1.32806
chr1	450	451	0.75889
chr1	451	452	1.51778
chr1	452	453	1.7075
chr1	453	454	1.89723
chr1	454	458	2.08695
chr1	458	462	2.27667
chr1	462	470	1.89723
chr1	470	490	1.7075
chr1	490	491	0.75889
chr1	491	492	0.569167
chr1	492	493	0.379445
chr1	493	494	0.189723
chr1	494	495	0.379445
chr1	495	496	1.51778
chr1	496	497	2.08695
chr1	497	498	1.89723
chr1	498	502	2.08695
chr1	502	510	2.27667
chr1	510	511	2.46639
chr1	511	513	2.65612
chr1	513	517	2.84584
chr1	517	519	3.03556
chr1	519	530	3.22528
chr1	530	532	3.415
chr1	532	534	3.22528
chr1	534	535	2.27667
chr1	535	537	1.7075
chr1	537	541	1.51778
chr1	541	549	1.32806
chr1	549	554	0.948613
chr1	554	556	1.13833
chr1	556	561	0.75889
chr1	561	589	0.948613
chr1	589	591	0.75889
chr1	591	593	0.569167
chr1	593	600	0.379445
chr1	600	603	0.189723
chr1	603	606	1.13833
chr1	606	611	1.32806
chr1	611	636	1.51778
chr1	636	642	1.32806
chr1	642	644	0.569167
chr1	644	645	0.379445
chr1	645	650	0.189723
chr1	650	651	0.379445
chr1	651	653	1.32806
chr1	653	671	1.89723
chr1	671	672	2.08695
chr1	672	685	2.27667
chr1	685	689	1.89723
chr1	689	690	1.7075
chr1	690	692	0.75889
chr1	692	694	0.379445
chr1	694	695	0.569167
chr1	695	696	1.51778
chr1	696	697	2.46639
chr1	697	703	2.65612
chr1	703	707	2.84584
chr1	707	710	2.65612
chr1	710	728	2.46639
chr1	728	732	2.27667
chr1	732	733	2.08695
chr1	733	734	1.89723
chr1	734	735	1.32806
chr1	735	736	0.379445
chr1	736	740	0.189723
chr1	740	742	0.75889
chr1	742	745	0.569167
chr1	745	748	0.75889
chr1	748	762	0.948613
chr1	762	764	1.32806
chr1	764	769	1.51778
chr1	769	771	1.89723
chr1	771	779	1.7075
chr1	779	780	1.32806
chr1	780	784	1.51778
chr1	784	787	1.32806
chr1	787	789	1.13833
chr1	789	794	1.32806
chr1	794	795	1.13833
chr1	795	801	1.32806
chr1	801	803	1.13833
chr1	803	806	0.948613
chr1	806	819	0.569167
chr1	819	822	0.379445
chr1	822	823	0.75889
chr1	823	824	0.948613
chr1	824	825	1.13833
chr1	825	828	1.89723
chr1	828	830	1.7075
chr1	830	831	1.89723
chr1	831	833	2.08695
chr1	833	839	1.89723
chr1	839	840	2.08695
chr1	840	841	2.27667
chr1	841	842	2.46639
chr1	842	856	2.65612
chr1	856	861	2.84584
chr1	861	862	2.46639
chr1	862	863	2.27667
chr1	863	868	1.32806
chr1	868	869	1.51778
chr1	869	877	1.13833
chr1	877	879	0.75889
chr1	879	887	0.379445
chr1	887	889	0.569167
chr1	889	891	0.75889
chr1	891	895	1.13833
chr1	895	896	0.948613
chr1	896	900	1.13833
chr1	900	905	1.32806
chr1	905	906	1.51778
chr1	906	907	1.32806
chr1	907	909	2.08695
chr1	909	913	2.27667
chr1	913	914	2.65612
chr1	914	917	3.03556
chr1	917	918	3.415
chr1	918	924	3.79445
chr1	924	926	3.98417
chr1	926	928	3.79445
chr1	928	929	3.60473
chr1	929	938	3.22528
chr1	938	940	3.60473
chr1	940	943	3.79445
chr1	943	944	3.98417
chr1	944	946	3.79445
chr1	946	948	3.03556
chr1	948	950	2.84584
chr1	950	951	2.65612
chr1	951	952	2.84584
chr1	952	953	2.46639
chr1	953	954	2.27667
chr1	954	961	1.51778
chr1	961	962	1.7075
chr1	962	963	1.51778
chr1	963	972	1.89723
chr1	972	973	2.27667
chr1	973	974	2.46639
chr1	974	975	2.65612
chr1	975	977	3.03556
chr1	977	979	2.65612
chr1	979	982	2.46639
chr1	982	984	2.65612
chr1	984	986	2.84584
chr1	986	991	3.03556
chr1	991	993	3.22528
chr1	993	998	4.36362
chr1	998	999	4.55334
chr1	999	1005	3.98417
chr1	1005	1006	4.17389
chr1	1006	1010	4.36362
chr1	1010	1012	3.98417
chr1	1012	1013	3.79445
chr1	1013	1016	2.84584
chr1	1016	1021	2.65612
chr1	1021	1022	2.46639
chr1	1022	1024	2.27667
chr1	1024	1025	2.08695
chr1	1025	1032	1.7075
chr1	1032	1036	0.569167
chr1	1036	1043	0.379445
chr1	1043	1045	0.189723
chr1	1045	1060	0.0
chr1	1060	1064	0.189723
chr1	1064	1067	0.569167
chr1	1067	1068	0.948613
chr1	1068	1070	1.13833
chr1	1070	1073	1.32806
chr1	1073	1074	1.51778
chr1	1074	1075	1.7075
chr1	1075	1077	2.08695
chr1	1077	1079	2.27667
chr1	1079	1084	2.46639
chr1	1084	1090	2.65612
chr1	1090	1091	2.84584
chr1	1091	1093	3.03556
chr1	1093	1095	3.415
chr1	1095	1097	3.60473
chr1	1097	1098	3.415
chr1	1098	1099	3.22528
chr1	1099	1102	3.415
chr1	1102	1103	3.79445
chr1	1103	1106	3.98417
chr1	1106	1109	3.22528
chr1	1109	1110	3.415
chr1	1110	1113	3.22528
chr1	1113	1116	2.84584
chr1	1116	1118	2.65612
chr1	1118	1119	2.46639
chr1	1119	1123	2.65612
chr1	1123	1128	2.46639
chr1	1128	1130	2.27667
chr1	1130	1131	2.46639
chr1	1131	1132	3.22528
chr1	1132	1133	2.84584
chr1	1133	1134	3.22528
chr1	1134	1136	3.79445
chr1	1136	1139	3.98417
chr1	1139	1141	4.17389
chr1	1141	1142	3.79445
chr1	1142	1148	3.415
chr1	1148	1150	3.22528
chr1	1150	1151	3.415
chr1	1151	1152	3.22528
chr1	1152	1153	3.60473
chr1	1153	1157	3.79445
chr1	1157	1158	3.60473
chr1	1158	1159	3.79445
chr1	1159	1160	3.98417
chr1	1160	1163	4.17389
chr1	1163	1168	4.55334
chr1	1168	1171	3.415
chr1	1171	1172	3.60473
chr1	1172	1174	2.84584
chr1	1174	1175	3.03556
chr1	1175	1177	2.84584
chr1	1177	1178	2.65612
chr1	1178	1191	2.46639
chr1	1191	1197	2.08695
chr1	1197	1198	2.27667
chr1	1198	1202	1.7075
chr1	1202	1203	1.51778
chr1	1203	1204	2.08695
chr1	1204	1209	2.46639
chr1	1209	1210	2.65612
chr1	1210	1211	2.46639
chr1	1211	1212	2.27667
chr1	1212	1217	2.08695
chr1	1217	1219	2.27667
chr1	1219	1220	2.46639
chr1	1220	1221	2.65612
chr1	1221	1222	2.84584
chr1	1222	1223	3.03556
chr1	1223	1228	3.22528
chr1	1228	1230	2.84584
chr1	1230	1231	2.65612
chr1	1231	1236	2.84584
chr1	1236	1238	2.65612
chr1	1238	1240	2.84584
chr1	1240	1241	2.65612
chr1	1241	1242	2.46639
chr1	1242	1243	2.08695
chr1	1243	1247	1.89723
chr1	1247	1253	1.7075
chr1	1253	1256	1.89723
chr1	1256	1258	1.7075
chr1	1258	1260	1.13833
chr1	1260	1262	0.948613
chr1	1262	1269	0.75889
chr1	1269	1272	0.569167
chr1	1272	1275	0.75889
chr1	1275	1276	0.948613
chr1	1276	1282	0.75889
chr1	1282	1283	0.569167
chr1	1283	1285	0.75889
chr1	1285	1286	1.13833
chr1	1286	1291	1.32806
chr1	1291	1296	1.13833
chr1	1296	1305	1.7075
chr1	1305	1307	1.89723
chr1	1307	1311	2.08695
chr1	1311	1313	2.27667
chr1	1313	1315	2.08695
chr1	1315	1322	2.65612
chr1	1322	1323	2.46639
chr1	1323	1324	3.03556
chr1	1324	1326	3.79445
chr1	1326	1327	3.98417
chr1	1327	1330	4.17389
chr1	1330	1332	4.36362
chr1	1332	1334	4.55334
chr1	1334	1335	4.93279
chr1	1335	1341	4.55334
chr1	1341	1342	4.93279
chr1	1342	1343	5.12251
chr1	1343	1344	5.31223
chr1	1344	1346	5.12251
chr1	1346	1348	4.93279
chr1	1348	1349	5.12251
chr1	1349	1350	5.31223
chr1	1350	1354	5.12251
chr1	1354	1355	4.55334
chr1	1355	1358	4.74306
chr1	1358	1359	4.93279
chr1	1359	1362	5.12251
chr1	1362	1363	4.36362
chr1	1363	1364	3.415
chr1	1364	1365	3.22528
chr1	1365	1366	2.84584
chr1	1366	1371	2.65612
chr1	1371	1380	1.89723
chr1	1380	1381	1.51778
chr1	1381	1382	1.32806
chr1	1382	1385	1.13833
chr1	1385	1387	0.948613
chr1	1387	1391	0.569167
chr1	1391	1393	0.75889
chr1	1393	1396	0.569167
chr1	1396	1398	0.379445
chr1	1398	1402	0.189723
chr1	1402	1420	0.379445
chr1	1420	1425	0.75889
chr1	1425	1430	0.948613
chr1	1430	1432	0.75889
chr1	1432	1437	0.948613
chr1	1437	1438	1.13833
chr1	1438	1439	1.32806
chr1	1439	1441	1.13833
chr1	1441	1451	1.32806
chr1	1451	1458	1.51778
chr1	1458	1464	1.13833
chr1	1464	1467	0.948613
chr1	1467	1471	1.13833
chr1	1471	1472	0.948613
chr1	1472	1477	0.569167
chr1	1477	1480	0.379445
chr1	1480	1485	0.189723
chr1	1485	1486	0.379445
chr1	1486	1491	0.569167
chr1	1491	1505	0.75889
chr1	1505	1515	0.569167
chr1	1515	1518	0.75889
chr1	1518	1519	0.948613
chr1	1519	1523	1.13833
chr1	1523	1524	0.948613
chr1	1524	1529	0.75889
chr1	1529	1540	0.569167
chr1	1540	1553	0.75889
chr1	1553	1554	0.948613
chr1	1554	1556	0.75889
chr1	1556	1565	0.569167
chr1	1565	1568	0.75889
chr1	1568	1575	0.948613
chr1	1575	1587	1.13833
chr1	1587	1588	1.32806
chr1	1588	1590	1.7075
chr1	1590	1593	1.51778
chr1	1593	1597	1.7075
chr1	1597	1603	1.51778
chr1	1603	1607	1.7075
chr1	1607	1608	1.51778
chr1	1608	1609	1.7075
chr1	1609	1611	1.89723
chr1	1611	1613	2.27667
chr1	1613	1616	2.08695
chr1	1616	1625	1.89723
chr1	1625	1626	1.7075
chr1	1626	1627	2.08695
chr1	1627	1628	1.89723
chr1	1628	1632	2.08695
chr1	1632	1636	1.89723
chr1	1636	1638	2.08695
chr1	1638	1641	2.46639
chr1	1641	1642	2.65612
chr1	1642	1645	2.84584
chr1	1645	1646	3.22528
chr1	1646	1648	2.84584
chr1	1648	1650	3.03556
chr1	1650	1656	2.65612
chr1	1656	1659	2.84584
chr1	1659	1665	3.03556
chr1	1665	1669	2.27667
chr1	1669	1670	2.46639
chr1	1670	1672	2.65612
chr1	1672	1677	2.46639
chr1	1677	1678	2.27667
chr1	1678	1681	1.89723
chr1	1681	1683	1.7075
chr1	1683	1684	1.51778
chr1	1684	1691	1.7075
chr1	1691	1695	1.51778
chr1	1695	1698	1.32806
chr1	1698	1704	1.51778
chr1	1704	1708	1.7075
chr1	1708	1716	1.32806
chr1	1716	1717	1.13833
chr1	1717	1719	0.948613
chr1	1719	1720	1.13833
chr1	1720	1723	1.32806
chr1	1723	1724	1.13833
chr1	1724	1725	1.32806
chr1	1725	1731	1.13833
chr1	1731	1738	1.32806
chr1	1738	1739	1.51778
chr1	1739	1743	1.7075
chr1	1743	1750	1.51778
chr1	1750	1751	1.7075
chr1	1751	1757	1.89723
chr1	1757	1759	1.7075
chr1	1759	1765	1.13833
chr1	1765	1767	1.32806
chr1	1767	1768	1.51778
chr1	1768	1769	1.89723
chr1	1769	1770	1.7075
chr1	1770	1771	1.89723
chr1	1771	1774	2.08695
chr1	1774	1775	2.46639
chr1	1775	1776	2.27667
chr1	1776	1777	2.46639
chr1	1777	1778	2.27667
chr1	1778	1785	2.46639
chr1	1785	1798	2.65612
chr1	1798	1799	2.84584
chr1	1799	1802	3.03556
chr1	1802	1806	2.84584
chr1	1806	1807	2.65612
chr1	1807	1809	2.27667
chr1	1809	1810	2.08695
chr1	1810	1811	1.89723
chr1	1811	1812	1.7075
chr1	1812	1815	1.51778
chr1	1815	1817	1.13833
chr1	1817	1818	0.948613
chr1	1818	1819	1.13833
chr1	1819	1823	1.32806
chr1	1823	1834	1.13833
chr1	1834	1837	1.32806
chr1	1837	1838	1.13833
chr1	1838	1840	0.948613
chr1	1840	1841	1.13833
chr1	1841	1847	1.7075
chr1	1847	1848	1.89723
chr1	1848	1852	2.08695
chr1	1852	1855	2.27667
chr1	1855	1856	2.46639
chr1	1856	1857	2.65612
chr1	1857	1858	2.46639
chr1	1858	1859	2.27667
chr1	1859	1865	2.46639
chr1	1865	1866	2.27667
chr1	1866	1867	2.65612
chr1	1867	1869	2.27667
chr1	1869	1870	2.46639
chr1	1870	1871	2.84584
chr1	1871	1878	3.22528
chr1	1878	1879	3.03556
chr1	1879	1880	2.84584
chr1	1880	1885	2.65612
chr1	1885	1891	2.27667
chr1	1891	1894	2.08695
chr1	1894	1896	1.51778
chr1	1896	1898	1.89723
chr1	1898	1905	1.7075
chr1	1905	1906	1.32806
chr1	1906	1907	1.13833
chr1	1907	1908	0.75889
chr1	1908	1910	0.948613
chr1	1910	1935	0.569167
chr1	1935	1941	0.189723
chr1	1941	1946	0.379445
chr1	1946	1947	0.569167
chr1	1947	1952	0.379445
chr1	1952	1979	0.569167
chr1	1979	1985	0.379445
chr1	1985	1991	0.189723
chr1	1991	2047	0.0
chr1	2047	2048	0.189723
chr1	2048	2054	0.379445
chr1	2054	2064	0.569167
chr1	2064	2077	0.75889
chr1	2077	2086	0.948613
chr1	2086	2091	0.75889
chr1	2091	2093	0.569167
chr1	2093	2096	0.379445
chr1	2096	2097	0.569167
chr1	2097	2113	0.75889
chr1	2113	2115	0.948613
chr1	2115	2119	0.75889
chr1	2119	2120	0.948613
chr1	2120	2122	1.13833
chr1	2122	2131	0.948613
chr1	2131	2135	1.13833
chr1	2135	2152	0.75889
chr1	2152	2158	0.569167
chr1	2158	2163	0.189723
chr1	2163	2170	0.379445
chr1	2170	2201	0.189723
chr1	2201	2209	0.0
chr1	2209	2238	0.189723
chr1	2238	2241	0.379445
chr1	2241	2243	0.569167
chr1	2243	2245	0.379445
chr1	2245	2247	0.75889
chr1	2247	2274	0.948613
chr1	2274	2275	1.51778
chr1	2275	2277	1.7075
chr1	2277	2278	1.51778
chr1	2278	2279	2.27667
chr1	2279	2280	2.46639
chr1	2280	2281	2.27667
chr1	2281	2284	2.46639
chr1	2284	2285	2.08695
chr1	2285	2288	1.89723
chr1	2288	2289	2.27667
chr1	2289	2311	2.46639
chr1	2311	2313	2.27667
chr1	2313	2314	1.7075
chr1	2314	2316	1.51778
chr1	2316	2318	0.948613
chr1	2318	2320	0.75889
chr1	2320	2327	0.569167
chr1	2327	2329	0.189723
chr1	2329	2331	0.569167
chr1	2331	2340	0.75889
chr1	2340	2341	0.948613
chr1	2341	2367	1.13833
chr1	2367	2368	0.948613
chr1	2368	2370	0.569167
chr1	2370	2374	0.379445
chr1	2374	2379	0.569167
chr1	2379	2401	0.189723
chr1	2401	2407	0.379445
chr1	2407	2408	0.569167
chr1	2408	2409	0.75889
chr1	2409	2410	0.948613
chr1	2410	2413	1.13833
chr1	2413	2436	0.948613
chr1	2436	2440	1.13833
chr1	2440	2441	1.32806
chr1	2441	2446	1.7075
chr1	2446	2447	1.32806
chr1	2447	2448	1.51778
chr1	2448	2452	1.13833
chr1	2452	2453	1.32806
chr1	2453	2457	1.51778
chr1	2457	2458	1.7075
chr1	2458	2467	1.89723
chr1	2467	2469	1.7075
chr1	2469	2474	2.08695
chr1	2474	2478	2.65612
chr1	2478	2480	2.27667
chr1	2480	2489	1.89723
chr1	2489	2496	1.7075
chr1	2496	2497	1.51778
chr1	2497	2507	1.32806
chr1	2507	2513	0.948613
chr1	2513	2514	0.569167
chr1	2514	2515	0.75889
chr1	2515	2520	0.948613
chr1	2520	2529	1.13833
chr1	2529	2548	0.948613
chr1	2548	2553	0.569167
chr1	2553	2556	0.0
chr1	2556	2557	0.379445
chr1	2557	2558	0.569167
chr1	2558	2570	0.75889
chr1	2570	2572	0.948613
chr1	2572	2575	1.13833
chr1	2575	2592	1.32806
chr1	2592	2595	1.13833
chr1	2595	2597	0.948613
chr1	2597	2602	0.75889
chr1	2602	2603	0.948613
chr1	2603	2604	1.32806
chr1	2604	2609	1.51778
chr1	2609	2611	1.32806
chr1	2611	2613	1.13833
chr1	2613	2617	1.32806
chr1	2617	2623	1.7075
chr1	2623	2627	1.89723
chr1	2627	2635	2.27667
chr1	2635	2640	2.08695
chr1	2640	2641	1.89723
chr1	2641	2642	1.32806
chr1	2642	2652	1.13833
chr1	2652	2653	0.948613
chr1	2653	2656	0.75889
chr1	2656	2662	0.569167
chr1	2662	2665	0.379445
chr1	2665	2698	0.0
chr1	2698	2699	0.189723
chr1	2699	2736	0.379445
chr1	2736	2737	0.569167
chr1	2737	2743	0.189723
chr1	2743	2755	0.379445
chr1	2755	2759	0.75889
chr1	2759	2761	1.13833
chr1	2761	2775	1.32806
chr1	2775	2776	1.89723
chr1	2776	2777	3.03556
chr1	2777	2778	3.79445
chr1	2778	2779	3.98417
chr1	2779	2780	4.17389
chr1	2780	2781	4.36362
chr1	2781	2782	4.74306
chr1	2782	2783	4.55334
chr1	2783	2784	4.93279
chr1	2784	2792	5.50195
chr1	2792	2794	5.69168
chr1	2794	2795	5.31223
chr1	2795	2796	5.50195
chr1	2796	2798	5.69168
chr1	2798	2800	5.8814
chr1	2800	2801	5.69168
chr1	2801	2803	5.8814
chr1	2803	2805	6.07112
chr1	2805	2806	6.26084
chr1	2806	2809	6.45057
chr1	2809	2813	6.64029
chr1	2813	2814	6.45057
chr1	2814	2815	5.69168
chr1	2815	2816	3.79445
chr1	2816	2818	3.60473
chr1	2818	2819	3.415
chr1	2819	2820	3.60473
chr1	2820	2821	3.22528
chr1	2821	2822	3.60473
chr1	2822	2823	3.22528
chr1	2823	2830	2.65612
chr1	2830	2832	2.46639
chr1	2832	2834	2.65612
chr1	2834	2835	2.46639
chr1	2835	2836	2.27667
chr1	2836	2838	1.89723
chr1	2838	2840	2.27667
chr1	2840	2841	2.08695
chr1	2841	2842	2.27667
chr1	2842	2843	2.08695
chr1	2843	2845	2.46639
chr1	2845	2847	2.27667
chr1	2847	2857	2.08695
chr1	2857	2860	1.89723
chr1	2860	2866	1.51778
chr1	2866	2870	1.32806
chr1	2870	2874	1.51778
chr1	2874	2876	1.7075
chr1	2876	2880	1.32806
chr1	2880	2882	1.13833
chr1	2882	2883	0.569167
chr1	2883	2888	0.75889
chr1	2888	2890	0.948613
chr1	2890	2894	1.13833
chr1	2894	2896	1.32806
chr1	2896	2901	1.7075
chr1	2901	2903	1.89723
chr1	2903	2904	2.08695
chr1	2904	2905	2.27667
chr1	2905	2906	2.46639
chr1	2906	2909	2.65612
chr1	2909	2911	2.46639
chr1	2911	2913	2.65612
chr1	2913	2916	2.46639
chr1	2916	2918	2.65612
chr1	2918	2919	2.84584
chr1	2919	2920	3.03556
chr1	2920	2921	3.22528
chr1	2921	2922	3.415
chr1	2922	2927	3.22528
chr1	2927	2928	3.03556
chr1	2928	2931	3.22528
chr1	2931	2932	3.415
chr1	2932	2933	3.60473
chr1	2933	2934	3.415
chr1	2934	2936	3.03556
chr1	2936	2940	3.60473
chr1	2940	2941	3.415
chr1	2941	2943	3.22528
chr1	2943	2944	3.03556
chr1	2944	2945	2.84584
chr1	2945	2949	2.65612
chr1	2949	2950	2.46639
chr1	2950	2954	2.27667
chr1	2954	2956	2.08695
chr1	2956	2959	1.89723
chr1	2959	2962	1.32806
chr1	2962	2967	1.51778
chr1	2967	2968	1.32806
chr1	2968	2971	1.13833
chr1	2971	2975	0.948613
chr1	2975	2978	0.379445
chr1	2978	2996	0.569167
chr1	2996	3001	0.379445
chr1	3001	3016	0.189723
chr1	3016	3019	0.0
chr1	3019	3020	0.189723
chr1	3020	3021	0.379445
chr1	3021	3022	0.75889
chr1	3022	3033	0.948613
chr1	3033	3038	1.13833
chr1	3038	3039	1.32806
chr1	3039	3050	1.7075
chr1	3050	3056	1.89723
chr1	3056	3058	2.08695
chr1	3058	3060	1.89723
chr1	3060	3072	1.32806
chr1	3072	3077	1.13833
chr1	3077	3078	0.948613
chr1	3078	3080	0.569167
chr1	3080	3082	0.75889
chr1	3082	3083	1.13833
chr1	3083	3086	1.32806
chr1	3086	3095	1.51778
chr1	3095	3097	1.32806
chr1	3097	3100	1.13833
chr1	3100	3112	1.32806
chr1	3112	3119	1.13833
chr1	3119	3120	0.75889
chr1	3120	3124	0.569167
chr1	3124	3125	0.379445
chr1	3125	3127	0.189723
chr1	3127	3132	0.379445
chr1	3132	3135	0.569167
chr1	3135	3137	0.948613
chr1	3137	3141	1.13833
chr1	3141	3147	1.32806
chr1	3147	3150	1.7075
chr1	3150	3156	1.89723
chr1	3156	3166	2.08695
chr1	3166	3169	1.89723
chr1	3169	3170	2.46639
chr1	3170	3174	2.27667
chr1	3174	3176	1.89723
chr1	3176	3177	1.7075
chr1	3177	3180	1.51778
chr1	3180	3185	1.32806
chr1	3185	3187	1.13833
chr1	3187	3188	1.32806
chr1	3188	3191	1.13833
chr1	3191	3195	1.32806
chr1	3195	3203	1.13833
chr1	3203	3204	1.32806
chr1	3204	3207	1.51778
chr1	3207	3208	1.7075
chr1	3208	3215	1.32806
chr1	3215	3218	1.51778
chr1	3218	3219	1.7075
chr1	3219	3220	2.08695
chr1	3220	3221	2.84584
chr1	3221	3224	3.03556
chr1	3224	3225	3.22528
chr1	3225	3230	3.03556
chr1	3230	3239	2.84584
chr1	3239	3241	2.65612
chr1	3241	3247	2.84584
chr1	3247	3248	2.65612
chr1	3248	3251	2.84584
chr1	3251	3254	2.65612
chr1	3254	3258	2.27667
chr1	3258	3259	2.08695
chr1	3259	3260	1.51778
chr1	3260	3262	1.32806
chr1	3262	3270	0.948613
chr1	3270	3273	1.13833
chr1	3273	3275	1.32806
chr1	3275	3278	1.13833
chr1	3278	3279	0.948613
chr1	3279	3286	0.75889
chr1	3286	3289	0.569167
chr1	3289	3297	0.75889
chr1	3297	3304	0.569167
chr1	3304	3306	0.75889
chr1	3306	3307	0.948613
chr1	3307	3308	1.13833
chr1	3308	3309	1.32806
chr1	3309	3312	1.13833
chr1	3312	3323	0.948613
chr1	3323	3328	1.13833
chr1	3328	3337	0.948613
chr1	3337	3343	0.75889
chr1	3343	3344	0.569167
chr1	3344	3345	0.379445
chr1	3345	3352	0.189723
chr1	3352	3353	0.0
chr1	3353	3354	0.189723
chr1	3354	3360	0.569167
chr1	3360	3379	0.75889
chr1	3379	3392	0.948613
chr1	3392	3393	0.75889
chr1	3393	3399	0.379445
chr1	3399	3405	0.189723
chr1	3405	3406	0.569167
chr1	3406	3407	0.75889
chr1	3407	3411	1.13833
chr1	3411	3412	1.32806
chr1	3412	3417	1.7075
chr1	3417	3440	1.51778
chr1	3440	3441	1.89723
chr1	3441	3442	2.08695
chr1	3442	3444	1.89723
chr1	3444	3445	1.51778
chr1	3445	3449	1.32806
chr1	3449	3451	1.13833
chr1	3451	3453	0.75889
chr1	3453	3458	0.948613
chr1	3458	3459	1.13833
chr1	3459	3476	1.32806
chr1	3476	3479	1.51778
chr1	3479	3480	1.13833
chr1	3480	3484	0.948613
chr1	3484	3488	0.75889
chr1	3488	3490	0.569167
chr1	3490	3491	0.75889
chr1	3491	3492	0.948613
chr1	3492	3494	0.75889
chr1	3494	3496	0.948613
chr1	3496	3503	0.75889
chr1	3503	3508	0.948613
chr1	3508	3513	1.13833
chr1	3513	3516	1.32806
chr1	3516	3528	1.7075
chr1	3528	3533	1.32806
chr1	3533	3542	1.13833
chr1	3542	3547	0.948613
chr1	3547	3551	1.13833
chr1	3551	3554	0.948613
chr1	3554	3555	0.75889
chr1	3555	3571	0.379445
chr1	3571	3572	0.189723
chr1	3572	3573	0.379445
chr1	3573	3575	0.569167
chr1	3575	3577	0.75889
chr1	3577	3578	0.948613
chr1	3578	3586	1.13833
chr1	3586	3591	0.948613
chr1	3591	3592	1.13833
chr1	3592	3596	1.32806
chr1	3596	3601	1.51778
chr1	3601	3602	1.7075
chr1	3602	3611	1.89723
chr1	3611	3614	1.7075
chr1	3614	3616	1.51778
chr1	3616	3617	1.32806
chr1	3617	3623	1.13833
chr1	3623	3624	1.32806
chr1	3624	3627	1.51778
chr1	3627	3629	1.7075
chr1	3629	3630	1.89723
chr1	3630	3631	1.51778
chr1	3631	3635	1.32806
chr1	3635	3640	1.13833
chr1	3640	3641	0.948613
chr1	3641	3662	0.75889
chr1	3662	3663	0.569167
chr1	3663	3666	0.379445
chr1	3666	3668	0.189723
chr1	3668	3674	0.0
chr1	3674	3701	0.189723
chr1	3701	3703	0.379445
chr1	3703	3713	0.75889
chr1	3713	3717	0.569167
chr1	3717	3724	1.13833
chr1	3724	3733	1.51778
chr1	3733	3735	1.7075
chr1	3735	3736	2.08695
chr1	3736	3740	2.27667
chr1	3740	3741	2.08695
chr1	3741	3742	2.27667
chr1	3742	3748	1.89723
chr1	3748	3750	2.08695
chr1	3750	3751	2.27667
chr1	3751	3755	2.46639
chr1	3755	3759	1.89723
chr1	3759	3762	2.08695
chr1	3762	3772	1.7075
chr1	3772	3774	1.51778
chr1	3774	3776	1.13833
chr1	3776	3779	1.32806
chr1	3779	3780	1.51778
chr1	3780	3786	1.32806
chr1	3786	3789	0.948613
chr1	3789	3798	0.75889
chr1	3798	3807	0.569167
chr1	3807	3808	0.948613
chr1	3808	3811	1.32806
chr1	3811	3814	1.51778
chr1	3814	3817	1.13833
chr1	3817	3818	0.948613
chr1	3818	3841	1.13833
chr1	3841	3846	1.32806
chr1	3846	3847	1.13833
chr1	3847	3850	0.948613
chr1	3850	3852	0.75889
chr1	3852	3855	0.948613
chr1	3855	3856	1.13833
chr1	3856	3859	0.948613
chr1	3859	3863	1.13833
chr1	3863	3865	1.32806
chr1	3865	3874	1.51778
chr1	3874	3876	1.7075
chr1	3876	3879	2.08695
chr1	3879	3880	2.27667
chr1	3880	3885	2.08695
chr1	3885	3886	1.89723
chr1	3886	3891	2.08695
chr1	3891	3894	1.89723
chr1	3894	3898	1.7075
chr1	3898	3902	1.51778
chr1	3902	3903	1.32806
chr1	3903	3908	1.7075
chr1	3908	3909	1.89723
chr1	3909	3914	2.46639
chr1	3914	3915	2.65612
chr1	3915	3918	2.27667
chr1	3918	3920	2.65612
chr1	3920	3921	2.84584
chr1	3921	3924	3.03556
chr1	3924	3931	2.65612
chr1	3931	3933	2.84584
chr1	3933	3934	3.03556
chr1	3934	3935	3.415
chr1	3935	3936	3.60473
chr1	3936	3937	3.98417
chr1	3937	3940	3.79445
chr1	3940	3941	4.17389
chr1	3941	3942	4.55334
chr1	3942	3945	3.98417
chr1	3945	3946	4.36362
chr1	3946	3947	4.55334
chr1	3947	3948	4.17389
chr1	3948	3950	3.79445
chr1	3950	3952	3.60473
chr1	3952	3953	3.79445
chr1	3953	3955	3.60473
chr1	3955	3956	3.79445
chr1	3956	3957	4.17389
chr1	3957	3959	3.79445
chr1	3959	3966	3.415
chr1	3966	3969	3.60473
chr1	3969	3972	3.415
chr1	3972	3974	2.84584
chr1	3974	3975	2.65612
chr1	3975	3979	2.27667
chr1	3979	3980	1.7075
chr1	3980	3984	1.51778
chr1	3984	3989	0.948613
chr1	3989	3991	0.75889
chr1	3991	3994	0.569167
chr1	3994	3995	0.189723
chr1	3995	4003	0.379445
chr1	4003	4029	0.569167
chr1	4029	4030	0.75889
chr1	4030	4034	0.948613
chr1	4034	4041	0.75889
chr1	4041	4042	0.569167
chr1	4042	4044	0.379445
chr1	4044	4068	0.569167
chr1	4068	4069	0.379445
chr1	4069	4083	0.189723
chr1	4083	4104	0.0
chr1	4104	4130	0.189723
chr1	4130	4143	0.379445
chr1	4143	4146	0.189723
chr1	4146	4160	0.379445
chr1	4160	4168	0.569167
chr1	4168	4169	0.379445
chr1	4169	4182	0.569167
chr1	4182	4183	0.75889
chr1	4183	4185	0.948613
chr1	4185	4199	0.75889
chr1	4199	4201	0.948613
chr1	4201	4208	1.13833
chr1	4208	4213	0.948613
chr1	4213	4221	1.13833
chr1	4221	4222	0.948613
chr1	4222	4223	0.75889
chr1	4223	4225	0.948613
chr1	4225	4235	1.13833
chr1	4235	4236	1.32806
chr1	4236	4248	0.948613
chr1	4248	4249	1.13833
chr1	4249	4251	1.32806
chr1	4251	4254	1.13833
chr1	4254	4255	1.51778
chr1	4255	4256	1.89723
chr1	4256	4261	2.08695
chr1	4261	4264	1.7075
chr1	4264	4272	1.89723
chr1	4272	4274	1.7075
chr1	4274	4275	1.51778
chr1	4275	4287	1.7075
chr1	4287	4288	1.51778
chr1	4288	4291	1.32806
chr1	4291	4293	1.51778
chr1	4293	4294	1.32806
chr1	4294	4295	0.75889
chr1	4295	4302	0.948613
chr1	4302	4304	0.75889
chr1	4304	4314	0.948613
chr1	4314	4315	0.75889
chr1	4315	4317	0.948613
chr1	4317	4325	1.13833
chr1	4325	4334	0.948613
chr1	4334	4343	0.75889
chr1	4343	4345	0.569167
chr1	4345	4346	0.75889
chr1	4346	4353	0.948613
chr1	4353	4356	0.75889
chr1	4356	4362	0.569167
chr1	4362	4365	0.75889
chr1	4365	4369	1.13833
chr1	4369	4372	0.948613
chr1	4372	4380	1.13833
chr1	4380	4383	1.32806
chr1	4383	4395	0.948613
chr1	4395	4400	1.13833
chr1	4400	4404	0.948613
chr1	4404	4411	0.569167
chr1	4411	4417	0.379445
chr1	4417	4428	0.189723
chr1	4428	4431	0.379445
chr1	4431	4433	0.569167
chr1	4433	4437	0.379445
chr1	4437	4443	0.569167
chr1	4443	4456	0.75889
chr1	4456	4467	1.13833
chr1	4467	4469	0.948613
chr1	4469	4476	0.75889
chr1	4476	4482	0.569167
chr1	4482	4491	0.379445
chr1	4491	4494	0.189723
chr1	4494	4522	0.0
chr1	4522	4541	0.569167
chr1	4541	4554	0.75889
chr1	4554	4561	0.569167
chr1	4561	4580	0.189723
chr1	4580	4640	0.0
chr1	4640	4667	0.189723
chr1	4667	4668	0.0
chr1	4668	4669	0.189723
chr1	4669	4671	0.569167
chr1	4671	4676	0.75889
chr1	4676	4679	0.948613
chr1	4679	4685	1.13833
chr1	4685	4687	1.32806
chr1	4687	4693	1.51778
chr1	4693	4695	1.89723
chr1	4695	4696	2.08695
chr1	4696	4707	2.27667
chr1	4707	4708	2.08695
chr1	4708	4715	1.51778
chr1	4715	4717	1.32806
chr1	4717	4719	1.13833
chr1	4719	4722	1.32806
chr1	4722	4723	1.51778
chr1	4723	4724	1.7075
chr1	4724	4726	1.51778
chr1	4726	4732	1.32806
chr1	4732	4734	0.948613
chr1	4734	4737	0.569167
chr1	4737	4740	0.75889
chr1	4740	4741	0.948613
chr1	4741	4750	1.13833
chr1	4750	4754	1.32806
chr1	4754	4761	1.51778
chr1	4761	4763	1.32806
chr1	4763	4764	1.7075
chr1	4764	4774	1.89723
chr1	4774	4776	2.08695
chr1	4776	4779	1.89723
chr1	4779	4788	1.51778
chr1	4788	4790	1.32806
chr1	4790	4793	1.51778
chr1	4793	4795	1.32806
chr1	4795	4800	1.13833
chr1	4800	4801	1.32806
chr1	4801	4802	0.75889
chr1	4802	4813	0.569167
chr1	4813	4828	0.379445
chr1	4828	4836	0.189723
chr1	4836	4839	0.379445
chr1	4839	4841	0.189723
chr1	4841	4843	0.379445
chr1	4843	4844	0.569167
chr1	4844	4847	0.75889
chr1	4847	4868	0.948613
chr1	4868	4875	1.13833
chr1	4875	4878	0.948613
chr1	4878	4879	1.13833
chr1	4879	4882	0.948613
chr1	4882	4883	0.75889
chr1	4883	4885	0.569167
chr1	4885	4889	0.379445
chr1	4889	4905	0.569167
chr1	4905	4906	0.75889
chr1	4906	4907	0.948613
chr1	4907	4917	0.75889
chr1	4917	4928	0.569167
chr1	4928	4938	0.379445
chr1	4938	4944	0.569167
chr1	4944	4945	0.379445
chr1	4945	4956	0.189723
chr1	4956	4957	0.379445
chr1	4957	4959	0.569167
chr1	4959	4967	0.75889
chr1	4967	4968	0.948613
chr1	4968	4971	1.13833
chr1	4971	4977	1.32806
chr1	4977	4991	1.13833
chr1	4991	4993	1.32806
chr1	4993	4994	1.51778
chr1	4994	4995	1.32806
chr1	4995	4998	1.13833
chr1	4998	5006	0.948613
chr1	5006	5007	0.75889
chr1	5007	5010	0.569167
chr1	5010	5029	0.379445
chr1	5029	5032	0.189723
chr1	5032	5045	0.0
chr1	5045	5064	0.189723
chr1	5064	5065	0.379445
chr1	5065	5084	0.569167
chr1	5084	5103	0.379445
chr1	5103	5104	0.189723
chr1	5104	5137	0.0
chr1	5137	5141	0.189723
chr1	5141	5151	0.379445
chr1	5151	5155	0.569167
chr1	5155	5176	0.75889
chr1	5176	5179	0.569167
chr1	5179	5184	0.379445
chr1	5184	5190	0.569167
chr1	5190	5194	0.379445
chr1	5194	5196	0.189723
chr1	5196	5212	0.379445
chr1	5212	5216	0.569167
chr1	5216	5217	0.75889
chr1	5217	5218	0.948613
chr1	5218	5219	1.32806
chr1	5219	5221	1.89723
chr1	5221	5223	2.08695
chr1	5223	5225	1.89723
chr1	5225	5227	2.08695
chr1	5227	5228	3.22528
chr1	5228	5229	3.415
chr1	5229	5230	3.60473
chr1	5230	5233	3.79445
chr1	5233	5234	3.98417
chr1	5234	5250	3.79445
chr1	5250	5254	3.60473
chr1	5254	5255	3.79445
chr1	5255	5256	3.60473
chr1	5256	5257	3.415
chr1	5257	5258	3.03556
chr1	5258	5260	2.46639
chr1	5260	5264	2.27667
chr1	5264	5266	2.08695
chr1	5266	5268	0.75889
chr1	5268	5272	0.569167
chr1	5272	5274	0.379445
chr1	5274	5287	0.569167
chr1	5287	5288	0.75889
chr1	5288	5300	0.569167
chr1	5300	5307	0.75889
chr1	5307	5312	0.569167
chr1	5312	5313	0.75889
chr1	5313	5325	0.569167
chr1	5325	5339	0.379445
chr1	5339	5342	0.189723
chr1	5342	5348	0.379445
chr1	5348	5351	0.569167
chr1	5351	5353	0.75889
chr1	5353	5354	1.13833
chr1	5354	5356	1.51778
chr1	5356	5362	1.7075
chr1	5362	5372	1.89723
chr1	5372	5385	2.27667
chr1	5385	5390	2.46639
chr1	5390	5392	1.89723
chr1	5392	5395	1.32806
chr1	5395	5396	1.13833
chr1	5396	5411	1.51778
chr1	5411	5412	1.13833
chr1	5412	5415	1.32806
chr1	5415	5419	1.51778
chr1	5419	5424	1.32806
chr1	5424	5426	1.13833
chr1	5426	5435	0.948613
chr1	5435	5438	0.569167
chr1	5438	5439	0.75889
chr1	5439	5444	0.569167
chr1	5444	5448	1.13833
chr1	5448	5451	1.32806
chr1	5451	5454	1.13833
chr1	5454	5456	0.948613
chr1	5456	5458	1.13833
chr1	5458	5466	1.32806
chr1	5466	5468	1.51778
chr1	5468	5477	1.89723
chr1	5477	5481	1.7075
chr1	5481	5483	1.89723
chr1	5483	5486	1.51778
chr1	5486	5495	1.32806
chr1	5495	5496	1.13833
chr1	5496	5505	0.948613
chr1	5505	5507	0.75889
chr1	5507	5510	0.379445
chr1	5510	5520	0.0
chr1	5520	5522	0.189723
chr1	5522	5532	0.379445
chr1	5532	5542	0.75889
chr1	5542	5547	0.948613
chr1	5547	5549	1.13833
chr1	5549	5557	1.32806
chr1	5557	5561	1.13833
chr1	5561	5571	0.948613
chr1	5571	5578	0.569167
chr1	5578	5580	0.948613
chr1	5580	5581	0.75889
chr1	5581	5584	1.13833
chr1	5584	5586	1.32806
chr1	5586	5587	1.13833
chr1	5587	5588	1.32806
chr1	5588	5597	1.13833
chr1	5597	5598	1.32806
chr1	5598	5599	2.08695
chr1	5599	5600	2.27667
chr1	5600	5603	2.46639
chr1	5603	5605	2.65612
chr1	5605	5608	2.84584
chr1	5608	5615	3.03556
chr1	5615	5617	3.22528
chr1	5617	5619	2.84584
chr1	5619	5620	3.03556
chr1	5620	5623	2.65612
chr1	5623	5624	2.46639
chr1	5624	5626	2.65612
chr1	5626	5627	3.03556
chr1	5627	5628	3.60473
chr1	5628	5632	4.17389
chr1	5632	5633	4.36362
chr1	5633	5635	4.55334
chr1	5635	5636	4.74306
chr1	5636	5639	3.98417
chr1	5639	5640	3.79445
chr1	5640	5641	3.60473
chr1	5641	5644	3.79445
chr1	5644	5645	3.98417
chr1	5645	5647	4.17389
chr1	5647	5649	3.98417
chr1	5649	5651	4.17389
chr1	5651	5652	4.36362
chr1	5652	5654	4.74306
chr1	5654	5655	4.55334
chr1	5655	5656	4.74306
chr1	5656	5657	5.50195
chr1	5657	5658	5.8814
chr1	5658	5659	5.69168
chr1	5659	5661	5.8814
chr1	5661	5663	6.07112
chr1	5663	5664	5.8814
chr1	5664	5665	5.69168
chr1	5665	5666	5.50195
chr1	5666	5671	4.36362
chr1	5671	5674	4.17389
chr1	5674	5675	3.98417
chr1	5675	5676	3.79445
chr1	5676	5680	3.60473
chr1	5680	5682	3.415
chr1	5682	5684	3.22528
chr1	5684	5687	3.03556
chr1	5687	5690	2.84584
chr1	5690	5691	2.46639
chr1	5691	5695	2.27667
chr1	5695	5698	1.13833
chr1	5698	5700	0.948613
chr1	5700	5710	0.75889
chr1	5710	5712	0.569167
chr1	5712	5713	0.75889
chr1	5713	5733	0.948613
chr1	5733	5741	0.569167
chr1	5741	5742	0.75889
chr1	5742	5751	0.569167
chr1	5751	5757	0.379445
chr1	5757	5758	0.189723
chr1	5758	5777	0.379445
chr1	5777	5792	0.189723
chr1	5792	5794	0.379445
chr1	5794	5795	0.75889
chr1	5795	5797	0.948613
chr1	5797	5800	0.75889
chr1	5800	5802	0.948613
chr1	5802	5815	1.13833
chr1	5815	5818	1.32806
chr1	5818	5825	1.51778
chr1	5825	5827	1.7075
chr1	5827	5831	1.89723
chr1	5831	5833	1.7075
chr1	5833	5839	1.32806
chr1	5839	5841	1.13833
chr1	5841	5854	0.948613
chr1	5854	5856	0.75889
chr1	5856	5857	0.569167
chr1	5857	5864	0.75889
chr1	5864	5872	0.569167
chr1	5872	5876	0.379445
chr1	5876	5881	0.569167
chr1	5881	5896	0.948613
chr1	5896	5903	0.75889
chr1	5903	5915	0.569167
chr1	5915	5920	0.379445
chr1	5920	5924	0.0
chr1	5924	5926	0.189723
chr1	5926	5940	0.379445
chr1	5940	5979	0.569167
chr1	5979	6004	0.379445
chr1	6004	6005	0.189723
chr1	6005	6006	0.569167
chr1	6006	6007	0.75889
chr1	6007	6028	0.948613
chr1	6028	6029	1.13833
chr1	6029	6036	1.32806
chr1	6036	6039	1.51778
chr1	6039	6044	1.32806
chr1	6044	6045	0.948613
chr1	6045	6046	0.75889
chr1	6046	6047	0.569167
chr1	6047	6049	0.948613
chr1	6049	6065	1.13833
chr1	6065	6067	1.32806
chr1	6067	6074	1.51778
chr1	6074	6083	1.7075
chr1	6083	6085	1.89723
chr1	6085	6087	2.08695
chr1	6087	6091	2.27667
chr1	6091	6093	2.46639
chr1	6093	6099	2.65612
chr1	6099	6101	2.46639
chr1	6101	6104	3.03556
chr1	6104	6105	3.22528
chr1	6105	6106	3.79445
chr1	6106	6107	3.415
chr1	6107	6113	3.22528
chr1	6113	6122	2.84584
chr1	6122	6124	2.65612
chr1	6124	6125	2.46639
chr1	6125	6129	2.08695
chr1	6129	6130	2.27667
chr1	6130	6131	2.46639
chr1	6131	6140	2.65612
chr1	6140	6143	2.08695
chr1	6143	6144	1.89723
chr1	6144	6145	1.32806
chr1	6145	6146	1.51778
chr1	6146	6165	1.7075
chr1	6165	6168	1.32806
chr1	6168	6170	0.75889
chr1	6170	6184	0.379445
chr1	6184	6185	0.189723
chr1	6185	6186	0.0
chr1	6186	6188	0.189723
chr1	6188	6208	0.379445
chr1	6208	6209	0.569167
chr1	6209	6225	0.75889
chr1	6225	6227	0.569167
chr1	6227	6229	0.379445
chr1	6229	6232	0.189723
chr1	6232	6247	0.379445
chr1	6247	6249	0.189723
chr1	6249	6251	0.0
chr1	6251	6281	0.189723
chr1	6281	6285	0.379445
chr1	6285	6289	0.569167
chr1	6289	6290	0.75889
chr1	6290	6291	0.569167
chr1	6291	6304	0.75889
chr1	6304	6305	0.948613
chr1	6305	6306	1.51778
chr1	6306	6309	1.7075
chr1	6309	6313	1.89723
chr1	6313	6320	2.08695
chr1	6320	6324	2.46639
chr1	6324	6325	2.65612
chr1	6325	6328	2.84584
chr1	6328	6332	2.65612
chr1	6332	6335	2.84584
chr1	6335	6337	3.03556
chr1	6337	6339	3.415
chr1	6339	6340	3.60473
chr1	6340	6344	3.79445
chr1	6344	6345	3.22528
chr1	6345	6347	3.03556
chr1	6347	6352	2.84584
chr1	6352	6354	2.65612
chr1	6354	6355	2.84584
chr1	6355	6356	3.03556
chr1	6356	6358	2.84584
chr1	6358	6359	3.03556
chr1	6359	6363	2.65612
chr1	6363	6365	2.46639
chr1	6365	6369	2.65612
chr1	6369	6370	2.46639
chr1	6370	6374	2.84584
chr1	6374	6375	2.65612
chr1	6375	6378	2.46639
chr1	6378	6381	2.08695
chr1	6381	6384	1.89723
chr1	6384	6393	3.60473
chr1	6393	6394	3.415
chr1	6394	6395	3.22528
chr1	6395	6397	3.415
chr1	6397	6399	3.22528
chr1	6399	6400	3.03556
chr1	6400	6404	2.65612
chr1	6404	6409	2.46639
chr1	6409	6413	2.08695
chr1	6413	6414	1.89723
chr1	6414	6423	1.7075
chr1	6423	6432	0.189723
chr1	6432	6439	0.0
chr1	6439	6440	0.189723
chr1	6440	6468	0.379445
chr1	6468	6472	0.569167
chr1	6472	6478	0.75889
chr1	6478	6479	0.569167
chr1	6479	6486	0.379445
chr1	6486	6492	0.569167
chr1	6492	6505	0.75889
chr1	6505	6507	0.948613
chr1	6507	6511	0.75889
chr1	6511	6525	0.569167
chr1	6525	6527	0.379445
chr1	6527	6528	0.75889
chr1	6528	6529	1.13833
chr1	6529	6531	1.32806
chr1	6531	6543	1.13833
chr1	6543	6552	0.948613
chr1	6552	6566	1.13833
chr1	6566	6567	0.75889
chr1	6567	6579	0.189723
chr1	6579	6591	0.379445
chr1	6591	6594	0.189723
chr1	6594	6595	0.379445
chr1	6595	6607	0.569167
chr1	6607	6613	0.75889
chr1	6613	6615	0.948613
chr1	6615	6616	1.13833
chr1	6616	6629	0.948613
chr1	6629	6632	1.13833
chr1	6632	6633	1.32806
chr1	6633	6634	1.13833
chr1	6634	6646	0.948613
chr1	6646	6650	0.75889
chr1	6650	6652	0.569167
chr1	6652	6654	0.379445
chr1	6654	6657	0.569167
chr1	6657	6660	0.75889
chr1	6660	6666	0.948613
chr1	6666	6668	1.13833
chr1	6668	6671	0.948613
chr1	6671	6675	0.75889
chr1	6675	6676	1.32806
chr1	6676	6679	1.51778
chr1	6679	6684	1.7075
chr1	6684	6688	1.51778
chr1	6688	6690	1.32806
chr1	6690	6691	1.51778
chr1	6691	6698	1.32806
chr1	6698	6701	1.13833
chr1	6701	6714	1.32806
chr1	6714	6718	0.569167
chr1	6718	6729	0.379445
chr1	6729	6739	0.189723
chr1	6739	6774	0.0
chr1	6774	6813	0.189723
chr1	6813	6825	0.0
chr1	6825	6853	0.189723
chr1	6853	6854	0.379445
chr1	6854	6864	0.569167
chr1	6864	6870	0.379445
chr1	6870	6881	0.569167
chr1	6881	6882	0.75889
chr1	6882	6883	0.948613
chr1	6883	6884	1.51778
chr1	6884	6885	1.7075
chr1	6885	6886	1.89723
chr1	6886	6892	2.08695
chr1	6892	6893	1.89723
chr1	6893	6899	1.7075
chr1	6899	6902	2.08695
chr1	6902	6904	2.27667
chr1	6904	6908	2.46639
chr1	6908	6909	2.65612
chr1	6909	6920	2.46639
chr1	6920	6921	2.27667
chr1	6921	6922	2.08695
chr1	6922	6923	1.51778
chr1	6923	6933	1.32806
chr1	6933	6938	1.13833
chr1	6938	6940	0.948613
chr1	6940	6941	1.13833
chr1	6941	6947	0.948613
chr1	6947	6951	0.75889
chr1	6951	6953	1.51778
chr1	6953	6954	1.89723
chr1	6954	6959	2.08695
chr1	6959	6964	2.27667
chr1	6964	6965	2.08695
chr1	6965	6967	2.27667
chr1	6967	6971	4.55334
chr1	6971	6979	4.74306
chr1	6979	6985	4.55334
chr1	6985	6989	4.36362
chr1	6989	6990	4.55334
chr1	6990	6992	3.79445
chr1	6992	6993	3.415
chr1	6993	6997	3.22528
chr1	6997	7001	3.03556
chr1	7001	7002	2.84584
chr1	7002	7006	2.46639
chr1	7006	7010	0.569167
chr1	7010	7021	0.379445
chr1	7021	7025	0.189723
chr1	7025	7028	0.379445
chr1	7028	7050	0.189723
chr1	7050	7059	0.379445
chr1	7059	7064	0.569167
chr1	7064	7069	0.379445
chr1	7069	7078	0.569167
chr1	7078	7089	0.75889
chr1	7089	7093	0.569167
chr1	7093	7098	0.75889
chr1	7098	7107	0.569167
chr1	7107	7117	0.379445
chr1	7117	7119	0.189723
chr1	7119	7132	0.379445
chr1	7132	7158	0.189723
chr1	7158	7159	0.0
chr1	7159	7163	0.189723
chr1	7163	7165	0.379445
chr1	7165	7188	0.569167
chr1	7188	7189	0.75889
chr1	7189	7190	0.948613
chr1	7190	7192	1.7075
chr1	7192	7194	1.89723
chr1	7194	7197	2.08695
chr1	7197	7199	2.27667
chr1	7199	7200	2.46639
chr1	7200	7201	2.65612
chr1	7201	7204	2.84584
chr1	7204	7206	2.65612
chr1	7206	7208	2.84584
chr1	7208	7218	3.415
chr1	7218	7219	3.79445
chr1	7219	7221	3.98417
chr1	7221	7222	4.17389
chr1	7222	7225	4.36362
chr1	7225	7227	4.55334
chr1	7227	7229	4.36362
chr1	7229	7231	3.79445
chr1	7231	7233	3.60473
chr1	7233	7235	3.415
chr1	7235	7236	3.60473
chr1	7236	7237	3.415
chr1	7237	7238	3.22528
chr1	7238	7239	3.03556
chr1	7239	7240	2.84584
chr1	7240	7241	2.65612
chr1	7241	7245	2.46639
chr1	7245	7247	1.7075
chr1	7247	7250	1.89723
chr1	7250	7254	2.08695
chr1	7254	7257	2.27667
chr1	7257	7261	1.89723
chr1	7261	7264	1.7075
chr1	7264	7265	1.51778
chr1	7265	7267	1.7075
chr1	7267	7268	1.51778
chr1	7268	7269	1.89723
chr1	7269	7273	2.08695
chr1	7273	7281	1.89723
chr1	7281	7289	1.7075
chr1	7289	7290	1.51778
chr1	7290	7293	1.7075
chr1	7293	7303	1.51778
chr1	7303	7305	1.32806
chr1	7305	7306	1.13833
chr1	7306	7307	0.75889
chr1	7307	7317	0.569167
chr1	7317	7328	0.75889
chr1	7328	7336	0.569167
chr1	7336	7356	0.189723
chr1	7356	7381	0.0
chr1	7381	7384	0.189723
chr1	7384	7392	0.379445
chr1	7392	7415	0.75889
chr1	7415	7422	0.948613
chr1	7422	7430	0.75889
chr1	7430	7431	0.569167
chr1	7431	7448	0.379445
chr1	7448	7453	0.569167
chr1	7453	7456	0.379445
chr1	7456	7460	0.189723
chr1	7460	7461	0.379445
chr1	7461	7463	0.569167
chr1	7463	7475	0.75889
chr1	7475	7476	0.948613
chr1	7476	7477	1.13833
chr1	7477	7478	1.89723
chr1	7478	7480	2.27667
chr1	7480	7481	2.46639
chr1	7481	7482	2.84584
chr1	7482	7488	3.03556
chr1	7488	7491	3.22528
chr1	7491	7493	3.415
chr1	7493	7494	3.60473
chr1	7494	7495	3.79445
chr1	7495	7498	3.98417
chr1	7498	7502	3.60473
chr1	7502	7514	3.415
chr1	7514	7515	3.22528
chr1	7515	7516	3.03556
chr1	7516	7517	2.27667
chr1	7517	7518	1.89723
chr1	7518	7519	2.08695
chr1	7519	7520	1.89723
chr1	7520	7521	1.51778
chr1	7521	7526	1.32806
chr1	7526	7527	1.13833
chr1	7527	7530	0.948613
chr1	7530	7532	0.75889
chr1	7532	7533	0.569167
chr1	7533	7534	0.379445
chr1	7534	7543	0.189723
chr1	7543	7550	0.379445
chr1	7550	7552	0.948613
chr1	7552	7557	1.13833
chr1	7557	7570	1.32806
chr1	7570	7578	1.13833
chr1	7578	7587	1.32806
chr1	7587	7591	0.75889
chr1	7591	7593	0.569167
chr1	7593	7596	0.379445
chr1	7596	7624	0.189723
chr1	7624	7627	0.379445
chr1	7627	7656	0.569167
chr1	7656	7663	0.379445
chr1	7663	7664	0.189723
chr1	7664	7677	0.0
chr1	7677	7681	0.379445
chr1	7681	7690	0.75889
chr1	7690	7700	1.13833
chr1	7700	7701	1.32806
chr1	7701	7716	1.51778
chr1	7716	7720	1.32806
chr1	7720	7729	0.948613
chr1	7729	7739	0.569167
chr1	7739	7748	0.189723
chr1	7748	7755	0.379445
chr1	7755	7768	0.189723
chr1	7768	7770	0.75889
chr1	7770	7774	0.948613
chr1	7774	7776	1.13833
chr1	7776	7784	1.32806
chr1	7784	7786	1.51778
chr1	7786	7788	1.32806
chr1	7788	7789	1.51778
chr1	7789	7793	1.7075
chr1	7793	7807	1.89723
chr1	7807	7808	1.32806
chr1	7808	7809	1.51778
chr1	7809	7813	1.32806
chr1	7813	7815	1.13833
chr1	7815	7822	0.948613
chr1	7822	7825	0.75889
chr1	7825	7828	0.569167
chr1	7828	7829	0.379445
chr1	7829	7830	0.569167
chr1	7830	7832	0.75889
chr1	7832	7834	0.569167
chr1	7834	7846	0.75889
chr1	7846	7848	0.569167
chr1	7848	7849	0.948613
chr1	7849	7868	1.13833
chr1	7868	7869	0.948613
chr1	7869	7873	0.75889
chr1	7873	7875	0.569167
chr1	7875	7877	0.75889
chr1	7877	7878	0.948613
chr1	7878	7887	1.13833
chr1	7887	7894	0.569167
chr1	7894	7896	0.75889
chr1	7896	7898	0.948613
chr1	7898	7904	1.13833
chr1	7904	7914	1.32806
chr1	7914	7915	1.13833
chr1	7915	7917	0.948613
chr1	7917	7931	0.75889
chr1	7931	7932	0.569167
chr1	7932	7937	0.379445
chr1	7937	7943	0.189723
chr1	7943	7991	0.0
chr1	7991	7993	0.189723
chr1	7993	8001	0.379445
chr1	8001	8027	0.569167
chr1	8027	8029	0.75889
chr1	8029	8032	0.948613
chr1	8032	8040	0.75889
chr1	8040	8041	0.569167
chr1	8041	8042	0.75889
chr1	8042	8043	0.948613
chr1	8043	8044	1.13833
chr1	8044	8052	1.51778
chr1	8052	8054	1.7075
chr1	8054	8056	1.89723
chr1	8056	8057	2.27667
chr1	8057	8058	2.46639
chr1	8058	8059	2.65612
chr1	8059	8060	3.79445
chr1	8060	8061	4.17389
chr1	8061	8063	4.36362
chr1	8063	8068	4.55334
chr1	8068	8069	4.36362
chr1	8069	8072	4.17389
chr1	8072	8078	4.36362
chr1	8078	8079	4.55334
chr1	8079	8082	4.17389
chr1	8082	8083	3.98417
chr1	8083	8091	3.60473
chr1	8091	8095	3.415
chr1	8095	8098	3.03556
chr1	8098	8099	2.08695
chr1	8099	8100	1.7075
chr1	8100	8102	1.51778
chr1	8102	8103	1.32806
chr1	8103	8110	1.13833
chr1	8110	8111	1.51778
chr1	8111	8112	1.32806
chr1	8112	8116	1.51778
chr1	8116	8123	1.32806
chr1	8123	8124	1.7075
chr1	8124	8126	1.89723
chr1	8126	8127	2.08695
chr1	8127	8128	2.65612
chr1	8128	8129	3.03556
chr1	8129	8133	3.415
chr1	8133	8136	3.60473
chr1	8136	8139	3.22528
chr1	8139	8142	3.03556
chr1	8142	8148	3.22528
chr1	8148	8152	3.03556
chr1	8152	8156	2.84584
chr1	8156	8157	2.65612
chr1	8157	8162	2.27667
chr1	8162	8163	2.08695
chr1	8163	8164	1.89723
chr1	8164	8165	1.7075
chr1	8165	8167	1.51778
chr1	8167	8170	0.948613
chr1	8170	8171	0.75889
chr1	8171	8172	0.948613
chr1	8172	8181	0.569167
chr1	8181	8187	0.379445
chr1	8187	8209	0.189723
chr1	8209	8225	0.0
chr1	8225	8257	0.189723
chr1	8257	8264	0.569167
chr1	8264	8267	0.379445
chr1	8267	8285	0.569167
chr1	8285	8286	0.379445
chr1	8286	8292	0.569167
chr1	8292	8293	0.948613
chr1	8293	8296	1.13833
chr1	8296	8301	0.948613
chr1	8301	8306	1.13833
chr1	8306	8321	0.948613
chr1	8321	8325	1.13833
chr1	8325	8327	0.948613
chr1	8327	8331	1.13833
chr1	8331	8332	0.75889
chr1	8332	8339	0.569167
chr1	8339	8340	0.75889
chr1	8340	8343	0.569167
chr1	8343	8359	0.75889
chr1	8359	8366	0.569167
chr1	8366	8367	0.379445
chr1	8367	8368	0.569167
chr1	8368	8378	0.75889
chr1	8378	8406	0.569167
chr1	8406	8407	0.379445
chr1	8407	8421	0.189723
chr1	8421	8428	0.0
chr1	8428	8431	0.189723
chr1	8431	8446	0.379445
chr1	8446	8447	0.569167
chr1	8447	8448	0.75889
chr1	8448	8450	1.13833
chr1	8450	8463	1.51778
chr1	8463	8467	1.7075
chr1	8467	8479	1.51778
chr1	8479	8480	1.7075
chr1	8480	8484	1.89723
chr1	8484	8485	2.08695
chr1	8485	8486	1.89723
chr1	8486	8487	1.7075
chr1	8487	8488	1.51778
chr1	8488	8501	1.13833
chr1	8501	8509	0.948613
chr1	8509	8513	0.75889
chr1	8513	8518	0.948613
chr1	8518	8521	0.569167
chr1	8521	8522	0.75889
chr1	8522	8523	0.948613
chr1	8523	8524	0.75889
chr1	8524	8526	0.948613
chr1	8526	8528	0.75889
chr1	8528	8529	0.948613
chr1	8529	8533	1.32806
chr1	8533	8541	1.51778
chr1	8541	8547	1.89723
chr1	8547	8548	2.27667
chr1	8548	8552	2.46639
chr1	8552	8557	2.27667
chr1	8557	8558	3.03556
chr1	8558	8560	3.22528
chr1	8560	8561	3.03556
chr1	8561	8563	2.84584
chr1	8563	8567	3.03556
chr1	8567	8568	2.84584
chr1	8568	8570	2.46639
chr1	8570	8571	2.84584
chr1	8571	8575	2.65612
chr1	8575	8580	2.84584
chr1	8580	8581	2.46639
chr1	8581	8582	2.65612
chr1	8582	8583	2.84584
chr1	8583	8584	2.65612
chr1	8584	8585	2.84584
chr1	8585	8586	2.65612
chr1	8586	8587	2.46639
chr1	8587	8590	2.65612
chr1	8590	8592	2.46639
chr1	8592	8593	2.65612
chr1	8593	8596	2.84584
chr1	8596	8598	2.08695
chr1	8598	8602	1.89723
chr1	8602	8605	1.7075
chr1	8605	8608	2.08695
chr1	8608	8611	1.89723
chr1	8611	8614	2.08695
chr1	8614	8615	1.89723
chr1	8615	8616	2.08695
chr1	8616	8620	2.27667
chr1	8620	8621	2.08695
chr1	8621	8623	2.27667
chr1	8623	8624	2.08695
chr1	8624	8631	1.89723
chr1	8631	8644	1.51778
chr1	8644	8649	1.13833
chr1	8649	8655	0.948613
chr1	8655	8656	1.13833
chr1	8656	8659	1.32806
chr1	8659	8664	0.948613
chr1	8664	8665	1.13833
chr1	8665	8679	0.948613
chr1	8679	8685	1.13833
chr1	8685	8686	1.51778
chr1	8686	8689	1.7075
chr1	8689	8690	1.89723
chr1	8690	8691	2.08695
chr1	8691	8692	2.27667
chr1	8692	8695	1.89723
chr1	8695	8700	1.7075
chr1	8700	8702	1.89723
chr1	8702	8705	2.08695
chr1	8705	8707	2.27667
chr1	8707	8710	2.46639
chr1	8710	8713	2.65612
chr1	8713	8716	2.84584
chr1	8716	8718	3.03556
chr1	8718	8719	2.84584
chr1	8719	8720	3.03556
chr1	8720	8721	3.22528
chr1	8721	8724	3.415
chr1	8724	8725	3.03556
chr1	8725	8728	2.84584
chr1	8728	8729	2.65612
chr1	8729	8730	2.46639
chr1	8730	8732	2.27667
chr1	8732	8739	2.46639
chr1	8739	8740	2.27667
chr1	8740	8741	2.08695
chr1	8741	8744	1.89723
chr1	8744	8746	1.7075
chr1	8746	8747	1.51778
chr1	8747	8749	1.7075
chr1	8749	8752	1.51778
chr1	8752	8754	1.32806
chr1	8754	8757	1.13833
chr1	8757	8758	0.948613
chr1	8758	8759	1.13833
chr1	8759	8760	1.51778
chr1	8760	8763	1.32806
chr1	8763	8765	1.51778
chr1	8765	8770	2.08695
chr1	8770	8781	1.7075
chr1	8781	8783	1.89723
chr1	8783	8786	2.08695
chr1	8786	8787	1.89723
chr1	8787	8791	2.08695
chr1	8791	8797	2.27667
chr1	8797	8798	1.89723
chr1	8798	8801	1.51778
chr1	8801	8802	1.13833
chr1	8802	8820	1.32806
chr1	8820	8821	1.13833
chr1	8821	8826	0.948613
chr1	8826	8830	0.75889
chr1	8830	8835	0.569167
chr1	8835	8836	0.948613
[truncated: 2,393 more rows]
