# Supplementary material for: Structural modularity of the XIST ribonucleoprotein complex
Source: Nat Commun. 2020 Dec 2;11:6163. doi: 10.1038/s41467-020-20040-3 (PMC7710737; doi:10.1038/s41467-020-20040-3)
Supplement: Supplementary file 6 — Source Data [file 41467_2020_20040_MOESM6_ESM.zip › sourcedata/fig2efgi/K562_SUPV3L1_1_neg_XIST_1_hsXIST.bedgraph]

chr1	0	368	0.0
chr1	368	409	3.50737
chr1	409	411	0.0
chr1	411	447	3.50737
chr1	447	787	0.0
chr1	787	808	3.50737
chr1	808	937	0.0
chr1	937	977	3.50737
chr1	977	984	0.0
chr1	984	1018	3.50737
chr1	1018	1101	0.0
chr1	1101	1104	3.50737
chr1	1104	1136	7.01474
chr1	1136	1139	3.50737
chr1	1139	1168	0.0
chr1	1168	1205	3.50737
chr1	1205	1208	10.5221
chr1	1208	1226	7.01474
chr1	1226	1245	3.50737
chr1	1245	1360	0.0
chr1	1360	1396	3.50737
chr1	1396	1402	0.0
chr1	1402	1442	7.01474
chr1	1442	1480	0.0
chr1	1480	1521	3.50737
chr1	1521	1579	0.0
chr1	1579	1593	7.01474
chr1	1593	1600	10.5221
chr1	1600	1620	14.0295
chr1	1620	1632	7.01474
chr1	1632	1636	3.50737
chr1	1636	1641	7.01474
chr1	1641	1656	3.50737
chr1	1656	1659	7.01474
chr1	1659	1692	3.50737
chr1	1692	1697	7.01474
chr1	1697	1733	3.50737
chr1	1733	1783	0.0
chr1	1783	1819	3.50737
chr1	1819	1830	0.0
chr1	1830	1858	3.50737
chr1	1858	2102	0.0
chr1	2102	2137	3.50737
chr1	2137	2142	7.01474
chr1	2142	2161	3.50737
chr1	2161	2329	0.0
chr1	2329	2352	3.50737
chr1	2352	2376	0.0
chr1	2376	2386	3.50737
chr1	2386	2417	7.01474
chr1	2417	2425	3.50737
chr1	2425	3000	0.0
chr1	3000	3040	7.01474
chr1	3040	3041	3.50737
chr1	3041	3253	0.0
chr1	3253	3259	3.50737
chr1	3259	3273	7.01474
chr1	3273	3285	10.5221
chr1	3285	3286	7.01474
chr1	3286	3306	3.50737
chr1	3306	3313	7.01474
chr1	3313	3329	3.50737
chr1	3329	3345	7.01474
chr1	3345	3369	3.50737
chr1	3369	3458	0.0
chr1	3458	3490	7.01474
chr1	3490	3636	0.0
chr1	3636	3676	3.50737
chr1	3676	4295	0.0
chr1	4295	4316	7.01474
chr1	4316	4333	3.50737
chr1	4333	4435	0.0
chr1	4435	4468	3.50737
chr1	4468	4972	0.0
chr1	4972	5012	3.50737
chr1	5012	5017	0.0
chr1	5017	5046	3.50737
chr1	5046	5063	0.0
chr1	5063	5082	3.50737
chr1	5082	5213	0.0
chr1	5213	5219	3.50737
chr1	5219	5254	17.5368
chr1	5254	5260	14.0295
chr1	5260	5277	0.0
chr1	5277	5317	7.01474
chr1	5317	5400	0.0
chr1	5400	5440	3.50737
chr1	5440	5598	0.0
chr1	5598	5625	3.50737
chr1	5625	5672	0.0
chr1	5672	5712	3.50737
chr1	5712	6004	0.0
chr1	6004	6045	3.50737
chr1	6045	6154	0.0
chr1	6154	6172	3.50737
chr1	6172	6758	0.0
chr1	6758	6785	3.50737
chr1	6785	6957	0.0
chr1	6957	6995	3.50737
chr1	6995	7063	0.0
chr1	7063	7094	3.50737
chr1	7094	7296	0.0
chr1	7296	7316	3.50737
chr1	7316	7337	7.01474
chr1	7337	7356	3.50737
chr1	7356	7876	0.0
chr1	7876	7915	3.50737
chr1	7915	8198	0.0
chr1	8198	8223	3.50737
chr1	8223	8452	0.0
chr1	8452	8491	3.50737
chr1	8491	9003	0.0
chr1	9003	9044	3.50737
chr1	9044	9065	0.0
chr1	9065	9104	7.01474
chr1	9104	9106	3.50737
chr1	9106	9300	0.0
chr1	9300	9341	3.50737
chr1	9341	9508	0.0
chr1	9508	9509	3.50737
chr1	9509	9549	7.01474
chr1	9549	9550	3.50737
chr1	9550	9577	0.0
chr1	9577	9598	3.50737
chr1	9598	10088	0.0
chr1	10088	10128	3.50737
chr1	10128	10132	0.0
chr1	10132	10149	3.50737
chr1	10149	10173	7.01474
chr1	10173	10189	3.50737
chr1	10189	10420	0.0
chr1	10420	10461	3.50737
chr1	10461	10590	0.0
chr1	10590	10619	3.50737
chr1	10619	10638	0.0
chr1	10638	10678	3.50737
chr1	10678	10689	0.0
chr1	10689	10692	3.50737
chr1	10692	10694	7.01474
chr1	10694	10695	14.0295
chr1	10695	10696	17.5368
chr1	10696	10730	21.0442
chr1	10730	10732	17.5368
chr1	10732	10735	14.0295
chr1	10735	10736	7.01474
chr1	10736	11110	0.0
chr1	11110	11148	3.50737
chr1	11148	11175	0.0
chr1	11175	11209	3.50737
chr1	11209	11215	7.01474
chr1	11215	11244	3.50737
chr1	11244	11372	0.0
chr1	11372	11402	3.50737
chr1	11402	11517	0.0
chr1	11517	11558	3.50737
chr1	11558	11655	0.0
chr1	11655	11696	3.50737
chr1	11696	12046	0.0
chr1	12046	12072	3.50737
chr1	12072	12289	0.0
chr1	12289	12316	3.50737
chr1	12316	12381	0.0
chr1	12381	12422	3.50737
chr1	12422	12439	0.0
chr1	12439	12478	3.50737
chr1	12478	12507	0.0
chr1	12507	12544	3.50737
chr1	12544	12622	0.0
chr1	12622	12660	3.50737
chr1	12660	12740	0.0
chr1	12740	12760	3.50737
chr1	12760	12966	0.0
chr1	12966	12989	3.50737
chr1	12989	13418	0.0
chr1	13418	13429	3.50737
chr1	13429	13458	7.01474
chr1	13458	13469	3.50737
chr1	13469	13477	0.0
chr1	13477	13518	3.50737
chr1	13518	13524	0.0
chr1	13524	13564	3.50737
chr1	13564	13568	0.0
chr1	13568	13595	3.50737
chr1	13595	13687	0.0
chr1	13687	13727	3.50737
chr1	13727	13890	0.0
chr1	13890	13930	3.50737
chr1	13930	14047	0.0
chr1	14047	14075	3.50737
chr1	14075	14158	0.0
chr1	14158	14195	3.50737
chr1	14195	14322	0.0
chr1	14322	14325	3.50737
chr1	14325	14332	7.01474
chr1	14332	14341	10.5221
chr1	14341	14365	7.01474
chr1	14365	14373	3.50737
chr1	14373	14422	0.0
chr1	14422	14462	3.50737
chr1	14462	14512	0.0
chr1	14512	14552	3.50737
chr1	14552	14593	0.0
chr1	14593	14634	3.50737
chr1	14634	14649	0.0
chr1	14649	14688	7.01474
chr1	14688	14689	3.50737
chr1	14689	14776	0.0
chr1	14776	14817	3.50737
chr1	14817	15141	0.0
chr1	15141	15179	3.50737
chr1	15179	15552	0.0
chr1	15552	15591	3.50737
chr1	15591	15914	0.0
chr1	15914	15952	7.01474
chr1	15952	15954	3.50737
chr1	15954	16400	0.0
chr1	16400	16439	7.01474
chr1	16439	16852	0.0
chr1	16852	16891	3.50737
chr1	16891	17052	0.0
chr1	17052	17090	3.50737
chr1	17090	17100	0.0
chr1	17100	17136	3.50737
chr1	17136	17294	0.0
chr1	17294	17332	3.50737
chr1	17332	17434	0.0
chr1	17434	17475	3.50737
chr1	17475	17744	0.0
chr1	17744	17783	3.50737
chr1	17783	17797	0.0
chr1	17797	17838	3.50737
chr1	17838	18065	0.0
chr1	18065	18105	3.50737
chr1	18105	18225	0.0
chr1	18225	18230	3.50737
chr1	18230	18260	7.01474
chr1	18260	18264	3.50737
chr1	18264	18472	0.0
chr1	18472	18512	3.50737
chr1	18512	18654	0.0
chr1	18654	18694	7.01474
chr1	18694	18783	0.0
chr1	18783	18818	3.50737
chr1	18818	19230	0.0
chr1	19230	19270	7.01474
chr1	19270	19280	0.0
