# Supplementary material for: Structural modularity of the XIST ribonucleoprotein complex
Source: Nat Commun. 2020 Dec 2;11:6163. doi: 10.1038/s41467-020-20040-3 (PMC7710737; doi:10.1038/s41467-020-20040-3)
Supplement: Supplementary file 6 — Source Data [file 41467_2020_20040_MOESM6_ESM.zip › sourcedata/fig2efgi/K562_DDX51_0_neg_XIST_1_hsXIST.bedgraph]

chr1	0	46	0.0
chr1	46	48	0.147859
chr1	48	52	0.295718
chr1	52	53	0.443578
chr1	53	55	0.591437
chr1	55	69	0.739296
chr1	69	75	0.887155
chr1	75	78	1.03501
chr1	78	87	0.887155
chr1	87	90	1.03501
chr1	90	92	0.887155
chr1	92	95	0.739296
chr1	95	99	0.591437
chr1	99	112	0.443578
chr1	112	114	0.295718
chr1	114	115	0.147859
chr1	115	116	0.591437
chr1	116	118	0.739296
chr1	118	131	0.887155
chr1	131	135	0.739296
chr1	135	156	0.887155
chr1	156	158	0.739296
chr1	158	160	0.443578
chr1	160	179	0.295718
chr1	179	197	0.147859
chr1	197	200	0.443578
chr1	200	207	0.591437
chr1	207	212	0.739296
chr1	212	215	0.887155
chr1	215	216	1.18287
chr1	216	226	1.33073
chr1	226	231	1.18287
chr1	231	239	1.03501
chr1	239	241	1.18287
chr1	241	244	0.887155
chr1	244	251	0.739296
chr1	251	252	0.591437
chr1	252	259	0.739296
chr1	259	260	0.443578
chr1	260	261	0.295718
chr1	261	277	0.443578
chr1	277	282	0.295718
chr1	282	290	0.147859
chr1	290	291	0.295718
chr1	291	294	0.591437
chr1	294	295	1.03501
chr1	295	297	1.33073
chr1	297	303	1.47859
chr1	303	304	1.77431
chr1	304	305	2.07003
chr1	305	306	1.92217
chr1	306	311	2.51361
chr1	311	312	2.66147
chr1	312	323	2.80932
chr1	323	324	2.95718
chr1	324	326	2.80932
chr1	326	328	2.95718
chr1	328	331	3.10504
chr1	331	334	2.95718
chr1	334	335	2.80932
chr1	335	338	2.66147
chr1	338	339	2.07003
chr1	339	340	1.62645
chr1	340	341	1.47859
chr1	341	342	1.33073
chr1	342	347	1.47859
chr1	347	348	1.33073
chr1	348	350	1.18287
chr1	350	355	0.739296
chr1	355	365	0.591437
chr1	365	368	0.739296
chr1	368	369	1.03501
chr1	369	370	1.18287
chr1	370	372	1.03501
chr1	372	384	0.887155
chr1	384	399	0.739296
chr1	399	400	0.591437
chr1	400	406	0.295718
chr1	406	407	0.443578
chr1	407	408	0.591437
chr1	408	409	0.887155
chr1	409	410	0.739296
chr1	410	411	0.887155
chr1	411	412	1.03501
chr1	412	432	1.18287
chr1	432	438	1.62645
chr1	438	441	1.47859
chr1	441	442	1.33073
chr1	442	444	1.18287
chr1	444	446	1.03501
chr1	446	452	0.887155
chr1	452	453	0.739296
chr1	453	472	0.887155
chr1	472	474	0.739296
chr1	474	480	0.591437
chr1	480	492	0.443578
chr1	492	493	0.295718
chr1	493	495	0.147859
chr1	495	496	0.739296
chr1	496	497	1.03501
chr1	497	498	1.18287
chr1	498	502	1.33073
chr1	502	506	1.77431
chr1	506	507	1.62645
chr1	507	509	1.77431
chr1	509	510	1.92217
chr1	510	511	2.07003
chr1	511	512	2.21789
chr1	512	513	2.36575
chr1	513	514	2.51361
chr1	514	522	2.66147
chr1	522	523	2.80932
chr1	523	525	2.66147
chr1	525	527	2.80932
chr1	527	539	2.66147
chr1	539	540	2.36575
chr1	540	541	2.07003
chr1	541	545	1.92217
chr1	545	549	1.62645
chr1	549	551	1.47859
chr1	551	553	1.33073
chr1	553	554	1.18287
chr1	554	556	0.739296
chr1	556	559	0.443578
chr1	559	566	0.295718
chr1	566	586	0.147859
chr1	586	603	0.0
chr1	603	604	0.443578
chr1	604	640	0.591437
chr1	640	647	0.443578
chr1	647	650	0.0
chr1	650	651	0.443578
chr1	651	652	1.47859
chr1	652	653	1.77431
chr1	653	655	2.07003
chr1	655	656	2.21789
chr1	656	665	2.36575
chr1	665	683	2.51361
chr1	683	685	2.36575
chr1	685	686	1.92217
chr1	686	689	1.47859
chr1	689	692	1.18287
chr1	692	694	1.03501
chr1	694	697	0.887155
chr1	697	698	1.03501
chr1	698	699	0.887155
chr1	699	704	0.739296
chr1	704	721	0.887155
chr1	721	730	1.03501
chr1	730	739	0.887155
chr1	739	748	0.739296
chr1	748	749	0.591437
chr1	749	750	0.739296
chr1	750	753	0.591437
chr1	753	754	0.887155
chr1	754	762	1.03501
chr1	762	764	1.18287
chr1	764	769	1.33073
chr1	769	771	1.47859
chr1	771	772	1.33073
chr1	772	777	1.18287
chr1	777	780	1.03501
chr1	780	781	1.18287
chr1	781	785	1.33073
chr1	785	786	1.47859
chr1	786	792	1.62645
chr1	792	793	1.77431
chr1	793	795	1.62645
chr1	795	797	1.77431
chr1	797	798	1.47859
chr1	798	806	1.33073
chr1	806	809	1.03501
chr1	809	810	0.887155
chr1	810	823	0.739296
chr1	823	824	1.33073
chr1	824	825	1.62645
chr1	825	826	2.21789
chr1	826	828	2.36575
chr1	828	830	2.21789
chr1	830	831	2.07003
chr1	831	833	2.21789
chr1	833	834	2.07003
chr1	834	839	2.21789
chr1	839	841	2.07003
chr1	841	845	2.21789
chr1	845	850	2.36575
chr1	850	857	2.21789
chr1	857	860	2.07003
chr1	860	861	1.92217
chr1	861	867	1.77431
chr1	867	868	1.33073
chr1	868	869	1.18287
chr1	869	874	0.739296
chr1	874	875	0.591437
chr1	875	877	0.443578
chr1	877	887	0.295718
chr1	887	889	0.443578
chr1	889	891	0.591437
chr1	891	899	0.739296
chr1	899	920	0.887155
chr1	920	925	1.03501
chr1	925	926	1.18287
chr1	926	931	1.33073
chr1	931	933	1.18287
chr1	933	935	0.887155
chr1	935	936	0.739296
chr1	936	937	0.887155
chr1	937	938	1.03501
chr1	938	942	1.33073
chr1	942	943	1.47859
chr1	943	944	1.62645
chr1	944	949	1.77431
chr1	949	950	1.92217
chr1	950	951	2.07003
chr1	951	952	2.21789
chr1	952	953	2.36575
chr1	953	954	2.51361
chr1	954	955	2.36575
chr1	955	956	2.51361
chr1	956	959	2.66147
chr1	959	960	2.80932
chr1	960	967	2.95718
chr1	967	969	3.10504
chr1	969	970	2.80932
chr1	970	972	2.66147
chr1	972	973	2.80932
chr1	973	974	3.10504
chr1	974	975	3.69648
chr1	975	980	4.28792
chr1	980	981	4.58363
chr1	981	982	4.28792
chr1	982	983	4.43578
chr1	983	984	4.58363
chr1	984	985	4.87935
chr1	985	987	5.17507
chr1	987	988	5.02721
chr1	988	989	4.87935
chr1	989	993	5.02721
chr1	993	995	5.91437
chr1	995	999	5.76651
chr1	999	1003	5.47079
chr1	1003	1005	5.32293
chr1	1005	1007	5.47079
chr1	1007	1008	5.17507
chr1	1008	1009	5.32293
chr1	1009	1010	5.61865
chr1	1010	1011	5.17507
chr1	1011	1016	5.32293
chr1	1016	1018	5.02721
chr1	1018	1021	3.9922
chr1	1021	1022	4.28792
chr1	1022	1023	3.9922
chr1	1023	1024	3.84434
chr1	1024	1025	3.54862
chr1	1025	1027	2.95718
chr1	1027	1028	2.80932
chr1	1028	1030	2.95718
chr1	1030	1032	3.10504
chr1	1032	1033	2.80932
chr1	1033	1034	2.66147
chr1	1034	1036	2.51361
chr1	1036	1037	2.07003
chr1	1037	1038	1.92217
chr1	1038	1039	1.47859
chr1	1039	1040	1.33073
chr1	1040	1041	1.18287
chr1	1041	1049	1.33073
chr1	1049	1050	1.18287
chr1	1050	1051	1.03501
chr1	1051	1054	0.887155
chr1	1054	1059	1.03501
chr1	1059	1060	1.33073
chr1	1060	1061	1.47859
chr1	1061	1064	1.62645
chr1	1064	1067	1.33073
chr1	1067	1068	1.77431
chr1	1068	1073	1.92217
chr1	1073	1074	2.07003
chr1	1074	1077	2.21789
chr1	1077	1079	2.36575
chr1	1079	1080	2.51361
chr1	1080	1081	2.66147
chr1	1081	1084	2.51361
chr1	1084	1086	2.36575
chr1	1086	1093	2.66147
chr1	1093	1095	3.10504
chr1	1095	1097	3.2529
chr1	1097	1101	3.10504
chr1	1101	1103	3.54862
chr1	1103	1105	3.2529
chr1	1105	1107	3.10504
chr1	1107	1108	2.95718
chr1	1108	1109	3.2529
chr1	1109	1110	3.54862
chr1	1110	1116	3.10504
chr1	1116	1118	2.80932
chr1	1118	1119	2.51361
chr1	1119	1123	2.80932
chr1	1123	1130	2.51361
chr1	1130	1131	2.21789
chr1	1131	1132	2.51361
chr1	1132	1133	2.80932
chr1	1133	1134	3.69648
chr1	1134	1135	4.14006
chr1	1135	1138	4.28792
chr1	1138	1143	4.43578
chr1	1143	1144	4.58363
chr1	1144	1148	4.28792
chr1	1148	1149	4.14006
chr1	1149	1151	3.9922
chr1	1151	1153	4.14006
chr1	1153	1154	3.9922
chr1	1154	1159	4.43578
chr1	1159	1165	4.28792
chr1	1165	1166	4.58363
chr1	1166	1167	4.73149
chr1	1167	1168	4.87935
chr1	1168	1174	5.02721
chr1	1174	1175	5.32293
chr1	1175	1176	5.02721
chr1	1176	1177	4.73149
chr1	1177	1178	3.9922
chr1	1178	1179	3.40076
chr1	1179	1182	2.80932
chr1	1182	1183	2.66147
chr1	1183	1186	2.51361
chr1	1186	1189	2.36575
chr1	1189	1192	2.21789
chr1	1192	1196	2.36575
chr1	1196	1198	2.07003
chr1	1198	1203	1.62645
chr1	1203	1204	2.07003
chr1	1204	1205	2.51361
chr1	1205	1208	2.66147
chr1	1208	1209	2.51361
chr1	1209	1211	2.36575
chr1	1211	1212	2.21789
chr1	1212	1218	2.07003
chr1	1218	1221	1.77431
chr1	1221	1224	1.62645
chr1	1224	1226	1.77431
chr1	1226	1227	1.92217
chr1	1227	1235	2.07003
chr1	1235	1236	1.77431
chr1	1236	1241	1.62645
chr1	1241	1243	1.77431
chr1	1243	1246	2.07003
chr1	1246	1247	1.77431
chr1	1247	1249	1.33073
chr1	1249	1252	1.18287
chr1	1252	1253	1.03501
chr1	1253	1257	1.18287
chr1	1257	1267	1.03501
chr1	1267	1269	1.18287
chr1	1269	1272	1.03501
chr1	1272	1276	1.18287
chr1	1276	1277	1.03501
chr1	1277	1287	1.18287
chr1	1287	1290	1.03501
chr1	1290	1295	0.887155
chr1	1295	1297	0.739296
chr1	1297	1307	0.887155
chr1	1307	1308	0.739296
chr1	1308	1310	1.18287
chr1	1310	1311	1.33073
chr1	1311	1313	1.47859
chr1	1313	1314	1.77431
chr1	1314	1315	1.62645
chr1	1315	1316	1.92217
chr1	1316	1323	1.77431
chr1	1323	1324	2.07003
chr1	1324	1325	2.66147
chr1	1325	1328	2.95718
chr1	1328	1329	3.10504
chr1	1329	1331	2.95718
chr1	1331	1332	3.10504
chr1	1332	1335	3.2529
chr1	1335	1336	3.40076
chr1	1336	1337	3.9922
chr1	1337	1343	4.14006
chr1	1343	1344	4.58363
chr1	1344	1345	4.87935
chr1	1345	1346	4.73149
chr1	1346	1347	5.02721
chr1	1347	1348	4.87935
chr1	1348	1349	5.02721
chr1	1349	1351	5.47079
chr1	1351	1353	5.17507
chr1	1353	1354	5.61865
chr1	1354	1355	5.32293
chr1	1355	1356	5.47079
chr1	1356	1358	5.17507
chr1	1358	1359	5.32293
chr1	1359	1360	5.17507
chr1	1360	1364	5.32293
chr1	1364	1365	5.47079
chr1	1365	1366	5.32293
chr1	1366	1367	4.43578
chr1	1367	1371	4.28792
chr1	1371	1375	4.14006
chr1	1375	1377	3.9922
chr1	1377	1380	3.69648
chr1	1380	1381	3.2529
chr1	1381	1384	3.10504
chr1	1384	1387	2.95718
chr1	1387	1390	2.21789
chr1	1390	1392	2.07003
chr1	1392	1393	1.92217
chr1	1393	1395	1.47859
chr1	1395	1396	1.33073
chr1	1396	1398	0.443578
chr1	1398	1399	0.295718
chr1	1399	1401	0.147859
chr1	1401	1406	0.0
chr1	1406	1421	0.147859
chr1	1421	1426	0.591437
chr1	1426	1428	0.739296
chr1	1428	1430	0.887155
chr1	1430	1432	1.03501
chr1	1432	1436	1.18287
chr1	1436	1437	1.33073
chr1	1437	1438	1.47859
chr1	1438	1439	1.62645
chr1	1439	1443	1.77431
chr1	1443	1445	1.92217
chr1	1445	1450	2.07003
chr1	1450	1452	1.92217
chr1	1452	1453	2.07003
chr1	1453	1462	2.21789
chr1	1462	1465	2.07003
chr1	1465	1469	1.62645
chr1	1469	1472	1.47859
chr1	1472	1473	1.33073
chr1	1473	1475	1.18287
chr1	1475	1477	1.03501
chr1	1477	1479	0.887155
chr1	1479	1480	1.03501
chr1	1480	1482	0.887155
chr1	1482	1483	0.739296
chr1	1483	1495	0.443578
chr1	1495	1497	0.295718
chr1	1497	1500	0.147859
chr1	1500	1502	0.295718
chr1	1502	1504	0.591437
chr1	1504	1508	0.739296
chr1	1508	1522	0.887155
chr1	1522	1526	0.739296
chr1	1526	1532	0.887155
chr1	1532	1537	0.739296
chr1	1537	1538	0.591437
chr1	1538	1545	0.443578
chr1	1545	1546	0.591437
chr1	1546	1550	0.443578
chr1	1550	1553	0.295718
chr1	1553	1555	0.739296
chr1	1555	1563	0.887155
chr1	1563	1564	1.03501
chr1	1564	1566	1.18287
chr1	1566	1569	1.47859
chr1	1569	1577	1.62645
chr1	1577	1581	1.77431
chr1	1581	1586	1.92217
chr1	1586	1588	2.07003
chr1	1588	1591	1.92217
chr1	1591	1593	2.07003
chr1	1593	1594	1.92217
chr1	1594	1596	2.07003
chr1	1596	1597	1.92217
chr1	1597	1605	1.62645
chr1	1605	1610	1.77431
chr1	1610	1613	1.62645
chr1	1613	1625	1.33073
chr1	1625	1626	1.18287
chr1	1626	1627	1.33073
chr1	1627	1628	1.62645
chr1	1628	1635	1.33073
chr1	1635	1636	1.47859
chr1	1636	1639	1.77431
chr1	1639	1640	1.92217
chr1	1640	1641	2.07003
chr1	1641	1642	2.21789
chr1	1642	1644	2.36575
chr1	1644	1646	2.80932
chr1	1646	1648	2.95718
chr1	1648	1649	3.2529
chr1	1649	1651	3.40076
chr1	1651	1652	3.2529
chr1	1652	1654	3.10504
chr1	1654	1658	2.95718
chr1	1658	1660	3.10504
chr1	1660	1661	3.2529
chr1	1661	1666	3.40076
chr1	1666	1667	3.54862
chr1	1667	1668	3.69648
chr1	1668	1672	3.2529
chr1	1672	1674	3.40076
chr1	1674	1682	3.84434
chr1	1682	1683	3.9922
chr1	1683	1684	3.40076
chr1	1684	1686	3.2529
chr1	1686	1688	3.40076
chr1	1688	1689	2.95718
chr1	1689	1690	3.10504
chr1	1690	1692	2.95718
chr1	1692	1693	2.66147
chr1	1693	1702	2.51361
chr1	1702	1704	2.36575
chr1	1704	1705	2.07003
chr1	1705	1708	2.36575
chr1	1708	1709	2.07003
chr1	1709	1711	1.92217
chr1	1711	1714	1.77431
chr1	1714	1716	1.92217
chr1	1716	1717	1.77431
chr1	1717	1720	1.33073
chr1	1720	1721	1.18287
chr1	1721	1725	1.03501
chr1	1725	1726	1.18287
chr1	1726	1729	1.33073
chr1	1729	1730	1.18287
chr1	1730	1733	1.03501
chr1	1733	1741	0.887155
chr1	1741	1743	1.03501
chr1	1743	1745	1.18287
chr1	1745	1749	1.33073
chr1	1749	1751	1.18287
chr1	1751	1755	1.33073
chr1	1755	1757	1.47859
chr1	1757	1758	1.62645
chr1	1758	1759	1.77431
chr1	1759	1768	1.62645
chr1	1768	1769	1.77431
chr1	1769	1776	1.47859
chr1	1776	1778	1.62645
chr1	1778	1780	1.77431
chr1	1780	1784	1.92217
chr1	1784	1785	2.07003
chr1	1785	1787	1.92217
chr1	1787	1789	1.47859
chr1	1789	1790	1.62645
chr1	1790	1791	1.77431
chr1	1791	1792	1.92217
chr1	1792	1795	1.77431
chr1	1795	1797	1.62645
chr1	1797	1798	1.77431
chr1	1798	1800	1.92217
chr1	1800	1805	1.62645
chr1	1805	1809	1.77431
chr1	1809	1811	1.62645
chr1	1811	1817	1.47859
chr1	1817	1819	1.33073
chr1	1819	1821	1.47859
chr1	1821	1825	1.33073
chr1	1825	1827	1.18287
chr1	1827	1828	1.33073
chr1	1828	1830	1.47859
chr1	1830	1831	1.77431
chr1	1831	1832	1.92217
chr1	1832	1833	1.77431
chr1	1833	1838	1.62645
chr1	1838	1840	1.77431
chr1	1840	1841	2.07003
chr1	1841	1842	2.36575
chr1	1842	1844	2.21789
chr1	1844	1845	2.36575
chr1	1845	1847	2.66147
chr1	1847	1848	2.95718
chr1	1848	1849	3.2529
chr1	1849	1851	3.40076
chr1	1851	1856	3.54862
chr1	1856	1857	3.69648
chr1	1857	1858	4.14006
chr1	1858	1859	4.28792
chr1	1859	1861	4.43578
chr1	1861	1863	4.28792
chr1	1863	1866	4.14006
chr1	1866	1867	4.28792
chr1	1867	1869	4.58363
chr1	1869	1870	4.87935
chr1	1870	1871	5.17507
chr1	1871	1873	5.32293
chr1	1873	1874	5.47079
chr1	1874	1877	5.32293
chr1	1877	1878	5.47079
chr1	1878	1879	5.61865
chr1	1879	1880	5.91437
chr1	1880	1881	6.06223
chr1	1881	1882	6.21009
chr1	1882	1883	6.35794
chr1	1883	1884	6.5058
chr1	1884	1885	6.35794
chr1	1885	1888	5.76651
chr1	1888	1889	5.61865
chr1	1889	1891	5.17507
chr1	1891	1892	4.73149
chr1	1892	1893	4.58363
chr1	1893	1894	4.14006
chr1	1894	1895	3.84434
chr1	1895	1900	3.40076
chr1	1900	1903	3.10504
chr1	1903	1907	2.95718
chr1	1907	1908	2.80932
chr1	1908	1910	3.2529
chr1	1910	1912	3.10504
chr1	1912	1913	2.95718
chr1	1913	1914	2.66147
chr1	1914	1916	2.51361
chr1	1916	1919	2.21789
chr1	1919	1920	2.07003
chr1	1920	1922	2.21789
chr1	1922	1924	1.92217
chr1	1924	1926	1.62645
chr1	1926	1927	1.47859
chr1	1927	1938	1.33073
chr1	1938	1939	1.18287
chr1	1939	1944	1.33073
chr1	1944	1947	1.18287
chr1	1947	1948	1.03501
chr1	1948	1949	0.887155
chr1	1949	1950	0.591437
chr1	1950	1951	0.739296
chr1	1951	1952	0.887155
chr1	1952	1955	0.739296
chr1	1955	1957	0.887155
chr1	1957	1961	0.739296
chr1	1961	1983	0.591437
chr1	1983	1994	0.443578
chr1	1994	1995	0.295718
chr1	1995	1999	0.147859
chr1	1999	2048	0.0
chr1	2048	2055	0.147859
chr1	2055	2064	0.295718
chr1	2064	2071	0.443578
chr1	2071	2092	0.591437
chr1	2092	2095	0.443578
chr1	2095	2097	0.591437
chr1	2097	2100	0.443578
chr1	2100	2101	0.591437
chr1	2101	2102	0.443578
chr1	2102	2114	0.591437
chr1	2114	2116	0.443578
chr1	2116	2127	0.591437
chr1	2127	2132	0.739296
chr1	2132	2137	0.887155
chr1	2137	2138	1.03501
chr1	2138	2141	0.887155
chr1	2141	2144	1.03501
chr1	2144	2145	0.887155
chr1	2145	2148	0.739296
chr1	2148	2158	0.887155
chr1	2158	2163	0.739296
chr1	2163	2167	0.887155
chr1	2167	2170	1.03501
chr1	2170	2173	0.887155
chr1	2173	2174	1.03501
chr1	2174	2181	0.887155
chr1	2181	2185	0.739296
chr1	2185	2188	0.591437
chr1	2188	2192	0.739296
chr1	2192	2206	0.591437
chr1	2206	2211	0.443578
chr1	2211	2217	0.295718
chr1	2217	2224	0.147859
chr1	2224	2232	0.295718
chr1	2232	2233	0.147859
chr1	2233	2267	0.295718
chr1	2267	2273	0.0
chr1	2273	2276	0.147859
chr1	2276	2279	0.443578
chr1	2279	2280	0.591437
chr1	2280	2284	0.739296
chr1	2284	2288	0.887155
chr1	2288	2290	1.03501
chr1	2290	2291	1.18287
chr1	2291	2303	1.33073
chr1	2303	2305	1.47859
chr1	2305	2306	1.77431
chr1	2306	2312	1.92217
chr1	2312	2316	2.07003
chr1	2316	2320	1.92217
chr1	2320	2323	1.62645
chr1	2323	2328	1.47859
chr1	2328	2329	1.33073
chr1	2329	2334	1.62645
chr1	2334	2335	1.47859
chr1	2335	2345	1.62645
chr1	2345	2347	1.47859
chr1	2347	2349	1.33073
chr1	2349	2350	1.03501
chr1	2350	2354	1.18287
chr1	2354	2356	1.33073
chr1	2356	2357	1.18287
chr1	2357	2366	1.47859
chr1	2366	2367	1.33073
chr1	2367	2369	1.18287
chr1	2369	2370	1.03501
chr1	2370	2373	1.18287
chr1	2373	2374	0.887155
chr1	2374	2376	1.03501
chr1	2376	2379	0.887155
chr1	2379	2394	0.739296
chr1	2394	2398	0.591437
chr1	2398	2401	0.443578
chr1	2401	2408	0.147859
chr1	2408	2411	0.295718
chr1	2411	2418	0.443578
chr1	2418	2437	0.295718
chr1	2437	2440	0.443578
chr1	2440	2441	0.591437
chr1	2441	2444	0.739296
chr1	2444	2447	0.887155
chr1	2447	2455	1.03501
chr1	2455	2457	0.887155
chr1	2457	2469	1.03501
chr1	2469	2473	1.18287
chr1	2473	2474	1.33073
chr1	2474	2478	1.47859
chr1	2478	2481	1.77431
chr1	2481	2482	1.47859
chr1	2482	2483	1.33073
chr1	2483	2487	1.47859
chr1	2487	2491	1.33073
chr1	2491	2500	1.18287
chr1	2500	2508	0.887155
chr1	2508	2513	0.739296
chr1	2513	2515	1.62645
chr1	2515	2517	2.07003
chr1	2517	2518	1.92217
chr1	2518	2522	1.77431
chr1	2522	2537	1.62645
chr1	2537	2540	1.92217
chr1	2540	2542	1.77431
chr1	2542	2547	1.92217
chr1	2547	2548	1.77431
chr1	2548	2549	1.62645
chr1	2549	2556	1.47859
chr1	2556	2557	1.77431
chr1	2557	2558	1.03501
chr1	2558	2559	0.887155
chr1	2559	2563	0.739296
chr1	2563	2585	0.591437
chr1	2585	2588	0.443578
chr1	2588	2595	0.295718
chr1	2595	2596	0.443578
chr1	2596	2600	0.591437
chr1	2600	2603	0.443578
chr1	2603	2612	0.591437
chr1	2612	2613	0.739296
chr1	2613	2614	1.03501
chr1	2614	2615	1.18287
chr1	2615	2616	1.33073
chr1	2616	2622	1.47859
chr1	2622	2628	1.33073
chr1	2628	2630	1.47859
chr1	2630	2634	1.62645
chr1	2634	2635	1.77431
chr1	2635	2639	1.92217
chr1	2639	2640	1.77431
chr1	2640	2647	1.62645
chr1	2647	2656	1.47859
chr1	2656	2657	1.33073
chr1	2657	2658	1.03501
chr1	2658	2659	0.887155
chr1	2659	2660	0.739296
chr1	2660	2670	0.591437
chr1	2670	2671	0.739296
chr1	2671	2673	0.591437
chr1	2673	2678	0.443578
chr1	2678	2679	0.295718
chr1	2679	2690	0.147859
chr1	2690	2701	0.295718
chr1	2701	2714	0.443578
chr1	2714	2726	0.295718
chr1	2726	2733	0.443578
chr1	2733	2745	0.295718
chr1	2745	2754	0.147859
chr1	2754	2755	0.295718
chr1	2755	2758	0.443578
chr1	2758	2760	0.295718
chr1	2760	2761	0.443578
chr1	2761	2776	0.591437
chr1	2776	2777	0.887155
chr1	2777	2780	1.77431
chr1	2780	2782	1.92217
chr1	2782	2787	2.07003
chr1	2787	2793	2.21789
chr1	2793	2804	2.07003
chr1	2804	2805	1.92217
chr1	2805	2807	2.21789
chr1	2807	2815	2.36575
chr1	2815	2820	2.21789
chr1	2820	2821	1.92217
chr1	2821	2826	1.18287
chr1	2826	2827	1.03501
chr1	2827	2830	1.33073
chr1	2830	2831	1.47859
chr1	2831	2834	1.33073
chr1	2834	2836	1.18287
chr1	2836	2837	1.03501
chr1	2837	2838	1.18287
chr1	2838	2840	1.33073
chr1	2840	2842	1.03501
chr1	2842	2843	1.18287
chr1	2843	2851	1.33073
chr1	2851	2861	1.18287
chr1	2861	2872	1.03501
chr1	2872	2874	1.18287
chr1	2874	2876	1.03501
chr1	2876	2877	0.887155
chr1	2877	2879	1.18287
chr1	2879	2881	1.33073
chr1	2881	2882	1.18287
chr1	2882	2883	1.47859
chr1	2883	2884	1.77431
chr1	2884	2886	1.92217
chr1	2886	2887	1.77431
chr1	2887	2889	1.62645
chr1	2889	2891	1.77431
chr1	2891	2893	2.07003
chr1	2893	2894	2.21789
chr1	2894	2896	2.36575
chr1	2896	2897	2.51361
chr1	2897	2898	2.66147
chr1	2898	2901	2.80932
chr1	2901	2904	2.95718
chr1	2904	2905	3.40076
chr1	2905	2907	3.54862
chr1	2907	2910	3.69648
chr1	2910	2915	4.14006
chr1	2915	2916	3.84434
chr1	2916	2918	3.9922
chr1	2918	2921	4.58363
chr1	2921	2923	4.28792
chr1	2923	2926	4.43578
chr1	2926	2927	4.28792
chr1	2927	2928	3.9922
chr1	2928	2931	3.69648
chr1	2931	2932	3.84434
chr1	2932	2933	3.9922
chr1	2933	2934	3.84434
chr1	2934	2936	3.69648
chr1	2936	2943	3.54862
chr1	2943	2945	3.40076
chr1	2945	2948	3.2529
chr1	2948	2949	2.95718
chr1	2949	2950	2.80932
chr1	2950	2951	2.66147
chr1	2951	2952	2.80932
chr1	2952	2954	2.66147
chr1	2954	2958	2.80932
chr1	2958	2961	2.66147
chr1	2961	2962	2.07003
chr1	2962	2965	2.21789
chr1	2965	2967	1.92217
chr1	2967	2968	1.77431
chr1	2968	2969	1.47859
chr1	2969	2973	1.33073
chr1	2973	2974	1.47859
chr1	2974	2975	1.62645
chr1	2975	2976	1.47859
chr1	2976	2978	2.07003
chr1	2978	2980	1.92217
chr1	2980	2984	1.77431
chr1	2984	2989	1.92217
chr1	2989	2990	1.77431
chr1	2990	2998	1.33073
chr1	2998	3006	1.18287
chr1	3006	3009	1.33073
chr1	3009	3016	1.18287
chr1	3016	3017	0.739296
chr1	3017	3018	0.591437
chr1	3018	3021	0.443578
chr1	3021	3023	1.03501
chr1	3023	3036	1.18287
chr1	3036	3038	1.33073
chr1	3038	3045	1.92217
chr1	3045	3060	1.77431
chr1	3060	3063	1.92217
chr1	3063	3065	1.77431
chr1	3065	3066	1.18287
chr1	3066	3077	1.03501
chr1	3077	3080	0.591437
chr1	3080	3086	0.443578
chr1	3086	3088	0.295718
chr1	3088	3089	0.443578
chr1	3089	3090	0.739296
chr1	3090	3100	0.887155
chr1	3100	3103	1.18287
chr1	3103	3106	1.03501
chr1	3106	3118	1.18287
chr1	3118	3122	1.03501
chr1	3122	3130	0.887155
chr1	3130	3132	0.739296
chr1	3132	3139	0.443578
chr1	3139	3144	0.591437
chr1	3144	3147	0.443578
chr1	3147	3153	0.295718
chr1	3153	3154	0.443578
chr1	3154	3168	0.739296
chr1	3168	3176	0.887155
chr1	3176	3177	0.739296
chr1	3177	3178	0.887155
chr1	3178	3181	1.03501
chr1	3181	3183	0.887155
chr1	3183	3191	0.739296
chr1	3191	3192	0.887155
chr1	3192	3198	0.739296
chr1	3198	3212	0.591437
chr1	3212	3216	0.443578
chr1	3216	3218	0.591437
chr1	3218	3219	0.739296
chr1	3219	3220	1.18287
chr1	3220	3221	1.33073
chr1	3221	3223	1.18287
chr1	3223	3224	1.47859
chr1	3224	3225	1.62645
chr1	3225	3227	1.77431
chr1	3227	3233	1.92217
chr1	3233	3235	2.21789
chr1	3235	3236	2.07003
chr1	3236	3239	2.51361
chr1	3239	3240	2.66147
chr1	3240	3241	2.51361
chr1	3241	3252	2.21789
chr1	3252	3253	2.36575
chr1	3253	3256	2.51361
chr1	3256	3257	2.36575
chr1	3257	3260	2.66147
chr1	3260	3262	2.36575
chr1	3262	3264	2.21789
chr1	3264	3265	2.07003
chr1	3265	3267	1.92217
chr1	3267	3268	1.62645
chr1	3268	3275	1.33073
chr1	3275	3277	1.18287
chr1	3277	3279	1.03501
chr1	3279	3283	0.739296
chr1	3283	3287	0.591437
chr1	3287	3288	0.443578
chr1	3288	3290	0.591437
chr1	3290	3295	0.739296
chr1	3295	3297	0.443578
chr1	3297	3304	0.295718
chr1	3304	3306	0.443578
chr1	3306	3307	0.739296
chr1	3307	3309	0.887155
chr1	3309	3311	1.03501
chr1	3311	3316	1.18287
chr1	3316	3334	1.33073
chr1	3334	3341	1.03501
chr1	3341	3351	0.739296
chr1	3351	3353	0.591437
chr1	3353	3355	0.739296
chr1	3355	3358	0.591437
chr1	3358	3360	0.739296
chr1	3360	3366	0.591437
chr1	3366	3368	0.739296
chr1	3368	3373	0.591437
chr1	3373	3378	0.443578
chr1	3378	3391	0.591437
chr1	3391	3396	0.443578
chr1	3396	3402	0.591437
chr1	3402	3404	0.443578
chr1	3404	3409	0.591437
chr1	3409	3422	0.443578
chr1	3422	3426	0.295718
chr1	3426	3445	0.443578
chr1	3445	3448	0.591437
chr1	3448	3453	0.443578
chr1	3453	3458	0.591437
chr1	3458	3469	0.739296
chr1	3469	3471	0.591437
chr1	3471	3472	0.887155
chr1	3472	3483	1.03501
chr1	3483	3484	1.18287
chr1	3484	3488	1.03501
chr1	3488	3489	1.18287
chr1	3489	3490	1.03501
chr1	3490	3493	1.18287
chr1	3493	3495	1.33073
chr1	3495	3496	1.62645
chr1	3496	3502	1.47859
chr1	3502	3503	1.33073
chr1	3503	3504	1.62645
chr1	3504	3512	1.47859
chr1	3512	3514	1.62645
chr1	3514	3515	1.77431
chr1	3515	3516	1.92217
chr1	3516	3525	1.77431
chr1	3525	3526	1.92217
chr1	3526	3530	2.21789
chr1	3530	3533	2.07003
chr1	3533	3537	1.92217
chr1	3537	3539	1.77431
chr1	3539	3541	1.47859
chr1	3541	3547	1.33073
chr1	3547	3551	1.03501
chr1	3551	3552	0.887155
chr1	3552	3556	0.739296
chr1	3556	3560	0.887155
chr1	3560	3561	1.03501
chr1	3561	3570	0.739296
chr1	3570	3571	0.591437
chr1	3571	3572	0.443578
chr1	3572	3574	0.591437
chr1	3574	3581	0.739296
chr1	3581	3582	0.887155
chr1	3582	3586	1.03501
chr1	3586	3592	1.18287
chr1	3592	3593	1.33073
chr1	3593	3597	1.47859
chr1	3597	3599	1.62645
chr1	3599	3601	1.47859
chr1	3601	3604	1.62645
chr1	3604	3609	1.47859
chr1	3609	3610	1.62645
chr1	3610	3616	1.77431
chr1	3616	3618	1.62645
chr1	3618	3623	1.47859
chr1	3623	3624	1.77431
chr1	3624	3630	1.62645
chr1	3630	3631	1.33073
chr1	3631	3635	1.18287
chr1	3635	3648	1.03501
chr1	3648	3650	0.887155
chr1	3650	3654	0.739296
chr1	3654	3667	0.887155
chr1	3667	3669	0.591437
chr1	3669	3672	0.443578
chr1	3672	3674	0.591437
chr1	3674	3675	0.739296
chr1	3675	3679	0.887155
chr1	3679	3682	1.18287
chr1	3682	3684	1.33073
chr1	3684	3688	1.47859
chr1	3688	3689	1.33073
chr1	3689	3697	1.47859
chr1	3697	3703	1.33073
chr1	3703	3705	1.47859
chr1	3705	3708	1.62645
chr1	3708	3709	1.77431
chr1	3709	3715	1.92217
chr1	3715	3716	1.77431
chr1	3716	3717	1.92217
chr1	3717	3719	1.77431
chr1	3719	3722	1.62645
chr1	3722	3723	1.77431
chr1	3723	3726	1.47859
chr1	3726	3728	1.18287
chr1	3728	3732	1.03501
chr1	3732	3733	1.62645
chr1	3733	3734	1.77431
chr1	3734	3735	1.92217
chr1	3735	3743	2.21789
chr1	3743	3749	2.07003
chr1	3749	3750	1.77431
chr1	3750	3753	1.62645
chr1	3753	3755	1.47859
chr1	3755	3757	1.62645
chr1	3757	3760	1.47859
chr1	3760	3762	1.33073
chr1	3762	3763	1.47859
chr1	3763	3766	1.62645
chr1	3766	3767	1.77431
chr1	3767	3775	1.92217
chr1	3775	3776	1.47859
chr1	3776	3777	1.62645
chr1	3777	3778	1.47859
chr1	3778	3779	1.33073
chr1	3779	3789	1.03501
chr1	3789	3791	1.18287
chr1	3791	3792	1.33073
chr1	3792	3793	1.47859
chr1	3793	3799	1.62645
chr1	3799	3801	1.47859
chr1	3801	3802	1.18287
chr1	3802	3806	1.03501
chr1	3806	3807	0.887155
chr1	3807	3808	1.03501
chr1	3808	3809	1.18287
chr1	3809	3812	1.33073
chr1	3812	3813	1.47859
chr1	3813	3827	1.62645
chr1	3827	3832	1.77431
chr1	3832	3835	1.62645
chr1	3835	3836	1.47859
chr1	3836	3837	1.33073
chr1	3837	3841	1.18287
chr1	3841	3842	1.33073
chr1	3842	3843	1.47859
chr1	3843	3844	1.62645
chr1	3844	3848	2.07003
chr1	3848	3850	1.77431
chr1	3850	3851	2.07003
chr1	3851	3852	1.92217
chr1	3852	3853	1.77431
chr1	3853	3854	1.62645
chr1	3854	3855	1.77431
chr1	3855	3856	1.92217
chr1	3856	3857	1.62645
chr1	3857	3858	1.77431
chr1	3858	3859	1.92217
chr1	3859	3860	2.07003
chr1	3860	3862	2.21789
chr1	3862	3866	2.51361
chr1	3866	3867	2.66147
chr1	3867	3868	2.80932
chr1	3868	3874	2.66147
chr1	3874	3875	2.51361
chr1	3875	3877	2.66147
chr1	3877	3879	2.80932
chr1	3879	3880	2.66147
chr1	3880	3885	2.80932
chr1	3885	3886	2.66147
chr1	3886	3887	2.80932
chr1	3887	3888	2.66147
chr1	3888	3894	2.36575
chr1	3894	3896	2.21789
chr1	3896	3898	2.07003
chr1	3898	3899	1.92217
chr1	3899	3902	1.77431
chr1	3902	3903	1.62645
chr1	3903	3905	1.92217
chr1	3905	3906	2.07003
chr1	3906	3908	1.62645
chr1	3908	3909	2.07003
chr1	3909	3910	2.21789
chr1	3910	3914	2.36575
chr1	3914	3916	2.95718
chr1	3916	3917	3.2529
chr1	3917	3918	3.40076
chr1	3918	3921	3.9922
chr1	3921	3922	3.84434
chr1	3922	3924	4.14006
chr1	3924	3926	4.28792
chr1	3926	3928	4.43578
chr1	3928	3930	4.58363
chr1	3930	3931	4.43578
chr1	3931	3932	4.58363
chr1	3932	3936	4.87935
chr1	3936	3937	5.02721
chr1	3937	3940	4.87935
chr1	3940	3942	5.02721
chr1	3942	3943	4.87935
chr1	3943	3944	5.02721
chr1	3944	3945	4.87935
chr1	3945	3946	5.02721
chr1	3946	3947	5.17507
chr1	3947	3948	5.02721
chr1	3948	3951	4.58363
chr1	3951	3953	4.14006
chr1	3953	3954	4.43578
chr1	3954	3955	4.28792
chr1	3955	3956	4.14006
chr1	3956	3958	4.28792
chr1	3958	3959	3.69648
chr1	3959	3960	3.54862
chr1	3960	3961	3.84434
chr1	3961	3962	3.54862
chr1	3962	3966	3.10504
chr1	3966	3968	2.80932
chr1	3968	3972	2.51361
chr1	3972	3973	2.36575
chr1	3973	3975	2.51361
chr1	3975	3976	2.36575
chr1	3976	3978	2.51361
chr1	3978	3979	2.36575
chr1	3979	3983	2.66147
chr1	3983	3984	2.51361
chr1	3984	3987	2.36575
chr1	3987	3988	2.21789
chr1	3988	3989	1.92217
chr1	3989	3990	1.62645
chr1	3990	3991	1.47859
chr1	3991	3993	1.33073
chr1	3993	3994	1.47859
chr1	3994	3996	1.62645
chr1	3996	3997	1.77431
chr1	3997	4009	1.62645
chr1	4009	4012	1.77431
chr1	4012	4015	1.62645
chr1	4015	4017	1.47859
chr1	4017	4018	1.62645
chr1	4018	4020	1.77431
chr1	4020	4022	1.62645
chr1	4022	4023	1.77431
chr1	4023	4024	1.47859
chr1	4024	4029	1.62645
chr1	4029	4032	1.47859
chr1	4032	4034	1.62645
chr1	4034	4035	1.47859
chr1	4035	4037	1.62645
chr1	4037	4038	1.47859
chr1	4038	4039	1.33073
chr1	4039	4044	1.18287
chr1	4044	4049	1.33073
chr1	4049	4050	1.47859
chr1	4050	4051	1.62645
chr1	4051	4062	1.47859
chr1	4062	4066	1.33073
chr1	4066	4068	1.18287
chr1	4068	4071	1.03501
chr1	4071	4073	0.887155
chr1	4073	4075	0.739296
chr1	4075	4082	0.591437
chr1	4082	4085	0.739296
chr1	4085	4086	0.591437
chr1	4086	4092	0.443578
chr1	4092	4097	0.295718
chr1	4097	4104	0.147859
chr1	4104	4105	0.295718
chr1	4105	4121	0.443578
chr1	4121	4126	0.295718
chr1	4126	4130	0.443578
chr1	4130	4146	0.591437
chr1	4146	4147	0.739296
chr1	4147	4149	0.591437
chr1	4149	4161	0.443578
chr1	4161	4165	0.295718
chr1	4165	4168	0.739296
chr1	4168	4169	0.887155
chr1	4169	4182	0.739296
chr1	4182	4190	0.887155
chr1	4190	4200	0.739296
chr1	4200	4207	0.887155
chr1	4207	4208	1.03501
chr1	4208	4212	0.591437
chr1	4212	4222	0.443578
chr1	4222	4223	0.591437
chr1	4223	4225	0.887155
chr1	4225	4233	0.739296
chr1	4233	4243	0.887155
chr1	4243	4249	0.739296
chr1	4249	4250	0.887155
chr1	4250	4251	1.03501
chr1	4251	4252	0.887155
chr1	4252	4253	1.03501
chr1	4253	4254	1.33073
chr1	4254	4256	1.47859
chr1	4256	4266	1.92217
chr1	4266	4267	1.77431
chr1	4267	4277	1.47859
chr1	4277	4278	1.33073
chr1	4278	4279	1.47859
chr1	4279	4280	1.62645
chr1	4280	4281	1.77431
chr1	4281	4283	1.92217
chr1	4283	4286	1.62645
chr1	4286	4290	1.77431
chr1	4290	4291	1.92217
chr1	4291	4293	2.21789
chr1	4293	4296	2.36575
chr1	4296	4298	2.21789
chr1	4298	4299	2.07003
chr1	4299	4316	1.92217
chr1	4316	4317	2.07003
chr1	4317	4321	2.21789
chr1	4321	4324	1.92217
chr1	4324	4325	1.77431
chr1	4325	4330	1.62645
chr1	4330	4331	1.47859
chr1	4331	4332	1.33073
chr1	4332	4333	1.18287
chr1	4333	4334	1.03501
chr1	4334	4335	0.887155
chr1	4335	4338	0.739296
chr1	4338	4346	0.443578
chr1	4346	4359	0.591437
chr1	4359	4366	0.443578
chr1	4366	4378	0.739296
chr1	4378	4381	0.591437
chr1	4381	4383	0.739296
chr1	4383	4400	0.887155
chr1	4400	4404	0.739296
chr1	4404	4405	0.887155
chr1	4405	4410	0.739296
chr1	4410	4413	0.591437
chr1	4413	4421	0.739296
chr1	4421	4425	0.887155
chr1	4425	4426	0.739296
chr1	4426	4427	0.591437
chr1	4427	4433	0.443578
chr1	4433	4448	0.591437
chr1	4448	4456	0.443578
chr1	4456	4474	0.147859
chr1	4474	4476	0.0
chr1	4476	4479	0.295718
chr1	4479	4484	0.591437
chr1	4484	4485	0.739296
chr1	4485	4488	0.887155
chr1	4488	4497	1.03501
chr1	4497	4504	1.18287
chr1	4504	4512	1.33073
chr1	4512	4515	1.18287
chr1	4515	4517	1.03501
chr1	4517	4520	1.18287
chr1	4520	4522	0.887155
chr1	4522	4523	1.03501
chr1	4523	4531	1.18287
chr1	4531	4541	1.03501
chr1	4541	4546	0.887155
chr1	4546	4561	0.739296
chr1	4561	4563	0.443578
chr1	4563	4587	0.295718
chr1	4587	4588	0.443578
chr1	4588	4591	0.591437
chr1	4591	4597	0.739296
chr1	4597	4605	0.887155
chr1	4605	4609	1.03501
chr1	4609	4611	1.18287
chr1	4611	4619	0.887155
chr1	4619	4624	0.739296
chr1	4624	4630	0.887155
chr1	4630	4634	0.739296
chr1	4634	4635	0.591437
chr1	4635	4641	0.739296
chr1	4641	4652	0.591437
chr1	4652	4669	0.443578
chr1	4669	4674	0.295718
chr1	4674	4676	0.443578
chr1	4676	4679	0.591437
chr1	4679	4681	0.739296
chr1	4681	4692	0.887155
chr1	4692	4694	0.739296
chr1	4694	4704	0.887155
chr1	4704	4706	1.03501
chr1	4706	4711	0.887155
chr1	4711	4717	0.739296
chr1	4717	4722	0.591437
chr1	4722	4725	0.443578
chr1	4725	4732	0.295718
chr1	4732	4733	0.147859
chr1	4733	4747	0.295718
chr1	4747	4748	0.443578
chr1	4748	4753	0.295718
chr1	4753	4762	0.443578
chr1	4762	4763	0.739296
chr1	4763	4771	0.887155
chr1	4771	4774	1.03501
chr1	4774	4776	1.18287
chr1	4776	4777	1.33073
chr1	4777	4790	1.18287
chr1	4790	4797	1.03501
chr1	4797	4806	0.887155
chr1	4806	4807	0.443578
chr1	4807	4813	0.295718
chr1	4813	4814	0.443578
chr1	4814	4815	0.591437
chr1	4815	4816	0.739296
chr1	4816	4844	0.443578
chr1	4844	4847	0.591437
chr1	4847	4855	0.443578
chr1	4855	4858	0.295718
chr1	4858	4862	0.147859
chr1	4862	4863	0.295718
chr1	4863	4864	0.443578
chr1	4864	4865	0.591437
chr1	4865	4870	0.739296
chr1	4870	4874	0.887155
chr1	4874	4884	1.03501
chr1	4884	4888	0.887155
chr1	4888	4900	0.739296
chr1	4900	4902	0.591437
chr1	4902	4905	0.443578
chr1	4905	4906	0.295718
chr1	4906	4913	0.443578
chr1	4913	4917	0.591437
chr1	4917	4931	0.443578
chr1	4931	4933	0.591437
chr1	4933	4950	0.739296
chr1	4950	4953	0.591437
chr1	4953	4955	0.443578
chr1	4955	4956	0.591437
chr1	4956	4957	0.739296
chr1	4957	4971	0.591437
chr1	4971	4972	0.739296
chr1	4972	4976	0.591437
chr1	4976	4977	0.887155
chr1	4977	4999	0.739296
chr1	4999	5006	0.443578
chr1	5006	5019	0.295718
chr1	5019	5020	0.443578
chr1	5020	5031	0.147859
chr1	5031	5036	0.295718
chr1	5036	5044	0.443578
chr1	5044	5059	0.295718
chr1	5059	5069	0.147859
chr1	5069	5072	0.295718
chr1	5072	5103	0.147859
chr1	5103	5105	0.295718
chr1	5105	5114	0.147859
chr1	5114	5121	0.295718
chr1	5121	5143	0.443578
chr1	5143	5147	0.591437
chr1	5147	5155	0.443578
chr1	5155	5157	0.591437
chr1	5157	5163	0.443578
chr1	5163	5164	0.591437
chr1	5164	5165	0.739296
chr1	5165	5187	0.591437
chr1	5187	5189	0.443578
chr1	5189	5190	0.591437
chr1	5190	5191	0.739296
chr1	5191	5192	0.887155
chr1	5192	5198	1.03501
chr1	5198	5206	0.887155
chr1	5206	5208	0.739296
chr1	5208	5214	0.591437
chr1	5214	5217	0.739296
chr1	5217	5218	1.47859
chr1	5218	5220	1.62645
chr1	5220	5223	1.92217
chr1	5223	5226	2.21789
chr1	5226	5227	2.80932
chr1	5227	5228	3.54862
chr1	5228	5229	3.69648
chr1	5229	5231	3.9922
chr1	5231	5232	4.14006
chr1	5232	5233	4.58363
chr1	5233	5234	4.43578
chr1	5234	5242	4.28792
chr1	5242	5244	4.14006
chr1	5244	5245	4.28792
chr1	5245	5260	4.43578
chr1	5260	5261	4.28792
chr1	5261	5264	3.40076
chr1	5264	5265	3.10504
chr1	5265	5266	2.80932
chr1	5266	5270	2.51361
chr1	5270	5271	1.92217
chr1	5271	5272	1.18287
chr1	5272	5275	1.33073
chr1	5275	5276	0.887155
chr1	5276	5287	1.03501
chr1	5287	5288	0.887155
chr1	5288	5296	0.739296
chr1	5296	5315	0.887155
chr1	5315	5316	0.443578
chr1	5316	5338	0.591437
chr1	5338	5342	0.443578
chr1	5342	5347	0.591437
chr1	5347	5349	0.443578
chr1	5349	5350	0.591437
chr1	5350	5355	0.739296
chr1	5355	5360	0.887155
chr1	5360	5363	0.739296
chr1	5363	5364	0.591437
chr1	5364	5369	0.443578
chr1	5369	5372	0.591437
chr1	5372	5373	0.739296
chr1	5373	5374	0.887155
chr1	5374	5379	1.03501
chr1	5379	5380	1.18287
chr1	5380	5382	1.62645
chr1	5382	5383	1.77431
chr1	5383	5385	1.92217
chr1	5385	5386	2.07003
chr1	5386	5394	1.92217
chr1	5394	5399	1.77431
chr1	5399	5412	1.62645
chr1	5412	5413	1.47859
chr1	5413	5416	1.33073
chr1	5416	5423	0.887155
chr1	5423	5424	0.739296
chr1	5424	5426	0.443578
chr1	5426	5429	0.147859
chr1	5429	5439	0.0
chr1	5439	5443	0.147859
chr1	5443	5448	0.295718
chr1	5448	5450	0.739296
chr1	5450	5459	0.887155
chr1	5459	5461	1.03501
chr1	5461	5462	1.18287
chr1	5462	5468	1.33073
chr1	5468	5476	1.47859
chr1	5476	5480	1.62645
chr1	5480	5482	1.77431
chr1	5482	5483	2.07003
chr1	5483	5486	1.92217
chr1	5486	5487	1.77431
chr1	5487	5489	1.92217
chr1	5489	5492	2.07003
chr1	5492	5493	1.47859
chr1	5493	5501	1.62645
chr1	5501	5502	1.77431
chr1	5502	5503	1.62645
chr1	5503	5505	1.47859
chr1	5505	5510	1.33073
chr1	5510	5512	1.18287
chr1	5512	5513	0.887155
chr1	5513	5514	0.739296
chr1	5514	5518	0.591437
chr1	5518	5520	0.739296
chr1	5520	5522	0.887155
chr1	5522	5525	1.18287
chr1	5525	5531	1.03501
chr1	5531	5532	0.887155
chr1	5532	5533	1.03501
chr1	5533	5538	0.887155
chr1	5538	5544	1.03501
chr1	5544	5545	1.18287
chr1	5545	5549	1.03501
chr1	5549	5551	0.887155
chr1	5551	5552	1.03501
chr1	5552	5562	1.33073
chr1	5562	5564	1.18287
chr1	5564	5565	1.03501
chr1	5565	5576	0.887155
chr1	5576	5578	0.739296
chr1	5578	5581	0.887155
chr1	5581	5582	1.03501
chr1	5582	5584	1.33073
chr1	5584	5588	1.47859
chr1	5588	5595	1.33073
chr1	5595	5596	1.18287
chr1	5596	5597	0.887155
chr1	5597	5598	1.18287
chr1	5598	5600	1.62645
chr1	5600	5603	1.92217
chr1	5603	5604	2.21789
chr1	5604	5605	2.36575
chr1	5605	5607	2.51361
chr1	5607	5616	2.95718
chr1	5616	5624	3.10504
chr1	5624	5625	3.2529
chr1	5625	5626	2.36575
chr1	5626	5627	2.51361
chr1	5627	5629	2.66147
chr1	5629	5635	2.80932
chr1	5635	5640	2.95718
chr1	5640	5643	2.07003
chr1	5643	5647	2.21789
chr1	5647	5648	1.92217
chr1	5648	5649	1.77431
chr1	5649	5651	1.62645
chr1	5651	5653	1.33073
chr1	5653	5657	1.47859
chr1	5657	5658	1.92217
chr1	5658	5664	1.77431
chr1	5664	5666	1.92217
chr1	5666	5667	1.47859
chr1	5667	5670	1.62645
chr1	5670	5673	1.33073
chr1	5673	5680	1.18287
chr1	5680	5685	1.33073
chr1	5685	5687	1.47859
chr1	5687	5692	1.33073
chr1	5692	5695	1.47859
chr1	5695	5696	1.33073
chr1	5696	5700	1.18287
chr1	5700	5701	1.03501
chr1	5701	5708	0.739296
chr1	5708	5710	0.591437
chr1	5710	5712	0.739296
chr1	5712	5720	0.887155
chr1	5720	5724	0.739296
chr1	5724	5730	0.591437
chr1	5730	5734	0.739296
chr1	5734	5736	0.591437
chr1	5736	5737	0.739296
chr1	5737	5751	0.591437
chr1	5751	5757	0.443578
chr1	5757	5770	0.591437
chr1	5770	5782	0.443578
chr1	5782	5783	0.739296
chr1	5783	5794	0.887155
chr1	5794	5798	1.03501
chr1	5798	5801	1.18287
chr1	5801	5823	1.03501
chr1	5823	5826	0.887155
chr1	5826	5827	0.443578
chr1	5827	5838	0.295718
chr1	5838	5840	0.147859
chr1	5840	5842	0.295718
chr1	5842	5883	0.147859
chr1	5883	5900	0.0
chr1	5900	5920	0.295718
chr1	5920	5923	0.443578
chr1	5923	5933	0.591437
chr1	5933	5944	0.739296
chr1	5944	5947	0.443578
chr1	5947	5964	0.591437
chr1	5964	5967	0.443578
chr1	5967	5977	0.295718
chr1	5977	5983	0.147859
chr1	5983	5984	0.295718
chr1	5984	5986	0.443578
chr1	5986	5991	0.591437
chr1	5991	5993	0.443578
chr1	5993	6001	0.591437
chr1	6001	6005	0.739296
chr1	6005	6008	0.887155
chr1	6008	6025	1.03501
chr1	6025	6028	0.887155
chr1	6028	6035	0.739296
chr1	6035	6036	0.887155
chr1	6036	6045	0.739296
chr1	6045	6049	0.591437
chr1	6049	6052	0.443578
chr1	6052	6074	0.295718
chr1	6074	6075	0.147859
chr1	6075	6082	0.295718
chr1	6082	6084	0.443578
chr1	6084	6086	0.591437
chr1	6086	6087	1.18287
chr1	6087	6091	1.33073
chr1	6091	6096	1.47859
chr1	6096	6101	1.62645
chr1	6101	6105	1.92217
chr1	6105	6112	2.07003
chr1	6112	6114	1.92217
chr1	6114	6116	1.77431
chr1	6116	6123	1.62645
chr1	6123	6124	1.47859
chr1	6124	6125	1.62645
chr1	6125	6127	1.92217
chr1	6127	6128	1.77431
chr1	6128	6130	1.62645
chr1	6130	6133	1.33073
chr1	6133	6138	1.18287
chr1	6138	6145	1.03501
chr1	6145	6147	0.739296
chr1	6147	6168	0.591437
chr1	6168	6175	0.443578
chr1	6175	6181	0.295718
chr1	6181	6184	0.147859
chr1	6184	6215	0.295718
chr1	6215	6220	0.443578
chr1	6220	6227	0.591437
chr1	6227	6228	0.739296
chr1	6228	6229	0.591437
chr1	6229	6236	0.443578
chr1	6236	6253	0.591437
chr1	6253	6258	0.443578
chr1	6258	6261	0.295718
chr1	6261	6263	0.443578
chr1	6263	6267	0.591437
chr1	6267	6269	0.739296
chr1	6269	6270	0.887155
chr1	6270	6280	0.739296
chr1	6280	6286	0.591437
chr1	6286	6299	0.739296
chr1	6299	6301	0.887155
chr1	6301	6304	1.03501
chr1	6304	6305	1.18287
chr1	6305	6307	1.03501
chr1	6307	6308	1.33073
chr1	6308	6309	1.18287
chr1	6309	6312	1.47859
chr1	6312	6313	1.33073
chr1	6313	6323	1.47859
chr1	6323	6325	1.62645
chr1	6325	6330	1.77431
chr1	6330	6332	1.92217
chr1	6332	6335	2.07003
chr1	6335	6342	2.21789
chr1	6342	6344	2.07003
chr1	6344	6345	1.92217
chr1	6345	6347	1.77431
chr1	6347	6348	1.62645
chr1	6348	6351	1.77431
chr1	6351	6352	1.47859
chr1	6352	6354	1.33073
chr1	6354	6359	1.47859
chr1	6359	6367	1.62645
chr1	6367	6369	1.47859
chr1	6369	6370	1.18287
chr1	6370	6371	1.03501
chr1	6371	6374	1.18287
chr1	6374	6375	1.03501
chr1	6375	6376	1.18287
chr1	6376	6378	1.77431
chr1	6378	6384	1.62645
chr1	6384	6391	2.07003
chr1	6391	6392	2.21789
chr1	6392	6394	2.07003
chr1	6394	6396	1.77431
chr1	6396	6397	1.62645
chr1	6397	6405	1.47859
chr1	6405	6408	1.62645
chr1	6408	6413	1.47859
chr1	6413	6414	1.33073
chr1	6414	6418	1.18287
chr1	6418	6420	1.03501
chr1	6420	6428	0.739296
chr1	6428	6434	0.295718
chr1	6434	6435	0.147859
chr1	6435	6439	0.295718
chr1	6439	6441	0.147859
chr1	6441	6446	0.295718
chr1	6446	6454	0.443578
chr1	6454	6467	0.591437
chr1	6467	6479	0.739296
chr1	6479	6485	0.591437
chr1	6485	6487	0.443578
chr1	6487	6497	0.295718
chr1	6497	6500	0.147859
chr1	6500	6511	0.295718
chr1	6511	6521	0.147859
chr1	6521	6535	0.295718
chr1	6535	6537	0.147859
chr1	6537	6547	0.295718
chr1	6547	6564	0.443578
chr1	6564	6565	0.591437
chr1	6565	6567	0.443578
chr1	6567	6576	0.591437
chr1	6576	6579	0.887155
chr1	6579	6590	1.03501
chr1	6590	6596	1.18287
chr1	6596	6604	1.33073
chr1	6604	6608	1.47859
chr1	6608	6611	1.33073
chr1	6611	6619	1.18287
chr1	6619	6620	1.33073
chr1	6620	6622	1.03501
chr1	6622	6627	0.887155
chr1	6627	6634	1.03501
chr1	6634	6635	0.887155
chr1	6635	6638	0.739296
chr1	6638	6640	0.887155
chr1	6640	6642	0.739296
chr1	6642	6645	0.887155
chr1	6645	6648	1.03501
chr1	6648	6651	0.887155
chr1	6651	6653	1.03501
chr1	6653	6656	1.18287
chr1	6656	6657	1.33073
chr1	6657	6661	1.47859
chr1	6661	6663	1.62645
chr1	6663	6666	1.47859
chr1	6666	6671	1.62645
chr1	6671	6679	1.47859
chr1	6679	6685	1.33073
chr1	6685	6686	1.18287
chr1	6686	6687	1.03501
chr1	6687	6688	1.18287
chr1	6688	6689	1.03501
chr1	6689	6690	0.887155
chr1	6690	6693	1.03501
chr1	6693	6694	0.887155
chr1	6694	6695	0.739296
chr1	6695	6699	0.887155
chr1	6699	6700	1.03501
chr1	6700	6704	0.887155
chr1	6704	6710	0.739296
chr1	6710	6716	0.443578
chr1	6716	6725	0.591437
chr1	6725	6729	0.443578
chr1	6729	6733	0.295718
chr1	6733	6734	0.443578
chr1	6734	6738	0.295718
chr1	6738	6757	0.147859
chr1	6757	6760	0.295718
chr1	6760	6775	0.443578
chr1	6775	6777	0.591437
chr1	6777	6783	0.443578
chr1	6783	6787	0.591437
chr1	6787	6792	0.739296
chr1	6792	6803	0.591437
chr1	6803	6815	0.443578
chr1	6815	6817	0.295718
chr1	6817	6827	0.443578
chr1	6827	6830	0.295718
chr1	6830	6846	0.147859
chr1	6846	6858	0.295718
chr1	6858	6861	0.591437
chr1	6861	6879	0.443578
chr1	6879	6882	0.295718
chr1	6882	6884	0.443578
chr1	6884	6885	0.739296
chr1	6885	6899	0.887155
chr1	6899	6900	1.03501
chr1	6900	6903	1.18287
chr1	6903	6904	1.33073
chr1	6904	6905	1.77431
chr1	6905	6923	1.92217
chr1	6923	6926	2.07003
chr1	6926	6928	1.92217
chr1	6928	6929	1.62645
chr1	6929	6931	1.47859
chr1	6931	6937	1.62645
chr1	6937	6938	1.77431
chr1	6938	6941	1.92217
chr1	6941	6943	1.77431
chr1	6943	6944	1.62645
chr1	6944	6945	1.33073
chr1	6945	6947	1.18287
chr1	6947	6948	0.887155
chr1	6948	6951	0.739296
chr1	6951	6953	1.18287
chr1	6953	6954	1.33073
chr1	6954	6955	1.62645
chr1	6955	6957	1.77431
chr1	6957	6960	1.92217
chr1	6960	6966	1.77431
chr1	6966	6967	1.62645
chr1	6967	6974	2.51361
chr1	6974	6977	2.36575
chr1	6977	6978	2.51361
chr1	6978	6979	2.66147
chr1	6979	6980	2.80932
chr1	6980	6982	2.51361
chr1	6982	6983	2.36575
chr1	6983	6991	2.21789
chr1	6991	6992	1.92217
chr1	6992	6995	1.77431
chr1	6995	6997	1.47859
chr1	6997	6998	1.18287
chr1	6998	6999	1.33073
chr1	6999	7001	1.47859
chr1	7001	7010	1.33073
chr1	7010	7011	1.18287
chr1	7011	7014	0.591437
chr1	7014	7017	0.443578
chr1	7017	7018	0.591437
chr1	7018	7042	0.739296
chr1	7042	7043	0.591437
chr1	7043	7050	0.443578
chr1	7050	7051	0.591437
chr1	7051	7055	0.739296
chr1	7055	7057	0.591437
chr1	7057	7065	0.739296
chr1	7065	7092	0.591437
chr1	7092	7093	0.443578
chr1	7093	7095	0.295718
chr1	7095	7099	0.147859
chr1	7099	7101	0.295718
chr1	7101	7103	0.443578
chr1	7103	7104	0.591437
chr1	7104	7105	0.443578
chr1	7105	7108	0.591437
chr1	7108	7127	0.739296
chr1	7127	7139	0.591437
chr1	7139	7143	0.739296
chr1	7143	7146	0.443578
chr1	7146	7151	0.295718
chr1	7151	7163	0.147859
chr1	7163	7164	0.295718
chr1	7164	7172	0.443578
chr1	7172	7176	0.591437
chr1	7176	7188	0.443578
chr1	7188	7190	0.887155
chr1	7190	7191	1.33073
chr1	7191	7192	1.47859
chr1	7192	7196	1.62645
chr1	7196	7201	1.77431
chr1	7201	7204	1.92217
chr1	7204	7207	2.07003
chr1	7207	7213	1.77431
chr1	7213	7214	2.07003
chr1	7214	7215	2.21789
chr1	7215	7218	2.07003
chr1	7218	7219	2.51361
chr1	7219	7224	2.66147
chr1	7224	7228	2.51361
chr1	7228	7230	3.2529
chr1	7230	7232	3.40076
chr1	7232	7233	3.10504
chr1	7233	7234	3.2529
chr1	7234	7235	2.95718
chr1	7235	7236	2.80932
chr1	7236	7237	2.66147
chr1	7237	7242	2.36575
chr1	7242	7243	2.66147
chr1	7243	7248	2.80932
chr1	7248	7250	2.95718
chr1	7250	7252	3.10504
chr1	7252	7254	3.40076
chr1	7254	7255	3.2529
chr1	7255	7256	3.84434
chr1	7256	7257	3.69648
chr1	7257	7259	3.54862
chr1	7259	7260	3.69648
chr1	7260	7261	3.84434
chr1	7261	7262	3.69648
chr1	7262	7268	3.2529
chr1	7268	7272	3.54862
chr1	7272	7273	2.80932
chr1	7273	7274	2.66147
chr1	7274	7278	2.51361
chr1	7278	7280	2.66147
chr1	7280	7281	2.36575
chr1	7281	7282	2.07003
chr1	7282	7283	1.92217
chr1	7283	7285	1.77431
chr1	7285	7286	1.92217
chr1	7286	7292	1.77431
chr1	7292	7293	1.33073
chr1	7293	7296	1.18287
chr1	7296	7297	1.33073
chr1	7297	7300	0.887155
chr1	7300	7304	0.739296
chr1	7304	7312	0.591437
chr1	7312	7316	0.443578
chr1	7316	7318	0.887155
chr1	7318	7321	1.03501
chr1	7321	7324	0.887155
chr1	7324	7328	1.18287
chr1	7328	7340	1.03501
chr1	7340	7360	0.887155
chr1	7360	7367	0.443578
chr1	7367	7371	0.147859
chr1	7371	7386	0.295718
chr1	7386	7394	0.443578
chr1	7394	7397	0.591437
chr1	7397	7398	0.739296
chr1	7398	7400	0.887155
chr1	7400	7406	1.03501
chr1	7406	7408	0.887155
chr1	7408	7411	1.03501
chr1	7411	7414	1.33073
chr1	7414	7430	1.18287
chr1	7430	7438	1.03501
chr1	7438	7442	0.739296
chr1	7442	7444	0.591437
chr1	7444	7452	0.443578
chr1	7452	7463	0.0
chr1	7463	7477	0.147859
chr1	7477	7478	0.443578
chr1	7478	7479	1.03501
chr1	7479	7480	1.18287
chr1	7480	7482	1.33073
chr1	7482	7483	1.77431
chr1	7483	7488	2.07003
chr1	7488	7493	2.21789
chr1	7493	7504	2.36575
chr1	7504	7508	2.21789
chr1	7508	7511	2.36575
chr1	7511	7512	2.21789
chr1	7512	7513	2.36575
chr1	7513	7517	2.51361
chr1	7517	7520	2.66147
chr1	7520	7521	2.80932
chr1	7521	7522	2.51361
chr1	7522	7523	1.92217
chr1	7523	7525	1.77431
chr1	7525	7526	2.07003
chr1	7526	7527	1.92217
chr1	7527	7530	1.47859
chr1	7530	7532	1.62645
chr1	7532	7537	1.47859
chr1	7537	7540	1.33073
chr1	7540	7541	1.62645
chr1	7541	7543	1.77431
chr1	7543	7544	1.92217
chr1	7544	7545	2.07003
chr1	7545	7550	2.21789
chr1	7550	7551	2.36575
chr1	7551	7554	2.21789
chr1	7554	7557	2.07003
chr1	7557	7559	2.36575
chr1	7559	7561	2.51361
chr1	7561	7564	2.36575
chr1	7564	7569	2.21789
chr1	7569	7570	1.92217
chr1	7570	7573	1.62645
chr1	7573	7579	1.47859
chr1	7579	7583	1.33073
chr1	7583	7584	1.18287
chr1	7584	7585	1.03501
chr1	7585	7587	0.887155
chr1	7587	7593	0.739296
chr1	7593	7594	0.591437
chr1	7594	7595	0.443578
chr1	7595	7601	0.295718
chr1	7601	7612	0.0
chr1	7612	7614	0.147859
chr1	7614	7625	0.295718
chr1	7625	7656	0.443578
chr1	7656	7657	0.295718
chr1	7657	7664	0.147859
chr1	7664	7669	0.295718
chr1	7669	7670	0.147859
chr1	7670	7673	0.295718
chr1	7673	7679	0.443578
chr1	7679	7681	0.591437
chr1	7681	7682	0.739296
chr1	7682	7685	1.03501
chr1	7685	7690	1.18287
chr1	7690	7691	1.33073
chr1	7691	7707	1.47859
chr1	7707	7708	1.62645
chr1	7708	7710	1.47859
chr1	7710	7712	1.62645
chr1	7712	7713	1.77431
chr1	7713	7717	1.62645
chr1	7717	7720	1.47859
chr1	7720	7721	1.62645
chr1	7721	7722	1.47859
chr1	7722	7723	1.62645
chr1	7723	7726	1.47859
chr1	7726	7729	1.03501
chr1	7729	7735	0.887155
chr1	7735	7737	0.739296
chr1	7737	7751	0.887155
chr1	7751	7753	0.739296
chr1	7753	7756	0.591437
chr1	7756	7758	0.443578
chr1	7758	7766	0.295718
chr1	7766	7768	0.147859
[truncated: 2,914 more rows]
