# Supplementary material for: Structural modularity of the XIST ribonucleoprotein complex
Source: Nat Commun. 2020 Dec 2;11:6163. doi: 10.1038/s41467-020-20040-3 (PMC7710737; doi:10.1038/s41467-020-20040-3)
Supplement: Supplementary file 6 — Source Data [file 41467_2020_20040_MOESM6_ESM.zip › sourcedata/fig2efgi/K562_XRCC6_2_neg_XIST_1_hsXIST.bedgraph]

chr1	0	46	0.0
chr1	46	49	0.31977
chr1	49	62	0.639539
chr1	62	69	0.959309
chr1	69	71	1.27908
chr1	71	73	1.59885
chr1	73	78	1.27908
chr1	78	80	1.59885
chr1	80	83	1.91862
chr1	83	88	2.23839
chr1	88	91	2.55816
chr1	91	100	2.23839
chr1	100	103	1.91862
chr1	103	104	2.55816
chr1	104	112	2.23839
chr1	112	114	1.27908
chr1	114	115	1.91862
chr1	115	116	3.1977
chr1	116	117	4.47678
chr1	117	135	4.15701
chr1	135	143	4.47678
chr1	143	144	4.15701
chr1	144	145	3.83724
chr1	145	146	3.51747
chr1	146	151	2.87793
chr1	151	152	2.23839
chr1	152	153	1.91862
chr1	153	154	2.23839
chr1	154	158	2.55816
chr1	158	159	1.59885
chr1	159	178	1.27908
chr1	178	185	0.959309
chr1	185	192	1.27908
chr1	192	199	0.959309
chr1	199	213	1.27908
chr1	213	214	0.959309
chr1	214	216	0.639539
chr1	216	226	0.959309
chr1	226	228	0.639539
chr1	228	241	0.31977
chr1	241	259	0.639539
chr1	259	260	0.31977
chr1	260	261	0.639539
chr1	261	282	0.959309
chr1	282	284	0.639539
chr1	284	289	0.959309
chr1	289	290	1.27908
chr1	290	295	2.23839
chr1	295	299	2.55816
chr1	299	300	2.23839
chr1	300	303	3.1977
chr1	303	305	3.83724
chr1	305	306	4.47678
chr1	306	307	5.11631
chr1	307	310	5.43608
chr1	310	326	5.75585
chr1	326	327	6.39539
chr1	327	328	6.71516
chr1	328	331	6.39539
chr1	331	332	5.43608
chr1	332	335	5.11631
chr1	335	339	4.79655
chr1	339	341	4.15701
chr1	341	342	4.79655
chr1	342	344	3.83724
chr1	344	346	3.51747
chr1	346	347	2.87793
chr1	347	354	3.1977
chr1	354	355	2.87793
chr1	355	358	2.55816
chr1	358	361	2.23839
chr1	361	365	1.91862
chr1	365	367	2.23839
chr1	367	368	3.1977
chr1	368	369	3.83724
chr1	369	370	4.15701
chr1	370	382	4.47678
chr1	382	384	4.15701
chr1	384	389	3.1977
chr1	389	396	3.83724
chr1	396	398	3.51747
chr1	398	405	3.1977
chr1	405	406	2.87793
chr1	406	407	4.47678
chr1	407	408	4.79655
chr1	408	409	5.11631
chr1	409	410	4.47678
chr1	410	411	4.79655
chr1	411	412	5.75585
chr1	412	413	6.07562
chr1	413	416	5.75585
chr1	416	428	5.43608
chr1	428	432	5.11631
chr1	432	439	4.47678
chr1	439	440	4.15701
chr1	440	441	3.83724
chr1	441	444	3.51747
chr1	444	449	3.1977
chr1	449	451	2.55816
chr1	451	452	2.87793
chr1	452	454	3.1977
chr1	454	455	2.23839
chr1	455	460	1.91862
chr1	460	468	2.23839
chr1	468	470	2.55816
chr1	470	484	2.87793
chr1	484	494	2.55816
chr1	494	495	1.91862
chr1	495	496	4.15701
chr1	496	497	6.07562
chr1	497	498	7.03493
chr1	498	499	7.67447
chr1	499	502	7.3547
chr1	502	508	7.03493
chr1	508	509	7.3547
chr1	509	511	7.67447
chr1	511	513	7.3547
chr1	513	518	7.67447
chr1	518	526	7.99424
chr1	526	528	8.95355
chr1	528	531	8.63378
chr1	531	533	8.95355
chr1	533	536	9.59309
chr1	536	537	9.91286
chr1	537	538	9.27332
chr1	538	539	7.67447
chr1	539	540	5.75585
chr1	540	541	4.79655
chr1	541	543	4.47678
chr1	543	551	4.15701
chr1	551	554	3.51747
chr1	554	556	3.1977
chr1	556	558	2.87793
chr1	558	563	3.1977
chr1	563	566	2.87793
chr1	566	567	2.55816
chr1	567	576	2.23839
chr1	576	578	1.59885
chr1	578	580	0.959309
chr1	580	581	0.639539
chr1	581	596	0.31977
chr1	596	606	0.0
chr1	606	608	0.31977
chr1	608	639	0.639539
chr1	639	644	0.31977
chr1	644	650	0.0
chr1	650	651	0.31977
chr1	651	652	1.27908
chr1	652	657	1.91862
chr1	657	667	2.23839
chr1	667	676	2.55816
chr1	676	684	2.87793
chr1	684	685	2.55816
chr1	685	687	1.91862
chr1	687	691	1.59885
chr1	691	694	1.27908
chr1	694	696	0.959309
chr1	696	710	1.27908
chr1	710	718	0.959309
chr1	718	720	0.639539
chr1	720	728	0.31977
chr1	728	740	0.0
chr1	740	744	1.27908
chr1	744	748	1.59885
chr1	748	758	1.91862
chr1	758	763	1.59885
chr1	763	766	1.91862
chr1	766	783	1.59885
chr1	783	785	0.639539
chr1	785	786	1.27908
chr1	786	793	1.59885
chr1	793	794	1.91862
chr1	794	795	2.23839
chr1	795	796	2.55816
chr1	796	803	2.87793
chr1	803	806	3.1977
chr1	806	815	2.87793
chr1	815	822	3.1977
chr1	822	823	3.51747
chr1	823	824	3.83724
chr1	824	825	7.03493
chr1	825	826	8.31401
chr1	826	828	8.63378
chr1	828	829	8.31401
chr1	829	832	7.99424
chr1	832	833	8.31401
chr1	833	834	8.63378
chr1	834	835	8.95355
chr1	835	836	8.63378
chr1	836	838	8.31401
chr1	838	841	7.99424
chr1	841	844	8.63378
chr1	844	850	8.95355
chr1	850	855	9.59309
chr1	855	857	9.91286
chr1	857	858	9.27332
chr1	858	860	9.91286
chr1	860	865	9.59309
chr1	865	866	8.95355
chr1	866	867	7.3547
chr1	867	869	4.47678
chr1	869	871	3.83724
chr1	871	874	3.51747
chr1	874	875	3.1977
chr1	875	876	2.87793
chr1	876	877	2.23839
chr1	877	882	1.59885
chr1	882	883	1.27908
chr1	883	887	1.59885
chr1	887	889	1.27908
chr1	889	890	0.959309
chr1	890	894	0.639539
chr1	894	895	0.959309
chr1	895	897	1.59885
chr1	897	902	1.27908
chr1	902	903	1.59885
chr1	903	904	1.91862
chr1	904	906	2.55816
chr1	906	908	2.87793
chr1	908	910	3.1977
chr1	910	913	3.51747
chr1	913	916	4.47678
chr1	916	919	4.79655
chr1	919	923	5.11631
chr1	923	924	5.43608
chr1	924	925	5.75585
chr1	925	926	6.07562
chr1	926	933	5.75585
chr1	933	935	5.43608
chr1	935	936	5.75585
chr1	936	938	6.39539
chr1	938	940	6.71516
chr1	940	943	6.39539
chr1	943	945	6.07562
chr1	945	946	6.39539
chr1	946	948	6.07562
chr1	948	951	5.43608
chr1	951	952	5.11631
chr1	952	953	5.43608
chr1	953	954	5.75585
chr1	954	956	4.79655
chr1	956	957	5.43608
chr1	957	958	5.75585
chr1	958	962	5.43608
chr1	962	966	5.75585
chr1	966	967	5.43608
chr1	967	972	5.75585
chr1	972	973	6.39539
chr1	973	974	7.03493
chr1	974	976	7.67447
chr1	976	978	7.99424
chr1	978	979	7.67447
chr1	979	980	7.3547
chr1	980	982	6.39539
chr1	982	984	6.71516
chr1	984	985	7.99424
chr1	985	986	9.27332
chr1	986	992	9.59309
chr1	992	993	9.27332
chr1	993	994	10.5524
chr1	994	995	10.8722
chr1	995	997	11.1919
chr1	997	1003	10.2326
chr1	1003	1004	10.5524
chr1	1004	1006	10.2326
chr1	1006	1008	10.5524
chr1	1008	1009	10.2326
chr1	1009	1010	9.27332
chr1	1010	1012	9.59309
chr1	1012	1016	9.91286
chr1	1016	1017	9.27332
chr1	1017	1018	8.63378
chr1	1018	1022	8.31401
chr1	1022	1025	7.67447
chr1	1025	1027	5.11631
chr1	1027	1029	4.79655
chr1	1029	1033	4.15701
chr1	1033	1036	3.51747
chr1	1036	1037	3.83724
chr1	1037	1041	2.55816
chr1	1041	1046	2.87793
chr1	1046	1048	2.55816
chr1	1048	1052	1.91862
chr1	1052	1067	1.59885
chr1	1067	1068	1.27908
chr1	1068	1070	1.59885
chr1	1070	1072	1.27908
chr1	1072	1078	1.59885
chr1	1078	1080	1.27908
chr1	1080	1087	1.59885
chr1	1087	1091	2.23839
chr1	1091	1092	1.91862
chr1	1092	1101	2.23839
chr1	1101	1103	2.55816
chr1	1103	1111	2.87793
chr1	1111	1112	3.1977
chr1	1112	1115	3.51747
chr1	1115	1122	3.1977
chr1	1122	1123	3.51747
chr1	1123	1130	2.87793
chr1	1130	1131	2.55816
chr1	1131	1133	2.87793
chr1	1133	1135	3.1977
chr1	1135	1139	2.87793
chr1	1139	1140	3.1977
chr1	1140	1144	2.87793
chr1	1144	1153	2.55816
chr1	1153	1154	2.87793
chr1	1154	1159	2.55816
chr1	1159	1165	3.1977
chr1	1165	1167	2.87793
chr1	1167	1171	3.1977
chr1	1171	1174	2.87793
chr1	1174	1176	3.1977
chr1	1176	1177	2.87793
chr1	1177	1180	3.1977
chr1	1180	1183	3.51747
chr1	1183	1188	3.1977
chr1	1188	1190	2.87793
chr1	1190	1191	3.1977
chr1	1191	1195	3.51747
chr1	1195	1196	3.1977
chr1	1196	1200	2.87793
chr1	1200	1202	2.55816
chr1	1202	1203	2.23839
chr1	1203	1204	3.83724
chr1	1204	1205	4.79655
chr1	1205	1210	5.11631
chr1	1210	1212	5.43608
chr1	1212	1213	5.75585
chr1	1213	1216	6.07562
chr1	1216	1218	5.75585
chr1	1218	1219	5.43608
chr1	1219	1220	5.75585
chr1	1220	1223	5.43608
chr1	1223	1227	5.11631
chr1	1227	1233	5.43608
chr1	1233	1234	5.75585
chr1	1234	1238	5.43608
chr1	1238	1241	5.75585
chr1	1241	1245	5.11631
chr1	1245	1246	3.83724
chr1	1246	1247	3.1977
chr1	1247	1251	2.87793
chr1	1251	1252	3.51747
chr1	1252	1253	3.83724
chr1	1253	1258	2.87793
chr1	1258	1259	2.55816
chr1	1259	1266	2.23839
chr1	1266	1275	1.59885
chr1	1275	1276	1.91862
chr1	1276	1277	2.55816
chr1	1277	1278	2.87793
chr1	1278	1281	3.1977
chr1	1281	1286	3.51747
chr1	1286	1287	4.15701
chr1	1287	1290	3.83724
chr1	1290	1293	4.15701
chr1	1293	1296	3.51747
chr1	1296	1305	3.1977
chr1	1305	1307	3.51747
chr1	1307	1309	3.1977
chr1	1309	1310	2.87793
chr1	1310	1311	3.51747
chr1	1311	1313	3.83724
chr1	1313	1314	4.15701
chr1	1314	1315	4.47678
chr1	1315	1318	5.11631
chr1	1318	1321	4.47678
chr1	1321	1325	4.15701
chr1	1325	1327	5.75585
chr1	1327	1328	7.03493
chr1	1328	1329	6.39539
chr1	1329	1330	6.71516
chr1	1330	1331	7.03493
chr1	1331	1332	7.3547
chr1	1332	1333	8.31401
chr1	1333	1335	7.99424
chr1	1335	1336	8.63378
chr1	1336	1341	9.27332
chr1	1341	1342	9.59309
chr1	1342	1344	10.2326
chr1	1344	1346	10.5524
chr1	1346	1347	10.8722
chr1	1347	1348	11.8315
chr1	1348	1350	12.1512
chr1	1350	1351	11.8315
chr1	1351	1352	11.1919
chr1	1352	1353	10.5524
chr1	1353	1354	10.8722
chr1	1354	1355	10.5524
chr1	1355	1356	11.8315
chr1	1356	1357	11.1919
chr1	1357	1358	11.8315
chr1	1358	1364	11.5117
chr1	1364	1365	11.1919
chr1	1365	1366	10.8722
chr1	1366	1368	9.91286
chr1	1368	1369	9.59309
chr1	1369	1370	8.95355
chr1	1370	1374	6.71516
chr1	1374	1377	7.03493
chr1	1377	1380	6.39539
chr1	1380	1381	5.75585
chr1	1381	1383	5.43608
chr1	1383	1384	5.11631
chr1	1384	1388	4.47678
chr1	1388	1392	3.1977
chr1	1392	1395	2.87793
chr1	1395	1396	2.55816
chr1	1396	1397	1.27908
chr1	1397	1398	0.639539
chr1	1398	1417	0.31977
chr1	1417	1419	0.0
chr1	1419	1421	0.31977
chr1	1421	1422	0.639539
chr1	1422	1425	0.959309
chr1	1425	1426	1.59885
chr1	1426	1430	1.91862
chr1	1430	1431	2.23839
chr1	1431	1432	2.55816
chr1	1432	1438	2.87793
chr1	1438	1439	3.51747
chr1	1439	1445	4.15701
chr1	1445	1446	4.47678
chr1	1446	1447	5.43608
chr1	1447	1451	5.75585
chr1	1451	1452	6.07562
chr1	1452	1455	6.39539
chr1	1455	1461	6.71516
chr1	1461	1463	6.39539
chr1	1463	1465	5.75585
chr1	1465	1467	5.43608
chr1	1467	1468	5.11631
chr1	1468	1469	4.79655
chr1	1469	1472	4.47678
chr1	1472	1475	4.15701
chr1	1475	1481	3.51747
chr1	1481	1484	3.1977
chr1	1484	1485	2.55816
chr1	1485	1487	2.87793
chr1	1487	1489	2.23839
chr1	1489	1490	1.91862
chr1	1490	1495	2.55816
chr1	1495	1500	2.23839
chr1	1500	1501	2.55816
chr1	1501	1502	2.87793
chr1	1502	1513	3.51747
chr1	1513	1519	4.15701
chr1	1519	1524	4.47678
chr1	1524	1526	4.15701
chr1	1526	1527	3.83724
chr1	1527	1528	3.51747
chr1	1528	1531	3.1977
chr1	1531	1532	2.87793
chr1	1532	1533	2.55816
chr1	1533	1536	1.91862
chr1	1536	1539	1.59885
chr1	1539	1543	1.27908
chr1	1543	1544	0.959309
chr1	1544	1553	1.59885
chr1	1553	1562	1.91862
chr1	1562	1564	1.59885
chr1	1564	1567	1.91862
chr1	1567	1572	2.23839
chr1	1572	1583	2.55816
chr1	1583	1586	2.87793
chr1	1586	1587	3.1977
chr1	1587	1588	2.55816
chr1	1588	1592	3.1977
chr1	1592	1593	3.51747
chr1	1593	1594	3.83724
chr1	1594	1595	4.15701
chr1	1595	1596	4.47678
chr1	1596	1599	4.15701
chr1	1599	1603	3.83724
chr1	1603	1606	4.47678
chr1	1606	1608	4.15701
chr1	1608	1609	4.79655
chr1	1609	1610	5.11631
chr1	1610	1611	4.79655
chr1	1611	1615	5.11631
chr1	1615	1616	4.79655
chr1	1616	1620	5.11631
chr1	1620	1621	4.79655
chr1	1621	1624	4.15701
chr1	1624	1627	3.83724
chr1	1627	1628	3.51747
chr1	1628	1630	3.83724
chr1	1630	1631	4.15701
chr1	1631	1632	3.83724
chr1	1632	1636	4.15701
chr1	1636	1639	3.83724
chr1	1639	1642	4.15701
chr1	1642	1643	4.79655
chr1	1643	1644	5.11631
chr1	1644	1645	5.75585
chr1	1645	1648	6.07562
chr1	1648	1649	6.71516
chr1	1649	1651	6.39539
chr1	1651	1653	5.75585
chr1	1653	1654	6.07562
chr1	1654	1658	5.75585
chr1	1658	1659	6.07562
chr1	1659	1660	5.75585
chr1	1660	1667	6.07562
chr1	1667	1671	5.43608
chr1	1671	1673	5.11631
chr1	1673	1675	4.79655
chr1	1675	1677	4.47678
chr1	1677	1678	5.11631
chr1	1678	1682	5.43608
chr1	1682	1684	5.11631
chr1	1684	1685	5.43608
chr1	1685	1686	5.11631
chr1	1686	1687	4.15701
chr1	1687	1689	3.83724
chr1	1689	1691	3.51747
chr1	1691	1694	2.87793
chr1	1694	1695	3.1977
chr1	1695	1696	3.51747
chr1	1696	1701	3.1977
chr1	1701	1702	2.87793
chr1	1702	1705	2.55816
chr1	1705	1710	2.87793
chr1	1710	1718	2.55816
chr1	1718	1720	2.87793
chr1	1720	1721	2.23839
chr1	1721	1722	1.91862
chr1	1722	1723	1.59885
chr1	1723	1725	1.27908
chr1	1725	1728	1.59885
chr1	1728	1729	1.27908
chr1	1729	1730	1.59885
chr1	1730	1731	2.23839
chr1	1731	1737	2.55816
chr1	1737	1748	2.23839
chr1	1748	1749	2.55816
chr1	1749	1750	2.87793
chr1	1750	1751	3.1977
chr1	1751	1759	3.51747
chr1	1759	1764	2.55816
chr1	1764	1768	2.87793
chr1	1768	1772	2.55816
chr1	1772	1774	2.23839
chr1	1774	1775	1.91862
chr1	1775	1776	2.23839
chr1	1776	1782	2.55816
chr1	1782	1786	2.23839
chr1	1786	1788	1.91862
chr1	1788	1791	2.23839
chr1	1791	1792	1.91862
chr1	1792	1794	1.59885
chr1	1794	1798	1.27908
chr1	1798	1807	1.59885
chr1	1807	1811	1.27908
chr1	1811	1814	0.959309
chr1	1814	1818	1.27908
chr1	1818	1819	1.91862
chr1	1819	1821	2.55816
chr1	1821	1823	2.23839
chr1	1823	1827	2.55816
chr1	1827	1829	2.87793
chr1	1829	1830	3.83724
chr1	1830	1834	4.15701
chr1	1834	1840	4.47678
chr1	1840	1841	4.79655
chr1	1841	1842	5.11631
chr1	1842	1843	5.43608
chr1	1843	1847	5.75585
chr1	1847	1848	6.07562
chr1	1848	1856	6.71516
chr1	1856	1861	6.39539
chr1	1861	1862	5.11631
chr1	1862	1867	4.79655
chr1	1867	1869	5.43608
chr1	1869	1870	6.07562
chr1	1870	1871	7.3547
chr1	1871	1872	7.67447
chr1	1872	1873	7.3547
chr1	1873	1877	7.03493
chr1	1877	1879	6.71516
chr1	1879	1882	7.03493
chr1	1882	1883	7.3547
chr1	1883	1885	6.39539
chr1	1885	1886	6.07562
chr1	1886	1890	5.75585
chr1	1890	1892	5.43608
chr1	1892	1894	4.79655
chr1	1894	1895	4.47678
chr1	1895	1896	3.83724
chr1	1896	1897	3.51747
chr1	1897	1898	3.83724
chr1	1898	1909	4.15701
chr1	1909	1911	4.47678
chr1	1911	1912	4.79655
chr1	1912	1913	4.47678
chr1	1913	1915	3.83724
chr1	1915	1916	4.15701
chr1	1916	1925	3.1977
chr1	1925	1926	2.87793
chr1	1926	1931	3.1977
chr1	1931	1937	2.87793
chr1	1937	1939	2.55816
chr1	1939	1941	2.23839
chr1	1941	1943	1.91862
chr1	1943	1954	1.27908
chr1	1954	1956	0.959309
chr1	1956	1958	0.639539
chr1	1958	1969	0.31977
chr1	1969	2064	0.0
chr1	2064	2082	0.31977
chr1	2082	2097	0.959309
chr1	2097	2102	1.27908
chr1	2102	2103	1.91862
chr1	2103	2107	2.23839
chr1	2107	2112	1.91862
chr1	2112	2124	1.59885
chr1	2124	2125	1.91862
chr1	2125	2128	1.59885
chr1	2128	2133	1.91862
chr1	2133	2140	1.59885
chr1	2140	2145	1.27908
chr1	2145	2167	0.639539
chr1	2167	2176	0.31977
chr1	2176	2177	0.639539
chr1	2177	2180	0.959309
chr1	2180	2181	1.59885
chr1	2181	2182	1.91862
chr1	2182	2183	2.23839
chr1	2183	2186	2.55816
chr1	2186	2205	2.87793
chr1	2205	2212	3.1977
chr1	2212	2218	2.87793
chr1	2218	2219	2.55816
chr1	2219	2221	2.23839
chr1	2221	2222	1.91862
chr1	2222	2225	0.959309
chr1	2225	2229	0.639539
chr1	2229	2232	0.31977
chr1	2232	2238	0.959309
chr1	2238	2244	1.27908
chr1	2244	2267	0.959309
chr1	2267	2271	0.639539
chr1	2271	2274	0.31977
chr1	2274	2275	0.959309
chr1	2275	2278	1.27908
chr1	2278	2280	2.23839
chr1	2280	2284	1.91862
chr1	2284	2303	2.23839
chr1	2303	2304	2.55816
chr1	2304	2307	2.23839
chr1	2307	2310	2.55816
chr1	2310	2313	2.23839
chr1	2313	2317	2.55816
chr1	2317	2319	2.23839
chr1	2319	2321	1.91862
chr1	2321	2323	1.27908
chr1	2323	2329	0.959309
chr1	2329	2337	1.27908
chr1	2337	2346	0.959309
chr1	2346	2354	0.639539
chr1	2354	2372	0.31977
chr1	2372	2374	0.0
chr1	2374	2409	0.31977
chr1	2409	2417	0.959309
chr1	2417	2432	0.639539
chr1	2432	2434	0.31977
chr1	2434	2440	0.0
chr1	2440	2441	0.31977
chr1	2441	2479	0.639539
chr1	2479	2512	0.0
chr1	2512	2514	0.31977
chr1	2514	2517	0.639539
chr1	2517	2543	0.959309
chr1	2543	2551	1.27908
chr1	2551	2557	0.959309
chr1	2557	2559	1.27908
chr1	2559	2586	0.959309
chr1	2586	2588	0.639539
chr1	2588	2597	0.31977
chr1	2597	2614	0.0
chr1	2614	2615	0.639539
chr1	2615	2621	0.959309
chr1	2621	2631	1.27908
chr1	2631	2635	1.91862
chr1	2635	2657	2.23839
chr1	2657	2658	1.27908
chr1	2658	2660	0.959309
chr1	2660	2663	0.639539
chr1	2663	2678	0.31977
chr1	2678	2692	0.0
chr1	2692	2721	0.31977
chr1	2721	2777	0.0
chr1	2777	2788	0.31977
chr1	2788	2820	0.639539
chr1	2820	2823	0.31977
chr1	2823	2831	0.639539
chr1	2831	2866	0.31977
chr1	2866	2904	0.0
chr1	2904	2915	0.31977
chr1	2915	2918	0.639539
chr1	2918	2937	0.959309
chr1	2937	2958	0.639539
chr1	2958	2961	0.31977
chr1	2961	3007	0.0
chr1	3007	3038	0.31977
chr1	3038	3051	0.639539
chr1	3051	3081	0.31977
chr1	3081	3084	0.0
chr1	3084	3090	0.31977
chr1	3090	3091	0.639539
chr1	3091	3095	0.959309
chr1	3095	3119	1.27908
chr1	3119	3121	0.959309
chr1	3121	3127	0.639539
chr1	3127	3131	0.31977
chr1	3131	3137	0.0
chr1	3137	3139	0.31977
chr1	3139	3178	0.639539
chr1	3178	3180	0.959309
chr1	3180	3182	0.639539
chr1	3182	3185	0.31977
chr1	3185	3189	0.639539
chr1	3189	3191	0.959309
chr1	3191	3193	1.59885
chr1	3193	3217	1.91862
chr1	3217	3220	1.59885
chr1	3220	3221	1.27908
chr1	3221	3228	0.959309
chr1	3228	3229	0.639539
chr1	3229	3236	0.31977
chr1	3236	3288	0.0
chr1	3288	3305	0.31977
chr1	3305	3308	0.639539
chr1	3308	3310	0.959309
chr1	3310	3331	1.27908
chr1	3331	3337	0.959309
chr1	3337	3340	1.27908
chr1	3340	3341	0.959309
chr1	3341	3353	0.31977
chr1	3353	3360	0.639539
chr1	3360	3376	0.959309
chr1	3376	3396	0.639539
chr1	3396	3401	0.31977
chr1	3401	3405	0.0
chr1	3405	3407	0.959309
chr1	3407	3414	1.27908
chr1	3414	3430	1.59885
chr1	3430	3442	1.27908
chr1	3442	3448	1.59885
chr1	3448	3450	0.959309
chr1	3450	3457	0.639539
chr1	3457	3471	0.31977
chr1	3471	3485	0.639539
chr1	3485	3514	0.31977
chr1	3514	3515	0.0
chr1	3515	3520	0.31977
chr1	3520	3526	0.639539
chr1	3526	3547	0.959309
chr1	3547	3553	1.27908
chr1	3553	3555	0.959309
chr1	3555	3556	1.59885
chr1	3556	3566	1.27908
chr1	3566	3590	0.959309
chr1	3590	3598	0.639539
chr1	3598	3630	0.0
chr1	3630	3667	0.31977
chr1	3667	3673	0.639539
chr1	3673	3674	0.31977
chr1	3674	3700	0.639539
chr1	3700	3704	0.31977
chr1	3704	3717	0.639539
chr1	3717	3743	0.31977
chr1	3743	3747	0.639539
chr1	3747	3762	0.31977
chr1	3762	3786	0.959309
chr1	3786	3788	0.639539
chr1	3788	3792	0.959309
chr1	3792	3795	1.27908
chr1	3795	3805	0.959309
chr1	3805	3811	0.639539
chr1	3811	3831	0.959309
chr1	3831	3833	0.639539
chr1	3833	3845	0.31977
chr1	3845	3848	0.639539
chr1	3848	3854	0.959309
chr1	3854	3856	0.639539
chr1	3856	3886	0.959309
chr1	3886	3891	0.639539
chr1	3891	3899	0.31977
chr1	3899	3918	0.0
chr1	3918	3921	0.31977
chr1	3921	3924	0.639539
chr1	3924	3925	0.959309
chr1	3925	3931	1.27908
chr1	3931	3932	1.59885
chr1	3932	3935	1.91862
chr1	3935	3936	2.23839
chr1	3936	3940	2.55816
chr1	3940	3960	2.87793
chr1	3960	3961	2.55816
chr1	3961	3962	2.23839
chr1	3962	3964	2.55816
chr1	3964	3967	2.23839
chr1	3967	3974	1.91862
chr1	3974	3975	1.59885
chr1	3975	3978	1.27908
chr1	3978	3979	0.959309
chr1	3979	3981	0.639539
chr1	3981	3997	0.31977
chr1	3997	4005	0.639539
chr1	4005	4034	0.31977
chr1	4034	4084	0.0
chr1	4084	4107	0.31977
chr1	4107	4125	0.0
chr1	4125	4131	0.31977
chr1	4131	4138	0.639539
chr1	4138	4157	0.959309
chr1	4157	4173	0.639539
chr1	4173	4179	0.31977
chr1	4179	4198	0.0
chr1	4198	4236	0.31977
chr1	4236	4257	0.0
chr1	4257	4292	0.31977
chr1	4292	4306	0.0
chr1	4306	4320	0.31977
chr1	4320	4340	0.639539
chr1	4340	4349	0.959309
chr1	4349	4355	0.639539
chr1	4355	4362	0.959309
chr1	4362	4365	0.639539
chr1	4365	4383	1.27908
chr1	4383	4394	0.959309
chr1	4394	4406	0.639539
chr1	4406	4424	0.31977
chr1	4424	4455	0.0
chr1	4455	4458	0.31977
chr1	4458	4461	0.639539
chr1	4461	4466	0.959309
chr1	4466	4476	1.27908
chr1	4476	4490	1.59885
chr1	4490	4494	1.91862
chr1	4494	4495	1.59885
chr1	4495	4498	1.91862
chr1	4498	4501	1.59885
chr1	4501	4503	1.27908
chr1	4503	4504	1.59885
chr1	4504	4512	1.27908
chr1	4512	4517	0.959309
chr1	4517	4519	1.27908
chr1	4519	4522	0.959309
chr1	4522	4523	1.59885
chr1	4523	4524	1.91862
chr1	4524	4525	2.23839
chr1	4525	4538	2.55816
chr1	4538	4541	2.23839
chr1	4541	4549	1.91862
chr1	4549	4550	1.59885
chr1	4550	4556	1.27908
chr1	4556	4560	0.959309
chr1	4560	4564	0.639539
chr1	4564	4566	0.31977
chr1	4566	4568	0.639539
chr1	4568	4573	0.31977
chr1	4573	4592	0.639539
chr1	4592	4609	0.959309
chr1	4609	4616	0.639539
chr1	4616	4630	0.31977
chr1	4630	4658	0.0
chr1	4658	4699	0.31977
chr1	4699	4701	0.639539
chr1	4701	4732	0.31977
chr1	4732	4734	0.639539
chr1	4734	4738	0.31977
chr1	4738	4751	0.639539
chr1	4751	4775	0.959309
chr1	4775	4776	0.639539
chr1	4776	4778	0.31977
chr1	4778	4865	0.0
chr1	4865	4872	0.31977
chr1	4872	4905	0.639539
chr1	4905	4906	0.959309
chr1	4906	4912	0.639539
chr1	4912	4915	0.959309
chr1	4915	4947	0.639539
chr1	4947	4950	0.31977
chr1	4950	4959	0.0
chr1	4959	4994	0.31977
chr1	4994	5001	0.639539
chr1	5001	5037	0.31977
chr1	5037	5047	0.0
chr1	5047	5090	0.31977
chr1	5090	5097	0.0
chr1	5097	5140	0.31977
chr1	5140	5216	0.0
chr1	5216	5217	0.31977
chr1	5217	5218	0.639539
chr1	5218	5219	1.27908
chr1	5219	5220	1.91862
chr1	5220	5221	2.23839
chr1	5221	5226	2.55816
chr1	5226	5227	2.87793
chr1	5227	5232	3.1977
chr1	5232	5253	3.51747
chr1	5253	5257	3.1977
chr1	5257	5260	3.51747
chr1	5260	5261	2.87793
chr1	5261	5263	2.23839
chr1	5263	5264	1.91862
chr1	5264	5269	1.59885
chr1	5269	5273	0.959309
chr1	5273	5274	1.27908
chr1	5274	5275	1.59885
chr1	5275	5277	1.27908
chr1	5277	5300	1.59885
chr1	5300	5315	0.959309
chr1	5315	5316	0.639539
chr1	5316	5320	0.31977
chr1	5320	5383	0.0
chr1	5383	5403	0.31977
chr1	5403	5414	0.639539
chr1	5414	5444	0.31977
chr1	5444	5446	0.639539
chr1	5446	5463	0.31977
chr1	5463	5466	0.639539
chr1	5466	5468	0.959309
chr1	5468	5491	1.27908
chr1	5491	5499	0.959309
chr1	5499	5508	0.639539
chr1	5508	5518	0.31977
chr1	5518	5520	0.0
chr1	5520	5557	0.31977
chr1	5557	5563	0.639539
chr1	5563	5583	0.31977
chr1	5583	5598	0.639539
chr1	5598	5600	0.959309
chr1	5600	5609	1.27908
chr1	5609	5619	1.59885
chr1	5619	5624	1.27908
chr1	5624	5627	1.59885
chr1	5627	5628	2.23839
chr1	5628	5640	2.55816
chr1	5640	5652	1.59885
chr1	5652	5654	1.27908
chr1	5654	5666	1.59885
chr1	5666	5670	1.27908
chr1	5670	5694	0.639539
chr1	5694	5697	0.959309
chr1	5697	5704	0.639539
chr1	5704	5726	0.31977
chr1	5726	5746	0.0
chr1	5746	5775	0.31977
chr1	5775	5798	0.0
chr1	5798	5827	0.31977
chr1	5827	5840	0.639539
chr1	5840	5851	0.31977
chr1	5851	5855	0.639539
chr1	5855	5881	0.31977
chr1	5881	5907	0.639539
chr1	5907	5919	0.959309
chr1	5919	5924	0.639539
chr1	5924	5939	0.31977
chr1	5939	5965	0.0
chr1	5965	5984	0.639539
chr1	5984	6003	0.959309
chr1	6003	6007	1.27908
chr1	6007	6008	1.91862
chr1	6008	6027	1.27908
chr1	6027	6043	0.959309
chr1	6043	6046	0.639539
chr1	6046	6050	0.31977
chr1	6050	6077	0.0
chr1	6077	6085	0.31977
chr1	6085	6087	0.639539
chr1	6087	6118	0.959309
chr1	6118	6125	0.639539
chr1	6125	6128	0.959309
chr1	6128	6129	0.639539
chr1	6129	6130	0.31977
chr1	6130	6131	0.959309
chr1	6131	6142	1.27908
chr1	6142	6174	0.639539
chr1	6174	6180	0.31977
chr1	6180	6206	0.0
chr1	6206	6242	0.31977
chr1	6242	6283	0.0
chr1	6283	6309	0.31977
chr1	6309	6322	0.639539
chr1	6322	6348	0.31977
chr1	6348	6352	0.639539
chr1	6352	6364	0.31977
chr1	6364	6375	0.639539
chr1	6375	6377	0.959309
chr1	6377	6386	1.27908
chr1	6386	6388	1.59885
chr1	6388	6390	1.91862
chr1	6390	6395	1.59885
chr1	6395	6417	2.55816
chr1	6417	6420	2.23839
chr1	6420	6429	1.91862
chr1	6429	6431	1.59885
chr1	6431	6432	0.639539
chr1	6432	6438	0.31977
chr1	6438	6537	0.0
chr1	6537	6563	0.31977
chr1	6563	6565	0.639539
chr1	6565	6567	0.959309
chr1	6567	6571	1.27908
chr1	6571	6580	1.59885
chr1	6580	6603	1.27908
chr1	6603	6606	0.959309
chr1	6606	6608	0.639539
chr1	6608	6613	0.31977
chr1	6613	6716	0.0
chr1	6716	6733	0.639539
chr1	6733	6736	0.31977
chr1	6736	6854	0.0
chr1	6854	6855	0.31977
chr1	6855	6867	0.639539
chr1	6867	6879	0.959309
chr1	6879	6886	1.27908
chr1	6886	6887	1.59885
chr1	6887	6889	1.27908
chr1	6889	6894	1.59885
chr1	6894	6909	1.27908
chr1	6909	6922	0.959309
chr1	6922	6929	0.639539
chr1	6929	6931	0.31977
chr1	6931	6952	0.0
chr1	6952	6953	0.31977
chr1	6953	6954	0.639539
chr1	6954	6959	0.959309
chr1	6959	6967	1.27908
chr1	6967	6983	2.23839
chr1	6983	6991	2.55816
chr1	6991	6993	2.87793
chr1	6993	6995	2.55816
chr1	6995	7002	1.91862
chr1	7002	7011	1.59885
chr1	7011	7016	0.959309
chr1	7016	7024	0.639539
chr1	7024	7034	0.31977
chr1	7034	7054	0.0
chr1	7054	7097	0.31977
chr1	7097	7136	0.0
chr1	7136	7160	0.31977
chr1	7160	7166	0.639539
chr1	7166	7198	0.31977
chr1	7198	7203	0.0
chr1	7203	7215	0.31977
chr1	7215	7227	0.639539
chr1	7227	7245	0.959309
chr1	7245	7253	0.639539
chr1	7253	7257	0.959309
chr1	7257	7261	0.639539
chr1	7261	7269	1.27908
chr1	7269	7295	0.959309
chr1	7295	7304	0.639539
chr1	7304	7318	0.0
chr1	7318	7358	0.31977
chr1	7358	7477	0.0
chr1	7477	7482	0.31977
chr1	7482	7520	0.639539
chr1	7520	7525	0.31977
chr1	7525	7538	0.0
chr1	7538	7547	0.31977
chr1	7547	7550	0.959309
chr1	7550	7580	1.27908
chr1	7580	7588	0.959309
chr1	7588	7590	1.27908
chr1	7590	7593	0.639539
chr1	7593	7630	0.31977
chr1	7630	7700	0.0
chr1	7700	7713	0.31977
chr1	7713	7743	0.639539
chr1	7743	7749	0.31977
chr1	7749	7771	0.0
chr1	7771	7784	0.31977
chr1	7784	7803	0.639539
chr1	7803	7808	0.959309
chr1	7808	7809	1.27908
chr1	7809	7827	0.959309
chr1	7827	7829	0.639539
chr1	7829	7834	1.27908
chr1	7834	7845	1.59885
chr1	7845	7851	1.27908
chr1	7851	7859	0.959309
chr1	7859	7864	0.639539
chr1	7864	7871	0.31977
chr1	7871	7876	0.639539
chr1	7876	7878	0.31977
chr1	7878	7899	0.639539
chr1	7899	7913	0.959309
chr1	7913	7921	0.639539
chr1	7921	7924	0.31977
chr1	7924	8054	0.0
chr1	8054	8056	0.31977
chr1	8056	8057	0.639539
chr1	8057	8058	0.959309
chr1	8058	8059	1.27908
chr1	8059	8060	1.91862
chr1	8060	8094	2.55816
chr1	8094	8099	2.23839
chr1	8099	8100	1.91862
chr1	8100	8101	1.59885
chr1	8101	8103	0.639539
chr1	8103	8105	0.0
chr1	8105	8126	0.31977
chr1	8126	8127	0.639539
chr1	8127	8128	1.27908
chr1	8128	8148	2.55816
chr1	8148	8152	2.23839
chr1	8152	8157	2.55816
chr1	8157	8166	2.87793
chr1	8166	8168	2.55816
chr1	8168	8169	1.91862
chr1	8169	8170	1.59885
chr1	8170	8191	0.639539
chr1	8191	8199	0.31977
chr1	8199	8200	0.0
chr1	8200	8231	0.31977
chr1	8231	8236	0.0
chr1	8236	8256	0.31977
chr1	8256	8258	0.639539
chr1	8258	8293	0.31977
chr1	8293	8324	0.0
chr1	8324	8348	0.31977
chr1	8348	8407	0.0
chr1	8407	8409	0.31977
chr1	8409	8413	0.639539
chr1	8413	8427	0.959309
chr1	8427	8443	1.59885
chr1	8443	8445	1.27908
chr1	8445	8446	0.959309
chr1	8446	8448	0.639539
chr1	8448	8485	0.31977
chr1	8485	8494	0.639539
chr1	8494	8529	0.31977
chr1	8529	8531	0.639539
chr1	8531	8541	0.959309
chr1	8541	8544	1.59885
chr1	8544	8558	1.91862
chr1	8558	8559	2.23839
chr1	8559	8570	2.55816
chr1	8570	8571	2.23839
chr1	8571	8572	2.55816
chr1	8572	8574	2.23839
chr1	8574	8582	1.91862
chr1	8582	8584	0.959309
chr1	8584	8593	1.27908
chr1	8593	8601	1.59885
chr1	8601	8602	1.27908
chr1	8602	8603	0.959309
chr1	8603	8627	0.639539
chr1	8627	8634	0.31977
chr1	8634	8653	0.0
chr1	8653	8655	0.639539
chr1	8655	8656	0.959309
chr1	8656	8690	1.27908
chr1	8690	8694	0.959309
chr1	8694	8696	0.639539
chr1	8696	8699	0.31977
chr1	8699	8717	0.0
chr1	8717	8757	0.639539
chr1	8757	8758	0.0
chr1	8758	8765	0.639539
chr1	8765	8769	0.959309
chr1	8769	8792	1.27908
chr1	8792	8793	0.959309
chr1	8793	8799	1.27908
chr1	8799	8801	1.59885
chr1	8801	8807	1.27908
chr1	8807	8810	0.959309
chr1	8810	8835	0.639539
chr1	8835	8836	0.31977
chr1	8836	8841	1.59885
chr1	8841	8844	1.27908
chr1	8844	8861	1.59885
chr1	8861	8862	1.91862
chr1	8862	8875	2.23839
chr1	8875	8876	2.87793
chr1	8876	8878	2.55816
chr1	8878	8879	2.23839
chr1	8879	8880	1.91862
chr1	8880	8884	2.23839
chr1	8884	8885	2.55816
chr1	8885	8887	3.1977
chr1	8887	8904	2.87793
chr1	8904	8909	2.55816
chr1	8909	8910	2.23839
chr1	8910	8917	1.91862
chr1	8917	8919	1.59885
chr1	8919	8921	1.27908
chr1	8921	8923	0.959309
chr1	8923	8924	0.31977
chr1	8924	8930	0.639539
chr1	8930	8937	0.31977
chr1	8937	8967	0.639539
chr1	8967	8980	0.31977
chr1	8980	8997	0.0
chr1	8997	9000	0.31977
chr1	9000	9001	0.639539
chr1	9001	9002	0.959309
chr1	9002	9003	1.27908
chr1	9003	9004	1.91862
chr1	9004	9024	2.23839
chr1	9024	9038	1.91862
chr1	9038	9042	1.27908
chr1	9042	9045	0.639539
chr1	9045	9046	0.959309
chr1	9046	9054	0.31977
chr1	9054	9069	0.639539
chr1	9069	9077	0.959309
chr1	9077	9087	1.27908
chr1	9087	9091	0.959309
chr1	9091	9096	1.27908
chr1	9096	9112	0.959309
chr1	9112	9115	0.639539
chr1	9115	9120	0.959309
chr1	9120	9134	0.639539
chr1	9134	9141	0.31977
chr1	9141	9186	0.0
chr1	9186	9193	0.31977
chr1	9193	9200	0.639539
chr1	9200	9224	0.959309
chr1	9224	9255	0.0
chr1	9255	9258	0.31977
chr1	9258	9267	0.959309
chr1	9267	9272	1.27908
chr1	9272	9286	1.59885
chr1	9286	9288	1.91862
chr1	9288	9296	2.23839
chr1	9296	9301	1.91862
chr1	9301	9307	1.27908
chr1	9307	9310	1.59885
chr1	9310	9329	1.27908
chr1	9329	9332	0.959309
chr1	9332	9339	0.639539
chr1	9339	9347	0.31977
chr1	9347	9391	0.0
chr1	9391	9425	0.31977
chr1	9425	9426	0.639539
chr1	9426	9429	0.959309
chr1	9429	9434	1.27908
chr1	9434	9460	0.959309
chr1	9460	9469	0.639539
chr1	9469	9473	0.0
chr1	9473	9492	0.31977
chr1	9492	9493	0.639539
chr1	9493	9502	0.959309
chr1	9502	9516	1.27908
chr1	9516	9521	0.959309
chr1	9521	9527	1.27908
chr1	9527	9529	1.59885
chr1	9529	9535	1.91862
chr1	9535	9536	1.59885
chr1	9536	9544	1.27908
chr1	9544	9551	0.959309
chr1	9551	9564	1.27908
chr1	9564	9570	0.959309
chr1	9570	9571	0.639539
chr1	9571	9583	0.31977
chr1	9583	9610	0.0
chr1	9610	9620	0.31977
chr1	9620	9628	0.639539
chr1	9628	9630	0.959309
chr1	9630	9643	1.27908
chr1	9643	9663	0.959309
chr1	9663	9668	0.639539
chr1	9668	9673	0.31977
chr1	9673	9679	0.0
chr1	9679	9722	0.31977
chr1	9722	9733	0.0
chr1	9733	9764	0.31977
chr1	9764	9771	0.639539
chr1	9771	9774	0.959309
chr1	9774	9776	0.639539
chr1	9776	9806	0.959309
chr1	9806	9807	0.639539
chr1	9807	9853	0.31977
chr1	9853	9857	0.0
chr1	9857	9859	0.31977
chr1	9859	9881	0.639539
chr1	9881	9900	0.31977
chr1	9900	9906	0.0
chr1	9906	9914	0.31977
chr1	9914	9917	0.639539
chr1	9917	9930	0.959309
chr1	9930	9935	1.27908
chr1	9935	9936	1.59885
chr1	9936	9949	1.91862
chr1	9949	9954	1.59885
chr1	9954	9955	1.91862
chr1	9955	9957	2.23839
chr1	9957	9958	1.91862
chr1	9958	9960	1.59885
chr1	9960	9963	1.27908
chr1	9963	9964	1.59885
chr1	9964	9971	1.91862
chr1	9971	9974	1.59885
chr1	9974	9997	1.27908
chr1	9997	10004	0.639539
chr1	10004	10007	0.31977
chr1	10007	10047	0.0
chr1	10047	10065	0.31977
chr1	10065	10069	0.639539
chr1	10069	10090	0.959309
chr1	10090	10099	0.639539
chr1	10099	10107	0.31977
chr1	10107	10111	0.0
chr1	10111	10146	0.31977
chr1	10146	10153	0.639539
chr1	10153	10157	0.31977
chr1	10157	10174	0.639539
chr1	10174	10175	0.959309
chr1	10175	10188	1.27908
chr1	10188	10199	0.959309
chr1	10199	10203	0.639539
chr1	10203	10217	0.31977
chr1	10217	10260	0.0
chr1	10260	10278	0.31977
chr1	10278	10282	0.639539
chr1	10282	10284	0.959309
chr1	10284	10302	1.27908
chr1	10302	10320	0.959309
chr1	10320	10322	0.639539
chr1	10322	10326	0.31977
chr1	10326	10339	0.0
chr1	10339	10356	0.31977
chr1	10356	10382	0.639539
chr1	10382	10394	0.31977
chr1	10394	10396	0.959309
chr1	10396	10398	0.639539
chr1	10398	10414	0.959309
chr1	10414	10418	1.27908
chr1	10418	10420	1.59885
chr1	10420	10427	1.91862
chr1	10427	10428	2.23839
chr1	10428	10431	1.91862
chr1	10431	10432	2.87793
chr1	10432	10436	2.55816
chr1	10436	10441	2.87793
chr1	10441	10443	2.55816
chr1	10443	10452	2.87793
chr1	10452	10453	3.1977
chr1	10453	10461	2.87793
chr1	10461	10463	2.55816
chr1	10463	10471	2.23839
chr1	10471	10474	1.91862
chr1	10474	10477	0.959309
chr1	10477	10479	1.27908
chr1	10479	10485	0.959309
chr1	10485	10486	0.639539
chr1	10486	10495	0.31977
chr1	10495	10520	0.639539
chr1	10520	10522	0.959309
chr1	10522	10538	1.27908
chr1	10538	10560	0.959309
chr1	10560	10562	0.639539
chr1	10562	10563	0.31977
chr1	10563	10582	0.0
chr1	10582	10584	0.31977
chr1	10584	10585	0.959309
chr1	10585	10590	1.27908
chr1	10590	10601	1.59885
chr1	10601	10610	1.91862
chr1	10610	10612	2.23839
chr1	10612	10619	2.55816
chr1	10619	10625	2.23839
chr1	10625	10628	1.91862
chr1	10628	10636	1.59885
chr1	10636	10637	1.91862
chr1	10637	10639	2.23839
chr1	10639	10644	3.1977
chr1	10644	10658	2.55816
chr1	10658	10661	2.87793
chr1	10661	10667	3.1977
chr1	10667	10670	3.51747
chr1	10670	10674	3.83724
chr1	10674	10680	2.87793
chr1	10680	10682	2.55816
chr1	10682	10686	1.59885
chr1	10686	10691	1.27908
chr1	10691	10692	1.91862
chr1	10692	10693	2.23839
chr1	10693	10696	1.91862
chr1	10696	10702	2.23839
chr1	10702	10704	2.55816
chr1	10704	10705	2.23839
chr1	10705	10710	3.1977
chr1	10710	10711	2.87793
chr1	10711	10715	2.55816
chr1	10715	10716	2.87793
chr1	10716	10717	2.55816
chr1	10717	10720	2.87793
chr1	10720	10734	2.55816
chr1	10734	10748	1.91862
chr1	10748	10751	1.27908
chr1	10751	10757	0.959309
chr1	10757	10763	0.639539
chr1	10763	10773	0.959309
chr1	10773	10783	1.27908
chr1	10783	10791	0.959309
chr1	10791	10796	0.639539
chr1	10796	10806	1.27908
chr1	10806	10815	0.959309
chr1	10815	10816	1.27908
chr1	10816	10831	0.959309
chr1	10831	10839	0.639539
chr1	10839	10848	0.31977
chr1	10848	10849	0.959309
chr1	10849	10850	1.59885
chr1	10850	10856	1.91862
chr1	10856	10874	1.59885
chr1	10874	10876	1.27908
chr1	10876	10878	0.959309
chr1	10878	10891	1.27908
chr1	10891	10892	0.959309
chr1	10892	10893	0.639539
chr1	10893	10902	0.31977
chr1	10902	10903	0.639539
chr1	10903	10921	0.959309
chr1	10921	10934	0.639539
chr1	10934	10946	0.31977
chr1	10946	10971	0.0
chr1	10971	11000	0.31977
chr1	11000	11010	0.639539
chr1	11010	11013	1.27908
chr1	11013	11043	0.959309
chr1	11043	11053	0.639539
chr1	11053	11073	0.0
chr1	11073	11077	0.31977
chr1	11077	11106	0.639539
chr1	11106	11120	0.31977
chr1	11120	11121	0.0
chr1	11121	11143	0.31977
chr1	11143	11149	0.639539
chr1	11149	11150	0.959309
chr1	11150	11162	1.27908
chr1	11162	11172	0.959309
chr1	11172	11175	1.27908
chr1	11175	11176	1.59885
chr1	11176	11184	1.91862
chr1	11184	11189	1.59885
chr1	11189	11191	1.27908
chr1	11191	11197	0.959309
chr1	11197	11215	1.27908
chr1	11215	11216	0.639539
chr1	11216	11217	0.959309
chr1	11217	11225	0.639539
chr1	11225	11240	0.959309
chr1	11240	11251	0.639539
chr1	11251	11257	0.959309
chr1	11257	11270	0.639539
chr1	11270	11273	0.959309
chr1	11273	11276	1.59885
chr1	11276	11283	1.91862
chr1	11283	11284	2.23839
chr1	11284	11286	2.55816
chr1	11286	11288	2.87793
chr1	11288	11289	2.55816
chr1	11289	11291	3.1977
chr1	11291	11293	3.51747
chr1	11293	11294	3.83724
chr1	11294	11295	4.15701
chr1	11295	11296	4.47678
chr1	11296	11302	4.79655
chr1	11302	11311	4.47678
chr1	11311	11315	4.15701
chr1	11315	11317	3.83724
chr1	11317	11321	3.51747
chr1	11321	11324	3.1977
chr1	11324	11326	3.51747
chr1	11326	11327	3.1977
chr1	11327	11329	2.87793
chr1	11329	11330	2.55816
chr1	11330	11331	1.59885
chr1	11331	11332	1.91862
chr1	11332	11338	1.59885
chr1	11338	11345	0.959309
chr1	11345	11354	1.27908
chr1	11354	11360	0.959309
chr1	11360	11362	1.27908
chr1	11362	11364	1.59885
chr1	11364	11367	1.91862
chr1	11367	11368	1.59885
chr1	11368	11372	1.91862
chr1	11372	11375	2.55816
chr1	11375	11377	2.87793
chr1	11377	11381	3.1977
chr1	11381	11385	3.83724
chr1	11385	11386	4.15701
chr1	11386	11395	4.47678
chr1	11395	11397	4.79655
chr1	11397	11400	4.47678
chr1	11400	11404	5.11631
chr1	11404	11406	4.79655
chr1	11406	11408	4.15701
chr1	11408	11411	3.83724
chr1	11411	11413	3.51747
chr1	11413	11414	3.1977
chr1	11414	11417	2.87793
chr1	11417	11420	3.1977
chr1	11420	11423	2.87793
chr1	11423	11424	2.23839
chr1	11424	11427	3.1977
chr1	11427	11428	2.87793
chr1	11428	11436	2.55816
chr1	11436	11440	2.23839
chr1	11440	11442	1.59885
chr1	11442	11452	1.91862
chr1	11452	11460	2.23839
chr1	11460	11466	1.91862
chr1	11466	11467	2.23839
chr1	11467	11475	1.27908
chr1	11475	11477	1.59885
chr1	11477	11485	1.27908
chr1	11485	11494	0.959309
chr1	11494	11499	0.639539
chr1	11499	11501	0.31977
chr1	11501	11503	0.639539
chr1	11503	11510	0.959309
chr1	11510	11511	1.27908
chr1	11511	11517	1.59885
chr1	11517	11519	1.91862
chr1	11519	11521	2.55816
chr1	11521	11524	2.87793
chr1	11524	11533	3.1977
chr1	11533	11534	3.51747
chr1	11534	11536	3.83724
chr1	11536	11537	4.15701
chr1	11537	11540	4.47678
chr1	11540	11544	4.15701
chr1	11544	11546	4.47678
chr1	11546	11549	4.15701
chr1	11549	11553	4.47678
chr1	11553	11558	3.83724
chr1	11558	11559	3.51747
chr1	11559	11560	3.1977
chr1	11560	11563	2.87793
chr1	11563	11566	2.55816
chr1	11566	11567	2.23839
chr1	11567	11573	1.91862
chr1	11573	11575	2.55816
chr1	11575	11577	2.87793
chr1	11577	11579	2.55816
chr1	11579	11580	2.23839
chr1	11580	11582	1.91862
chr1	11582	11583	1.27908
chr1	11583	11585	1.59885
chr1	11585	11590	1.91862
chr1	11590	11602	2.23839
chr1	11602	11604	2.87793
chr1	11604	11605	2.55816
chr1	11605	11607	1.91862
chr1	11607	11608	2.23839
chr1	11608	11618	2.55816
chr1	11618	11621	2.23839
chr1	11621	11625	2.55816
chr1	11625	11627	2.23839
chr1	11627	11632	1.91862
chr1	11632	11634	1.59885
chr1	11634	11635	1.91862
chr1	11635	11639	2.23839
chr1	11639	11642	1.91862
chr1	11642	11643	1.59885
chr1	11643	11645	1.91862
chr1	11645	11646	2.23839
chr1	11646	11648	2.87793
chr1	11648	11649	3.51747
chr1	11649	11651	4.15701
chr1	11651	11654	3.83724
chr1	11654	11655	4.15701
chr1	11655	11656	4.47678
chr1	11656	11662	4.79655
chr1	11662	11671	5.11631
chr1	11671	11675	5.43608
chr1	11675	11677	6.39539
chr1	11677	11678	6.07562
chr1	11678	11686	5.75585
chr1	11686	11688	5.43608
chr1	11688	11689	5.11631
chr1	11689	11692	4.47678
chr1	11692	11696	2.87793
chr1	11696	11697	2.55816
chr1	11697	11699	2.23839
chr1	11699	11705	1.91862
chr1	11705	11707	1.59885
chr1	11707	11708	1.27908
chr1	11708	11714	1.59885
chr1	11714	11718	1.27908
chr1	11718	11733	0.31977
chr1	11733	11746	0.639539
chr1	11746	11776	0.31977
chr1	11776	11777	0.0
chr1	11777	11790	0.31977
chr1	11790	11793	0.639539
chr1	11793	11812	0.959309
chr1	11812	11817	1.59885
chr1	11817	11818	1.91862
chr1	11818	11825	2.55816
chr1	11825	11826	2.87793
chr1	11826	11828	3.1977
chr1	11828	11832	3.51747
chr1	11832	11836	3.1977
chr1	11836	11844	2.87793
chr1	11844	11845	3.1977
chr1	11845	11846	3.51747
chr1	11846	11847	3.83724
chr1	11847	11851	4.47678
chr1	11851	11855	3.83724
chr1	11855	11857	2.55816
chr1	11857	11863	2.23839
chr1	11863	11864	2.87793
chr1	11864	11865	4.15701
chr1	11865	11866	5.11631
chr1	11866	11867	6.39539
chr1	11867	11869	6.71516
chr1	11869	11871	6.39539
chr1	11871	11876	6.07562
chr1	11876	11880	6.71516
chr1	11880	11887	7.3547
chr1	11887	11888	7.03493
chr1	11888	11890	6.39539
chr1	11890	11891	6.07562
chr1	11891	11899	6.39539
chr1	11899	11907	6.07562
chr1	11907	11908	4.79655
chr1	11908	11909	3.83724
chr1	11909	11911	2.87793
chr1	11911	11918	2.55816
chr1	11918	11919	2.23839
chr1	11919	11924	1.91862
chr1	11924	11927	1.27908
chr1	11927	11928	1.59885
chr1	11928	11931	1.27908
chr1	11931	11932	1.59885
chr1	11932	11943	1.27908
chr1	11943	11946	0.959309
chr1	11946	11947	0.639539
chr1	11947	11956	0.959309
chr1	11956	11970	0.639539
chr1	11970	11972	0.959309
chr1	11972	11973	1.59885
chr1	11973	11974	2.55816
chr1	11974	11980	2.87793
chr1	11980	11985	3.1977
chr1	11985	11992	2.55816
chr1	11992	11995	2.87793
chr1	11995	11996	3.1977
chr1	11996	12001	3.51747
chr1	12001	12006	3.83724
chr1	12006	12007	3.51747
chr1	12007	12008	3.1977
chr1	12008	12009	2.87793
chr1	12009	12012	2.55816
chr1	12012	12016	2.23839
chr1	12016	12017	1.59885
chr1	12017	12032	1.27908
chr1	12032	12034	0.959309
chr1	12034	12038	0.639539
chr1	12038	12060	0.31977
chr1	12060	12064	0.0
chr1	12064	12086	0.31977
chr1	12086	12091	0.639539
chr1	12091	12107	0.959309
chr1	12107	12119	0.639539
chr1	12119	12134	0.31977
chr1	12134	12138	0.0
chr1	12138	12177	0.31977
chr1	12177	12182	0.0
chr1	12182	12197	0.31977
chr1	12197	12225	0.639539
chr1	12225	12228	0.31977
chr1	12228	12229	0.639539
chr1	12229	12231	0.959309
chr1	12231	12240	1.27908
chr1	12240	12241	0.959309
chr1	12241	12246	1.27908
chr1	12246	12247	1.59885
chr1	12247	12249	1.91862
chr1	12249	12267	2.23839
chr1	12267	12270	2.55816
chr1	12270	12272	2.23839
chr1	12272	12278	1.59885
chr1	12278	12283	1.27908
chr1	12283	12284	0.959309
chr1	12284	12286	0.639539
chr1	12286	12288	0.959309
chr1	12288	12303	1.27908
chr1	12303	12314	0.959309
chr1	12314	12316	0.639539
chr1	12316	12317	0.31977
chr1	12317	12331	0.0
chr1	12331	12334	0.31977
chr1	12334	12349	0.959309
chr1	12349	12356	1.27908
chr1	12356	12364	1.59885
chr1	12364	12367	1.27908
chr1	12367	12371	0.959309
chr1	12371	12380	0.639539
chr1	12380	12387	0.959309
chr1	12387	12391	0.639539
chr1	12391	12394	1.27908
chr1	12394	12398	1.91862
chr1	12398	12402	1.59885
chr1	12402	12403	1.91862
chr1	12403	12409	2.23839
chr1	12409	12413	2.87793
chr1	12413	12422	3.1977
chr1	12422	12423	3.51747
chr1	12423	12425	3.1977
chr1	12425	12426	3.51747
chr1	12426	12427	3.1977
chr1	12427	12429	2.87793
chr1	12429	12433	3.1977
chr1	12433	12434	3.51747
chr1	12434	12436	2.87793
chr1	12436	12437	2.55816
chr1	12437	12438	2.87793
chr1	12438	12445	2.55816
chr1	12445	12446	2.23839
chr1	12446	12453	1.91862
chr1	12453	12461	1.59885
chr1	12461	12465	1.27908
chr1	12465	12468	0.959309
chr1	12468	12469	0.639539
chr1	12469	12483	0.31977
chr1	12483	12505	0.639539
chr1	12505	12506	1.27908
chr1	12506	12509	1.59885
chr1	12509	12515	1.27908
chr1	12515	12518	0.959309
chr1	12518	12522	1.27908
chr1	12522	12523	1.59885
chr1	12523	12524	1.91862
chr1	12524	12528	2.23839
chr1	12528	12541	1.91862
chr1	12541	12542	1.59885
chr1	12542	12548	1.91862
chr1	12548	12554	1.59885
chr1	12554	12558	0.959309
chr1	12558	12565	0.639539
chr1	12565	12568	0.31977
chr1	12568	12584	0.639539
chr1	12584	12603	0.31977
chr1	12603	12605	0.0
chr1	12605	12606	0.31977
chr1	12606	12607	0.639539
chr1	12607	12610	0.959309
chr1	12610	12613	1.27908
chr1	12613	12618	1.91862
chr1	12618	12632	2.23839
chr1	12632	12640	2.55816
chr1	12640	12648	3.1977
chr1	12648	12649	3.51747
chr1	12649	12652	3.83724
chr1	12652	12655	3.51747
chr1	12655	12661	3.1977
chr1	12661	12665	2.87793
chr1	12665	12668	3.1977
chr1	12668	12674	2.87793
chr1	12674	12683	3.1977
chr1	12683	12684	3.83724
chr1	12684	12685	3.1977
chr1	12685	12687	2.87793
chr1	12687	12689	2.23839
chr1	12689	12691	1.91862
chr1	12691	12692	1.59885
chr1	12692	12693	1.91862
chr1	12693	12701	2.55816
chr1	12701	12705	2.87793
chr1	12705	12708	3.1977
chr1	12708	12709	2.87793
chr1	12709	12710	3.1977
chr1	12710	12711	3.51747
chr1	12711	12713	3.83724
chr1	12713	12718	4.47678
chr1	12718	12723	4.15701
chr1	12723	12724	5.11631
chr1	12724	12725	5.43608
chr1	12725	12727	5.75585
chr1	12727	12728	6.07562
chr1	12728	12729	6.39539
chr1	12729	12735	7.3547
chr1	12735	12736	7.03493
chr1	12736	12737	6.39539
chr1	12737	12739	7.03493
chr1	12739	12743	6.71516
chr1	12743	12744	7.3547
chr1	12744	12748	7.67447
chr1	12748	12752	7.3547
chr1	12752	12753	6.39539
chr1	12753	12755	6.07562
chr1	12755	12757	5.75585
chr1	12757	12760	6.07562
chr1	12760	12761	7.03493
chr1	12761	12762	7.3547
chr1	12762	12764	7.67447
chr1	12764	12765	7.03493
chr1	12765	12766	7.3547
chr1	12766	12769	7.03493
chr1	12769	12770	6.39539
chr1	12770	12772	5.75585
chr1	12772	12777	4.79655
chr1	12777	12780	5.11631
chr1	12780	12785	4.79655
chr1	12785	12793	4.15701
chr1	12793	12794	4.47678
chr1	12794	12795	5.43608
chr1	12795	12796	6.07562
chr1	12796	12797	6.39539
chr1	12797	12799	6.71516
chr1	12799	12802	6.39539
chr1	12802	12803	6.71516
chr1	12803	12805	6.07562
chr1	12805	12808	5.75585
chr1	12808	12809	5.43608
chr1	12809	12812	5.75585
chr1	12812	12813	5.43608
chr1	12813	12816	5.11631
chr1	12816	12820	5.43608
chr1	12820	12823	5.11631
chr1	12823	12826	4.79655
chr1	12826	12828	5.43608
chr1	12828	12829	5.75585
chr1	12829	12834	5.43608
chr1	12834	12837	5.75585
chr1	12837	12839	3.83724
chr1	12839	12840	4.15701
chr1	12840	12843	3.51747
chr1	12843	12844	3.83724
chr1	12844	12845	4.47678
chr1	12845	12847	4.15701
chr1	12847	12848	4.47678
chr1	12848	12851	4.15701
chr1	12851	12854	3.83724
chr1	12854	12857	4.15701
chr1	12857	12858	4.79655
chr1	12858	12860	5.75585
chr1	12860	12863	7.03493
chr1	12863	12864	6.71516
chr1	12864	12866	7.03493
chr1	12866	12869	7.3547
chr1	12869	12875	7.03493
chr1	12875	12876	6.39539
chr1	12876	12878	6.07562
chr1	12878	12881	5.75585
chr1	12881	12885	6.39539
chr1	12885	12886	6.71516
chr1	12886	12889	8.63378
chr1	12889	12891	8.31401
chr1	12891	12896	8.95355
chr1	12896	12898	8.63378
chr1	12898	12900	8.95355
chr1	12900	12907	5.43608
chr1	12907	12910	5.75585
chr1	12910	12916	6.71516
chr1	12916	12918	7.03493
chr1	12918	12919	6.71516
chr1	12919	12920	7.03493
chr1	12920	12924	6.71516
chr1	12924	12925	5.75585
chr1	12925	12927	6.07562
chr1	12927	12928	5.75585
chr1	12928	12929	3.83724
chr1	12929	12932	3.51747
chr1	12932	12933	3.83724
chr1	12933	12940	4.79655
chr1	12940	12941	5.43608
chr1	12941	12943	5.11631
chr1	12943	12944	4.47678
chr1	12944	12949	4.79655
chr1	12949	12955	3.51747
chr1	12955	12957	3.83724
chr1	12957	12959	5.11631
chr1	12959	12961	4.79655
chr1	12961	12965	4.47678
chr1	12965	12968	4.79655
chr1	12968	12972	4.47678
chr1	12972	12975	4.15701
chr1	12975	12976	4.79655
chr1	12976	12980	5.11631
chr1	12980	12982	5.43608
chr1	12982	12987	4.79655
chr1	12987	12988	4.47678
chr1	12988	12994	4.79655
chr1	12994	12996	5.43608
chr1	12996	12997	5.75585
chr1	12997	12998	6.07562
chr1	12998	12999	4.79655
chr1	12999	13004	5.11631
chr1	13004	13011	5.43608
chr1	13011	13012	5.75585
chr1	13012	13017	6.39539
chr1	13017	13018	6.07562
chr1	13018	13019	4.79655
chr1	13019	13023	5.11631
chr1	13023	13024	4.79655
chr1	13024	13026	5.11631
chr1	13026	13028	5.43608
chr1	13028	13030	6.07562
chr1	13030	13036	5.75585
chr1	13036	13039	5.11631
chr1	13039	13040	4.79655
chr1	13040	13042	3.51747
chr1	13042	13043	3.83724
chr1	13043	13045	4.15701
chr1	13045	13047	4.47678
chr1	13047	13049	3.83724
chr1	13049	13051	4.47678
chr1	13051	13052	4.15701
chr1	13052	13055	4.47678
chr1	13055	13058	4.15701
chr1	13058	13059	4.47678
chr1	13059	13061	4.79655
chr1	13061	13063	4.15701
chr1	13063	13067	4.47678
chr1	13067	13068	4.15701
chr1	13068	13071	3.51747
chr1	13071	13073	3.83724
chr1	13073	13079	4.15701
chr1	13079	13080	3.83724
chr1	13080	13087	3.1977
chr1	13087	13092	2.87793
chr1	13092	13098	2.23839
chr1	13098	13099	2.55816
chr1	13099	13100	2.87793
chr1	13100	13101	2.55816
chr1	13101	13103	2.23839
chr1	13103	13106	1.91862
chr1	13106	13107	1.59885
chr1	13107	13116	1.91862
chr1	13116	13118	1.59885
chr1	13118	13127	1.91862
chr1	13127	13129	1.59885
chr1	13129	13135	1.91862
chr1	13135	13140	2.55816
chr1	13140	13141	2.87793
chr1	13141	13148	2.55816
chr1	13148	13151	2.87793
chr1	13151	13161	3.1977
chr1	13161	13164	2.87793
chr1	13164	13166	3.1977
chr1	13166	13175	2.87793
chr1	13175	13182	1.59885
chr1	13182	13188	2.23839
chr1	13188	13189	2.55816
chr1	13189	13190	2.87793
chr1	13190	13191	2.55816
chr1	13191	13193	2.87793
chr1	13193	13197	1.91862
chr1	13197	13198	2.55816
chr1	13198	13202	3.1977
chr1	13202	13204	3.51747
chr1	13204	13206	3.83724
chr1	13206	13208	3.51747
chr1	13208	13210	3.83724
chr1	13210	13214	4.15701
chr1	13214	13215	4.47678
chr1	13215	13216	4.79655
chr1	13216	13217	5.11631
chr1	13217	13218	5.43608
chr1	13218	13219	5.75585
chr1	13219	13220	6.71516
chr1	13220	13222	7.67447
chr1	13222	13224	7.99424
chr1	13224	13225	8.63378
chr1	13225	13228	7.99424
chr1	13228	13230	8.31401
chr1	13230	13231	7.67447
chr1	13231	13233	7.99424
chr1	13233	13235	7.67447
chr1	13235	13240	7.99424
chr1	13240	13242	6.71516
chr1	13242	13243	7.03493
chr1	13243	13245	6.71516
chr1	13245	13246	7.03493
chr1	13246	13248	7.3547
chr1	13248	13250	7.67447
chr1	13250	13251	7.3547
chr1	13251	13253	7.67447
chr1	13253	13256	7.3547
chr1	13256	13259	6.71516
chr1	13259	13260	6.39539
chr1	13260	13262	4.79655
chr1	13262	13265	3.83724
chr1	13265	13267	3.51747
chr1	13267	13268	2.87793
chr1	13268	13269	3.1977
chr1	13269	13273	2.87793
chr1	13273	13276	2.55816
chr1	13276	13277	1.59885
chr1	13277	13284	1.91862
chr1	13284	13287	1.59885
chr1	13287	13289	1.27908
chr1	13289	13311	0.959309
chr1	13311	13313	0.31977
chr1	13313	13315	0.0
[truncated: 799 more rows]
