# Supplementary material for: Structural modularity of the XIST ribonucleoprotein complex
Source: Nat Commun. 2020 Dec 2;11:6163. doi: 10.1038/s41467-020-20040-3 (PMC7710737; doi:10.1038/s41467-020-20040-3)
Supplement: Supplementary file 6 — Source Data [file 41467_2020_20040_MOESM6_ESM.zip › sourcedata/fig2efgi/K562_GPKOW_1_neg_XIST_1_hsXIST.bedgraph]

chr1	0	44	0.0
chr1	44	71	0.495345
chr1	71	86	0.990691
chr1	86	115	0.495345
chr1	115	133	1.48604
chr1	133	136	0.990691
chr1	136	147	0.495345
chr1	147	152	0.0
chr1	152	174	0.495345
chr1	174	197	0.0
chr1	197	199	0.990691
chr1	199	200	1.48604
chr1	200	215	1.98138
chr1	215	221	2.47673
chr1	221	223	1.98138
chr1	223	233	1.48604
chr1	233	237	0.990691
chr1	237	239	0.495345
chr1	239	241	0.990691
chr1	241	246	1.48604
chr1	246	275	0.990691
chr1	275	281	0.495345
chr1	281	289	0.0
chr1	289	291	0.495345
chr1	291	302	0.990691
chr1	302	305	1.48604
chr1	305	306	1.98138
chr1	306	307	2.47673
chr1	307	308	2.97207
chr1	308	319	3.46742
chr1	319	327	2.97207
chr1	327	330	3.46742
chr1	330	336	2.47673
chr1	336	337	1.98138
chr1	337	339	1.48604
chr1	339	343	0.990691
chr1	343	345	1.48604
chr1	345	361	0.990691
chr1	361	365	0.495345
chr1	365	367	0.990691
chr1	367	368	0.495345
chr1	368	369	1.98138
chr1	369	370	2.47673
chr1	370	391	2.97207
chr1	391	394	2.47673
chr1	394	396	1.98138
chr1	396	398	1.48604
chr1	398	402	0.990691
chr1	402	406	0.495345
chr1	406	410	0.990691
chr1	410	411	0.495345
chr1	411	412	0.990691
chr1	412	413	1.48604
chr1	413	439	1.98138
chr1	439	441	1.48604
chr1	441	447	0.990691
chr1	447	448	0.495345
chr1	448	451	0.0
chr1	451	477	0.495345
chr1	477	494	1.48604
chr1	494	495	0.990691
chr1	495	497	2.47673
chr1	497	515	2.97207
chr1	515	518	1.98138
chr1	518	522	1.48604
chr1	522	538	0.990691
chr1	538	605	0.0
chr1	605	608	0.495345
chr1	608	632	0.990691
chr1	632	651	0.0
chr1	651	652	0.990691
chr1	652	653	1.48604
chr1	653	658	1.98138
chr1	658	659	2.47673
chr1	659	678	3.46742
chr1	678	684	2.97207
chr1	684	686	1.48604
chr1	686	695	0.495345
chr1	695	715	0.990691
chr1	715	727	1.48604
chr1	727	738	0.990691
chr1	738	740	0.495345
chr1	740	741	1.98138
chr1	741	744	2.47673
chr1	744	762	1.98138
chr1	762	769	1.48604
chr1	769	783	0.990691
chr1	783	785	0.495345
chr1	785	787	0.990691
chr1	787	794	1.48604
chr1	794	813	1.98138
chr1	813	816	1.48604
chr1	816	824	0.990691
chr1	824	825	0.495345
chr1	825	829	0.990691
chr1	829	839	1.48604
chr1	839	842	1.98138
chr1	842	849	2.47673
chr1	849	852	1.98138
chr1	852	857	2.47673
chr1	857	861	1.98138
chr1	861	867	1.48604
chr1	867	871	0.990691
chr1	871	876	0.495345
chr1	876	907	0.0
chr1	907	908	0.990691
chr1	908	913	1.48604
chr1	913	918	2.47673
chr1	918	943	2.97207
chr1	943	949	2.47673
chr1	949	954	1.48604
chr1	954	955	0.990691
chr1	955	957	1.48604
chr1	957	958	1.98138
chr1	958	965	2.47673
chr1	965	970	2.97207
chr1	970	972	3.46742
chr1	972	975	3.96276
chr1	975	976	3.46742
chr1	976	977	3.96276
chr1	977	978	4.95345
chr1	978	979	5.4488
chr1	979	981	5.94415
chr1	981	984	5.4488
chr1	984	986	5.94415
chr1	986	992	5.4488
chr1	992	993	5.94415
chr1	993	997	6.93484
chr1	997	998	5.94415
chr1	998	1003	6.43949
chr1	1003	1007	6.93484
chr1	1007	1012	6.43949
chr1	1012	1014	5.94415
chr1	1014	1019	5.4488
chr1	1019	1020	3.96276
chr1	1020	1025	2.97207
chr1	1025	1033	2.47673
chr1	1033	1035	1.98138
chr1	1035	1037	0.990691
chr1	1037	1045	0.495345
chr1	1045	1064	0.990691
chr1	1064	1072	1.48604
chr1	1072	1085	0.990691
chr1	1085	1090	0.495345
chr1	1090	1095	0.0
chr1	1095	1097	0.495345
chr1	1097	1102	0.990691
chr1	1102	1103	1.48604
chr1	1103	1111	2.47673
chr1	1111	1115	2.97207
chr1	1115	1127	3.46742
chr1	1127	1131	2.97207
chr1	1131	1133	3.46742
chr1	1133	1134	3.96276
chr1	1134	1135	4.45811
chr1	1135	1136	4.95345
chr1	1136	1146	5.4488
chr1	1146	1152	4.95345
chr1	1152	1153	5.94415
chr1	1153	1154	6.43949
chr1	1154	1158	5.94415
chr1	1158	1159	5.4488
chr1	1159	1160	5.94415
chr1	1160	1170	6.43949
chr1	1170	1172	6.93484
chr1	1172	1176	6.43949
chr1	1176	1177	5.4488
chr1	1177	1179	4.95345
chr1	1179	1181	3.96276
chr1	1181	1190	3.46742
chr1	1190	1193	2.97207
chr1	1193	1195	2.47673
chr1	1195	1196	1.98138
chr1	1196	1201	1.48604
chr1	1201	1202	0.990691
chr1	1202	1203	0.495345
chr1	1203	1204	0.990691
chr1	1204	1205	1.98138
chr1	1205	1223	1.48604
chr1	1223	1225	0.990691
chr1	1225	1241	0.495345
chr1	1241	1243	0.990691
chr1	1243	1244	1.98138
chr1	1244	1255	1.48604
chr1	1255	1265	1.98138
chr1	1265	1266	0.990691
chr1	1266	1289	0.495345
chr1	1289	1309	0.0
chr1	1309	1310	0.495345
chr1	1310	1316	0.990691
chr1	1316	1317	1.48604
chr1	1317	1325	1.98138
chr1	1325	1326	2.97207
chr1	1326	1341	3.46742
chr1	1341	1343	3.96276
chr1	1343	1348	4.45811
chr1	1348	1351	5.4488
chr1	1351	1352	5.94415
chr1	1352	1359	4.95345
chr1	1359	1366	3.96276
chr1	1366	1369	3.46742
chr1	1369	1373	2.97207
chr1	1373	1375	2.47673
chr1	1375	1380	1.98138
chr1	1380	1383	1.48604
chr1	1383	1389	0.990691
chr1	1389	1432	0.0
chr1	1432	1434	0.495345
chr1	1434	1439	0.990691
chr1	1439	1441	2.47673
chr1	1441	1450	3.46742
chr1	1450	1460	3.96276
chr1	1460	1461	4.45811
chr1	1461	1462	4.95345
chr1	1462	1463	5.4488
chr1	1463	1465	4.95345
chr1	1465	1466	4.45811
chr1	1466	1467	3.96276
chr1	1467	1480	3.46742
chr1	1480	1482	2.97207
chr1	1482	1484	2.47673
chr1	1484	1485	1.48604
chr1	1485	1487	0.495345
chr1	1487	1492	0.0
chr1	1492	1522	0.495345
chr1	1522	1554	0.0
chr1	1554	1562	1.48604
chr1	1562	1568	1.98138
chr1	1568	1569	2.47673
chr1	1569	1578	2.97207
chr1	1578	1579	3.46742
chr1	1579	1580	3.96276
chr1	1580	1584	4.45811
chr1	1584	1587	4.95345
chr1	1587	1593	5.4488
chr1	1593	1596	4.95345
chr1	1596	1604	3.96276
chr1	1604	1605	3.46742
chr1	1605	1608	2.97207
chr1	1608	1612	3.46742
chr1	1612	1613	2.97207
chr1	1613	1621	2.47673
chr1	1621	1622	1.98138
chr1	1622	1624	1.48604
chr1	1624	1625	0.990691
chr1	1625	1634	0.495345
chr1	1634	1635	0.990691
chr1	1635	1636	2.47673
chr1	1636	1642	2.97207
chr1	1642	1643	3.96276
chr1	1643	1650	4.45811
chr1	1650	1656	3.96276
chr1	1656	1660	3.46742
chr1	1660	1661	3.96276
chr1	1661	1671	4.45811
chr1	1671	1674	3.96276
chr1	1674	1678	2.97207
chr1	1678	1679	3.46742
chr1	1679	1685	2.97207
chr1	1685	1693	2.47673
chr1	1693	1702	2.97207
chr1	1702	1704	2.47673
chr1	1704	1710	1.98138
chr1	1710	1717	1.48604
chr1	1717	1718	1.98138
chr1	1718	1725	0.990691
chr1	1725	1726	1.48604
chr1	1726	1737	0.990691
chr1	1737	1749	1.48604
chr1	1749	1750	0.990691
chr1	1750	1755	1.98138
chr1	1755	1772	1.48604
chr1	1772	1788	2.47673
chr1	1788	1805	1.48604
chr1	1805	1806	0.990691
chr1	1806	1811	1.48604
chr1	1811	1819	0.990691
chr1	1819	1849	0.495345
chr1	1849	1851	0.0
chr1	1851	1867	0.495345
chr1	1867	1869	1.48604
chr1	1869	1870	2.47673
chr1	1870	1871	3.96276
chr1	1871	1879	5.4488
chr1	1879	1892	6.43949
chr1	1892	1894	5.94415
chr1	1894	1895	4.95345
chr1	1895	1908	2.47673
chr1	1908	1909	2.97207
chr1	1909	1910	3.46742
chr1	1910	1914	2.97207
chr1	1914	1921	2.47673
chr1	1921	1937	1.98138
chr1	1937	1945	1.48604
chr1	1945	1946	1.98138
chr1	1946	1971	0.990691
chr1	1971	2064	0.0
chr1	2064	2122	0.495345
chr1	2122	2129	0.0
chr1	2129	2142	0.990691
chr1	2142	2148	1.48604
chr1	2148	2165	1.98138
chr1	2165	2167	2.47673
chr1	2167	2170	1.48604
chr1	2170	2181	0.990691
chr1	2181	2186	2.47673
chr1	2186	2193	2.97207
chr1	2193	2206	3.46742
chr1	2206	2210	2.97207
chr1	2210	2211	3.46742
chr1	2211	2219	3.96276
chr1	2219	2223	2.97207
chr1	2223	2224	2.47673
chr1	2224	2229	2.97207
chr1	2229	2231	2.47673
chr1	2231	2236	1.98138
chr1	2236	2238	1.48604
chr1	2238	2244	0.990691
chr1	2244	2253	1.98138
chr1	2253	2259	1.48604
chr1	2259	2273	0.495345
chr1	2273	2278	0.990691
chr1	2278	2281	1.48604
chr1	2281	2284	1.98138
chr1	2284	2287	2.47673
chr1	2287	2291	2.97207
chr1	2291	2293	3.46742
chr1	2293	2303	3.96276
chr1	2303	2304	3.46742
chr1	2304	2311	2.97207
chr1	2311	2315	2.47673
chr1	2315	2317	1.98138
chr1	2317	2318	1.48604
chr1	2318	2323	0.990691
chr1	2323	2325	1.48604
chr1	2325	2326	0.990691
chr1	2326	2329	1.48604
chr1	2329	2330	0.990691
chr1	2330	2333	1.48604
chr1	2333	2344	1.98138
chr1	2344	2348	2.47673
chr1	2348	2357	2.97207
chr1	2357	2359	1.98138
chr1	2359	2360	1.48604
chr1	2360	2372	0.990691
chr1	2372	2386	1.48604
chr1	2386	2389	0.990691
chr1	2389	2414	0.495345
chr1	2414	2472	0.0
chr1	2472	2475	0.495345
chr1	2475	2504	0.990691
chr1	2504	2513	0.495345
chr1	2513	2515	0.990691
chr1	2515	2549	0.495345
chr1	2549	2556	0.0
chr1	2556	2573	0.495345
chr1	2573	2599	0.990691
chr1	2599	2602	0.495345
chr1	2602	2616	0.990691
chr1	2616	2645	0.495345
chr1	2645	2704	0.0
chr1	2704	2746	0.990691
chr1	2746	2801	0.0
chr1	2801	2831	0.495345
chr1	2831	2896	0.0
chr1	2896	2905	0.495345
chr1	2905	2911	0.990691
chr1	2911	2928	1.48604
chr1	2928	2944	0.990691
chr1	2944	2954	0.495345
chr1	2954	2976	0.0
chr1	2976	3006	0.495345
chr1	3006	3085	0.0
chr1	3085	3093	0.495345
chr1	3093	3114	0.990691
chr1	3114	3218	0.0
chr1	3218	3239	0.990691
chr1	3239	3260	0.495345
chr1	3260	3288	0.0
chr1	3288	3316	0.495345
chr1	3316	3439	0.0
chr1	3439	3472	0.495345
chr1	3472	3474	0.990691
chr1	3474	3507	0.495345
chr1	3507	3515	0.0
chr1	3515	3522	0.495345
chr1	3522	3542	0.990691
chr1	3542	3554	0.495345
chr1	3554	3579	0.0
chr1	3579	3601	0.495345
chr1	3601	3748	0.0
chr1	3748	3751	0.495345
chr1	3751	3755	0.990691
chr1	3755	3767	1.48604
chr1	3767	3789	1.98138
chr1	3789	3790	2.47673
chr1	3790	3793	1.48604
chr1	3793	3810	0.990691
chr1	3810	3829	0.495345
chr1	3829	3861	0.0
chr1	3861	3880	0.495345
chr1	3880	3955	0.0
chr1	3955	3973	0.495345
chr1	3973	3996	0.990691
chr1	3996	3998	1.48604
chr1	3998	4000	0.990691
chr1	4000	4016	1.48604
chr1	4016	4038	0.990691
chr1	4038	4043	0.495345
chr1	4043	4080	0.0
chr1	4080	4122	0.495345
chr1	4122	4127	0.0
chr1	4127	4170	0.990691
chr1	4170	4229	0.0
chr1	4229	4248	0.495345
chr1	4248	4272	0.990691
chr1	4272	4274	0.495345
chr1	4274	4316	0.0
chr1	4316	4359	0.495345
chr1	4359	4362	0.0
chr1	4362	4381	0.990691
chr1	4381	4394	1.48604
chr1	4394	4410	0.990691
chr1	4410	4417	1.48604
chr1	4417	4422	0.990691
chr1	4422	4430	1.48604
chr1	4430	4434	0.990691
chr1	4434	4465	0.495345
chr1	4465	4475	0.0
chr1	4475	4512	0.495345
chr1	4512	4523	0.0
chr1	4523	4525	0.495345
chr1	4525	4556	0.990691
chr1	4556	4564	0.495345
chr1	4564	4693	0.0
chr1	4693	4701	0.495345
chr1	4701	4708	0.990691
chr1	4708	4729	1.48604
chr1	4729	4737	0.990691
chr1	4737	4743	0.495345
chr1	4743	4830	0.0
chr1	4830	4832	0.495345
chr1	4832	4843	0.990691
chr1	4843	4861	1.48604
chr1	4861	4872	0.495345
chr1	4872	4955	0.0
chr1	4955	4957	0.495345
chr1	4957	4989	0.990691
chr1	4989	4990	0.495345
chr1	4990	5001	0.0
chr1	5001	5044	0.495345
chr1	5044	5144	0.0
chr1	5144	5176	0.495345
chr1	5176	5220	0.0
chr1	5220	5263	0.495345
chr1	5263	5288	0.0
chr1	5288	5330	0.495345
chr1	5330	5406	0.0
chr1	5406	5449	0.495345
chr1	5449	5480	0.0
chr1	5480	5489	0.990691
chr1	5489	5504	1.48604
chr1	5504	5510	0.495345
chr1	5510	5519	0.0
chr1	5519	5548	1.48604
chr1	5548	5554	1.98138
chr1	5554	5563	1.48604
chr1	5563	5568	0.495345
chr1	5568	5573	0.990691
chr1	5573	5582	0.495345
chr1	5582	5601	0.990691
chr1	5601	5603	0.495345
chr1	5603	5625	0.990691
chr1	5625	5627	0.495345
chr1	5627	5641	0.990691
chr1	5641	5646	0.495345
chr1	5646	5651	0.990691
chr1	5651	5688	0.495345
chr1	5688	5713	0.0
chr1	5713	5741	0.495345
chr1	5741	5757	0.0
chr1	5757	5830	0.495345
chr1	5830	5973	0.0
chr1	5973	5994	0.495345
chr1	5994	6008	0.0
chr1	6008	6048	0.495345
chr1	6048	6077	0.0
chr1	6077	6078	0.495345
chr1	6078	6086	0.990691
chr1	6086	6087	1.48604
chr1	6087	6117	1.98138
chr1	6117	6120	2.97207
chr1	6120	6127	1.98138
chr1	6127	6129	1.48604
chr1	6129	6149	0.990691
chr1	6149	6151	0.495345
chr1	6151	6300	0.0
chr1	6300	6325	0.495345
chr1	6325	6334	0.990691
chr1	6334	6343	0.495345
chr1	6343	6368	0.990691
chr1	6368	6384	0.495345
chr1	6384	6387	1.98138
chr1	6387	6395	1.48604
chr1	6395	6397	1.98138
chr1	6397	6405	2.47673
chr1	6405	6411	2.97207
chr1	6411	6426	1.98138
chr1	6426	6431	1.48604
chr1	6431	6432	0.990691
chr1	6432	6437	0.495345
chr1	6437	6565	0.0
chr1	6565	6571	0.495345
chr1	6571	6595	1.48604
chr1	6595	6602	1.98138
chr1	6602	6603	1.48604
chr1	6603	6606	0.990691
chr1	6606	6610	0.495345
chr1	6610	6620	0.990691
chr1	6620	6652	0.495345
chr1	6652	6707	0.0
chr1	6707	6742	0.990691
chr1	6742	6838	0.0
chr1	6838	6858	0.495345
chr1	6858	6859	0.990691
chr1	6859	6865	1.48604
chr1	6865	6878	0.990691
chr1	6878	6952	0.0
chr1	6952	6957	0.495345
chr1	6957	6967	0.990691
chr1	6967	6980	1.48604
chr1	6980	6989	0.990691
chr1	6989	6995	1.48604
chr1	6995	7002	0.990691
chr1	7002	7030	0.495345
chr1	7030	7054	0.0
chr1	7054	7090	0.495345
chr1	7090	7166	0.0
chr1	7166	7200	0.495345
chr1	7200	7269	0.0
chr1	7269	7272	0.495345
chr1	7272	7297	0.990691
chr1	7297	7309	0.495345
chr1	7309	7729	0.0
chr1	7729	7759	0.495345
chr1	7759	7944	0.0
chr1	7944	7969	0.495345
chr1	7969	8060	0.0
chr1	8060	8101	0.495345
chr1	8101	8226	0.0
chr1	8226	8238	0.990691
chr1	8238	8254	1.48604
chr1	8254	8271	0.495345
chr1	8271	8339	0.0
chr1	8339	8354	0.990691
chr1	8354	8364	1.48604
chr1	8364	8382	0.495345
chr1	8382	8401	0.0
chr1	8401	8443	0.495345
chr1	8443	8451	0.0
chr1	8451	8491	0.495345
chr1	8491	8537	0.0
chr1	8537	8548	0.495345
chr1	8548	8578	0.990691
chr1	8578	8580	0.495345
chr1	8580	8581	0.990691
chr1	8581	8582	1.48604
chr1	8582	8586	1.98138
chr1	8586	8591	2.47673
chr1	8591	8602	1.98138
chr1	8602	8603	1.48604
chr1	8603	8612	0.990691
chr1	8612	8621	0.495345
chr1	8621	8665	0.0
chr1	8665	8689	0.495345
chr1	8689	8711	0.0
chr1	8711	8713	0.495345
chr1	8713	8747	0.990691
chr1	8747	8753	0.495345
chr1	8753	8787	0.0
chr1	8787	8791	0.495345
chr1	8791	8813	0.990691
chr1	8813	8834	0.495345
chr1	8834	8835	0.0
chr1	8835	8841	0.495345
chr1	8841	8845	0.990691
chr1	8845	8850	1.98138
chr1	8850	8851	2.47673
chr1	8851	8868	2.97207
chr1	8868	8879	2.47673
chr1	8879	8881	1.98138
chr1	8881	8885	1.48604
chr1	8885	8886	0.990691
chr1	8886	8903	0.495345
chr1	8903	9002	0.0
chr1	9002	9010	0.495345
chr1	9010	9022	0.990691
chr1	9022	9042	0.495345
chr1	9042	9069	0.0
chr1	9069	9097	0.990691
chr1	9097	9109	0.495345
chr1	9109	9110	1.48604
chr1	9110	9140	0.990691
chr1	9140	9195	0.0
chr1	9195	9225	0.495345
chr1	9225	9231	0.0
chr1	9231	9234	0.990691
chr1	9234	9235	1.48604
chr1	9235	9267	1.98138
chr1	9267	9275	2.47673
chr1	9275	9276	1.98138
chr1	9276	9278	1.48604
chr1	9278	9286	0.990691
chr1	9286	9291	1.48604
chr1	9291	9293	1.98138
chr1	9293	9310	1.48604
chr1	9310	9313	0.990691
chr1	9313	9325	0.495345
chr1	9325	9417	0.0
chr1	9417	9425	0.495345
chr1	9425	9441	0.990691
chr1	9441	9463	0.495345
chr1	9463	9514	0.0
chr1	9514	9552	0.495345
chr1	9552	9557	0.990691
chr1	9557	9595	0.495345
chr1	9595	9675	0.0
chr1	9675	9717	0.495345
chr1	9717	9729	0.0
chr1	9729	9759	0.495345
chr1	9759	9770	0.0
chr1	9770	9776	0.495345
chr1	9776	9790	0.990691
chr1	9790	9799	1.48604
chr1	9799	9811	0.990691
chr1	9811	9815	0.495345
chr1	9815	9887	0.0
chr1	9887	9906	0.495345
chr1	9906	9912	1.48604
chr1	9912	9916	0.990691
chr1	9916	9920	1.48604
chr1	9920	9922	2.47673
chr1	9922	9943	2.97207
chr1	9943	9945	3.46742
chr1	9945	9949	2.47673
chr1	9949	9955	1.48604
chr1	9955	9959	1.98138
chr1	9959	9972	1.48604
chr1	9972	9993	0.990691
chr1	9993	9997	0.495345
chr1	9997	9998	0.0
chr1	9998	10040	0.495345
chr1	10040	10128	0.0
chr1	10128	10146	0.495345
chr1	10146	10147	0.990691
chr1	10147	10148	1.98138
chr1	10148	10160	2.47673
chr1	10160	10161	2.97207
chr1	10161	10171	2.47673
chr1	10171	10174	1.98138
chr1	10174	10178	1.48604
chr1	10178	10182	0.990691
chr1	10182	10199	0.495345
chr1	10199	10310	0.0
chr1	10310	10344	0.495345
chr1	10344	10414	0.0
chr1	10414	10418	0.495345
chr1	10418	10423	0.990691
chr1	10423	10435	1.48604
chr1	10435	10438	2.97207
chr1	10438	10448	3.46742
chr1	10448	10455	3.96276
chr1	10455	10458	3.46742
chr1	10458	10461	3.96276
chr1	10461	10465	3.46742
chr1	10465	10472	2.47673
chr1	10472	10476	1.48604
chr1	10476	10488	0.990691
chr1	10488	10510	0.495345
chr1	10510	10521	0.0
chr1	10521	10528	0.495345
chr1	10528	10544	0.990691
chr1	10544	10569	0.495345
chr1	10569	10583	0.0
chr1	10583	10584	1.48604
chr1	10584	10585	1.98138
chr1	10585	10590	2.47673
chr1	10590	10610	2.97207
chr1	10610	10615	3.46742
chr1	10615	10618	3.96276
chr1	10618	10620	2.97207
chr1	10620	10628	2.47673
chr1	10628	10633	1.98138
chr1	10633	10634	1.48604
chr1	10634	10639	1.98138
chr1	10639	10652	1.48604
chr1	10652	10658	0.990691
chr1	10658	10661	1.98138
chr1	10661	10663	1.48604
chr1	10663	10674	1.98138
chr1	10674	10681	2.47673
chr1	10681	10690	1.98138
chr1	10690	10691	2.97207
chr1	10691	10692	3.96276
chr1	10692	10694	4.45811
chr1	10694	10700	3.96276
chr1	10700	10703	3.46742
chr1	10703	10706	4.95345
chr1	10706	10708	4.45811
chr1	10708	10716	4.95345
chr1	10716	10717	3.96276
chr1	10717	10721	3.46742
chr1	10721	10726	2.97207
chr1	10726	10732	2.47673
chr1	10732	10734	0.990691
chr1	10734	10745	0.495345
chr1	10745	10749	0.990691
chr1	10749	10786	0.495345
chr1	10786	10794	0.0
chr1	10794	10797	0.495345
chr1	10797	10821	0.990691
chr1	10821	10827	0.495345
chr1	10827	10847	0.0
chr1	10847	10848	0.990691
chr1	10848	10859	1.98138
chr1	10859	10869	2.47673
chr1	10869	10872	1.98138
chr1	10872	10887	1.48604
chr1	10887	10891	0.990691
chr1	10891	10894	0.495345
chr1	10894	11000	0.0
chr1	11000	11003	0.495345
chr1	11003	11004	0.990691
chr1	11004	11005	1.48604
chr1	11005	11038	1.98138
chr1	11038	11040	1.48604
chr1	11040	11041	0.495345
chr1	11041	11109	0.0
chr1	11109	11110	0.990691
chr1	11110	11134	2.97207
chr1	11134	11138	2.47673
chr1	11138	11142	1.48604
chr1	11142	11146	0.990691
chr1	11146	11174	0.495345
chr1	11174	11176	0.990691
chr1	11176	11183	2.47673
chr1	11183	11204	1.98138
chr1	11204	11211	2.47673
chr1	11211	11212	1.48604
chr1	11212	11214	0.990691
chr1	11214	11247	0.495345
chr1	11247	11265	0.0
chr1	11265	11266	0.990691
chr1	11266	11288	1.98138
chr1	11288	11306	1.48604
chr1	11306	11308	0.990691
chr1	11308	11321	0.0
chr1	11321	11343	0.495345
chr1	11343	11362	0.0
chr1	11362	11363	0.495345
chr1	11363	11364	1.48604
chr1	11364	11371	2.47673
chr1	11371	11372	2.97207
chr1	11372	11373	5.4488
chr1	11373	11376	5.94415
chr1	11376	11389	6.43949
chr1	11389	11390	5.94415
chr1	11390	11397	5.4488
chr1	11397	11402	4.95345
chr1	11402	11403	5.4488
chr1	11403	11404	4.95345
chr1	11404	11416	1.48604
chr1	11416	11417	1.98138
chr1	11417	11419	1.48604
chr1	11419	11440	0.990691
chr1	11440	11441	0.495345
chr1	11441	11442	0.990691
chr1	11442	11443	1.48604
chr1	11443	11444	1.98138
chr1	11444	11453	2.47673
chr1	11453	11454	2.97207
chr1	11454	11463	3.46742
chr1	11463	11464	3.96276
chr1	11464	11473	4.45811
chr1	11473	11476	3.96276
chr1	11476	11477	3.46742
chr1	11477	11485	2.97207
chr1	11485	11489	1.98138
chr1	11489	11496	1.48604
chr1	11496	11497	0.990691
chr1	11497	11502	0.495345
chr1	11502	11503	0.990691
chr1	11503	11505	1.48604
chr1	11505	11523	0.990691
chr1	11523	11537	0.495345
chr1	11537	11538	0.990691
chr1	11538	11544	1.48604
chr1	11544	11547	0.990691
chr1	11547	11549	1.48604
chr1	11549	11550	1.98138
chr1	11550	11570	2.47673
chr1	11570	11573	1.48604
chr1	11573	11578	0.990691
chr1	11578	11581	0.495345
chr1	11581	11582	0.0
chr1	11582	11603	0.495345
chr1	11603	11625	0.990691
chr1	11625	11628	0.495345
chr1	11628	11642	0.990691
chr1	11642	11643	1.48604
chr1	11643	11645	1.98138
chr1	11645	11658	1.48604
chr1	11658	11659	1.98138
chr1	11659	11670	2.47673
chr1	11670	11683	1.98138
chr1	11683	11684	1.48604
chr1	11684	11701	0.990691
chr1	11701	11717	0.0
chr1	11717	11726	0.990691
chr1	11726	11730	1.48604
chr1	11730	11733	1.98138
chr1	11733	11742	2.47673
chr1	11742	11752	2.97207
chr1	11752	11760	2.47673
chr1	11760	11767	1.98138
chr1	11767	11769	0.990691
chr1	11769	11774	0.495345
chr1	11774	11777	0.990691
chr1	11777	11782	0.495345
chr1	11782	11785	1.48604
chr1	11785	11787	1.98138
chr1	11787	11790	2.47673
chr1	11790	11796	2.97207
chr1	11796	11797	2.47673
chr1	11797	11805	1.98138
chr1	11805	11809	1.48604
chr1	11809	11821	0.990691
chr1	11821	11823	1.48604
chr1	11823	11824	0.990691
chr1	11824	11829	1.48604
chr1	11829	11840	1.98138
chr1	11840	11845	2.47673
chr1	11845	11853	1.98138
chr1	11853	11867	2.47673
chr1	11867	11871	1.98138
chr1	11871	11873	2.47673
chr1	11873	11878	2.97207
chr1	11878	11880	2.47673
chr1	11880	11892	2.97207
chr1	11892	11896	3.46742
chr1	11896	11898	2.97207
chr1	11898	11900	2.47673
chr1	11900	11901	1.98138
chr1	11901	11904	2.47673
chr1	11904	11910	1.98138
chr1	11910	11915	2.47673
chr1	11915	11919	1.98138
chr1	11919	11922	2.97207
chr1	11922	11930	2.47673
chr1	11930	11942	1.98138
chr1	11942	11944	1.48604
chr1	11944	11953	0.990691
chr1	11953	11956	0.495345
chr1	11956	11968	0.0
chr1	11968	11972	0.495345
chr1	11972	11973	1.48604
chr1	11973	11986	2.47673
chr1	11986	11992	2.97207
chr1	11992	11996	2.47673
chr1	11996	11998	0.990691
chr1	11998	12016	0.495345
chr1	12016	12074	0.0
chr1	12074	12086	0.495345
chr1	12086	12116	0.990691
chr1	12116	12121	0.495345
chr1	12121	12146	0.0
chr1	12146	12150	0.495345
chr1	12150	12175	0.990691
chr1	12175	12187	0.495345
chr1	12187	12209	0.0
chr1	12209	12228	0.495345
chr1	12228	12251	0.990691
chr1	12251	12257	0.495345
chr1	12257	12267	0.0
chr1	12267	12288	0.495345
chr1	12288	12289	0.0
chr1	12289	12319	1.48604
chr1	12319	12390	0.0
chr1	12390	12395	0.495345
chr1	12395	12404	0.990691
chr1	12404	12413	1.48604
chr1	12413	12418	2.47673
chr1	12418	12422	1.98138
chr1	12422	12424	2.47673
chr1	12424	12436	2.97207
chr1	12436	12437	2.47673
chr1	12437	12449	1.98138
chr1	12449	12451	0.495345
chr1	12451	12489	0.0
chr1	12489	12502	0.495345
chr1	12502	12503	0.990691
chr1	12503	12505	1.48604
chr1	12505	12507	1.98138
chr1	12507	12525	1.48604
chr1	12525	12526	0.990691
chr1	12526	12530	0.495345
chr1	12530	12608	0.0
chr1	12608	12626	0.495345
chr1	12626	12631	0.990691
chr1	12631	12632	1.48604
chr1	12632	12640	1.98138
chr1	12640	12641	2.47673
chr1	12641	12648	2.97207
chr1	12648	12651	3.46742
chr1	12651	12652	2.97207
chr1	12652	12654	3.46742
chr1	12654	12660	3.96276
chr1	12660	12662	1.98138
chr1	12662	12680	1.48604
chr1	12680	12691	0.990691
chr1	12691	12694	0.495345
chr1	12694	12712	0.0
chr1	12712	12722	0.990691
chr1	12722	12725	1.48604
chr1	12725	12732	1.98138
chr1	12732	12738	2.47673
chr1	12738	12740	1.98138
chr1	12740	12758	1.48604
chr1	12758	12763	0.990691
chr1	12763	12764	0.495345
chr1	12764	12769	0.990691
chr1	12769	12775	1.98138
chr1	12775	12776	1.48604
chr1	12776	12779	1.98138
chr1	12779	12780	2.47673
chr1	12780	12782	2.97207
chr1	12782	12785	3.46742
chr1	12785	12800	3.96276
chr1	12800	12805	4.95345
chr1	12805	12812	5.4488
chr1	12812	12813	4.45811
chr1	12813	12822	3.96276
chr1	12822	12825	2.97207
chr1	12825	12826	2.47673
chr1	12826	12830	1.98138
chr1	12830	12839	2.47673
chr1	12839	12843	1.98138
chr1	12843	12844	1.48604
chr1	12844	12846	1.98138
chr1	12846	12847	1.48604
chr1	12847	12859	0.990691
chr1	12859	12864	1.48604
chr1	12864	12865	1.98138
chr1	12865	12868	2.47673
chr1	12868	12873	1.98138
chr1	12873	12900	1.48604
chr1	12900	12904	0.990691
chr1	12904	12906	1.48604
chr1	12906	12911	0.495345
chr1	12911	12933	0.990691
chr1	12933	12940	1.98138
chr1	12940	12947	2.47673
chr1	12947	12952	1.98138
chr1	12952	12954	2.47673
chr1	12954	12976	1.98138
chr1	12976	12982	1.48604
chr1	12982	13000	0.990691
chr1	13000	13014	0.495345
chr1	13014	13019	0.990691
chr1	13019	13028	0.495345
chr1	13028	13030	1.48604
chr1	13030	13036	1.98138
chr1	13036	13037	2.47673
chr1	13037	13057	2.97207
chr1	13057	13058	2.47673
chr1	13058	13063	1.98138
chr1	13063	13069	1.48604
chr1	13069	13077	0.990691
chr1	13077	13116	0.0
chr1	13116	13136	0.495345
chr1	13136	13150	0.990691
chr1	13150	13156	1.48604
chr1	13156	13159	2.47673
chr1	13159	13179	1.98138
chr1	13179	13184	1.48604
chr1	13184	13186	1.98138
chr1	13186	13190	2.47673
chr1	13190	13192	1.98138
chr1	13192	13194	1.48604
chr1	13194	13199	1.98138
chr1	13199	13206	1.48604
chr1	13206	13213	1.98138
chr1	13213	13219	2.47673
chr1	13219	13220	2.97207
chr1	13220	13226	3.46742
chr1	13226	13228	2.97207
chr1	13228	13233	3.46742
chr1	13233	13238	2.97207
chr1	13238	13246	3.46742
chr1	13246	13247	3.96276
chr1	13247	13255	3.46742
chr1	13255	13261	2.97207
chr1	13261	13263	2.47673
chr1	13263	13269	1.98138
chr1	13269	13277	0.990691
chr1	13277	13278	0.495345
chr1	13278	13338	0.0
chr1	13338	13360	0.495345
chr1	13360	13369	0.990691
chr1	13369	13372	0.495345
chr1	13372	13385	0.990691
chr1	13385	13387	0.495345
chr1	13387	13388	0.990691
chr1	13388	13399	1.48604
chr1	13399	13407	1.98138
chr1	13407	13409	2.47673
chr1	13409	13410	1.98138
chr1	13410	13419	2.47673
chr1	13419	13420	1.98138
chr1	13420	13425	1.48604
chr1	13425	13431	2.47673
chr1	13431	13432	1.48604
chr1	13432	13451	1.98138
chr1	13451	13452	0.990691
chr1	13452	13466	0.495345
chr1	13466	13469	1.48604
chr1	13469	13470	0.990691
chr1	13470	13472	1.48604
chr1	13472	13490	2.47673
chr1	13490	13494	2.97207
chr1	13494	13502	2.47673
chr1	13502	13505	1.98138
chr1	13505	13506	1.48604
chr1	13506	13507	0.990691
chr1	13507	13510	1.48604
chr1	13510	13522	0.990691
chr1	13522	13540	0.495345
chr1	13540	13557	0.0
chr1	13557	13569	0.495345
chr1	13569	13584	0.990691
chr1	13584	13611	0.495345
chr1	13611	13624	0.0
chr1	13624	13625	0.990691
chr1	13625	13627	1.48604
chr1	13627	13628	1.98138
chr1	13628	13629	2.97207
chr1	13629	13648	4.45811
chr1	13648	13650	3.96276
chr1	13650	13652	3.46742
chr1	13652	13656	1.98138
chr1	13656	13658	1.48604
chr1	13658	13669	0.990691
chr1	13669	13672	0.495345
chr1	13672	13681	0.0
chr1	13681	13705	0.495345
chr1	13705	13712	0.0
chr1	13712	13743	0.495345
chr1	13743	13753	0.0
chr1	13753	13754	0.495345
chr1	13754	13796	0.990691
chr1	13796	13806	0.495345
chr1	13806	13808	1.48604
chr1	13808	13820	1.98138
chr1	13820	13824	1.48604
chr1	13824	13836	1.98138
chr1	13836	13849	1.48604
chr1	13849	13850	0.495345
chr1	13850	13859	0.990691
chr1	13859	13860	1.48604
chr1	13860	13861	1.98138
chr1	13861	13871	1.48604
chr1	13871	13893	1.98138
chr1	13893	13899	1.48604
chr1	13899	13901	0.990691
chr1	13901	13902	0.495345
chr1	13902	13913	0.990691
chr1	13913	13935	0.495345
chr1	13935	13945	0.0
chr1	13945	13971	0.495345
chr1	13971	14050	0.0
chr1	14050	14052	0.495345
chr1	14052	14071	0.990691
chr1	14071	14072	0.495345
chr1	14072	14132	0.0
chr1	14132	14146	0.495345
chr1	14146	14158	0.990691
chr1	14158	14171	1.48604
chr1	14171	14172	1.98138
chr1	14172	14188	1.48604
chr1	14188	14192	0.990691
chr1	14192	14198	0.495345
chr1	14198	14213	0.990691
chr1	14213	14216	0.495345
chr1	14216	14219	0.0
chr1	14219	14239	0.495345
chr1	14239	14240	0.0
chr1	14240	14283	0.495345
chr1	14283	14293	0.0
chr1	14293	14294	0.495345
chr1	14294	14312	0.990691
chr1	14312	14320	0.495345
chr1	14320	14330	1.48604
chr1	14330	14341	0.990691
chr1	14341	14347	1.48604
chr1	14347	14359	0.495345
chr1	14359	14381	0.990691
chr1	14381	14385	0.495345
chr1	14385	14423	0.0
chr1	14423	14460	0.990691
chr1	14460	14465	0.495345
chr1	14465	14467	0.990691
chr1	14467	14473	1.48604
chr1	14473	14489	1.98138
chr1	14489	14494	1.48604
chr1	14494	14506	0.990691
chr1	14506	14512	0.495345
chr1	14512	14648	0.0
chr1	14648	14691	0.495345
chr1	14691	14756	0.0
chr1	14756	14770	0.495345
chr1	14770	14784	0.990691
chr1	14784	14799	1.48604
chr1	14799	14807	0.990691
chr1	14807	14810	1.48604
chr1	14810	14811	0.990691
chr1	14811	14827	1.48604
chr1	14827	14850	0.990691
chr1	14850	14852	0.495345
chr1	14852	14865	0.0
chr1	14865	14895	0.495345
chr1	14895	14907	0.0
chr1	14907	14949	0.495345
chr1	14949	14979	0.0
chr1	14979	15022	0.495345
chr1	15022	15130	0.0
chr1	15130	15140	0.495345
chr1	15140	15142	0.990691
chr1	15142	15146	1.98138
chr1	15146	15159	2.47673
chr1	15159	15166	2.97207
chr1	15166	15171	3.46742
chr1	15171	15172	2.97207
chr1	15172	15184	2.47673
chr1	15184	15185	1.98138
chr1	15185	15189	1.48604
chr1	15189	15201	0.990691
chr1	15201	15209	0.495345
chr1	15209	15295	0.0
chr1	15295	15296	0.495345
chr1	15296	15318	0.990691
chr1	15318	15320	0.495345
chr1	15320	15537	0.0
chr1	15537	15541	0.990691
chr1	15541	15552	1.48604
chr1	15552	15573	1.98138
chr1	15573	15584	0.990691
chr1	15584	15595	0.495345
chr1	15595	15616	0.0
chr1	15616	15650	0.495345
chr1	15650	15652	0.990691
chr1	15652	15654	0.495345
chr1	15654	15677	0.990691
chr1	15677	15684	0.495345
chr1	15684	15879	0.0
chr1	15879	15921	0.495345
chr1	15921	16107	0.0
chr1	16107	16130	0.495345
chr1	16130	16132	0.990691
chr1	16132	16141	1.48604
chr1	16141	16150	2.47673
chr1	16150	16158	1.98138
chr1	16158	16164	2.47673
chr1	16164	16172	1.98138
chr1	16172	16176	1.48604
chr1	16176	16182	1.98138
chr1	16182	16199	1.48604
chr1	16199	16202	1.98138
chr1	16202	16205	1.48604
chr1	16205	16208	1.98138
chr1	16208	16217	2.47673
chr1	16217	16219	1.98138
chr1	16219	16237	1.48604
chr1	16237	16245	0.990691
chr1	16245	16246	0.495345
chr1	16246	16255	0.0
chr1	16255	16256	0.495345
chr1	16256	16258	0.990691
chr1	16258	16285	1.48604
chr1	16285	16298	0.990691
chr1	16298	16328	0.495345
chr1	16328	16338	0.990691
chr1	16338	16370	0.495345
chr1	16370	16409	0.0
chr1	16409	16410	0.495345
chr1	16410	16413	0.990691
chr1	16413	16424	1.48604
chr1	16424	16428	1.98138
chr1	16428	16451	2.47673
chr1	16451	16455	1.98138
chr1	16455	16456	2.47673
chr1	16456	16460	1.98138
chr1	16460	16471	1.48604
chr1	16471	16488	0.990691
chr1	16488	16492	0.495345
chr1	16492	16495	0.0
chr1	16495	16522	0.990691
chr1	16522	16537	1.48604
chr1	16537	16558	0.990691
chr1	16558	16559	1.48604
chr1	16559	16565	1.98138
chr1	16565	16580	1.48604
chr1	16580	16587	0.990691
chr1	16587	16601	0.495345
chr1	16601	16662	0.0
chr1	16662	16664	1.48604
chr1	16664	16679	1.98138
chr1	16679	16684	2.47673
chr1	16684	16687	1.98138
chr1	16687	16701	1.48604
chr1	16701	16704	0.495345
chr1	16704	16731	0.0
chr1	16731	16756	0.495345
chr1	16756	16761	0.0
chr1	16761	16782	0.495345
chr1	16782	16798	0.990691
chr1	16798	16803	1.48604
chr1	16803	16813	0.990691
chr1	16813	16814	1.48604
chr1	16814	16822	1.98138
chr1	16822	16824	1.48604
chr1	16824	16837	1.98138
chr1	16837	16838	1.48604
chr1	16838	16848	0.990691
chr1	16848	16867	0.495345
chr1	16867	17050	0.0
chr1	17050	17090	0.495345
chr1	17090	17128	0.0
chr1	17128	17145	0.495345
chr1	17145	17147	0.990691
chr1	17147	17148	2.47673
chr1	17148	17150	3.96276
chr1	17150	17163	4.45811
chr1	17163	17166	4.95345
chr1	17166	17168	5.4488
chr1	17168	17170	4.95345
chr1	17170	17171	4.45811
chr1	17171	17173	3.96276
chr1	17173	17174	2.97207
chr1	17174	17187	2.47673
chr1	17187	17189	1.98138
chr1	17189	17190	2.47673
chr1	17190	17193	1.98138
chr1	17193	17196	1.48604
chr1	17196	17206	0.990691
chr1	17206	17231	0.495345
chr1	17231	17409	0.0
chr1	17409	17410	0.495345
chr1	17410	17437	0.990691
chr1	17437	17447	0.495345
chr1	17447	17472	0.0
chr1	17472	17515	0.495345
chr1	17515	17536	0.0
chr1	17536	17545	0.495345
chr1	17545	17548	0.990691
chr1	17548	17555	1.48604
chr1	17555	17572	1.98138
chr1	17572	17576	1.48604
chr1	17576	17588	0.990691
chr1	17588	17589	0.495345
chr1	17589	17596	0.990691
chr1	17596	17632	0.495345
chr1	17632	17651	0.0
chr1	17651	17687	0.495345
chr1	17687	17742	0.0
chr1	17742	17756	0.495345
chr1	17756	17785	0.990691
chr1	17785	17799	0.495345
chr1	17799	17827	0.0
chr1	17827	17855	0.990691
chr1	17855	17870	1.48604
chr1	17870	17884	0.495345
chr1	17884	17885	0.0
chr1	17885	17886	0.495345
chr1	17886	17887	2.47673
chr1	17887	17905	3.96276
chr1	17905	17914	3.46742
chr1	17914	17916	2.97207
chr1	17916	17926	0.990691
chr1	17926	17929	0.495345
chr1	17929	17971	0.990691
chr1	17971	18060	0.0
chr1	18060	18073	0.495345
chr1	18073	18075	0.990691
chr1	18075	18087	1.48604
chr1	18087	18099	0.990691
chr1	18099	18101	1.48604
chr1	18101	18106	1.98138
chr1	18106	18118	1.48604
chr1	18118	18129	0.990691
chr1	18129	18143	0.495345
chr1	18143	18156	0.0
chr1	18156	18184	0.495345
chr1	18184	18187	0.990691
chr1	18187	18191	1.48604
chr1	18191	18192	1.98138
chr1	18192	18198	2.47673
chr1	18198	18203	1.98138
chr1	18203	18218	2.47673
chr1	18218	18222	1.98138
chr1	18222	18223	2.47673
chr1	18223	18224	3.96276
chr1	18224	18226	3.46742
chr1	18226	18230	2.97207
chr1	18230	18231	2.47673
chr1	18231	18245	2.97207
chr1	18245	18265	2.47673
chr1	18265	18266	1.48604
chr1	18266	18272	0.495345
chr1	18272	18274	0.990691
chr1	18274	18281	0.495345
chr1	18281	18311	0.990691
chr1	18311	18324	0.495345
chr1	18324	18331	0.990691
chr1	18331	18352	0.495345
chr1	18352	18446	0.0
chr1	18446	18487	0.495345
chr1	18487	18497	0.0
chr1	18497	18501	0.495345
chr1	18501	18517	0.990691
chr1	18517	18523	1.48604
chr1	18523	18526	0.990691
chr1	18526	18550	0.495345
chr1	18550	18580	0.0
chr1	18580	18582	0.495345
chr1	18582	18587	0.990691
chr1	18587	18596	1.48604
chr1	18596	18625	1.98138
chr1	18625	18629	1.48604
chr1	18629	18632	0.990691
chr1	18632	18637	1.48604
chr1	18637	18653	0.990691
chr1	18653	18660	0.495345
chr1	18660	18663	0.0
chr1	18663	18672	0.495345
chr1	18672	18683	0.990691
chr1	18683	18685	1.48604
chr1	18685	18705	1.98138
chr1	18705	18715	1.48604
chr1	18715	18720	0.990691
chr1	18720	18735	0.0
chr1	18735	18751	0.495345
chr1	18751	18763	0.990691
chr1	18763	18784	0.495345
chr1	18784	18795	0.990691
chr1	18795	18796	0.495345
chr1	18796	18822	1.48604
chr1	18822	18834	0.990691
chr1	18834	18837	1.48604
chr1	18837	18838	1.98138
chr1	18838	18855	0.990691
chr1	18855	18856	1.48604
chr1	18856	18864	1.98138
chr1	18864	18877	2.97207
chr1	18877	18879	2.47673
chr1	18879	18882	1.98138
chr1	18882	18894	1.48604
chr1	18894	18896	2.97207
chr1	18896	18897	2.47673
chr1	18897	18901	1.98138
chr1	18901	18915	2.47673
chr1	18915	18928	2.97207
chr1	18928	18932	2.47673
chr1	18932	18937	1.98138
chr1	18937	18943	0.990691
chr1	18943	18957	0.495345
chr1	18957	18961	0.0
chr1	18961	18998	0.495345
chr1	18998	19063	0.0
chr1	19063	19106	0.495345
chr1	19106	19221	0.0
chr1	19221	19246	0.495345
chr1	19246	19280	0.0
