# Supplementary material for: Structural modularity of the XIST ribonucleoprotein complex
Source: Nat Commun. 2020 Dec 2;11:6163. doi: 10.1038/s41467-020-20040-3 (PMC7710737; doi:10.1038/s41467-020-20040-3)
Supplement: Supplementary file 6 — Source Data [file 41467_2020_20040_MOESM6_ESM.zip › sourcedata/fig2efgi/K562_QKI_1_neg_XIST_1_hsXIST.bedgraph]

chr1	0	50	0.0
chr1	50	52	0.700347
chr1	52	53	1.40069
chr1	53	83	2.10104
chr1	83	115	0.0
chr1	115	145	0.700347
chr1	145	187	0.0
chr1	187	192	0.700347
chr1	192	223	1.40069
chr1	223	235	0.700347
chr1	235	236	0.0
chr1	236	259	0.700347
chr1	259	279	2.10104
chr1	279	296	1.40069
chr1	296	341	0.0
chr1	341	384	0.700347
chr1	384	452	0.0
chr1	452	495	0.700347
chr1	495	519	0.0
chr1	519	562	1.40069
chr1	562	642	0.0
chr1	642	652	0.700347
chr1	652	680	1.40069
chr1	680	684	0.700347
chr1	684	739	0.0
chr1	739	763	1.40069
chr1	763	783	2.10104
chr1	783	797	0.700347
chr1	797	839	1.40069
chr1	839	845	2.10104
chr1	845	850	3.50174
chr1	850	867	2.80139
chr1	867	868	2.10104
chr1	868	882	2.80139
chr1	882	889	2.10104
chr1	889	910	0.700347
chr1	910	917	0.0
chr1	917	937	0.700347
chr1	937	951	1.40069
chr1	951	955	0.700347
chr1	955	997	1.40069
chr1	997	1005	0.700347
chr1	1005	1006	1.40069
chr1	1006	1011	2.10104
chr1	1011	1013	2.80139
chr1	1013	1017	3.50174
chr1	1017	1032	2.80139
chr1	1032	1036	2.10104
chr1	1036	1047	1.40069
chr1	1047	1056	0.700347
chr1	1056	1125	0.0
chr1	1125	1129	0.700347
chr1	1129	1168	1.40069
chr1	1168	1171	0.700347
chr1	1171	1195	0.0
chr1	1195	1204	0.700347
chr1	1204	1216	1.40069
chr1	1216	1247	0.700347
chr1	1247	1289	0.0
chr1	1289	1329	0.700347
chr1	1329	1439	0.0
chr1	1439	1465	0.700347
chr1	1465	1514	0.0
chr1	1514	1537	0.700347
chr1	1537	1576	0.0
chr1	1576	1582	2.10104
chr1	1582	1618	2.80139
chr1	1618	1619	1.40069
chr1	1619	1623	0.700347
chr1	1623	1658	0.0
chr1	1658	1701	0.700347
chr1	1701	1766	0.0
chr1	1766	1809	0.700347
chr1	1809	1831	0.0
chr1	1831	1842	0.700347
chr1	1842	1866	1.40069
chr1	1866	1867	2.10104
chr1	1867	1871	1.40069
chr1	1871	1874	2.10104
chr1	1874	1895	1.40069
chr1	1895	1897	0.700347
chr1	1897	1924	0.0
chr1	1924	1948	0.700347
chr1	1948	2063	0.0
chr1	2063	2105	0.700347
chr1	2105	2147	0.0
chr1	2147	2171	0.700347
chr1	2171	2180	1.40069
chr1	2180	2189	2.10104
chr1	2189	2191	2.80139
chr1	2191	2214	2.10104
chr1	2214	2223	1.40069
chr1	2223	2232	0.700347
chr1	2232	2270	0.0
chr1	2270	2271	0.700347
chr1	2271	2305	1.40069
chr1	2305	2311	2.10104
chr1	2311	2348	0.700347
chr1	2348	2376	0.0
chr1	2376	2391	0.700347
chr1	2391	2419	1.40069
chr1	2419	2433	0.700347
chr1	2433	2464	0.0
chr1	2464	2470	2.10104
chr1	2470	2472	2.80139
chr1	2472	2473	4.20208
chr1	2473	2480	4.90243
chr1	2480	2491	5.60278
chr1	2491	2495	6.30313
chr1	2495	2503	5.60278
chr1	2503	2507	6.30313
chr1	2507	2515	4.20208
chr1	2515	2516	2.80139
chr1	2516	2522	2.10104
chr1	2522	2535	1.40069
chr1	2535	2553	0.700347
chr1	2553	2567	0.0
chr1	2567	2583	0.700347
chr1	2583	2604	2.10104
chr1	2604	2606	0.700347
chr1	2606	2669	0.0
chr1	2669	2687	0.700347
chr1	2687	2688	1.40069
chr1	2688	2710	2.10104
chr1	2710	2714	1.40069
chr1	2714	2758	0.0
chr1	2758	2795	0.700347
chr1	2795	2888	0.0
chr1	2888	2916	0.700347
chr1	2916	2931	1.40069
chr1	2931	2951	0.700347
chr1	2951	3081	0.0
chr1	3081	3082	0.700347
chr1	3082	3088	1.40069
chr1	3088	3122	2.10104
chr1	3122	3125	1.40069
chr1	3125	3176	0.0
chr1	3176	3219	0.700347
chr1	3219	3220	0.0
chr1	3220	3224	0.700347
chr1	3224	3262	1.40069
chr1	3262	3267	0.700347
chr1	3267	3302	0.0
chr1	3302	3304	0.700347
chr1	3304	3308	2.80139
chr1	3308	3323	3.50174
chr1	3323	3345	4.20208
chr1	3345	3347	3.50174
chr1	3347	3351	1.40069
chr1	3351	3354	0.700347
chr1	3354	3358	0.0
chr1	3358	3377	0.700347
chr1	3377	3405	0.0
chr1	3405	3447	0.700347
chr1	3447	3515	0.0
chr1	3515	3526	1.40069
chr1	3526	3549	2.80139
chr1	3549	3550	2.10104
chr1	3550	3552	1.40069
chr1	3552	3597	0.0
chr1	3597	3634	1.40069
chr1	3634	3640	2.10104
chr1	3640	3657	0.700347
chr1	3657	3672	0.0
chr1	3672	3705	0.700347
chr1	3705	3763	0.0
chr1	3763	3789	0.700347
chr1	3789	3805	1.40069
chr1	3805	3808	0.700347
chr1	3808	3831	1.40069
chr1	3831	3850	0.700347
chr1	3850	3857	0.0
chr1	3857	3875	0.700347
chr1	3875	3881	1.40069
chr1	3881	3890	2.10104
chr1	3890	3893	2.80139
chr1	3893	3900	3.50174
chr1	3900	3904	2.80139
chr1	3904	3905	3.50174
chr1	3905	3906	4.20208
chr1	3906	3916	5.60278
chr1	3916	3918	7.00347
chr1	3918	3920	8.40417
chr1	3920	3921	9.10452
chr1	3921	3922	10.5052
chr1	3922	3933	9.80486
chr1	3933	3934	9.10452
chr1	3934	3935	8.40417
chr1	3935	3947	7.70382
chr1	3947	3948	7.00347
chr1	3948	3949	5.60278
chr1	3949	3954	4.90243
chr1	3954	3959	5.60278
chr1	3959	3971	0.700347
chr1	3971	3984	2.10104
chr1	3984	3997	1.40069
chr1	3997	3999	2.80139
chr1	3999	4017	1.40069
chr1	4017	4076	0.0
chr1	4076	4107	0.700347
chr1	4107	4119	1.40069
chr1	4119	4137	0.700347
chr1	4137	4163	0.0
chr1	4163	4187	0.700347
chr1	4187	4205	1.40069
chr1	4205	4230	0.700347
chr1	4230	4257	0.0
chr1	4257	4295	0.700347
chr1	4295	4316	0.0
chr1	4316	4357	0.700347
chr1	4357	4364	0.0
chr1	4364	4370	0.700347
chr1	4370	4379	2.10104
chr1	4379	4386	2.80139
chr1	4386	4399	4.20208
chr1	4399	4400	3.50174
chr1	4400	4413	2.80139
chr1	4413	4429	1.40069
chr1	4429	4461	0.0
chr1	4461	4504	1.40069
chr1	4504	4523	0.0
chr1	4523	4582	0.700347
chr1	4582	4593	1.40069
chr1	4593	4625	0.700347
chr1	4625	4672	0.0
chr1	4672	4693	0.700347
chr1	4693	4715	1.40069
chr1	4715	4736	3.50174
chr1	4736	4745	2.80139
chr1	4745	4758	3.50174
chr1	4758	4788	0.700347
chr1	4788	4853	0.0
chr1	4853	4858	0.700347
chr1	4858	4865	1.40069
chr1	4865	4872	3.50174
chr1	4872	4873	4.20208
chr1	4873	4877	4.90243
chr1	4877	4897	5.60278
chr1	4897	4901	4.90243
chr1	4901	4902	4.20208
chr1	4902	4904	2.10104
chr1	4904	4920	0.700347
chr1	4920	4944	0.0
chr1	4944	4959	0.700347
chr1	4959	4986	1.40069
chr1	4986	4990	0.700347
chr1	4990	5000	1.40069
chr1	5000	5024	0.700347
chr1	5024	5139	0.0
chr1	5139	5154	0.700347
chr1	5154	5182	1.40069
chr1	5182	5194	0.700347
chr1	5194	5201	0.0
chr1	5201	5225	0.700347
chr1	5225	5244	1.40069
chr1	5244	5268	0.700347
chr1	5268	5277	0.0
chr1	5277	5319	0.700347
chr1	5319	5381	0.0
chr1	5381	5422	2.10104
chr1	5422	5432	0.0
chr1	5432	5437	1.40069
chr1	5437	5446	2.10104
chr1	5446	5468	2.80139
chr1	5468	5475	2.10104
chr1	5475	5484	0.700347
chr1	5484	5488	1.40069
chr1	5488	5521	0.700347
chr1	5521	5527	1.40069
chr1	5527	5529	0.700347
chr1	5529	5530	1.40069
chr1	5530	5538	2.80139
chr1	5538	5552	3.50174
chr1	5552	5554	2.80139
chr1	5554	5562	2.10104
chr1	5562	5563	2.80139
chr1	5563	5572	2.10104
chr1	5572	5574	1.40069
chr1	5574	5578	2.10104
chr1	5578	5596	1.40069
chr1	5596	5597	0.700347
chr1	5597	5598	1.40069
chr1	5598	5617	2.10104
chr1	5617	5620	1.40069
chr1	5620	5640	0.700347
chr1	5640	5646	0.0
chr1	5646	5731	0.700347
chr1	5731	5793	0.0
chr1	5793	5806	0.700347
chr1	5806	5836	1.40069
chr1	5836	5843	0.700347
chr1	5843	5851	0.0
chr1	5851	5857	0.700347
chr1	5857	5866	1.40069
chr1	5866	5883	2.80139
chr1	5883	5886	1.40069
chr1	5886	5909	2.10104
chr1	5909	5929	0.700347
chr1	5929	5965	0.0
chr1	5965	5983	0.700347
chr1	5983	6008	2.10104
chr1	6008	6015	1.40069
chr1	6015	6022	0.0
chr1	6022	6023	0.700347
chr1	6023	6042	1.40069
chr1	6042	6086	0.0
chr1	6086	6129	0.700347
chr1	6129	6131	0.0
chr1	6131	6174	0.700347
chr1	6174	6301	0.0
chr1	6301	6321	0.700347
chr1	6321	6323	1.40069
chr1	6323	6344	2.10104
chr1	6344	6347	1.40069
chr1	6347	6349	0.700347
chr1	6349	6375	0.0
chr1	6375	6384	0.700347
chr1	6384	6410	1.40069
chr1	6410	6426	0.700347
chr1	6426	6471	0.0
chr1	6471	6512	0.700347
chr1	6512	6567	0.0
chr1	6567	6583	0.700347
chr1	6583	6610	1.40069
chr1	6610	6614	0.700347
chr1	6614	6859	0.0
chr1	6859	6884	0.700347
chr1	6884	6901	1.40069
chr1	6901	6903	0.700347
chr1	6903	6927	1.40069
chr1	6927	6937	0.700347
chr1	6937	6946	2.80139
chr1	6946	6966	2.10104
chr1	6966	6967	0.0
chr1	6967	6990	0.700347
chr1	6990	6997	0.0
chr1	6997	7040	1.40069
chr1	7040	7272	0.0
chr1	7272	7315	0.700347
chr1	7315	7410	0.0
chr1	7410	7448	1.40069
chr1	7448	7453	2.10104
chr1	7453	7482	0.700347
chr1	7482	7492	2.10104
chr1	7492	7525	1.40069
chr1	7525	7579	0.0
chr1	7579	7610	0.700347
chr1	7610	7716	0.0
chr1	7716	7751	0.700347
chr1	7751	7843	0.0
chr1	7843	7848	0.700347
chr1	7848	7885	1.40069
chr1	7885	7890	0.700347
chr1	7890	8060	0.0
chr1	8060	8068	0.700347
chr1	8068	8103	2.10104
chr1	8103	8111	1.40069
chr1	8111	8124	0.0
chr1	8124	8125	0.700347
chr1	8125	8128	1.40069
chr1	8128	8166	2.10104
chr1	8166	8170	0.700347
chr1	8170	8258	0.0
chr1	8258	8292	0.700347
chr1	8292	8452	0.0
chr1	8452	8457	0.700347
chr1	8457	8473	2.10104
chr1	8473	8494	3.50174
chr1	8494	8500	2.80139
chr1	8500	8506	1.40069
chr1	8506	8509	2.10104
chr1	8509	8530	0.700347
chr1	8530	8549	2.10104
chr1	8549	8573	1.40069
chr1	8573	8583	0.0
chr1	8583	8590	0.700347
chr1	8590	8604	2.10104
chr1	8604	8617	2.80139
chr1	8617	8623	3.50174
chr1	8623	8625	4.20208
chr1	8625	8633	3.50174
chr1	8633	8647	2.10104
chr1	8647	8650	1.40069
chr1	8650	8739	0.0
chr1	8739	8782	0.700347
chr1	8782	8788	0.0
chr1	8788	8802	0.700347
chr1	8802	8827	1.40069
chr1	8827	8836	0.700347
chr1	8836	8843	1.40069
chr1	8843	8845	2.10104
chr1	8845	8863	1.40069
chr1	8863	8873	2.10104
chr1	8873	8879	1.40069
chr1	8879	8880	0.700347
chr1	8880	8881	0.0
chr1	8881	8907	0.700347
chr1	8907	9024	0.0
chr1	9024	9061	0.700347
chr1	9061	9077	0.0
chr1	9077	9082	0.700347
chr1	9082	9083	1.40069
chr1	9083	9096	2.10104
chr1	9096	9100	2.80139
chr1	9100	9116	3.50174
chr1	9116	9124	2.80139
chr1	9124	9126	2.10104
chr1	9126	9139	1.40069
chr1	9139	9143	0.700347
chr1	9143	9208	0.0
chr1	9208	9229	0.700347
chr1	9229	9240	1.40069
chr1	9240	9243	0.700347
chr1	9243	9248	1.40069
chr1	9248	9272	2.10104
chr1	9272	9273	1.40069
chr1	9273	9276	0.700347
chr1	9276	9283	2.10104
chr1	9283	9291	3.50174
chr1	9291	9307	2.80139
chr1	9307	9318	3.50174
chr1	9318	9322	2.10104
chr1	9322	9325	1.40069
chr1	9325	9350	0.700347
chr1	9350	9385	0.0
chr1	9385	9391	0.700347
chr1	9391	9425	1.40069
chr1	9425	9434	0.700347
chr1	9434	9435	1.40069
chr1	9435	9437	0.700347
chr1	9437	9473	1.40069
chr1	9473	9499	0.700347
chr1	9499	9506	0.0
chr1	9506	9549	1.40069
chr1	9549	9621	0.0
chr1	9621	9664	0.700347
chr1	9664	9714	0.0
chr1	9714	9757	0.700347
chr1	9757	9954	0.0
chr1	9954	9962	0.700347
chr1	9962	9969	2.10104
chr1	9969	10003	2.80139
chr1	10003	10004	2.10104
chr1	10004	10011	1.40069
chr1	10011	10034	0.700347
chr1	10034	10057	0.0
chr1	10057	10098	1.40069
chr1	10098	10147	0.0
chr1	10147	10190	0.700347
chr1	10190	10260	0.0
chr1	10260	10277	0.700347
chr1	10277	10298	1.40069
chr1	10298	10320	0.700347
chr1	10320	10422	0.0
chr1	10422	10437	1.40069
chr1	10437	10458	2.10104
chr1	10458	10465	2.80139
chr1	10465	10474	1.40069
chr1	10474	10491	0.700347
chr1	10491	10519	0.0
chr1	10519	10520	0.700347
chr1	10520	10554	1.40069
chr1	10554	10555	0.700347
chr1	10555	10582	0.0
chr1	10582	10583	0.700347
chr1	10583	10586	1.40069
chr1	10586	10598	2.10104
chr1	10598	10604	2.80139
chr1	10604	10608	3.50174
chr1	10608	10615	4.20208
chr1	10615	10624	3.50174
chr1	10624	10626	4.20208
chr1	10626	10628	3.50174
chr1	10628	10634	2.80139
chr1	10634	10636	3.50174
chr1	10636	10637	5.60278
chr1	10637	10640	6.30313
chr1	10640	10647	7.00347
chr1	10647	10648	6.30313
chr1	10648	10659	5.60278
chr1	10659	10661	4.90243
chr1	10661	10665	3.50174
chr1	10665	10676	4.20208
chr1	10676	10680	3.50174
chr1	10680	10681	2.10104
chr1	10681	10683	2.80139
chr1	10683	10695	1.40069
chr1	10695	10697	0.700347
chr1	10697	10724	1.40069
chr1	10724	10739	0.700347
chr1	10739	10740	0.0
chr1	10740	10745	1.40069
chr1	10745	10754	2.10104
chr1	10754	10772	2.80139
chr1	10772	10781	2.10104
chr1	10781	10783	1.40069
chr1	10783	10834	0.0
chr1	10834	10846	0.700347
chr1	10846	10850	1.40069
chr1	10850	10851	2.10104
chr1	10851	10856	2.80139
chr1	10856	10871	3.50174
chr1	10871	10876	2.80139
chr1	10876	10886	2.10104
chr1	10886	10887	1.40069
chr1	10887	10894	0.700347
chr1	10894	10909	0.0
chr1	10909	10952	0.700347
chr1	10952	10995	0.0
chr1	10995	11038	0.700347
chr1	11038	11108	0.0
chr1	11108	11144	0.700347
chr1	11144	11151	1.40069
chr1	11151	11179	0.700347
chr1	11179	11186	1.40069
chr1	11186	11194	0.700347
chr1	11194	11223	1.40069
chr1	11223	11238	0.700347
chr1	11238	11269	0.0
chr1	11269	11313	0.700347
chr1	11313	11436	0.0
chr1	11436	11473	0.700347
chr1	11473	11604	0.0
chr1	11604	11639	0.700347
chr1	11639	11643	0.0
chr1	11643	11686	0.700347
chr1	11686	11728	0.0
chr1	11728	11770	0.700347
chr1	11770	11817	0.0
chr1	11817	11818	0.700347
chr1	11818	11840	1.40069
chr1	11840	11860	2.10104
chr1	11860	11861	1.40069
chr1	11861	11864	0.700347
chr1	11864	11947	0.0
chr1	11947	11979	0.700347
chr1	11979	11990	1.40069
chr1	11990	12023	0.700347
chr1	12023	12025	0.0
chr1	12025	12035	0.700347
chr1	12035	12039	2.10104
chr1	12039	12043	2.80139
chr1	12043	12067	3.50174
chr1	12067	12069	2.80139
chr1	12069	12071	2.10104
chr1	12071	12072	0.700347
chr1	12072	12081	1.40069
chr1	12081	12100	0.700347
chr1	12100	12118	0.0
chr1	12118	12161	0.700347
chr1	12161	12236	0.0
chr1	12236	12250	0.700347
chr1	12250	12279	1.40069
chr1	12279	12292	0.700347
chr1	12292	12426	0.0
chr1	12426	12452	0.700347
chr1	12452	12523	0.0
chr1	12523	12537	0.700347
chr1	12537	12566	1.40069
chr1	12566	12580	0.700347
chr1	12580	12607	0.0
chr1	12607	12618	0.700347
chr1	12618	12632	1.40069
chr1	12632	12647	2.10104
chr1	12647	12650	2.80139
chr1	12650	12661	2.10104
chr1	12661	12691	1.40069
chr1	12691	12714	0.700347
chr1	12714	12718	1.40069
chr1	12718	12741	0.700347
chr1	12741	12744	0.0
chr1	12744	12786	1.40069
chr1	12786	12810	0.0
chr1	12810	12824	0.700347
chr1	12824	12850	2.10104
chr1	12850	12852	1.40069
chr1	12852	12867	2.10104
chr1	12867	12895	0.700347
chr1	12895	12966	0.0
chr1	12966	13009	0.700347
chr1	13009	13015	0.0
chr1	13015	13058	0.700347
chr1	13058	13071	0.0
chr1	13071	13098	1.40069
chr1	13098	13113	2.10104
chr1	13113	13138	0.700347
chr1	13138	13171	0.0
chr1	13171	13198	1.40069
chr1	13198	13212	2.10104
chr1	13212	13230	0.700347
chr1	13230	13240	2.10104
chr1	13240	13273	1.40069
chr1	13273	13306	0.0
chr1	13306	13314	0.700347
chr1	13314	13338	2.10104
chr1	13338	13349	1.40069
chr1	13349	13388	0.0
chr1	13388	13390	2.10104
chr1	13390	13421	2.80139
chr1	13421	13422	2.10104
chr1	13422	13488	0.0
chr1	13488	13489	0.700347
chr1	13489	13515	1.40069
chr1	13515	13531	0.700347
chr1	13531	13575	0.0
chr1	13575	13598	0.700347
chr1	13598	13604	1.40069
chr1	13604	13613	0.700347
chr1	13613	13625	1.40069
chr1	13625	13626	2.10104
chr1	13626	13652	1.40069
chr1	13652	13658	0.700347
chr1	13658	13691	0.0
chr1	13691	13704	0.700347
chr1	13704	13734	1.40069
chr1	13734	13742	0.700347
chr1	13742	13750	0.0
chr1	13750	13752	0.700347
chr1	13752	13753	1.40069
chr1	13753	13754	2.10104
chr1	13754	13793	2.80139
chr1	13793	13794	1.40069
chr1	13794	13795	0.700347
chr1	13795	13841	0.0
chr1	13841	13883	0.700347
chr1	13883	13992	0.0
chr1	13992	14011	0.700347
chr1	14011	14035	1.40069
chr1	14035	14041	0.700347
chr1	14041	14047	1.40069
chr1	14047	14055	2.10104
chr1	14055	14071	1.40069
chr1	14071	14073	0.700347
chr1	14073	14084	1.40069
chr1	14084	14116	0.700347
chr1	14116	14160	0.0
chr1	14160	14202	0.700347
chr1	14202	14239	0.0
chr1	14239	14263	1.40069
chr1	14263	14282	2.10104
chr1	14282	14293	0.700347
chr1	14293	14306	1.40069
chr1	14306	14335	0.700347
chr1	14335	14337	0.0
chr1	14337	14374	0.700347
chr1	14374	14462	0.0
chr1	14462	14468	0.700347
chr1	14468	14489	1.40069
chr1	14489	14505	0.700347
chr1	14505	14555	0.0
chr1	14555	14598	1.40069
chr1	14598	14601	0.0
chr1	14601	14644	0.700347
chr1	14644	14649	0.0
chr1	14649	14671	0.700347
chr1	14671	14689	1.40069
chr1	14689	14710	0.700347
chr1	14710	14787	0.0
chr1	14787	14808	0.700347
chr1	14808	14829	1.40069
chr1	14829	14851	0.700347
chr1	14851	14931	0.0
chr1	14931	14974	0.700347
chr1	14974	15141	0.0
chr1	15141	15152	0.700347
chr1	15152	15184	1.40069
chr1	15184	15188	0.700347
chr1	15188	15194	1.40069
chr1	15194	15232	0.700347
chr1	15232	15269	0.0
chr1	15269	15290	0.700347
chr1	15290	15317	0.0
chr1	15317	15318	0.700347
chr1	15318	15356	1.40069
chr1	15356	15361	0.700347
chr1	15361	15420	0.0
chr1	15420	15463	0.700347
chr1	15463	15595	0.0
chr1	15595	15636	0.700347
chr1	15636	15903	0.0
chr1	15903	15908	0.700347
chr1	15908	15934	2.10104
chr1	15934	15985	0.0
chr1	15985	16028	0.700347
chr1	16028	16045	0.0
chr1	16045	16054	0.700347
chr1	16054	16088	1.40069
chr1	16088	16098	0.700347
chr1	16098	16117	0.0
chr1	16117	16160	0.700347
chr1	16160	16221	0.0
chr1	16221	16255	1.40069
chr1	16255	16258	2.10104
chr1	16258	16271	0.700347
chr1	16271	16278	1.40069
chr1	16278	16292	0.700347
chr1	16292	16309	1.40069
chr1	16309	16314	2.10104
chr1	16314	16335	1.40069
chr1	16335	16351	0.700347
chr1	16351	16408	0.0
chr1	16408	16431	0.700347
chr1	16431	16449	1.40069
chr1	16449	16473	0.700347
chr1	16473	16497	0.0
chr1	16497	16523	0.700347
chr1	16523	16525	0.0
chr1	16525	16568	0.700347
chr1	16568	16676	0.0
chr1	16676	16710	0.700347
chr1	16710	16724	0.0
chr1	16724	16750	0.700347
chr1	16750	16755	1.40069
chr1	16755	16793	0.700347
chr1	16793	16816	0.0
chr1	16816	16842	0.700347
chr1	16842	16883	0.0
chr1	16883	16927	0.700347
chr1	16927	17119	0.0
chr1	17119	17128	0.700347
chr1	17128	17129	2.10104
chr1	17129	17147	2.80139
chr1	17147	17148	3.50174
chr1	17148	17160	4.20208
chr1	17160	17171	3.50174
chr1	17171	17172	2.10104
chr1	17172	17173	1.40069
chr1	17173	17190	0.700347
chr1	17190	17271	0.0
chr1	17271	17313	0.700347
chr1	17313	17410	0.0
chr1	17410	17432	0.700347
chr1	17432	17472	0.0
chr1	17472	17494	0.700347
chr1	17494	17505	0.0
chr1	17505	17534	0.700347
chr1	17534	17549	1.40069
chr1	17549	17576	0.700347
chr1	17576	17609	0.0
chr1	17609	17610	1.40069
chr1	17610	17653	2.10104
chr1	17653	17792	0.0
chr1	17792	17835	0.700347
chr1	17835	17886	0.0
chr1	17886	17887	2.10104
chr1	17887	17903	2.80139
chr1	17903	17923	3.50174
chr1	17923	17930	2.80139
chr1	17930	17943	2.10104
chr1	17943	17971	1.40069
chr1	17971	18004	0.0
chr1	18004	18045	0.700347
chr1	18045	18059	0.0
chr1	18059	18072	0.700347
chr1	18072	18074	1.40069
chr1	18074	18082	2.10104
chr1	18082	18102	2.80139
chr1	18102	18115	2.10104
chr1	18115	18116	1.40069
chr1	18116	18121	0.700347
chr1	18121	18181	0.0
chr1	18181	18197	0.700347
chr1	18197	18224	2.80139
chr1	18224	18241	2.10104
chr1	18241	18352	0.0
chr1	18352	18365	1.40069
chr1	18365	18379	2.10104
chr1	18379	18395	2.80139
chr1	18395	18408	1.40069
chr1	18408	18422	0.700347
chr1	18422	18444	0.0
chr1	18444	18480	1.40069
chr1	18480	18487	2.10104
chr1	18487	18518	0.700347
chr1	18518	18582	0.0
chr1	18582	18625	0.700347
chr1	18625	18652	0.0
chr1	18652	18675	0.700347
chr1	18675	18684	1.40069
chr1	18684	18685	2.10104
chr1	18685	18693	2.80139
chr1	18693	18694	3.50174
chr1	18694	18718	2.80139
chr1	18718	18726	2.10104
chr1	18726	18727	1.40069
chr1	18727	18728	0.700347
chr1	18728	18804	0.0
chr1	18804	18812	0.700347
chr1	18812	18826	1.40069
chr1	18826	18842	3.50174
chr1	18842	18847	4.20208
chr1	18847	18854	3.50174
chr1	18854	18862	2.80139
chr1	18862	18882	0.700347
chr1	18882	18903	0.0
chr1	18903	18928	0.700347
chr1	18928	19213	0.0
chr1	19213	19220	0.700347
chr1	19220	19255	1.40069
chr1	19255	19256	0.700347
chr1	19256	19280	0.0
