# Supplementary material for: Structural modularity of the XIST ribonucleoprotein complex
Source: Nat Commun. 2020 Dec 2;11:6163. doi: 10.1038/s41467-020-20040-3 (PMC7710737; doi:10.1038/s41467-020-20040-3)
Supplement: Supplementary file 6 — Source Data [file 41467_2020_20040_MOESM6_ESM.zip › sourcedata/fig2efgi/K562_MTPAP_2_neg_XIST_1_hsXIST.bedgraph]

chr1	0	43	0.0
chr1	43	47	0.188615
chr1	47	48	0.377229
chr1	48	69	0.565844
chr1	69	74	0.754458
chr1	74	78	0.943073
chr1	78	85	0.754458
chr1	85	86	0.565844
chr1	86	89	0.377229
chr1	89	92	0.188615
chr1	92	96	0.377229
chr1	96	99	0.565844
chr1	99	101	0.754458
chr1	101	104	0.565844
chr1	104	114	0.754458
chr1	114	115	1.13169
chr1	115	116	1.3203
chr1	116	121	1.50892
chr1	121	130	1.69753
chr1	130	134	1.50892
chr1	134	135	1.3203
chr1	135	136	1.50892
chr1	136	137	1.3203
chr1	137	140	1.13169
chr1	140	152	0.943073
chr1	152	153	0.754458
chr1	153	154	0.565844
chr1	154	158	0.377229
chr1	158	173	0.188615
chr1	173	178	0.0
chr1	178	184	0.188615
chr1	184	186	0.565844
chr1	186	191	0.754458
chr1	191	192	0.943073
chr1	192	200	1.13169
chr1	200	201	1.3203
chr1	201	206	1.50892
chr1	206	213	1.69753
chr1	213	214	1.50892
chr1	214	222	1.3203
chr1	222	224	1.13169
chr1	224	227	0.943073
chr1	227	229	0.754458
chr1	229	230	0.565844
chr1	230	232	0.377229
chr1	232	234	0.188615
chr1	234	236	0.0
chr1	236	237	0.377229
chr1	237	238	0.565844
chr1	238	240	0.754458
chr1	240	253	0.943073
chr1	253	268	1.13169
chr1	268	274	0.943073
chr1	274	275	0.754458
chr1	275	276	0.565844
chr1	276	278	0.377229
chr1	278	279	0.188615
chr1	279	281	0.377229
chr1	281	285	0.188615
chr1	285	289	0.377229
chr1	289	291	0.565844
chr1	291	294	0.754458
chr1	294	295	1.13169
chr1	295	303	1.3203
chr1	303	305	1.50892
chr1	305	312	2.07476
chr1	312	321	1.88615
chr1	321	323	2.07476
chr1	323	325	1.88615
chr1	325	326	2.07476
chr1	326	329	2.26338
chr1	329	331	2.07476
chr1	331	333	1.50892
chr1	333	336	1.13169
chr1	336	341	0.943073
chr1	341	342	1.13169
chr1	342	357	1.3203
chr1	357	360	1.13169
chr1	360	361	1.3203
chr1	361	362	1.50892
chr1	362	363	1.69753
chr1	363	364	1.88615
chr1	364	368	1.69753
chr1	368	378	1.50892
chr1	378	379	1.69753
chr1	379	381	1.50892
chr1	381	388	1.3203
chr1	388	391	1.50892
chr1	391	397	1.3203
chr1	397	399	0.943073
chr1	399	400	0.754458
chr1	400	401	0.565844
chr1	401	404	0.377229
chr1	404	405	0.754458
chr1	405	406	0.943073
chr1	406	409	1.3203
chr1	409	411	1.50892
chr1	411	412	1.69753
chr1	412	415	1.88615
chr1	415	426	1.69753
chr1	426	431	1.50892
chr1	431	433	1.3203
chr1	433	440	1.13169
chr1	440	441	0.943073
chr1	441	442	0.754458
chr1	442	444	0.565844
chr1	444	449	0.188615
chr1	449	450	0.377229
chr1	450	454	0.565844
chr1	454	456	0.754458
chr1	456	478	0.943073
chr1	478	487	1.13169
chr1	487	488	0.754458
chr1	488	492	0.565844
chr1	492	494	0.754458
chr1	494	495	1.13169
chr1	495	496	1.69753
chr1	496	497	2.26338
chr1	497	498	2.82922
chr1	498	499	3.01783
chr1	499	507	3.20645
chr1	507	509	3.39506
chr1	509	511	3.77229
chr1	511	513	4.14952
chr1	513	514	4.33814
chr1	514	515	4.52675
chr1	515	517	3.96091
chr1	517	518	4.14952
chr1	518	522	3.96091
chr1	522	523	3.77229
chr1	523	524	3.58368
chr1	524	528	3.39506
chr1	528	529	3.01783
chr1	529	531	2.82922
chr1	531	532	2.6406
chr1	532	533	2.45199
chr1	533	534	1.88615
chr1	534	535	1.69753
chr1	535	545	1.3203
chr1	545	546	1.13169
chr1	546	551	0.565844
chr1	551	555	0.188615
chr1	555	594	0.0
chr1	594	603	0.188615
chr1	603	604	0.377229
chr1	604	605	0.565844
chr1	605	607	0.754458
chr1	607	608	1.13169
chr1	608	610	1.3203
chr1	610	616	1.69753
chr1	616	623	1.50892
chr1	623	630	1.3203
chr1	630	635	0.943073
chr1	635	641	0.754458
chr1	641	642	0.377229
chr1	642	646	0.188615
chr1	646	647	0.377229
chr1	647	650	0.565844
chr1	650	651	0.754458
chr1	651	652	1.13169
chr1	652	653	1.3203
chr1	653	655	1.50892
chr1	655	674	1.69753
chr1	674	677	1.50892
chr1	677	678	1.3203
chr1	678	683	1.13169
chr1	683	685	0.943073
chr1	685	688	0.565844
chr1	688	689	0.377229
chr1	689	691	0.188615
chr1	691	695	0.0
chr1	695	733	0.188615
chr1	733	735	0.0
chr1	735	737	0.188615
chr1	737	739	0.377229
chr1	739	741	0.565844
chr1	741	764	0.754458
chr1	764	768	0.565844
chr1	768	772	0.754458
chr1	772	773	0.565844
chr1	773	780	0.377229
chr1	780	786	0.565844
chr1	786	800	1.13169
chr1	800	811	0.754458
chr1	811	812	0.565844
chr1	812	813	0.754458
chr1	813	820	0.943073
chr1	820	822	0.754458
chr1	822	824	0.943073
chr1	824	825	1.13169
chr1	825	835	1.88615
chr1	835	837	2.07476
chr1	837	842	1.88615
chr1	842	846	2.26338
chr1	846	850	2.45199
chr1	850	858	2.26338
chr1	858	860	2.07476
chr1	860	861	1.88615
chr1	861	863	1.50892
chr1	863	864	1.13169
chr1	864	872	1.3203
chr1	872	873	1.13169
chr1	873	876	0.943073
chr1	876	877	0.754458
chr1	877	882	0.565844
chr1	882	887	0.377229
chr1	887	894	0.565844
chr1	894	902	0.377229
chr1	902	907	0.188615
chr1	907	914	0.377229
chr1	914	920	0.565844
chr1	920	922	0.943073
chr1	922	934	1.13169
chr1	934	940	1.3203
chr1	940	942	1.13169
chr1	942	944	1.3203
chr1	944	950	1.88615
chr1	950	951	2.07476
chr1	951	952	1.88615
chr1	952	955	2.07476
chr1	955	958	2.26338
chr1	958	959	1.88615
chr1	959	960	2.07476
chr1	960	961	1.88615
chr1	961	963	2.26338
chr1	963	968	2.07476
chr1	968	970	2.26338
chr1	970	972	2.45199
chr1	972	973	2.26338
chr1	973	974	2.45199
chr1	974	975	2.6406
chr1	975	977	2.82922
chr1	977	978	3.01783
chr1	978	979	3.39506
chr1	979	981	3.20645
chr1	981	982	3.39506
chr1	982	984	3.01783
chr1	984	985	3.20645
chr1	985	989	3.58368
chr1	989	991	3.77229
chr1	991	992	3.96091
chr1	992	993	3.77229
chr1	993	994	4.71536
chr1	994	995	5.09259
chr1	995	997	5.28121
chr1	997	1002	4.52675
chr1	1002	1003	4.71536
chr1	1003	1006	4.90398
chr1	1006	1012	5.28121
chr1	1012	1013	5.09259
chr1	1013	1015	4.90398
chr1	1015	1016	4.71536
chr1	1016	1017	4.52675
chr1	1017	1018	4.33814
chr1	1018	1022	3.96091
chr1	1022	1024	3.39506
chr1	1024	1026	3.20645
chr1	1026	1027	2.82922
chr1	1027	1029	3.01783
chr1	1029	1031	2.6406
chr1	1031	1032	1.69753
chr1	1032	1033	1.50892
chr1	1033	1034	1.3203
chr1	1034	1039	1.50892
chr1	1039	1042	1.3203
chr1	1042	1043	1.13169
chr1	1043	1044	0.943073
chr1	1044	1045	0.754458
chr1	1045	1050	0.565844
chr1	1050	1057	0.377229
chr1	1057	1061	0.188615
chr1	1061	1064	0.0
chr1	1064	1071	0.377229
chr1	1071	1072	0.565844
chr1	1072	1073	0.754458
chr1	1073	1074	0.943073
chr1	1074	1083	1.13169
chr1	1083	1084	1.50892
chr1	1084	1086	1.69753
chr1	1086	1089	1.88615
chr1	1089	1091	2.07476
chr1	1091	1095	2.26338
chr1	1095	1101	2.45199
chr1	1101	1102	2.82922
chr1	1102	1106	2.6406
chr1	1106	1108	2.45199
chr1	1108	1109	2.82922
chr1	1109	1110	3.01783
chr1	1110	1112	2.6406
chr1	1112	1119	2.45199
chr1	1119	1122	2.26338
chr1	1122	1123	2.07476
chr1	1123	1126	1.88615
chr1	1126	1131	1.69753
chr1	1131	1133	2.26338
chr1	1133	1136	2.07476
chr1	1136	1139	2.26338
chr1	1139	1140	1.88615
chr1	1140	1144	1.69753
chr1	1144	1146	1.3203
chr1	1146	1151	1.13169
chr1	1151	1153	1.3203
chr1	1153	1159	1.88615
chr1	1159	1160	2.07476
chr1	1160	1161	2.26338
chr1	1161	1165	2.45199
chr1	1165	1166	2.6406
chr1	1166	1167	2.45199
chr1	1167	1169	1.88615
chr1	1169	1182	2.07476
chr1	1182	1188	2.26338
chr1	1188	1190	2.07476
chr1	1190	1191	1.69753
chr1	1191	1195	1.3203
chr1	1195	1198	1.13169
chr1	1198	1199	0.754458
chr1	1199	1200	0.565844
chr1	1200	1203	0.754458
chr1	1203	1204	1.69753
chr1	1204	1205	2.82922
chr1	1205	1206	2.6406
chr1	1206	1207	2.82922
chr1	1207	1211	2.6406
chr1	1211	1218	2.82922
chr1	1218	1219	3.01783
chr1	1219	1220	3.20645
chr1	1220	1223	3.01783
chr1	1223	1228	2.6406
chr1	1228	1231	2.82922
chr1	1231	1238	2.6406
chr1	1238	1241	2.82922
chr1	1241	1242	1.13169
chr1	1242	1249	0.754458
chr1	1249	1253	0.565844
chr1	1253	1258	0.377229
chr1	1258	1262	0.188615
chr1	1262	1264	0.377229
chr1	1264	1267	0.188615
chr1	1267	1274	0.377229
chr1	1274	1275	0.565844
chr1	1275	1277	0.754458
chr1	1277	1283	0.943073
chr1	1283	1285	1.13169
chr1	1285	1287	1.50892
chr1	1287	1290	1.3203
chr1	1290	1296	1.50892
chr1	1296	1305	1.69753
chr1	1305	1308	1.50892
chr1	1308	1309	1.3203
chr1	1309	1311	1.13169
chr1	1311	1312	0.943073
chr1	1312	1316	0.754458
chr1	1316	1319	0.565844
chr1	1319	1323	0.377229
chr1	1323	1325	0.565844
chr1	1325	1326	1.3203
chr1	1326	1328	1.50892
chr1	1328	1329	1.69753
chr1	1329	1330	1.88615
chr1	1330	1332	2.07476
chr1	1332	1333	2.45199
chr1	1333	1334	2.6406
chr1	1334	1335	2.45199
chr1	1335	1336	2.6406
chr1	1336	1343	3.20645
chr1	1343	1344	3.96091
chr1	1344	1346	4.52675
chr1	1346	1347	4.71536
chr1	1347	1349	5.46982
chr1	1349	1351	5.65844
chr1	1351	1355	5.46982
chr1	1355	1356	5.65844
chr1	1356	1361	5.84705
chr1	1361	1363	5.65844
chr1	1363	1364	5.09259
chr1	1364	1365	4.90398
chr1	1365	1366	4.71536
chr1	1366	1370	4.33814
chr1	1370	1374	3.39506
chr1	1374	1377	3.20645
chr1	1377	1381	2.6406
chr1	1381	1382	2.07476
chr1	1382	1383	1.69753
chr1	1383	1384	1.50892
chr1	1384	1387	0.754458
chr1	1387	1393	0.565844
chr1	1393	1394	0.377229
chr1	1394	1403	0.188615
chr1	1403	1421	0.0
chr1	1421	1423	0.188615
chr1	1423	1427	0.377229
chr1	1427	1432	0.565844
chr1	1432	1434	0.754458
chr1	1434	1437	0.943073
chr1	1437	1440	1.13169
chr1	1440	1444	1.3203
chr1	1444	1451	1.50892
chr1	1451	1452	1.88615
chr1	1452	1457	2.07476
chr1	1457	1460	1.88615
chr1	1460	1463	1.69753
chr1	1463	1465	1.50892
chr1	1465	1472	1.3203
chr1	1472	1474	1.13169
chr1	1474	1475	0.943073
chr1	1475	1481	0.754458
chr1	1481	1487	0.565844
chr1	1487	1488	0.377229
chr1	1488	1501	0.188615
chr1	1501	1506	0.377229
chr1	1506	1511	0.565844
chr1	1511	1513	0.943073
chr1	1513	1518	1.13169
chr1	1518	1525	1.3203
chr1	1525	1535	1.50892
chr1	1535	1537	1.3203
chr1	1537	1539	1.13169
chr1	1539	1549	0.943073
chr1	1549	1551	0.565844
chr1	1551	1552	0.377229
chr1	1552	1554	0.565844
chr1	1554	1555	0.943073
chr1	1555	1556	1.13169
chr1	1556	1563	0.943073
chr1	1563	1567	0.754458
chr1	1567	1574	1.13169
chr1	1574	1578	1.3203
chr1	1578	1589	1.69753
chr1	1589	1591	1.50892
chr1	1591	1592	1.88615
chr1	1592	1593	1.50892
chr1	1593	1594	1.3203
chr1	1594	1600	1.50892
chr1	1600	1603	1.88615
chr1	1603	1604	2.45199
chr1	1604	1608	2.07476
chr1	1608	1609	2.26338
chr1	1609	1612	2.6406
chr1	1612	1614	2.45199
chr1	1614	1615	2.26338
chr1	1615	1620	2.07476
chr1	1620	1629	1.69753
chr1	1629	1631	1.88615
chr1	1631	1632	2.07476
chr1	1632	1635	1.50892
chr1	1635	1636	1.88615
chr1	1636	1638	2.6406
chr1	1638	1639	2.26338
chr1	1639	1640	2.45199
chr1	1640	1642	2.6406
chr1	1642	1645	2.82922
chr1	1645	1646	3.01783
chr1	1646	1648	3.39506
chr1	1648	1653	3.58368
chr1	1653	1656	3.39506
chr1	1656	1658	3.58368
chr1	1658	1660	3.77229
chr1	1660	1661	3.96091
chr1	1661	1662	4.14952
chr1	1662	1664	4.33814
chr1	1664	1667	4.52675
chr1	1667	1668	3.39506
chr1	1668	1673	3.20645
chr1	1673	1677	3.39506
chr1	1677	1678	3.01783
chr1	1678	1679	3.20645
chr1	1679	1681	3.01783
chr1	1681	1683	2.6406
chr1	1683	1684	1.69753
chr1	1684	1686	2.26338
chr1	1686	1689	2.45199
chr1	1689	1690	2.6406
chr1	1690	1693	2.45199
chr1	1693	1694	2.26338
chr1	1694	1698	2.45199
chr1	1698	1700	2.26338
chr1	1700	1702	1.88615
chr1	1702	1703	1.69753
chr1	1703	1705	1.88615
chr1	1705	1708	2.07476
chr1	1708	1710	1.88615
chr1	1710	1714	1.50892
chr1	1714	1715	1.3203
chr1	1715	1716	1.50892
chr1	1716	1722	1.69753
chr1	1722	1724	1.3203
chr1	1724	1728	1.13169
chr1	1728	1732	0.943073
chr1	1732	1733	1.13169
chr1	1733	1738	1.3203
chr1	1738	1741	1.69753
chr1	1741	1743	1.50892
chr1	1743	1745	1.3203
chr1	1745	1747	1.69753
chr1	1747	1749	1.88615
chr1	1749	1750	2.26338
chr1	1750	1753	2.45199
chr1	1753	1762	2.07476
chr1	1762	1765	1.88615
chr1	1765	1769	1.50892
chr1	1769	1770	1.69753
chr1	1770	1776	1.50892
chr1	1776	1781	1.3203
chr1	1781	1783	1.13169
chr1	1783	1784	0.943073
chr1	1784	1785	0.754458
chr1	1785	1788	0.943073
chr1	1788	1789	0.754458
chr1	1789	1801	1.3203
chr1	1801	1803	1.50892
chr1	1803	1807	1.69753
chr1	1807	1808	1.50892
chr1	1808	1809	1.3203
chr1	1809	1815	1.13169
chr1	1815	1818	1.3203
chr1	1818	1819	1.13169
chr1	1819	1822	1.3203
chr1	1822	1826	1.13169
chr1	1826	1828	0.943073
chr1	1828	1829	1.13169
chr1	1829	1830	1.69753
chr1	1830	1833	2.07476
chr1	1833	1836	2.26338
chr1	1836	1839	2.45199
chr1	1839	1840	2.26338
chr1	1840	1841	2.45199
chr1	1841	1848	2.6406
chr1	1848	1849	3.01783
chr1	1849	1852	2.82922
chr1	1852	1853	3.01783
chr1	1853	1854	2.82922
chr1	1854	1855	3.20645
chr1	1855	1857	3.01783
chr1	1857	1864	3.20645
chr1	1864	1865	3.39506
chr1	1865	1866	3.20645
chr1	1866	1867	3.01783
chr1	1867	1868	2.45199
chr1	1868	1869	2.07476
chr1	1869	1870	2.26338
chr1	1870	1871	2.45199
chr1	1871	1873	2.6406
chr1	1873	1874	2.82922
chr1	1874	1878	2.6406
chr1	1878	1879	2.26338
chr1	1879	1886	2.45199
chr1	1886	1890	2.07476
chr1	1890	1892	1.88615
chr1	1892	1894	1.50892
chr1	1894	1897	0.754458
chr1	1897	1898	1.13169
chr1	1898	1906	1.3203
chr1	1906	1908	1.50892
chr1	1908	1910	1.69753
chr1	1910	1911	1.88615
chr1	1911	1917	1.69753
chr1	1917	1918	1.50892
chr1	1918	1921	1.69753
chr1	1921	1922	1.50892
chr1	1922	1924	1.69753
chr1	1924	1931	1.50892
chr1	1931	1933	1.13169
chr1	1933	1935	0.943073
chr1	1935	1940	0.754458
chr1	1940	1943	0.943073
chr1	1943	1944	0.754458
chr1	1944	1946	0.565844
chr1	1946	1947	0.377229
chr1	1947	1952	0.565844
chr1	1952	1956	0.754458
chr1	1956	1959	0.565844
chr1	1959	1974	0.754458
chr1	1974	1975	0.565844
chr1	1975	1978	0.377229
chr1	1978	1990	0.188615
chr1	1990	2061	0.0
chr1	2061	2062	0.188615
chr1	2062	2063	0.565844
chr1	2063	2073	0.754458
chr1	2073	2075	0.943073
chr1	2075	2077	1.13169
chr1	2077	2092	1.3203
chr1	2092	2094	0.943073
chr1	2094	2095	0.754458
chr1	2095	2097	0.943073
chr1	2097	2098	1.13169
chr1	2098	2105	0.943073
chr1	2105	2111	1.13169
chr1	2111	2112	0.943073
chr1	2112	2114	0.754458
chr1	2114	2120	0.565844
chr1	2120	2125	1.13169
chr1	2125	2133	1.3203
chr1	2133	2135	1.13169
chr1	2135	2139	0.943073
chr1	2139	2140	1.13169
chr1	2140	2142	1.3203
chr1	2142	2144	1.50892
chr1	2144	2148	1.3203
chr1	2148	2152	1.50892
chr1	2152	2155	1.13169
chr1	2155	2165	1.3203
chr1	2165	2169	1.50892
chr1	2169	2172	1.13169
chr1	2172	2175	1.3203
chr1	2175	2177	1.50892
chr1	2177	2180	2.26338
chr1	2180	2181	2.45199
chr1	2181	2182	3.01783
chr1	2182	2185	3.20645
chr1	2185	2190	3.01783
chr1	2190	2191	2.82922
chr1	2191	2192	3.01783
chr1	2192	2193	3.20645
chr1	2193	2194	3.39506
chr1	2194	2201	3.20645
chr1	2201	2205	3.01783
chr1	2205	2206	3.58368
chr1	2206	2207	3.77229
chr1	2207	2208	3.96091
chr1	2208	2210	3.77229
chr1	2210	2211	3.96091
chr1	2211	2212	3.77229
chr1	2212	2215	3.39506
chr1	2215	2216	3.01783
chr1	2216	2217	3.20645
chr1	2217	2218	3.39506
chr1	2218	2220	2.45199
chr1	2220	2222	2.26338
chr1	2222	2228	2.07476
chr1	2228	2229	1.88615
chr1	2229	2230	1.69753
chr1	2230	2232	1.50892
chr1	2232	2238	1.69753
chr1	2238	2239	2.07476
chr1	2239	2241	2.26338
chr1	2241	2242	2.07476
chr1	2242	2243	1.88615
chr1	2243	2244	1.50892
chr1	2244	2245	1.3203
chr1	2245	2253	1.13169
chr1	2253	2254	0.943073
chr1	2254	2261	0.754458
chr1	2261	2262	0.565844
chr1	2262	2267	0.377229
chr1	2267	2275	0.188615
chr1	2275	2277	0.377229
chr1	2277	2278	0.565844
chr1	2278	2280	1.3203
chr1	2280	2281	1.69753
chr1	2281	2285	1.88615
chr1	2285	2286	2.07476
chr1	2286	2296	2.26338
chr1	2296	2301	2.45199
chr1	2301	2303	2.26338
chr1	2303	2308	2.6406
chr1	2308	2313	2.45199
chr1	2313	2314	2.6406
chr1	2314	2315	2.45199
chr1	2315	2322	1.50892
chr1	2322	2323	1.69753
chr1	2323	2324	1.50892
chr1	2324	2328	1.3203
chr1	2328	2331	1.50892
chr1	2331	2334	1.69753
chr1	2334	2335	1.50892
chr1	2335	2340	1.3203
chr1	2340	2345	1.13169
chr1	2345	2351	1.3203
chr1	2351	2355	1.13169
chr1	2355	2359	0.943073
chr1	2359	2360	0.754458
chr1	2360	2368	0.565844
chr1	2368	2369	0.377229
chr1	2369	2371	0.188615
chr1	2371	2372	0.0
chr1	2372	2391	0.188615
chr1	2391	2396	0.377229
chr1	2396	2401	0.565844
chr1	2401	2407	0.943073
chr1	2407	2410	1.13169
chr1	2410	2421	0.943073
chr1	2421	2429	0.754458
chr1	2429	2431	0.377229
chr1	2431	2439	0.188615
chr1	2439	2441	0.0
chr1	2441	2442	0.188615
chr1	2442	2455	0.377229
chr1	2455	2470	0.565844
chr1	2470	2471	0.754458
chr1	2471	2473	0.943073
chr1	2473	2479	1.13169
chr1	2479	2491	0.943073
chr1	2491	2493	1.13169
chr1	2493	2494	0.943073
chr1	2494	2504	0.754458
chr1	2504	2506	0.943073
chr1	2506	2508	0.754458
chr1	2508	2512	0.377229
chr1	2512	2513	0.565844
chr1	2513	2514	0.754458
chr1	2514	2534	0.565844
chr1	2534	2535	0.377229
chr1	2535	2537	0.188615
chr1	2537	2549	0.377229
chr1	2549	2555	0.188615
chr1	2555	2556	0.377229
chr1	2556	2570	0.754458
chr1	2570	2571	0.943073
chr1	2571	2588	0.754458
chr1	2588	2589	0.565844
chr1	2589	2594	0.377229
chr1	2594	2595	0.188615
chr1	2595	2596	0.377229
chr1	2596	2597	0.565844
chr1	2597	2603	0.377229
chr1	2603	2633	0.565844
chr1	2633	2634	0.377229
chr1	2634	2635	0.188615
chr1	2635	2641	0.377229
chr1	2641	2673	0.188615
chr1	2673	2686	0.0
chr1	2686	2702	0.188615
chr1	2702	2713	0.377229
chr1	2713	2740	0.188615
chr1	2740	2775	0.0
chr1	2775	2776	0.377229
chr1	2776	2777	0.565844
chr1	2777	2783	0.754458
chr1	2783	2804	0.943073
chr1	2804	2808	0.754458
chr1	2808	2810	0.943073
chr1	2810	2813	1.13169
chr1	2813	2815	0.754458
chr1	2815	2822	0.565844
chr1	2822	2846	0.377229
chr1	2846	2847	0.188615
chr1	2847	2852	0.0
chr1	2852	2873	0.188615
chr1	2873	2882	0.0
chr1	2882	2919	0.188615
chr1	2919	2922	0.0
chr1	2922	2924	0.188615
chr1	2924	2931	0.377229
chr1	2931	2957	0.565844
chr1	2957	2959	0.377229
chr1	2959	2969	0.188615
chr1	2969	2971	0.0
chr1	2971	2972	0.188615
chr1	2972	2973	0.377229
chr1	2973	2974	0.565844
chr1	2974	2990	0.754458
chr1	2990	2998	0.943073
chr1	2998	3008	1.13169
chr1	3008	3011	0.943073
chr1	3011	3012	0.565844
chr1	3012	3019	0.377229
chr1	3019	3020	0.565844
chr1	3020	3021	0.377229
chr1	3021	3035	0.565844
chr1	3035	3038	0.754458
chr1	3038	3039	0.943073
chr1	3039	3050	0.754458
chr1	3050	3052	0.943073
chr1	3052	3056	1.13169
chr1	3056	3059	0.943073
chr1	3059	3070	0.754458
chr1	3070	3071	0.565844
chr1	3071	3072	0.377229
chr1	3072	3081	0.188615
chr1	3081	3083	0.377229
chr1	3083	3086	0.754458
chr1	3086	3088	0.943073
chr1	3088	3106	0.754458
chr1	3106	3119	0.565844
chr1	3119	3123	0.188615
chr1	3123	3133	0.0
chr1	3133	3149	0.188615
chr1	3149	3159	0.377229
chr1	3159	3170	0.565844
chr1	3170	3172	0.377229
chr1	3172	3176	0.565844
chr1	3176	3178	0.754458
chr1	3178	3184	0.565844
chr1	3184	3193	0.377229
chr1	3193	3195	0.565844
chr1	3195	3204	0.754458
chr1	3204	3207	0.943073
chr1	3207	3210	0.754458
chr1	3210	3212	0.943073
chr1	3212	3221	1.3203
chr1	3221	3224	2.45199
chr1	3224	3227	2.6406
chr1	3227	3231	2.82922
chr1	3231	3234	2.6406
chr1	3234	3238	2.45199
chr1	3238	3239	2.6406
chr1	3239	3241	2.45199
chr1	3241	3247	2.26338
chr1	3247	3248	1.88615
chr1	3248	3258	1.50892
chr1	3258	3262	0.754458
chr1	3262	3266	0.565844
chr1	3266	3276	0.377229
chr1	3276	3277	0.188615
chr1	3277	3304	0.0
chr1	3304	3305	0.188615
chr1	3305	3307	0.377229
chr1	3307	3309	0.565844
chr1	3309	3320	0.943073
chr1	3320	3323	1.13169
chr1	3323	3326	1.3203
chr1	3326	3336	1.13169
chr1	3336	3338	0.943073
chr1	3338	3345	0.754458
chr1	3345	3346	0.565844
chr1	3346	3347	0.377229
chr1	3347	3350	0.188615
chr1	3350	3360	0.0
chr1	3360	3364	0.188615
chr1	3364	3366	0.377229
chr1	3366	3370	0.565844
chr1	3370	3397	0.754458
chr1	3397	3400	0.565844
chr1	3400	3404	0.377229
chr1	3404	3408	0.188615
chr1	3408	3442	0.0
chr1	3442	3445	0.188615
chr1	3445	3475	0.377229
chr1	3475	3479	0.565844
chr1	3479	3484	0.377229
chr1	3484	3508	0.188615
chr1	3508	3513	0.377229
chr1	3513	3514	0.188615
chr1	3514	3515	0.754458
chr1	3515	3516	1.50892
chr1	3516	3517	1.69753
chr1	3517	3522	1.88615
chr1	3522	3523	2.07476
chr1	3523	3529	2.26338
chr1	3529	3535	2.45199
chr1	3535	3539	2.6406
chr1	3539	3544	2.82922
chr1	3544	3545	2.6406
chr1	3545	3549	2.82922
chr1	3549	3550	2.6406
chr1	3550	3551	2.82922
chr1	3551	3552	2.45199
chr1	3552	3553	1.88615
chr1	3553	3555	1.3203
chr1	3555	3559	1.13169
chr1	3559	3561	0.943073
chr1	3561	3577	0.565844
chr1	3577	3583	0.377229
chr1	3583	3584	0.188615
chr1	3584	3588	0.565844
chr1	3588	3590	0.377229
chr1	3590	3593	0.565844
chr1	3593	3622	0.754458
chr1	3622	3624	0.377229
chr1	3624	3627	0.565844
chr1	3627	3630	0.377229
chr1	3630	3631	0.565844
chr1	3631	3649	0.377229
chr1	3649	3653	0.188615
chr1	3653	3668	0.377229
chr1	3668	3684	0.188615
chr1	3684	3689	0.377229
chr1	3689	3691	0.565844
chr1	3691	3708	0.377229
chr1	3708	3709	0.565844
chr1	3709	3723	0.377229
chr1	3723	3736	0.754458
chr1	3736	3746	0.943073
chr1	3746	3760	0.754458
chr1	3760	3761	0.565844
chr1	3761	3765	0.188615
chr1	3765	3773	0.377229
chr1	3773	3774	0.188615
chr1	3774	3775	0.377229
chr1	3775	3781	0.565844
chr1	3781	3783	0.754458
chr1	3783	3802	0.943073
chr1	3802	3811	0.754458
chr1	3811	3812	0.943073
chr1	3812	3813	0.754458
chr1	3813	3819	0.565844
chr1	3819	3821	0.377229
chr1	3821	3824	0.188615
chr1	3824	3849	0.377229
chr1	3849	3851	0.188615
chr1	3851	3854	0.377229
chr1	3854	3857	0.565844
chr1	3857	3858	0.754458
chr1	3858	3861	0.943073
chr1	3861	3863	1.13169
chr1	3863	3881	1.3203
chr1	3881	3883	1.13169
chr1	3883	3889	1.3203
chr1	3889	3891	0.754458
chr1	3891	3893	0.565844
chr1	3893	3898	0.377229
chr1	3898	3903	0.188615
chr1	3903	3912	0.377229
chr1	3912	3914	0.565844
chr1	3914	3916	0.754458
chr1	3916	3917	0.943073
chr1	3917	3920	1.13169
chr1	3920	3941	0.943073
chr1	3941	3945	0.754458
chr1	3945	3947	0.565844
chr1	3947	3950	0.754458
chr1	3950	3952	0.565844
chr1	3952	3954	0.377229
chr1	3954	3955	0.754458
chr1	3955	3956	0.943073
chr1	3956	3962	1.13169
chr1	3962	3973	1.3203
chr1	3973	3977	1.50892
chr1	3977	3980	1.69753
chr1	3980	3985	1.50892
chr1	3985	3988	1.3203
chr1	3988	3989	1.50892
chr1	3989	3992	1.3203
chr1	3992	3994	1.13169
chr1	3994	3995	0.943073
chr1	3995	3996	1.3203
chr1	3996	3997	1.13169
chr1	3997	3999	1.3203
chr1	3999	4001	1.13169
chr1	4001	4015	0.943073
chr1	4015	4029	0.754458
chr1	4029	4031	0.565844
chr1	4031	4033	0.377229
chr1	4033	4035	0.188615
chr1	4035	4036	0.0
chr1	4036	4052	0.188615
chr1	4052	4074	0.377229
chr1	4074	4077	0.565844
chr1	4077	4090	0.754458
chr1	4090	4095	0.565844
chr1	4095	4102	0.754458
chr1	4102	4107	0.943073
chr1	4107	4112	0.754458
chr1	4112	4114	0.377229
chr1	4114	4123	0.565844
chr1	4123	4129	0.377229
chr1	4129	4133	0.565844
chr1	4133	4140	0.377229
chr1	4140	4152	0.565844
chr1	4152	4167	0.377229
chr1	4167	4177	0.188615
chr1	4177	4182	0.0
chr1	4182	4187	0.188615
chr1	4187	4208	0.377229
chr1	4208	4220	0.565844
chr1	4220	4225	0.377229
chr1	4225	4241	0.188615
chr1	4241	4248	0.0
chr1	4248	4254	0.188615
chr1	4254	4255	0.565844
chr1	4255	4258	0.754458
chr1	4258	4271	0.943073
chr1	4271	4277	1.13169
chr1	4277	4286	0.754458
chr1	4286	4290	0.565844
chr1	4290	4292	0.188615
chr1	4292	4293	0.0
chr1	4293	4329	0.188615
chr1	4329	4346	0.0
chr1	4346	4348	0.188615
chr1	4348	4365	0.377229
chr1	4365	4369	0.565844
chr1	4369	4376	0.377229
chr1	4376	4378	0.565844
chr1	4378	4379	0.377229
chr1	4379	4401	0.565844
chr1	4401	4402	0.754458
chr1	4402	4404	0.565844
chr1	4404	4405	0.754458
chr1	4405	4409	0.943073
chr1	4409	4411	0.754458
chr1	4411	4415	0.943073
chr1	4415	4431	0.754458
chr1	4431	4436	0.565844
chr1	4436	4442	0.754458
chr1	4442	4443	0.565844
chr1	4443	4449	0.377229
chr1	4449	4451	0.188615
chr1	4451	4456	0.377229
chr1	4456	4463	0.943073
chr1	4463	4474	1.13169
chr1	4474	4486	0.943073
chr1	4486	4488	1.13169
chr1	4488	4494	0.943073
chr1	4494	4496	0.377229
chr1	4496	4498	0.188615
chr1	4498	4504	0.377229
chr1	4504	4513	0.565844
chr1	4513	4521	0.377229
chr1	4521	4522	0.188615
chr1	4522	4527	0.754458
chr1	4527	4541	0.943073
chr1	4541	4545	0.754458
chr1	4545	4551	0.943073
chr1	4551	4557	0.754458
chr1	4557	4560	0.943073
chr1	4560	4565	0.377229
chr1	4565	4573	0.565844
chr1	4573	4582	0.754458
chr1	4582	4588	0.943073
chr1	4588	4601	0.754458
chr1	4601	4611	0.565844
chr1	4611	4618	0.377229
chr1	4618	4621	0.565844
chr1	4621	4645	0.188615
chr1	4645	4681	0.0
chr1	4681	4718	0.188615
chr1	4718	4739	0.0
chr1	4739	4744	0.188615
chr1	4744	4745	0.377229
chr1	4745	4763	0.565844
chr1	4763	4764	0.754458
chr1	4764	4778	0.943073
chr1	4778	4782	1.13169
chr1	4782	4783	0.943073
chr1	4783	4795	0.754458
chr1	4795	4797	0.565844
chr1	4797	4801	0.377229
chr1	4801	4808	0.188615
chr1	4808	4814	0.0
chr1	4814	4845	0.188615
chr1	4845	4850	0.377229
chr1	4850	4864	0.188615
chr1	4864	4871	0.377229
chr1	4871	4873	0.565844
chr1	4873	4878	0.754458
chr1	4878	4883	0.943073
chr1	4883	4897	0.754458
chr1	4897	4902	0.565844
chr1	4902	4903	0.377229
chr1	4903	4909	0.188615
chr1	4909	4929	0.0
chr1	4929	4938	0.377229
chr1	4938	4942	0.565844
chr1	4942	4961	0.754458
chr1	4961	4966	0.565844
chr1	4966	4967	0.188615
chr1	4967	4980	0.565844
chr1	4980	4982	0.377229
chr1	4982	5004	0.565844
chr1	5004	5005	0.377229
chr1	5005	5017	0.188615
chr1	5017	5026	0.377229
chr1	5026	5055	0.565844
chr1	5055	5058	0.377229
chr1	5058	5064	0.188615
chr1	5064	5071	0.0
chr1	5071	5109	0.188615
chr1	5109	5138	0.0
chr1	5138	5161	0.188615
chr1	5161	5175	0.377229
chr1	5175	5186	0.188615
chr1	5186	5194	0.377229
chr1	5194	5208	0.188615
chr1	5208	5221	0.377229
chr1	5221	5222	0.565844
chr1	5222	5224	0.754458
chr1	5224	5228	0.565844
chr1	5228	5246	0.754458
chr1	5246	5257	0.565844
chr1	5257	5260	0.377229
chr1	5260	5266	0.188615
chr1	5266	5273	0.0
chr1	5273	5311	0.188615
chr1	5311	5312	0.0
chr1	5312	5340	0.188615
chr1	5340	5343	0.377229
chr1	5343	5350	0.565844
chr1	5350	5353	0.377229
chr1	5353	5378	0.565844
chr1	5378	5381	0.377229
chr1	5381	5389	0.188615
chr1	5389	5392	0.0
chr1	5392	5413	0.188615
chr1	5413	5416	0.0
chr1	5416	5422	0.188615
chr1	5422	5444	0.377229
chr1	5444	5445	0.565844
chr1	5445	5447	0.754458
chr1	5447	5451	0.943073
chr1	5451	5454	1.13169
chr1	5454	5456	0.943073
chr1	5456	5472	0.754458
chr1	5472	5480	0.943073
chr1	5480	5481	1.13169
chr1	5481	5482	1.50892
chr1	5482	5483	1.3203
chr1	5483	5487	0.943073
chr1	5487	5495	0.754458
chr1	5495	5503	0.943073
chr1	5503	5510	0.754458
chr1	5510	5512	0.565844
chr1	5512	5519	0.754458
chr1	5519	5533	0.188615
chr1	5533	5575	0.0
chr1	5575	5578	0.188615
chr1	5578	5584	0.377229
chr1	5584	5598	0.565844
chr1	5598	5599	1.3203
chr1	5599	5604	1.69753
chr1	5604	5605	1.88615
chr1	5605	5606	2.26338
chr1	5606	5607	2.45199
chr1	5607	5608	2.26338
chr1	5608	5611	2.07476
chr1	5611	5616	2.26338
chr1	5616	5622	2.45199
chr1	5622	5625	2.26338
chr1	5625	5626	2.07476
chr1	5626	5627	2.26338
chr1	5627	5628	2.6406
chr1	5628	5629	2.82922
chr1	5629	5636	3.20645
chr1	5636	5638	2.26338
chr1	5638	5640	2.07476
chr1	5640	5641	1.69753
chr1	5641	5642	1.50892
chr1	5642	5649	1.88615
chr1	5649	5650	1.69753
chr1	5650	5653	1.88615
chr1	5653	5657	1.69753
chr1	5657	5658	2.07476
chr1	5658	5664	1.88615
chr1	5664	5665	1.69753
chr1	5665	5679	0.943073
chr1	5679	5688	0.754458
chr1	5688	5692	0.565844
chr1	5692	5694	0.943073
chr1	5694	5695	0.565844
chr1	5695	5713	1.13169
chr1	5713	5714	1.3203
chr1	5714	5719	1.50892
chr1	5719	5721	1.69753
chr1	5721	5728	1.88615
chr1	5728	5733	1.50892
chr1	5733	5739	0.943073
chr1	5739	5742	0.754458
chr1	5742	5746	0.565844
chr1	5746	5750	0.377229
chr1	5750	5754	0.188615
chr1	5754	5755	0.377229
chr1	5755	5756	0.565844
chr1	5756	5772	0.754458
chr1	5772	5779	0.943073
chr1	5779	5784	0.754458
chr1	5784	5792	0.943073
chr1	5792	5793	0.754458
chr1	5793	5794	0.565844
chr1	5794	5803	0.377229
chr1	5803	5822	0.188615
chr1	5822	5827	0.0
chr1	5827	5839	0.377229
chr1	5839	5864	0.565844
chr1	5864	5865	0.188615
chr1	5865	5876	0.377229
chr1	5876	5901	0.188615
chr1	5901	5902	0.377229
chr1	5902	5915	0.188615
chr1	5915	5939	0.377229
chr1	5939	5943	0.188615
chr1	5943	5965	0.0
chr1	5965	5984	0.188615
chr1	5984	5987	0.377229
chr1	5987	6003	0.754458
chr1	6003	6007	0.565844
chr1	6007	6017	0.754458
chr1	6017	6018	0.565844
chr1	6018	6021	0.377229
chr1	6021	6045	0.188615
chr1	6045	6048	0.0
chr1	6048	6055	0.188615
chr1	6055	6082	0.377229
chr1	6082	6084	0.565844
chr1	6084	6085	0.754458
chr1	6085	6086	0.943073
chr1	6086	6091	0.754458
chr1	6091	6093	0.943073
chr1	6093	6101	0.754458
chr1	6101	6105	1.3203
chr1	6105	6115	1.69753
chr1	6115	6118	1.88615
chr1	6118	6122	1.50892
chr1	6122	6123	1.13169
chr1	6123	6125	1.3203
chr1	6125	6126	2.07476
chr1	6126	6129	2.26338
chr1	6129	6130	2.45199
chr1	6130	6131	2.26338
chr1	6131	6135	2.6406
chr1	6135	6139	2.45199
chr1	6139	6141	2.07476
chr1	6141	6147	2.26338
chr1	6147	6151	2.07476
chr1	6151	6154	1.69753
chr1	6154	6158	1.3203
chr1	6158	6163	0.565844
chr1	6163	6169	0.377229
chr1	6169	6177	0.188615
chr1	6177	6184	0.0
chr1	6184	6186	0.188615
chr1	6186	6207	0.377229
chr1	6207	6224	0.188615
chr1	6224	6245	0.0
chr1	6245	6262	0.377229
chr1	6262	6272	0.565844
chr1	6272	6280	0.754458
chr1	6280	6283	0.943073
chr1	6283	6287	0.565844
chr1	6287	6291	0.754458
chr1	6291	6299	0.565844
chr1	6299	6300	0.754458
chr1	6300	6306	0.565844
chr1	6306	6313	0.377229
chr1	6313	6314	0.565844
chr1	6314	6316	0.377229
chr1	6316	6321	0.565844
chr1	6321	6334	0.754458
chr1	6334	6335	0.943073
chr1	6335	6347	0.754458
chr1	6347	6348	0.565844
chr1	6348	6350	0.754458
chr1	6350	6351	0.943073
chr1	6351	6354	0.754458
chr1	6354	6355	0.565844
chr1	6355	6357	0.754458
chr1	6357	6360	0.943073
chr1	6360	6362	1.13169
chr1	6362	6363	1.50892
chr1	6363	6365	1.88615
chr1	6365	6368	2.07476
chr1	6368	6370	2.26338
chr1	6370	6371	2.82922
chr1	6371	6372	3.01783
chr1	6372	6375	2.82922
chr1	6375	6376	3.01783
chr1	6376	6378	3.20645
chr1	6378	6384	3.39506
chr1	6384	6386	3.96091
chr1	6386	6389	3.77229
chr1	6389	6392	3.58368
chr1	6392	6393	3.39506
chr1	6393	6395	3.20645
chr1	6395	6398	3.01783
chr1	6398	6399	2.82922
chr1	6399	6402	1.88615
chr1	6402	6406	1.69753
chr1	6406	6407	1.50892
chr1	6407	6408	2.07476
chr1	6408	6409	1.88615
chr1	6409	6412	1.69753
chr1	6412	6413	1.3203
chr1	6413	6414	1.50892
chr1	6414	6415	1.13169
chr1	6415	6421	1.3203
chr1	6421	6437	1.13169
chr1	6437	6438	0.754458
chr1	6438	6439	0.377229
chr1	6439	6440	0.188615
chr1	6440	6449	0.377229
chr1	6449	6455	0.188615
chr1	6455	6486	0.0
chr1	6486	6524	0.188615
chr1	6524	6593	0.0
chr1	6593	6626	0.188615
chr1	6626	6661	0.0
chr1	6661	6662	0.188615
chr1	6662	6669	0.565844
chr1	6669	6670	0.754458
chr1	6670	6675	0.943073
chr1	6675	6682	1.13169
chr1	6682	6690	0.943073
chr1	6690	6692	0.754458
chr1	6692	6698	0.565844
chr1	6698	6699	0.377229
chr1	6699	6704	0.188615
chr1	6704	6708	0.377229
chr1	6708	6713	0.188615
chr1	6713	6725	0.377229
chr1	6725	6741	0.565844
chr1	6741	6742	0.754458
chr1	6742	6751	0.565844
chr1	6751	6761	0.377229
chr1	6761	6762	0.565844
chr1	6762	6778	0.377229
chr1	6778	6782	0.188615
chr1	6782	6789	0.377229
chr1	6789	6791	0.565844
chr1	6791	6820	0.377229
chr1	6820	6827	0.188615
chr1	6827	6858	0.0
chr1	6858	6864	0.188615
chr1	6864	6869	0.377229
chr1	6869	6870	0.565844
chr1	6870	6876	0.754458
chr1	6876	6880	0.943073
chr1	6880	6883	1.13169
chr1	6883	6885	1.3203
chr1	6885	6895	1.50892
chr1	6895	6896	1.3203
chr1	6896	6898	1.13169
chr1	6898	6900	0.943073
chr1	6900	6901	0.754458
chr1	6901	6902	0.943073
chr1	6902	6903	0.754458
chr1	6903	6907	0.943073
chr1	6907	6923	0.565844
chr1	6923	6939	0.377229
chr1	6939	6940	0.188615
chr1	6940	6941	0.377229
chr1	6941	6951	0.188615
chr1	6951	6953	0.377229
chr1	6953	6955	0.565844
chr1	6955	6957	0.754458
chr1	6957	6967	0.943073
chr1	6967	6977	1.50892
chr1	6977	6981	1.3203
chr1	6981	6983	1.50892
chr1	6983	6989	1.69753
chr1	6989	6991	1.88615
chr1	6991	6992	1.50892
chr1	6992	6993	1.3203
chr1	6993	6995	1.13169
chr1	6995	6997	0.943073
chr1	6997	6998	1.13169
chr1	6998	6999	1.3203
chr1	6999	7002	1.13169
chr1	7002	7004	1.3203
chr1	7004	7013	1.50892
chr1	7013	7016	1.3203
chr1	7016	7019	1.13169
chr1	7019	7023	0.943073
chr1	7023	7024	1.13169
chr1	7024	7026	0.943073
chr1	7026	7035	1.13169
chr1	7035	7037	0.943073
chr1	7037	7040	0.754458
chr1	7040	7051	0.377229
chr1	7051	7052	0.565844
chr1	7052	7058	0.943073
chr1	7058	7061	1.13169
chr1	7061	7063	0.943073
chr1	7063	7064	1.13169
chr1	7064	7085	0.943073
chr1	7085	7089	0.754458
chr1	7089	7091	0.377229
chr1	7091	7093	0.565844
chr1	7093	7096	0.754458
chr1	7096	7099	0.565844
chr1	7099	7101	0.754458
chr1	7101	7103	0.565844
chr1	7103	7105	0.754458
chr1	7105	7109	0.943073
chr1	7109	7126	1.13169
chr1	7126	7127	0.943073
chr1	7127	7129	0.754458
chr1	7129	7143	0.565844
chr1	7143	7146	0.377229
chr1	7146	7155	0.188615
chr1	7155	7158	0.0
chr1	7158	7159	0.188615
chr1	7159	7160	0.565844
chr1	7160	7161	0.943073
chr1	7161	7184	1.13169
chr1	7184	7188	1.3203
chr1	7188	7190	1.50892
chr1	7190	7196	1.3203
chr1	7196	7197	1.13169
chr1	7197	7198	0.754458
chr1	7198	7202	0.377229
chr1	7202	7208	0.565844
chr1	7208	7213	0.754458
chr1	7213	7222	0.943073
chr1	7222	7223	0.754458
chr1	7223	7226	0.943073
chr1	7226	7231	0.754458
chr1	7231	7240	0.943073
chr1	7240	7245	0.754458
chr1	7245	7249	0.565844
chr1	7249	7251	0.754458
chr1	7251	7255	0.565844
chr1	7255	7259	0.943073
chr1	7259	7260	1.13169
chr1	7260	7262	0.943073
chr1	7262	7268	1.13169
chr1	7268	7269	1.3203
chr1	7269	7270	1.13169
chr1	7270	7272	1.3203
chr1	7272	7278	1.50892
chr1	7278	7284	1.69753
chr1	7284	7287	1.50892
chr1	7287	7291	1.3203
chr1	7291	7293	1.50892
chr1	7293	7294	1.13169
chr1	7294	7297	1.3203
chr1	7297	7299	1.13169
chr1	7299	7301	0.943073
chr1	7301	7311	0.754458
chr1	7311	7316	0.565844
chr1	7316	7322	0.377229
chr1	7322	7328	0.565844
chr1	7328	7329	0.377229
chr1	7329	7347	0.188615
chr1	7347	7349	0.0
chr1	7349	7352	0.188615
chr1	7352	7387	0.377229
chr1	7387	7389	0.188615
chr1	7389	7390	0.377229
chr1	7390	7398	0.188615
chr1	7398	7399	0.377229
chr1	7399	7422	0.565844
chr1	7422	7427	0.377229
chr1	7427	7435	0.188615
chr1	7435	7447	0.0
chr1	7447	7467	0.188615
chr1	7467	7475	0.377229
chr1	7475	7477	0.565844
chr1	7477	7479	0.754458
chr1	7479	7485	0.943073
chr1	7485	7488	0.754458
chr1	7488	7492	0.943073
chr1	7492	7504	1.50892
chr1	7504	7513	1.3203
chr1	7513	7515	1.13169
chr1	7515	7518	0.943073
chr1	7518	7525	0.754458
chr1	7525	7530	0.565844
chr1	7530	7550	0.0
chr1	7550	7551	0.188615
chr1	7551	7561	0.377229
chr1	7561	7579	0.565844
chr1	7579	7589	0.754458
chr1	7589	7596	0.943073
chr1	7596	7599	1.13169
chr1	7599	7610	0.943073
chr1	7610	7616	0.754458
chr1	7616	7618	0.565844
chr1	7618	7626	0.377229
chr1	7626	7627	0.565844
chr1	7627	7631	0.377229
chr1	7631	7633	0.754458
chr1	7633	7664	0.565844
chr1	7664	7669	0.377229
chr1	7669	7676	0.0
chr1	7676	7677	0.188615
chr1	7677	7680	0.377229
chr1	7680	7699	0.565844
chr1	7699	7700	0.754458
chr1	7700	7714	0.943073
chr1	7714	7715	0.754458
chr1	7715	7719	0.565844
chr1	7719	7720	0.377229
chr1	7720	7724	0.754458
chr1	7724	7727	0.943073
chr1	7727	7737	0.754458
chr1	7737	7757	0.565844
chr1	7757	7762	0.188615
chr1	7762	7788	0.0
chr1	7788	7791	0.188615
chr1	7791	7795	0.377229
chr1	7795	7820	0.565844
chr1	7820	7825	0.754458
chr1	7825	7826	0.565844
chr1	7826	7834	0.754458
chr1	7834	7843	1.13169
chr1	7843	7854	1.3203
chr1	7854	7857	1.13169
chr1	7857	7858	1.3203
chr1	7858	7861	1.13169
chr1	7861	7871	0.754458
chr1	7871	7878	0.565844
chr1	7878	7882	0.377229
chr1	7882	7894	0.565844
chr1	7894	7896	0.377229
chr1	7896	7898	0.188615
chr1	7898	7905	0.377229
chr1	7905	7913	0.754458
chr1	7913	7916	1.13169
chr1	7916	7919	1.3203
chr1	7919	7929	1.13169
chr1	7929	7935	1.3203
chr1	7935	7943	1.13169
chr1	7943	7952	0.754458
chr1	7952	7953	0.377229
chr1	7953	7954	0.188615
chr1	7954	8028	0.0
chr1	8028	8058	0.188615
chr1	8058	8059	0.377229
chr1	8059	8062	0.565844
chr1	8062	8065	0.754458
chr1	8065	8066	0.943073
chr1	8066	8068	0.754458
chr1	8068	8082	0.943073
chr1	8082	8087	1.13169
chr1	8087	8088	1.50892
chr1	8088	8089	1.69753
chr1	8089	8090	1.88615
chr1	8090	8091	2.07476
chr1	8091	8093	2.26338
chr1	8093	8095	2.45199
chr1	8095	8097	2.26338
chr1	8097	8100	2.07476
chr1	8100	8106	1.88615
chr1	8106	8108	1.69753
chr1	8108	8118	1.50892
chr1	8118	8119	1.3203
chr1	8119	8120	1.13169
chr1	8120	8122	1.3203
chr1	8122	8124	1.13169
chr1	8124	8125	1.50892
chr1	8125	8126	1.3203
chr1	8126	8127	1.88615
chr1	8127	8129	2.26338
chr1	8129	8130	2.45199
chr1	8130	8131	2.6406
chr1	8131	8144	2.45199
chr1	8144	8148	2.6406
chr1	8148	8151	2.45199
chr1	8151	8153	2.07476
chr1	8153	8154	1.88615
chr1	8154	8156	1.69753
chr1	8156	8157	1.50892
chr1	8157	8159	1.3203
chr1	8159	8162	1.13169
chr1	8162	8165	0.943073
chr1	8165	8167	0.754458
chr1	8167	8172	0.377229
chr1	8172	8181	0.754458
chr1	8181	8203	0.565844
chr1	8203	8210	0.377229
chr1	8210	8214	0.0
chr1	8214	8252	0.188615
chr1	8252	8256	0.0
chr1	8256	8257	0.188615
chr1	8257	8293	0.377229
chr1	8293	8296	0.188615
chr1	8296	8349	0.0
chr1	8349	8387	0.188615
chr1	8387	8407	0.0
chr1	8407	8419	0.188615
chr1	8419	8423	0.377229
chr1	8423	8428	0.565844
chr1	8428	8445	0.754458
chr1	8445	8457	0.565844
chr1	8457	8460	0.754458
chr1	8460	8466	0.565844
chr1	8466	8478	0.377229
chr1	8478	8495	0.188615
chr1	8495	8512	0.0
chr1	8512	8520	0.188615
chr1	8520	8529	0.377229
chr1	8529	8541	0.565844
chr1	8541	8542	0.943073
chr1	8542	8546	1.13169
chr1	8546	8548	1.3203
chr1	8548	8550	1.88615
chr1	8550	8553	1.69753
chr1	8553	8554	2.07476
chr1	8554	8557	2.26338
chr1	8557	8558	2.07476
chr1	8558	8578	2.26338
chr1	8578	8579	2.07476
chr1	8579	8580	2.45199
chr1	8580	8581	2.6406
chr1	8581	8582	3.01783
chr1	8582	8583	3.20645
chr1	8583	8585	3.01783
chr1	8585	8586	3.58368
chr1	8586	8587	3.77229
chr1	8587	8591	3.20645
chr1	8591	8593	2.6406
chr1	8593	8594	2.82922
chr1	8594	8604	2.6406
chr1	8604	8605	2.45199
chr1	8605	8606	3.01783
chr1	8606	8608	2.82922
chr1	8608	8609	2.6406
chr1	8609	8613	3.01783
chr1	8613	8617	2.82922
chr1	8617	8618	2.45199
chr1	8618	8619	2.07476
chr1	8619	8621	1.88615
chr1	8621	8629	1.50892
chr1	8629	8634	1.13169
chr1	8634	8635	0.943073
chr1	8635	8642	0.754458
chr1	8642	8643	0.565844
chr1	8643	8650	0.188615
chr1	8650	8651	0.0
chr1	8651	8661	0.188615
chr1	8661	8663	0.565844
chr1	8663	8686	0.754458
chr1	8686	8690	0.565844
chr1	8690	8698	0.754458
chr1	8698	8699	0.565844
chr1	8699	8703	0.188615
chr1	8703	8710	0.377229
chr1	8710	8712	0.565844
chr1	8712	8718	0.754458
chr1	8718	8728	0.943073
chr1	8728	8740	0.754458
chr1	8740	8748	0.565844
chr1	8748	8755	0.377229
chr1	8755	8757	0.188615
chr1	8757	8758	0.377229
chr1	8758	8759	0.188615
chr1	8759	8764	0.377229
chr1	8764	8782	0.754458
chr1	8782	8788	0.943073
chr1	8788	8795	1.13169
chr1	8795	8797	0.943073
chr1	8797	8802	0.754458
chr1	8802	8826	0.377229
chr1	8826	8830	0.188615
chr1	8830	8831	0.565844
chr1	8831	8835	0.754458
chr1	8835	8836	1.3203
chr1	8836	8837	1.69753
chr1	8837	8846	2.07476
chr1	8846	8849	2.26338
chr1	8849	8850	2.45199
chr1	8850	8854	2.6406
chr1	8854	8857	2.82922
chr1	8857	8858	3.01783
chr1	8858	8866	2.82922
chr1	8866	8867	2.6406
chr1	8867	8868	2.45199
chr1	8868	8869	2.6406
chr1	8869	8872	2.45199
chr1	8872	8874	2.07476
chr1	8874	8875	1.88615
chr1	8875	8879	1.50892
chr1	8879	8880	1.3203
chr1	8880	8886	1.50892
chr1	8886	8887	1.69753
chr1	8887	8888	1.50892
chr1	8888	8891	1.3203
chr1	8891	8895	1.13169
chr1	8895	8900	1.3203
chr1	8900	8904	1.13169
chr1	8904	8905	0.943073
chr1	8905	8912	0.754458
chr1	8912	8913	0.565844
chr1	8913	8918	0.377229
chr1	8918	8922	0.565844
chr1	8922	8933	0.377229
chr1	8933	8956	0.188615
chr1	8956	8963	0.0
chr1	8963	8984	0.188615
chr1	8984	8997	0.377229
chr1	8997	8998	0.565844
chr1	8998	9000	0.754458
chr1	9000	9001	0.943073
chr1	9001	9002	1.3203
chr1	9002	9003	1.69753
chr1	9003	9015	1.88615
chr1	9015	9021	2.07476
chr1	9021	9023	1.88615
chr1	9023	9025	1.69753
chr1	9025	9034	1.88615
chr1	9034	9038	1.69753
chr1	9038	9041	0.565844
chr1	9041	9047	0.377229
chr1	9047	9053	0.565844
chr1	9053	9059	0.377229
chr1	9059	9061	0.565844
chr1	9061	9074	0.377229
chr1	9074	9075	0.565844
chr1	9075	9079	0.754458
chr1	9079	9083	0.943073
chr1	9083	9084	0.754458
chr1	9084	9090	0.565844
chr1	9090	9091	0.943073
chr1	9091	9092	1.13169
chr1	9092	9111	1.3203
chr1	9111	9112	1.50892
chr1	9112	9114	1.3203
chr1	9114	9116	1.13169
chr1	9116	9117	1.3203
chr1	9117	9125	1.13169
chr1	9125	9128	1.3203
chr1	9128	9135	0.754458
chr1	9135	9142	1.13169
chr1	9142	9143	0.943073
chr1	9143	9145	0.754458
chr1	9145	9146	0.943073
chr1	9146	9154	0.754458
chr1	9154	9163	0.943073
chr1	9163	9171	0.754458
chr1	9171	9172	0.943073
chr1	9172	9174	0.565844
chr1	9174	9175	0.754458
chr1	9175	9182	1.13169
chr1	9182	9192	0.754458
chr1	9192	9207	0.943073
chr1	9207	9210	1.13169
chr1	9210	9211	0.943073
chr1	9211	9213	0.754458
chr1	9213	9214	0.377229
chr1	9214	9223	0.565844
chr1	9223	9226	0.754458
chr1	9226	9230	0.565844
chr1	9230	9232	0.754458
chr1	9232	9247	0.943073
chr1	9247	9254	0.754458
chr1	9254	9255	0.565844
chr1	9255	9258	0.377229
chr1	9258	9267	0.565844
chr1	9267	9270	0.943073
chr1	9270	9271	0.754458
chr1	9271	9272	0.943073
chr1	9272	9286	1.13169
chr1	9286	9289	0.943073
chr1	9289	9294	1.13169
chr1	9294	9305	0.943073
chr1	9305	9307	0.565844
chr1	9307	9309	0.754458
chr1	9309	9315	0.565844
chr1	9315	9316	0.754458
chr1	9316	9323	0.943073
chr1	9323	9326	1.69753
chr1	9326	9344	1.50892
chr1	9344	9347	0.943073
chr1	9347	9352	0.754458
chr1	9352	9353	0.943073
chr1	9353	9354	0.754458
chr1	9354	9362	0.565844
chr1	9362	9389	0.188615
chr1	9389	9392	0.0
chr1	9392	9399	0.188615
chr1	9399	9401	0.377229
chr1	9401	9411	0.565844
chr1	9411	9419	0.754458
chr1	9419	9425	0.943073
chr1	9425	9430	0.754458
chr1	9430	9432	0.565844
chr1	9432	9438	0.754458
chr1	9438	9441	0.565844
chr1	9441	9449	0.943073
chr1	9449	9455	0.754458
chr1	9455	9463	0.565844
chr1	9463	9475	0.377229
chr1	9475	9479	0.565844
chr1	9479	9480	0.188615
chr1	9480	9494	0.377229
chr1	9494	9497	0.565844
chr1	9497	9501	0.754458
chr1	9501	9506	0.565844
chr1	9506	9513	0.754458
chr1	9513	9516	0.565844
chr1	9516	9521	0.754458
chr1	9521	9529	0.565844
chr1	9529	9532	0.377229
chr1	9532	9534	0.565844
chr1	9534	9535	0.754458
chr1	9535	9538	0.565844
chr1	9538	9570	0.754458
chr1	9570	9571	0.565844
chr1	9571	9575	0.377229
chr1	9575	9586	0.188615
chr1	9586	9592	0.377229
chr1	9592	9602	0.188615
chr1	9602	9612	0.377229
chr1	9612	9620	0.565844
chr1	9620	9640	0.377229
chr1	9640	9647	0.188615
chr1	9647	9648	0.377229
chr1	9648	9652	0.754458
chr1	9652	9662	0.943073
chr1	9662	9673	1.13169
chr1	9673	9686	1.3203
chr1	9686	9688	0.943073
chr1	9688	9690	0.754458
chr1	9690	9694	0.565844
chr1	9694	9698	0.377229
chr1	9698	9699	0.188615
chr1	9699	9706	0.377229
chr1	9706	9713	0.565844
chr1	9713	9717	0.754458
chr1	9717	9720	0.943073
chr1	9720	9723	0.754458
chr1	9723	9727	0.943073
chr1	9727	9731	0.754458
chr1	9731	9732	0.943073
chr1	9732	9734	1.13169
chr1	9734	9737	0.943073
chr1	9737	9739	1.13169
chr1	9739	9749	0.943073
chr1	9749	9752	0.754458
chr1	9752	9757	0.565844
chr1	9757	9770	0.377229
chr1	9770	9774	0.188615
chr1	9774	9832	0.0
chr1	9832	9843	0.188615
chr1	9843	9857	0.377229
chr1	9857	9858	0.754458
chr1	9858	9859	1.13169
chr1	9859	9860	1.3203
chr1	9860	9870	1.13169
chr1	9870	9879	1.3203
chr1	9879	9881	1.50892
chr1	9881	9882	1.3203
chr1	9882	9888	1.13169
chr1	9888	9891	0.943073
chr1	9891	9896	0.754458
chr1	9896	9897	0.943073
chr1	9897	9915	0.565844
chr1	9915	9918	0.943073
chr1	9918	9931	0.754458
chr1	9931	9932	0.943073
chr1	9932	9940	0.754458
chr1	9940	9942	0.943073
chr1	9942	9948	1.13169
chr1	9948	9953	1.3203
chr1	9953	9954	0.754458
chr1	9954	9955	1.50892
chr1	9955	9962	1.69753
chr1	9962	9963	1.88615
chr1	9963	9964	2.07476
chr1	9964	9967	2.26338
chr1	9967	9969	2.45199
chr1	9969	9970	2.26338
chr1	9970	9972	2.45199
chr1	9972	9976	2.26338
chr1	9976	9981	2.45199
chr1	9981	9982	2.07476
chr1	9982	9983	2.26338
chr1	9983	9984	2.45199
chr1	9984	9986	2.26338
chr1	9986	9991	2.45199
chr1	9991	9997	1.88615
chr1	9997	10000	2.07476
chr1	10000	10005	1.69753
chr1	10005	10007	1.50892
chr1	10007	10012	1.3203
chr1	10012	10013	1.50892
chr1	10013	10014	1.69753
chr1	10014	10015	2.07476
chr1	10015	10019	1.88615
chr1	10019	10022	2.07476
chr1	10022	10023	1.88615
chr1	10023	10027	1.69753
chr1	10027	10031	1.88615
chr1	10031	10035	2.26338
chr1	10035	10037	2.07476
chr1	10037	10042	1.88615
chr1	10042	10044	1.50892
chr1	10044	10048	1.3203
chr1	10048	10051	1.13169
chr1	10051	10052	0.943073
chr1	10052	10056	0.754458
chr1	10056	10057	0.565844
chr1	10057	10059	0.377229
chr1	10059	10064	0.565844
chr1	10064	10065	0.754458
chr1	10065	10066	0.565844
chr1	10066	10069	0.754458
chr1	10069	10074	0.565844
chr1	10074	10076	0.754458
chr1	10076	10082	0.943073
chr1	10082	10089	1.13169
chr1	10089	10103	1.50892
chr1	10103	10104	1.3203
chr1	10104	10112	1.13169
chr1	10112	10114	0.943073
chr1	10114	10115	0.754458
chr1	10115	10119	0.565844
chr1	10119	10120	0.377229
chr1	10120	10134	0.188615
chr1	10134	10137	0.0
chr1	10137	10140	0.377229
chr1	10140	10146	0.565844
chr1	10146	10148	0.943073
chr1	10148	10160	1.13169
chr1	10160	10161	1.3203
chr1	10161	10162	1.69753
chr1	10162	10163	1.88615
chr1	10163	10169	2.26338
chr1	10169	10174	2.45199
chr1	10174	10177	2.07476
chr1	10177	10179	1.88615
chr1	10179	10181	2.26338
chr1	10181	10182	2.6406
chr1	10182	10184	2.82922
chr1	10184	10185	2.45199
chr1	10185	10186	2.26338
chr1	10186	10196	2.07476
chr1	10196	10197	2.26338
chr1	10197	10198	1.88615
chr1	10198	10199	1.69753
chr1	10199	10201	1.50892
chr1	10201	10207	1.3203
chr1	10207	10213	1.13169
chr1	10213	10217	0.754458
chr1	10217	10219	0.565844
chr1	10219	10233	0.377229
chr1	10233	10248	0.188615
chr1	10248	10268	0.0
chr1	10268	10299	0.188615
chr1	10299	10332	0.0
chr1	10332	10370	0.188615
chr1	10370	10387	0.0
chr1	10387	10399	0.188615
chr1	10399	10421	0.377229
chr1	10421	10425	0.565844
chr1	10425	10426	0.377229
chr1	10426	10436	0.565844
chr1	10436	10437	0.377229
chr1	10437	10441	0.565844
chr1	10441	10448	0.754458
chr1	10448	10451	0.943073
chr1	10451	10458	1.13169
chr1	10458	10462	0.943073
chr1	10462	10464	1.13169
chr1	10464	10473	0.943073
chr1	10473	10475	0.754458
chr1	10475	10479	0.565844
chr1	10479	10486	0.377229
chr1	10486	10489	0.565844
chr1	10489	10499	0.377229
chr1	10499	10500	0.565844
chr1	10500	10509	0.377229
chr1	10509	10510	0.188615
chr1	10510	10515	0.377229
chr1	10515	10521	0.565844
chr1	10521	10536	0.754458
chr1	10536	10547	0.565844
chr1	10547	10552	0.377229
chr1	10552	10570	0.0
chr1	10570	10581	0.188615
chr1	10581	10582	1.13169
chr1	10582	10583	1.69753
chr1	10583	10584	1.88615
chr1	10584	10585	2.45199
chr1	10585	10596	2.6406
chr1	10596	10598	3.20645
chr1	10598	10601	3.39506
chr1	10601	10603	3.58368
chr1	10603	10605	3.77229
chr1	10605	10607	3.96091
chr1	10607	10608	4.33814
chr1	10608	10614	4.14952
chr1	10614	10615	3.96091
chr1	10615	10616	4.14952
chr1	10616	10617	4.33814
chr1	10617	10618	4.14952
chr1	10618	10619	3.77229
chr1	10619	10620	2.45199
chr1	10620	10622	2.26338
chr1	10622	10628	2.07476
chr1	10628	10631	1.69753
chr1	10631	10632	1.50892
chr1	10632	10636	1.3203
chr1	10636	10641	1.13169
chr1	10641	10643	0.943073
chr1	10643	10648	0.754458
chr1	10648	10652	0.565844
chr1	10652	10656	0.377229
chr1	10656	10657	0.565844
chr1	10657	10658	0.754458
chr1	10658	10660	0.943073
chr1	10660	10665	1.13169
chr1	10665	10669	1.3203
chr1	10669	10672	1.50892
chr1	10672	10674	1.3203
chr1	10674	10680	1.13169
chr1	10680	10684	1.3203
chr1	10684	10685	1.13169
chr1	10685	10690	1.3203
chr1	10690	10691	1.50892
chr1	10691	10692	1.69753
chr1	10692	10693	1.88615
chr1	10693	10694	1.50892
chr1	10694	10696	1.69753
chr1	10696	10697	1.50892
chr1	10697	10698	1.69753
chr1	10698	10701	1.88615
chr1	10701	10706	2.45199
chr1	10706	10707	2.6406
chr1	10707	10716	2.45199
chr1	10716	10717	2.26338
chr1	10717	10727	2.07476
chr1	10727	10729	1.88615
chr1	10729	10730	1.69753
chr1	10730	10735	1.3203
chr1	10735	10736	1.13169
chr1	10736	10737	0.943073
chr1	10737	10739	0.754458
chr1	10739	10744	0.188615
chr1	10744	10746	0.377229
[truncated: 1,915 more rows]
