# Supplementary material for: Structural modularity of the XIST ribonucleoprotein complex
Source: Nat Commun. 2020 Dec 2;11:6163. doi: 10.1038/s41467-020-20040-3 (PMC7710737; doi:10.1038/s41467-020-20040-3)
Supplement: Supplementary file 6 — Source Data [file 41467_2020_20040_MOESM6_ESM.zip › sourcedata/fig2efgi/K562_GTF2F1_2_neg_XIST_1_hsXIST.bedgraph]

chr1	0	122	0.0
chr1	122	153	0.370082
chr1	153	154	0.740164
chr1	154	161	1.11025
chr1	161	193	0.740164
chr1	193	194	0.370082
chr1	194	196	0.0
chr1	196	198	0.370082
chr1	198	200	0.740164
chr1	200	227	1.11025
chr1	227	231	0.740164
chr1	231	239	0.370082
chr1	239	290	0.0
chr1	290	312	0.370082
chr1	312	317	0.740164
chr1	317	323	0.370082
chr1	323	326	0.740164
chr1	326	353	1.11025
chr1	353	354	0.740164
chr1	354	361	1.11025
chr1	361	363	0.740164
chr1	363	364	1.11025
chr1	364	365	1.48033
chr1	365	370	1.11025
chr1	370	386	1.48033
chr1	386	395	1.11025
chr1	395	402	0.740164
chr1	402	404	0.370082
chr1	404	406	0.0
chr1	406	411	0.740164
chr1	411	441	1.11025
chr1	441	444	0.740164
chr1	444	451	0.0
chr1	451	492	0.370082
chr1	492	495	0.0
chr1	495	496	0.740164
chr1	496	497	1.11025
chr1	497	498	1.48033
chr1	498	503	1.85041
chr1	503	507	2.22049
chr1	507	522	2.59057
chr1	522	531	2.22049
chr1	531	536	1.85041
chr1	536	537	1.48033
chr1	537	538	1.11025
chr1	538	542	0.740164
chr1	542	546	0.370082
chr1	546	603	0.0
chr1	603	605	0.370082
chr1	605	606	0.740164
chr1	606	624	1.11025
chr1	624	642	0.740164
chr1	642	647	0.370082
chr1	647	650	0.0
chr1	650	651	0.370082
chr1	651	681	0.740164
chr1	681	683	0.370082
chr1	683	695	0.0
chr1	695	725	0.740164
chr1	725	733	0.370082
chr1	733	739	0.0
chr1	739	740	0.370082
chr1	740	760	1.11025
chr1	760	775	1.48033
chr1	775	776	0.740164
chr1	776	778	0.370082
chr1	778	781	0.740164
chr1	781	785	1.48033
chr1	785	786	1.85041
chr1	786	789	2.59057
chr1	789	796	2.96066
chr1	796	801	3.33074
chr1	801	806	2.96066
chr1	806	809	2.59057
chr1	809	811	2.22049
chr1	811	822	1.85041
chr1	822	824	1.48033
chr1	824	825	2.22049
chr1	825	826	2.59057
chr1	826	827	2.96066
chr1	827	828	3.70082
chr1	828	829	4.44099
chr1	829	835	4.0709
chr1	835	837	4.44099
chr1	837	839	4.0709
chr1	839	841	4.44099
chr1	841	857	5.18115
chr1	857	861	4.81107
chr1	861	863	4.0709
chr1	863	865	3.70082
chr1	865	867	2.59057
chr1	867	868	2.22049
chr1	868	874	1.85041
chr1	874	880	1.48033
chr1	880	887	0.370082
chr1	887	889	0.740164
chr1	889	900	1.11025
chr1	900	904	1.48033
chr1	904	908	1.11025
chr1	908	910	1.48033
chr1	910	911	1.85041
chr1	911	914	2.22049
chr1	914	918	2.59057
chr1	918	921	2.96066
chr1	921	925	3.33074
chr1	925	928	3.70082
chr1	928	929	3.33074
chr1	929	934	2.96066
chr1	934	940	3.33074
chr1	940	941	2.96066
chr1	941	948	3.33074
chr1	948	951	2.96066
chr1	951	952	2.22049
chr1	952	954	2.59057
chr1	954	955	2.22049
chr1	955	970	1.48033
chr1	970	976	1.85041
chr1	976	977	2.22049
chr1	977	979	2.59057
chr1	979	980	2.96066
chr1	980	981	2.59057
chr1	981	984	2.96066
chr1	984	985	3.33074
chr1	985	989	3.70082
chr1	989	990	4.0709
chr1	990	998	3.70082
chr1	998	1000	3.33074
chr1	1000	1003	3.70082
chr1	1003	1005	4.81107
chr1	1005	1006	5.18115
chr1	1006	1008	5.55123
chr1	1008	1009	5.92131
chr1	1009	1010	6.66148
chr1	1010	1012	5.92131
chr1	1012	1014	5.55123
chr1	1014	1016	5.92131
chr1	1016	1018	6.2914
chr1	1018	1021	5.18115
chr1	1021	1023	4.81107
chr1	1023	1027	5.18115
chr1	1027	1039	4.81107
chr1	1039	1043	4.44099
chr1	1043	1046	3.70082
chr1	1046	1048	2.96066
chr1	1048	1050	1.85041
chr1	1050	1055	1.48033
chr1	1055	1056	0.740164
chr1	1056	1058	0.370082
chr1	1058	1067	0.0
chr1	1067	1075	0.740164
chr1	1075	1080	1.11025
chr1	1080	1088	1.48033
chr1	1088	1091	1.85041
chr1	1091	1101	2.22049
chr1	1101	1102	2.96066
chr1	1102	1106	2.59057
chr1	1106	1108	1.85041
chr1	1108	1111	2.22049
chr1	1111	1129	2.59057
chr1	1129	1132	2.22049
chr1	1132	1134	2.96066
chr1	1134	1135	2.59057
chr1	1135	1149	2.96066
chr1	1149	1154	2.22049
chr1	1154	1156	1.85041
chr1	1156	1159	1.11025
chr1	1159	1163	1.48033
chr1	1163	1165	1.85041
chr1	1165	1168	2.22049
chr1	1168	1172	2.59057
chr1	1172	1174	2.22049
chr1	1174	1175	1.85041
chr1	1175	1180	2.22049
chr1	1180	1182	1.85041
chr1	1182	1191	2.22049
chr1	1191	1196	2.59057
chr1	1196	1199	2.96066
chr1	1199	1202	2.59057
chr1	1202	1204	2.22049
chr1	1204	1206	2.59057
chr1	1206	1215	2.22049
chr1	1215	1222	1.85041
chr1	1222	1223	1.48033
chr1	1223	1226	1.85041
chr1	1226	1232	1.48033
chr1	1232	1248	0.740164
chr1	1248	1262	1.11025
chr1	1262	1263	1.48033
chr1	1263	1272	1.11025
chr1	1272	1283	1.48033
chr1	1283	1286	1.11025
chr1	1286	1287	1.85041
chr1	1287	1288	1.48033
chr1	1288	1292	1.85041
chr1	1292	1293	2.22049
chr1	1293	1296	2.59057
chr1	1296	1303	2.96066
chr1	1303	1313	2.59057
chr1	1313	1323	2.22049
chr1	1323	1324	1.85041
chr1	1324	1325	1.48033
chr1	1325	1326	1.85041
chr1	1326	1327	1.48033
chr1	1327	1328	1.85041
chr1	1328	1330	2.22049
chr1	1330	1331	2.59057
chr1	1331	1332	2.96066
chr1	1332	1333	2.59057
chr1	1333	1334	2.22049
chr1	1334	1335	2.59057
chr1	1335	1343	2.96066
chr1	1343	1349	3.33074
chr1	1349	1350	3.70082
chr1	1350	1351	4.0709
chr1	1351	1353	3.70082
chr1	1353	1355	4.44099
chr1	1355	1358	4.81107
chr1	1358	1359	3.33074
chr1	1359	1361	4.44099
chr1	1361	1363	4.81107
chr1	1363	1373	5.18115
chr1	1373	1379	4.81107
chr1	1379	1380	5.55123
chr1	1380	1381	5.18115
chr1	1381	1392	4.0709
chr1	1392	1393	3.33074
chr1	1393	1395	2.96066
chr1	1395	1396	2.22049
chr1	1396	1402	1.11025
chr1	1402	1407	0.740164
chr1	1407	1420	1.11025
chr1	1420	1425	0.370082
chr1	1425	1436	0.740164
chr1	1436	1438	1.11025
chr1	1438	1443	1.48033
chr1	1443	1446	2.96066
chr1	1446	1448	3.33074
chr1	1448	1449	2.96066
chr1	1449	1451	3.70082
chr1	1451	1452	4.44099
chr1	1452	1464	4.81107
chr1	1464	1474	4.44099
chr1	1474	1477	2.59057
chr1	1477	1478	2.22049
chr1	1478	1486	1.85041
chr1	1486	1488	1.11025
chr1	1488	1490	0.370082
chr1	1490	1501	0.0
chr1	1501	1526	0.370082
chr1	1526	1538	0.740164
chr1	1538	1547	1.11025
chr1	1547	1549	1.48033
chr1	1549	1553	1.85041
chr1	1553	1557	2.59057
chr1	1557	1558	2.96066
chr1	1558	1562	3.33074
chr1	1562	1567	3.70082
chr1	1567	1568	3.33074
chr1	1568	1571	3.70082
chr1	1571	1577	2.96066
chr1	1577	1578	4.44099
chr1	1578	1579	5.18115
chr1	1579	1582	5.55123
chr1	1582	1588	5.18115
chr1	1588	1590	5.55123
chr1	1590	1591	5.92131
chr1	1591	1593	5.55123
chr1	1593	1595	6.66148
chr1	1595	1596	6.2914
chr1	1596	1599	6.66148
chr1	1599	1600	6.2914
chr1	1600	1603	6.66148
chr1	1603	1608	7.03156
chr1	1608	1610	7.40164
chr1	1610	1615	7.77172
chr1	1615	1616	7.40164
chr1	1616	1620	5.18115
chr1	1620	1625	4.81107
chr1	1625	1626	4.44099
chr1	1626	1628	4.81107
chr1	1628	1630	5.18115
chr1	1630	1631	4.44099
chr1	1631	1632	3.33074
chr1	1632	1635	3.70082
chr1	1635	1636	4.0709
chr1	1636	1637	5.18115
chr1	1637	1638	5.55123
chr1	1638	1640	5.92131
chr1	1640	1641	6.66148
chr1	1641	1642	6.2914
chr1	1642	1643	5.55123
chr1	1643	1644	6.2914
chr1	1644	1645	6.66148
chr1	1645	1647	7.03156
chr1	1647	1650	7.40164
chr1	1650	1654	7.03156
chr1	1654	1656	7.77172
chr1	1656	1659	8.51189
chr1	1659	1660	8.88197
chr1	1660	1664	8.51189
chr1	1664	1665	8.88197
chr1	1665	1666	8.51189
chr1	1666	1667	7.03156
chr1	1667	1668	6.66148
chr1	1668	1669	6.2914
chr1	1669	1670	6.66148
chr1	1670	1671	7.03156
chr1	1671	1672	7.40164
chr1	1672	1676	7.77172
chr1	1676	1677	8.51189
chr1	1677	1678	9.25205
chr1	1678	1680	8.88197
chr1	1680	1683	8.14181
chr1	1683	1684	7.03156
chr1	1684	1686	6.66148
chr1	1686	1687	6.2914
chr1	1687	1692	5.55123
chr1	1692	1697	5.92131
chr1	1697	1698	5.18115
chr1	1698	1701	4.81107
chr1	1701	1702	4.44099
chr1	1702	1705	4.0709
chr1	1705	1706	3.70082
chr1	1706	1709	3.33074
chr1	1709	1713	2.59057
chr1	1713	1717	1.11025
chr1	1717	1721	0.370082
chr1	1721	1722	1.11025
chr1	1722	1724	0.740164
chr1	1724	1746	1.11025
chr1	1746	1748	1.48033
chr1	1748	1749	1.85041
chr1	1749	1750	2.59057
chr1	1750	1760	3.33074
chr1	1760	1764	2.59057
chr1	1764	1767	2.22049
chr1	1767	1768	2.96066
chr1	1768	1771	3.33074
chr1	1771	1772	3.70082
chr1	1772	1778	4.44099
chr1	1778	1781	4.81107
chr1	1781	1784	5.55123
chr1	1784	1786	4.81107
chr1	1786	1789	4.44099
chr1	1789	1790	5.18115
chr1	1790	1796	4.81107
chr1	1796	1799	4.44099
chr1	1799	1804	4.81107
chr1	1804	1806	5.18115
chr1	1806	1808	4.44099
chr1	1808	1813	3.70082
chr1	1813	1815	3.33074
chr1	1815	1817	2.96066
chr1	1817	1819	2.59057
chr1	1819	1820	1.85041
chr1	1820	1829	1.11025
chr1	1829	1830	1.85041
chr1	1830	1838	1.48033
chr1	1838	1839	1.11025
chr1	1839	1840	0.740164
chr1	1840	1842	1.11025
chr1	1842	1843	1.85041
chr1	1843	1844	2.22049
chr1	1844	1850	2.96066
chr1	1850	1855	3.33074
chr1	1855	1868	3.70082
chr1	1868	1869	4.0709
chr1	1869	1870	4.44099
chr1	1870	1871	4.0709
chr1	1871	1877	4.44099
chr1	1877	1881	4.81107
chr1	1881	1882	4.44099
chr1	1882	1884	4.0709
chr1	1884	1891	2.96066
chr1	1891	1894	2.59057
chr1	1894	1895	2.22049
chr1	1895	1907	1.48033
chr1	1907	1908	1.85041
chr1	1908	1910	1.48033
chr1	1910	1914	0.740164
chr1	1914	1944	1.11025
chr1	1944	1947	0.740164
chr1	1947	1975	0.370082
chr1	1975	2048	0.0
chr1	2048	2052	0.370082
chr1	2052	2056	0.740164
chr1	2056	2086	1.11025
chr1	2086	2089	0.370082
chr1	2089	2100	0.0
chr1	2100	2102	0.370082
chr1	2102	2104	1.48033
chr1	2104	2107	1.85041
chr1	2107	2113	2.22049
chr1	2113	2119	2.59057
chr1	2119	2124	2.96066
chr1	2124	2125	3.33074
chr1	2125	2134	2.96066
chr1	2134	2140	2.59057
chr1	2140	2141	2.96066
chr1	2141	2142	2.59057
chr1	2142	2144	2.22049
chr1	2144	2154	1.85041
chr1	2154	2160	1.48033
chr1	2160	2163	0.740164
chr1	2163	2167	1.11025
chr1	2167	2171	1.48033
chr1	2171	2175	1.11025
chr1	2175	2176	1.48033
chr1	2176	2177	1.85041
chr1	2177	2203	1.48033
chr1	2203	2205	0.740164
chr1	2205	2215	1.11025
chr1	2215	2216	0.740164
chr1	2216	2232	0.370082
chr1	2232	2244	0.740164
chr1	2244	2273	0.370082
chr1	2273	2277	0.0
chr1	2277	2279	0.370082
chr1	2279	2309	0.740164
chr1	2309	2312	1.11025
chr1	2312	2319	0.740164
chr1	2319	2329	0.370082
chr1	2329	2346	0.740164
chr1	2346	2365	0.370082
chr1	2365	2378	0.0
chr1	2378	2418	0.370082
chr1	2418	2452	0.0
chr1	2452	2491	0.370082
chr1	2491	2779	0.0
chr1	2779	2820	0.370082
chr1	2820	2844	0.0
chr1	2844	2884	0.370082
chr1	2884	2925	0.0
chr1	2925	2936	0.370082
chr1	2936	2950	0.740164
chr1	2950	2958	1.11025
chr1	2958	2975	0.740164
chr1	2975	2976	0.370082
chr1	2976	2990	0.740164
chr1	2990	3021	0.370082
chr1	3021	3037	0.740164
chr1	3037	3056	1.48033
chr1	3056	3062	1.11025
chr1	3062	3078	0.740164
chr1	3078	3105	0.0
chr1	3105	3143	0.370082
chr1	3143	3171	0.0
chr1	3171	3190	0.370082
chr1	3190	3194	0.0
chr1	3194	3205	0.370082
chr1	3205	3226	0.740164
chr1	3226	3229	1.11025
chr1	3229	3235	1.48033
chr1	3235	3242	1.11025
chr1	3242	3244	1.48033
chr1	3244	3267	1.11025
chr1	3267	3275	0.740164
chr1	3275	3298	0.370082
chr1	3298	3304	0.0
chr1	3304	3306	0.370082
chr1	3306	3307	0.740164
chr1	3307	3318	1.11025
chr1	3318	3334	1.48033
chr1	3334	3342	1.11025
chr1	3342	3345	0.740164
chr1	3345	3352	0.370082
chr1	3352	3360	0.0
chr1	3360	3401	0.370082
chr1	3401	3516	0.0
chr1	3516	3519	0.370082
chr1	3519	3535	0.740164
chr1	3535	3543	1.11025
chr1	3543	3559	0.740164
chr1	3559	3563	0.370082
chr1	3563	3580	0.0
chr1	3580	3616	0.370082
chr1	3616	3710	0.0
chr1	3710	3739	0.370082
chr1	3739	3749	0.740164
chr1	3749	3751	1.48033
chr1	3751	3766	1.11025
chr1	3766	3778	1.48033
chr1	3778	3783	1.11025
chr1	3783	3784	0.740164
chr1	3784	3789	0.370082
chr1	3789	3791	0.0
chr1	3791	3808	0.370082
chr1	3808	3809	0.740164
chr1	3809	3831	1.11025
chr1	3831	3839	0.740164
chr1	3839	3842	0.370082
chr1	3842	3862	0.0
chr1	3862	3875	0.740164
chr1	3875	3880	1.11025
chr1	3880	3882	1.85041
chr1	3882	3896	2.22049
chr1	3896	3900	1.85041
chr1	3900	3913	1.48033
chr1	3913	3914	1.85041
chr1	3914	3917	1.48033
chr1	3917	3922	0.740164
chr1	3922	3952	0.370082
chr1	3952	3960	0.0
chr1	3960	3974	0.370082
chr1	3974	3998	0.740164
chr1	3998	4031	0.0
chr1	4031	4054	0.370082
chr1	4054	4071	0.740164
chr1	4071	4094	0.370082
chr1	4094	4104	0.0
chr1	4104	4116	0.370082
chr1	4116	4142	0.740164
chr1	4142	4157	0.370082
chr1	4157	4165	0.0
chr1	4165	4205	0.370082
chr1	4205	4304	0.0
chr1	4304	4344	0.370082
chr1	4344	4360	0.0
chr1	4360	4383	0.370082
chr1	4383	4395	0.740164
chr1	4395	4400	1.11025
chr1	4400	4410	0.740164
chr1	4410	4411	1.48033
chr1	4411	4423	1.85041
chr1	4423	4424	1.48033
chr1	4424	4429	1.85041
chr1	4429	4434	1.48033
chr1	4434	4441	1.11025
chr1	4441	4445	0.740164
chr1	4445	4450	0.370082
chr1	4450	4457	0.0
chr1	4457	4476	0.370082
chr1	4476	4477	0.740164
chr1	4477	4495	1.11025
chr1	4495	4513	0.740164
chr1	4513	4517	0.370082
chr1	4517	4526	0.0
chr1	4526	4564	0.370082
chr1	4564	4587	0.0
chr1	4587	4606	0.370082
chr1	4606	4622	0.740164
chr1	4622	4641	0.370082
chr1	4641	4668	0.0
chr1	4668	4689	0.370082
chr1	4689	4699	0.740164
chr1	4699	4708	1.11025
chr1	4708	4717	0.740164
chr1	4717	4730	1.11025
chr1	4730	4734	0.740164
chr1	4734	4758	0.370082
chr1	4758	4831	0.0
chr1	4831	4870	0.370082
chr1	4870	4879	0.740164
chr1	4879	4900	1.11025
chr1	4900	4920	0.370082
chr1	4920	4955	0.0
chr1	4955	4959	0.370082
chr1	4959	4964	0.740164
chr1	4964	4992	1.11025
chr1	4992	4996	0.740164
chr1	4996	4999	0.370082
chr1	4999	5019	0.0
chr1	5019	5057	0.370082
chr1	5057	5191	0.0
chr1	5191	5215	0.370082
chr1	5215	5216	0.740164
chr1	5216	5218	0.370082
chr1	5218	5220	0.740164
chr1	5220	5227	1.11025
chr1	5227	5254	1.48033
chr1	5254	5259	1.11025
chr1	5259	5260	0.740164
chr1	5260	5268	0.370082
chr1	5268	5271	0.0
chr1	5271	5272	0.370082
chr1	5272	5303	0.740164
chr1	5303	5311	0.370082
chr1	5311	5373	0.0
chr1	5373	5411	0.370082
chr1	5411	5414	0.0
chr1	5414	5415	0.370082
chr1	5415	5454	0.740164
chr1	5454	5522	0.0
chr1	5522	5562	0.370082
chr1	5562	5563	0.0
chr1	5563	5583	0.740164
chr1	5583	5600	1.11025
chr1	5600	5603	1.85041
chr1	5603	5604	1.11025
chr1	5604	5624	1.48033
chr1	5624	5632	1.11025
chr1	5632	5640	1.48033
chr1	5640	5645	1.11025
chr1	5645	5654	0.740164
chr1	5654	5671	1.48033
chr1	5671	5680	1.11025
chr1	5680	5692	0.740164
chr1	5692	5712	0.0
chr1	5712	5741	0.370082
chr1	5741	5753	0.740164
chr1	5753	5754	0.370082
chr1	5754	5780	0.740164
chr1	5780	5795	0.370082
chr1	5795	5821	0.0
chr1	5821	5826	0.370082
chr1	5826	5841	0.740164
chr1	5841	5851	1.11025
chr1	5851	5856	1.48033
chr1	5856	5857	1.85041
chr1	5857	5866	1.48033
chr1	5866	5875	1.11025
chr1	5875	5881	0.740164
chr1	5881	5895	0.370082
chr1	5895	5898	0.0
chr1	5898	5903	0.370082
chr1	5903	5916	0.740164
chr1	5916	5933	1.11025
chr1	5933	5937	1.85041
chr1	5937	5943	1.48033
chr1	5943	5957	1.11025
chr1	5957	5968	0.740164
chr1	5968	5969	0.0
chr1	5969	5993	0.370082
chr1	5993	6003	0.740164
chr1	6003	6004	1.11025
chr1	6004	6010	1.48033
chr1	6010	6031	1.11025
chr1	6031	6043	0.740164
chr1	6043	6047	0.0
chr1	6047	6076	0.370082
chr1	6076	6087	0.0
chr1	6087	6097	1.11025
chr1	6097	6127	1.48033
chr1	6127	6137	0.370082
chr1	6137	6159	0.0
chr1	6159	6187	0.370082
chr1	6187	6199	0.740164
chr1	6199	6214	0.370082
chr1	6214	6221	0.740164
chr1	6221	6253	0.370082
chr1	6253	6341	0.0
chr1	6341	6370	0.370082
chr1	6370	6372	0.740164
chr1	6372	6375	0.370082
chr1	6375	6384	1.11025
chr1	6384	6405	2.22049
chr1	6405	6410	2.59057
chr1	6410	6412	1.85041
chr1	6412	6417	1.11025
chr1	6417	6425	0.740164
chr1	6425	6434	0.370082
chr1	6434	6654	0.0
chr1	6654	6681	0.370082
chr1	6681	6723	0.0
chr1	6723	6763	0.370082
chr1	6763	6818	0.0
chr1	6818	6859	0.370082
chr1	6859	6967	0.0
chr1	6967	7004	0.370082
chr1	7004	7008	0.740164
chr1	7008	7016	0.370082
chr1	7016	7020	1.11025
chr1	7020	7038	1.48033
chr1	7038	7055	1.11025
chr1	7055	7060	0.370082
chr1	7060	7127	0.0
chr1	7127	7153	0.370082
chr1	7153	7185	0.0
chr1	7185	7226	0.370082
chr1	7226	7258	0.0
chr1	7258	7260	0.370082
chr1	7260	7261	0.740164
chr1	7261	7291	1.11025
chr1	7291	7297	0.740164
chr1	7297	7302	0.0
chr1	7302	7326	0.370082
chr1	7326	7341	0.740164
chr1	7341	7360	0.370082
chr1	7360	7448	0.0
chr1	7448	7484	0.370082
chr1	7484	7522	0.740164
chr1	7522	7529	0.370082
chr1	7529	7535	0.0
chr1	7535	7567	0.370082
chr1	7567	7575	0.740164
chr1	7575	7580	0.370082
chr1	7580	7605	0.740164
chr1	7605	7611	0.370082
chr1	7611	7632	0.0
chr1	7632	7662	0.370082
chr1	7662	7673	1.11025
chr1	7673	7703	0.740164
chr1	7703	7767	0.0
chr1	7767	7808	0.370082
chr1	7808	7836	0.0
chr1	7836	7840	0.370082
chr1	7840	7865	0.740164
chr1	7865	7875	0.370082
chr1	7875	7877	0.740164
chr1	7877	7878	1.11025
chr1	7878	7880	1.48033
chr1	7880	7903	1.11025
chr1	7903	7915	1.48033
chr1	7915	7918	1.11025
chr1	7918	7919	0.740164
chr1	7919	7941	0.370082
chr1	7941	8054	0.0
chr1	8054	8060	0.370082
chr1	8060	8084	0.740164
chr1	8084	8095	1.11025
chr1	8095	8099	0.740164
chr1	8099	8104	0.370082
chr1	8104	8116	0.740164
chr1	8116	8123	0.370082
chr1	8123	8145	0.740164
chr1	8145	8162	0.370082
chr1	8162	8202	0.0
chr1	8202	8242	0.370082
chr1	8242	8365	0.0
chr1	8365	8382	0.370082
chr1	8382	8388	0.740164
chr1	8388	8401	1.11025
chr1	8401	8406	1.48033
chr1	8406	8423	1.11025
chr1	8423	8427	0.370082
chr1	8427	8435	1.11025
chr1	8435	8447	0.740164
chr1	8447	8458	1.11025
chr1	8458	8459	0.740164
chr1	8459	8479	0.370082
chr1	8479	8490	0.0
chr1	8490	8518	0.370082
chr1	8518	8524	0.740164
chr1	8524	8531	1.11025
chr1	8531	8557	0.740164
chr1	8557	8565	1.11025
chr1	8565	8579	0.740164
chr1	8579	8580	1.11025
chr1	8580	8584	1.48033
chr1	8584	8586	1.85041
chr1	8586	8598	1.48033
chr1	8598	8612	1.11025
chr1	8612	8613	0.740164
chr1	8613	8616	1.48033
chr1	8616	8619	2.22049
chr1	8619	8620	2.59057
chr1	8620	8631	1.85041
chr1	8631	8648	2.22049
chr1	8648	8652	1.85041
chr1	8652	8653	1.48033
chr1	8653	8655	1.11025
chr1	8655	8656	0.740164
chr1	8656	8672	0.370082
chr1	8672	8686	0.0
chr1	8686	8719	0.370082
chr1	8719	8751	0.0
chr1	8751	8758	0.370082
chr1	8758	8772	0.740164
chr1	8772	8791	1.11025
chr1	8791	8798	0.740164
chr1	8798	8810	0.370082
chr1	8810	8835	0.0
chr1	8835	8841	0.370082
chr1	8841	8842	0.740164
chr1	8842	8851	1.11025
chr1	8851	8875	1.85041
chr1	8875	8876	2.22049
chr1	8876	8879	1.48033
chr1	8879	8882	1.85041
chr1	8882	8883	1.48033
chr1	8883	8888	1.85041
chr1	8888	8900	1.11025
chr1	8900	8916	1.48033
chr1	8916	8920	1.11025
chr1	8920	8923	0.740164
chr1	8923	8936	0.370082
chr1	8936	9003	0.0
chr1	9003	9033	0.370082
chr1	9033	9095	0.0
chr1	9095	9115	0.370082
chr1	9115	9122	1.11025
chr1	9122	9134	1.48033
chr1	9134	9140	1.11025
chr1	9140	9156	0.740164
chr1	9156	9161	0.370082
chr1	9161	9193	0.0
chr1	9193	9226	0.370082
chr1	9226	9230	0.0
chr1	9230	9258	0.370082
chr1	9258	9268	0.740164
chr1	9268	9294	0.370082
chr1	9294	9297	0.740164
chr1	9297	9320	0.370082
chr1	9320	9412	0.0
chr1	9412	9437	1.11025
chr1	9437	9442	1.48033
chr1	9442	9450	1.11025
chr1	9450	9452	1.48033
chr1	9452	9463	0.740164
chr1	9463	9477	1.11025
chr1	9477	9490	0.740164
chr1	9490	9504	0.370082
chr1	9504	9505	0.0
chr1	9505	9528	0.370082
chr1	9528	9533	0.740164
chr1	9533	9538	1.48033
chr1	9538	9549	1.11025
chr1	9549	9551	0.740164
chr1	9551	9554	1.11025
chr1	9554	9557	0.740164
chr1	9557	9563	0.370082
chr1	9563	9582	0.740164
chr1	9582	9587	0.370082
chr1	9587	9757	0.0
chr1	9757	9783	0.370082
chr1	9783	9793	0.740164
chr1	9793	9811	0.370082
chr1	9811	9868	0.0
chr1	9868	9898	0.370082
chr1	9898	9964	0.0
chr1	9964	9973	0.370082
chr1	9973	10004	0.740164
chr1	10004	10005	0.370082
chr1	10005	10006	1.11025
chr1	10006	10008	0.740164
chr1	10008	10042	1.11025
chr1	10042	10045	0.740164
chr1	10045	10069	0.0
chr1	10069	10077	0.370082
chr1	10077	10109	0.740164
chr1	10109	10116	0.370082
chr1	10116	10124	0.0
chr1	10124	10128	0.370082
chr1	10128	10137	0.740164
chr1	10137	10144	1.11025
chr1	10144	10163	1.48033
chr1	10163	10169	1.11025
chr1	10169	10177	0.740164
chr1	10177	10180	0.370082
chr1	10180	10185	1.11025
chr1	10185	10188	0.740164
chr1	10188	10205	1.11025
chr1	10205	10229	0.370082
chr1	10229	10519	0.0
chr1	10519	10560	0.370082
chr1	10560	10584	0.0
chr1	10584	10590	0.370082
chr1	10590	10595	0.740164
chr1	10595	10598	1.11025
chr1	10598	10602	1.85041
chr1	10602	10611	2.22049
chr1	10611	10619	2.59057
chr1	10619	10633	1.48033
chr1	10633	10634	1.11025
chr1	10634	10638	0.740164
chr1	10638	10647	0.370082
chr1	10647	10660	0.0
chr1	10660	10690	0.370082
chr1	10690	10692	0.740164
chr1	10692	10693	0.370082
chr1	10693	10705	0.740164
chr1	10705	10708	1.11025
chr1	10708	10726	1.48033
chr1	10726	10729	1.11025
chr1	10729	10744	0.740164
chr1	10744	10748	0.370082
chr1	10748	10750	0.0
chr1	10750	10755	0.370082
chr1	10755	10759	0.740164
chr1	10759	10791	1.11025
chr1	10791	10794	0.740164
chr1	10794	10798	0.370082
chr1	10798	10847	0.0
chr1	10847	10848	0.370082
chr1	10848	10852	0.740164
chr1	10852	10883	1.11025
chr1	10883	10887	0.740164
chr1	10887	10892	0.370082
chr1	10892	10971	0.0
chr1	10971	11001	0.370082
chr1	11001	11011	0.740164
chr1	11011	11034	0.370082
chr1	11034	11070	0.0
chr1	11070	11103	0.370082
chr1	11103	11135	0.0
chr1	11135	11146	0.740164
chr1	11146	11160	1.11025
chr1	11160	11170	0.370082
chr1	11170	11175	0.740164
chr1	11175	11186	1.48033
chr1	11186	11209	1.11025
chr1	11209	11210	0.740164
chr1	11210	11213	0.370082
chr1	11213	11224	0.0
chr1	11224	11226	0.370082
chr1	11226	11264	0.740164
chr1	11264	11265	1.11025
chr1	11265	11267	1.48033
chr1	11267	11298	1.11025
chr1	11298	11304	0.740164
chr1	11304	11385	0.0
chr1	11385	11426	0.370082
chr1	11426	11436	0.0
chr1	11436	11441	0.370082
chr1	11441	11444	1.11025
chr1	11444	11475	1.48033
chr1	11475	11481	1.11025
chr1	11481	11484	0.370082
chr1	11484	11515	0.0
chr1	11515	11550	0.370082
chr1	11550	11551	0.740164
chr1	11551	11555	1.11025
chr1	11555	11573	0.740164
chr1	11573	11578	0.370082
chr1	11578	11590	0.740164
chr1	11590	11619	0.370082
chr1	11619	11645	0.0
chr1	11645	11649	0.370082
chr1	11649	11650	0.740164
chr1	11650	11683	1.11025
chr1	11683	11685	1.48033
chr1	11685	11689	1.11025
chr1	11689	11690	0.740164
chr1	11690	11720	0.370082
chr1	11720	11769	0.0
chr1	11769	11809	0.370082
chr1	11809	11840	0.0
chr1	11840	11863	0.370082
chr1	11863	11880	0.740164
chr1	11880	11902	0.370082
chr1	11902	11967	0.0
chr1	11967	11973	0.370082
chr1	11973	11975	0.740164
chr1	11975	11976	1.11025
chr1	11976	11993	1.48033
chr1	11993	11995	1.85041
chr1	11995	11996	2.22049
chr1	11996	12000	2.96066
chr1	12000	12003	2.59057
chr1	12003	12004	2.96066
chr1	12004	12006	2.59057
chr1	12006	12007	2.22049
chr1	12007	12010	2.59057
chr1	12010	12014	2.96066
chr1	12014	12018	2.59057
chr1	12018	12019	2.96066
chr1	12019	12022	2.59057
chr1	12022	12027	2.96066
chr1	12027	12033	2.59057
chr1	12033	12037	2.22049
chr1	12037	12038	1.48033
chr1	12038	12039	1.85041
chr1	12039	12041	1.48033
chr1	12041	12043	1.11025
chr1	12043	12046	1.48033
chr1	12046	12050	1.85041
chr1	12050	12063	2.59057
chr1	12063	12071	2.22049
chr1	12071	12072	2.59057
chr1	12072	12073	2.22049
chr1	12073	12075	2.59057
chr1	12075	12076	2.96066
chr1	12076	12078	3.70082
chr1	12078	12079	3.33074
chr1	12079	12081	2.96066
chr1	12081	12082	2.22049
chr1	12082	12098	1.85041
chr1	12098	12099	1.48033
chr1	12099	12101	1.85041
chr1	12101	12103	1.48033
chr1	12103	12114	1.11025
chr1	12114	12116	0.740164
chr1	12116	12125	0.370082
chr1	12125	12130	0.0
chr1	12130	12137	0.370082
chr1	12137	12138	0.740164
chr1	12138	12142	1.11025
chr1	12142	12144	1.48033
chr1	12144	12148	1.85041
chr1	12148	12152	2.22049
chr1	12152	12165	1.85041
chr1	12165	12167	1.48033
chr1	12167	12176	1.11025
chr1	12176	12179	0.740164
chr1	12179	12182	1.11025
chr1	12182	12184	0.740164
chr1	12184	12190	0.370082
chr1	12190	12192	0.740164
chr1	12192	12220	1.11025
chr1	12220	12224	0.740164
chr1	12224	12226	1.11025
chr1	12226	12228	1.48033
chr1	12228	12230	1.85041
chr1	12230	12231	1.48033
chr1	12231	12233	2.59057
chr1	12233	12239	2.22049
chr1	12239	12242	2.59057
chr1	12242	12249	2.96066
chr1	12249	12257	3.33074
chr1	12257	12261	2.96066
chr1	12261	12267	2.59057
chr1	12267	12268	1.85041
chr1	12268	12271	1.48033
chr1	12271	12272	1.85041
chr1	12272	12276	1.48033
chr1	12276	12278	2.22049
chr1	12278	12283	1.85041
chr1	12283	12288	1.48033
chr1	12288	12289	1.85041
chr1	12289	12290	3.70082
chr1	12290	12293	3.33074
chr1	12293	12297	4.44099
chr1	12297	12300	5.18115
chr1	12300	12312	5.55123
chr1	12312	12313	4.81107
chr1	12313	12315	4.0709
chr1	12315	12318	3.33074
chr1	12318	12320	2.59057
chr1	12320	12325	1.85041
chr1	12325	12330	1.48033
chr1	12330	12332	1.11025
chr1	12332	12338	0.740164
chr1	12338	12353	0.370082
chr1	12353	12371	1.11025
chr1	12371	12373	0.740164
chr1	12373	12393	1.11025
chr1	12393	12398	0.740164
chr1	12398	12404	1.11025
chr1	12404	12405	1.48033
chr1	12405	12413	1.11025
chr1	12413	12414	1.48033
chr1	12414	12430	1.11025
chr1	12430	12439	1.48033
chr1	12439	12440	1.11025
chr1	12440	12443	1.48033
chr1	12443	12448	1.11025
chr1	12448	12460	1.48033
chr1	12460	12471	1.11025
chr1	12471	12473	0.740164
chr1	12473	12482	0.370082
chr1	12482	12484	0.0
chr1	12484	12485	0.370082
chr1	12485	12491	0.740164
chr1	12491	12493	1.11025
chr1	12493	12494	1.48033
chr1	12494	12502	1.85041
chr1	12502	12503	2.96066
chr1	12503	12505	3.33074
chr1	12505	12507	3.70082
chr1	12507	12509	4.81107
chr1	12509	12523	5.55123
chr1	12523	12524	5.18115
chr1	12524	12525	5.92131
chr1	12525	12529	6.2914
chr1	12529	12531	5.92131
chr1	12531	12533	5.55123
chr1	12533	12534	5.18115
chr1	12534	12536	4.81107
chr1	12536	12537	4.44099
chr1	12537	12540	4.0709
chr1	12540	12541	4.44099
chr1	12541	12543	4.0709
chr1	12543	12544	3.33074
chr1	12544	12546	2.96066
chr1	12546	12548	2.22049
chr1	12548	12563	1.85041
chr1	12563	12565	1.11025
chr1	12565	12584	0.370082
chr1	12584	12598	0.740164
chr1	12598	12605	0.370082
chr1	12605	12607	0.740164
chr1	12607	12609	1.11025
chr1	12609	12616	1.48033
chr1	12616	12618	1.11025
chr1	12618	12624	3.33074
chr1	12624	12626	3.70082
chr1	12626	12632	4.0709
chr1	12632	12633	5.92131
chr1	12633	12634	5.55123
chr1	12634	12635	6.66148
chr1	12635	12636	6.2914
chr1	12636	12638	6.66148
chr1	12638	12640	7.03156
chr1	12640	12642	7.77172
chr1	12642	12644	9.25205
chr1	12644	12645	9.99222
chr1	12645	12647	11.4725
chr1	12647	12649	11.1025
chr1	12649	12654	11.4725
chr1	12654	12658	11.1025
chr1	12658	12659	10.7324
chr1	12659	12661	9.99222
chr1	12661	12663	10.7324
chr1	12663	12664	9.99222
chr1	12664	12668	9.62214
chr1	12668	12670	9.25205
chr1	12670	12672	8.88197
chr1	12672	12676	8.14181
chr1	12676	12681	7.40164
chr1	12681	12682	6.66148
chr1	12682	12683	5.55123
chr1	12683	12684	5.92131
chr1	12684	12688	4.0709
chr1	12688	12691	2.96066
chr1	12691	12694	3.33074
chr1	12694	12699	3.70082
chr1	12699	12700	3.33074
chr1	12700	12701	2.96066
chr1	12701	12706	3.33074
chr1	12706	12711	2.59057
chr1	12711	12712	2.96066
chr1	12712	12713	3.33074
chr1	12713	12714	2.96066
chr1	12714	12720	2.59057
chr1	12720	12723	2.96066
chr1	12723	12724	2.59057
chr1	12724	12727	2.96066
chr1	12727	12732	3.70082
chr1	12732	12736	3.33074
chr1	12736	12740	3.70082
chr1	12740	12747	3.33074
chr1	12747	12749	2.59057
chr1	12749	12750	2.22049
chr1	12750	12755	1.85041
chr1	12755	12759	1.48033
chr1	12759	12763	1.11025
chr1	12763	12766	0.740164
chr1	12766	12773	1.48033
chr1	12773	12779	1.11025
chr1	12779	12793	1.48033
chr1	12793	12794	1.85041
chr1	12794	12798	2.22049
chr1	12798	12799	1.85041
chr1	12799	12803	2.22049
chr1	12803	12806	1.85041
chr1	12806	12816	1.48033
chr1	12816	12818	1.85041
chr1	12818	12826	1.48033
chr1	12826	12830	1.85041
chr1	12830	12833	2.22049
chr1	12833	12835	1.85041
chr1	12835	12839	1.48033
chr1	12839	12846	1.11025
chr1	12846	12847	1.48033
chr1	12847	12855	1.85041
chr1	12855	12856	2.22049
chr1	12856	12859	1.85041
chr1	12859	12860	2.59057
chr1	12860	12861	3.33074
chr1	12861	12866	3.70082
chr1	12866	12870	3.33074
chr1	12870	12876	2.96066
chr1	12876	12879	3.33074
chr1	12879	12882	2.22049
chr1	12882	12886	1.85041
chr1	12886	12899	1.48033
chr1	12899	12901	0.740164
chr1	12901	12907	0.370082
chr1	12907	12910	0.0
chr1	12910	12945	0.370082
chr1	12945	12950	0.740164
chr1	12950	12977	0.370082
chr1	12977	13014	0.0
chr1	13014	13025	0.740164
chr1	13025	13032	1.48033
chr1	13032	13040	1.85041
chr1	13040	13063	1.11025
chr1	13063	13064	0.740164
chr1	13064	13100	0.0
chr1	13100	13137	0.370082
chr1	13137	13140	0.740164
chr1	13140	13163	0.370082
chr1	13163	13177	0.740164
chr1	13177	13178	1.11025
chr1	13178	13196	0.740164
chr1	13196	13201	1.11025
chr1	13201	13212	0.740164
chr1	13212	13227	0.370082
chr1	13227	13234	0.740164
chr1	13234	13259	0.370082
chr1	13259	13267	0.740164
chr1	13267	13299	0.370082
chr1	13299	13317	0.0
chr1	13317	13353	0.370082
chr1	13353	13393	0.0
chr1	13393	13408	0.370082
chr1	13408	13434	0.740164
chr1	13434	13445	0.370082
chr1	13445	13471	0.0
chr1	13471	13490	0.370082
chr1	13490	13492	0.740164
chr1	13492	13493	1.11025
chr1	13493	13508	1.48033
chr1	13508	13511	1.85041
chr1	13511	13514	1.48033
chr1	13514	13517	2.22049
chr1	13517	13520	2.59057
chr1	13520	13526	2.96066
chr1	13526	13527	3.33074
chr1	13527	13529	2.96066
chr1	13529	13530	2.59057
chr1	13530	13533	2.96066
chr1	13533	13548	2.59057
chr1	13548	13555	1.48033
chr1	13555	13556	1.11025
chr1	13556	13569	0.740164
chr1	13569	13571	1.11025
chr1	13571	13579	0.740164
chr1	13579	13595	1.11025
chr1	13595	13596	0.740164
chr1	13596	13597	1.11025
chr1	13597	13610	1.85041
chr1	13610	13619	1.48033
chr1	13619	13620	1.85041
chr1	13620	13622	1.48033
chr1	13622	13624	1.85041
chr1	13624	13625	2.22049
chr1	13625	13626	2.59057
chr1	13626	13628	2.96066
chr1	13628	13630	3.33074
chr1	13630	13637	2.96066
chr1	13637	13644	2.22049
chr1	13644	13654	1.85041
chr1	13654	13656	1.11025
chr1	13656	13658	0.740164
chr1	13658	13697	0.370082
chr1	13697	13817	0.0
chr1	13817	13837	0.370082
chr1	13837	13847	0.740164
chr1	13847	13851	1.11025
chr1	13851	13864	1.48033
chr1	13864	13869	1.85041
chr1	13869	13883	1.48033
chr1	13883	13884	1.11025
chr1	13884	13998	0.0
chr1	13998	14027	0.370082
chr1	14027	14045	0.0
chr1	14045	14076	0.370082
chr1	14076	14147	0.0
chr1	14147	14157	0.370082
chr1	14157	14176	0.740164
chr1	14176	14187	1.11025
chr1	14187	14192	0.740164
chr1	14192	14215	0.370082
chr1	14215	14355	0.0
chr1	14355	14392	0.370082
chr1	14392	14417	0.0
chr1	14417	14448	0.370082
chr1	14448	14449	0.0
chr1	14449	14489	0.370082
chr1	14489	14644	0.0
chr1	14644	14649	0.740164
chr1	14649	14650	1.11025
chr1	14650	14674	1.48033
chr1	14674	14679	1.11025
chr1	14679	14688	0.370082
chr1	14688	15000	0.0
chr1	15000	15010	0.370082
chr1	15010	15030	0.740164
chr1	15030	15040	0.370082
chr1	15040	15142	0.0
chr1	15142	15148	0.370082
chr1	15148	15153	0.740164
chr1	15153	15182	1.11025
chr1	15182	15184	0.740164
chr1	15184	15193	0.370082
chr1	15193	15195	0.0
chr1	15195	15225	0.370082
chr1	15225	15297	0.0
chr1	15297	15337	0.370082
chr1	15337	15364	0.0
chr1	15364	15403	0.370082
chr1	15403	15552	0.0
chr1	15552	15591	0.370082
chr1	15591	15592	0.0
chr1	15592	15617	0.370082
chr1	15617	15622	0.740164
chr1	15622	15626	1.11025
chr1	15626	15632	0.740164
chr1	15632	15634	1.11025
chr1	15634	15658	1.48033
chr1	15658	15660	1.11025
chr1	15660	15662	0.740164
chr1	15662	15664	0.370082
chr1	15664	15670	0.740164
chr1	15670	15701	0.370082
chr1	15701	15704	0.0
chr1	15704	15730	0.370082
chr1	15730	15739	0.0
chr1	15739	15779	0.370082
chr1	15779	15815	0.0
chr1	15815	15855	0.370082
chr1	15855	15876	0.0
chr1	15876	15913	0.370082
chr1	15913	15914	1.11025
chr1	15914	15916	1.85041
chr1	15916	15945	1.48033
chr1	15945	15950	1.11025
chr1	15950	16098	0.0
chr1	16098	16138	0.370082
chr1	16138	16139	0.0
chr1	16139	16157	0.370082
chr1	16157	16163	0.740164
chr1	16163	16180	0.370082
chr1	16180	16182	0.740164
chr1	16182	16187	1.11025
chr1	16187	16196	1.48033
chr1	16196	16210	1.11025
chr1	16210	16217	0.740164
chr1	16217	16219	0.370082
chr1	16219	16254	0.0
chr1	16254	16267	0.370082
chr1	16267	16293	0.740164
chr1	16293	16306	0.370082
chr1	16306	16409	0.0
chr1	16409	16411	0.370082
chr1	16411	16413	0.740164
chr1	16413	16414	1.11025
chr1	16414	16416	1.48033
chr1	16416	16428	1.85041
chr1	16428	16431	2.22049
chr1	16431	16441	2.59057
chr1	16441	16449	2.96066
chr1	16449	16451	2.59057
chr1	16451	16454	1.48033
chr1	16454	16467	1.11025
chr1	16467	16471	0.740164
chr1	16471	16473	0.370082
chr1	16473	16565	0.0
chr1	16565	16604	0.370082
chr1	16604	16661	0.0
chr1	16661	16662	0.370082
chr1	16662	16664	0.740164
chr1	16664	16669	1.11025
chr1	16669	16685	1.85041
chr1	16685	16688	1.48033
chr1	16688	16692	1.11025
chr1	16692	16704	0.740164
chr1	16704	16758	0.0
chr1	16758	16763	0.370082
chr1	16763	16788	0.740164
chr1	16788	16799	0.370082
chr1	16799	16804	0.0
chr1	16804	16816	0.370082
chr1	16816	16843	0.740164
chr1	16843	16845	0.370082
chr1	16845	17059	0.0
chr1	17059	17060	0.370082
chr1	17060	17079	0.740164
chr1	17079	17082	1.11025
chr1	17082	17087	1.48033
chr1	17087	17099	1.11025
chr1	17099	17117	0.740164
chr1	17117	17122	0.370082
chr1	17122	17144	0.0
chr1	17144	17145	0.370082
chr1	17145	17147	0.740164
chr1	17147	17154	1.11025
chr1	17154	17182	1.48033
chr1	17182	17183	2.22049
chr1	17183	17184	1.85041
chr1	17184	17185	1.48033
chr1	17185	17194	1.11025
chr1	17194	17222	0.740164
chr1	17222	17329	0.0
chr1	17329	17410	0.370082
chr1	17410	17471	0.0
chr1	17471	17477	0.370082
chr1	17477	17496	0.740164
chr1	17496	17497	0.370082
chr1	17497	17510	0.740164
chr1	17510	17512	1.11025
chr1	17512	17517	0.740164
chr1	17517	17590	0.370082
chr1	17590	17616	0.0
chr1	17616	17651	0.370082
chr1	17651	17747	0.0
chr1	17747	17788	0.370082
chr1	17788	17790	0.0
chr1	17790	17799	0.370082
chr1	17799	17830	0.740164
chr1	17830	17835	0.370082
chr1	17835	17840	0.0
chr1	17840	17868	0.370082
chr1	17868	17887	0.0
chr1	17887	17888	0.370082
chr1	17888	17891	0.740164
chr1	17891	17894	1.11025
chr1	17894	17896	1.48033
chr1	17896	17902	1.85041
chr1	17902	17914	2.22049
chr1	17914	17920	2.59057
chr1	17920	17927	1.85041
chr1	17927	17928	1.48033
chr1	17928	17930	1.11025
chr1	17930	17933	1.85041
chr1	17933	17935	1.48033
chr1	17935	17942	1.85041
chr1	17942	17953	1.48033
chr1	17953	17959	1.11025
chr1	17959	17960	0.740164
chr1	17960	17969	1.11025
chr1	17969	17973	0.740164
chr1	17973	18001	0.370082
chr1	18001	18029	0.0
chr1	18029	18030	0.370082
chr1	18030	18031	0.740164
chr1	18031	18043	1.11025
chr1	18043	18069	1.48033
chr1	18069	18070	1.11025
chr1	18070	18071	0.740164
chr1	18071	18073	0.370082
chr1	18073	18098	0.740164
chr1	18098	18100	0.370082
chr1	18100	18114	1.11025
chr1	18114	18134	0.740164
chr1	18134	18138	0.370082
chr1	18138	18180	0.0
chr1	18180	18220	0.370082
chr1	18220	18224	0.0
chr1	18224	18225	0.370082
chr1	18225	18226	0.740164
chr1	18226	18230	1.11025
chr1	18230	18260	1.48033
chr1	18260	18264	0.740164
chr1	18264	18281	0.0
chr1	18281	18320	0.370082
chr1	18320	18443	0.0
chr1	18443	18444	0.370082
chr1	18444	18445	0.740164
chr1	18445	18481	1.11025
chr1	18481	18482	0.740164
chr1	18482	18484	0.370082
chr1	18484	18497	0.0
chr1	18497	18504	0.370082
chr1	18504	18523	0.740164
chr1	18523	18576	0.370082
chr1	18576	18582	0.0
chr1	18582	18603	0.370082
chr1	18603	18615	0.0
chr1	18615	18631	0.370082
chr1	18631	18633	0.740164
chr1	18633	18651	1.11025
chr1	18651	18671	0.740164
chr1	18671	18685	0.370082
chr1	18685	18698	0.740164
chr1	18698	18726	0.370082
chr1	18726	18781	0.0
chr1	18781	18793	0.370082
chr1	18793	18814	0.740164
chr1	18814	18815	0.370082
chr1	18815	18816	0.740164
chr1	18816	18828	1.11025
chr1	18828	18854	0.740164
chr1	18854	18856	0.370082
chr1	18856	18904	0.0
chr1	18904	18944	0.370082
chr1	18944	19006	0.0
chr1	19006	19009	0.370082
chr1	19009	19038	0.740164
chr1	19038	19047	1.11025
chr1	19047	19078	0.370082
chr1	19078	19146	0.0
chr1	19146	19163	0.370082
chr1	19163	19185	0.740164
chr1	19185	19195	0.370082
chr1	19195	19203	0.740164
chr1	19203	19211	0.370082
chr1	19211	19234	0.740164
chr1	19234	19238	0.370082
chr1	19238	19250	0.740164
chr1	19250	19270	0.370082
chr1	19270	19280	0.0
