# Supplementary material for: Structural modularity of the XIST ribonucleoprotein complex
Source: Nat Commun. 2020 Dec 2;11:6163. doi: 10.1038/s41467-020-20040-3 (PMC7710737; doi:10.1038/s41467-020-20040-3)
Supplement: Supplementary file 6 — Source Data [file 41467_2020_20040_MOESM6_ESM.zip › sourcedata/fig2efgi/K562_HNRNPU_1_neg_XIST_1_hsXIST.bedgraph]

chr1	0	56	0.0
chr1	56	63	0.0691614
chr1	63	87	0.138323
chr1	87	94	0.0691614
chr1	94	115	0.0
chr1	115	116	0.138323
chr1	116	136	0.207484
chr1	136	145	0.138323
chr1	145	163	0.0691614
chr1	163	193	0.0
chr1	193	219	0.0691614
chr1	219	236	0.138323
chr1	236	242	0.0691614
chr1	242	296	0.0
chr1	296	306	0.0691614
chr1	306	342	0.138323
chr1	342	344	0.207484
chr1	344	354	0.138323
chr1	354	363	0.0691614
chr1	363	364	0.138323
chr1	364	365	0.207484
chr1	365	368	0.138323
chr1	368	376	0.276646
chr1	376	388	0.345807
chr1	388	409	0.276646
chr1	409	411	0.207484
chr1	411	451	0.0691614
chr1	451	454	0.138323
chr1	454	456	0.0691614
chr1	456	475	0.138323
chr1	475	480	0.0691614
chr1	480	496	0.0
chr1	496	497	0.138323
chr1	497	516	0.207484
chr1	516	519	0.138323
chr1	519	529	0.207484
chr1	529	530	0.138323
chr1	530	552	0.0691614
chr1	552	604	0.0
chr1	604	657	0.0691614
chr1	657	658	0.138323
chr1	658	671	0.207484
chr1	671	680	0.138323
chr1	680	696	0.0
chr1	696	721	0.0691614
chr1	721	730	0.138323
chr1	730	740	0.0691614
chr1	740	741	0.276646
chr1	741	742	0.345807
chr1	742	743	0.276646
chr1	743	751	0.345807
chr1	751	773	0.414969
chr1	773	774	0.276646
chr1	774	777	0.207484
chr1	777	784	0.0691614
chr1	784	785	0.138323
chr1	785	788	0.207484
chr1	788	791	0.138323
chr1	791	799	0.207484
chr1	799	801	0.276646
chr1	801	803	0.414969
chr1	803	804	0.345807
chr1	804	819	0.414969
chr1	819	822	0.345807
chr1	822	825	0.414969
chr1	825	826	0.48413
chr1	826	827	0.622453
chr1	827	831	0.691614
chr1	831	832	0.760776
chr1	832	838	0.691614
chr1	838	839	0.622453
chr1	839	840	0.691614
chr1	840	841	0.760776
chr1	841	843	0.829937
chr1	843	845	1.03742
chr1	845	847	1.10658
chr1	847	848	1.17574
chr1	848	850	1.10658
chr1	850	858	1.03742
chr1	858	860	1.10658
chr1	860	865	1.17574
chr1	865	867	1.10658
chr1	867	868	0.760776
chr1	868	869	0.691614
chr1	869	870	0.622453
chr1	870	877	0.553291
chr1	877	883	0.414969
chr1	883	885	0.345807
chr1	885	889	0.414969
chr1	889	891	0.345807
chr1	891	899	0.276646
chr1	899	903	0.345807
chr1	903	906	0.414969
chr1	906	907	0.48413
chr1	907	908	0.622453
chr1	908	909	0.760776
chr1	909	912	0.829937
chr1	912	913	0.899099
chr1	913	914	1.24491
chr1	914	915	1.38323
chr1	915	916	1.52155
chr1	916	917	1.65987
chr1	917	918	1.72904
chr1	918	919	1.65987
chr1	919	920	1.7982
chr1	920	921	1.86736
chr1	921	922	2.00568
chr1	922	924	2.07484
chr1	924	925	2.144
chr1	925	926	2.35149
chr1	926	928	2.48981
chr1	928	929	2.55897
chr1	929	932	2.62813
chr1	932	933	2.6973
chr1	933	936	2.62813
chr1	936	937	2.55897
chr1	937	938	2.76646
chr1	938	939	3.0431
chr1	939	944	3.11226
chr1	944	946	3.0431
chr1	946	947	2.97394
chr1	947	948	3.0431
chr1	948	950	2.90478
chr1	950	951	3.0431
chr1	951	952	2.90478
chr1	952	953	2.83562
chr1	953	954	2.62813
chr1	954	956	2.42065
chr1	956	957	2.55897
chr1	957	958	2.00568
chr1	958	960	2.07484
chr1	960	963	2.144
chr1	963	964	2.21317
chr1	964	966	2.07484
chr1	966	967	1.86736
chr1	967	969	1.93652
chr1	969	970	2.00568
chr1	970	971	2.07484
chr1	971	972	2.144
chr1	972	973	2.35149
chr1	973	974	2.28233
chr1	974	975	2.35149
chr1	975	976	2.48981
chr1	976	977	2.35149
chr1	977	978	2.62813
chr1	978	980	2.6973
chr1	980	983	2.62813
chr1	983	984	2.90478
chr1	984	985	3.59639
chr1	985	986	3.80388
chr1	986	987	3.87304
chr1	987	989	4.08052
chr1	989	990	4.28801
chr1	990	991	4.63382
chr1	991	992	4.91046
chr1	992	993	5.11795
chr1	993	994	6.70866
chr1	994	996	6.77782
chr1	996	997	6.91614
chr1	997	998	6.9853
chr1	998	999	7.05447
chr1	999	1001	7.12363
chr1	1001	1002	7.40027
chr1	1002	1003	7.60776
chr1	1003	1004	7.81524
chr1	1004	1005	8.36853
chr1	1005	1006	9.12931
chr1	1006	1007	9.75176
chr1	1007	1008	10.4434
chr1	1008	1009	10.7892
chr1	1009	1010	11.55
chr1	1010	1011	11.9649
chr1	1011	1012	12.1724
chr1	1012	1013	12.4491
chr1	1013	1014	12.864
chr1	1014	1015	12.9332
chr1	1015	1016	13.3482
chr1	1016	1017	13.6248
chr1	1017	1019	13.4865
chr1	1019	1020	13.5556
chr1	1020	1021	13.279
chr1	1021	1022	13.4865
chr1	1022	1023	13.279
chr1	1023	1024	12.864
chr1	1024	1025	12.7257
chr1	1025	1026	11.9649
chr1	1026	1027	11.6883
chr1	1027	1028	11.2042
chr1	1028	1029	10.6509
chr1	1029	1031	10.5125
chr1	1031	1032	10.3051
chr1	1032	1033	9.61344
chr1	1033	1034	9.40596
chr1	1034	1035	9.26763
chr1	1035	1036	8.85266
chr1	1036	1037	8.09189
chr1	1037	1038	7.60776
chr1	1038	1039	5.80956
chr1	1039	1040	5.04878
chr1	1040	1041	4.63382
chr1	1041	1042	4.49549
chr1	1042	1044	4.42633
chr1	1044	1046	4.28801
chr1	1046	1047	3.80388
chr1	1047	1048	3.73472
chr1	1048	1049	3.52723
chr1	1049	1050	3.18143
chr1	1050	1051	2.55897
chr1	1051	1052	2.35149
chr1	1052	1054	1.93652
chr1	1054	1055	1.65987
chr1	1055	1056	1.59071
chr1	1056	1057	1.31407
chr1	1057	1058	1.24491
chr1	1058	1059	1.03742
chr1	1059	1061	1.10658
chr1	1061	1062	1.03742
chr1	1062	1063	0.96826
chr1	1063	1064	0.899099
chr1	1064	1066	0.760776
chr1	1066	1067	0.691614
chr1	1067	1068	0.760776
chr1	1068	1071	0.829937
chr1	1071	1072	0.899099
chr1	1072	1073	1.10658
chr1	1073	1074	1.38323
chr1	1074	1075	1.72904
chr1	1075	1077	1.7982
chr1	1077	1078	1.86736
chr1	1078	1079	1.93652
chr1	1079	1081	2.144
chr1	1081	1082	2.28233
chr1	1082	1083	2.35149
chr1	1083	1086	2.42065
chr1	1086	1087	2.48981
chr1	1087	1092	2.35149
chr1	1092	1093	2.55897
chr1	1093	1095	2.76646
chr1	1095	1097	2.83562
chr1	1097	1098	2.6973
chr1	1098	1099	2.55897
chr1	1099	1100	2.83562
chr1	1100	1101	2.90478
chr1	1101	1102	3.66556
chr1	1102	1103	4.28801
chr1	1103	1104	4.8413
chr1	1104	1107	4.91046
chr1	1107	1108	4.97962
chr1	1108	1109	5.46375
chr1	1109	1110	5.53291
chr1	1110	1111	5.60208
chr1	1111	1112	5.7404
chr1	1112	1117	5.80956
chr1	1117	1118	5.7404
chr1	1118	1119	5.80956
chr1	1119	1120	5.67124
chr1	1120	1122	5.53291
chr1	1122	1123	4.97962
chr1	1123	1124	4.91046
chr1	1124	1125	4.8413
chr1	1125	1126	4.77214
chr1	1126	1127	4.21885
chr1	1127	1128	3.80388
chr1	1128	1129	3.52723
chr1	1129	1130	3.45807
chr1	1130	1131	3.52723
chr1	1131	1132	3.73472
chr1	1132	1133	3.80388
chr1	1133	1134	3.73472
chr1	1134	1135	3.80388
chr1	1135	1137	3.52723
chr1	1137	1139	3.59639
chr1	1139	1140	3.11226
chr1	1140	1141	3.0431
chr1	1141	1143	2.90478
chr1	1143	1144	2.6973
chr1	1144	1147	2.76646
chr1	1147	1148	2.48981
chr1	1148	1149	2.21317
chr1	1149	1150	2.00568
chr1	1150	1151	2.07484
chr1	1151	1152	1.86736
chr1	1152	1153	3.0431
chr1	1153	1154	3.11226
chr1	1154	1157	3.0431
chr1	1157	1158	3.11226
chr1	1158	1159	3.25059
chr1	1159	1160	3.9422
chr1	1160	1161	4.21885
chr1	1161	1162	4.28801
chr1	1162	1163	4.42633
chr1	1163	1165	4.49549
chr1	1165	1166	4.91046
chr1	1166	1167	5.04878
chr1	1167	1169	5.39459
chr1	1169	1170	5.53291
chr1	1170	1171	5.87872
chr1	1171	1172	6.29369
chr1	1172	1173	6.70866
chr1	1173	1174	6.91614
chr1	1174	1175	7.05447
chr1	1175	1176	7.33111
chr1	1176	1177	7.26195
chr1	1177	1178	7.33111
chr1	1178	1179	7.5386
chr1	1179	1180	7.60776
chr1	1180	1181	7.8844
chr1	1181	1182	8.02273
chr1	1182	1183	8.29937
chr1	1183	1184	8.23021
chr1	1184	1185	8.16105
chr1	1185	1187	8.09189
chr1	1187	1189	7.46943
chr1	1189	1190	7.5386
chr1	1190	1191	7.46943
chr1	1191	1193	7.12363
chr1	1193	1194	6.57034
chr1	1194	1196	6.36285
chr1	1196	1197	6.22453
chr1	1197	1198	6.29369
chr1	1198	1199	6.08621
chr1	1199	1200	5.32543
chr1	1200	1201	5.11795
chr1	1201	1203	4.8413
chr1	1203	1204	5.32543
chr1	1204	1205	6.43201
chr1	1205	1206	6.9853
chr1	1206	1207	6.50117
chr1	1207	1208	6.36285
chr1	1208	1209	6.15537
chr1	1209	1210	6.08621
chr1	1210	1211	5.94788
chr1	1211	1212	6.01705
chr1	1212	1213	5.80956
chr1	1213	1214	5.94788
chr1	1214	1216	5.87872
chr1	1216	1217	5.11795
chr1	1217	1218	5.25627
chr1	1218	1219	5.18711
chr1	1219	1221	5.60208
chr1	1221	1222	5.94788
chr1	1222	1223	6.22453
chr1	1223	1224	6.29369
chr1	1224	1225	6.08621
chr1	1225	1226	5.94788
chr1	1226	1227	5.87872
chr1	1227	1228	5.80956
chr1	1228	1229	5.7404
chr1	1229	1230	5.80956
chr1	1230	1231	5.7404
chr1	1231	1232	5.67124
chr1	1232	1233	5.60208
chr1	1233	1234	5.67124
chr1	1234	1235	5.53291
chr1	1235	1236	5.67124
chr1	1236	1237	5.32543
chr1	1237	1238	5.25627
chr1	1238	1239	5.18711
chr1	1239	1240	4.97962
chr1	1240	1242	4.91046
chr1	1242	1244	5.11795
chr1	1244	1245	4.77214
chr1	1245	1246	4.70298
chr1	1246	1247	4.42633
chr1	1247	1248	4.21885
chr1	1248	1249	4.08052
chr1	1249	1250	3.87304
chr1	1250	1251	3.9422
chr1	1251	1252	4.08052
chr1	1252	1253	3.59639
chr1	1253	1254	3.80388
chr1	1254	1255	4.08052
chr1	1255	1257	4.01136
chr1	1257	1258	3.87304
chr1	1258	1259	3.80388
chr1	1259	1260	3.66556
chr1	1260	1262	3.59639
chr1	1262	1263	3.45807
chr1	1263	1264	3.59639
chr1	1264	1266	3.52723
chr1	1266	1267	3.31975
chr1	1267	1270	3.0431
chr1	1270	1272	3.11226
chr1	1272	1273	3.18143
chr1	1273	1274	3.11226
chr1	1274	1275	3.0431
chr1	1275	1276	3.11226
chr1	1276	1277	3.18143
chr1	1277	1279	3.25059
chr1	1279	1281	3.11226
chr1	1281	1282	3.25059
chr1	1282	1283	3.38891
chr1	1283	1284	3.52723
chr1	1284	1285	4.35717
chr1	1285	1286	4.56465
chr1	1286	1287	4.91046
chr1	1287	1288	4.77214
chr1	1288	1289	4.8413
chr1	1289	1290	4.91046
chr1	1290	1291	4.8413
chr1	1291	1295	5.04878
chr1	1295	1296	4.70298
chr1	1296	1298	4.91046
chr1	1298	1299	4.8413
chr1	1299	1300	4.70298
chr1	1300	1302	4.8413
chr1	1302	1303	4.91046
chr1	1303	1304	4.8413
chr1	1304	1305	5.04878
chr1	1305	1306	4.91046
chr1	1306	1308	4.8413
chr1	1308	1309	4.70298
chr1	1309	1310	4.97962
chr1	1310	1312	4.91046
chr1	1312	1313	4.8413
chr1	1313	1314	5.11795
chr1	1314	1315	4.97962
chr1	1315	1316	5.11795
chr1	1316	1319	5.25627
chr1	1319	1320	5.18711
chr1	1320	1321	5.11795
chr1	1321	1322	5.04878
chr1	1322	1324	4.97962
chr1	1324	1325	5.18711
chr1	1325	1326	5.53291
chr1	1326	1328	4.97962
chr1	1328	1330	4.56465
chr1	1330	1331	4.70298
chr1	1331	1333	5.39459
chr1	1333	1334	5.7404
chr1	1334	1335	6.29369
chr1	1335	1336	6.84698
chr1	1336	1337	7.33111
chr1	1337	1338	7.60776
chr1	1338	1339	7.67692
chr1	1339	1340	7.8844
chr1	1340	1341	8.16105
chr1	1341	1342	8.64518
chr1	1342	1343	9.26763
chr1	1343	1344	10.0284
chr1	1344	1345	10.4434
chr1	1345	1346	10.72
chr1	1346	1347	10.9967
chr1	1347	1348	11.4116
chr1	1348	1349	11.7574
chr1	1349	1350	13.1407
chr1	1350	1351	13.6248
chr1	1351	1353	13.7631
chr1	1353	1354	14.2473
chr1	1354	1355	14.4547
chr1	1355	1356	14.7314
chr1	1356	1357	14.8697
chr1	1357	1358	15.008
chr1	1358	1359	15.2155
chr1	1359	1360	15.423
chr1	1360	1361	15.7688
chr1	1361	1362	15.6305
chr1	1362	1363	15.6996
chr1	1363	1364	15.4922
chr1	1364	1365	15.6305
chr1	1365	1366	15.6996
chr1	1366	1368	15.6305
chr1	1368	1369	15.423
chr1	1369	1371	15.1464
chr1	1371	1372	14.3164
chr1	1372	1373	14.2473
chr1	1373	1374	13.7631
chr1	1374	1375	13.0715
chr1	1375	1376	12.9332
chr1	1376	1377	12.4491
chr1	1377	1378	11.135
chr1	1378	1379	10.9275
chr1	1379	1380	10.5817
chr1	1380	1381	10.0976
chr1	1381	1382	9.33679
chr1	1382	1383	8.50686
chr1	1383	1384	7.95357
chr1	1384	1385	7.33111
chr1	1385	1387	7.05447
chr1	1387	1388	6.70866
chr1	1388	1389	6.36285
chr1	1389	1390	5.67124
chr1	1390	1391	5.53291
chr1	1391	1393	5.25627
chr1	1393	1394	5.18711
chr1	1394	1395	4.91046
chr1	1395	1396	4.08052
chr1	1396	1397	3.38891
chr1	1397	1398	3.0431
chr1	1398	1399	2.55897
chr1	1399	1400	2.35149
chr1	1400	1401	2.144
chr1	1401	1402	2.00568
chr1	1402	1403	1.7982
chr1	1403	1405	1.59071
chr1	1405	1406	1.65987
chr1	1406	1407	1.59071
chr1	1407	1408	1.65987
chr1	1408	1410	1.59071
chr1	1410	1412	1.65987
chr1	1412	1413	1.59071
chr1	1413	1414	1.52155
chr1	1414	1415	1.59071
chr1	1415	1416	1.65987
chr1	1416	1417	1.59071
chr1	1417	1418	1.45239
chr1	1418	1419	1.38323
chr1	1419	1420	1.10658
chr1	1420	1421	1.31407
chr1	1421	1422	1.45239
chr1	1422	1424	1.52155
chr1	1424	1425	1.65987
chr1	1425	1426	1.45239
chr1	1426	1427	1.52155
chr1	1427	1428	1.65987
chr1	1428	1430	1.72904
chr1	1430	1431	1.7982
chr1	1431	1432	1.93652
chr1	1432	1433	2.00568
chr1	1433	1434	1.93652
chr1	1434	1435	2.00568
chr1	1435	1436	2.07484
chr1	1436	1437	2.35149
chr1	1437	1438	2.28233
chr1	1438	1439	2.48981
chr1	1439	1440	2.83562
chr1	1440	1441	3.31975
chr1	1441	1442	3.45807
chr1	1442	1443	3.73472
chr1	1443	1444	4.21885
chr1	1444	1445	4.42633
chr1	1445	1446	4.8413
chr1	1446	1448	5.25627
chr1	1448	1449	5.46375
chr1	1449	1450	5.39459
chr1	1450	1451	5.7404
chr1	1451	1452	7.19279
chr1	1452	1453	8.16105
chr1	1453	1454	8.85266
chr1	1454	1455	8.99099
chr1	1455	1456	9.12931
chr1	1456	1457	9.47512
chr1	1457	1460	9.26763
chr1	1460	1461	9.54428
chr1	1461	1463	9.89009
chr1	1463	1464	9.82092
chr1	1464	1465	10.0284
chr1	1465	1466	9.89009
chr1	1466	1467	9.82092
chr1	1467	1468	9.6826
chr1	1468	1470	9.33679
chr1	1470	1471	9.19847
chr1	1471	1473	9.26763
chr1	1473	1474	8.99099
chr1	1474	1475	8.71434
chr1	1475	1477	8.4377
chr1	1477	1478	8.23021
chr1	1478	1480	8.16105
chr1	1480	1481	8.09189
chr1	1481	1482	7.8844
chr1	1482	1483	7.81524
chr1	1483	1484	7.33111
chr1	1484	1485	6.22453
chr1	1485	1486	5.11795
chr1	1486	1487	4.63382
chr1	1487	1488	3.73472
chr1	1488	1489	3.45807
chr1	1489	1490	3.0431
chr1	1490	1491	2.76646
chr1	1491	1492	2.55897
chr1	1492	1493	2.42065
chr1	1493	1494	2.48981
chr1	1494	1496	2.42065
chr1	1496	1497	2.35149
chr1	1497	1499	2.42065
chr1	1499	1500	1.86736
chr1	1500	1501	1.52155
chr1	1501	1502	1.65987
chr1	1502	1503	2.07484
chr1	1503	1505	2.00568
chr1	1505	1506	2.07484
chr1	1506	1508	2.144
chr1	1508	1509	2.28233
chr1	1509	1510	2.48981
chr1	1510	1511	2.6973
chr1	1511	1512	2.83562
chr1	1512	1513	2.90478
chr1	1513	1514	3.0431
chr1	1514	1518	3.31975
chr1	1518	1519	3.45807
chr1	1519	1525	3.52723
chr1	1525	1531	3.25059
chr1	1531	1532	2.97394
chr1	1532	1533	2.55897
chr1	1533	1534	2.21317
chr1	1534	1536	2.07484
chr1	1536	1537	1.93652
chr1	1537	1538	1.86736
chr1	1538	1539	1.72904
chr1	1539	1540	1.59071
chr1	1540	1542	1.45239
chr1	1542	1544	1.31407
chr1	1544	1545	1.38323
chr1	1545	1546	1.31407
chr1	1546	1547	1.17574
chr1	1547	1550	1.38323
chr1	1550	1551	1.24491
chr1	1551	1552	1.45239
chr1	1552	1553	1.65987
chr1	1553	1554	1.93652
chr1	1554	1555	2.144
chr1	1555	1556	2.21317
chr1	1556	1557	2.28233
chr1	1557	1558	2.42065
chr1	1558	1559	2.48981
chr1	1559	1560	2.55897
chr1	1560	1562	2.42065
chr1	1562	1563	2.76646
chr1	1563	1564	2.90478
chr1	1564	1565	2.97394
chr1	1565	1567	3.11226
chr1	1567	1568	3.18143
chr1	1568	1569	3.25059
chr1	1569	1570	3.31975
chr1	1570	1571	3.45807
chr1	1571	1572	3.59639
chr1	1572	1575	3.66556
chr1	1575	1577	3.87304
chr1	1577	1578	3.9422
chr1	1578	1579	4.49549
chr1	1579	1580	4.70298
chr1	1580	1581	4.63382
chr1	1581	1582	4.91046
chr1	1582	1583	4.77214
chr1	1583	1585	4.49549
chr1	1585	1586	4.42633
chr1	1586	1587	4.70298
chr1	1587	1588	5.53291
chr1	1588	1589	5.80956
chr1	1589	1590	5.60208
chr1	1590	1591	6.08621
chr1	1591	1592	6.29369
chr1	1592	1593	6.50117
chr1	1593	1594	6.9853
chr1	1594	1596	7.05447
chr1	1596	1597	6.9853
chr1	1597	1598	6.91614
chr1	1598	1599	6.84698
chr1	1599	1601	6.43201
chr1	1601	1602	6.29369
chr1	1602	1605	6.01705
chr1	1605	1606	5.18711
chr1	1606	1607	5.11795
chr1	1607	1608	4.97962
chr1	1608	1609	5.04878
chr1	1609	1610	4.97962
chr1	1610	1611	5.11795
chr1	1611	1612	5.18711
chr1	1612	1613	4.97962
chr1	1613	1615	5.11795
chr1	1615	1616	5.18711
chr1	1616	1617	5.25627
chr1	1617	1619	5.18711
chr1	1619	1621	5.04878
chr1	1621	1622	4.97962
chr1	1622	1623	4.91046
chr1	1623	1624	4.8413
chr1	1624	1625	4.63382
chr1	1625	1626	4.28801
chr1	1626	1627	3.87304
chr1	1627	1628	3.80388
chr1	1628	1630	4.08052
chr1	1630	1633	3.9422
chr1	1633	1634	3.80388
chr1	1634	1635	4.01136
chr1	1635	1636	4.08052
chr1	1636	1637	4.70298
chr1	1637	1638	4.77214
chr1	1638	1639	5.11795
chr1	1639	1640	5.18711
chr1	1640	1642	5.11795
chr1	1642	1643	5.53291
chr1	1643	1644	5.67124
chr1	1644	1645	6.01705
chr1	1645	1646	6.29369
chr1	1646	1647	6.6395
chr1	1647	1648	6.84698
chr1	1648	1649	6.91614
chr1	1649	1650	6.9853
chr1	1650	1651	7.05447
chr1	1651	1652	7.12363
chr1	1652	1653	6.70866
chr1	1653	1654	6.84698
chr1	1654	1655	7.67692
chr1	1655	1656	7.81524
chr1	1656	1657	8.29937
chr1	1657	1659	8.50686
chr1	1659	1660	8.4377
chr1	1660	1661	8.50686
chr1	1661	1662	8.4377
chr1	1662	1663	8.64518
chr1	1663	1664	8.85266
chr1	1664	1665	9.06015
chr1	1665	1666	9.33679
chr1	1666	1667	9.26763
chr1	1667	1668	8.99099
chr1	1668	1670	8.71434
chr1	1670	1671	8.64518
chr1	1671	1672	8.36853
chr1	1672	1674	8.16105
chr1	1674	1675	8.23021
chr1	1675	1676	7.81524
chr1	1676	1677	8.16105
chr1	1677	1678	8.7835
chr1	1678	1679	8.99099
chr1	1679	1680	9.06015
chr1	1680	1681	9.12931
chr1	1681	1682	9.33679
chr1	1682	1683	9.12931
chr1	1683	1684	8.71434
chr1	1684	1685	9.12931
chr1	1685	1686	9.26763
chr1	1686	1687	9.40596
chr1	1687	1688	9.47512
chr1	1688	1689	9.89009
chr1	1689	1690	10.0284
chr1	1690	1691	9.75176
chr1	1691	1694	9.82092
chr1	1694	1695	10.6509
chr1	1695	1696	10.4434
chr1	1696	1697	10.3051
chr1	1697	1698	10.2359
chr1	1698	1700	9.95925
chr1	1700	1701	10.7892
chr1	1701	1702	10.9275
chr1	1702	1703	10.72
chr1	1703	1704	10.5125
chr1	1704	1705	10.3742
chr1	1705	1706	10.3051
chr1	1706	1707	10.0284
chr1	1707	1708	9.95925
chr1	1708	1710	9.6826
chr1	1710	1711	9.26763
chr1	1711	1712	9.19847
chr1	1712	1713	9.06015
chr1	1713	1714	8.85266
chr1	1714	1715	8.64518
chr1	1715	1716	8.23021
chr1	1716	1717	7.95357
chr1	1717	1719	7.81524
chr1	1719	1720	7.67692
chr1	1720	1721	7.46943
chr1	1721	1722	7.12363
chr1	1722	1723	6.43201
chr1	1723	1724	5.87872
chr1	1724	1725	5.46375
chr1	1725	1726	5.25627
chr1	1726	1728	4.8413
chr1	1728	1729	4.70298
chr1	1729	1730	4.77214
chr1	1730	1732	4.91046
chr1	1732	1733	5.18711
chr1	1733	1734	4.97962
chr1	1734	1735	4.70298
chr1	1735	1736	4.35717
chr1	1736	1737	4.42633
chr1	1737	1738	4.28801
chr1	1738	1739	4.21885
chr1	1739	1741	4.28801
chr1	1741	1742	4.01136
chr1	1742	1743	3.87304
chr1	1743	1745	3.73472
chr1	1745	1746	3.80388
chr1	1746	1747	3.87304
chr1	1747	1749	4.01136
chr1	1749	1750	4.08052
chr1	1750	1751	4.70298
chr1	1751	1752	4.77214
chr1	1752	1753	4.8413
chr1	1753	1754	4.91046
chr1	1754	1757	5.04878
chr1	1757	1758	5.32543
chr1	1758	1759	5.87872
chr1	1759	1760	5.94788
chr1	1760	1761	6.01705
chr1	1761	1762	6.22453
chr1	1762	1763	6.70866
chr1	1763	1764	6.77782
chr1	1764	1765	6.84698
chr1	1765	1766	6.57034
chr1	1766	1767	6.43201
chr1	1767	1768	6.57034
chr1	1768	1769	6.77782
chr1	1769	1771	6.70866
chr1	1771	1772	6.9853
chr1	1772	1773	6.84698
chr1	1773	1774	6.91614
chr1	1774	1775	6.84698
chr1	1775	1776	6.77782
chr1	1776	1777	7.05447
chr1	1777	1778	6.91614
chr1	1778	1779	6.6395
chr1	1779	1781	6.70866
chr1	1781	1782	6.6395
chr1	1782	1784	6.29369
chr1	1784	1785	6.01705
chr1	1785	1786	5.80956
chr1	1786	1787	5.39459
chr1	1787	1788	5.18711
chr1	1788	1790	4.97962
chr1	1790	1792	4.56465
chr1	1792	1793	4.49549
chr1	1793	1794	4.70298
chr1	1794	1795	4.42633
chr1	1795	1799	4.49549
chr1	1799	1800	4.70298
chr1	1800	1801	4.63382
chr1	1801	1803	4.70298
chr1	1803	1804	4.8413
chr1	1804	1805	4.97962
chr1	1805	1806	4.91046
chr1	1806	1808	4.56465
chr1	1808	1809	4.49549
chr1	1809	1810	4.08052
chr1	1810	1811	3.87304
chr1	1811	1812	3.52723
chr1	1812	1813	3.45807
chr1	1813	1814	3.38891
chr1	1814	1815	3.25059
chr1	1815	1816	2.97394
chr1	1816	1817	2.90478
chr1	1817	1818	2.83562
chr1	1818	1819	2.76646
chr1	1819	1821	2.55897
chr1	1821	1825	2.07484
chr1	1825	1827	1.93652
chr1	1827	1829	1.7982
chr1	1829	1831	1.65987
chr1	1831	1832	1.45239
chr1	1832	1833	1.59071
chr1	1833	1836	1.52155
chr1	1836	1837	1.65987
chr1	1837	1839	1.72904
chr1	1839	1840	1.65987
chr1	1840	1841	1.59071
chr1	1841	1842	1.93652
chr1	1842	1844	2.07484
chr1	1844	1846	2.144
chr1	1846	1847	2.28233
chr1	1847	1849	2.35149
chr1	1849	1850	2.48981
chr1	1850	1851	2.6973
chr1	1851	1852	2.76646
chr1	1852	1854	2.6973
chr1	1854	1855	2.62813
chr1	1855	1856	2.6973
chr1	1856	1858	2.76646
chr1	1858	1859	2.90478
chr1	1859	1860	3.0431
chr1	1860	1861	2.97394
chr1	1861	1863	2.90478
chr1	1863	1864	2.97394
chr1	1864	1865	3.31975
chr1	1865	1866	3.73472
chr1	1866	1867	4.08052
chr1	1867	1868	4.28801
chr1	1868	1869	4.77214
chr1	1869	1870	5.32543
chr1	1870	1871	6.15537
chr1	1871	1872	7.33111
chr1	1872	1873	7.5386
chr1	1873	1874	7.60776
chr1	1874	1876	7.74608
chr1	1876	1877	7.8844
chr1	1877	1878	8.09189
chr1	1878	1880	8.29937
chr1	1880	1881	8.23021
chr1	1881	1882	8.50686
chr1	1882	1883	8.57602
chr1	1883	1884	8.23021
chr1	1884	1886	8.4377
chr1	1886	1887	8.50686
chr1	1887	1888	8.4377
chr1	1888	1889	8.50686
chr1	1889	1890	8.57602
chr1	1890	1892	8.36853
chr1	1892	1893	8.4377
chr1	1893	1894	8.23021
chr1	1894	1895	7.05447
chr1	1895	1896	6.08621
chr1	1896	1897	5.7404
chr1	1897	1898	5.39459
chr1	1898	1900	5.53291
chr1	1900	1901	5.60208
chr1	1901	1902	5.7404
chr1	1902	1903	5.60208
chr1	1903	1904	5.67124
chr1	1904	1906	5.80956
chr1	1906	1908	5.67124
chr1	1908	1909	5.80956
chr1	1909	1910	5.60208
chr1	1910	1912	5.46375
chr1	1912	1913	5.11795
chr1	1913	1914	4.70298
chr1	1914	1915	4.77214
chr1	1915	1918	4.42633
chr1	1918	1919	4.28801
chr1	1919	1920	3.59639
chr1	1920	1921	3.80388
chr1	1921	1922	3.45807
chr1	1922	1924	3.31975
chr1	1924	1925	3.38891
chr1	1925	1926	3.45807
chr1	1926	1927	3.38891
chr1	1927	1928	3.25059
chr1	1928	1929	3.11226
chr1	1929	1930	2.97394
chr1	1930	1932	2.90478
chr1	1932	1934	2.97394
chr1	1934	1935	2.90478
chr1	1935	1937	2.76646
chr1	1937	1938	2.6973
chr1	1938	1939	2.42065
chr1	1939	1940	2.28233
chr1	1940	1941	2.144
chr1	1941	1943	2.07484
chr1	1943	1944	1.93652
chr1	1944	1945	1.7982
chr1	1945	1946	1.93652
chr1	1946	1948	2.00568
chr1	1948	1949	1.72904
chr1	1949	1950	1.59071
chr1	1950	1955	1.65987
chr1	1955	1956	1.59071
chr1	1956	1958	1.52155
chr1	1958	1960	1.59071
chr1	1960	1961	1.52155
chr1	1961	1962	1.45239
chr1	1962	1963	1.38323
chr1	1963	1967	1.31407
chr1	1967	1970	1.17574
chr1	1970	1971	0.899099
chr1	1971	1973	0.760776
chr1	1973	1974	0.691614
chr1	1974	1975	0.622453
chr1	1975	1976	0.553291
chr1	1976	1977	0.48413
chr1	1977	1990	0.414969
chr1	1990	1993	0.345807
chr1	1993	1994	0.138323
chr1	1994	1995	0.0691614
chr1	1995	2048	0.0
chr1	2048	2053	0.0691614
chr1	2053	2054	0.138323
chr1	2054	2056	0.207484
chr1	2056	2061	0.276646
chr1	2061	2062	0.48413
chr1	2062	2064	0.622453
chr1	2064	2069	0.899099
chr1	2069	2070	0.96826
chr1	2070	2071	1.03742
chr1	2071	2072	1.17574
chr1	2072	2073	1.24491
chr1	2073	2074	1.59071
chr1	2074	2075	1.7982
chr1	2075	2079	1.93652
chr1	2079	2081	2.07484
chr1	2081	2086	2.00568
chr1	2086	2091	1.93652
chr1	2091	2093	1.7982
chr1	2093	2094	1.72904
chr1	2094	2095	1.65987
chr1	2095	2096	1.59071
chr1	2096	2097	1.52155
chr1	2097	2098	1.45239
chr1	2098	2099	1.31407
chr1	2099	2100	1.17574
chr1	2100	2101	1.03742
chr1	2101	2102	0.899099
chr1	2102	2106	0.96826
chr1	2106	2108	0.899099
chr1	2108	2109	0.829937
chr1	2109	2110	0.899099
chr1	2110	2111	0.96826
chr1	2111	2112	1.03742
chr1	2112	2116	0.899099
chr1	2116	2119	0.760776
chr1	2119	2122	0.622453
chr1	2122	2124	0.553291
chr1	2124	2125	0.622453
chr1	2125	2128	0.691614
chr1	2128	2129	0.622453
chr1	2129	2130	0.691614
chr1	2130	2135	0.760776
chr1	2135	2138	0.829937
chr1	2138	2140	0.899099
chr1	2140	2141	0.829937
chr1	2141	2142	0.96826
chr1	2142	2145	0.899099
chr1	2145	2148	0.829937
chr1	2148	2150	0.760776
chr1	2150	2153	0.691614
chr1	2153	2155	0.622453
chr1	2155	2156	0.691614
chr1	2156	2159	0.622453
chr1	2159	2162	0.553291
chr1	2162	2167	0.48413
chr1	2167	2169	0.414969
chr1	2169	2170	0.48413
chr1	2170	2175	0.414969
chr1	2175	2179	0.553291
chr1	2179	2181	0.622453
chr1	2181	2182	0.760776
chr1	2182	2186	0.691614
chr1	2186	2191	0.622453
chr1	2191	2196	0.760776
chr1	2196	2198	0.691614
chr1	2198	2200	0.622453
chr1	2200	2209	0.553291
chr1	2209	2217	0.622453
chr1	2217	2220	0.553291
chr1	2220	2224	0.622453
chr1	2224	2226	0.691614
chr1	2226	2229	0.622453
chr1	2229	2230	0.553291
chr1	2230	2237	0.48413
chr1	2237	2241	0.622453
chr1	2241	2242	0.553291
chr1	2242	2253	0.48413
chr1	2253	2259	0.414969
chr1	2259	2266	0.345807
chr1	2266	2272	0.276646
chr1	2272	2275	0.345807
chr1	2275	2276	0.276646
chr1	2276	2277	0.207484
chr1	2277	2278	0.276646
chr1	2278	2279	0.345807
chr1	2279	2281	0.48413
chr1	2281	2283	0.553291
chr1	2283	2285	0.48413
chr1	2285	2286	0.414969
chr1	2286	2288	0.48413
chr1	2288	2299	0.553291
chr1	2299	2301	0.622453
chr1	2301	2305	0.553291
chr1	2305	2306	0.622453
chr1	2306	2308	0.691614
chr1	2308	2315	0.622453
chr1	2315	2320	0.553291
chr1	2320	2321	0.48413
chr1	2321	2322	0.414969
chr1	2322	2323	0.48413
chr1	2323	2325	0.553291
chr1	2325	2329	0.48413
chr1	2329	2330	0.553291
chr1	2330	2331	0.691614
chr1	2331	2335	0.760776
chr1	2335	2345	0.691614
chr1	2345	2348	0.622453
chr1	2348	2350	0.553291
chr1	2350	2354	0.691614
chr1	2354	2358	0.760776
chr1	2358	2364	0.829937
chr1	2364	2365	0.899099
chr1	2365	2370	0.760776
chr1	2370	2372	0.691614
chr1	2372	2373	0.48413
chr1	2373	2375	0.553291
chr1	2375	2379	0.48413
chr1	2379	2381	0.414969
chr1	2381	2389	0.345807
chr1	2389	2395	0.414969
chr1	2395	2402	0.345807
chr1	2402	2406	0.276646
chr1	2406	2407	0.207484
chr1	2407	2408	0.276646
chr1	2408	2410	0.345807
chr1	2410	2417	0.414969
chr1	2417	2426	0.345807
chr1	2426	2430	0.276646
chr1	2430	2437	0.207484
chr1	2437	2438	0.276646
chr1	2438	2439	0.207484
chr1	2439	2441	0.138323
chr1	2441	2446	0.207484
chr1	2446	2451	0.276646
chr1	2451	2469	0.345807
chr1	2469	2470	0.414969
chr1	2470	2472	0.48413
chr1	2472	2475	0.414969
chr1	2475	2480	0.553291
chr1	2480	2482	0.48413
chr1	2482	2490	0.553291
chr1	2490	2496	0.48413
chr1	2496	2501	0.414969
chr1	2501	2508	0.345807
chr1	2508	2513	0.276646
chr1	2513	2514	0.622453
chr1	2514	2515	0.760776
chr1	2515	2517	0.899099
chr1	2517	2521	0.829937
chr1	2521	2537	0.760776
chr1	2537	2548	0.829937
chr1	2548	2549	0.760776
chr1	2549	2550	0.691614
chr1	2550	2553	0.622453
chr1	2553	2555	0.553291
chr1	2555	2556	0.622453
chr1	2556	2557	0.691614
chr1	2557	2559	0.899099
chr1	2559	2561	0.96826
chr1	2561	2562	0.691614
chr1	2562	2563	0.899099
chr1	2563	2567	0.829937
chr1	2567	2569	0.96826
chr1	2569	2570	0.899099
chr1	2570	2578	0.96826
chr1	2578	2581	0.899099
chr1	2581	2586	0.829937
chr1	2586	2589	0.760776
chr1	2589	2595	0.691614
chr1	2595	2596	0.760776
chr1	2596	2598	0.96826
chr1	2598	2599	1.03742
chr1	2599	2600	0.96826
chr1	2600	2602	1.03742
chr1	2602	2603	1.17574
chr1	2603	2604	1.24491
chr1	2604	2605	1.17574
chr1	2605	2607	1.24491
chr1	2607	2610	1.17574
chr1	2610	2611	1.03742
chr1	2611	2612	0.96826
chr1	2612	2614	1.17574
chr1	2614	2619	1.38323
chr1	2619	2621	1.45239
chr1	2621	2624	1.38323
chr1	2624	2626	1.45239
chr1	2626	2627	1.52155
chr1	2627	2629	1.59071
chr1	2629	2630	1.65987
chr1	2630	2631	1.7982
chr1	2631	2632	1.93652
chr1	2632	2635	2.07484
chr1	2635	2636	2.21317
chr1	2636	2637	2.48981
chr1	2637	2638	2.55897
chr1	2638	2639	2.62813
chr1	2639	2644	2.55897
chr1	2644	2648	2.21317
chr1	2648	2649	2.144
chr1	2649	2651	2.07484
chr1	2651	2652	1.93652
chr1	2652	2655	1.59071
chr1	2655	2656	1.52155
chr1	2656	2659	1.65987
chr1	2659	2660	1.52155
chr1	2660	2662	1.38323
chr1	2662	2663	1.17574
chr1	2663	2665	1.10658
chr1	2665	2666	1.03742
chr1	2666	2667	0.96826
chr1	2667	2669	1.03742
chr1	2669	2673	0.96826
chr1	2673	2675	0.829937
chr1	2675	2677	0.899099
chr1	2677	2678	1.03742
chr1	2678	2679	0.899099
chr1	2679	2680	0.829937
chr1	2680	2681	0.760776
chr1	2681	2682	0.691614
chr1	2682	2683	0.760776
chr1	2683	2684	0.691614
chr1	2684	2686	0.829937
chr1	2686	2687	0.899099
chr1	2687	2688	0.96826
chr1	2688	2692	1.17574
chr1	2692	2693	1.24491
chr1	2693	2700	1.31407
chr1	2700	2701	1.38323
chr1	2701	2702	1.45239
chr1	2702	2703	1.38323
chr1	2703	2704	1.45239
chr1	2704	2710	1.31407
chr1	2710	2713	1.24491
chr1	2713	2715	1.10658
chr1	2715	2716	1.03742
chr1	2716	2718	0.96826
chr1	2718	2719	0.899099
chr1	2719	2720	0.829937
chr1	2720	2722	0.622453
chr1	2722	2723	0.691614
chr1	2723	2727	0.760776
chr1	2727	2728	0.829937
chr1	2728	2737	0.96826
chr1	2737	2738	0.899099
chr1	2738	2740	0.829937
chr1	2740	2743	0.760776
chr1	2743	2744	0.829937
chr1	2744	2747	0.760776
chr1	2747	2752	0.691614
chr1	2752	2753	0.622453
chr1	2753	2754	0.553291
chr1	2754	2755	0.622453
chr1	2755	2757	0.553291
chr1	2757	2759	0.48413
chr1	2759	2760	0.414969
chr1	2760	2766	0.345807
chr1	2766	2768	0.276646
chr1	2768	2771	0.207484
chr1	2771	2772	0.138323
chr1	2772	2775	0.0691614
chr1	2775	2777	0.138323
chr1	2777	2780	0.207484
chr1	2780	2781	0.276646
chr1	2781	2794	0.414969
chr1	2794	2795	0.48413
chr1	2795	2802	0.414969
chr1	2802	2810	0.553291
chr1	2810	2812	0.760776
chr1	2812	2815	0.691614
chr1	2815	2816	0.760776
chr1	2816	2819	0.829937
chr1	2819	2821	0.899099
chr1	2821	2823	0.96826
chr1	2823	2825	0.899099
chr1	2825	2827	0.96826
chr1	2827	2829	1.03742
chr1	2829	2835	0.96826
chr1	2835	2837	0.899099
chr1	2837	2840	0.829937
chr1	2840	2841	0.760776
chr1	2841	2843	0.829937
chr1	2843	2844	0.760776
chr1	2844	2849	0.829937
chr1	2849	2850	0.760776
chr1	2850	2855	0.691614
chr1	2855	2856	0.760776
chr1	2856	2858	0.691614
chr1	2858	2859	0.622453
chr1	2859	2864	0.553291
chr1	2864	2865	0.48413
chr1	2865	2866	0.414969
chr1	2866	2879	0.276646
chr1	2879	2884	0.207484
chr1	2884	2885	0.345807
chr1	2885	2886	0.276646
chr1	2886	2888	0.207484
chr1	2888	2891	0.276646
chr1	2891	2892	0.345807
chr1	2892	2895	0.414969
chr1	2895	2896	0.553291
chr1	2896	2897	0.622453
chr1	2897	2898	0.760776
chr1	2898	2903	0.829937
chr1	2903	2904	0.899099
chr1	2904	2909	1.10658
chr1	2909	2910	1.24491
chr1	2910	2911	1.7982
chr1	2911	2916	1.86736
chr1	2916	2917	2.07484
chr1	2917	2918	2.144
chr1	2918	2919	2.28233
chr1	2919	2922	2.35149
chr1	2922	2925	2.42065
chr1	2925	2927	2.48981
chr1	2927	2928	2.55897
chr1	2928	2930	2.76646
chr1	2930	2931	2.97394
chr1	2931	2932	3.31975
chr1	2932	2933	3.73472
chr1	2933	2934	3.87304
chr1	2934	2935	4.14969
chr1	2935	2936	4.70298
chr1	2936	2937	5.04878
chr1	2937	2938	5.18711
chr1	2938	2939	5.25627
chr1	2939	2940	5.18711
chr1	2940	2941	5.04878
chr1	2941	2942	5.11795
chr1	2942	2943	5.04878
chr1	2943	2944	4.97962
chr1	2944	2946	4.91046
chr1	2946	2948	4.8413
chr1	2948	2949	4.91046
chr1	2949	2950	4.8413
chr1	2950	2951	4.77214
chr1	2951	2952	4.35717
chr1	2952	2953	4.21885
chr1	2953	2955	4.01136
chr1	2955	2956	3.87304
chr1	2956	2957	3.9422
chr1	2957	2958	3.73472
chr1	2958	2959	3.18143
chr1	2959	2961	2.83562
chr1	2961	2962	2.6973
chr1	2962	2963	2.62813
chr1	2963	2964	2.48981
chr1	2964	2965	2.35149
chr1	2965	2966	2.21317
chr1	2966	2967	2.07484
chr1	2967	2968	2.00568
chr1	2968	2969	1.93652
chr1	2969	2970	1.86736
chr1	2970	2973	1.7982
chr1	2973	2974	1.72904
chr1	2974	2975	1.65987
chr1	2975	2976	1.31407
chr1	2976	2977	1.86736
chr1	2977	2978	1.93652
chr1	2978	2980	1.7982
chr1	2980	2982	1.86736
chr1	2982	2983	1.65987
chr1	2983	2984	1.59071
chr1	2984	2985	1.52155
chr1	2985	2990	1.17574
chr1	2990	2991	1.38323
chr1	2991	2992	1.45239
chr1	2992	2993	1.59071
chr1	2993	2994	1.72904
chr1	2994	2995	1.7982
chr1	2995	2998	1.86736
chr1	2998	2999	1.7982
chr1	2999	3001	1.86736
chr1	3001	3003	1.93652
chr1	3003	3004	1.86736
chr1	3004	3006	1.45239
chr1	3006	3007	1.52155
chr1	3007	3008	1.45239
chr1	3008	3013	1.59071
chr1	3013	3015	1.52155
chr1	3015	3017	1.59071
chr1	3017	3018	1.65987
chr1	3018	3019	1.72904
chr1	3019	3021	1.52155
chr1	3021	3024	1.59071
chr1	3024	3027	1.52155
chr1	3027	3028	1.59071
chr1	3028	3031	1.65987
chr1	3031	3033	1.7982
chr1	3033	3035	1.86736
chr1	3035	3036	2.00568
chr1	3036	3037	1.86736
chr1	3037	3038	1.93652
chr1	3038	3039	2.35149
chr1	3039	3044	2.42065
chr1	3044	3045	2.55897
chr1	3045	3047	2.62813
chr1	3047	3048	2.21317
chr1	3048	3049	2.28233
chr1	3049	3055	2.35149
chr1	3055	3056	2.55897
chr1	3056	3057	2.48981
chr1	3057	3058	2.55897
chr1	3058	3060	2.48981
chr1	3060	3061	2.28233
chr1	3061	3063	2.144
chr1	3063	3064	2.07484
chr1	3064	3065	2.00568
chr1	3065	3066	1.93652
chr1	3066	3067	2.00568
chr1	3067	3068	2.07484
chr1	3068	3070	2.144
chr1	3070	3071	2.07484
chr1	3071	3073	2.00568
chr1	3073	3074	2.144
chr1	3074	3076	2.07484
chr1	3076	3078	2.00568
chr1	3078	3081	1.7982
chr1	3081	3082	1.72904
chr1	3082	3085	2.07484
chr1	3085	3086	2.144
chr1	3086	3087	2.07484
chr1	3087	3089	2.00568
chr1	3089	3090	2.144
chr1	3090	3092	2.21317
chr1	3092	3093	2.07484
chr1	3093	3095	1.93652
chr1	3095	3096	2.144
chr1	3096	3097	2.07484
chr1	3097	3098	1.93652
chr1	3098	3100	1.86736
chr1	3100	3101	1.7982
chr1	3101	3102	1.86736
chr1	3102	3103	1.7982
chr1	3103	3104	1.72904
chr1	3104	3105	1.59071
chr1	3105	3106	1.72904
chr1	3106	3108	1.93652
chr1	3108	3110	2.00568
chr1	3110	3111	1.86736
chr1	3111	3112	2.144
chr1	3112	3113	2.21317
chr1	3113	3114	2.07484
chr1	3114	3118	2.00568
chr1	3118	3122	1.93652
chr1	3122	3124	1.86736
chr1	3124	3125	1.72904
chr1	3125	3126	1.59071
chr1	3126	3129	1.52155
chr1	3129	3131	1.24491
chr1	3131	3132	1.31407
chr1	3132	3134	1.17574
chr1	3134	3137	1.31407
chr1	3137	3139	1.24491
chr1	3139	3140	1.03742
chr1	3140	3143	0.829937
chr1	3143	3144	0.760776
chr1	3144	3145	0.622453
chr1	3145	3147	0.691614
chr1	3147	3148	0.622453
chr1	3148	3150	0.760776
chr1	3150	3153	0.829937
chr1	3153	3156	0.760776
chr1	3156	3157	0.829937
chr1	3157	3160	0.760776
chr1	3160	3162	0.829937
chr1	3162	3163	0.899099
chr1	3163	3166	1.10658
chr1	3166	3167	1.17574
chr1	3167	3169	1.24491
chr1	3169	3176	1.45239
chr1	3176	3177	1.38323
chr1	3177	3178	1.45239
chr1	3178	3179	1.65987
chr1	3179	3180	1.59071
chr1	3180	3182	1.52155
chr1	3182	3191	1.45239
chr1	3191	3192	1.17574
chr1	3192	3197	1.10658
chr1	3197	3198	1.03742
chr1	3198	3200	0.96826
chr1	3200	3202	0.899099
chr1	3202	3203	0.96826
chr1	3203	3204	1.03742
chr1	3204	3206	0.96826
chr1	3206	3209	0.899099
chr1	3209	3210	0.760776
chr1	3210	3211	0.691614
chr1	3211	3213	0.622453
chr1	3213	3215	0.553291
chr1	3215	3216	0.622453
chr1	3216	3217	0.691614
chr1	3217	3218	0.622453
chr1	3218	3219	0.829937
chr1	3219	3220	1.59071
chr1	3220	3221	2.21317
chr1	3221	3222	3.0431
chr1	3222	3223	3.38891
chr1	3223	3224	3.52723
chr1	3224	3225	3.66556
chr1	3225	3226	3.80388
chr1	3226	3227	4.01136
chr1	3227	3229	4.08052
chr1	3229	3232	4.14969
chr1	3232	3233	4.28801
chr1	3233	3234	4.42633
chr1	3234	3236	4.49549
chr1	3236	3238	4.77214
chr1	3238	3239	4.70298
chr1	3239	3241	4.56465
chr1	3241	3242	4.42633
chr1	3242	3243	4.63382
chr1	3243	3245	4.70298
chr1	3245	3246	4.8413
chr1	3246	3247	4.77214
chr1	3247	3248	4.8413
chr1	3248	3249	4.91046
chr1	3249	3252	4.8413
chr1	3252	3253	4.91046
chr1	3253	3254	4.70298
chr1	3254	3255	4.14969
chr1	3255	3257	3.9422
chr1	3257	3258	4.28801
chr1	3258	3260	4.56465
chr1	3260	3261	4.42633
chr1	3261	3262	4.35717
chr1	3262	3263	2.83562
chr1	3263	3265	2.90478
chr1	3265	3266	2.76646
chr1	3266	3269	2.28233
chr1	3269	3270	2.55897
chr1	3270	3271	2.48981
chr1	3271	3272	2.55897
chr1	3272	3273	2.28233
chr1	3273	3274	2.21317
chr1	3274	3275	2.28233
chr1	3275	3276	2.144
chr1	3276	3278	2.21317
chr1	3278	3286	2.07484
chr1	3286	3289	1.93652
chr1	3289	3290	1.86736
chr1	3290	3294	1.93652
chr1	3294	3297	1.86736
chr1	3297	3298	1.7982
chr1	3298	3300	1.59071
chr1	3300	3301	1.52155
chr1	3301	3302	1.38323
chr1	3302	3303	1.31407
chr1	3303	3304	1.17574
chr1	3304	3305	1.03742
chr1	3305	3307	1.17574
chr1	3307	3308	1.31407
chr1	3308	3309	1.38323
chr1	3309	3310	1.59071
chr1	3310	3311	1.72904
chr1	3311	3312	1.93652
chr1	3312	3313	1.86736
chr1	3313	3314	1.7982
chr1	3314	3315	1.86736
chr1	3315	3316	2.00568
chr1	3316	3318	2.144
chr1	3318	3319	2.28233
chr1	3319	3320	2.35149
chr1	3320	3321	2.48981
chr1	3321	3323	2.62813
chr1	3323	3325	2.76646
chr1	3325	3326	2.6973
chr1	3326	3327	2.76646
chr1	3327	3328	2.83562
chr1	3328	3329	2.76646
chr1	3329	3330	2.90478
chr1	3330	3331	2.97394
chr1	3331	3332	2.83562
chr1	3332	3334	2.90478
chr1	3334	3336	3.0431
chr1	3336	3337	2.90478
chr1	3337	3338	3.0431
chr1	3338	3339	2.97394
chr1	3339	3340	3.0431
chr1	3340	3341	2.90478
chr1	3341	3342	2.83562
chr1	3342	3344	2.76646
chr1	3344	3347	2.83562
chr1	3347	3348	2.76646
chr1	3348	3349	2.62813
chr1	3349	3350	2.42065
chr1	3350	3351	2.21317
chr1	3351	3353	2.144
chr1	3353	3354	2.21317
chr1	3354	3356	2.07484
chr1	3356	3357	1.93652
chr1	3357	3358	1.59071
chr1	3358	3359	1.93652
chr1	3359	3360	2.144
chr1	3360	3361	2.28233
chr1	3361	3365	2.48981
chr1	3365	3367	2.55897
chr1	3367	3369	2.6973
chr1	3369	3370	2.62813
chr1	3370	3371	2.83562
chr1	3371	3373	2.76646
chr1	3373	3375	3.0431
chr1	3375	3376	2.97394
chr1	3376	3377	2.76646
chr1	3377	3378	2.97394
chr1	3378	3379	3.0431
chr1	3379	3383	3.11226
chr1	3383	3384	3.18143
chr1	3384	3386	3.87304
chr1	3386	3389	3.80388
chr1	3389	3390	3.87304
chr1	3390	3391	3.80388
chr1	3391	3392	3.59639
chr1	3392	3394	3.52723
chr1	3394	3397	3.38891
chr1	3397	3401	3.31975
chr1	3401	3402	3.11226
chr1	3402	3403	3.0431
chr1	3403	3404	2.76646
chr1	3404	3405	2.00568
chr1	3405	3406	2.07484
chr1	3406	3407	2.76646
chr1	3407	3408	3.11226
chr1	3408	3409	3.18143
chr1	3409	3410	3.31975
chr1	3410	3411	3.66556
chr1	3411	3413	3.9422
chr1	3413	3414	4.21885
chr1	3414	3415	4.35717
chr1	3415	3417	4.28801
chr1	3417	3419	4.35717
chr1	3419	3420	4.42633
chr1	3420	3422	4.28801
chr1	3422	3423	4.49549
chr1	3423	3424	4.70298
chr1	3424	3425	4.77214
chr1	3425	3429	4.56465
chr1	3429	3430	4.49549
chr1	3430	3431	4.35717
chr1	3431	3432	4.21885
chr1	3432	3433	4.14969
chr1	3433	3434	4.08052
chr1	3434	3436	4.01136
chr1	3436	3437	3.9422
chr1	3437	3438	3.87304
chr1	3438	3439	3.80388
chr1	3439	3440	3.66556
chr1	3440	3441	3.80388
chr1	3441	3442	3.66556
chr1	3442	3443	3.73472
chr1	3443	3444	3.66556
chr1	3444	3446	3.52723
chr1	3446	3447	3.73472
chr1	3447	3448	3.45807
chr1	3448	3452	3.38891
chr1	3452	3453	3.66556
chr1	3453	3454	3.59639
chr1	3454	3455	3.11226
chr1	3455	3456	3.0431
chr1	3456	3457	2.90478
chr1	3457	3458	2.55897
chr1	3458	3459	2.62813
chr1	3459	3460	2.6973
chr1	3460	3461	2.55897
chr1	3461	3462	2.28233
chr1	3462	3464	2.35149
chr1	3464	3466	2.48981
chr1	3466	3467	2.35149
chr1	3467	3468	2.21317
chr1	3468	3469	2.144
chr1	3469	3471	1.93652
chr1	3471	3472	2.00568
chr1	3472	3474	2.35149
chr1	3474	3475	2.42065
chr1	3475	3478	2.55897
chr1	3478	3479	2.76646
chr1	3479	3480	2.6973
chr1	3480	3481	2.62813
chr1	3481	3482	2.42065
chr1	3482	3483	2.28233
chr1	3483	3485	2.35149
chr1	3485	3488	2.42065
chr1	3488	3489	2.55897
chr1	3489	3490	2.62813
chr1	3490	3491	2.97394
chr1	3491	3492	3.11226
chr1	3492	3493	3.25059
chr1	3493	3494	3.52723
chr1	3494	3495	3.73472
chr1	3495	3496	3.59639
chr1	3496	3497	3.66556
chr1	3497	3498	3.73472
chr1	3498	3500	3.80388
chr1	3500	3501	3.73472
chr1	3501	3502	3.52723
chr1	3502	3503	3.59639
chr1	3503	3506	3.73472
chr1	3506	3507	3.59639
chr1	3507	3508	3.52723
chr1	3508	3512	3.73472
chr1	3512	3513	3.59639
chr1	3513	3514	3.52723
chr1	3514	3515	3.80388
chr1	3515	3517	4.08052
chr1	3517	3518	4.28801
chr1	3518	3519	4.42633
chr1	3519	3520	4.56465
chr1	3520	3521	4.70298
chr1	3521	3522	4.01136
chr1	3522	3523	4.08052
chr1	3523	3524	4.01136
chr1	3524	3525	3.87304
chr1	3525	3527	3.73472
chr1	3527	3529	3.66556
chr1	3529	3532	3.73472
chr1	3532	3533	3.66556
chr1	3533	3534	3.38891
chr1	3534	3535	3.31975
chr1	3535	3537	3.25059
chr1	3537	3538	2.76646
chr1	3538	3539	2.83562
chr1	3539	3540	2.76646
chr1	3540	3541	2.42065
chr1	3541	3542	2.35149
chr1	3542	3543	2.21317
chr1	3543	3544	2.144
chr1	3544	3545	1.93652
chr1	3545	3547	1.7982
chr1	3547	3548	2.07484
chr1	3548	3549	2.00568
chr1	3549	3551	1.93652
chr1	3551	3552	1.7982
chr1	3552	3553	1.45239
chr1	3553	3554	1.38323
chr1	3554	3555	1.45239
chr1	3555	3556	1.59071
chr1	3556	3558	1.24491
chr1	3558	3563	1.38323
chr1	3563	3565	1.24491
chr1	3565	3566	1.17574
chr1	3566	3567	0.899099
chr1	3567	3569	0.96826
chr1	3569	3571	0.899099
chr1	3571	3572	0.829937
chr1	3572	3573	1.17574
chr1	3573	3574	1.31407
chr1	3574	3577	1.65987
chr1	3577	3580	1.7982
chr1	3580	3581	1.93652
chr1	3581	3583	2.00568
chr1	3583	3584	2.07484
chr1	3584	3586	2.144
chr1	3586	3590	2.07484
chr1	3590	3591	2.00568
chr1	3591	3593	2.07484
chr1	3593	3595	2.28233
chr1	3595	3596	2.42065
chr1	3596	3597	2.62813
chr1	3597	3598	3.11226
chr1	3598	3599	3.38891
chr1	3599	3600	3.80388
chr1	3600	3601	3.9422
chr1	3601	3602	4.01136
chr1	3602	3603	4.08052
chr1	3603	3605	4.28801
chr1	3605	3606	4.49549
chr1	3606	3608	4.42633
chr1	3608	3609	4.35717
chr1	3609	3611	4.42633
chr1	3611	3615	4.49549
chr1	3615	3616	4.35717
chr1	3616	3618	4.08052
chr1	3618	3619	4.21885
chr1	3619	3620	4.35717
chr1	3620	3621	4.28801
chr1	3621	3622	4.01136
chr1	3622	3623	3.87304
chr1	3623	3624	4.01136
chr1	3624	3625	4.35717
chr1	3625	3626	4.91046
chr1	3626	3627	4.97962
chr1	3627	3628	4.91046
chr1	3628	3629	4.97962
chr1	3629	3630	5.18711
chr1	3630	3631	4.97962
chr1	3631	3634	5.11795
chr1	3634	3635	5.04878
chr1	3635	3636	4.97962
chr1	3636	3637	5.04878
chr1	3637	3638	4.91046
chr1	3638	3639	4.77214
chr1	3639	3640	4.63382
chr1	3640	3641	4.49549
chr1	3641	3642	4.35717
chr1	3642	3643	4.01136
chr1	3643	3644	3.66556
chr1	3644	3645	3.52723
chr1	3645	3646	3.18143
chr1	3646	3647	2.83562
chr1	3647	3648	2.35149
chr1	3648	3649	2.144
chr1	3649	3650	1.93652
chr1	3650	3652	1.72904
chr1	3652	3653	1.59071
chr1	3653	3655	1.52155
chr1	3655	3656	1.38323
chr1	3656	3657	1.31407
chr1	3657	3658	1.24491
chr1	3658	3659	1.17574
chr1	3659	3660	1.10658
chr1	3660	3661	1.03742
chr1	3661	3662	0.899099
chr1	3662	3663	0.829937
chr1	3663	3664	0.691614
chr1	3664	3665	0.553291
chr1	3665	3670	0.48413
chr1	3670	3671	0.553291
chr1	3671	3672	0.48413
chr1	3672	3673	0.414969
chr1	3673	3674	0.48413
chr1	3674	3675	0.691614
chr1	3675	3676	0.760776
chr1	3676	3679	0.899099
chr1	3679	3680	0.96826
chr1	3680	3683	1.03742
chr1	3683	3684	1.17574
chr1	3684	3685	1.31407
chr1	3685	3686	1.38323
chr1	3686	3688	1.52155
chr1	3688	3690	1.59071
chr1	3690	3691	1.65987
chr1	3691	3695	1.86736
chr1	3695	3696	1.7982
chr1	3696	3698	1.86736
chr1	3698	3699	1.93652
chr1	3699	3700	1.86736
chr1	3700	3701	1.93652
chr1	3701	3703	1.86736
chr1	3703	3704	1.93652
chr1	3704	3706	1.86736
chr1	3706	3707	1.7982
chr1	3707	3708	1.86736
chr1	3708	3709	2.28233
chr1	3709	3710	2.35149
chr1	3710	3711	2.6973
chr1	3711	3720	2.76646
chr1	3720	3721	2.6973
chr1	3721	3722	2.62813
chr1	3722	3723	2.48981
chr1	3723	3724	2.62813
chr1	3724	3725	2.6973
chr1	3725	3727	2.55897
chr1	3727	3728	2.48981
chr1	3728	3730	2.28233
chr1	3730	3731	2.00568
chr1	3731	3732	2.144
chr1	3732	3733	2.21317
chr1	3733	3734	2.28233
chr1	3734	3735	2.83562
chr1	3735	3736	3.25059
chr1	3736	3737	3.38891
chr1	3737	3738	3.45807
chr1	3738	3739	3.87304
chr1	3739	3740	4.42633
chr1	3740	3741	5.04878
chr1	3741	3742	5.18711
chr1	3742	3743	5.32543
chr1	3743	3745	5.11795
chr1	3745	3746	5.25627
chr1	3746	3748	5.18711
chr1	3748	3749	5.25627
chr1	3749	3751	5.46375
chr1	3751	3754	5.53291
chr1	3754	3755	5.46375
chr1	3755	3756	5.25627
chr1	3756	3757	4.91046
chr1	3757	3758	4.8413
chr1	3758	3759	4.70298
chr1	3759	3760	4.63382
chr1	3760	3761	4.77214
chr1	3761	3762	4.97962
chr1	3762	3763	5.32543
chr1	3763	3764	4.97962
chr1	3764	3766	5.32543
chr1	3766	3767	5.18711
chr1	3767	3773	5.25627
chr1	3773	3774	5.18711
chr1	3774	3775	5.11795
chr1	3775	3777	5.04878
chr1	3777	3779	4.63382
chr1	3779	3780	4.42633
chr1	3780	3781	4.35717
chr1	3781	3784	4.01136
chr1	3784	3786	3.66556
chr1	3786	3787	2.90478
chr1	3787	3788	2.62813
chr1	3788	3789	2.48981
chr1	3789	3790	2.28233
chr1	3790	3791	2.00568
chr1	3791	3792	2.07484
chr1	3792	3796	1.93652
chr1	3796	3797	1.7982
chr1	3797	3798	1.72904
chr1	3798	3799	1.65987
chr1	3799	3800	1.59071
chr1	3800	3803	1.52155
chr1	3803	3805	1.45239
chr1	3805	3806	1.31407
chr1	3806	3807	1.38323
chr1	3807	3808	1.45239
chr1	3808	3809	1.72904
chr1	3809	3810	1.86736
chr1	3810	3812	1.93652
chr1	3812	3813	1.7982
chr1	3813	3814	1.86736
chr1	3814	3818	2.144
chr1	3818	3819	2.21317
chr1	3819	3820	2.42065
chr1	3820	3821	2.55897
chr1	3821	3822	2.83562
chr1	3822	3823	3.0431
chr1	3823	3824	2.97394
chr1	3824	3825	3.0431
chr1	3825	3828	3.18143
chr1	3828	3829	3.25059
chr1	3829	3831	3.18143
chr1	3831	3832	3.11226
chr1	3832	3834	3.0431
chr1	3834	3835	3.11226
chr1	3835	3836	2.97394
chr1	3836	3837	2.90478
chr1	3837	3839	2.6973
chr1	3839	3842	2.48981
chr1	3842	3843	2.21317
chr1	3843	3844	2.00568
chr1	3844	3845	1.93652
chr1	3845	3849	2.00568
chr1	3849	3850	1.93652
chr1	3850	3851	2.00568
chr1	3851	3852	1.93652
chr1	3852	3854	1.72904
chr1	3854	3855	1.93652
chr1	3855	3856	2.144
chr1	3856	3857	2.55897
chr1	3857	3858	2.83562
chr1	3858	3859	3.0431
chr1	3859	3860	2.90478
chr1	3860	3863	3.0431
chr1	3863	3866	3.11226
chr1	3866	3867	3.18143
chr1	3867	3868	2.83562
chr1	3868	3871	2.90478
chr1	3871	3873	2.76646
chr1	3873	3874	2.83562
chr1	3874	3875	2.97394
chr1	3875	3876	3.11226
chr1	3876	3877	3.25059
chr1	3877	3878	3.18143
chr1	3878	3879	3.0431
chr1	3879	3880	3.31975
chr1	3880	3881	3.45807
chr1	3881	3882	3.38891
chr1	3882	3883	3.31975
chr1	3883	3887	3.38891
chr1	3887	3888	3.31975
chr1	3888	3889	3.25059
chr1	3889	3890	3.31975
chr1	3890	3891	3.38891
chr1	3891	3892	3.18143
chr1	3892	3894	3.0431
chr1	3894	3895	3.18143
chr1	3895	3897	3.0431
chr1	3897	3898	2.90478
chr1	3898	3899	2.83562
chr1	3899	3901	2.48981
chr1	3901	3902	2.35149
chr1	3902	3903	2.28233
chr1	3903	3904	2.48981
chr1	3904	3905	2.62813
chr1	3905	3906	2.55897
chr1	3906	3907	2.28233
chr1	3907	3908	2.35149
chr1	3908	3909	2.55897
chr1	3909	3911	2.6973
chr1	3911	3912	2.83562
chr1	3912	3913	3.11226
chr1	3913	3914	3.31975
chr1	3914	3915	3.45807
chr1	3915	3916	3.25059
chr1	3916	3917	3.38891
chr1	3917	3918	3.45807
chr1	3918	3919	3.9422
chr1	3919	3920	4.35717
chr1	3920	3921	4.63382
chr1	3921	3922	4.70298
chr1	3922	3923	4.56465
chr1	3923	3925	4.63382
chr1	3925	3927	4.70298
chr1	3927	3928	4.77214
chr1	3928	3929	4.63382
chr1	3929	3930	4.56465
chr1	3930	3931	4.49549
chr1	3931	3932	4.63382
chr1	3932	3933	4.91046
chr1	3933	3935	4.97962
chr1	3935	3936	5.11795
chr1	3936	3937	5.39459
chr1	3937	3938	5.67124
chr1	3938	3939	5.7404
chr1	3939	3940	5.67124
chr1	3940	3941	5.60208
chr1	3941	3942	5.53291
chr1	3942	3943	5.67124
chr1	3943	3946	5.7404
chr1	3946	3947	5.94788
chr1	3947	3948	5.87872
chr1	3948	3949	5.80956
chr1	3949	3950	5.7404
chr1	3950	3951	5.67124
chr1	3951	3952	5.46375
chr1	3952	3953	5.18711
chr1	3953	3955	5.11795
chr1	3955	3956	5.7404
chr1	3956	3957	6.29369
chr1	3957	3958	6.36285
chr1	3958	3959	6.29369
chr1	3959	3960	5.39459
chr1	3960	3961	5.53291
chr1	3961	3962	5.7404
chr1	3962	3963	5.94788
chr1	3963	3964	5.80956
chr1	3964	3965	6.08621
chr1	3965	3966	6.22453
chr1	3966	3967	6.29369
chr1	3967	3968	6.15537
chr1	3968	3969	6.01705
chr1	3969	3970	5.87872
chr1	3970	3971	5.94788
chr1	3971	3972	5.87872
chr1	3972	3974	5.7404
chr1	3974	3976	5.80956
chr1	3976	3977	5.87872
chr1	3977	3978	5.7404
chr1	3978	3979	5.67124
chr1	3979	3980	5.53291
chr1	3980	3981	5.39459
chr1	3981	3982	5.18711
chr1	3982	3983	4.77214
chr1	3983	3985	4.70298
[truncated: 7,707 more rows]
