# Supplementary material for: Structural modularity of the XIST ribonucleoprotein complex
Source: Nat Commun. 2020 Dec 2;11:6163. doi: 10.1038/s41467-020-20040-3 (PMC7710737; doi:10.1038/s41467-020-20040-3)
Supplement: Supplementary file 6 — Source Data [file 41467_2020_20040_MOESM6_ESM.zip › sourcedata/fig2efgi/K562_ABCF1_1_neg_XIST_1_hsXIST.bedgraph]

chr1	0	75	0.0
chr1	75	110	1.27404
chr1	110	345	0.0
chr1	345	381	1.27404
chr1	381	459	0.0
chr1	459	495	1.27404
chr1	495	555	0.0
chr1	555	590	1.27404
chr1	590	607	0.0
chr1	607	643	1.27404
chr1	643	671	0.0
chr1	671	705	1.27404
chr1	705	823	0.0
chr1	823	824	1.27404
chr1	824	825	2.54807
chr1	825	852	5.09615
chr1	852	857	6.37018
chr1	857	860	5.09615
chr1	860	887	1.27404
chr1	887	913	0.0
chr1	913	915	1.27404
chr1	915	925	2.54807
chr1	925	944	3.82211
chr1	944	948	5.09615
chr1	948	951	3.82211
chr1	951	959	2.54807
chr1	959	975	1.27404
chr1	975	980	2.54807
chr1	980	990	1.27404
chr1	990	1010	2.54807
chr1	1010	1018	1.27404
chr1	1018	1164	0.0
chr1	1164	1174	1.27404
chr1	1174	1175	2.54807
chr1	1175	1200	3.82211
chr1	1200	1208	2.54807
chr1	1208	1256	0.0
chr1	1256	1290	1.27404
chr1	1290	1313	0.0
chr1	1313	1343	1.27404
chr1	1343	1652	0.0
chr1	1652	1667	1.27404
chr1	1667	1671	2.54807
chr1	1671	1678	3.82211
chr1	1678	1684	5.09615
chr1	1684	1702	3.82211
chr1	1702	1706	2.54807
chr1	1706	1713	1.27404
chr1	1713	1745	0.0
chr1	1745	1765	1.27404
chr1	1765	1781	2.54807
chr1	1781	1799	1.27404
chr1	1799	1913	0.0
chr1	1913	1948	1.27404
chr1	1948	2161	0.0
chr1	2161	2195	1.27404
chr1	2195	2437	0.0
chr1	2437	2459	1.27404
chr1	2459	2471	2.54807
chr1	2471	2480	1.27404
chr1	2480	2495	2.54807
chr1	2495	2513	1.27404
chr1	2513	2515	2.54807
chr1	2515	2549	1.27404
chr1	2549	2555	0.0
chr1	2555	2559	1.27404
chr1	2559	2579	2.54807
chr1	2579	2593	1.27404
chr1	2593	2595	0.0
chr1	2595	2597	1.27404
chr1	2597	2630	2.54807
chr1	2630	2633	1.27404
chr1	2633	2722	0.0
chr1	2722	2756	1.27404
chr1	2756	2895	0.0
chr1	2895	2911	2.54807
chr1	2911	2915	3.82211
chr1	2915	2931	5.09615
chr1	2931	2946	2.54807
chr1	2946	2951	1.27404
chr1	2951	2971	0.0
chr1	2971	2974	1.27404
chr1	2974	2976	2.54807
chr1	2976	3007	3.82211
chr1	3007	3010	2.54807
chr1	3010	3011	1.27404
chr1	3011	3048	0.0
chr1	3048	3084	1.27404
chr1	3084	3144	0.0
chr1	3144	3179	1.27404
chr1	3179	3180	0.0
chr1	3180	3215	1.27404
chr1	3215	3216	2.54807
chr1	3216	3221	1.27404
chr1	3221	3235	2.54807
chr1	3235	3251	3.82211
chr1	3251	3257	2.54807
chr1	3257	3270	1.27404
chr1	3270	3505	0.0
chr1	3505	3541	1.27404
chr1	3541	3619	0.0
chr1	3619	3654	1.27404
chr1	3654	3746	0.0
chr1	3746	3782	1.27404
chr1	3782	4132	0.0
chr1	4132	4162	1.27404
chr1	4162	4164	0.0
chr1	4164	4189	1.27404
chr1	4189	4198	2.54807
chr1	4198	4225	1.27404
chr1	4225	4338	0.0
chr1	4338	4373	1.27404
chr1	4373	4407	0.0
chr1	4407	4443	1.27404
chr1	4443	4476	0.0
chr1	4476	4536	1.27404
chr1	4536	4547	2.54807
chr1	4547	4570	1.27404
chr1	4570	4588	0.0
chr1	4588	4602	1.27404
chr1	4602	4621	2.54807
chr1	4621	4637	1.27404
chr1	4637	4712	0.0
chr1	4712	4747	1.27404
chr1	4747	4939	0.0
chr1	4939	4974	1.27404
chr1	4974	4994	0.0
chr1	4994	5029	1.27404
chr1	5029	5116	0.0
chr1	5116	5152	1.27404
chr1	5152	5153	0.0
chr1	5153	5189	1.27404
chr1	5189	5239	0.0
chr1	5239	5274	1.27404
chr1	5274	5379	0.0
chr1	5379	5393	1.27404
chr1	5393	5415	2.54807
chr1	5415	5420	1.27404
chr1	5420	5429	2.54807
chr1	5429	5448	1.27404
chr1	5448	5454	2.54807
chr1	5454	5483	1.27404
chr1	5483	5500	0.0
chr1	5500	5532	1.27404
chr1	5532	5534	2.54807
chr1	5534	5551	1.27404
chr1	5551	5568	2.54807
chr1	5568	5586	1.27404
chr1	5586	5724	0.0
chr1	5724	5738	1.27404
chr1	5738	5741	0.0
chr1	5741	5761	1.27404
chr1	5761	6101	0.0
chr1	6101	6107	1.27404
chr1	6107	6119	2.54807
chr1	6119	6125	3.82211
chr1	6125	6135	5.09615
chr1	6135	6142	3.82211
chr1	6142	6154	2.54807
chr1	6154	6161	1.27404
chr1	6161	6260	0.0
chr1	6260	6295	2.54807
chr1	6295	6566	0.0
chr1	6566	6567	1.27404
chr1	6567	6602	2.54807
chr1	6602	6603	1.27404
chr1	6603	6641	0.0
chr1	6641	6676	1.27404
chr1	6676	6711	0.0
chr1	6711	6746	1.27404
chr1	6746	6790	0.0
chr1	6790	6825	2.54807
chr1	6825	6905	0.0
chr1	6905	6941	1.27404
chr1	6941	7241	0.0
chr1	7241	7242	1.27404
chr1	7242	7276	2.54807
chr1	7276	7446	0.0
chr1	7446	7481	1.27404
chr1	7481	7539	0.0
chr1	7539	7567	1.27404
chr1	7567	7575	2.54807
chr1	7575	7602	1.27404
chr1	7602	7823	0.0
chr1	7823	7859	1.27404
chr1	7859	8128	0.0
chr1	8128	8139	1.27404
chr1	8139	8162	2.54807
chr1	8162	8174	1.27404
chr1	8174	8321	0.0
chr1	8321	8329	1.27404
chr1	8329	8354	2.54807
chr1	8354	8365	1.27404
chr1	8365	8526	0.0
chr1	8526	8539	1.27404
chr1	8539	8562	2.54807
chr1	8562	8575	1.27404
chr1	8575	8581	0.0
chr1	8581	8617	1.27404
chr1	8617	8655	0.0
chr1	8655	8686	1.27404
chr1	8686	8690	2.54807
chr1	8690	8719	1.27404
chr1	8719	8835	0.0
chr1	8835	8850	1.27404
chr1	8850	8870	2.54807
chr1	8870	8885	1.27404
chr1	8885	8928	0.0
chr1	8928	8963	1.27404
chr1	8963	9038	0.0
chr1	9038	9073	1.27404
chr1	9073	9175	0.0
chr1	9175	9201	1.27404
chr1	9201	9210	2.54807
chr1	9210	9236	1.27404
chr1	9236	9277	0.0
chr1	9277	9312	1.27404
chr1	9312	9331	0.0
chr1	9331	9337	1.27404
chr1	9337	9365	2.54807
chr1	9365	9371	1.27404
chr1	9371	9390	0.0
chr1	9390	9426	1.27404
chr1	9426	9473	0.0
chr1	9473	9509	1.27404
chr1	9509	9575	0.0
chr1	9575	9610	1.27404
chr1	9610	9628	0.0
chr1	9628	9663	1.27404
chr1	9663	9697	0.0
chr1	9697	9717	1.27404
chr1	9717	9729	2.54807
chr1	9729	9745	1.27404
chr1	9745	9752	2.54807
chr1	9752	9778	1.27404
chr1	9778	9878	0.0
chr1	9878	9880	1.27404
chr1	9880	9897	2.54807
chr1	9897	9912	3.82211
chr1	9912	9916	2.54807
chr1	9916	9921	1.27404
chr1	9921	9933	2.54807
chr1	9933	9955	1.27404
chr1	9955	9957	2.54807
chr1	9957	9991	1.27404
chr1	9991	10031	0.0
chr1	10031	10067	1.27404
chr1	10067	10075	0.0
chr1	10075	10111	1.27404
chr1	10111	10284	0.0
chr1	10284	10319	1.27404
chr1	10319	10358	0.0
chr1	10358	10394	1.27404
chr1	10394	10414	0.0
chr1	10414	10449	1.27404
chr1	10449	10756	0.0
chr1	10756	10792	1.27404
chr1	10792	11002	0.0
chr1	11002	11037	1.27404
chr1	11037	11070	0.0
chr1	11070	11074	1.27404
chr1	11074	11106	2.54807
chr1	11106	11108	1.27404
chr1	11108	11172	0.0
chr1	11172	11207	1.27404
chr1	11207	11304	0.0
chr1	11304	11339	1.27404
chr1	11339	11363	0.0
chr1	11363	11399	1.27404
chr1	11399	11400	0.0
chr1	11400	11433	1.27404
chr1	11433	11459	0.0
chr1	11459	11494	1.27404
chr1	11494	11502	0.0
chr1	11502	11538	1.27404
chr1	11538	11604	0.0
chr1	11604	11639	1.27404
chr1	11639	11748	0.0
chr1	11748	11772	1.27404
chr1	11772	11782	2.54807
chr1	11782	11808	1.27404
chr1	11808	11818	0.0
chr1	11818	11853	1.27404
chr1	11853	11922	0.0
chr1	11922	11943	1.27404
chr1	11943	11958	2.54807
chr1	11958	11979	1.27404
chr1	11979	12015	0.0
chr1	12015	12037	1.27404
chr1	12037	12043	2.54807
chr1	12043	12048	3.82211
chr1	12048	12051	5.09615
chr1	12051	12073	3.82211
chr1	12073	12078	2.54807
chr1	12078	12081	1.27404
chr1	12081	12183	0.0
chr1	12183	12194	1.27404
chr1	12194	12211	2.54807
chr1	12211	12217	3.82211
chr1	12217	12219	5.09615
chr1	12219	12230	3.82211
chr1	12230	12247	2.54807
chr1	12247	12253	1.27404
chr1	12253	12300	0.0
chr1	12300	12335	1.27404
chr1	12335	12391	0.0
chr1	12391	12413	1.27404
chr1	12413	12422	2.54807
chr1	12422	12427	3.82211
chr1	12427	12444	2.54807
chr1	12444	12449	3.82211
chr1	12449	12454	2.54807
chr1	12454	12480	1.27404
chr1	12480	12484	0.0
chr1	12484	12520	1.27404
chr1	12520	12608	0.0
chr1	12608	12610	1.27404
chr1	12610	12626	2.54807
chr1	12626	12633	3.82211
chr1	12633	12635	2.54807
chr1	12635	12640	1.27404
chr1	12640	12642	2.54807
chr1	12642	12647	3.82211
chr1	12647	12650	5.09615
chr1	12650	12657	6.37018
chr1	12657	12661	7.64422
chr1	12661	12662	6.37018
chr1	12662	12675	7.64422
chr1	12675	12676	6.37018
chr1	12676	12682	5.09615
chr1	12682	12684	3.82211
chr1	12684	12693	2.54807
chr1	12693	12697	1.27404
chr1	12697	12714	0.0
chr1	12714	12750	1.27404
chr1	12750	12773	0.0
chr1	12773	12806	1.27404
chr1	12806	12848	0.0
chr1	12848	12878	1.27404
chr1	12878	12881	2.54807
chr1	12881	12886	1.27404
chr1	12886	12913	2.54807
chr1	12913	12922	1.27404
chr1	12922	12997	0.0
chr1	12997	13025	1.27404
chr1	13025	13031	2.54807
chr1	13031	13045	1.27404
chr1	13045	13061	2.54807
chr1	13061	13080	1.27404
chr1	13080	13129	0.0
chr1	13129	13137	1.27404
chr1	13137	13164	2.54807
chr1	13164	13171	1.27404
chr1	13171	13206	0.0
chr1	13206	13235	1.27404
chr1	13235	13314	0.0
chr1	13314	13332	1.27404
chr1	13332	13350	2.54807
chr1	13350	13368	1.27404
chr1	13368	13451	0.0
chr1	13451	13487	1.27404
chr1	13487	13549	0.0
chr1	13549	13566	1.27404
chr1	13566	13584	2.54807
chr1	13584	13595	1.27404
chr1	13595	13650	0.0
chr1	13650	13685	1.27404
chr1	13685	13687	0.0
chr1	13687	13722	1.27404
chr1	13722	13783	0.0
chr1	13783	13818	1.27404
chr1	13818	13865	0.0
chr1	13865	13896	1.27404
chr1	13896	14027	0.0
chr1	14027	14054	1.27404
chr1	14054	14062	2.54807
chr1	14062	14089	1.27404
chr1	14089	14090	0.0
chr1	14090	14125	1.27404
chr1	14125	14133	0.0
chr1	14133	14167	1.27404
chr1	14167	14236	0.0
chr1	14236	14271	1.27404
chr1	14271	14322	0.0
chr1	14322	14358	1.27404
chr1	14358	14416	0.0
chr1	14416	14417	1.27404
chr1	14417	14452	2.54807
chr1	14452	14491	0.0
chr1	14491	14527	1.27404
chr1	14527	14655	0.0
chr1	14655	14690	1.27404
chr1	14690	14798	0.0
chr1	14798	14831	1.27404
chr1	14831	15088	0.0
chr1	15088	15122	2.54807
chr1	15122	15130	0.0
chr1	15130	15165	1.27404
chr1	15165	15262	0.0
chr1	15262	15297	1.27404
chr1	15297	15553	0.0
chr1	15553	15589	1.27404
chr1	15589	15685	0.0
chr1	15685	15719	1.27404
chr1	15719	16105	0.0
chr1	16105	16139	1.27404
chr1	16139	16196	0.0
chr1	16196	16232	1.27404
chr1	16232	16255	0.0
chr1	16255	16291	1.27404
chr1	16291	16411	0.0
chr1	16411	16434	1.27404
chr1	16434	16445	2.54807
chr1	16445	16467	1.27404
chr1	16467	16847	0.0
chr1	16847	16869	1.27404
chr1	16869	16883	2.54807
chr1	16883	16904	1.27404
chr1	16904	17029	0.0
chr1	17029	17064	1.27404
chr1	17064	17108	0.0
chr1	17108	17144	1.27404
chr1	17144	17172	0.0
chr1	17172	17207	1.27404
chr1	17207	17234	0.0
chr1	17234	17270	1.27404
chr1	17270	17494	0.0
chr1	17494	17530	1.27404
chr1	17530	17533	0.0
chr1	17533	17545	1.27404
chr1	17545	17568	2.54807
chr1	17568	17581	1.27404
chr1	17581	17712	0.0
chr1	17712	17747	1.27404
chr1	17747	17797	0.0
chr1	17797	17832	1.27404
chr1	17832	17871	0.0
chr1	17871	17889	2.54807
chr1	17889	17905	3.82211
chr1	17905	17925	1.27404
chr1	17925	17982	0.0
chr1	17982	18018	1.27404
chr1	18018	18187	0.0
chr1	18187	18222	1.27404
chr1	18222	18532	0.0
chr1	18532	18562	1.27404
chr1	18562	18580	0.0
chr1	18580	18615	1.27404
chr1	18615	18687	0.0
chr1	18687	18701	1.27404
chr1	18701	18722	2.54807
chr1	18722	18737	1.27404
chr1	18737	18753	0.0
chr1	18753	18757	1.27404
chr1	18757	18763	2.54807
chr1	18763	18788	3.82211
chr1	18788	18791	2.54807
chr1	18791	18794	1.27404
chr1	18794	18901	0.0
chr1	18901	18925	1.27404
chr1	18925	18950	0.0
chr1	18950	18985	1.27404
chr1	18985	19082	0.0
chr1	19082	19116	1.27404
chr1	19116	19280	0.0
