# Supplementary material for: Structural modularity of the XIST ribonucleoprotein complex
Source: Nat Commun. 2020 Dec 2;11:6163. doi: 10.1038/s41467-020-20040-3 (PMC7710737; doi:10.1038/s41467-020-20040-3)
Supplement: Supplementary file 6 — Source Data [file 41467_2020_20040_MOESM6_ESM.zip › sourcedata/fig2efgi/K562_YWHAG_0_neg_XIST_1_hsXIST.bedgraph]

chr1	0	43	0.0
chr1	43	45	0.451404
chr1	45	46	2.25702
chr1	46	47	2.70843
chr1	47	48	3.15983
chr1	48	67	3.61123
chr1	67	72	4.06264
chr1	72	78	3.61123
chr1	78	79	3.15983
chr1	79	82	1.80562
chr1	82	85	2.25702
chr1	85	86	1.80562
chr1	86	101	0.902809
chr1	101	114	0.451404
chr1	114	125	1.35421
chr1	125	139	1.80562
chr1	139	147	2.25702
chr1	147	153	1.80562
chr1	153	154	1.35421
chr1	154	164	0.902809
chr1	164	177	0.451404
chr1	177	196	0.0
chr1	196	226	0.902809
chr1	226	231	0.451404
chr1	231	241	0.0
chr1	241	252	0.451404
chr1	252	280	0.902809
chr1	280	291	0.451404
chr1	291	294	0.0
chr1	294	306	0.451404
chr1	306	331	0.902809
chr1	331	345	0.451404
chr1	345	363	0.0
chr1	363	367	0.451404
chr1	367	398	2.25702
chr1	398	406	1.35421
chr1	406	411	0.451404
chr1	411	422	1.35421
chr1	422	443	1.80562
chr1	443	444	1.35421
chr1	444	447	0.902809
chr1	447	451	0.451404
chr1	451	461	0.902809
chr1	461	490	0.451404
chr1	490	495	0.0
chr1	495	496	0.451404
chr1	496	498	1.35421
chr1	498	502	1.80562
chr1	502	512	2.25702
chr1	512	527	2.70843
chr1	527	535	2.25702
chr1	535	537	1.35421
chr1	537	541	0.902809
chr1	541	551	0.451404
chr1	551	604	0.0
chr1	604	635	0.451404
chr1	635	650	0.0
chr1	650	651	0.451404
chr1	651	652	1.80562
chr1	652	653	2.25702
chr1	653	665	2.70843
chr1	665	678	3.15983
chr1	678	681	2.25702
chr1	681	690	1.80562
chr1	690	691	1.35421
chr1	691	692	0.902809
chr1	692	695	0.451404
chr1	695	701	0.902809
chr1	701	725	1.35421
chr1	725	731	1.80562
chr1	731	740	1.35421
chr1	740	741	0.902809
chr1	741	746	0.451404
chr1	746	764	0.902809
chr1	764	772	0.451404
chr1	772	784	0.902809
chr1	784	785	1.35421
chr1	785	796	0.902809
chr1	796	802	1.35421
chr1	802	806	1.80562
chr1	806	821	1.35421
chr1	821	824	0.902809
chr1	824	833	1.80562
chr1	833	836	1.35421
chr1	836	848	0.902809
chr1	848	863	0.451404
chr1	863	864	0.0
chr1	864	890	0.451404
chr1	890	903	1.35421
chr1	903	904	0.902809
chr1	904	913	1.35421
chr1	913	915	2.25702
chr1	915	929	2.70843
chr1	929	942	1.80562
chr1	942	943	2.25702
chr1	943	950	1.80562
chr1	950	952	1.35421
chr1	952	963	0.451404
chr1	963	971	0.902809
chr1	971	972	1.35421
chr1	972	981	1.80562
chr1	981	985	1.35421
chr1	985	999	1.80562
chr1	999	1004	1.35421
chr1	1004	1008	1.80562
chr1	1008	1009	2.25702
chr1	1009	1010	2.70843
chr1	1010	1022	1.80562
chr1	1022	1043	1.35421
chr1	1043	1046	0.902809
chr1	1046	1048	0.451404
chr1	1048	1068	0.0
chr1	1068	1069	0.902809
chr1	1069	1077	1.35421
chr1	1077	1099	1.80562
chr1	1099	1101	2.70843
chr1	1101	1106	2.25702
chr1	1106	1108	1.80562
chr1	1108	1115	2.25702
chr1	1115	1116	2.70843
chr1	1116	1125	2.25702
chr1	1125	1138	1.80562
chr1	1138	1142	1.35421
chr1	1142	1147	0.902809
chr1	1147	1154	0.451404
chr1	1154	1159	0.0
chr1	1159	1175	0.451404
chr1	1175	1176	0.902809
chr1	1176	1177	1.35421
chr1	1177	1191	1.80562
chr1	1191	1196	2.25702
chr1	1196	1198	2.70843
chr1	1198	1203	2.25702
chr1	1203	1204	2.70843
chr1	1204	1211	3.15983
chr1	1211	1212	3.61123
chr1	1212	1215	3.15983
chr1	1215	1216	2.70843
chr1	1216	1217	2.25702
chr1	1217	1219	2.70843
chr1	1219	1230	3.15983
chr1	1230	1235	2.70843
chr1	1235	1236	2.25702
chr1	1236	1243	2.70843
chr1	1243	1254	2.25702
chr1	1254	1258	1.80562
chr1	1258	1274	1.35421
chr1	1274	1275	1.80562
chr1	1275	1279	1.35421
chr1	1279	1285	0.902809
chr1	1285	1289	0.451404
chr1	1289	1290	0.902809
chr1	1290	1304	1.35421
chr1	1304	1311	0.902809
chr1	1311	1315	1.35421
chr1	1315	1323	1.80562
chr1	1323	1325	2.25702
chr1	1325	1328	3.15983
chr1	1328	1329	2.70843
chr1	1329	1336	2.25702
chr1	1336	1337	2.70843
chr1	1337	1342	3.15983
chr1	1342	1343	2.70843
chr1	1343	1344	3.15983
chr1	1344	1347	3.61123
chr1	1347	1352	4.51404
chr1	1352	1354	4.96545
chr1	1354	1362	4.51404
chr1	1362	1364	4.06264
chr1	1364	1373	3.15983
chr1	1373	1375	2.70843
chr1	1375	1382	1.35421
chr1	1382	1383	0.902809
chr1	1383	1391	0.451404
chr1	1391	1403	0.0
chr1	1403	1432	0.451404
chr1	1432	1437	0.902809
chr1	1437	1439	1.35421
chr1	1439	1440	1.80562
chr1	1440	1442	2.25702
chr1	1442	1450	1.80562
chr1	1450	1452	2.25702
chr1	1452	1453	1.80562
chr1	1453	1471	2.25702
chr1	1471	1477	1.80562
chr1	1477	1478	1.35421
chr1	1478	1479	0.902809
chr1	1479	1487	0.451404
chr1	1487	1495	0.0
chr1	1495	1500	0.451404
chr1	1500	1501	0.902809
chr1	1501	1532	1.35421
chr1	1532	1533	0.451404
chr1	1533	1557	0.0
chr1	1557	1587	0.902809
chr1	1587	1596	1.35421
chr1	1596	1603	0.451404
chr1	1603	1624	1.35421
chr1	1624	1634	0.902809
chr1	1634	1636	1.35421
chr1	1636	1638	1.80562
chr1	1638	1640	2.25702
chr1	1640	1647	1.35421
chr1	1647	1653	1.80562
chr1	1653	1660	2.25702
chr1	1660	1672	1.80562
chr1	1672	1674	1.35421
chr1	1674	1677	1.80562
chr1	1677	1681	1.35421
chr1	1681	1692	0.902809
chr1	1692	1711	0.451404
chr1	1711	1726	0.0
chr1	1726	1738	0.902809
chr1	1738	1759	1.35421
chr1	1759	1762	1.80562
chr1	1762	1764	2.25702
chr1	1764	1765	2.70843
chr1	1765	1771	1.35421
chr1	1771	1780	1.80562
chr1	1780	1787	1.35421
chr1	1787	1790	0.902809
chr1	1790	1799	1.35421
chr1	1799	1810	0.902809
chr1	1810	1818	0.451404
chr1	1818	1821	0.902809
chr1	1821	1827	1.35421
chr1	1827	1829	1.80562
chr1	1829	1831	1.35421
chr1	1831	1833	1.80562
chr1	1833	1842	2.25702
chr1	1842	1852	2.70843
chr1	1852	1857	3.15983
chr1	1857	1859	2.70843
chr1	1859	1866	2.25702
chr1	1866	1868	1.35421
chr1	1868	1870	2.70843
chr1	1870	1873	4.06264
chr1	1873	1877	4.51404
chr1	1877	1878	4.96545
chr1	1878	1881	5.41685
chr1	1881	1883	4.96545
chr1	1883	1886	5.41685
chr1	1886	1891	5.86826
chr1	1891	1892	5.41685
chr1	1892	1894	5.86826
chr1	1894	1896	5.41685
chr1	1896	1897	4.96545
chr1	1897	1905	4.51404
chr1	1905	1906	4.06264
chr1	1906	1907	3.15983
chr1	1907	1908	2.25702
chr1	1908	1912	3.61123
chr1	1912	1914	3.15983
chr1	1914	1924	2.70843
chr1	1924	1931	2.25702
chr1	1931	1942	1.80562
chr1	1942	1946	2.25702
chr1	1946	1947	1.80562
chr1	1947	1961	0.902809
chr1	1961	1963	0.451404
chr1	1963	2047	0.0
chr1	2047	2063	0.451404
chr1	2063	2064	0.902809
chr1	2064	2074	1.35421
chr1	2074	2084	1.80562
chr1	2084	2092	1.35421
chr1	2092	2102	0.902809
chr1	2102	2113	0.451404
chr1	2113	2124	0.0
chr1	2124	2126	0.451404
chr1	2126	2163	0.902809
chr1	2163	2166	0.0
chr1	2166	2170	0.451404
chr1	2170	2176	0.902809
chr1	2176	2188	1.35421
chr1	2188	2204	1.80562
chr1	2204	2207	1.35421
chr1	2207	2214	0.902809
chr1	2214	2227	0.451404
chr1	2227	2274	0.0
chr1	2274	2277	0.902809
chr1	2277	2278	1.35421
chr1	2278	2280	2.70843
chr1	2280	2306	3.15983
chr1	2306	2308	3.61123
chr1	2308	2309	3.15983
chr1	2309	2313	2.70843
chr1	2313	2316	2.25702
chr1	2316	2319	0.902809
chr1	2319	2329	0.451404
chr1	2329	2340	0.902809
chr1	2340	2344	1.35421
chr1	2344	2359	0.902809
chr1	2359	2375	0.451404
chr1	2375	2379	0.902809
chr1	2379	2414	0.451404
chr1	2414	2452	0.0
chr1	2452	2471	0.902809
chr1	2471	2474	1.35421
chr1	2474	2479	2.25702
chr1	2479	2481	1.80562
chr1	2481	2485	2.25702
chr1	2485	2495	1.80562
chr1	2495	2500	1.35421
chr1	2500	2510	0.902809
chr1	2510	2512	0.451404
chr1	2512	2520	0.902809
chr1	2520	2537	0.451404
chr1	2537	2551	0.902809
chr1	2551	2556	0.451404
chr1	2556	2557	0.902809
chr1	2557	2576	1.80562
chr1	2576	2577	1.35421
chr1	2577	2595	1.80562
chr1	2595	2596	1.35421
chr1	2596	2600	0.451404
chr1	2600	2616	0.0
chr1	2616	2637	0.451404
chr1	2637	2655	0.902809
chr1	2655	2676	0.451404
chr1	2676	2755	0.0
chr1	2755	2775	0.451404
chr1	2775	2778	1.35421
chr1	2778	2784	1.80562
chr1	2784	2786	2.25702
chr1	2786	2794	2.70843
chr1	2794	2802	2.25702
chr1	2802	2803	2.70843
chr1	2803	2814	2.25702
chr1	2814	2815	1.80562
chr1	2815	2816	2.25702
chr1	2816	2821	1.80562
chr1	2821	2823	1.35421
chr1	2823	2831	0.902809
chr1	2831	2854	0.451404
chr1	2854	2866	0.0
chr1	2866	2882	0.451404
chr1	2882	2887	0.902809
chr1	2887	2910	0.451404
chr1	2910	2921	0.902809
chr1	2921	2930	0.451404
chr1	2930	2949	0.902809
chr1	2949	2953	0.451404
chr1	2953	2967	0.902809
chr1	2967	2976	0.451404
chr1	2976	2983	0.902809
chr1	2983	3015	0.451404
chr1	3015	3032	0.0
chr1	3032	3038	0.451404
chr1	3038	3051	0.902809
chr1	3051	3071	1.35421
chr1	3071	3082	0.451404
chr1	3082	3089	0.902809
chr1	3089	3098	0.451404
chr1	3098	3104	0.902809
chr1	3104	3110	1.35421
chr1	3110	3137	0.902809
chr1	3137	3142	0.451404
chr1	3142	3151	0.0
chr1	3151	3169	0.451404
chr1	3169	3192	0.902809
chr1	3192	3204	1.35421
chr1	3204	3205	2.25702
chr1	3205	3217	2.70843
chr1	3217	3220	2.25702
chr1	3220	3222	3.61123
chr1	3222	3227	4.06264
chr1	3227	3231	4.51404
chr1	3231	3237	4.06264
chr1	3237	3239	3.61123
chr1	3239	3241	3.15983
chr1	3241	3242	2.70843
chr1	3242	3247	1.80562
chr1	3247	3251	1.35421
chr1	3251	3255	0.902809
chr1	3255	3259	1.35421
chr1	3259	3260	0.902809
chr1	3260	3269	0.451404
chr1	3269	3294	0.902809
chr1	3294	3298	0.451404
chr1	3298	3309	0.0
chr1	3309	3330	0.451404
chr1	3330	3336	0.902809
chr1	3336	3348	1.35421
chr1	3348	3353	0.902809
chr1	3353	3367	1.35421
chr1	3367	3375	0.902809
chr1	3375	3383	0.451404
chr1	3383	3385	0.902809
chr1	3385	3392	1.35421
chr1	3392	3405	0.902809
chr1	3405	3406	1.35421
chr1	3406	3411	1.80562
chr1	3411	3412	2.25702
chr1	3412	3413	2.70843
chr1	3413	3422	3.15983
chr1	3422	3437	2.25702
chr1	3437	3438	1.80562
chr1	3438	3445	1.35421
chr1	3445	3449	0.451404
chr1	3449	3461	0.0
chr1	3461	3500	0.451404
chr1	3500	3513	0.0
chr1	3513	3514	0.451404
chr1	3514	3517	0.902809
chr1	3517	3520	1.80562
chr1	3520	3524	2.25702
chr1	3524	3544	3.15983
chr1	3544	3551	2.70843
chr1	3551	3552	2.25702
chr1	3552	3555	1.80562
chr1	3555	3556	1.35421
chr1	3556	3563	0.451404
chr1	3563	3593	0.0
chr1	3593	3631	0.451404
chr1	3631	3691	0.0
chr1	3691	3707	0.451404
chr1	3707	3719	0.902809
chr1	3719	3730	0.451404
chr1	3730	3732	0.0
chr1	3732	3734	0.451404
chr1	3734	3739	0.902809
chr1	3739	3751	1.35421
chr1	3751	3768	1.80562
chr1	3768	3771	2.25702
chr1	3771	3773	1.80562
chr1	3773	3775	1.35421
chr1	3775	3778	1.80562
chr1	3778	3790	1.35421
chr1	3790	3798	0.902809
chr1	3798	3799	0.451404
chr1	3799	3810	0.0
chr1	3810	3814	0.451404
chr1	3814	3834	0.902809
chr1	3834	3835	1.35421
chr1	3835	3844	0.902809
chr1	3844	3849	1.35421
chr1	3849	3859	0.902809
chr1	3859	3860	1.35421
chr1	3860	3872	1.80562
chr1	3872	3883	1.35421
chr1	3883	3896	0.902809
chr1	3896	3898	0.451404
chr1	3898	3916	0.0
chr1	3916	3918	0.451404
chr1	3918	3932	1.35421
chr1	3932	3937	1.80562
chr1	3937	3946	2.25702
chr1	3946	3952	2.70843
chr1	3952	3955	3.15983
chr1	3955	3956	2.70843
chr1	3956	3957	3.15983
chr1	3957	3959	1.80562
chr1	3959	3969	2.25702
chr1	3969	3975	2.70843
chr1	3975	3977	2.25702
chr1	3977	3984	2.70843
chr1	3984	3991	2.25702
chr1	3991	3994	1.80562
chr1	3994	3995	1.35421
chr1	3995	3998	1.80562
chr1	3998	4002	1.35421
chr1	4002	4016	0.902809
chr1	4016	4029	0.451404
chr1	4029	4030	0.0
chr1	4030	4036	0.451404
chr1	4036	4068	0.902809
chr1	4068	4069	0.451404
chr1	4069	4083	0.0
chr1	4083	4091	0.451404
chr1	4091	4122	0.902809
chr1	4122	4125	0.451404
chr1	4125	4130	0.902809
chr1	4130	4160	0.451404
chr1	4160	4168	0.0
chr1	4168	4207	0.451404
chr1	4207	4253	0.0
chr1	4253	4254	0.451404
chr1	4254	4265	0.902809
chr1	4265	4267	1.35421
chr1	4267	4283	1.80562
chr1	4283	4293	1.35421
chr1	4293	4296	0.902809
chr1	4296	4303	1.35421
chr1	4303	4305	0.902809
chr1	4305	4319	0.451404
chr1	4319	4334	0.902809
chr1	4334	4356	0.451404
chr1	4356	4434	0.0
chr1	4434	4457	0.451404
chr1	4457	4473	0.902809
chr1	4473	4492	0.451404
chr1	4492	4523	0.0
chr1	4523	4561	0.451404
chr1	4561	4568	0.0
chr1	4568	4594	0.451404
chr1	4594	4595	0.902809
chr1	4595	4607	1.35421
chr1	4607	4624	0.902809
chr1	4624	4627	0.451404
chr1	4627	4667	0.0
chr1	4667	4680	0.451404
chr1	4680	4689	0.902809
chr1	4689	4701	1.35421
chr1	4701	4703	2.25702
chr1	4703	4705	3.15983
chr1	4705	4708	2.70843
chr1	4708	4719	3.15983
chr1	4719	4724	2.70843
chr1	4724	4727	3.15983
chr1	4727	4730	2.70843
chr1	4730	4735	3.15983
chr1	4735	4736	2.70843
chr1	4736	4740	1.80562
chr1	4740	4747	0.902809
chr1	4747	4750	0.451404
chr1	4750	4751	0.902809
chr1	4751	4760	1.80562
chr1	4760	4790	1.35421
chr1	4790	4801	0.451404
chr1	4801	4813	0.902809
chr1	4813	4820	1.35421
chr1	4820	4827	1.80562
chr1	4827	4840	1.35421
chr1	4840	4842	0.902809
chr1	4842	4852	1.35421
chr1	4852	4858	0.902809
chr1	4858	4864	0.451404
chr1	4864	4865	0.0
chr1	4865	4866	0.902809
chr1	4866	4873	1.35421
chr1	4873	4877	1.80562
chr1	4877	4898	2.25702
chr1	4898	4903	1.80562
chr1	4903	4905	0.902809
chr1	4905	4908	1.35421
chr1	4908	4912	0.902809
chr1	4912	4934	0.451404
chr1	4934	4941	0.0
chr1	4941	4956	0.451404
chr1	4956	4959	0.902809
chr1	4959	4961	1.35421
chr1	4961	4967	1.80562
chr1	4967	4980	2.25702
chr1	4980	4988	1.80562
chr1	4988	4992	0.902809
chr1	4992	4999	0.451404
chr1	4999	5045	0.0
chr1	5045	5070	0.451404
chr1	5070	5084	0.902809
chr1	5084	5109	0.451404
chr1	5109	5116	0.0
chr1	5116	5148	0.451404
chr1	5148	5156	0.0
chr1	5156	5179	0.451404
chr1	5179	5191	0.902809
chr1	5191	5217	0.451404
chr1	5217	5227	0.0
chr1	5227	5266	0.451404
chr1	5266	5271	0.0
chr1	5271	5284	0.451404
chr1	5284	5309	0.902809
chr1	5309	5311	0.451404
chr1	5311	5351	0.0
chr1	5351	5373	0.451404
chr1	5373	5382	0.902809
chr1	5382	5390	1.35421
chr1	5390	5412	0.902809
chr1	5412	5419	0.451404
chr1	5419	5454	0.0
chr1	5454	5457	0.451404
chr1	5457	5459	0.902809
chr1	5459	5464	1.35421
chr1	5464	5469	1.80562
chr1	5469	5470	2.25702
chr1	5470	5481	2.70843
chr1	5481	5492	3.61123
chr1	5492	5495	3.15983
chr1	5495	5496	2.70843
chr1	5496	5498	2.25702
chr1	5498	5503	1.80562
chr1	5503	5509	1.35421
chr1	5509	5512	0.902809
chr1	5512	5519	0.451404
chr1	5519	5520	0.902809
chr1	5520	5546	0.451404
chr1	5546	5557	0.902809
chr1	5557	5585	0.451404
chr1	5585	5597	0.0
chr1	5597	5598	1.35421
chr1	5598	5627	1.80562
chr1	5627	5628	2.70843
chr1	5628	5632	3.61123
chr1	5632	5636	4.06264
chr1	5636	5637	2.25702
chr1	5637	5651	2.70843
chr1	5651	5653	3.15983
chr1	5653	5657	2.70843
chr1	5657	5666	1.80562
chr1	5666	5676	0.902809
chr1	5676	5679	0.451404
chr1	5679	5680	0.902809
chr1	5680	5710	0.451404
chr1	5710	5740	0.0
chr1	5740	5779	0.451404
chr1	5779	5780	0.0
chr1	5780	5785	0.451404
chr1	5785	5813	0.902809
chr1	5813	5818	0.451404
chr1	5818	5824	0.0
chr1	5824	5828	0.451404
chr1	5828	5850	0.902809
chr1	5850	5851	1.35421
chr1	5851	5855	0.902809
chr1	5855	5857	0.451404
chr1	5857	5884	0.902809
chr1	5884	5896	0.451404
chr1	5896	5899	0.0
chr1	5899	5917	0.451404
chr1	5917	5920	0.902809
chr1	5920	5929	1.35421
chr1	5929	5930	0.902809
chr1	5930	5945	1.35421
chr1	5945	5949	1.80562
chr1	5949	5954	1.35421
chr1	5954	5969	0.902809
chr1	5969	5979	0.451404
chr1	5979	6010	0.0
chr1	6010	6015	0.451404
chr1	6015	6031	0.902809
chr1	6031	6048	1.35421
chr1	6048	6049	1.80562
chr1	6049	6054	1.35421
chr1	6054	6069	0.902809
chr1	6069	6085	0.451404
chr1	6085	6087	1.80562
chr1	6087	6097	2.25702
chr1	6097	6101	2.70843
chr1	6101	6109	3.61123
chr1	6109	6124	3.15983
chr1	6124	6126	2.25702
chr1	6126	6127	1.35421
chr1	6127	6164	0.902809
chr1	6164	6168	0.451404
chr1	6168	6216	0.0
chr1	6216	6217	0.451404
chr1	6217	6218	0.902809
chr1	6218	6229	1.35421
chr1	6229	6244	1.80562
chr1	6244	6248	2.25702
chr1	6248	6256	1.80562
chr1	6256	6268	0.902809
chr1	6268	6273	0.451404
chr1	6273	6281	0.902809
chr1	6281	6283	1.35421
chr1	6283	6287	0.902809
chr1	6287	6317	1.35421
chr1	6317	6326	0.902809
chr1	6326	6338	0.451404
chr1	6338	6344	1.35421
chr1	6344	6348	0.902809
chr1	6348	6353	1.35421
chr1	6353	6358	1.80562
chr1	6358	6359	2.25702
chr1	6359	6363	1.80562
chr1	6363	6368	2.25702
chr1	6368	6370	2.70843
chr1	6370	6375	2.25702
chr1	6375	6378	2.70843
chr1	6378	6381	2.25702
chr1	6381	6382	2.70843
chr1	6382	6384	3.15983
chr1	6384	6387	5.41685
chr1	6387	6397	4.96545
chr1	6397	6400	4.51404
chr1	6400	6406	4.06264
chr1	6406	6414	3.61123
chr1	6414	6420	3.15983
chr1	6420	6423	2.70843
chr1	6423	6439	0.451404
chr1	6439	6452	0.902809
chr1	6452	6478	0.451404
chr1	6478	6567	0.0
chr1	6567	6579	0.902809
chr1	6579	6583	1.35421
chr1	6583	6605	1.80562
chr1	6605	6615	0.902809
chr1	6615	6616	1.35421
chr1	6616	6622	0.902809
chr1	6622	6636	0.451404
chr1	6636	6645	0.902809
chr1	6645	6652	1.35421
chr1	6652	6674	0.902809
chr1	6674	6675	0.451404
chr1	6675	6679	0.902809
chr1	6679	6683	1.35421
chr1	6683	6707	0.902809
chr1	6707	6714	1.35421
chr1	6714	6718	0.902809
chr1	6718	6723	0.451404
chr1	6723	6725	0.902809
chr1	6725	6745	1.35421
chr1	6745	6762	0.902809
chr1	6762	6764	0.451404
chr1	6764	6774	0.0
chr1	6774	6813	0.451404
chr1	6813	6881	0.0
chr1	6881	6882	0.451404
chr1	6882	6883	0.902809
chr1	6883	6889	1.35421
chr1	6889	6911	1.80562
chr1	6911	6920	2.25702
chr1	6920	6922	1.35421
chr1	6922	6928	0.902809
chr1	6928	6929	0.451404
chr1	6929	6934	0.902809
chr1	6934	6940	0.451404
chr1	6940	6959	0.902809
chr1	6959	6964	0.451404
chr1	6964	6966	0.902809
chr1	6966	6967	1.35421
chr1	6967	6979	3.15983
chr1	6979	6993	2.70843
chr1	6993	7000	2.25702
chr1	7000	7005	1.80562
chr1	7005	7006	1.35421
chr1	7006	7053	0.0
chr1	7053	7090	0.451404
chr1	7090	7092	0.902809
chr1	7092	7093	0.451404
chr1	7093	7129	0.902809
chr1	7129	7132	0.451404
chr1	7132	7186	0.0
chr1	7186	7191	0.451404
chr1	7191	7200	0.902809
chr1	7200	7202	1.80562
chr1	7202	7222	2.25702
chr1	7222	7225	2.70843
chr1	7225	7228	2.25702
chr1	7228	7230	2.70843
chr1	7230	7239	2.25702
chr1	7239	7241	1.35421
chr1	7241	7252	0.902809
chr1	7252	7260	1.35421
chr1	7260	7261	1.80562
chr1	7261	7265	1.35421
chr1	7265	7291	0.902809
chr1	7291	7293	0.451404
chr1	7293	7392	0.0
chr1	7392	7431	0.451404
chr1	7431	7448	0.0
chr1	7448	7475	0.451404
chr1	7475	7478	0.902809
chr1	7478	7484	1.35421
chr1	7484	7485	1.80562
chr1	7485	7487	2.25702
chr1	7487	7512	1.80562
chr1	7512	7514	2.25702
chr1	7514	7517	1.80562
chr1	7517	7519	1.35421
chr1	7519	7524	0.902809
chr1	7524	7551	0.451404
chr1	7551	7568	0.0
chr1	7568	7607	0.451404
chr1	7607	7611	0.0
chr1	7611	7614	0.451404
chr1	7614	7625	0.902809
chr1	7625	7635	1.35421
chr1	7635	7642	0.902809
chr1	7642	7663	0.451404
chr1	7663	7664	0.902809
chr1	7664	7676	0.451404
chr1	7676	7713	0.902809
chr1	7713	7715	1.35421
chr1	7715	7719	0.902809
chr1	7719	7737	1.35421
chr1	7737	7740	1.80562
chr1	7740	7741	1.35421
chr1	7741	7742	0.902809
chr1	7742	7758	1.35421
chr1	7758	7768	0.902809
chr1	7768	7776	1.35421
chr1	7776	7780	0.902809
chr1	7780	7796	0.451404
chr1	7796	7811	0.0
chr1	7811	7841	0.451404
chr1	7841	7849	1.80562
chr1	7849	7878	1.35421
chr1	7878	7923	0.0
chr1	7923	7960	0.451404
chr1	7960	8035	0.0
chr1	8035	8042	0.451404
chr1	8042	8044	1.35421
chr1	8044	8054	1.80562
chr1	8054	8067	2.25702
chr1	8067	8072	2.70843
chr1	8072	8074	2.25702
chr1	8074	8079	1.80562
chr1	8079	8092	1.35421
chr1	8092	8096	0.902809
chr1	8096	8106	1.35421
chr1	8106	8107	0.902809
chr1	8107	8118	1.35421
chr1	8118	8127	0.902809
chr1	8127	8128	1.35421
chr1	8128	8129	1.80562
chr1	8129	8136	2.25702
chr1	8136	8164	1.80562
chr1	8164	8167	0.902809
chr1	8167	8168	0.451404
chr1	8168	8242	0.0
chr1	8242	8257	0.451404
chr1	8257	8259	0.902809
chr1	8259	8266	1.35421
chr1	8266	8281	1.80562
chr1	8281	8296	1.35421
chr1	8296	8298	0.902809
chr1	8298	8305	0.451404
chr1	8305	8360	0.0
chr1	8360	8385	0.451404
chr1	8385	8388	0.0
chr1	8388	8427	0.451404
chr1	8427	8429	0.0
chr1	8429	8450	0.451404
chr1	8450	8468	0.902809
chr1	8468	8480	0.451404
chr1	8480	8489	0.902809
chr1	8489	8494	1.35421
chr1	8494	8513	1.80562
chr1	8513	8517	2.25702
chr1	8517	8518	1.80562
chr1	8518	8528	1.35421
chr1	8528	8533	0.902809
chr1	8533	8543	0.451404
chr1	8543	8548	0.902809
chr1	8548	8550	1.35421
chr1	8550	8557	0.902809
chr1	8557	8568	1.35421
chr1	8568	8573	1.80562
chr1	8573	8580	3.15983
chr1	8580	8581	3.61123
chr1	8581	8582	3.15983
chr1	8582	8587	2.70843
chr1	8587	8601	2.25702
chr1	8601	8604	1.80562
chr1	8604	8605	1.35421
chr1	8605	8611	0.902809
chr1	8611	8614	0.451404
chr1	8614	8617	0.0
chr1	8617	8648	0.451404
chr1	8648	8649	0.902809
chr1	8649	8654	0.451404
chr1	8654	8681	1.35421
chr1	8681	8690	0.902809
chr1	8690	8692	0.451404
chr1	8692	8705	0.0
chr1	8705	8713	0.451404
chr1	8713	8731	0.902809
chr1	8731	8743	0.451404
chr1	8743	8744	0.902809
chr1	8744	8761	0.451404
chr1	8761	8769	0.0
chr1	8769	8778	0.451404
chr1	8778	8782	0.902809
chr1	8782	8783	1.35421
chr1	8783	8808	1.80562
chr1	8808	8813	1.35421
chr1	8813	8816	0.902809
chr1	8816	8821	0.451404
chr1	8821	8832	0.0
chr1	8832	8836	0.451404
chr1	8836	8842	0.902809
chr1	8842	8848	1.35421
chr1	8848	8849	1.80562
chr1	8849	8858	2.70843
chr1	8858	8859	3.15983
chr1	8859	8860	2.70843
chr1	8860	8880	3.15983
chr1	8880	8881	3.61123
chr1	8881	8886	2.70843
chr1	8886	8888	3.15983
chr1	8888	8897	2.25702
chr1	8897	8909	1.80562
chr1	8909	8910	2.25702
chr1	8910	8919	1.80562
chr1	8919	8925	1.35421
chr1	8925	8938	0.902809
chr1	8938	8943	0.451404
chr1	8943	8956	0.0
chr1	8956	8998	0.451404
chr1	8998	9001	1.35421
chr1	9001	9002	1.80562
chr1	9002	9003	2.70843
chr1	9003	9017	3.15983
chr1	9017	9021	2.70843
chr1	9021	9036	3.61123
chr1	9036	9037	3.15983
chr1	9037	9038	2.70843
chr1	9038	9041	1.35421
chr1	9041	9043	0.902809
chr1	9043	9044	1.35421
chr1	9044	9059	1.80562
chr1	9059	9074	0.902809
chr1	9074	9075	0.451404
chr1	9075	9076	0.0
chr1	9076	9077	0.451404
chr1	9077	9082	0.902809
chr1	9082	9109	1.35421
chr1	9109	9111	1.80562
chr1	9111	9115	1.35421
chr1	9115	9117	0.902809
chr1	9117	9148	0.451404
chr1	9148	9153	0.0
chr1	9153	9176	0.451404
chr1	9176	9180	0.902809
chr1	9180	9184	1.35421
chr1	9184	9191	1.80562
chr1	9191	9209	1.35421
chr1	9209	9214	0.902809
chr1	9214	9219	0.451404
chr1	9219	9257	0.0
chr1	9257	9258	0.451404
chr1	9258	9269	0.902809
chr1	9269	9271	1.35421
chr1	9271	9277	1.80562
chr1	9277	9295	2.25702
chr1	9295	9308	1.35421
chr1	9308	9316	0.902809
chr1	9316	9319	0.451404
chr1	9319	9320	0.902809
chr1	9320	9321	1.35421
chr1	9321	9327	2.25702
chr1	9327	9345	2.70843
chr1	9345	9356	2.25702
chr1	9356	9357	2.70843
chr1	9357	9358	3.15983
chr1	9358	9360	2.25702
chr1	9360	9366	1.80562
chr1	9366	9377	1.35421
chr1	9377	9394	0.902809
chr1	9394	9404	0.0
chr1	9404	9421	0.451404
chr1	9421	9424	0.902809
chr1	9424	9434	1.35421
chr1	9434	9440	1.80562
chr1	9440	9442	1.35421
chr1	9442	9446	0.902809
chr1	9446	9447	0.451404
chr1	9447	9473	0.902809
chr1	9473	9486	0.451404
chr1	9486	9502	0.0
chr1	9502	9516	0.451404
chr1	9516	9537	0.902809
chr1	9537	9541	1.35421
chr1	9541	9550	0.902809
chr1	9550	9555	1.35421
chr1	9555	9556	0.902809
chr1	9556	9559	1.35421
chr1	9559	9576	1.80562
chr1	9576	9585	1.35421
chr1	9585	9595	0.902809
chr1	9595	9598	0.451404
chr1	9598	9602	0.0
chr1	9602	9623	0.451404
chr1	9623	9636	0.902809
chr1	9636	9648	0.451404
chr1	9648	9684	0.902809
chr1	9684	9709	0.0
chr1	9709	9718	0.451404
chr1	9718	9747	0.902809
chr1	9747	9756	0.451404
chr1	9756	9779	0.0
chr1	9779	9780	0.451404
chr1	9780	9809	0.902809
chr1	9809	9810	1.35421
chr1	9810	9811	0.902809
chr1	9811	9836	1.35421
chr1	9836	9837	0.902809
chr1	9837	9841	1.35421
chr1	9841	9849	1.80562
chr1	9849	9851	1.35421
chr1	9851	9858	0.902809
chr1	9858	9860	1.35421
chr1	9860	9880	0.902809
chr1	9880	9888	0.451404
chr1	9888	9890	0.0
chr1	9890	9892	0.451404
chr1	9892	9893	0.902809
chr1	9893	9919	1.35421
chr1	9919	9923	1.80562
chr1	9923	9930	1.35421
chr1	9930	9940	0.902809
chr1	9940	9948	1.35421
chr1	9948	9954	1.80562
chr1	9954	9958	2.25702
chr1	9958	9965	1.80562
chr1	9965	9975	2.25702
chr1	9975	9986	1.80562
chr1	9986	9996	1.35421
chr1	9996	10000	0.902809
chr1	10000	10004	0.451404
chr1	10004	10011	0.0
chr1	10011	10031	0.451404
chr1	10031	10045	0.902809
chr1	10045	10046	0.451404
chr1	10046	10069	0.902809
chr1	10069	10073	0.451404
chr1	10073	10082	0.0
chr1	10082	10116	0.451404
chr1	10116	10138	0.0
chr1	10138	10145	0.451404
chr1	10145	10146	0.902809
chr1	10146	10147	2.25702
chr1	10147	10148	4.06264
chr1	10148	10149	4.96545
chr1	10149	10155	5.41685
chr1	10155	10162	5.86826
chr1	10162	10171	6.31966
chr1	10171	10172	6.77106
chr1	10172	10173	7.22247
chr1	10173	10176	6.77106
chr1	10176	10178	6.31966
chr1	10178	10180	5.86826
chr1	10180	10181	6.31966
chr1	10181	10182	5.86826
chr1	10182	10184	5.41685
chr1	10184	10186	4.96545
chr1	10186	10187	3.61123
chr1	10187	10201	2.70843
chr1	10201	10203	2.25702
chr1	10203	10211	1.80562
chr1	10211	10219	1.35421
chr1	10219	10220	0.902809
chr1	10220	10224	0.451404
chr1	10224	10264	0.0
chr1	10264	10280	0.902809
chr1	10280	10281	1.35421
chr1	10281	10289	1.80562
chr1	10289	10301	2.25702
chr1	10301	10317	1.35421
chr1	10317	10320	0.902809
chr1	10320	10328	0.451404
chr1	10328	10345	0.0
chr1	10345	10346	0.451404
chr1	10346	10382	0.902809
chr1	10382	10385	0.451404
chr1	10385	10398	0.0
chr1	10398	10399	0.451404
chr1	10399	10421	0.902809
chr1	10421	10430	1.35421
chr1	10430	10433	1.80562
chr1	10433	10435	1.35421
chr1	10435	10437	1.80562
chr1	10437	10446	1.35421
chr1	10446	10452	1.80562
chr1	10452	10458	2.25702
chr1	10458	10461	1.80562
chr1	10461	10467	2.25702
chr1	10467	10472	1.80562
chr1	10472	10476	1.35421
chr1	10476	10491	0.902809
chr1	10491	10500	0.451404
chr1	10500	10535	0.0
chr1	10535	10574	0.451404
chr1	10574	10596	0.0
chr1	10596	10602	0.451404
chr1	10602	10615	0.902809
chr1	10615	10616	1.35421
chr1	10616	10631	1.80562
chr1	10631	10637	1.35421
chr1	10637	10639	1.80562
chr1	10639	10641	2.25702
chr1	10641	10654	1.80562
chr1	10654	10660	0.902809
chr1	10660	10676	1.80562
chr1	10676	10678	1.35421
chr1	10678	10685	0.902809
chr1	10685	10690	0.451404
chr1	10690	10691	0.902809
chr1	10691	10723	1.35421
chr1	10723	10729	0.902809
chr1	10729	10730	0.451404
chr1	10730	10779	0.0
chr1	10779	10782	0.451404
chr1	10782	10818	0.902809
chr1	10818	10821	0.451404
chr1	10821	10848	0.0
chr1	10848	10850	2.25702
chr1	10850	10858	2.70843
chr1	10858	10865	3.15983
chr1	10865	10878	3.61123
chr1	10878	10881	4.06264
chr1	10881	10882	3.15983
chr1	10882	10885	2.70843
chr1	10885	10889	1.35421
chr1	10889	10897	1.80562
chr1	10897	10904	1.35421
chr1	10904	10916	0.902809
chr1	10916	10928	0.451404
chr1	10928	10971	0.0
chr1	10971	11012	0.451404
chr1	11012	11037	0.902809
chr1	11037	11041	1.35421
chr1	11041	11044	0.902809
chr1	11044	11046	1.35421
chr1	11046	11047	1.80562
chr1	11047	11051	2.25702
chr1	11051	11070	1.80562
chr1	11070	11075	2.25702
chr1	11075	11083	1.80562
chr1	11083	11085	1.35421
chr1	11085	11108	0.451404
chr1	11108	11143	0.0
chr1	11143	11145	0.451404
chr1	11145	11148	0.902809
chr1	11148	11160	1.35421
chr1	11160	11163	1.80562
chr1	11163	11182	2.25702
chr1	11182	11185	1.80562
chr1	11185	11192	1.35421
chr1	11192	11199	1.80562
chr1	11199	11206	0.902809
chr1	11206	11223	1.35421
chr1	11223	11231	0.902809
chr1	11231	11245	0.451404
chr1	11245	11267	0.0
chr1	11267	11269	0.451404
chr1	11269	11286	0.902809
chr1	11286	11292	0.451404
chr1	11292	11306	0.902809
chr1	11306	11327	1.35421
chr1	11327	11330	0.902809
chr1	11330	11363	0.0
chr1	11363	11364	0.451404
chr1	11364	11369	0.902809
chr1	11369	11372	1.35421
chr1	11372	11400	1.80562
chr1	11400	11402	1.35421
chr1	11402	11407	0.451404
chr1	11407	11408	0.0
chr1	11408	11426	0.451404
chr1	11426	11447	0.902809
chr1	11447	11460	0.451404
chr1	11460	11464	0.902809
chr1	11464	11465	1.35421
chr1	11465	11480	0.902809
chr1	11480	11494	1.35421
chr1	11494	11499	1.80562
chr1	11499	11502	0.902809
chr1	11502	11505	1.35421
chr1	11505	11508	1.80562
chr1	11508	11512	2.25702
chr1	11512	11513	2.70843
chr1	11513	11519	2.25702
chr1	11519	11530	2.70843
chr1	11530	11533	2.25702
chr1	11533	11534	1.80562
chr1	11534	11543	1.35421
chr1	11543	11551	0.902809
chr1	11551	11558	0.451404
chr1	11558	11573	0.0
chr1	11573	11577	0.451404
chr1	11577	11588	0.902809
chr1	11588	11602	1.35421
chr1	11602	11612	1.80562
chr1	11612	11615	1.35421
chr1	11615	11627	0.902809
chr1	11627	11634	0.451404
chr1	11634	11638	0.902809
chr1	11638	11643	0.451404
chr1	11643	11644	0.902809
chr1	11644	11652	1.35421
chr1	11652	11656	1.80562
chr1	11656	11657	2.25702
chr1	11657	11670	2.70843
chr1	11670	11677	2.25702
chr1	11677	11678	2.70843
chr1	11678	11683	2.25702
chr1	11683	11684	1.80562
chr1	11684	11690	1.35421
chr1	11690	11695	0.902809
chr1	11695	11713	0.451404
chr1	11713	11738	0.0
chr1	11738	11777	0.451404
chr1	11777	11782	0.0
chr1	11782	11800	0.451404
chr1	11800	11815	0.902809
chr1	11815	11818	1.35421
chr1	11818	11819	2.25702
chr1	11819	11839	1.80562
chr1	11839	11846	1.35421
chr1	11846	11847	0.902809
chr1	11847	11856	1.35421
chr1	11856	11857	0.902809
chr1	11857	11864	0.451404
chr1	11864	11865	0.902809
chr1	11865	11870	1.35421
chr1	11870	11885	1.80562
chr1	11885	11901	1.35421
chr1	11901	11903	0.902809
chr1	11903	11905	0.451404
chr1	11905	11908	0.902809
chr1	11908	11922	0.451404
chr1	11922	11939	0.902809
chr1	11939	11941	1.35421
chr1	11941	11946	0.902809
chr1	11946	11955	0.0
chr1	11955	11972	0.451404
chr1	11972	11973	1.35421
chr1	11973	11986	2.25702
chr1	11986	11994	2.70843
chr1	11994	11995	2.25702
chr1	11995	11996	2.70843
chr1	11996	11999	3.15983
chr1	11999	12000	2.70843
chr1	12000	12002	2.25702
chr1	12002	12006	3.15983
chr1	12006	12010	3.61123
chr1	12010	12011	4.06264
chr1	12011	12017	3.15983
chr1	12017	12021	2.70843
chr1	12021	12025	3.15983
chr1	12025	12026	2.70843
chr1	12026	12027	2.25702
chr1	12027	12028	1.80562
chr1	12028	12038	1.35421
chr1	12038	12041	1.80562
chr1	12041	12043	2.25702
chr1	12043	12044	1.80562
chr1	12044	12045	2.25702
chr1	12045	12046	1.80562
chr1	12046	12048	2.25702
chr1	12048	12049	2.70843
chr1	12049	12050	2.25702
chr1	12050	12054	2.70843
chr1	12054	12071	3.15983
chr1	12071	12073	3.61123
chr1	12073	12074	4.06264
chr1	12074	12075	4.51404
chr1	12075	12076	4.96545
chr1	12076	12078	4.51404
chr1	12078	12079	4.06264
chr1	12079	12080	3.61123
chr1	12080	12081	3.15983
chr1	12081	12085	2.70843
chr1	12085	12086	2.25702
chr1	12086	12088	2.70843
chr1	12088	12100	2.25702
chr1	12100	12109	1.35421
chr1	12109	12112	0.902809
chr1	12112	12121	0.451404
chr1	12121	12143	0.0
chr1	12143	12168	0.451404
chr1	12168	12178	0.0
chr1	12178	12180	0.451404
chr1	12180	12192	0.902809
chr1	12192	12196	1.35421
chr1	12196	12201	2.25702
chr1	12201	12209	2.70843
chr1	12209	12213	3.15983
chr1	12213	12216	2.70843
chr1	12216	12219	3.15983
chr1	12219	12223	2.70843
chr1	12223	12226	3.15983
chr1	12226	12227	2.70843
chr1	12227	12228	3.15983
chr1	12228	12230	4.06264
chr1	12230	12234	4.51404
chr1	12234	12245	4.96545
chr1	12245	12246	5.41685
chr1	12246	12248	5.86826
chr1	12248	12251	5.41685
chr1	12251	12256	4.51404
chr1	12256	12262	4.06264
chr1	12262	12263	3.61123
chr1	12263	12266	3.15983
chr1	12266	12267	2.70843
chr1	12267	12269	2.25702
chr1	12269	12273	1.80562
chr1	12273	12274	2.25702
chr1	12274	12282	1.80562
chr1	12282	12283	1.35421
chr1	12283	12288	0.902809
chr1	12288	12289	1.35421
chr1	12289	12291	1.80562
chr1	12291	12296	2.25702
chr1	12296	12299	2.70843
chr1	12299	12312	3.15983
chr1	12312	12317	2.25702
chr1	12317	12318	1.80562
chr1	12318	12319	1.35421
chr1	12319	12327	0.902809
chr1	12327	12330	0.451404
chr1	12330	12332	0.0
chr1	12332	12333	0.451404
chr1	12333	12335	0.902809
chr1	12335	12337	1.35421
chr1	12337	12352	1.80562
chr1	12352	12365	2.25702
chr1	12365	12368	2.70843
chr1	12368	12371	2.25702
chr1	12371	12373	1.35421
chr1	12373	12376	1.80562
chr1	12376	12384	1.35421
chr1	12384	12388	0.902809
chr1	12388	12390	1.35421
chr1	12390	12395	1.80562
chr1	12395	12400	2.25702
chr1	12400	12404	2.70843
chr1	12404	12412	2.25702
chr1	12412	12413	1.80562
chr1	12413	12421	2.25702
chr1	12421	12426	1.80562
chr1	12426	12428	2.25702
chr1	12428	12430	1.80562
chr1	12430	12437	1.35421
chr1	12437	12438	1.80562
chr1	12438	12442	1.35421
chr1	12442	12463	1.80562
chr1	12463	12465	1.35421
chr1	12465	12471	0.902809
chr1	12471	12480	0.451404
chr1	12480	12482	0.0
chr1	12482	12487	0.451404
chr1	12487	12503	0.902809
chr1	12503	12504	1.80562
chr1	12504	12505	2.25702
chr1	12505	12508	3.15983
chr1	12508	12518	3.61123
chr1	12518	12520	4.51404
chr1	12520	12521	4.96545
chr1	12521	12525	4.51404
chr1	12525	12526	4.96545
chr1	12526	12541	4.51404
chr1	12541	12542	3.61123
chr1	12542	12543	3.15983
chr1	12543	12544	2.70843
chr1	12544	12546	1.80562
chr1	12546	12547	0.902809
chr1	12547	12548	1.35421
chr1	12548	12549	1.80562
chr1	12549	12553	1.35421
chr1	12553	12554	1.80562
chr1	12554	12555	1.35421
chr1	12555	12562	1.80562
chr1	12562	12578	2.25702
chr1	12578	12583	1.80562
chr1	12583	12584	1.35421
chr1	12584	12586	1.80562
chr1	12586	12588	1.35421
chr1	12588	12600	0.902809
chr1	12600	12609	0.451404
chr1	12609	12613	0.902809
chr1	12613	12616	0.451404
chr1	12616	12632	0.902809
chr1	12632	12634	1.35421
chr1	12634	12636	1.80562
chr1	12636	12640	2.25702
chr1	12640	12642	2.70843
chr1	12642	12643	2.25702
chr1	12643	12645	2.70843
chr1	12645	12647	3.15983
chr1	12647	12650	3.61123
chr1	12650	12654	4.06264
chr1	12654	12659	3.61123
chr1	12659	12667	3.15983
chr1	12667	12675	2.70843
chr1	12675	12679	2.25702
chr1	12679	12682	1.80562
chr1	12682	12684	1.35421
chr1	12684	12689	0.902809
chr1	12689	12700	0.451404
chr1	12700	12711	0.0
chr1	12711	12731	0.451404
chr1	12731	12749	0.902809
chr1	12749	12770	0.451404
chr1	12770	12796	0.0
chr1	12796	12834	0.451404
chr1	12834	12866	0.0
chr1	12866	12895	0.902809
chr1	12895	12903	1.35421
chr1	12903	12934	0.451404
chr1	12934	12936	0.0
chr1	12936	12940	0.451404
chr1	12940	12956	0.902809
chr1	12956	12975	1.35421
chr1	12975	12978	0.902809
chr1	12978	12979	1.35421
chr1	12979	12994	0.902809
chr1	12994	12998	0.451404
chr1	12998	13000	0.902809
chr1	13000	13017	1.35421
chr1	13017	13025	0.902809
chr1	13025	13026	1.35421
chr1	13026	13036	1.80562
chr1	13036	13039	1.35421
chr1	13039	13057	0.902809
chr1	13057	13065	0.451404
chr1	13065	13098	0.0
chr1	13098	13113	0.902809
chr1	13113	13135	1.35421
chr1	13135	13152	0.451404
chr1	13152	13215	0.0
chr1	13215	13220	0.451404
chr1	13220	13231	0.902809
chr1	13231	13236	1.35421
chr1	13236	13251	1.80562
chr1	13251	13253	1.35421
chr1	13253	13259	0.902809
chr1	13259	13273	0.451404
chr1	13273	13314	0.0
chr1	13314	13336	0.451404
chr1	13336	13353	0.902809
chr1	13353	13361	0.451404
chr1	13361	13372	0.902809
chr1	13372	13387	0.451404
chr1	13387	13388	0.0
chr1	13388	13389	0.451404
chr1	13389	13390	0.902809
chr1	13390	13414	1.35421
chr1	13414	13417	1.80562
chr1	13417	13420	2.25702
chr1	13420	13422	1.80562
chr1	13422	13427	2.25702
chr1	13427	13450	1.80562
chr1	13450	13452	1.35421
chr1	13452	13456	0.902809
chr1	13456	13467	0.451404
chr1	13467	13470	0.0
chr1	13470	13490	0.451404
chr1	13490	13491	1.35421
chr1	13491	13504	1.80562
chr1	13504	13507	2.25702
chr1	13507	13508	2.70843
chr1	13508	13527	3.15983
chr1	13527	13529	2.25702
chr1	13529	13541	1.80562
chr1	13541	13545	1.35421
chr1	13545	13547	0.902809
chr1	13547	13548	0.0
chr1	13548	13574	0.451404
chr1	13574	13581	0.902809
chr1	13581	13587	1.35421
chr1	13587	13595	0.902809
chr1	13595	13620	0.451404
chr1	13620	13623	0.0
chr1	13623	13624	0.451404
chr1	13624	13625	0.902809
chr1	13625	13627	1.35421
chr1	13627	13644	2.25702
chr1	13644	13656	1.80562
chr1	13656	13657	1.35421
chr1	13657	13659	0.902809
chr1	13659	13663	0.451404
chr1	13663	13666	0.902809
chr1	13666	13690	0.451404
chr1	13690	13712	0.0
chr1	13712	13714	0.451404
chr1	13714	13720	0.902809
chr1	13720	13740	1.35421
chr1	13740	13749	1.80562
chr1	13749	13751	2.25702
chr1	13751	13752	1.80562
chr1	13752	13753	1.35421
chr1	13753	13779	0.902809
chr1	13779	13787	0.451404
chr1	13787	13807	0.0
chr1	13807	13818	0.451404
chr1	13818	13823	0.902809
chr1	13823	13843	1.35421
chr1	13843	13845	0.451404
chr1	13845	13868	0.902809
chr1	13868	13873	1.35421
chr1	13873	13886	0.902809
chr1	13886	13898	0.451404
chr1	13898	13906	0.902809
chr1	13906	13937	0.451404
chr1	13937	14106	0.0
chr1	14106	14129	0.451404
chr1	14129	14138	1.35421
chr1	14138	14144	1.80562
chr1	14144	14167	1.35421
chr1	14167	14177	0.451404
chr1	14177	14293	0.0
chr1	14293	14294	0.451404
chr1	14294	14316	0.902809
chr1	14316	14319	1.35421
chr1	14319	14320	1.80562
chr1	14320	14321	2.25702
chr1	14321	14331	4.06264
chr1	14331	14343	3.15983
chr1	14343	14348	2.70843
chr1	14348	14349	2.25702
chr1	14349	14355	1.80562
chr1	14355	14358	1.35421
chr1	14358	14359	0.902809
chr1	14359	14360	0.451404
chr1	14360	14378	0.0
chr1	14378	14386	0.451404
chr1	14386	14393	0.902809
chr1	14393	14400	1.35421
chr1	14400	14402	1.80562
chr1	14402	14417	2.25702
chr1	14417	14418	1.80562
chr1	14418	14419	3.15983
chr1	14419	14425	3.61123
chr1	14425	14432	3.15983
chr1	14432	14435	2.70843
chr1	14435	14438	3.15983
chr1	14438	14441	2.70843
chr1	14441	14445	2.25702
chr1	14445	14448	1.80562
chr1	14448	14453	1.35421
chr1	14453	14456	0.902809
chr1	14456	14472	0.451404
chr1	14472	14474	0.902809
chr1	14474	14511	0.451404
chr1	14511	14528	0.0
chr1	14528	14548	0.451404
chr1	14548	14567	0.902809
chr1	14567	14587	0.451404
chr1	14587	14596	0.0
chr1	14596	14635	0.451404
chr1	14635	14645	0.0
chr1	14645	14648	0.451404
chr1	14648	14659	0.902809
chr1	14659	14660	1.35421
chr1	14660	14662	1.80562
chr1	14662	14671	2.25702
chr1	14671	14686	1.80562
chr1	14686	14697	1.35421
chr1	14697	14699	0.902809
chr1	14699	14700	0.451404
chr1	14700	14761	0.0
chr1	14761	14770	0.451404
chr1	14770	14783	0.902809
chr1	14783	14798	1.35421
chr1	14798	14800	1.80562
chr1	14800	14805	1.35421
chr1	14805	14809	1.80562
chr1	14809	14812	1.35421
chr1	14812	14813	1.80562
chr1	14813	14822	2.25702
chr1	14822	14831	1.80562
chr1	14831	14836	1.35421
chr1	14836	14851	0.902809
chr1	14851	14866	0.0
chr1	14866	14894	0.451404
chr1	14894	14905	0.902809
chr1	14905	14933	0.451404
chr1	14933	15017	0.0
chr1	15017	15056	0.451404
chr1	15056	15134	0.0
chr1	15134	15141	0.451404
chr1	15141	15142	1.80562
chr1	15142	15143	2.70843
chr1	15143	15149	3.15983
chr1	15149	15160	3.61123
chr1	15160	15164	4.06264
chr1	15164	15168	4.51404
chr1	15168	15172	4.96545
chr1	15172	15180	4.51404
chr1	15180	15182	2.70843
chr1	15182	15186	2.25702
chr1	15186	15199	1.80562
chr1	15199	15203	1.35421
chr1	15203	15207	0.902809
chr1	15207	15216	0.451404
chr1	15216	15297	0.0
chr1	15297	15298	0.902809
chr1	15298	15299	1.35421
chr1	15299	15321	2.25702
chr1	15321	15336	1.80562
chr1	15336	15337	1.35421
chr1	15337	15342	0.0
chr1	15342	15365	0.451404
chr1	15365	15381	0.902809
chr1	15381	15392	0.451404
chr1	15392	15393	0.902809
chr1	15393	15403	1.35421
chr1	15403	15427	0.902809
chr1	15427	15431	0.451404
chr1	15431	15470	0.0
chr1	15470	15509	0.451404
chr1	15509	15535	0.0
chr1	15535	15552	0.451404
chr1	15552	15556	0.902809
chr1	15556	15574	1.35421
chr1	15574	15591	0.902809
chr1	15591	15593	0.451404
chr1	15593	15617	0.0
chr1	15617	15650	0.451404
chr1	15650	15656	0.902809
chr1	15656	15689	0.451404
chr1	15689	15816	0.0
chr1	15816	15840	0.451404
chr1	15840	15843	0.902809
chr1	15843	15855	1.35421
chr1	15855	15865	0.902809
chr1	15865	15876	0.451404
chr1	15876	15913	0.0
chr1	15913	15914	0.451404
chr1	15914	15918	0.902809
chr1	15918	15947	1.35421
chr1	15947	15953	0.902809
chr1	15953	15957	0.451404
chr1	15957	15968	0.0
chr1	15968	16007	0.451404
chr1	16007	16093	0.0
chr1	16093	16131	0.451404
chr1	16131	16166	0.0
chr1	16166	16183	0.451404
chr1	16183	16198	0.902809
chr1	16198	16205	1.35421
chr1	16205	16222	0.902809
chr1	16222	16237	0.451404
chr1	16237	16255	0.0
chr1	16255	16271	0.451404
chr1	16271	16275	0.902809
chr1	16275	16287	1.35421
chr1	16287	16295	0.902809
chr1	16295	16310	0.451404
chr1	16310	16315	0.902809
chr1	16315	16319	1.35421
chr1	16319	16342	1.80562
chr1	16342	16347	1.35421
chr1	16347	16348	0.902809
chr1	16348	16353	0.451404
chr1	16353	16393	0.0
chr1	16393	16410	0.902809
chr1	16410	16417	1.35421
chr1	16417	16421	1.80562
chr1	16421	16427	2.25702
chr1	16427	16431	2.70843
chr1	16431	16442	1.80562
chr1	16442	16444	2.25702
chr1	16444	16447	1.80562
chr1	16447	16457	1.35421
chr1	16457	16459	1.80562
chr1	16459	16463	1.35421
chr1	16463	16479	0.902809
chr1	16479	16485	0.451404
chr1	16485	16519	0.0
chr1	16519	16557	0.451404
chr1	16557	16565	0.0
chr1	16565	16597	0.451404
chr1	16597	16623	0.0
chr1	16623	16662	0.451404
chr1	16662	16685	0.902809
chr1	16685	16692	0.451404
chr1	16692	16697	0.902809
chr1	16697	16725	0.451404
chr1	16725	16726	0.902809
chr1	16726	16756	0.451404
chr1	16756	16786	0.0
chr1	16786	16816	0.451404
chr1	16816	16824	0.0
chr1	16824	16849	0.902809
chr1	16849	16862	1.35421
chr1	16862	16887	0.451404
chr1	16887	16913	0.0
chr1	16913	16946	0.451404
chr1	16946	17008	0.0
chr1	17008	17028	0.451404
chr1	17028	17046	0.902809
chr1	17046	17056	0.451404
chr1	17056	17067	0.902809
chr1	17067	17091	0.451404
chr1	17091	17107	0.0
chr1	17107	17110	0.451404
chr1	17110	17115	0.902809
chr1	17115	17120	1.35421
chr1	17120	17125	1.80562
chr1	17125	17139	2.25702
chr1	17139	17144	1.80562
chr1	17144	17145	2.25702
chr1	17145	17146	2.70843
chr1	17146	17147	3.15983
chr1	17147	17149	3.61123
chr1	17149	17157	2.70843
chr1	17157	17159	2.25702
chr1	17159	17181	1.80562
chr1	17181	17182	2.25702
chr1	17182	17183	1.80562
chr1	17183	17184	1.35421
chr1	17184	17186	0.902809
chr1	17186	17220	0.451404
chr1	17220	17271	0.0
chr1	17271	17291	0.451404
chr1	17291	17329	0.902809
chr1	17329	17330	1.35421
chr1	17330	17336	0.902809
chr1	17336	17349	1.35421
chr1	17349	17358	0.902809
chr1	17358	17368	2.25702
chr1	17368	17375	1.80562
chr1	17375	17376	1.35421
chr1	17376	17397	1.80562
chr1	17397	17415	0.451404
chr1	17415	17480	0.0
chr1	17480	17510	0.451404
chr1	17510	17531	0.0
chr1	17531	17544	0.451404
chr1	17544	17570	0.902809
chr1	17570	17583	0.451404
chr1	17583	17584	0.0
chr1	17584	17588	0.451404
chr1	17588	17600	0.902809
chr1	17600	17601	1.35421
chr1	17601	17611	1.80562
chr1	17611	17618	2.25702
chr1	17618	17621	1.80562
chr1	17621	17633	1.35421
chr1	17633	17638	0.902809
chr1	17638	17640	0.451404
chr1	17640	17650	0.0
chr1	17650	17669	0.451404
chr1	17669	17692	0.0
chr1	17692	17706	0.902809
chr1	17706	17722	1.35421
chr1	17722	17726	0.902809
chr1	17726	17727	1.35421
chr1	17727	17745	0.902809
chr1	17745	17763	0.451404
chr1	17763	17795	0.0
chr1	17795	17834	0.451404
chr1	17834	17887	0.0
chr1	17887	17894	0.902809
chr1	17894	17902	1.35421
chr1	17902	17903	1.80562
chr1	17903	17905	2.25702
chr1	17905	17913	2.70843
chr1	17913	17920	3.15983
chr1	17920	17930	2.25702
chr1	17930	17931	2.70843
chr1	17931	17941	2.25702
chr1	17941	17942	1.80562
chr1	17942	17944	1.35421
chr1	17944	17952	0.902809
chr1	17952	17967	0.451404
chr1	17967	17969	0.902809
chr1	17969	18005	0.451404
chr1	18005	18060	0.0
chr1	18060	18070	0.451404
chr1	18070	18078	0.902809
chr1	18078	18099	1.35421
chr1	18099	18109	0.902809
chr1	18109	18117	0.451404
chr1	18117	18185	0.0
chr1	18185	18222	0.451404
chr1	18222	18224	1.35421
chr1	18224	18226	0.902809
chr1	18226	18227	1.35421
chr1	18227	18261	1.80562
chr1	18261	18262	0.902809
chr1	18262	18266	0.451404
chr1	18266	18299	0.0
chr1	18299	18338	0.451404
chr1	18338	18350	0.0
chr1	18350	18388	0.451404
chr1	18388	18441	0.0
chr1	18441	18443	0.451404
chr1	18443	18446	0.902809
chr1	18446	18453	1.35421
chr1	18453	18480	1.80562
chr1	18480	18482	1.35421
chr1	18482	18485	0.902809
chr1	18485	18492	0.451404
chr1	18492	18538	0.0
chr1	18538	18554	0.451404
chr1	18554	18577	0.902809
chr1	18577	18589	0.451404
chr1	18589	18599	0.0
chr1	18599	18638	0.451404
chr1	18638	18693	0.0
chr1	18693	18732	0.451404
chr1	18732	18789	0.0
chr1	18789	18800	0.451404
chr1	18800	18813	0.902809
chr1	18813	18816	1.35421
chr1	18816	18838	0.902809
chr1	18838	18840	0.451404
chr1	18840	18849	0.902809
chr1	18849	18850	1.35421
chr1	18850	18877	0.902809
chr1	18877	18888	0.451404
chr1	18888	19005	0.0
chr1	19005	19023	0.451404
chr1	19023	19044	0.902809
chr1	19044	19051	0.451404
chr1	19051	19064	0.0
chr1	19064	19099	0.451404
chr1	19099	19112	0.0
chr1	19112	19147	0.451404
chr1	19147	19280	0.0
