# Supplementary material for: Structural modularity of the XIST ribonucleoprotein complex
Source: Nat Commun. 2020 Dec 2;11:6163. doi: 10.1038/s41467-020-20040-3 (PMC7710737; doi:10.1038/s41467-020-20040-3)
Supplement: Supplementary file 6 — Source Data [file 41467_2020_20040_MOESM6_ESM.zip › sourcedata/fig2efgi/K562_SLTM_0_neg_XIST_1_hsXIST.bedgraph]

chr1	0	47	0.0
chr1	47	48	0.421233
chr1	48	50	0.842466
chr1	50	91	1.2637
chr1	91	92	0.842466
chr1	92	94	0.421233
chr1	94	114	0.0
chr1	114	117	0.210617
chr1	117	135	0.421233
chr1	135	149	0.63185
chr1	149	158	0.421233
chr1	158	171	0.210617
chr1	171	194	0.0
chr1	194	199	0.210617
chr1	199	202	0.421233
chr1	202	227	0.63185
chr1	227	235	0.421233
chr1	235	237	0.210617
chr1	237	245	0.421233
chr1	245	281	0.210617
chr1	281	302	0.0
chr1	302	305	0.210617
chr1	305	306	0.421233
chr1	306	308	0.63185
chr1	308	327	0.842466
chr1	327	341	1.05308
chr1	341	343	1.2637
chr1	343	345	1.47432
chr1	345	348	1.2637
chr1	348	350	1.05308
chr1	350	352	0.842466
chr1	352	365	0.63185
chr1	365	367	0.842466
chr1	367	368	1.05308
chr1	368	369	1.68493
chr1	369	371	1.89555
chr1	371	384	1.68493
chr1	384	394	1.47432
chr1	394	402	1.2637
chr1	402	406	1.05308
chr1	406	407	1.47432
chr1	407	408	1.89555
chr1	408	409	1.68493
chr1	409	410	1.89555
chr1	410	412	2.5274
chr1	412	426	2.73802
chr1	426	444	2.94863
chr1	444	450	2.73802
chr1	450	454	2.31678
chr1	454	456	1.68493
chr1	456	459	1.2637
chr1	459	462	1.47432
chr1	462	470	1.68493
chr1	470	476	1.47432
chr1	476	495	1.68493
chr1	495	496	1.89555
chr1	496	497	2.5274
chr1	497	498	2.10617
chr1	498	500	2.5274
chr1	500	501	2.73802
chr1	501	502	3.15925
chr1	502	504	3.36987
chr1	504	506	3.7911
chr1	506	507	3.58048
chr1	507	515	3.7911
chr1	515	521	3.58048
chr1	521	527	4.00172
chr1	527	530	3.7911
chr1	530	531	4.00172
chr1	531	533	4.21233
chr1	533	538	4.42295
chr1	538	539	4.21233
chr1	539	541	4.00172
chr1	541	542	3.7911
chr1	542	544	3.36987
chr1	544	545	3.15925
chr1	545	548	2.31678
chr1	548	549	1.89555
chr1	549	551	1.68493
chr1	551	554	1.47432
chr1	554	560	1.68493
chr1	560	562	1.89555
chr1	562	565	2.10617
chr1	565	566	1.89555
chr1	566	574	2.10617
chr1	574	576	1.89555
chr1	576	578	1.68493
chr1	578	584	1.47432
chr1	584	586	1.2637
chr1	586	588	1.05308
chr1	588	598	0.842466
chr1	598	604	0.63185
chr1	604	605	0.421233
chr1	605	608	0.63185
chr1	608	610	0.842466
chr1	610	625	0.63185
chr1	625	637	0.842466
chr1	637	648	0.63185
chr1	648	649	0.421233
chr1	649	651	0.210617
chr1	651	654	0.421233
chr1	654	656	0.63185
chr1	656	658	1.2637
chr1	658	669	1.47432
chr1	669	689	1.2637
chr1	689	690	1.05308
chr1	690	696	0.842466
chr1	696	697	1.05308
chr1	697	700	1.68493
chr1	700	701	1.2637
chr1	701	726	1.05308
chr1	726	733	1.2637
chr1	733	736	1.05308
chr1	736	739	0.842466
chr1	739	740	1.05308
chr1	740	741	1.2637
chr1	741	764	0.842466
chr1	764	766	1.05308
chr1	766	770	0.842466
chr1	770	783	0.63185
chr1	783	784	0.421233
chr1	784	803	0.210617
chr1	803	806	0.421233
chr1	806	822	0.210617
chr1	822	836	0.421233
chr1	836	838	0.210617
chr1	838	840	0.421233
chr1	840	853	0.63185
chr1	853	863	0.842466
chr1	863	871	1.05308
chr1	871	882	1.2637
chr1	882	884	1.05308
chr1	884	897	0.842466
chr1	897	904	0.63185
chr1	904	906	0.842466
chr1	906	912	0.63185
chr1	912	914	1.2637
chr1	914	915	1.47432
chr1	915	938	1.2637
chr1	938	943	1.47432
chr1	943	944	1.68493
chr1	944	948	1.47432
chr1	948	951	1.2637
chr1	951	952	1.47432
chr1	952	954	1.2637
chr1	954	958	0.842466
chr1	958	960	0.63185
chr1	960	969	1.05308
chr1	969	970	1.2637
chr1	970	973	1.47432
chr1	973	977	1.68493
chr1	977	980	1.89555
chr1	980	981	2.10617
chr1	981	987	1.89555
chr1	987	989	1.68493
chr1	989	990	1.89555
chr1	990	991	2.31678
chr1	991	993	2.10617
chr1	993	994	2.73802
chr1	994	999	2.5274
chr1	999	1003	2.31678
chr1	1003	1005	2.10617
chr1	1005	1006	2.5274
chr1	1006	1009	2.94863
chr1	1009	1010	3.36987
chr1	1010	1011	3.58048
chr1	1011	1012	3.7911
chr1	1012	1013	4.00172
chr1	1013	1016	4.21233
chr1	1016	1021	4.00172
chr1	1021	1022	3.7911
chr1	1022	1032	3.58048
chr1	1032	1034	3.36987
chr1	1034	1037	2.94863
chr1	1037	1039	2.31678
chr1	1039	1040	2.5274
chr1	1040	1047	2.31678
chr1	1047	1049	2.10617
chr1	1049	1050	1.68493
chr1	1050	1053	1.47432
chr1	1053	1054	1.05308
chr1	1054	1055	0.842466
chr1	1055	1056	0.63185
chr1	1056	1067	0.210617
chr1	1067	1073	0.421233
chr1	1073	1074	0.63185
chr1	1074	1083	0.842466
chr1	1083	1084	0.63185
chr1	1084	1087	0.842466
chr1	1087	1091	1.05308
chr1	1091	1092	1.2637
chr1	1092	1096	1.47432
chr1	1096	1100	1.68493
chr1	1100	1101	1.89555
chr1	1101	1102	2.31678
chr1	1102	1103	2.5274
chr1	1103	1105	2.94863
chr1	1105	1107	3.15925
chr1	1107	1108	3.36987
chr1	1108	1110	3.7911
chr1	1110	1115	3.58048
chr1	1115	1116	3.7911
chr1	1116	1118	3.58048
chr1	1118	1119	3.15925
chr1	1119	1126	2.94863
chr1	1126	1131	2.73802
chr1	1131	1132	2.5274
chr1	1132	1133	2.73802
chr1	1133	1136	2.5274
chr1	1136	1140	2.31678
chr1	1140	1144	2.10617
chr1	1144	1147	1.68493
chr1	1147	1149	1.2637
chr1	1149	1151	1.05308
chr1	1151	1152	0.842466
chr1	1152	1154	0.421233
chr1	1154	1160	0.63185
chr1	1160	1163	1.05308
chr1	1163	1172	1.2637
chr1	1172	1173	1.68493
chr1	1173	1178	1.89555
chr1	1178	1182	2.10617
chr1	1182	1198	2.31678
chr1	1198	1201	2.10617
chr1	1201	1203	1.89555
chr1	1203	1204	1.68493
chr1	1204	1205	1.2637
chr1	1205	1206	1.47432
chr1	1206	1208	1.68493
chr1	1208	1209	1.89555
chr1	1209	1213	1.68493
chr1	1213	1215	1.89555
chr1	1215	1216	1.68493
chr1	1216	1218	1.2637
chr1	1218	1221	1.05308
chr1	1221	1223	1.2637
chr1	1223	1224	1.68493
chr1	1224	1230	1.89555
chr1	1230	1242	2.10617
chr1	1242	1250	1.89555
chr1	1250	1252	1.68493
chr1	1252	1257	1.47432
chr1	1257	1260	1.05308
chr1	1260	1262	1.2637
chr1	1262	1263	0.842466
chr1	1263	1267	0.63185
chr1	1267	1272	0.421233
chr1	1272	1279	0.210617
chr1	1279	1283	0.421233
chr1	1283	1284	0.63185
chr1	1284	1285	0.842466
chr1	1285	1286	1.2637
chr1	1286	1287	1.47432
chr1	1287	1299	1.89555
chr1	1299	1304	2.10617
chr1	1304	1309	1.89555
chr1	1309	1310	2.31678
chr1	1310	1314	2.5274
chr1	1314	1322	2.73802
chr1	1322	1323	2.5274
chr1	1323	1327	2.31678
chr1	1327	1329	2.10617
chr1	1329	1331	1.68493
chr1	1331	1334	1.47432
chr1	1334	1336	1.89555
chr1	1336	1342	2.10617
chr1	1342	1345	2.31678
chr1	1345	1346	2.5274
chr1	1346	1347	2.73802
chr1	1347	1349	2.94863
chr1	1349	1352	3.36987
chr1	1352	1353	3.58048
chr1	1353	1354	3.15925
chr1	1354	1356	2.94863
chr1	1356	1357	2.73802
chr1	1357	1365	2.94863
chr1	1365	1368	2.73802
chr1	1368	1370	2.5274
chr1	1370	1375	2.73802
chr1	1375	1377	2.5274
chr1	1377	1378	2.31678
chr1	1378	1380	2.10617
chr1	1380	1384	1.89555
chr1	1384	1385	1.68493
chr1	1385	1387	1.47432
chr1	1387	1390	1.2637
chr1	1390	1393	1.05308
chr1	1393	1397	0.63185
chr1	1397	1401	0.421233
chr1	1401	1402	0.210617
chr1	1402	1403	0.421233
chr1	1403	1421	0.63185
chr1	1421	1424	0.421233
chr1	1424	1426	0.63185
chr1	1426	1427	0.421233
chr1	1427	1446	0.63185
chr1	1446	1447	0.421233
chr1	1447	1451	0.210617
chr1	1451	1452	0.421233
chr1	1452	1467	0.63185
chr1	1467	1482	0.421233
chr1	1482	1490	0.210617
chr1	1490	1492	0.421233
chr1	1492	1505	0.210617
chr1	1505	1506	0.421233
chr1	1506	1509	0.63185
chr1	1509	1514	0.842466
chr1	1514	1519	1.05308
chr1	1519	1534	1.2637
chr1	1534	1538	1.05308
chr1	1538	1543	0.842466
chr1	1543	1548	1.05308
chr1	1548	1550	0.842466
chr1	1550	1556	0.63185
chr1	1556	1561	0.421233
chr1	1561	1562	0.63185
chr1	1562	1563	0.842466
chr1	1563	1564	0.63185
chr1	1564	1570	0.842466
chr1	1570	1571	1.05308
chr1	1571	1577	1.2637
chr1	1577	1580	1.47432
chr1	1580	1585	1.68493
chr1	1585	1603	1.89555
chr1	1603	1604	1.68493
chr1	1604	1608	1.47432
chr1	1608	1613	1.2637
chr1	1613	1614	1.05308
chr1	1614	1624	0.842466
chr1	1624	1628	0.63185
chr1	1628	1629	0.842466
chr1	1629	1631	0.63185
chr1	1631	1632	0.421233
chr1	1632	1633	0.842466
chr1	1633	1637	1.05308
chr1	1637	1654	1.2637
chr1	1654	1659	1.47432
chr1	1659	1672	1.2637
chr1	1672	1675	1.05308
chr1	1675	1676	0.842466
chr1	1676	1677	1.05308
chr1	1677	1681	0.842466
chr1	1681	1682	0.63185
chr1	1682	1695	0.842466
chr1	1695	1698	1.05308
chr1	1698	1718	0.842466
chr1	1718	1720	0.63185
chr1	1720	1726	0.421233
chr1	1726	1731	0.63185
chr1	1731	1737	0.842466
chr1	1737	1747	0.63185
chr1	1747	1750	0.842466
chr1	1750	1751	0.63185
chr1	1751	1757	0.842466
chr1	1757	1767	1.05308
chr1	1767	1769	0.842466
chr1	1769	1773	0.63185
chr1	1773	1774	0.842466
chr1	1774	1775	1.05308
chr1	1775	1808	0.842466
chr1	1808	1814	0.63185
chr1	1814	1818	0.421233
chr1	1818	1821	0.210617
chr1	1821	1830	0.421233
chr1	1830	1839	1.05308
chr1	1839	1841	1.2637
chr1	1841	1844	1.47432
chr1	1844	1846	1.2637
chr1	1846	1848	1.68493
chr1	1848	1849	1.89555
chr1	1849	1850	2.10617
chr1	1850	1865	2.31678
chr1	1865	1866	2.10617
chr1	1866	1867	2.31678
chr1	1867	1869	2.5274
chr1	1869	1871	2.94863
chr1	1871	1872	4.00172
chr1	1872	1874	4.63356
chr1	1874	1877	4.00172
chr1	1877	1878	4.42295
chr1	1878	1882	4.63356
chr1	1882	1884	4.21233
chr1	1884	1891	4.42295
chr1	1891	1892	4.21233
chr1	1892	1894	3.7911
chr1	1894	1895	3.58048
chr1	1895	1900	3.7911
chr1	1900	1906	4.00172
chr1	1906	1908	3.7911
chr1	1908	1910	3.58048
chr1	1910	1912	2.94863
chr1	1912	1913	2.73802
chr1	1913	1914	2.5274
chr1	1914	1916	1.47432
chr1	1916	1920	1.2637
chr1	1920	1921	1.47432
chr1	1921	1925	1.2637
chr1	1925	1927	1.47432
chr1	1927	1936	1.2637
chr1	1936	1939	1.05308
chr1	1939	1944	0.842466
chr1	1944	1956	0.63185
chr1	1956	1965	0.421233
chr1	1965	1969	0.210617
chr1	1969	2060	0.0
chr1	2060	2064	0.210617
chr1	2064	2073	0.63185
chr1	2073	2089	1.05308
chr1	2089	2090	0.842466
chr1	2090	2097	1.05308
chr1	2097	2103	0.842466
chr1	2103	2112	0.63185
chr1	2112	2117	1.05308
chr1	2117	2123	0.63185
chr1	2123	2124	0.842466
chr1	2124	2126	1.05308
chr1	2126	2129	1.2637
chr1	2129	2147	1.47432
chr1	2147	2148	1.68493
chr1	2148	2152	1.89555
chr1	2152	2156	1.68493
chr1	2156	2159	1.2637
chr1	2159	2164	1.47432
chr1	2164	2168	1.2637
chr1	2168	2170	0.842466
chr1	2170	2177	0.63185
chr1	2177	2178	0.842466
chr1	2178	2187	1.05308
chr1	2187	2191	1.2637
chr1	2191	2192	1.05308
chr1	2192	2201	0.842466
chr1	2201	2220	0.63185
chr1	2220	2221	0.421233
chr1	2221	2231	0.63185
chr1	2231	2232	0.421233
chr1	2232	2238	0.63185
chr1	2238	2242	0.842466
chr1	2242	2262	1.05308
chr1	2262	2265	0.842466
chr1	2265	2271	0.63185
chr1	2271	2276	0.421233
chr1	2276	2278	0.210617
chr1	2278	2280	0.421233
chr1	2280	2299	0.210617
chr1	2299	2307	0.421233
chr1	2307	2316	0.210617
chr1	2316	2329	0.421233
chr1	2329	2336	0.63185
chr1	2336	2340	0.842466
chr1	2340	2359	0.63185
chr1	2359	2373	0.421233
chr1	2373	2379	0.210617
chr1	2379	2420	0.0
chr1	2420	2453	0.210617
chr1	2453	2464	0.421233
chr1	2464	2469	0.210617
chr1	2469	2472	0.421233
chr1	2472	2473	0.63185
chr1	2473	2481	0.842466
chr1	2481	2513	0.63185
chr1	2513	2515	0.842466
chr1	2515	2516	0.63185
chr1	2516	2536	0.421233
chr1	2536	2556	0.63185
chr1	2556	2557	0.842466
chr1	2557	2579	0.421233
chr1	2579	2599	0.210617
chr1	2599	2633	0.0
chr1	2633	2636	0.210617
chr1	2636	2637	0.63185
chr1	2637	2638	0.842466
chr1	2638	2666	1.05308
chr1	2666	2671	1.2637
chr1	2671	2678	1.05308
chr1	2678	2680	0.842466
chr1	2680	2682	0.421233
chr1	2682	2709	0.210617
chr1	2709	2756	0.0
chr1	2756	2771	0.210617
chr1	2771	2776	0.421233
chr1	2776	2779	0.63185
chr1	2779	2782	0.842466
chr1	2782	2784	1.05308
chr1	2784	2786	1.47432
chr1	2786	2787	1.68493
chr1	2787	2800	1.89555
chr1	2800	2803	1.68493
chr1	2803	2804	1.89555
chr1	2804	2807	2.73802
chr1	2807	2808	2.94863
chr1	2808	2811	3.36987
chr1	2811	2820	3.58048
chr1	2820	2826	3.36987
chr1	2826	2827	3.15925
chr1	2827	2830	2.73802
chr1	2830	2831	2.5274
chr1	2831	2847	2.31678
chr1	2847	2848	2.10617
chr1	2848	2851	1.05308
chr1	2851	2852	0.842466
chr1	2852	2855	0.63185
chr1	2855	2859	0.421233
chr1	2859	2866	0.210617
chr1	2866	2867	0.421233
chr1	2867	2870	0.210617
chr1	2870	2880	0.421233
chr1	2880	2881	0.63185
chr1	2881	2888	0.842466
chr1	2888	2893	1.05308
chr1	2893	2894	1.2637
chr1	2894	2895	1.47432
chr1	2895	2896	1.89555
chr1	2896	2902	2.5274
chr1	2902	2905	2.73802
chr1	2905	2910	2.94863
chr1	2910	2914	3.15925
chr1	2914	2924	2.94863
chr1	2924	2927	2.5274
chr1	2927	2928	2.73802
chr1	2928	2929	2.94863
chr1	2929	2930	3.15925
chr1	2930	2931	2.94863
chr1	2931	2934	2.73802
chr1	2934	2935	2.94863
chr1	2935	2936	3.15925
chr1	2936	2937	2.94863
chr1	2937	2938	3.36987
chr1	2938	2940	2.94863
chr1	2940	2941	2.5274
chr1	2941	2944	2.73802
chr1	2944	2946	2.94863
chr1	2946	2948	2.5274
chr1	2948	2949	2.73802
chr1	2949	2953	2.5274
chr1	2953	2961	2.73802
chr1	2961	2968	2.94863
chr1	2968	2971	2.73802
chr1	2971	2973	2.5274
chr1	2973	2978	2.31678
chr1	2978	2981	1.68493
chr1	2981	2985	1.47432
chr1	2985	2988	1.2637
chr1	2988	2991	1.05308
chr1	2991	2992	1.2637
chr1	2992	2994	1.05308
chr1	2994	2996	1.2637
chr1	2996	2999	0.842466
chr1	2999	3004	1.05308
chr1	3004	3018	0.842466
chr1	3018	3020	0.63185
chr1	3020	3031	0.842466
chr1	3031	3035	0.63185
chr1	3035	3043	0.421233
chr1	3043	3057	0.210617
chr1	3057	3061	0.421233
chr1	3061	3064	0.210617
chr1	3064	3065	0.421233
chr1	3065	3087	0.63185
chr1	3087	3091	0.842466
chr1	3091	3101	1.05308
chr1	3101	3107	0.842466
chr1	3107	3108	1.05308
chr1	3108	3131	0.63185
chr1	3131	3134	0.421233
chr1	3134	3135	0.63185
chr1	3135	3137	0.421233
chr1	3137	3139	0.63185
chr1	3139	3151	0.842466
chr1	3151	3153	0.63185
chr1	3153	3171	0.842466
chr1	3171	3180	0.63185
chr1	3180	3183	0.421233
chr1	3183	3197	0.210617
chr1	3197	3218	0.0
chr1	3218	3220	0.210617
chr1	3220	3221	0.63185
chr1	3221	3227	1.05308
chr1	3227	3236	1.47432
chr1	3236	3237	1.68493
chr1	3237	3250	1.89555
chr1	3250	3254	2.10617
chr1	3254	3257	1.89555
chr1	3257	3262	2.10617
chr1	3262	3264	1.89555
chr1	3264	3265	1.47432
chr1	3265	3270	1.2637
chr1	3270	3277	1.05308
chr1	3277	3281	0.842466
chr1	3281	3294	0.63185
chr1	3294	3298	0.421233
chr1	3298	3315	0.210617
chr1	3315	3326	0.0
chr1	3326	3363	0.210617
chr1	3363	3365	0.421233
chr1	3365	3370	0.63185
chr1	3370	3389	0.421233
chr1	3389	3391	0.63185
chr1	3391	3397	0.842466
chr1	3397	3403	1.05308
chr1	3403	3406	0.842466
chr1	3406	3410	1.05308
chr1	3410	3411	1.2637
chr1	3411	3413	1.47432
chr1	3413	3433	1.89555
chr1	3433	3434	1.68493
chr1	3434	3441	1.47432
chr1	3441	3449	1.2637
chr1	3449	3451	1.05308
chr1	3451	3453	0.842466
chr1	3453	3454	1.05308
chr1	3454	3455	0.842466
chr1	3455	3456	0.63185
chr1	3456	3488	0.210617
chr1	3488	3495	0.63185
chr1	3495	3507	0.421233
chr1	3507	3514	0.63185
chr1	3514	3515	0.421233
chr1	3515	3522	0.63185
chr1	3522	3530	0.842466
chr1	3530	3542	0.63185
chr1	3542	3551	0.421233
chr1	3551	3556	0.210617
chr1	3556	3573	0.0
chr1	3573	3575	0.210617
chr1	3575	3579	0.421233
chr1	3579	3580	0.63185
chr1	3580	3597	0.842466
chr1	3597	3600	1.05308
chr1	3600	3601	1.2637
chr1	3601	3617	1.47432
chr1	3617	3619	1.2637
chr1	3619	3621	1.05308
chr1	3621	3624	0.63185
chr1	3624	3630	0.842466
chr1	3630	3644	1.2637
chr1	3644	3646	1.05308
chr1	3646	3668	0.842466
chr1	3668	3672	0.63185
chr1	3672	3682	0.421233
chr1	3682	3702	0.210617
chr1	3702	3731	0.421233
chr1	3731	3734	0.63185
chr1	3734	3738	0.842466
chr1	3738	3746	1.2637
chr1	3746	3755	1.05308
chr1	3755	3760	1.2637
chr1	3760	3762	1.05308
chr1	3762	3765	1.47432
chr1	3765	3766	1.2637
chr1	3766	3775	1.47432
chr1	3775	3778	1.2637
chr1	3778	3781	1.05308
chr1	3781	3796	0.63185
chr1	3796	3801	0.421233
chr1	3801	3805	0.210617
chr1	3805	3814	0.0
chr1	3814	3829	0.210617
chr1	3829	3831	0.421233
chr1	3831	3841	0.63185
chr1	3841	3850	0.842466
chr1	3850	3855	1.05308
chr1	3855	3856	1.2637
chr1	3856	3858	1.05308
chr1	3858	3862	1.2637
chr1	3862	3866	1.47432
chr1	3866	3872	1.68493
chr1	3872	3874	1.47432
chr1	3874	3875	1.68493
chr1	3875	3885	1.47432
chr1	3885	3889	1.2637
chr1	3889	3899	1.05308
chr1	3899	3902	0.842466
chr1	3902	3904	0.63185
chr1	3904	3906	0.842466
chr1	3906	3908	0.63185
chr1	3908	3918	0.421233
chr1	3918	3921	0.210617
chr1	3921	3927	0.421233
chr1	3927	3932	0.63185
chr1	3932	3934	0.842466
chr1	3934	3936	1.05308
chr1	3936	3941	1.2637
chr1	3941	3948	1.47432
chr1	3948	3954	1.2637
chr1	3954	3957	1.47432
chr1	3957	3963	1.2637
chr1	3963	3964	1.05308
chr1	3964	3969	1.2637
chr1	3969	3970	1.05308
chr1	3970	3980	0.842466
chr1	3980	3998	0.63185
chr1	3998	4006	0.421233
chr1	4006	4015	0.210617
chr1	4015	4029	0.0
chr1	4029	4072	0.210617
chr1	4072	4075	0.0
chr1	4075	4091	0.210617
chr1	4091	4119	0.421233
chr1	4119	4127	0.210617
chr1	4127	4131	0.421233
chr1	4131	4135	0.63185
chr1	4135	4149	0.421233
chr1	4149	4159	0.63185
chr1	4159	4160	0.842466
chr1	4160	4162	1.05308
chr1	4162	4170	1.2637
chr1	4170	4175	1.05308
chr1	4175	4183	0.842466
chr1	4183	4185	1.05308
chr1	4185	4192	1.2637
chr1	4192	4202	1.05308
chr1	4202	4203	1.2637
chr1	4203	4206	0.842466
chr1	4206	4227	0.63185
chr1	4227	4228	0.421233
chr1	4228	4229	0.63185
chr1	4229	4246	0.421233
chr1	4246	4272	0.210617
chr1	4272	4283	0.0
chr1	4283	4285	0.210617
chr1	4285	4290	0.421233
chr1	4290	4292	1.05308
chr1	4292	4293	1.2637
chr1	4293	4294	1.47432
chr1	4294	4295	1.68493
chr1	4295	4296	2.10617
chr1	4296	4298	2.5274
chr1	4298	4310	2.73802
chr1	4310	4320	2.94863
chr1	4320	4326	3.15925
chr1	4326	4329	2.94863
chr1	4329	4334	2.73802
chr1	4334	4335	2.10617
chr1	4335	4336	1.89555
chr1	4336	4338	1.68493
chr1	4338	4339	1.47432
chr1	4339	4342	0.63185
chr1	4342	4353	0.421233
chr1	4353	4362	0.210617
chr1	4362	4381	0.0
chr1	4381	4400	0.210617
chr1	4400	4411	0.421233
chr1	4411	4426	0.63185
chr1	4426	4438	0.421233
chr1	4438	4443	0.63185
chr1	4443	4453	0.421233
chr1	4453	4475	0.210617
chr1	4475	4476	0.421233
chr1	4476	4477	0.63185
chr1	4477	4482	0.842466
chr1	4482	4492	0.63185
chr1	4492	4519	0.842466
chr1	4519	4520	0.63185
chr1	4520	4522	0.421233
chr1	4522	4523	0.63185
chr1	4523	4526	0.842466
chr1	4526	4527	1.47432
chr1	4527	4533	1.68493
chr1	4533	4535	1.47432
chr1	4535	4539	1.68493
chr1	4539	4549	1.89555
chr1	4549	4558	1.68493
chr1	4558	4563	1.2637
chr1	4563	4570	1.05308
chr1	4570	4582	0.421233
chr1	4582	4587	0.210617
chr1	4587	4588	0.421233
chr1	4588	4610	0.63185
chr1	4610	4622	0.421233
chr1	4622	4625	0.210617
chr1	4625	4630	0.421233
chr1	4630	4638	0.210617
chr1	4638	4646	0.421233
chr1	4646	4661	0.63185
chr1	4661	4668	0.842466
chr1	4668	4669	1.05308
chr1	4669	4672	0.63185
chr1	4672	4676	0.842466
chr1	4676	4680	1.05308
chr1	4680	4686	1.2637
chr1	4686	4690	1.47432
chr1	4690	4692	1.2637
chr1	4692	4695	1.47432
chr1	4695	4696	1.89555
chr1	4696	4699	2.5274
chr1	4699	4701	2.73802
chr1	4701	4704	2.94863
chr1	4704	4705	3.36987
chr1	4705	4712	3.15925
chr1	4712	4714	2.94863
chr1	4714	4715	2.73802
chr1	4715	4716	2.5274
chr1	4716	4720	2.73802
chr1	4720	4722	2.5274
chr1	4722	4730	2.73802
chr1	4730	4733	2.5274
chr1	4733	4736	2.31678
chr1	4736	4737	1.89555
chr1	4737	4738	1.68493
chr1	4738	4739	1.89555
chr1	4739	4740	1.68493
chr1	4740	4741	1.05308
chr1	4741	4748	0.842466
chr1	4748	4755	0.63185
chr1	4755	4765	0.421233
chr1	4765	4779	0.210617
chr1	4779	4782	0.421233
chr1	4782	4795	0.210617
chr1	4795	4816	0.421233
chr1	4816	4832	0.210617
chr1	4832	4839	0.421233
chr1	4839	4843	0.210617
chr1	4843	4858	0.421233
chr1	4858	4865	0.63185
chr1	4865	4872	0.842466
chr1	4872	4874	1.05308
chr1	4874	4876	1.2637
chr1	4876	4878	1.05308
chr1	4878	4879	1.2637
chr1	4879	4885	1.47432
chr1	4885	4899	1.2637
chr1	4899	4900	1.05308
chr1	4900	4901	0.842466
chr1	4901	4904	0.63185
chr1	4904	4909	0.842466
chr1	4909	4910	0.63185
chr1	4910	4921	0.842466
chr1	4921	4923	0.63185
chr1	4923	4948	0.421233
chr1	4948	4954	0.210617
chr1	4954	4957	0.0
chr1	4957	4959	0.210617
chr1	4959	4968	0.421233
chr1	4968	4969	0.63185
chr1	4969	5001	0.842466
chr1	5001	5002	0.63185
chr1	5002	5012	0.421233
chr1	5012	5013	0.210617
chr1	5013	5052	0.0
chr1	5052	5139	0.210617
chr1	5139	5144	0.0
chr1	5144	5155	0.210617
chr1	5155	5179	0.421233
chr1	5179	5186	0.63185
chr1	5186	5198	0.421233
chr1	5198	5222	0.210617
chr1	5222	5223	0.421233
chr1	5223	5225	1.05308
chr1	5225	5226	2.94863
chr1	5226	5227	3.7911
chr1	5227	5228	5.26541
chr1	5228	5230	5.47603
chr1	5230	5231	5.68665
chr1	5231	5232	5.89726
chr1	5232	5260	6.10788
chr1	5260	5266	6.3185
chr1	5266	5268	5.47603
chr1	5268	5269	5.26541
chr1	5269	5270	3.58048
chr1	5270	5271	2.73802
chr1	5271	5272	1.47432
chr1	5272	5274	1.2637
chr1	5274	5275	0.842466
chr1	5275	5304	0.63185
chr1	5304	5312	0.210617
chr1	5312	5317	0.63185
chr1	5317	5341	0.842466
chr1	5341	5345	0.63185
chr1	5345	5347	0.210617
chr1	5347	5354	0.0
chr1	5354	5361	0.210617
chr1	5361	5365	0.421233
chr1	5365	5371	0.63185
chr1	5371	5379	1.05308
chr1	5379	5392	1.2637
chr1	5392	5393	1.68493
chr1	5393	5397	2.10617
chr1	5397	5402	1.89555
chr1	5402	5404	2.10617
chr1	5404	5406	1.89555
chr1	5406	5415	1.68493
chr1	5415	5423	1.2637
chr1	5423	5432	1.05308
chr1	5432	5435	0.842466
chr1	5435	5437	0.63185
chr1	5437	5446	0.210617
chr1	5446	5482	0.0
chr1	5482	5484	0.210617
chr1	5484	5518	0.421233
chr1	5518	5525	0.63185
chr1	5525	5527	0.421233
chr1	5527	5536	0.210617
chr1	5536	5562	0.421233
chr1	5562	5574	0.210617
chr1	5574	5580	0.421233
chr1	5580	5586	0.210617
chr1	5586	5599	0.421233
chr1	5599	5600	0.63185
chr1	5600	5626	0.842466
chr1	5626	5628	1.05308
chr1	5628	5629	1.2637
chr1	5629	5630	1.68493
chr1	5630	5640	1.47432
chr1	5640	5647	1.05308
chr1	5647	5652	1.2637
chr1	5652	5656	1.68493
chr1	5656	5662	1.89555
chr1	5662	5670	1.68493
chr1	5670	5672	1.47432
chr1	5672	5673	1.2637
chr1	5673	5688	0.842466
chr1	5688	5690	0.63185
chr1	5690	5695	0.421233
chr1	5695	5697	0.0
chr1	5697	5731	0.210617
chr1	5731	5739	0.421233
chr1	5739	5740	0.210617
chr1	5740	5756	0.63185
chr1	5756	5775	0.842466
chr1	5775	5784	0.63185
chr1	5784	5799	0.210617
chr1	5799	5824	0.0
chr1	5824	5826	0.210617
chr1	5826	5839	0.421233
chr1	5839	5868	0.63185
chr1	5868	5870	0.421233
chr1	5870	5904	0.210617
chr1	5904	5905	0.421233
chr1	5905	5906	0.63185
chr1	5906	5927	0.842466
chr1	5927	5944	0.63185
chr1	5944	5948	0.842466
chr1	5948	5949	0.63185
chr1	5949	5974	0.210617
chr1	5974	5987	0.421233
chr1	5987	5988	0.63185
chr1	5988	6003	0.421233
chr1	6003	6017	0.63185
chr1	6017	6023	0.421233
chr1	6023	6031	0.842466
chr1	6031	6033	0.63185
chr1	6033	6044	0.842466
chr1	6044	6046	1.05308
chr1	6046	6048	0.842466
chr1	6048	6049	1.05308
chr1	6049	6052	1.2637
chr1	6052	6053	1.47432
chr1	6053	6064	1.68493
chr1	6064	6066	1.89555
chr1	6066	6069	2.5274
chr1	6069	6073	2.73802
chr1	6073	6074	2.94863
chr1	6074	6087	2.73802
chr1	6087	6095	2.5274
chr1	6095	6097	2.31678
chr1	6097	6100	1.89555
chr1	6100	6104	2.10617
chr1	6104	6108	2.31678
chr1	6108	6110	2.10617
chr1	6110	6111	1.47432
chr1	6111	6117	1.05308
chr1	6117	6126	0.842466
chr1	6126	6127	1.05308
chr1	6127	6129	1.2637
chr1	6129	6130	1.47432
chr1	6130	6131	1.68493
chr1	6131	6135	2.10617
chr1	6135	6138	1.68493
chr1	6138	6144	1.89555
chr1	6144	6170	1.68493
chr1	6170	6171	1.47432
chr1	6171	6172	1.05308
chr1	6172	6175	0.63185
chr1	6175	6181	0.210617
chr1	6181	6192	0.0
chr1	6192	6201	0.210617
chr1	6201	6202	0.421233
chr1	6202	6223	0.63185
chr1	6223	6233	0.842466
chr1	6233	6235	0.63185
chr1	6235	6265	0.421233
chr1	6265	6267	0.210617
chr1	6267	6284	0.421233
chr1	6284	6305	0.210617
chr1	6305	6313	0.421233
chr1	6313	6323	0.63185
chr1	6323	6329	0.842466
chr1	6329	6332	1.05308
chr1	6332	6335	1.2637
chr1	6335	6359	1.47432
chr1	6359	6365	1.68493
chr1	6365	6366	1.47432
chr1	6366	6367	1.89555
chr1	6367	6368	1.68493
chr1	6368	6370	2.10617
chr1	6370	6375	2.5274
chr1	6375	6376	2.31678
chr1	6376	6378	2.5274
chr1	6378	6380	2.31678
chr1	6380	6381	2.5274
chr1	6381	6384	2.73802
chr1	6384	6393	3.15925
chr1	6393	6395	2.94863
chr1	6395	6399	2.5274
chr1	6399	6402	2.31678
chr1	6402	6403	2.10617
chr1	6403	6410	1.89555
chr1	6410	6411	1.68493
chr1	6411	6414	1.89555
chr1	6414	6417	1.47432
chr1	6417	6418	1.2637
chr1	6418	6420	1.05308
chr1	6420	6424	0.842466
chr1	6424	6428	0.63185
chr1	6428	6451	0.210617
chr1	6451	6453	0.421233
chr1	6453	6455	0.63185
chr1	6455	6470	0.421233
chr1	6470	6472	0.63185
chr1	6472	6485	0.842466
chr1	6485	6495	1.05308
chr1	6495	6504	0.63185
chr1	6504	6514	0.842466
chr1	6514	6515	0.63185
chr1	6515	6528	0.421233
chr1	6528	6529	0.63185
chr1	6529	6530	1.05308
chr1	6530	6534	1.47432
chr1	6534	6548	1.68493
chr1	6548	6566	1.47432
chr1	6566	6568	1.89555
chr1	6568	6571	1.68493
chr1	6571	6573	1.47432
chr1	6573	6574	1.05308
chr1	6574	6578	0.63185
chr1	6578	6610	0.421233
chr1	6610	6633	0.210617
chr1	6633	6649	0.421233
chr1	6649	6652	0.63185
chr1	6652	6659	0.421233
chr1	6659	6661	0.63185
chr1	6661	6662	0.842466
chr1	6662	6663	1.05308
chr1	6663	6666	1.2637
chr1	6666	6676	1.47432
chr1	6676	6690	1.2637
chr1	6690	6691	1.47432
chr1	6691	6705	1.2637
chr1	6705	6710	0.63185
chr1	6710	6725	0.421233
chr1	6725	6737	0.63185
chr1	6737	6747	0.842466
chr1	6747	6769	0.63185
chr1	6769	6778	0.421233
chr1	6778	6780	0.210617
chr1	6780	6787	0.0
chr1	6787	6791	0.210617
chr1	6791	6811	0.421233
chr1	6811	6816	0.63185
chr1	6816	6817	0.842466
chr1	6817	6820	1.05308
chr1	6820	6830	1.2637
chr1	6830	6835	1.05308
chr1	6835	6855	0.842466
chr1	6855	6857	0.63185
chr1	6857	6859	0.842466
chr1	6859	6861	0.63185
chr1	6861	6864	0.421233
chr1	6864	6880	0.210617
chr1	6880	6882	0.421233
chr1	6882	6901	0.63185
chr1	6901	6902	0.421233
chr1	6902	6912	0.63185
chr1	6912	6924	0.842466
chr1	6924	6925	0.63185
chr1	6925	6930	1.2637
chr1	6930	6936	1.47432
chr1	6936	6942	1.2637
chr1	6942	6948	1.05308
chr1	6948	6950	1.2637
chr1	6950	6952	1.47432
chr1	6952	6953	1.89555
chr1	6953	6954	2.10617
chr1	6954	6955	2.5274
chr1	6955	6956	2.94863
chr1	6956	6957	3.15925
chr1	6957	6958	3.36987
chr1	6958	6959	4.21233
chr1	6959	6960	4.42295
chr1	6960	6961	4.63356
chr1	6961	6964	5.0548
chr1	6964	6967	5.26541
chr1	6967	6968	5.89726
chr1	6968	6970	5.26541
chr1	6970	6974	5.47603
chr1	6974	6978	5.26541
chr1	6978	6988	5.47603
chr1	6988	6992	5.68665
chr1	6992	6993	5.47603
chr1	6993	6994	5.0548
chr1	6994	6996	4.84418
chr1	6996	6997	4.63356
chr1	6997	7000	3.58048
chr1	7000	7001	3.36987
chr1	7001	7002	2.73802
chr1	7002	7005	2.10617
chr1	7005	7007	1.68493
chr1	7007	7011	1.47432
chr1	7011	7018	0.842466
chr1	7018	7023	0.63185
chr1	7023	7024	0.842466
chr1	7024	7032	1.05308
chr1	7032	7033	0.842466
chr1	7033	7036	0.63185
chr1	7036	7039	0.842466
chr1	7039	7066	0.63185
chr1	7066	7068	0.421233
chr1	7068	7079	0.210617
chr1	7079	7084	0.0
chr1	7084	7092	0.210617
chr1	7092	7098	0.421233
chr1	7098	7120	0.63185
chr1	7120	7121	0.842466
chr1	7121	7126	1.05308
chr1	7126	7135	1.2637
chr1	7135	7141	1.05308
chr1	7141	7164	0.842466
chr1	7164	7170	0.421233
chr1	7170	7172	0.210617
chr1	7172	7206	0.0
chr1	7206	7208	0.210617
chr1	7208	7209	0.421233
chr1	7209	7210	0.63185
chr1	7210	7213	0.842466
chr1	7213	7214	1.05308
chr1	7214	7216	1.2637
chr1	7216	7217	1.68493
chr1	7217	7222	2.10617
chr1	7222	7226	2.5274
chr1	7226	7227	2.73802
chr1	7227	7228	2.94863
chr1	7228	7249	3.15925
chr1	7249	7253	2.94863
chr1	7253	7254	3.15925
chr1	7254	7255	2.73802
chr1	7255	7259	2.94863
chr1	7259	7261	2.73802
chr1	7261	7262	2.31678
chr1	7262	7263	2.5274
chr1	7263	7265	2.31678
chr1	7265	7266	2.10617
chr1	7266	7269	1.68493
chr1	7269	7296	1.47432
chr1	7296	7297	1.2637
chr1	7297	7298	0.63185
chr1	7298	7301	0.842466
chr1	7301	7306	0.63185
chr1	7306	7316	0.421233
chr1	7316	7320	0.63185
chr1	7320	7342	0.842466
chr1	7342	7346	0.63185
chr1	7346	7360	0.421233
chr1	7360	7388	0.210617
chr1	7388	7394	0.421233
chr1	7394	7409	0.63185
chr1	7409	7410	0.421233
chr1	7410	7411	0.63185
chr1	7411	7412	0.842466
chr1	7412	7419	1.05308
chr1	7419	7437	1.2637
chr1	7437	7452	1.05308
chr1	7452	7455	0.842466
chr1	7455	7456	0.63185
chr1	7456	7463	0.421233
chr1	7463	7476	0.210617
chr1	7476	7496	0.421233
chr1	7496	7510	0.210617
chr1	7510	7516	0.842466
chr1	7516	7518	1.05308
chr1	7518	7520	1.2637
chr1	7520	7545	1.05308
chr1	7545	7551	1.2637
chr1	7551	7552	1.47432
chr1	7552	7553	1.68493
chr1	7553	7554	1.89555
chr1	7554	7557	1.05308
chr1	7557	7582	1.2637
chr1	7582	7585	1.05308
chr1	7585	7587	1.2637
chr1	7587	7588	1.05308
chr1	7588	7595	1.2637
chr1	7595	7596	1.05308
chr1	7596	7599	0.842466
chr1	7599	7601	0.63185
chr1	7601	7607	0.421233
chr1	7607	7629	0.842466
chr1	7629	7632	0.63185
chr1	7632	7645	0.421233
chr1	7645	7651	0.63185
chr1	7651	7672	0.210617
chr1	7672	7689	0.421233
chr1	7689	7698	0.210617
chr1	7698	7702	0.421233
chr1	7702	7718	1.05308
chr1	7718	7724	0.842466
chr1	7724	7726	1.05308
chr1	7726	7742	1.2637
chr1	7742	7743	1.05308
chr1	7743	7746	0.842466
chr1	7746	7768	0.421233
chr1	7768	7770	0.210617
chr1	7770	7788	0.0
chr1	7788	7790	0.210617
chr1	7790	7795	0.421233
chr1	7795	7796	0.842466
chr1	7796	7798	1.47432
chr1	7798	7803	1.89555
chr1	7803	7808	2.10617
chr1	7808	7824	2.31678
chr1	7824	7832	2.10617
chr1	7832	7835	1.89555
chr1	7835	7839	2.31678
chr1	7839	7840	1.68493
chr1	7840	7841	1.89555
chr1	7841	7846	2.10617
chr1	7846	7847	1.89555
chr1	7847	7878	2.10617
chr1	7878	7882	1.47432
chr1	7882	7884	1.2637
chr1	7884	7886	0.63185
chr1	7886	7890	0.421233
chr1	7890	7891	0.210617
chr1	7891	7897	0.0
chr1	7897	7898	0.210617
chr1	7898	7899	0.421233
chr1	7899	7905	0.63185
chr1	7905	7909	0.842466
chr1	7909	7923	1.05308
chr1	7923	7937	1.2637
chr1	7937	7941	1.47432
chr1	7941	7942	1.2637
chr1	7942	7943	1.05308
chr1	7943	7949	0.842466
chr1	7949	7953	0.63185
chr1	7953	7966	0.421233
chr1	7966	7980	0.210617
chr1	7980	7990	0.0
chr1	7990	7991	0.210617
chr1	7991	8001	0.842466
chr1	8001	8016	1.05308
chr1	8016	8019	1.2637
chr1	8019	8034	1.47432
chr1	8034	8037	0.63185
chr1	8037	8045	0.842466
chr1	8045	8056	0.63185
chr1	8056	8059	0.842466
chr1	8059	8060	1.05308
chr1	8060	8063	0.842466
chr1	8063	8079	0.63185
chr1	8079	8087	0.421233
chr1	8087	8092	0.63185
chr1	8092	8094	0.842466
chr1	8094	8098	1.05308
chr1	8098	8100	1.2637
chr1	8100	8103	1.05308
chr1	8103	8110	0.842466
chr1	8110	8123	1.05308
chr1	8123	8125	1.2637
chr1	8125	8126	1.47432
chr1	8126	8127	2.31678
chr1	8127	8128	2.94863
chr1	8128	8129	3.36987
chr1	8129	8130	3.58048
chr1	8130	8131	4.42295
chr1	8131	8132	4.21233
chr1	8132	8133	4.42295
chr1	8133	8134	4.63356
chr1	8134	8138	4.84418
chr1	8138	8141	4.63356
chr1	8141	8145	4.42295
chr1	8145	8155	4.63356
chr1	8155	8156	4.42295
chr1	8156	8158	4.21233
chr1	8158	8159	4.00172
chr1	8159	8167	4.21233
chr1	8167	8168	4.00172
chr1	8168	8170	3.7911
chr1	8170	8171	2.94863
chr1	8171	8172	2.31678
chr1	8172	8174	1.2637
chr1	8174	8177	1.05308
chr1	8177	8180	0.63185
chr1	8180	8189	0.421233
chr1	8189	8203	0.210617
chr1	8203	8209	0.0
chr1	8209	8225	0.210617
chr1	8225	8253	0.421233
chr1	8253	8264	0.210617
chr1	8264	8269	0.421233
chr1	8269	8271	0.210617
chr1	8271	8272	0.421233
chr1	8272	8287	0.842466
chr1	8287	8306	1.05308
chr1	8306	8309	0.842466
chr1	8309	8314	1.05308
chr1	8314	8315	0.842466
chr1	8315	8317	0.63185
chr1	8317	8330	0.421233
chr1	8330	8342	0.210617
chr1	8342	8352	0.421233
chr1	8352	8353	0.210617
chr1	8353	8364	0.421233
chr1	8364	8392	0.63185
chr1	8392	8408	0.421233
chr1	8408	8430	0.210617
chr1	8430	8446	0.0
chr1	8446	8451	0.210617
chr1	8451	8478	0.421233
chr1	8478	8485	0.210617
chr1	8485	8495	0.421233
chr1	8495	8525	0.210617
chr1	8525	8541	0.421233
chr1	8541	8547	0.63185
chr1	8547	8548	0.842466
chr1	8548	8550	1.2637
chr1	8550	8560	1.47432
chr1	8560	8569	1.68493
chr1	8569	8571	1.47432
chr1	8571	8581	1.2637
chr1	8581	8585	1.47432
chr1	8585	8591	1.2637
chr1	8591	8592	0.842466
chr1	8592	8593	0.63185
chr1	8593	8603	0.421233
chr1	8603	8620	0.210617
chr1	8620	8625	0.421233
chr1	8625	8626	0.210617
chr1	8626	8631	0.421233
chr1	8631	8633	0.63185
chr1	8633	8635	0.842466
chr1	8635	8650	1.05308
chr1	8650	8652	0.842466
chr1	8652	8655	1.2637
chr1	8655	8658	1.47432
chr1	8658	8663	1.68493
chr1	8663	8671	1.47432
chr1	8671	8675	1.2637
chr1	8675	8677	1.05308
chr1	8677	8679	0.842466
chr1	8679	8685	0.63185
chr1	8685	8694	0.842466
chr1	8694	8695	0.63185
chr1	8695	8701	0.842466
chr1	8701	8708	0.63185
chr1	8708	8712	0.842466
chr1	8712	8717	1.05308
chr1	8717	8729	1.2637
chr1	8729	8731	1.05308
chr1	8731	8732	1.2637
chr1	8732	8739	1.47432
chr1	8739	8740	1.2637
chr1	8740	8752	1.05308
chr1	8752	8756	0.842466
chr1	8756	8758	0.63185
chr1	8758	8763	0.842466
chr1	8763	8768	1.05308
chr1	8768	8770	1.2637
chr1	8770	8775	1.47432
chr1	8775	8783	1.05308
chr1	8783	8784	1.47432
chr1	8784	8789	1.68493
chr1	8789	8790	1.89555
chr1	8790	8792	1.68493
chr1	8792	8805	1.47432
chr1	8805	8810	1.2637
chr1	8810	8814	1.05308
chr1	8814	8825	0.842466
chr1	8825	8826	0.63185
chr1	8826	8827	0.421233
chr1	8827	8833	0.210617
chr1	8833	8835	0.0
chr1	8835	8836	0.210617
chr1	8836	8837	0.842466
chr1	8837	8841	1.05308
chr1	8841	8852	1.2637
chr1	8852	8854	1.47432
chr1	8854	8858	1.68493
chr1	8858	8870	1.89555
chr1	8870	8879	1.68493
chr1	8879	8880	1.47432
chr1	8880	8881	1.2637
chr1	8881	8885	1.05308
chr1	8885	8890	0.842466
chr1	8890	8896	1.05308
chr1	8896	8897	0.842466
chr1	8897	8901	0.63185
chr1	8901	8919	0.421233
chr1	8919	8934	0.210617
chr1	8934	8953	0.0
chr1	8953	8974	0.210617
chr1	8974	8997	0.421233
chr1	8997	8999	0.210617
chr1	8999	9001	0.421233
chr1	9001	9003	0.842466
chr1	9003	9014	1.05308
chr1	9014	9018	1.2637
chr1	9018	9027	1.05308
chr1	9027	9043	1.2637
chr1	9043	9045	1.05308
chr1	9045	9047	0.63185
chr1	9047	9048	0.421233
chr1	9048	9058	0.63185
chr1	9058	9070	0.421233
chr1	9070	9092	0.210617
chr1	9092	9094	0.0
chr1	9094	9136	0.210617
chr1	9136	9150	0.0
chr1	9150	9153	0.210617
chr1	9153	9172	0.421233
chr1	9172	9176	0.63185
chr1	9176	9188	0.842466
chr1	9188	9193	0.63185
chr1	9193	9207	0.421233
chr1	9207	9215	0.63185
chr1	9215	9220	0.421233
chr1	9220	9251	0.210617
chr1	9251	9267	0.0
chr1	9267	9270	0.63185
chr1	9270	9272	0.842466
chr1	9272	9273	1.2637
chr1	9273	9274	1.68493
chr1	9274	9281	1.89555
chr1	9281	9287	2.10617
chr1	9287	9291	2.31678
chr1	9291	9292	2.5274
chr1	9292	9305	2.31678
chr1	9305	9311	2.5274
chr1	9311	9313	2.10617
chr1	9313	9316	1.89555
chr1	9316	9317	1.47432
chr1	9317	9318	1.05308
chr1	9318	9321	0.842466
chr1	9321	9324	1.2637
chr1	9324	9331	1.05308
chr1	9331	9334	0.842466
chr1	9334	9339	0.63185
chr1	9339	9344	0.421233
chr1	9344	9365	0.63185
chr1	9365	9388	0.210617
chr1	9388	9396	0.0
chr1	9396	9412	0.210617
chr1	9412	9435	0.421233
chr1	9435	9441	0.63185
chr1	9441	9452	0.842466
chr1	9452	9455	1.05308
chr1	9455	9462	0.842466
chr1	9462	9479	1.05308
chr1	9479	9484	0.842466
chr1	9484	9485	0.63185
chr1	9485	9496	0.421233
chr1	9496	9506	0.210617
chr1	9506	9536	0.63185
chr1	9536	9547	0.842466
chr1	9547	9550	1.05308
chr1	9550	9551	0.421233
chr1	9551	9553	0.842466
chr1	9553	9554	1.05308
chr1	9554	9556	1.2637
chr1	9556	9557	1.47432
chr1	9557	9558	1.68493
chr1	9558	9577	1.89555
chr1	9577	9579	2.10617
chr1	9579	9591	1.89555
chr1	9591	9595	1.68493
chr1	9595	9597	1.2637
chr1	9597	9600	0.842466
chr1	9600	9601	0.63185
chr1	9601	9616	0.210617
chr1	9616	9619	0.421233
chr1	9619	9627	0.210617
chr1	9627	9631	0.63185
chr1	9631	9634	1.68493
chr1	9634	9635	2.10617
chr1	9635	9637	2.31678
chr1	9637	9645	2.5274
chr1	9645	9654	2.73802
chr1	9654	9658	2.94863
chr1	9658	9660	3.15925
chr1	9660	9671	2.94863
chr1	9671	9674	2.5274
chr1	9674	9678	1.47432
chr1	9678	9681	0.842466
chr1	9681	9689	0.63185
chr1	9689	9690	0.421233
chr1	9690	9698	0.210617
chr1	9698	9702	0.421233
chr1	9702	9724	0.210617
chr1	9724	9726	0.421233
chr1	9726	9731	0.63185
chr1	9731	9742	1.05308
chr1	9742	9761	0.842466
chr1	9761	9768	1.05308
chr1	9768	9770	0.842466
chr1	9770	9775	0.63185
chr1	9775	9776	0.210617
chr1	9776	9805	0.421233
chr1	9805	9816	0.210617
chr1	9816	9820	0.421233
chr1	9820	9824	0.210617
chr1	9824	9831	0.421233
chr1	9831	9833	0.63185
chr1	9833	9837	0.842466
chr1	9837	9838	1.05308
chr1	9838	9839	1.47432
chr1	9839	9857	1.68493
chr1	9857	9867	1.89555
chr1	9867	9868	1.47432
chr1	9868	9869	1.68493
chr1	9869	9872	1.89555
chr1	9872	9875	1.68493
chr1	9875	9877	1.47432
chr1	9877	9880	1.2637
chr1	9880	9882	1.05308
chr1	9882	9892	0.842466
chr1	9892	9894	0.63185
chr1	9894	9895	0.842466
chr1	9895	9896	1.05308
chr1	9896	9902	1.2637
chr1	9902	9910	1.68493
chr1	9910	9911	1.2637
chr1	9911	9914	1.47432
chr1	9914	9916	1.68493
chr1	9916	9922	1.89555
chr1	9922	9924	2.10617
chr1	9924	9926	2.31678
chr1	9926	9930	2.5274
chr1	9930	9934	2.73802
chr1	9934	9935	3.15925
chr1	9935	9936	3.58048
chr1	9936	9938	3.7911
chr1	9938	9939	3.58048
chr1	9939	9940	3.15925
chr1	9940	9941	3.36987
chr1	9941	9946	3.58048
chr1	9946	9948	3.15925
chr1	9948	9954	2.73802
chr1	9954	9955	2.94863
chr1	9955	9958	2.73802
chr1	9958	9959	2.5274
chr1	9959	9960	2.31678
chr1	9960	9965	2.5274
chr1	9965	9966	2.10617
chr1	9966	9970	2.5274
chr1	9970	9971	2.31678
chr1	9971	9973	2.5274
chr1	9973	9974	2.31678
chr1	9974	9975	2.5274
chr1	9975	9976	2.73802
chr1	9976	9979	2.94863
chr1	9979	9980	3.15925
chr1	9980	9981	2.94863
chr1	9981	9984	3.15925
chr1	9984	9985	2.94863
chr1	9985	9986	2.73802
chr1	9986	9994	2.94863
chr1	9994	9995	2.73802
chr1	9995	9998	2.94863
chr1	9998	10004	2.73802
chr1	10004	10006	2.5274
chr1	10006	10008	2.31678
chr1	10008	10010	2.10617
chr1	10010	10017	1.68493
chr1	10017	10019	1.47432
chr1	10019	10020	1.2637
chr1	10020	10021	1.05308
chr1	10021	10022	0.842466
chr1	10022	10023	1.05308
chr1	10023	10025	0.842466
chr1	10025	10030	0.63185
chr1	10030	10033	0.421233
chr1	10033	10063	0.63185
chr1	10063	10064	0.842466
chr1	10064	10066	1.05308
chr1	10066	10074	0.842466
chr1	10074	10077	1.05308
chr1	10077	10079	0.842466
chr1	10079	10082	1.05308
chr1	10082	10088	1.2637
chr1	10088	10089	1.68493
chr1	10089	10101	2.10617
chr1	10101	10107	1.89555
chr1	10107	10108	1.68493
chr1	10108	10115	1.47432
chr1	10115	10116	1.2637
chr1	10116	10126	1.05308
chr1	10126	10130	0.842466
chr1	10130	10132	1.05308
chr1	10132	10133	0.63185
chr1	10133	10143	0.210617
chr1	10143	10144	0.421233
chr1	10144	10146	0.63185
chr1	10146	10151	1.05308
chr1	10151	10157	1.2637
chr1	10157	10167	1.47432
chr1	10167	10174	1.68493
chr1	10174	10180	1.47432
chr1	10180	10181	1.68493
chr1	10181	10182	1.47432
chr1	10182	10187	1.68493
chr1	10187	10188	1.47432
chr1	10188	10190	1.2637
chr1	10190	10195	0.842466
chr1	10195	10201	0.63185
chr1	10201	10204	0.421233
chr1	10204	10205	0.210617
chr1	10205	10225	0.421233
chr1	10225	10252	0.210617
chr1	10252	10280	0.0
chr1	10280	10307	0.210617
chr1	10307	10318	0.421233
chr1	10318	10324	0.63185
chr1	10324	10334	0.421233
chr1	10334	10348	0.63185
chr1	10348	10353	1.2637
chr1	10353	10356	1.47432
chr1	10356	10360	1.68493
chr1	10360	10363	1.89555
chr1	10363	10365	2.10617
chr1	10365	10378	2.31678
chr1	10378	10389	2.10617
chr1	10389	10392	1.89555
chr1	10392	10395	1.47432
chr1	10395	10397	1.2637
chr1	10397	10399	1.05308
chr1	10399	10404	0.842466
chr1	10404	10407	0.421233
chr1	10407	10418	0.0
chr1	10418	10419	0.210617
chr1	10419	10420	0.421233
chr1	10420	10421	0.63185
chr1	10421	10425	0.842466
chr1	10425	10427	1.05308
chr1	10427	10430	1.2637
chr1	10430	10431	1.47432
chr1	10431	10451	1.68493
chr1	10451	10462	1.89555
chr1	10462	10463	1.68493
chr1	10463	10464	1.47432
chr1	10464	10467	1.2637
chr1	10467	10471	0.842466
chr1	10471	10472	0.63185
chr1	10472	10475	0.421233
chr1	10475	10508	0.210617
chr1	10508	10522	0.0
chr1	10522	10532	0.210617
chr1	10532	10565	0.421233
chr1	10565	10576	0.210617
chr1	10576	10582	0.0
chr1	10582	10583	0.210617
chr1	10583	10585	0.421233
chr1	10585	10594	0.63185
chr1	10594	10595	0.842466
chr1	10595	10602	1.05308
chr1	10602	10603	1.47432
chr1	10603	10605	1.68493
chr1	10605	10616	1.89555
chr1	10616	10626	2.10617
chr1	10626	10628	1.68493
chr1	10628	10636	1.47432
chr1	10636	10637	1.68493
chr1	10637	10638	1.89555
chr1	10638	10639	1.68493
chr1	10639	10646	1.47432
chr1	10646	10647	1.05308
chr1	10647	10648	0.842466
chr1	10648	10649	0.63185
chr1	10649	10657	0.842466
chr1	10657	10658	1.05308
chr1	10658	10663	1.2637
chr1	10663	10664	1.89555
chr1	10664	10667	2.73802
chr1	10667	10669	2.94863
chr1	10669	10674	3.15925
chr1	10674	10680	3.36987
chr1	10680	10681	3.15925
chr1	10681	10685	2.94863
chr1	10685	10690	2.73802
chr1	10690	10692	3.7911
chr1	10692	10693	4.21233
chr1	10693	10694	5.0548
chr1	10694	10695	5.26541
chr1	10695	10696	5.47603
chr1	10696	10697	5.68665
chr1	10697	10698	5.89726
chr1	10698	10702	6.10788
chr1	10702	10706	5.89726
chr1	10706	10707	5.68665
chr1	10707	10711	4.84418
chr1	10711	10714	4.63356
chr1	10714	10716	4.42295
chr1	10716	10718	4.21233
chr1	10718	10733	4.00172
chr1	10733	10734	3.7911
chr1	10734	10735	2.94863
chr1	10735	10736	2.5274
chr1	10736	10740	1.2637
chr1	10740	10741	1.05308
chr1	10741	10742	0.842466
chr1	10742	10744	0.63185
chr1	10744	10747	0.421233
chr1	10747	10749	0.210617
chr1	10749	10753	0.0
chr1	10753	10756	0.210617
chr1	10756	10760	0.63185
chr1	10760	10766	0.842466
chr1	10766	10768	1.2637
chr1	10768	10773	1.47432
chr1	10773	10784	1.68493
chr1	10784	10797	1.89555
chr1	10797	10798	1.68493
chr1	10798	10800	1.47432
chr1	10800	10804	1.05308
chr1	10804	10806	0.842466
chr1	10806	10810	0.63185
chr1	10810	10817	0.421233
chr1	10817	10823	0.210617
chr1	10823	10844	0.0
chr1	10844	10848	0.210617
chr1	10848	10849	0.421233
chr1	10849	10850	0.842466
chr1	10850	10851	1.2637
chr1	10851	10852	1.68493
chr1	10852	10853	1.89555
chr1	10853	10854	2.5274
chr1	10854	10855	2.73802
chr1	10855	10858	3.36987
chr1	10858	10881	3.58048
chr1	10881	10884	3.36987
chr1	10884	10885	3.7911
chr1	10885	10889	3.58048
chr1	10889	10892	3.36987
chr1	10892	10893	2.94863
chr1	10893	10894	2.73802
chr1	10894	10895	2.5274
chr1	10895	10896	2.31678
chr1	10896	10897	2.10617
chr1	10897	10898	1.47432
chr1	10898	10899	1.2637
chr1	10899	10900	0.63185
chr1	10900	10902	0.421233
chr1	10902	10906	0.63185
chr1	10906	10912	0.842466
chr1	10912	10928	1.05308
chr1	10928	10936	0.63185
chr1	10936	10946	0.842466
chr1	10946	10950	0.63185
chr1	10950	10956	0.421233
chr1	10956	10980	0.210617
chr1	10980	11004	0.0
chr1	11004	11011	0.210617
chr1	11011	11020	0.63185
chr1	11020	11021	0.842466
chr1	11021	11047	1.05308
chr1	11047	11055	1.2637
chr1	11055	11064	0.842466
chr1	11064	11065	0.63185
chr1	11065	11090	0.421233
chr1	11090	11092	0.210617
chr1	11092	11111	0.0
chr1	11111	11113	0.210617
chr1	11113	11121	0.421233
chr1	11121	11143	0.63185
chr1	11143	11144	0.842466
chr1	11144	11148	1.05308
chr1	11148	11155	1.47432
chr1	11155	11157	1.2637
chr1	11157	11165	1.05308
chr1	11165	11176	0.842466
chr1	11176	11185	1.05308
chr1	11185	11186	0.842466
chr1	11186	11190	0.63185
chr1	11190	11192	0.421233
chr1	11192	11198	0.63185
chr1	11198	11221	0.421233
chr1	11221	11227	0.63185
chr1	11227	11236	0.421233
chr1	11236	11252	0.210617
chr1	11252	11262	0.421233
chr1	11262	11264	0.63185
chr1	11264	11265	0.842466
chr1	11265	11283	0.63185
chr1	11283	11285	1.05308
chr1	11285	11289	1.2637
chr1	11289	11292	1.05308
chr1	11292	11293	1.2637
chr1	11293	11295	1.47432
chr1	11295	11303	1.68493
chr1	11303	11305	1.89555
chr1	11305	11306	1.68493
chr1	11306	11316	1.47432
chr1	11316	11319	1.89555
chr1	11319	11321	2.10617
chr1	11321	11327	2.31678
chr1	11327	11329	1.89555
chr1	11329	11335	1.68493
chr1	11335	11336	1.89555
chr1	11336	11339	1.47432
chr1	11339	11347	1.2637
chr1	11347	11350	1.05308
chr1	11350	11352	1.2637
chr1	11352	11359	1.47432
chr1	11359	11363	1.05308
chr1	11363	11364	0.842466
chr1	11364	11366	0.63185
chr1	11366	11372	0.842466
chr1	11372	11374	1.05308
chr1	11374	11381	1.2637
chr1	11381	11391	1.47432
chr1	11391	11394	1.2637
chr1	11394	11405	1.05308
chr1	11405	11408	0.842466
chr1	11408	11410	1.05308
chr1	11410	11422	0.842466
chr1	11422	11425	0.63185
chr1	11425	11436	1.05308
chr1	11436	11441	1.2637
chr1	11441	11453	1.47432
chr1	11453	11457	1.68493
chr1	11457	11459	1.89555
chr1	11459	11460	1.68493
chr1	11460	11469	1.47432
chr1	11469	11478	1.05308
chr1	11478	11485	0.63185
chr1	11485	11494	0.421233
chr1	11494	11503	0.0
chr1	11503	11511	0.210617
chr1	11511	11521	0.63185
chr1	11521	11528	0.842466
chr1	11528	11542	1.05308
chr1	11542	11546	1.2637
chr1	11546	11547	1.68493
chr1	11547	11555	1.47432
chr1	11555	11563	1.05308
chr1	11563	11571	0.842466
chr1	11571	11585	0.63185
chr1	11585	11590	0.421233
chr1	11590	11622	0.0
chr1	11622	11626	0.210617
chr1	11626	11632	0.421233
chr1	11632	11633	0.63185
chr1	11633	11634	0.842466
chr1	11634	11639	1.05308
chr1	11639	11642	1.2637
chr1	11642	11645	1.68493
chr1	11645	11649	1.89555
chr1	11649	11650	2.10617
chr1	11650	11656	2.73802
chr1	11656	11666	2.94863
chr1	11666	11669	2.73802
chr1	11669	11672	2.5274
chr1	11672	11675	2.73802
chr1	11675	11677	2.5274
chr1	11677	11683	2.31678
chr1	11683	11686	2.10617
chr1	11686	11689	1.68493
chr1	11689	11693	1.47432
chr1	11693	11694	1.2637
chr1	11694	11700	0.842466
chr1	11700	11716	0.63185
chr1	11716	11721	0.421233
chr1	11721	11725	0.210617
chr1	11725	11728	0.421233
chr1	11728	11738	0.63185
chr1	11738	11739	0.421233
chr1	11739	11759	0.63185
chr1	11759	11769	0.842466
chr1	11769	11772	0.63185
chr1	11772	11782	0.421233
chr1	11782	11790	0.210617
chr1	11790	11803	0.421233
chr1	11803	11823	0.210617
chr1	11823	11831	0.421233
chr1	11831	11832	0.63185
chr1	11832	11844	0.421233
chr1	11844	11851	0.63185
chr1	11851	11859	0.842466
chr1	11859	11865	1.05308
chr1	11865	11866	1.2637
chr1	11866	11867	1.47432
chr1	11867	11875	1.2637
chr1	11875	11895	1.05308
chr1	11895	11898	0.842466
chr1	11898	11900	0.63185
chr1	11900	11903	0.842466
chr1	11903	11908	1.05308
chr1	11908	11910	0.842466
chr1	11910	11931	0.63185
chr1	11931	11943	0.421233
chr1	11943	11946	0.210617
chr1	11946	11956	0.0
chr1	11956	11972	0.210617
chr1	11972	11974	0.421233
chr1	11974	11980	0.63185
chr1	11980	11992	0.842466
chr1	11992	11995	0.63185
chr1	11995	12007	0.842466
chr1	12007	12008	1.05308
chr1	12008	12017	1.2637
chr1	12017	12020	1.05308
chr1	12020	12024	0.842466
chr1	12024	12029	0.63185
chr1	12029	12035	0.842466
chr1	12035	12039	0.63185
chr1	12039	12044	0.842466
chr1	12044	12045	1.05308
chr1	12045	12046	1.47432
chr1	12046	12050	1.2637
chr1	12050	12052	1.47432
chr1	12052	12054	1.2637
chr1	12054	12068	1.89555
chr1	12068	12073	1.68493
chr1	12073	12078	2.10617
chr1	12078	12081	2.5274
chr1	12081	12087	2.31678
chr1	12087	12088	2.10617
chr1	12088	12092	1.68493
chr1	12092	12094	1.47432
chr1	12094	12097	1.2637
chr1	12097	12098	1.47432
chr1	12098	12116	1.05308
chr1	12116	12117	0.63185
chr1	12117	12121	0.421233
chr1	12121	12125	0.210617
chr1	12125	12131	0.0
chr1	12131	12137	0.210617
chr1	12137	12140	0.421233
chr1	12140	12141	0.63185
chr1	12141	12142	1.05308
chr1	12142	12143	1.47432
chr1	12143	12155	1.68493
chr1	12155	12164	1.89555
chr1	12164	12175	2.10617
chr1	12175	12176	1.89555
chr1	12176	12177	1.68493
chr1	12177	12178	1.47432
chr1	12178	12181	1.68493
chr1	12181	12184	1.47432
chr1	12184	12185	1.2637
chr1	12185	12189	0.63185
chr1	12189	12192	0.842466
chr1	12192	12193	1.05308
chr1	12193	12194	1.2637
chr1	12194	12195	1.05308
chr1	12195	12198	1.89555
chr1	12198	12206	2.10617
chr1	12206	12207	1.89555
chr1	12207	12218	1.68493
chr1	12218	12226	1.89555
chr1	12226	12227	2.10617
chr1	12227	12228	2.73802
chr1	12228	12229	2.94863
chr1	12229	12230	4.21233
chr1	12230	12231	4.63356
chr1	12231	12232	5.26541
chr1	12232	12233	6.10788
chr1	12233	12234	5.89726
chr1	12234	12235	6.10788
chr1	12235	12236	6.3185
chr1	12236	12237	6.95035
chr1	12237	12239	6.73973
chr1	12239	12241	6.3185
chr1	12241	12246	6.10788
chr1	12246	12247	6.3185
chr1	12247	12253	6.52911
chr1	12253	12254	6.73973
chr1	12254	12255	6.52911
chr1	12255	12257	6.73973
chr1	12257	12258	6.52911
chr1	12258	12264	6.10788
chr1	12264	12269	5.89726
chr1	12269	12270	5.68665
chr1	12270	12271	5.26541
chr1	12271	12272	5.0548
chr1	12272	12273	4.63356
chr1	12273	12274	3.36987
chr1	12274	12275	2.94863
chr1	12275	12276	2.31678
chr1	12276	12277	1.47432
chr1	12277	12278	1.2637
chr1	12278	12280	0.842466
chr1	12280	12282	0.63185
chr1	12282	12285	0.210617
chr1	12285	12288	0.0
chr1	12288	12289	0.421233
chr1	12289	12300	0.63185
chr1	12300	12302	0.842466
chr1	12302	12318	1.05308
chr1	12318	12320	0.842466
chr1	12320	12324	0.63185
chr1	12324	12332	0.421233
[truncated: 757 more rows]
