# Supplementary material for: Structural modularity of the XIST ribonucleoprotein complex
Source: Nat Commun. 2020 Dec 2;11:6163. doi: 10.1038/s41467-020-20040-3 (PMC7710737; doi:10.1038/s41467-020-20040-3)
Supplement: Supplementary file 6 — Source Data [file 41467_2020_20040_MOESM6_ESM.zip › sourcedata/fig2efgi/K562_ZNF800_2_neg_XIST_1_hsXIST.bedgraph]

chr1	0	193	0.0
chr1	193	236	0.454774
chr1	236	290	0.0
chr1	290	320	0.454774
chr1	320	349	0.0
chr1	349	392	0.454774
chr1	392	497	0.0
chr1	497	499	1.36432
chr1	499	504	1.8191
chr1	504	520	2.72865
chr1	520	522	3.18342
chr1	522	529	3.63819
chr1	529	540	4.09297
chr1	540	542	2.72865
chr1	542	547	1.8191
chr1	547	562	1.36432
chr1	562	565	0.909549
chr1	565	573	0.454774
chr1	573	576	0.0
chr1	576	603	0.454774
chr1	603	614	0.909549
chr1	614	623	0.454774
chr1	623	650	0.0
chr1	650	694	0.454774
chr1	694	695	0.0
chr1	695	700	0.454774
chr1	700	732	0.909549
chr1	732	739	0.454774
chr1	739	741	0.909549
chr1	741	743	1.36432
chr1	743	771	0.909549
chr1	771	778	0.454774
chr1	778	784	0.909549
chr1	784	795	0.454774
chr1	795	821	0.909549
chr1	821	825	0.454774
chr1	825	826	1.36432
chr1	826	837	1.8191
chr1	837	841	1.36432
chr1	841	867	1.8191
chr1	867	869	0.909549
chr1	869	884	0.454774
chr1	884	898	0.0
chr1	898	924	0.454774
chr1	924	927	0.909549
chr1	927	936	1.36432
chr1	936	951	0.909549
chr1	951	963	1.8191
chr1	963	966	2.27387
chr1	966	969	1.8191
chr1	969	973	1.36432
chr1	973	994	0.909549
chr1	994	1006	0.454774
chr1	1006	1009	0.0
chr1	1009	1048	0.454774
chr1	1048	1074	0.0
chr1	1074	1083	0.454774
chr1	1083	1095	0.909549
chr1	1095	1117	1.36432
chr1	1117	1126	0.909549
chr1	1126	1128	0.454774
chr1	1128	1132	0.909549
chr1	1132	1138	1.36432
chr1	1138	1161	0.909549
chr1	1161	1171	1.36432
chr1	1171	1177	0.909549
chr1	1177	1189	1.36432
chr1	1189	1193	1.8191
chr1	1193	1197	1.36432
chr1	1197	1204	1.8191
chr1	1204	1216	2.27387
chr1	1216	1218	1.36432
chr1	1218	1229	0.909549
chr1	1229	1237	1.36432
chr1	1237	1247	0.909549
chr1	1247	1272	0.454774
chr1	1272	1278	0.0
chr1	1278	1300	0.454774
chr1	1300	1310	0.909549
chr1	1310	1320	1.8191
chr1	1320	1341	1.36432
chr1	1341	1343	1.8191
chr1	1343	1353	1.36432
chr1	1353	1354	0.909549
chr1	1354	1383	0.454774
chr1	1383	1437	0.0
chr1	1437	1439	0.454774
chr1	1439	1464	0.909549
chr1	1464	1480	0.454774
chr1	1480	1537	0.0
chr1	1537	1551	0.454774
chr1	1551	1553	0.909549
chr1	1553	1557	1.36432
chr1	1557	1579	1.8191
chr1	1579	1587	1.36432
chr1	1587	1593	2.27387
chr1	1593	1595	1.8191
chr1	1595	1599	1.36432
chr1	1599	1611	0.909549
chr1	1611	1630	1.36432
chr1	1630	1636	0.454774
chr1	1636	1640	0.909549
chr1	1640	1647	1.36432
chr1	1647	1648	2.72865
chr1	1648	1652	3.18342
chr1	1652	1660	2.72865
chr1	1660	1675	3.18342
chr1	1675	1676	2.72865
chr1	1676	1678	2.27387
chr1	1678	1683	2.72865
chr1	1683	1689	2.27387
chr1	1689	1691	1.36432
chr1	1691	1697	0.909549
chr1	1697	1736	0.454774
chr1	1736	1743	0.909549
chr1	1743	1750	1.36432
chr1	1750	1778	1.8191
chr1	1778	1786	1.36432
chr1	1786	1792	0.909549
chr1	1792	1806	0.454774
chr1	1806	1841	0.0
chr1	1841	1843	0.454774
chr1	1843	1848	0.909549
chr1	1848	1871	1.36432
chr1	1871	1887	1.8191
chr1	1887	1890	1.36432
chr1	1890	1894	0.909549
chr1	1894	1897	0.454774
chr1	1897	1924	0.909549
chr1	1924	1939	0.454774
chr1	1939	2064	0.0
chr1	2064	2076	0.454774
chr1	2076	2092	0.909549
chr1	2092	2098	1.36432
chr1	2098	2103	0.909549
chr1	2103	2108	1.36432
chr1	2108	2114	0.909549
chr1	2114	2124	1.36432
chr1	2124	2136	2.27387
chr1	2136	2147	2.72865
chr1	2147	2153	2.27387
chr1	2153	2163	1.8191
chr1	2163	2167	2.27387
chr1	2167	2174	1.36432
chr1	2174	2177	0.909549
chr1	2177	2206	2.27387
chr1	2206	2216	1.8191
chr1	2216	2217	2.27387
chr1	2217	2218	1.8191
chr1	2218	2259	0.454774
chr1	2259	2277	0.0
chr1	2277	2304	0.454774
chr1	2304	2320	0.909549
chr1	2320	2347	0.454774
chr1	2347	2357	0.0
chr1	2357	2400	0.454774
chr1	2400	2417	0.0
chr1	2417	2440	0.454774
chr1	2440	2460	0.909549
chr1	2460	2473	0.454774
chr1	2473	2480	0.909549
chr1	2480	2496	0.454774
chr1	2496	2512	0.0
chr1	2512	2514	0.454774
chr1	2514	2554	0.909549
chr1	2554	2555	0.454774
chr1	2555	2775	0.0
chr1	2775	2818	0.454774
chr1	2818	2925	0.0
chr1	2925	2938	0.454774
chr1	2938	2968	0.909549
chr1	2968	3100	0.0
chr1	3100	3143	0.454774
chr1	3143	3513	0.0
chr1	3513	3553	0.454774
chr1	3553	3575	0.0
chr1	3575	3600	0.454774
chr1	3600	3630	0.0
chr1	3630	3672	0.454774
chr1	3672	3695	0.0
chr1	3695	3701	0.454774
chr1	3701	3708	0.909549
chr1	3708	3738	1.36432
chr1	3738	3743	0.909549
chr1	3743	3750	0.454774
chr1	3750	3777	0.0
chr1	3777	3781	0.454774
chr1	3781	3790	0.909549
chr1	3790	3791	1.36432
chr1	3791	3792	1.8191
chr1	3792	3819	2.27387
chr1	3819	3824	1.8191
chr1	3824	3832	1.36432
chr1	3832	3834	0.909549
chr1	3834	3835	0.454774
chr1	3835	3844	0.0
chr1	3844	3887	0.909549
chr1	3887	3916	0.0
chr1	3916	3935	0.454774
chr1	3935	3959	0.909549
chr1	3959	3975	0.454774
chr1	3975	3978	0.909549
chr1	3978	3999	0.454774
chr1	3999	4084	0.0
chr1	4084	4127	0.454774
chr1	4127	4246	0.0
chr1	4246	4288	0.454774
chr1	4288	4296	0.0
chr1	4296	4338	0.454774
chr1	4338	4390	0.0
chr1	4390	4433	0.454774
chr1	4433	4461	0.0
chr1	4461	4469	0.454774
chr1	4469	4478	0.909549
chr1	4478	4492	1.36432
chr1	4492	4506	0.909549
chr1	4506	4512	1.36432
chr1	4512	4521	0.909549
chr1	4521	4549	0.454774
chr1	4549	4557	0.0
chr1	4557	4594	0.454774
chr1	4594	4740	0.0
chr1	4740	4763	0.454774
chr1	4763	4783	0.909549
chr1	4783	4787	0.454774
chr1	4787	4799	0.0
chr1	4799	4842	0.454774
chr1	4842	5217	0.0
chr1	5217	5218	0.454774
chr1	5218	5222	0.909549
chr1	5222	5260	1.36432
chr1	5260	5261	0.909549
chr1	5261	5264	0.454774
chr1	5264	5380	0.0
chr1	5380	5422	0.454774
chr1	5422	5488	0.0
chr1	5488	5511	0.454774
chr1	5511	5567	0.0
chr1	5567	5577	0.454774
chr1	5577	5609	0.909549
chr1	5609	5620	0.454774
chr1	5620	5630	0.0
chr1	5630	5639	0.454774
chr1	5639	5642	0.909549
chr1	5642	5654	1.36432
chr1	5654	5673	1.8191
chr1	5673	5682	1.36432
chr1	5682	5684	0.909549
chr1	5684	5691	0.454774
chr1	5691	5698	0.909549
chr1	5698	5734	0.454774
chr1	5734	5966	0.0
chr1	5966	6009	0.454774
chr1	6009	6044	0.0
chr1	6044	6060	0.454774
chr1	6060	6067	0.909549
chr1	6067	6085	1.36432
chr1	6085	6087	1.8191
chr1	6087	6099	1.36432
chr1	6099	6110	0.909549
chr1	6110	6151	0.0
chr1	6151	6181	0.454774
chr1	6181	6183	0.0
chr1	6183	6226	0.454774
chr1	6226	6293	0.0
chr1	6293	6323	0.454774
chr1	6323	6330	0.909549
chr1	6330	6331	1.36432
chr1	6331	6335	1.8191
chr1	6335	6336	2.27387
chr1	6336	6349	1.8191
chr1	6349	6352	2.27387
chr1	6352	6370	1.8191
chr1	6370	6373	2.27387
chr1	6373	6376	1.36432
chr1	6376	6386	0.909549
chr1	6386	6392	1.36432
chr1	6392	6412	0.909549
chr1	6412	6430	0.454774
chr1	6430	6608	0.0
chr1	6608	6615	0.909549
chr1	6615	6650	1.36432
chr1	6650	6658	0.454774
chr1	6658	6938	0.0
chr1	6938	6949	0.454774
chr1	6949	6953	0.909549
chr1	6953	6955	1.36432
chr1	6955	6958	1.8191
chr1	6958	6967	2.27387
chr1	6967	6981	3.18342
chr1	6981	6991	2.72865
chr1	6991	6994	2.27387
chr1	6994	6995	2.72865
chr1	6995	6997	2.27387
chr1	6997	6998	1.8191
chr1	6998	6999	1.36432
chr1	6999	7009	0.909549
chr1	7009	7037	0.454774
chr1	7037	7189	0.0
chr1	7189	7202	0.454774
chr1	7202	7204	0.909549
chr1	7204	7205	1.36432
chr1	7205	7224	1.8191
chr1	7224	7231	2.27387
chr1	7231	7245	1.8191
chr1	7245	7247	1.36432
chr1	7247	7260	0.454774
chr1	7260	7267	0.909549
chr1	7267	7302	0.454774
chr1	7302	7319	0.0
chr1	7319	7362	0.454774
chr1	7362	7410	0.0
chr1	7410	7412	0.454774
chr1	7412	7429	0.909549
chr1	7429	7453	1.36432
chr1	7453	7454	0.909549
chr1	7454	7460	0.454774
chr1	7460	7478	0.0
chr1	7478	7480	0.454774
chr1	7480	7520	0.909549
chr1	7520	7523	0.454774
chr1	7523	7614	0.0
chr1	7614	7632	0.454774
chr1	7632	7657	0.909549
chr1	7657	7671	0.454774
chr1	7671	7675	0.909549
chr1	7675	7701	0.454774
chr1	7701	7715	0.909549
chr1	7715	7744	0.454774
chr1	7744	7785	0.0
chr1	7785	7790	0.454774
chr1	7790	7827	0.909549
chr1	7827	7829	0.454774
chr1	7829	7833	0.909549
chr1	7833	7848	0.454774
chr1	7848	7872	0.909549
chr1	7872	7890	0.454774
chr1	7890	7898	0.0
chr1	7898	7941	0.454774
chr1	7941	8054	0.0
chr1	8054	8060	0.454774
chr1	8060	8097	0.909549
chr1	8097	8103	0.454774
chr1	8103	8152	0.0
chr1	8152	8195	0.454774
chr1	8195	8509	0.0
chr1	8509	8520	0.454774
chr1	8520	8521	0.909549
chr1	8521	8529	1.36432
chr1	8529	8548	1.8191
chr1	8548	8551	1.36432
chr1	8551	8553	0.909549
chr1	8553	8556	1.36432
chr1	8556	8564	1.8191
chr1	8564	8573	1.36432
chr1	8573	8582	0.909549
chr1	8582	8596	0.454774
chr1	8596	8653	0.0
chr1	8653	8695	0.454774
chr1	8695	8761	0.0
chr1	8761	8787	0.454774
chr1	8787	8804	0.909549
chr1	8804	8819	0.454774
chr1	8819	8841	0.0
chr1	8841	8885	0.454774
chr1	8885	9001	0.0
chr1	9001	9002	0.454774
chr1	9002	9044	1.36432
chr1	9044	9045	0.909549
chr1	9045	9177	0.0
chr1	9177	9220	0.454774
chr1	9220	9272	0.0
chr1	9272	9273	0.454774
chr1	9273	9274	0.909549
chr1	9274	9305	1.36432
chr1	9305	9314	1.8191
chr1	9314	9316	1.36432
chr1	9316	9317	0.909549
chr1	9317	9318	0.454774
chr1	9318	9358	0.909549
chr1	9358	9361	1.36432
chr1	9361	9367	0.909549
chr1	9367	9368	1.36432
chr1	9368	9370	1.8191
chr1	9370	9401	1.36432
chr1	9401	9408	0.909549
chr1	9408	9410	0.454774
chr1	9410	9585	0.0
chr1	9585	9628	0.454774
chr1	9628	9821	0.0
chr1	9821	9859	0.454774
chr1	9859	9864	0.909549
chr1	9864	9870	0.454774
chr1	9870	9901	0.909549
chr1	9901	9913	0.454774
chr1	9913	9918	0.0
chr1	9918	9935	0.454774
chr1	9935	9960	1.36432
chr1	9960	9978	0.909549
chr1	9978	10032	0.0
chr1	10032	10073	0.454774
chr1	10073	10106	0.0
chr1	10106	10134	0.454774
chr1	10134	10145	0.909549
chr1	10145	10147	1.36432
chr1	10147	10149	1.8191
chr1	10149	10170	1.36432
chr1	10170	10176	0.909549
chr1	10176	10177	0.454774
chr1	10177	10585	0.0
chr1	10585	10587	0.454774
chr1	10587	10610	0.909549
chr1	10610	10620	0.454774
chr1	10620	10629	0.909549
chr1	10629	10636	0.454774
chr1	10636	10663	0.909549
chr1	10663	10680	0.454774
chr1	10680	10745	0.0
chr1	10745	10788	0.454774
chr1	10788	10849	0.0
chr1	10849	10851	0.454774
chr1	10851	10880	0.909549
chr1	10880	10890	1.36432
chr1	10890	10891	1.8191
chr1	10891	10894	1.36432
chr1	10894	10915	0.909549
chr1	10915	10921	0.454774
chr1	10921	11000	0.0
chr1	11000	11038	0.454774
chr1	11038	11044	0.0
chr1	11044	11072	0.454774
chr1	11072	11086	0.909549
chr1	11086	11110	0.454774
chr1	11110	11112	1.36432
chr1	11112	11114	1.8191
chr1	11114	11118	1.36432
chr1	11118	11122	1.8191
chr1	11122	11149	2.27387
chr1	11149	11151	2.72865
chr1	11151	11152	2.27387
chr1	11152	11153	1.8191
chr1	11153	11162	1.36432
chr1	11162	11165	0.909549
chr1	11165	11192	0.454774
chr1	11192	11193	0.909549
chr1	11193	11195	0.454774
chr1	11195	11213	0.909549
chr1	11213	11235	1.36432
chr1	11235	11238	0.909549
chr1	11238	11252	0.454774
chr1	11252	11256	0.909549
chr1	11256	11272	0.454774
chr1	11272	11274	0.909549
chr1	11274	11285	1.36432
chr1	11285	11289	1.8191
chr1	11289	11303	1.36432
chr1	11303	11312	1.8191
chr1	11312	11315	1.36432
chr1	11315	11317	1.8191
chr1	11317	11318	2.27387
chr1	11318	11323	3.18342
chr1	11323	11331	2.72865
chr1	11331	11341	3.18342
chr1	11341	11346	3.63819
chr1	11346	11355	3.18342
chr1	11355	11357	3.63819
chr1	11357	11359	3.18342
chr1	11359	11360	2.72865
chr1	11360	11362	1.36432
chr1	11362	11363	1.8191
chr1	11363	11366	2.27387
chr1	11366	11372	2.72865
chr1	11372	11378	2.27387
chr1	11378	11379	2.72865
chr1	11379	11382	3.18342
chr1	11382	11386	3.63819
chr1	11386	11398	4.09297
chr1	11398	11399	3.63819
chr1	11399	11404	4.09297
chr1	11404	11407	3.18342
chr1	11407	11411	3.63819
chr1	11411	11415	3.18342
chr1	11415	11421	2.72865
chr1	11421	11425	1.8191
chr1	11425	11427	1.36432
chr1	11427	11432	0.909549
chr1	11432	11436	1.36432
chr1	11436	11440	1.8191
chr1	11440	11442	2.27387
chr1	11442	11445	1.8191
chr1	11445	11449	2.27387
chr1	11449	11451	2.72865
chr1	11451	11473	2.27387
chr1	11473	11475	1.8191
chr1	11475	11477	1.36432
chr1	11477	11483	1.8191
chr1	11483	11487	1.36432
chr1	11487	11491	0.909549
chr1	11491	11501	0.454774
chr1	11501	11506	0.909549
chr1	11506	11512	1.36432
chr1	11512	11517	1.8191
chr1	11517	11518	2.27387
chr1	11518	11520	2.72865
chr1	11520	11523	2.27387
chr1	11523	11533	2.72865
chr1	11533	11540	3.18342
chr1	11540	11542	2.72865
chr1	11542	11543	3.63819
chr1	11543	11550	3.18342
chr1	11550	11559	2.72865
chr1	11559	11561	2.27387
chr1	11561	11565	1.8191
chr1	11565	11569	1.36432
chr1	11569	11573	1.8191
chr1	11573	11577	1.36432
chr1	11577	11581	1.8191
chr1	11581	11584	1.36432
chr1	11584	11601	0.909549
chr1	11601	11604	1.36432
chr1	11604	11610	1.8191
chr1	11610	11620	1.36432
chr1	11620	11642	0.909549
chr1	11642	11643	1.36432
chr1	11643	11645	0.909549
chr1	11645	11651	0.454774
chr1	11651	11652	0.909549
chr1	11652	11656	1.8191
chr1	11656	11684	2.27387
chr1	11684	11694	1.8191
chr1	11694	11699	0.454774
chr1	11699	11720	0.0
chr1	11720	11726	0.454774
chr1	11726	11727	0.909549
chr1	11727	11730	1.36432
chr1	11730	11763	1.8191
chr1	11763	11766	1.36432
chr1	11766	11768	2.27387
chr1	11768	11770	1.8191
chr1	11770	11772	1.36432
chr1	11772	11779	0.909549
chr1	11779	11794	1.36432
chr1	11794	11801	1.8191
chr1	11801	11809	2.27387
chr1	11809	11818	1.36432
chr1	11818	11819	2.72865
chr1	11819	11822	3.63819
chr1	11822	11823	4.09297
chr1	11823	11830	4.54774
chr1	11830	11836	5.00252
chr1	11836	11843	4.54774
chr1	11843	11844	5.00252
chr1	11844	11846	5.45729
chr1	11846	11847	5.91207
chr1	11847	11861	6.36684
chr1	11861	11862	5.00252
chr1	11862	11864	4.09297
chr1	11864	11865	3.18342
chr1	11865	11871	4.09297
chr1	11871	11881	4.54774
chr1	11881	11885	5.00252
chr1	11885	11890	3.63819
chr1	11890	11891	3.18342
chr1	11891	11900	3.63819
chr1	11900	11908	3.18342
chr1	11908	11909	2.72865
chr1	11909	11914	2.27387
chr1	11914	11916	2.72865
chr1	11916	11919	2.27387
chr1	11919	11924	2.72865
chr1	11924	11927	2.27387
chr1	11927	11934	1.8191
chr1	11934	11957	1.36432
chr1	11957	11962	0.454774
chr1	11962	12029	0.0
chr1	12029	12072	0.454774
chr1	12072	12125	0.0
chr1	12125	12168	0.454774
chr1	12168	12228	0.0
chr1	12228	12231	0.454774
chr1	12231	12270	0.909549
chr1	12270	12275	0.454774
chr1	12275	12291	0.0
chr1	12291	12318	0.454774
chr1	12318	12365	0.0
chr1	12365	12408	0.454774
chr1	12408	12413	0.0
chr1	12413	12452	0.454774
chr1	12452	12682	0.0
chr1	12682	12687	0.454774
chr1	12687	12692	0.909549
chr1	12692	12696	1.36432
chr1	12696	12703	1.8191
chr1	12703	12712	2.27387
chr1	12712	12714	2.72865
chr1	12714	12719	3.63819
chr1	12719	12724	4.09297
chr1	12724	12726	3.63819
chr1	12726	12727	4.09297
chr1	12727	12729	5.00252
chr1	12729	12735	4.09297
chr1	12735	12737	4.54774
chr1	12737	12745	4.09297
chr1	12745	12753	3.63819
chr1	12753	12757	3.18342
chr1	12757	12760	2.27387
chr1	12760	12762	2.72865
chr1	12762	12763	2.27387
chr1	12763	12765	1.8191
chr1	12765	12768	1.36432
chr1	12768	12769	2.27387
chr1	12769	12770	2.72865
chr1	12770	12775	2.27387
chr1	12775	12777	2.72865
chr1	12777	12778	2.27387
chr1	12778	12779	2.72865
chr1	12779	12780	3.18342
chr1	12780	12782	3.63819
chr1	12782	12791	4.09297
chr1	12791	12797	4.54774
chr1	12797	12803	5.00252
chr1	12803	12806	4.54774
chr1	12806	12812	5.00252
chr1	12812	12821	3.63819
chr1	12821	12822	3.18342
chr1	12822	12823	2.72865
chr1	12823	12824	2.27387
chr1	12824	12825	3.18342
chr1	12825	12826	2.72865
chr1	12826	12830	3.18342
chr1	12830	12834	3.63819
chr1	12834	12839	3.18342
chr1	12839	12840	3.63819
chr1	12840	12844	3.18342
chr1	12844	12849	3.63819
chr1	12849	12857	3.18342
chr1	12857	12860	2.72865
chr1	12860	12864	3.18342
chr1	12864	12867	3.63819
chr1	12867	12868	2.72865
chr1	12868	12873	2.27387
chr1	12873	12877	1.8191
chr1	12877	12879	2.27387
chr1	12879	12886	1.8191
chr1	12886	12900	1.36432
chr1	12900	12901	1.8191
chr1	12901	12905	1.36432
chr1	12905	12906	1.8191
chr1	12906	12911	1.36432
chr1	12911	12913	2.72865
chr1	12913	12916	3.18342
chr1	12916	12919	3.63819
chr1	12919	12923	3.18342
chr1	12923	12935	3.63819
chr1	12935	12940	4.09297
chr1	12940	12941	4.54774
chr1	12941	12943	5.45729
chr1	12943	12952	5.00252
chr1	12952	12954	5.91207
chr1	12954	12956	4.54774
chr1	12956	12958	4.09297
chr1	12958	12961	3.63819
chr1	12961	12966	4.09297
chr1	12966	12968	3.63819
chr1	12968	12969	4.09297
chr1	12969	12973	5.00252
chr1	12973	12975	5.45729
chr1	12975	12976	5.91207
chr1	12976	12978	7.27639
chr1	12978	12982	6.82161
chr1	12982	12984	6.36684
chr1	12984	12985	5.91207
chr1	12985	12992	5.45729
chr1	12992	12994	5.91207
chr1	12994	13010	5.45729
chr1	13010	13013	4.09297
chr1	13013	13017	5.00252
chr1	13017	13019	3.63819
chr1	13019	13021	3.18342
chr1	13021	13027	3.63819
chr1	13027	13035	4.09297
chr1	13035	13036	3.63819
chr1	13036	13041	3.18342
chr1	13041	13042	3.63819
chr1	13042	13043	4.09297
chr1	13043	13047	4.54774
chr1	13047	13056	4.09297
chr1	13056	13057	3.18342
chr1	13057	13058	2.72865
chr1	13058	13062	3.18342
chr1	13062	13064	2.72865
chr1	13064	13065	2.27387
chr1	13065	13069	2.72865
chr1	13069	13071	2.27387
chr1	13071	13072	2.72865
chr1	13072	13080	3.18342
chr1	13080	13084	2.27387
chr1	13084	13086	1.8191
chr1	13086	13087	1.36432
chr1	13087	13107	1.8191
chr1	13107	13111	1.36432
chr1	13111	13113	1.8191
chr1	13113	13114	1.36432
chr1	13114	13115	1.8191
chr1	13115	13116	1.36432
chr1	13116	13121	1.8191
chr1	13121	13130	2.72865
chr1	13130	13143	2.27387
chr1	13143	13148	2.72865
chr1	13148	13155	3.18342
chr1	13155	13159	2.72865
chr1	13159	13164	2.27387
chr1	13164	13165	1.36432
chr1	13165	13167	2.72865
chr1	13167	13169	3.18342
chr1	13169	13171	3.63819
chr1	13171	13181	4.09297
chr1	13181	13182	3.63819
chr1	13182	13185	4.09297
chr1	13185	13186	4.54774
chr1	13186	13190	5.45729
chr1	13190	13195	5.00252
chr1	13195	13197	4.54774
chr1	13197	13198	5.00252
chr1	13198	13208	5.45729
chr1	13208	13210	3.63819
chr1	13210	13212	3.18342
chr1	13212	13213	2.72865
chr1	13213	13217	3.18342
chr1	13217	13224	3.63819
chr1	13224	13227	3.18342
chr1	13227	13229	3.63819
chr1	13229	13230	2.72865
chr1	13230	13237	3.18342
chr1	13237	13240	3.63819
chr1	13240	13242	2.72865
chr1	13242	13244	3.18342
chr1	13244	13255	3.63819
chr1	13255	13258	3.18342
chr1	13258	13259	3.63819
chr1	13259	13260	4.09297
chr1	13260	13262	3.63819
chr1	13262	13269	4.09297
chr1	13269	13273	3.18342
chr1	13273	13277	2.72865
chr1	13277	13279	2.27387
chr1	13279	13284	1.8191
chr1	13284	13301	1.36432
chr1	13301	13302	0.909549
chr1	13302	13305	0.454774
chr1	13305	13361	0.0
chr1	13361	13391	0.454774
chr1	13391	13393	0.909549
chr1	13393	13394	1.36432
chr1	13394	13404	1.8191
chr1	13404	13415	1.36432
chr1	13415	13420	1.8191
chr1	13420	13431	2.27387
chr1	13431	13437	1.36432
chr1	13437	13457	0.909549
chr1	13457	13459	0.454774
chr1	13459	13463	0.909549
chr1	13463	13482	0.454774
chr1	13482	13502	0.909549
chr1	13502	13524	0.454774
chr1	13524	13703	0.0
chr1	13703	13704	0.454774
chr1	13704	13724	0.909549
chr1	13724	13745	1.36432
chr1	13745	13749	0.454774
chr1	13749	13773	0.909549
chr1	13773	13777	1.36432
chr1	13777	13786	1.8191
chr1	13786	13806	1.36432
chr1	13806	13816	0.909549
chr1	13816	13817	0.454774
chr1	13817	13874	0.0
chr1	13874	13894	0.454774
chr1	13894	13916	0.909549
chr1	13916	13937	0.454774
chr1	13937	14156	0.0
chr1	14156	14180	0.454774
chr1	14180	14234	0.0
chr1	14234	14277	0.454774
chr1	14277	14293	0.0
chr1	14293	14321	0.454774
chr1	14321	14331	0.909549
chr1	14331	14335	1.36432
chr1	14335	14364	0.909549
chr1	14364	14374	0.454774
chr1	14374	14548	0.0
chr1	14548	14590	0.454774
chr1	14590	14748	0.0
chr1	14748	14784	0.454774
chr1	14784	14823	0.909549
chr1	14823	14827	0.454774
chr1	14827	14870	0.0
chr1	14870	14913	0.454774
chr1	14913	15095	0.0
chr1	15095	15108	0.454774
chr1	15108	15129	0.909549
chr1	15129	15138	1.36432
chr1	15138	15141	0.909549
chr1	15141	15144	1.36432
chr1	15144	15149	1.8191
chr1	15149	15151	2.27387
chr1	15151	15165	1.8191
chr1	15165	15172	2.27387
chr1	15172	15184	1.8191
chr1	15184	15185	1.36432
chr1	15185	15192	0.909549
chr1	15192	15209	0.454774
chr1	15209	15468	0.0
chr1	15468	15495	0.454774
chr1	15495	15555	0.0
chr1	15555	15598	0.454774
chr1	15598	15619	0.0
chr1	15619	15631	0.454774
chr1	15631	15650	0.909549
chr1	15650	15662	1.36432
chr1	15662	15674	0.909549
chr1	15674	15693	0.454774
chr1	15693	16055	0.0
chr1	16055	16058	0.454774
chr1	16058	16098	0.909549
chr1	16098	16100	0.454774
chr1	16100	16105	0.0
chr1	16105	16133	0.454774
chr1	16133	16148	0.909549
chr1	16148	16157	0.454774
chr1	16157	16171	0.909549
chr1	16171	16177	1.36432
chr1	16177	16186	0.909549
chr1	16186	16196	1.36432
chr1	16196	16199	1.8191
chr1	16199	16214	1.36432
chr1	16214	16229	0.909549
chr1	16229	16239	0.454774
chr1	16239	16254	0.0
chr1	16254	16293	0.909549
chr1	16293	16298	0.454774
chr1	16298	16385	0.0
chr1	16385	16394	0.454774
chr1	16394	16428	0.909549
chr1	16428	16437	0.454774
chr1	16437	16453	0.0
chr1	16453	16493	0.454774
chr1	16493	16495	0.909549
chr1	16495	16497	0.454774
chr1	16497	16519	0.909549
chr1	16519	16529	1.36432
chr1	16529	16535	1.8191
chr1	16535	16540	1.36432
chr1	16540	16562	0.909549
chr1	16562	16571	0.454774
chr1	16571	16615	0.0
chr1	16615	16658	0.454774
chr1	16658	16693	0.0
chr1	16693	16723	0.454774
chr1	16723	16758	0.0
chr1	16758	16802	0.454774
chr1	16802	16813	0.0
chr1	16813	16814	0.454774
chr1	16814	16850	0.909549
chr1	16850	16857	0.454774
chr1	16857	17194	0.0
chr1	17194	17226	0.454774
chr1	17226	17235	0.909549
chr1	17235	17269	0.454774
chr1	17269	17271	0.0
chr1	17271	17272	0.454774
chr1	17272	17306	0.909549
chr1	17306	17314	1.36432
chr1	17314	17349	0.909549
chr1	17349	17351	0.454774
chr1	17351	17695	0.0
chr1	17695	17714	0.454774
chr1	17714	17717	0.909549
chr1	17717	17738	0.454774
chr1	17738	17777	0.0
chr1	17777	17791	0.454774
chr1	17791	17795	0.909549
chr1	17795	17800	1.8191
chr1	17800	17820	2.27387
chr1	17820	17827	1.8191
chr1	17827	17832	2.27387
chr1	17832	17836	1.8191
chr1	17836	17838	2.27387
chr1	17838	17842	1.36432
chr1	17842	17860	0.909549
chr1	17860	17878	0.454774
chr1	17878	17925	0.0
chr1	17925	17931	0.454774
chr1	17931	17952	0.909549
chr1	17952	17961	0.454774
chr1	17961	18059	0.0
chr1	18059	18102	0.454774
chr1	18102	18180	0.0
chr1	18180	18182	0.454774
chr1	18182	18183	0.909549
chr1	18183	18191	1.36432
chr1	18191	18222	1.8191
chr1	18222	18224	1.36432
chr1	18224	18225	1.8191
chr1	18225	18226	1.36432
chr1	18226	18233	0.909549
chr1	18233	18266	0.454774
chr1	18266	18279	0.0
chr1	18279	18322	0.454774
chr1	18322	18330	0.0
chr1	18330	18372	0.454774
chr1	18372	18443	0.0
chr1	18443	18486	0.454774
chr1	18486	18498	0.0
chr1	18498	18540	0.454774
chr1	18540	18583	0.0
chr1	18583	18610	0.454774
chr1	18610	18626	0.909549
chr1	18626	18633	0.454774
chr1	18633	18670	0.0
chr1	18670	18713	0.454774
chr1	18713	18839	0.0
chr1	18839	18865	0.454774
chr1	18865	18873	0.909549
chr1	18873	18882	1.36432
chr1	18882	18883	0.909549
chr1	18883	18886	1.36432
chr1	18886	18901	1.8191
chr1	18901	18908	2.27387
chr1	18908	18911	1.8191
chr1	18911	18916	1.36432
chr1	18916	18929	0.909549
chr1	18929	18973	0.454774
chr1	18973	19001	0.909549
chr1	19001	19002	1.36432
chr1	19002	19004	0.909549
chr1	19004	19006	1.36432
chr1	19006	19013	2.27387
chr1	19013	19041	1.8191
chr1	19041	19044	2.27387
chr1	19044	19047	1.8191
chr1	19047	19049	1.36432
chr1	19049	19082	0.454774
chr1	19082	19084	0.909549
chr1	19084	19111	0.454774
chr1	19111	19125	0.909549
chr1	19125	19147	0.454774
chr1	19147	19280	0.0
