# Supplementary material for: Structural modularity of the XIST ribonucleoprotein complex
Source: Nat Commun. 2020 Dec 2;11:6163. doi: 10.1038/s41467-020-20040-3 (PMC7710737; doi:10.1038/s41467-020-20040-3)
Supplement: Supplementary file 6 — Source Data [file 41467_2020_20040_MOESM6_ESM.zip › sourcedata/fig2efgi/K562_DDX52_0_neg_XIST_1_hsXIST.bedgraph]

chr1	0	43	0.0
chr1	43	47	0.117379
chr1	47	88	0.234759
chr1	88	89	0.117379
chr1	89	104	0.0
chr1	104	115	0.117379
chr1	115	116	0.704276
chr1	116	118	1.40855
chr1	118	121	1.52593
chr1	121	129	1.64331
chr1	129	137	1.76069
chr1	137	145	1.87807
chr1	145	148	1.76069
chr1	148	149	1.64331
chr1	149	155	1.52593
chr1	155	158	1.40855
chr1	158	159	1.05641
chr1	159	161	0.939034
chr1	161	166	0.469517
chr1	166	170	0.352138
chr1	170	174	0.469517
chr1	174	183	0.234759
chr1	183	185	0.352138
chr1	185	191	0.469517
chr1	191	200	0.586896
chr1	200	204	0.821655
chr1	204	208	0.704276
chr1	208	215	0.939034
chr1	215	216	0.821655
chr1	216	224	0.704276
chr1	224	228	0.586896
chr1	228	229	0.352138
chr1	229	252	0.234759
chr1	252	272	0.0
chr1	272	274	0.117379
chr1	274	276	0.352138
chr1	276	279	0.469517
chr1	279	291	0.586896
chr1	291	292	0.704276
chr1	292	296	0.821655
chr1	296	303	0.939034
chr1	303	306	1.05641
chr1	306	307	1.17379
chr1	307	310	1.40855
chr1	310	312	1.52593
chr1	312	313	1.64331
chr1	313	316	1.52593
chr1	316	317	1.40855
chr1	317	318	1.52593
chr1	318	321	1.40855
chr1	321	326	1.29117
chr1	326	335	1.64331
chr1	335	337	1.52593
chr1	337	341	1.40855
chr1	341	342	1.29117
chr1	342	348	1.17379
chr1	348	351	1.05641
chr1	351	352	0.939034
chr1	352	355	0.821655
chr1	355	357	0.586896
chr1	357	363	0.469517
chr1	363	364	0.352138
chr1	364	371	0.469517
chr1	371	391	0.352138
chr1	391	405	0.469517
chr1	405	406	0.586896
chr1	406	407	0.821655
chr1	407	408	0.704276
chr1	408	411	0.821655
chr1	411	412	1.05641
chr1	412	421	0.939034
chr1	421	432	1.05641
chr1	432	436	1.17379
chr1	436	448	1.05641
chr1	448	450	0.939034
chr1	450	453	1.05641
chr1	453	456	0.939034
chr1	456	461	0.704276
chr1	461	477	0.586896
chr1	477	487	0.469517
chr1	487	492	0.352138
chr1	492	533	0.469517
chr1	533	537	0.586896
chr1	537	540	0.469517
chr1	540	541	0.352138
chr1	541	542	0.234759
chr1	542	576	0.117379
chr1	576	645	0.0
chr1	645	646	0.117379
chr1	646	649	0.352138
chr1	649	653	0.469517
chr1	653	682	0.586896
chr1	682	684	0.469517
chr1	684	691	0.586896
chr1	691	694	0.352138
chr1	694	696	0.234759
chr1	696	698	0.352138
chr1	698	720	0.234759
chr1	720	728	0.117379
chr1	728	735	0.0
chr1	735	737	0.117379
chr1	737	741	0.234759
chr1	741	761	0.352138
chr1	761	762	0.469517
chr1	762	779	0.586896
chr1	779	781	0.704276
chr1	781	785	0.586896
chr1	785	786	0.821655
chr1	786	800	0.939034
chr1	800	806	0.821655
chr1	806	808	0.704276
chr1	808	811	0.821655
chr1	811	821	0.939034
chr1	821	830	1.05641
chr1	830	831	0.821655
chr1	831	852	0.704276
chr1	852	854	0.586896
chr1	854	856	0.704276
chr1	856	858	0.586896
chr1	858	859	0.704276
chr1	859	860	0.586896
chr1	860	866	0.704276
chr1	866	869	0.586896
chr1	869	874	0.352138
chr1	874	884	0.469517
chr1	884	898	0.586896
chr1	898	903	0.469517
chr1	903	905	0.352138
chr1	905	911	0.234759
chr1	911	912	0.469517
chr1	912	914	0.586896
chr1	914	918	0.821655
chr1	918	929	0.704276
chr1	929	934	0.586896
chr1	934	936	0.704276
chr1	936	937	0.821655
chr1	937	938	0.939034
chr1	938	940	1.05641
chr1	940	942	1.17379
chr1	942	943	1.29117
chr1	943	944	1.40855
chr1	944	950	1.64331
chr1	950	954	1.52593
chr1	954	955	1.29117
chr1	955	959	1.40855
chr1	959	967	1.17379
chr1	967	971	1.29117
chr1	971	972	1.52593
chr1	972	973	1.76069
chr1	973	977	1.99545
chr1	977	979	2.11283
chr1	979	980	1.99545
chr1	980	981	1.87807
chr1	981	984	1.64331
chr1	984	985	1.87807
chr1	985	987	1.76069
chr1	987	988	1.64331
chr1	988	989	1.52593
chr1	989	991	1.40855
chr1	991	992	1.52593
chr1	992	993	1.76069
chr1	993	999	2.11283
chr1	999	1003	1.99545
chr1	1003	1005	2.23021
chr1	1005	1006	2.34759
chr1	1006	1007	2.58234
chr1	1007	1010	2.93448
chr1	1010	1012	3.05186
chr1	1012	1016	2.93448
chr1	1016	1018	2.58234
chr1	1018	1022	2.34759
chr1	1022	1024	2.23021
chr1	1024	1025	2.34759
chr1	1025	1032	1.99545
chr1	1032	1034	1.87807
chr1	1034	1036	1.99545
chr1	1036	1037	1.87807
chr1	1037	1048	1.52593
chr1	1048	1050	1.29117
chr1	1050	1051	1.05641
chr1	1051	1052	0.939034
chr1	1052	1059	0.586896
chr1	1059	1060	0.469517
chr1	1060	1072	0.352138
chr1	1072	1073	0.469517
chr1	1073	1075	0.586896
chr1	1075	1076	0.704276
chr1	1076	1079	0.939034
chr1	1079	1080	0.821655
chr1	1080	1081	0.939034
chr1	1081	1090	1.05641
chr1	1090	1098	1.17379
chr1	1098	1100	1.29117
chr1	1100	1101	1.17379
chr1	1101	1102	1.76069
chr1	1102	1106	1.87807
chr1	1106	1111	1.99545
chr1	1111	1114	2.23021
chr1	1114	1116	2.34759
chr1	1116	1118	2.23021
chr1	1118	1119	2.11283
chr1	1119	1120	2.23021
chr1	1120	1123	1.87807
chr1	1123	1126	1.76069
chr1	1126	1127	1.64331
chr1	1127	1130	1.76069
chr1	1130	1131	1.87807
chr1	1131	1132	1.99545
chr1	1132	1134	2.11283
chr1	1134	1135	2.23021
chr1	1135	1136	2.46496
chr1	1136	1137	2.58234
chr1	1137	1140	2.69972
chr1	1140	1142	2.8171
chr1	1142	1144	2.69972
chr1	1144	1147	2.23021
chr1	1147	1149	2.11283
chr1	1149	1150	2.23021
chr1	1150	1151	2.34759
chr1	1151	1152	2.23021
chr1	1152	1154	2.34759
chr1	1154	1156	2.46496
chr1	1156	1159	2.23021
chr1	1159	1163	2.11283
chr1	1163	1164	1.99545
chr1	1164	1167	2.34759
chr1	1167	1168	2.46496
chr1	1168	1169	2.34759
chr1	1169	1171	2.46496
chr1	1171	1172	2.58234
chr1	1172	1175	2.46496
chr1	1175	1176	2.34759
chr1	1176	1177	2.23021
chr1	1177	1178	2.11283
chr1	1178	1179	1.87807
chr1	1179	1180	1.64331
chr1	1180	1181	1.76069
chr1	1181	1182	1.64331
chr1	1182	1184	1.52593
chr1	1184	1189	1.40855
chr1	1189	1194	1.64331
chr1	1194	1202	1.40855
chr1	1202	1203	1.52593
chr1	1203	1204	1.64331
chr1	1204	1205	1.76069
chr1	1205	1206	1.87807
chr1	1206	1207	1.99545
chr1	1207	1208	2.11283
chr1	1208	1211	1.87807
chr1	1211	1212	1.99545
chr1	1212	1213	1.76069
chr1	1213	1216	1.87807
chr1	1216	1217	1.76069
chr1	1217	1226	1.87807
chr1	1226	1230	1.99545
chr1	1230	1234	1.87807
chr1	1234	1238	1.52593
chr1	1238	1241	1.64331
chr1	1241	1242	1.76069
chr1	1242	1246	1.99545
chr1	1246	1247	1.87807
chr1	1247	1249	1.76069
chr1	1249	1250	1.52593
chr1	1250	1251	1.40855
chr1	1251	1252	1.29117
chr1	1252	1254	1.17379
chr1	1254	1256	1.05641
chr1	1256	1257	1.17379
chr1	1257	1258	1.05641
chr1	1258	1262	0.939034
chr1	1262	1271	0.821655
chr1	1271	1272	0.704276
chr1	1272	1276	0.821655
chr1	1276	1278	0.939034
chr1	1278	1283	1.05641
chr1	1283	1284	0.821655
chr1	1284	1285	0.939034
chr1	1285	1287	0.821655
chr1	1287	1288	0.704276
chr1	1288	1295	0.586896
chr1	1295	1299	0.704276
chr1	1299	1301	0.821655
chr1	1301	1310	0.704276
chr1	1310	1311	0.939034
chr1	1311	1313	1.05641
chr1	1313	1314	1.17379
chr1	1314	1316	1.29117
chr1	1316	1321	1.17379
chr1	1321	1324	1.05641
chr1	1324	1326	1.40855
chr1	1326	1328	1.52593
chr1	1328	1329	1.76069
chr1	1329	1332	1.64331
chr1	1332	1334	1.87807
chr1	1334	1335	1.99545
chr1	1335	1336	2.11283
chr1	1336	1341	2.34759
chr1	1341	1346	2.46496
chr1	1346	1347	2.8171
chr1	1347	1348	3.05186
chr1	1348	1353	3.28662
chr1	1353	1355	3.404
chr1	1355	1356	3.16924
chr1	1356	1357	2.93448
chr1	1357	1359	3.05186
chr1	1359	1365	2.93448
chr1	1365	1366	2.8171
chr1	1366	1368	2.46496
chr1	1368	1370	2.58234
chr1	1370	1371	2.69972
chr1	1371	1377	2.34759
chr1	1377	1378	1.99545
chr1	1378	1380	1.87807
chr1	1380	1381	1.76069
chr1	1381	1384	1.64331
chr1	1384	1385	1.52593
chr1	1385	1389	1.40855
chr1	1389	1390	1.29117
chr1	1390	1391	1.40855
chr1	1391	1392	1.17379
chr1	1392	1393	0.939034
chr1	1393	1396	0.704276
chr1	1396	1398	0.586896
chr1	1398	1401	0.469517
chr1	1401	1415	0.352138
chr1	1415	1420	0.234759
chr1	1420	1423	0.469517
chr1	1423	1424	0.586896
chr1	1424	1427	0.704276
chr1	1427	1431	0.586896
chr1	1431	1435	0.704276
chr1	1435	1440	0.586896
chr1	1440	1443	0.704276
chr1	1443	1445	0.821655
chr1	1445	1451	0.939034
chr1	1451	1452	1.17379
chr1	1452	1459	1.29117
chr1	1459	1465	1.05641
chr1	1465	1469	0.939034
chr1	1469	1484	0.821655
chr1	1484	1490	0.352138
chr1	1490	1492	0.469517
chr1	1492	1497	0.586896
chr1	1497	1500	0.469517
chr1	1500	1501	0.586896
chr1	1501	1512	0.704276
chr1	1512	1514	0.586896
chr1	1514	1516	0.704276
chr1	1516	1533	0.821655
chr1	1533	1534	0.704276
chr1	1534	1535	0.586896
chr1	1535	1536	0.469517
chr1	1536	1539	0.352138
chr1	1539	1546	0.469517
chr1	1546	1552	0.352138
chr1	1552	1553	0.469517
chr1	1553	1554	0.586896
chr1	1554	1559	0.821655
chr1	1559	1561	0.704276
chr1	1561	1562	0.586896
chr1	1562	1563	0.704276
chr1	1563	1577	0.821655
chr1	1577	1580	0.939034
chr1	1580	1584	1.05641
chr1	1584	1587	0.939034
chr1	1587	1588	1.17379
chr1	1588	1590	1.29117
chr1	1590	1592	1.40855
chr1	1592	1593	1.52593
chr1	1593	1597	1.87807
chr1	1597	1599	1.76069
chr1	1599	1602	1.52593
chr1	1602	1603	1.40855
chr1	1603	1605	1.52593
chr1	1605	1624	1.64331
chr1	1624	1625	1.76069
chr1	1625	1629	1.64331
chr1	1629	1632	1.76069
chr1	1632	1634	1.40855
chr1	1634	1636	1.52593
chr1	1636	1637	1.76069
chr1	1637	1640	1.40855
chr1	1640	1642	1.52593
chr1	1642	1645	1.87807
chr1	1645	1648	1.99545
chr1	1648	1652	2.11283
chr1	1652	1657	1.99545
chr1	1657	1660	2.11283
chr1	1660	1665	2.23021
chr1	1665	1668	2.11283
chr1	1668	1672	1.99545
chr1	1672	1678	1.87807
chr1	1678	1681	1.52593
chr1	1681	1683	1.17379
chr1	1683	1684	1.05641
chr1	1684	1686	1.17379
chr1	1686	1689	0.821655
chr1	1689	1690	0.939034
chr1	1690	1691	0.821655
chr1	1691	1693	0.704276
chr1	1693	1695	0.586896
chr1	1695	1700	0.469517
chr1	1700	1702	0.586896
chr1	1702	1705	0.469517
chr1	1705	1707	0.704276
chr1	1707	1709	0.821655
chr1	1709	1710	0.939034
chr1	1710	1719	1.05641
chr1	1719	1725	1.17379
chr1	1725	1729	1.40855
chr1	1729	1732	1.29117
chr1	1732	1734	1.40855
chr1	1734	1735	1.29117
chr1	1735	1739	1.40855
chr1	1739	1743	1.52593
chr1	1743	1745	1.64331
chr1	1745	1746	1.52593
chr1	1746	1747	1.64331
chr1	1747	1749	1.76069
chr1	1749	1750	1.99545
chr1	1750	1754	1.76069
chr1	1754	1755	1.64331
chr1	1755	1758	1.52593
chr1	1758	1760	1.64331
chr1	1760	1761	1.76069
chr1	1761	1762	1.87807
chr1	1762	1765	1.76069
chr1	1765	1766	1.87807
chr1	1766	1768	1.99545
chr1	1768	1769	2.11283
chr1	1769	1772	1.87807
chr1	1772	1773	2.11283
chr1	1773	1775	2.34759
chr1	1775	1776	2.46496
chr1	1776	1777	2.34759
chr1	1777	1780	2.46496
chr1	1780	1783	2.34759
chr1	1783	1784	2.23021
chr1	1784	1786	1.99545
chr1	1786	1788	1.87807
chr1	1788	1793	1.99545
chr1	1793	1794	2.11283
chr1	1794	1799	1.87807
chr1	1799	1801	2.11283
chr1	1801	1805	2.23021
chr1	1805	1806	2.11283
chr1	1806	1810	1.99545
chr1	1810	1811	1.87807
chr1	1811	1812	1.76069
chr1	1812	1815	1.64331
chr1	1815	1817	1.76069
chr1	1817	1818	1.64331
chr1	1818	1819	1.40855
chr1	1819	1826	1.29117
chr1	1826	1829	1.40855
chr1	1829	1830	1.64331
chr1	1830	1833	1.87807
chr1	1833	1834	1.76069
chr1	1834	1838	1.87807
chr1	1838	1841	1.76069
chr1	1841	1844	2.11283
chr1	1844	1847	1.99545
chr1	1847	1850	1.87807
chr1	1850	1851	1.76069
chr1	1851	1852	1.87807
chr1	1852	1853	1.99545
chr1	1853	1854	2.23021
chr1	1854	1855	2.34759
chr1	1855	1862	2.46496
chr1	1862	1864	2.34759
chr1	1864	1865	2.58234
chr1	1865	1866	2.69972
chr1	1866	1867	2.8171
chr1	1867	1868	2.93448
chr1	1868	1869	3.05186
chr1	1869	1870	3.28662
chr1	1870	1871	3.52138
chr1	1871	1872	3.87352
chr1	1872	1873	4.10827
chr1	1873	1874	4.46041
chr1	1874	1875	4.10827
chr1	1875	1878	3.9909
chr1	1878	1879	4.10827
chr1	1879	1880	3.9909
chr1	1880	1881	4.10827
chr1	1881	1885	4.22565
chr1	1885	1894	3.75614
chr1	1894	1895	3.63876
chr1	1895	1896	3.52138
chr1	1896	1897	3.404
chr1	1897	1898	3.28662
chr1	1898	1900	3.404
chr1	1900	1906	3.28662
chr1	1906	1907	3.05186
chr1	1907	1908	2.93448
chr1	1908	1910	2.8171
chr1	1910	1911	2.34759
chr1	1911	1913	2.23021
chr1	1913	1914	2.34759
chr1	1914	1916	1.99545
chr1	1916	1917	1.64331
chr1	1917	1920	1.40855
chr1	1920	1922	1.17379
chr1	1922	1924	1.05641
chr1	1924	1934	0.939034
chr1	1934	1938	0.821655
chr1	1938	1939	0.704276
chr1	1939	1941	0.586896
chr1	1941	1943	0.469517
chr1	1943	1949	0.352138
chr1	1949	1956	0.117379
chr1	1956	2062	0.0
chr1	2062	2074	0.117379
chr1	2074	2081	0.352138
chr1	2081	2089	0.234759
chr1	2089	2101	0.352138
chr1	2101	2119	0.469517
chr1	2119	2124	0.234759
chr1	2124	2133	0.469517
chr1	2133	2140	0.352138
chr1	2140	2145	0.469517
chr1	2145	2169	0.352138
chr1	2169	2177	0.117379
chr1	2177	2180	0.234759
chr1	2180	2185	0.352138
chr1	2185	2188	0.234759
chr1	2188	2193	0.352138
chr1	2193	2212	0.469517
chr1	2212	2213	0.586896
chr1	2213	2219	0.704276
chr1	2219	2220	0.821655
chr1	2220	2224	0.704276
chr1	2224	2233	0.586896
chr1	2233	2238	0.469517
chr1	2238	2239	0.352138
chr1	2239	2247	0.469517
chr1	2247	2253	0.586896
chr1	2253	2254	0.469517
chr1	2254	2256	0.586896
chr1	2256	2261	0.469517
chr1	2261	2262	0.586896
chr1	2262	2272	0.469517
chr1	2272	2273	0.586896
chr1	2273	2278	0.704276
chr1	2278	2279	0.939034
chr1	2279	2280	1.05641
chr1	2280	2282	1.29117
chr1	2282	2283	1.40855
chr1	2283	2284	1.52593
chr1	2284	2286	1.40855
chr1	2286	2287	1.52593
chr1	2287	2288	1.64331
chr1	2288	2291	1.76069
chr1	2291	2295	1.64331
chr1	2295	2299	1.52593
chr1	2299	2300	1.64331
chr1	2300	2303	1.76069
chr1	2303	2304	1.99545
chr1	2304	2305	2.34759
chr1	2305	2306	2.93448
chr1	2306	2316	2.8171
chr1	2316	2318	2.93448
chr1	2318	2320	2.69972
chr1	2320	2323	2.46496
chr1	2323	2325	2.58234
chr1	2325	2327	2.34759
chr1	2327	2330	2.23021
chr1	2330	2332	2.11283
chr1	2332	2338	1.87807
chr1	2338	2344	1.76069
chr1	2344	2347	1.52593
chr1	2347	2348	1.40855
chr1	2348	2349	1.52593
chr1	2349	2356	0.704276
chr1	2356	2358	0.821655
chr1	2358	2361	0.939034
chr1	2361	2364	0.704276
chr1	2364	2367	0.821655
chr1	2367	2368	0.704276
chr1	2368	2369	0.586896
chr1	2369	2373	0.704276
chr1	2373	2378	0.939034
chr1	2378	2380	1.05641
chr1	2380	2381	1.17379
chr1	2381	2385	1.29117
chr1	2385	2390	1.52593
chr1	2390	2392	1.64331
chr1	2392	2393	1.52593
chr1	2393	2396	1.40855
chr1	2396	2397	1.29117
chr1	2397	2398	1.40855
chr1	2398	2401	1.52593
chr1	2401	2402	1.40855
chr1	2402	2408	1.29117
chr1	2408	2412	1.40855
chr1	2412	2414	1.52593
chr1	2414	2417	1.64331
chr1	2417	2418	1.52593
chr1	2418	2419	1.17379
chr1	2419	2424	1.05641
chr1	2424	2425	1.17379
chr1	2425	2428	1.05641
chr1	2428	2429	0.939034
chr1	2429	2430	0.821655
chr1	2430	2438	0.704276
chr1	2438	2439	1.05641
chr1	2439	2442	1.29117
chr1	2442	2444	1.17379
chr1	2444	2449	1.29117
chr1	2449	2453	1.17379
chr1	2453	2454	1.29117
chr1	2454	2456	1.17379
chr1	2456	2457	0.939034
chr1	2457	2464	0.821655
chr1	2464	2469	0.939034
chr1	2469	2470	1.17379
chr1	2470	2471	1.29117
chr1	2471	2472	1.52593
chr1	2472	2474	1.64331
chr1	2474	2475	1.76069
chr1	2475	2480	1.87807
chr1	2480	2481	1.76069
chr1	2481	2483	1.40855
chr1	2483	2486	1.29117
chr1	2486	2489	1.40855
chr1	2489	2497	1.29117
chr1	2497	2498	1.17379
chr1	2498	2501	1.05641
chr1	2501	2502	1.17379
chr1	2502	2504	1.29117
chr1	2504	2511	1.40855
chr1	2511	2513	1.64331
chr1	2513	2514	2.11283
chr1	2514	2515	1.87807
chr1	2515	2516	1.76069
chr1	2516	2517	1.52593
chr1	2517	2518	1.40855
chr1	2518	2519	1.29117
chr1	2519	2520	1.40855
chr1	2520	2521	1.29117
chr1	2521	2531	1.40855
chr1	2531	2534	1.29117
chr1	2534	2546	1.40855
chr1	2546	2547	1.29117
chr1	2547	2549	1.17379
chr1	2549	2555	1.05641
chr1	2555	2557	1.29117
chr1	2557	2562	0.821655
chr1	2562	2563	1.05641
chr1	2563	2571	0.939034
chr1	2571	2579	1.17379
chr1	2579	2583	1.05641
chr1	2583	2594	0.939034
chr1	2594	2595	1.05641
chr1	2595	2596	1.17379
chr1	2596	2600	1.76069
chr1	2600	2601	1.64331
chr1	2601	2604	1.76069
chr1	2604	2605	1.87807
chr1	2605	2607	1.99545
chr1	2607	2610	1.76069
chr1	2610	2615	1.64331
chr1	2615	2616	1.76069
chr1	2616	2627	1.52593
chr1	2627	2639	1.64331
chr1	2639	2640	1.52593
chr1	2640	2641	1.40855
chr1	2641	2646	0.821655
chr1	2646	2648	0.704276
chr1	2648	2650	0.586896
chr1	2650	2654	0.469517
chr1	2654	2657	0.704276
chr1	2657	2660	0.821655
chr1	2660	2661	0.704276
chr1	2661	2669	0.821655
chr1	2669	2671	0.704276
chr1	2671	2682	0.586896
chr1	2682	2693	0.352138
chr1	2693	2699	0.469517
chr1	2699	2701	0.234759
chr1	2701	2705	0.352138
chr1	2705	2717	0.234759
chr1	2717	2718	0.352138
chr1	2718	2719	0.469517
chr1	2719	2737	0.586896
chr1	2737	2741	0.469517
chr1	2741	2744	0.586896
chr1	2744	2745	0.704276
chr1	2745	2755	0.586896
chr1	2755	2758	0.704276
chr1	2758	2759	0.469517
chr1	2759	2761	0.586896
chr1	2761	2775	0.469517
chr1	2775	2776	0.586896
chr1	2776	2784	0.704276
chr1	2784	2787	0.586896
chr1	2787	2789	0.704276
chr1	2789	2792	0.586896
chr1	2792	2796	0.704276
chr1	2796	2800	0.821655
chr1	2800	2804	0.704276
chr1	2804	2815	0.586896
chr1	2815	2820	0.704276
chr1	2820	2821	0.586896
chr1	2821	2832	0.469517
chr1	2832	2837	0.352138
chr1	2837	2839	0.234759
chr1	2839	2840	0.352138
chr1	2840	2841	0.234759
chr1	2841	2860	0.352138
chr1	2860	2876	0.234759
chr1	2876	2881	0.352138
chr1	2881	2882	0.469517
chr1	2882	2884	0.586896
chr1	2884	2886	0.469517
chr1	2886	2888	0.352138
chr1	2888	2892	0.469517
chr1	2892	2895	0.586896
chr1	2895	2896	0.704276
chr1	2896	2904	0.821655
chr1	2904	2905	0.939034
chr1	2905	2908	1.05641
chr1	2908	2910	1.17379
chr1	2910	2911	1.29117
chr1	2911	2916	1.40855
chr1	2916	2918	1.52593
chr1	2918	2921	1.76069
chr1	2921	2922	1.64331
chr1	2922	2924	1.76069
chr1	2924	2928	1.87807
chr1	2928	2933	1.99545
chr1	2933	2935	1.87807
chr1	2935	2940	1.99545
chr1	2940	2941	1.87807
chr1	2941	2945	1.76069
chr1	2945	2948	1.64331
chr1	2948	2950	1.52593
chr1	2950	2952	1.40855
chr1	2952	2954	1.29117
chr1	2954	2959	1.17379
chr1	2959	2960	1.05641
chr1	2960	2963	0.939034
chr1	2963	2970	0.704276
chr1	2970	2971	0.586896
chr1	2971	2973	0.704276
chr1	2973	2976	0.586896
chr1	2976	2978	0.704276
chr1	2978	2980	0.821655
chr1	2980	2981	0.939034
chr1	2981	2996	0.821655
chr1	2996	3013	0.704276
chr1	3013	3016	0.821655
chr1	3016	3017	0.586896
chr1	3017	3018	0.469517
chr1	3018	3019	0.352138
chr1	3019	3020	0.469517
chr1	3020	3021	0.234759
chr1	3021	3032	0.352138
chr1	3032	3034	0.469517
chr1	3034	3035	0.704276
chr1	3035	3036	0.821655
chr1	3036	3037	0.939034
chr1	3037	3038	1.17379
chr1	3038	3041	1.40855
chr1	3041	3044	1.52593
chr1	3044	3049	1.64331
chr1	3049	3056	1.76069
chr1	3056	3058	1.87807
chr1	3058	3060	1.76069
chr1	3060	3063	1.87807
chr1	3063	3064	1.99545
chr1	3064	3066	1.87807
chr1	3066	3070	1.76069
chr1	3070	3077	1.64331
chr1	3077	3081	1.17379
chr1	3081	3082	1.29117
chr1	3082	3083	1.76069
chr1	3083	3086	1.99545
chr1	3086	3088	1.87807
chr1	3088	3089	1.99545
chr1	3089	3091	1.87807
chr1	3091	3093	1.99545
chr1	3093	3095	1.87807
chr1	3095	3098	1.76069
chr1	3098	3105	1.87807
chr1	3105	3106	1.76069
chr1	3106	3108	1.99545
chr1	3108	3111	1.87807
chr1	3111	3119	1.76069
chr1	3119	3123	1.64331
chr1	3123	3124	1.52593
chr1	3124	3125	1.40855
chr1	3125	3126	1.05641
chr1	3126	3133	0.469517
chr1	3133	3136	0.586896
chr1	3136	3138	0.469517
chr1	3138	3143	0.586896
chr1	3143	3145	0.469517
chr1	3145	3151	0.352138
chr1	3151	3152	0.234759
chr1	3152	3162	0.352138
chr1	3162	3164	0.469517
chr1	3164	3168	0.586896
chr1	3168	3176	0.704276
chr1	3176	3177	1.05641
chr1	3177	3178	0.939034
chr1	3178	3179	1.05641
chr1	3179	3193	1.29117
chr1	3193	3196	1.64331
chr1	3196	3197	1.76069
chr1	3197	3203	1.64331
chr1	3203	3204	1.87807
chr1	3204	3205	2.11283
chr1	3205	3206	2.23021
chr1	3206	3207	2.11283
chr1	3207	3208	2.23021
chr1	3208	3209	2.46496
chr1	3209	3210	2.34759
chr1	3210	3214	2.58234
chr1	3214	3216	2.8171
chr1	3216	3217	2.93448
chr1	3217	3218	3.05186
chr1	3218	3220	3.16924
chr1	3220	3221	3.404
chr1	3221	3222	3.87352
chr1	3222	3223	4.10827
chr1	3223	3224	3.75614
chr1	3224	3227	3.9909
chr1	3227	3228	4.10827
chr1	3228	3231	4.22565
chr1	3231	3233	4.34303
chr1	3233	3236	4.46041
chr1	3236	3238	4.34303
chr1	3238	3239	4.10827
chr1	3239	3241	4.22565
chr1	3241	3243	3.87352
chr1	3243	3248	3.9909
chr1	3248	3249	3.87352
chr1	3249	3250	3.63876
chr1	3250	3251	3.52138
chr1	3251	3253	3.404
chr1	3253	3254	3.16924
chr1	3254	3258	2.93448
chr1	3258	3259	3.05186
chr1	3259	3260	2.93448
chr1	3260	3261	2.8171
chr1	3261	3262	2.69972
chr1	3262	3265	2.46496
chr1	3265	3266	1.99545
chr1	3266	3267	1.40855
chr1	3267	3268	1.05641
chr1	3268	3272	0.939034
chr1	3272	3273	0.821655
chr1	3273	3274	0.704276
chr1	3274	3275	0.586896
chr1	3275	3284	0.704276
chr1	3284	3288	0.586896
chr1	3288	3297	0.469517
chr1	3297	3303	0.352138
chr1	3303	3305	0.469517
chr1	3305	3308	0.586896
chr1	3308	3309	0.704276
chr1	3309	3310	0.821655
chr1	3310	3313	0.939034
chr1	3313	3320	0.821655
chr1	3320	3322	0.704276
chr1	3322	3337	0.821655
chr1	3337	3339	0.939034
chr1	3339	3343	0.821655
chr1	3343	3344	0.939034
chr1	3344	3348	1.05641
chr1	3348	3350	0.821655
chr1	3350	3353	0.704276
chr1	3353	3355	0.586896
chr1	3355	3367	0.469517
chr1	3367	3380	0.352138
chr1	3380	3388	0.234759
chr1	3388	3404	0.0
chr1	3404	3405	0.117379
chr1	3405	3406	0.234759
chr1	3406	3411	0.352138
chr1	3411	3412	0.469517
chr1	3412	3443	0.586896
chr1	3443	3445	0.469517
chr1	3445	3449	0.586896
chr1	3449	3451	0.469517
chr1	3451	3453	0.586896
chr1	3453	3455	0.704276
chr1	3455	3456	0.586896
chr1	3456	3458	0.469517
chr1	3458	3475	0.586896
chr1	3475	3482	0.704276
chr1	3482	3489	0.939034
chr1	3489	3490	1.05641
chr1	3490	3496	0.821655
chr1	3496	3502	0.586896
chr1	3502	3503	0.704276
chr1	3503	3512	0.586896
chr1	3512	3513	0.704276
chr1	3513	3514	0.821655
chr1	3514	3515	0.939034
chr1	3515	3516	1.40855
chr1	3516	3519	1.52593
chr1	3519	3520	1.64331
chr1	3520	3527	1.52593
chr1	3527	3529	1.29117
chr1	3529	3532	1.40855
chr1	3532	3533	1.52593
chr1	3533	3538	1.40855
chr1	3538	3547	1.29117
chr1	3547	3552	1.40855
chr1	3552	3555	1.52593
chr1	3555	3556	1.40855
chr1	3556	3557	1.29117
chr1	3557	3560	0.821655
chr1	3560	3567	0.469517
chr1	3567	3574	0.586896
chr1	3574	3577	0.469517
chr1	3577	3583	0.352138
chr1	3583	3590	0.469517
chr1	3590	3591	0.586896
chr1	3591	3592	0.821655
chr1	3592	3595	0.704276
chr1	3595	3596	0.821655
chr1	3596	3597	0.939034
chr1	3597	3607	0.821655
chr1	3607	3610	0.939034
chr1	3610	3611	1.05641
chr1	3611	3612	0.939034
chr1	3612	3623	1.05641
chr1	3623	3628	1.17379
chr1	3628	3629	0.939034
chr1	3629	3630	1.05641
chr1	3630	3635	0.939034
chr1	3635	3640	0.704276
chr1	3640	3641	0.586896
chr1	3641	3650	0.469517
chr1	3650	3657	0.352138
chr1	3657	3660	0.234759
chr1	3660	3664	0.352138
chr1	3664	3668	0.469517
chr1	3668	3669	0.352138
chr1	3669	3673	0.469517
chr1	3673	3675	0.586896
chr1	3675	3676	0.704276
chr1	3676	3679	0.821655
chr1	3679	3681	0.939034
chr1	3681	3689	1.05641
chr1	3689	3693	1.17379
chr1	3693	3698	1.40855
chr1	3698	3702	1.29117
chr1	3702	3704	1.40855
chr1	3704	3705	1.52593
chr1	3705	3708	1.40855
chr1	3708	3709	1.64331
chr1	3709	3711	1.76069
chr1	3711	3714	1.87807
chr1	3714	3717	1.64331
chr1	3717	3720	1.52593
chr1	3720	3721	1.40855
chr1	3721	3722	1.29117
chr1	3722	3723	1.64331
chr1	3723	3724	1.87807
chr1	3724	3726	1.99545
chr1	3726	3731	2.11283
chr1	3731	3732	1.99545
chr1	3732	3734	2.11283
chr1	3734	3736	2.23021
chr1	3736	3737	2.34759
chr1	3737	3738	2.46496
chr1	3738	3746	2.34759
chr1	3746	3749	2.23021
chr1	3749	3753	2.11283
chr1	3753	3754	1.99545
chr1	3754	3755	1.87807
chr1	3755	3762	1.76069
chr1	3762	3765	2.11283
chr1	3765	3766	1.99545
chr1	3766	3768	1.29117
chr1	3768	3771	1.05641
chr1	3771	3777	0.939034
chr1	3777	3779	0.821655
chr1	3779	3780	0.704276
chr1	3780	3781	0.939034
chr1	3781	3782	0.704276
chr1	3782	3783	0.821655
chr1	3783	3786	0.939034
chr1	3786	3798	1.05641
chr1	3798	3803	0.939034
chr1	3803	3804	1.05641
chr1	3804	3805	1.17379
chr1	3805	3807	1.29117
chr1	3807	3809	1.05641
chr1	3809	3810	1.29117
chr1	3810	3811	1.64331
chr1	3811	3812	1.76069
chr1	3812	3818	1.99545
chr1	3818	3825	2.23021
chr1	3825	3827	1.99545
chr1	3827	3829	1.87807
chr1	3829	3833	1.76069
chr1	3833	3836	1.87807
chr1	3836	3838	1.99545
chr1	3838	3843	1.87807
chr1	3843	3844	1.99545
chr1	3844	3850	2.11283
chr1	3850	3852	1.99545
chr1	3852	3853	1.87807
chr1	3853	3854	1.76069
chr1	3854	3855	1.64331
chr1	3855	3856	1.52593
chr1	3856	3858	1.17379
chr1	3858	3860	1.29117
chr1	3860	3862	1.40855
chr1	3862	3863	1.52593
chr1	3863	3865	1.29117
chr1	3865	3866	1.40855
chr1	3866	3872	1.52593
chr1	3872	3873	1.40855
chr1	3873	3876	1.52593
chr1	3876	3882	1.76069
chr1	3882	3885	1.87807
chr1	3885	3886	2.11283
chr1	3886	3887	2.34759
chr1	3887	3888	2.23021
chr1	3888	3889	2.11283
chr1	3889	3894	1.99545
chr1	3894	3895	2.11283
chr1	3895	3897	1.99545
chr1	3897	3900	2.23021
chr1	3900	3901	2.11283
chr1	3901	3902	2.23021
chr1	3902	3903	2.11283
chr1	3903	3904	2.23021
chr1	3904	3906	2.34759
chr1	3906	3907	2.69972
chr1	3907	3908	2.8171
chr1	3908	3911	2.93448
chr1	3911	3913	2.8171
chr1	3913	3914	2.93448
chr1	3914	3916	3.16924
chr1	3916	3917	3.52138
chr1	3917	3918	3.75614
chr1	3918	3919	3.63876
chr1	3919	3921	3.75614
chr1	3921	3924	3.52138
chr1	3924	3926	3.63876
chr1	3926	3929	3.404
chr1	3929	3930	3.52138
chr1	3930	3931	3.404
chr1	3931	3933	3.16924
chr1	3933	3934	3.28662
chr1	3934	3935	3.404
chr1	3935	3936	3.52138
chr1	3936	3937	3.75614
chr1	3937	3939	3.87352
chr1	3939	3940	3.75614
chr1	3940	3941	3.9909
chr1	3941	3943	4.10827
chr1	3943	3944	3.87352
chr1	3944	3945	3.75614
chr1	3945	3946	3.87352
chr1	3946	3947	3.9909
chr1	3947	3948	4.10827
chr1	3948	3951	3.87352
chr1	3951	3954	3.404
chr1	3954	3955	3.63876
chr1	3955	3956	3.75614
chr1	3956	3958	4.10827
chr1	3958	3959	3.9909
chr1	3959	3960	3.75614
chr1	3960	3961	3.87352
chr1	3961	3962	3.52138
chr1	3962	3964	3.28662
chr1	3964	3966	3.404
chr1	3966	3967	3.52138
chr1	3967	3968	3.404
chr1	3968	3973	3.28662
chr1	3973	3974	3.16924
chr1	3974	3975	3.05186
chr1	3975	3978	2.93448
chr1	3978	3979	2.69972
chr1	3979	3981	2.8171
chr1	3981	3982	2.69972
chr1	3982	3984	2.46496
chr1	3984	3986	2.23021
chr1	3986	3987	2.11283
chr1	3987	3988	1.87807
chr1	3988	3989	2.11283
chr1	3989	3992	2.23021
chr1	3992	3995	2.11283
chr1	3995	3998	2.23021
chr1	3998	3999	1.87807
chr1	3999	4000	1.52593
chr1	4000	4001	1.40855
chr1	4001	4002	1.05641
chr1	4002	4005	0.939034
chr1	4005	4006	1.05641
chr1	4006	4012	1.29117
chr1	4012	4016	1.40855
chr1	4016	4017	1.29117
chr1	4017	4023	1.17379
chr1	4023	4026	0.939034
chr1	4026	4028	1.05641
chr1	4028	4033	1.17379
chr1	4033	4034	0.939034
chr1	4034	4037	0.821655
chr1	4037	4040	0.939034
chr1	4040	4043	0.704276
chr1	4043	4049	0.821655
chr1	4049	4054	0.704276
chr1	4054	4056	0.821655
chr1	4056	4071	0.704276
chr1	4071	4072	0.586896
chr1	4072	4075	0.469517
chr1	4075	4080	0.586896
chr1	4080	4082	0.704276
chr1	4082	4088	0.586896
chr1	4088	4095	0.469517
chr1	4095	4097	0.352138
chr1	4097	4104	0.234759
chr1	4104	4105	0.352138
chr1	4105	4107	0.469517
chr1	4107	4119	0.586896
chr1	4119	4125	0.469517
chr1	4125	4128	0.586896
chr1	4128	4145	0.704276
chr1	4145	4146	0.821655
chr1	4146	4149	0.939034
chr1	4149	4150	0.821655
chr1	4150	4164	0.586896
chr1	4164	4166	0.704276
chr1	4166	4167	0.821655
chr1	4167	4169	0.939034
chr1	4169	4171	0.704276
chr1	4171	4180	0.586896
chr1	4180	4182	0.704276
chr1	4182	4184	0.821655
chr1	4184	4185	0.939034
chr1	4185	4190	1.05641
chr1	4190	4191	0.939034
chr1	4191	4194	0.821655
chr1	4194	4198	0.939034
chr1	4198	4201	1.05641
chr1	4201	4203	1.29117
chr1	4203	4206	1.40855
chr1	4206	4208	1.52593
chr1	4208	4212	1.29117
chr1	4212	4225	1.17379
chr1	4225	4226	1.05641
chr1	4226	4227	0.821655
chr1	4227	4228	0.704276
chr1	4228	4229	0.821655
chr1	4229	4230	0.704276
chr1	4230	4239	0.821655
chr1	4239	4242	0.704276
chr1	4242	4245	0.821655
chr1	4245	4246	0.939034
chr1	4246	4248	0.821655
chr1	4248	4251	0.704276
chr1	4251	4252	0.586896
chr1	4252	4253	0.704276
chr1	4253	4254	1.29117
chr1	4254	4255	1.76069
chr1	4255	4256	1.87807
chr1	4256	4257	2.23021
chr1	4257	4265	2.34759
chr1	4265	4266	2.46496
chr1	4266	4267	2.58234
chr1	4267	4270	2.69972
chr1	4270	4271	2.8171
chr1	4271	4273	2.93448
chr1	4273	4274	2.8171
chr1	4274	4275	2.93448
chr1	4275	4280	2.8171
chr1	4280	4281	2.93448
chr1	4281	4290	2.8171
chr1	4290	4291	2.93448
chr1	4291	4294	3.05186
chr1	4294	4297	2.93448
chr1	4297	4298	3.05186
chr1	4298	4299	2.46496
chr1	4299	4301	2.11283
chr1	4301	4302	1.87807
chr1	4302	4306	1.76069
chr1	4306	4309	1.87807
chr1	4309	4310	1.76069
chr1	4310	4312	1.64331
chr1	4312	4313	1.52593
chr1	4313	4315	1.40855
chr1	4315	4316	1.29117
chr1	4316	4317	1.40855
chr1	4317	4327	1.52593
chr1	4327	4328	1.64331
chr1	4328	4333	1.76069
chr1	4333	4334	1.64331
chr1	4334	4335	1.29117
chr1	4335	4343	0.939034
chr1	4343	4345	0.821655
chr1	4345	4346	0.704276
chr1	4346	4355	0.821655
chr1	4355	4358	1.05641
chr1	4358	4361	0.939034
chr1	4361	4362	0.704276
chr1	4362	4363	0.586896
chr1	4363	4365	0.704276
chr1	4365	4366	0.821655
chr1	4366	4371	0.939034
chr1	4371	4372	1.05641
chr1	4372	4379	0.939034
chr1	4379	4380	1.05641
chr1	4380	4381	1.29117
chr1	4381	4383	1.52593
chr1	4383	4384	1.64331
chr1	4384	4386	1.76069
chr1	4386	4387	1.87807
chr1	4387	4388	1.76069
chr1	4388	4390	1.87807
chr1	4390	4396	1.76069
chr1	4396	4397	1.87807
chr1	4397	4400	1.99545
chr1	4400	4404	1.76069
chr1	4404	4408	2.23021
chr1	4408	4409	2.34759
chr1	4409	4410	2.46496
chr1	4410	4411	2.34759
chr1	4411	4413	2.23021
chr1	4413	4416	2.11283
chr1	4416	4424	1.99545
chr1	4424	4425	1.87807
chr1	4425	4426	1.76069
chr1	4426	4427	1.52593
chr1	4427	4428	1.40855
chr1	4428	4429	1.52593
chr1	4429	4431	1.40855
chr1	4431	4433	1.29117
chr1	4433	4441	1.17379
chr1	4441	4442	1.05641
chr1	4442	4445	0.939034
chr1	4445	4447	1.05641
chr1	4447	4448	0.939034
chr1	4448	4449	0.704276
chr1	4449	4453	0.352138
chr1	4453	4456	0.234759
chr1	4456	4473	0.352138
chr1	4473	4475	0.234759
chr1	4475	4476	0.352138
chr1	4476	4477	0.469517
chr1	4477	4490	0.586896
chr1	4490	4494	0.469517
chr1	4494	4505	0.352138
chr1	4505	4512	0.469517
chr1	4512	4515	0.352138
chr1	4515	4519	0.469517
chr1	4519	4523	0.352138
chr1	4523	4524	0.469517
chr1	4524	4535	0.586896
chr1	4535	4549	0.704276
chr1	4549	4550	0.586896
chr1	4550	4557	0.469517
chr1	4557	4559	0.586896
chr1	4559	4560	0.469517
chr1	4560	4562	0.352138
chr1	4562	4563	0.469517
chr1	4563	4569	0.586896
chr1	4569	4575	0.469517
chr1	4575	4576	0.586896
chr1	4576	4578	0.704276
chr1	4578	4580	0.821655
chr1	4580	4586	0.704276
chr1	4586	4587	0.821655
chr1	4587	4588	1.05641
chr1	4588	4593	1.17379
chr1	4593	4596	1.29117
chr1	4596	4601	1.40855
chr1	4601	4602	1.52593
chr1	4602	4605	1.40855
chr1	4605	4607	1.64331
chr1	4607	4619	1.40855
chr1	4619	4621	1.17379
chr1	4621	4622	1.05641
chr1	4622	4623	0.939034
chr1	4623	4625	0.821655
chr1	4625	4630	0.939034
chr1	4630	4640	0.704276
chr1	4640	4642	0.821655
chr1	4642	4648	0.704276
chr1	4648	4661	0.586896
chr1	4661	4667	0.821655
chr1	4667	4670	0.939034
chr1	4670	4672	0.821655
chr1	4672	4673	0.939034
chr1	4673	4674	1.17379
chr1	4674	4675	1.29117
chr1	4675	4676	1.52593
chr1	4676	4684	1.64331
chr1	4684	4685	1.76069
chr1	4685	4687	1.64331
chr1	4687	4688	1.99545
chr1	4688	4694	2.11283
chr1	4694	4697	2.23021
chr1	4697	4700	2.34759
chr1	4700	4701	2.46496
chr1	4701	4706	2.58234
chr1	4706	4708	2.23021
chr1	4708	4710	2.11283
chr1	4710	4712	1.99545
chr1	4712	4714	1.87807
chr1	4714	4716	1.76069
chr1	4716	4717	1.87807
chr1	4717	4720	1.76069
chr1	4720	4721	1.64331
chr1	4721	4722	1.52593
chr1	4722	4728	1.64331
chr1	4728	4729	1.52593
chr1	4729	4731	1.40855
chr1	4731	4732	1.17379
chr1	4732	4733	1.05641
chr1	4733	4736	1.17379
chr1	4736	4737	0.939034
chr1	4737	4740	0.821655
chr1	4740	4741	0.939034
chr1	4741	4742	1.05641
chr1	4742	4743	1.29117
chr1	4743	4747	1.40855
chr1	4747	4748	1.52593
chr1	4748	4761	1.64331
chr1	4761	4762	1.52593
chr1	4762	4763	1.64331
chr1	4763	4764	1.87807
chr1	4764	4767	2.11283
chr1	4767	4771	1.99545
chr1	4771	4772	1.87807
chr1	4772	4776	2.11283
chr1	4776	4778	2.23021
chr1	4778	4780	1.99545
chr1	4780	4781	2.11283
chr1	4781	4785	2.23021
chr1	4785	4786	2.11283
chr1	4786	4787	1.99545
chr1	4787	4788	1.87807
chr1	4788	4790	1.64331
chr1	4790	4793	1.76069
chr1	4793	4795	1.64331
chr1	4795	4806	1.52593
chr1	4806	4807	1.40855
chr1	4807	4811	1.17379
chr1	4811	4814	1.29117
chr1	4814	4816	1.17379
chr1	4816	4817	0.821655
chr1	4817	4820	0.704276
chr1	4820	4821	0.821655
chr1	4821	4827	0.704276
chr1	4827	4831	0.821655
chr1	4831	4835	0.704276
chr1	4835	4836	0.821655
chr1	4836	4843	0.704276
chr1	4843	4844	0.821655
chr1	4844	4846	0.704276
chr1	4846	4852	0.821655
chr1	4852	4854	0.704276
chr1	4854	4856	0.586896
chr1	4856	4857	0.469517
chr1	4857	4859	0.586896
chr1	4859	4860	0.704276
chr1	4860	4864	1.05641
chr1	4864	4865	1.17379
chr1	4865	4867	1.05641
chr1	4867	4879	1.17379
chr1	4879	4887	1.05641
chr1	4887	4888	0.939034
chr1	4888	4890	0.821655
chr1	4890	4893	0.704276
chr1	4893	4900	0.586896
chr1	4900	4902	0.352138
chr1	4902	4905	0.234759
chr1	4905	4906	0.352138
chr1	4906	4908	0.586896
chr1	4908	4909	0.704276
chr1	4909	4911	0.821655
chr1	4911	4912	0.939034
chr1	4912	4917	0.821655
chr1	4917	4938	0.939034
chr1	4938	4940	0.821655
chr1	4940	4948	1.05641
chr1	4948	4950	1.17379
chr1	4950	4951	1.05641
chr1	4951	4953	0.704276
chr1	4953	4954	0.586896
chr1	4954	4955	0.469517
chr1	4955	4959	0.352138
chr1	4959	4966	0.469517
chr1	4966	4967	0.586896
chr1	4967	4969	0.704276
chr1	4969	4970	0.821655
chr1	4970	4975	0.939034
chr1	4975	4976	1.05641
chr1	4976	4980	1.17379
chr1	4980	4984	1.29117
chr1	4984	4988	1.05641
chr1	4988	4991	0.939034
chr1	4991	4996	1.05641
chr1	4996	5003	1.17379
chr1	5003	5004	1.05641
chr1	5004	5010	0.939034
chr1	5010	5012	0.821655
chr1	5012	5013	0.704276
chr1	5013	5015	0.821655
chr1	5015	5017	0.704276
chr1	5017	5024	0.821655
chr1	5024	5030	0.704276
chr1	5030	5034	0.821655
chr1	5034	5036	0.939034
chr1	5036	5040	0.821655
chr1	5040	5045	0.704276
chr1	5045	5046	0.821655
chr1	5046	5050	0.939034
chr1	5050	5052	1.05641
chr1	5052	5055	1.17379
chr1	5055	5059	0.939034
chr1	5059	5060	1.05641
chr1	5060	5061	0.939034
chr1	5061	5064	1.05641
chr1	5064	5068	0.939034
chr1	5068	5075	1.05641
chr1	5075	5082	0.939034
chr1	5082	5084	1.05641
chr1	5084	5089	0.939034
chr1	5089	5095	0.821655
chr1	5095	5096	0.704276
chr1	5096	5098	0.586896
chr1	5098	5106	0.469517
chr1	5106	5113	0.352138
chr1	5113	5117	0.586896
chr1	5117	5119	0.469517
chr1	5119	5123	0.586896
chr1	5123	5126	0.704276
chr1	5126	5139	0.586896
chr1	5139	5147	0.704276
chr1	5147	5156	0.821655
chr1	5156	5157	0.704276
chr1	5157	5160	0.469517
chr1	5160	5163	0.586896
chr1	5163	5168	0.469517
chr1	5168	5169	0.352138
chr1	5169	5179	0.469517
chr1	5179	5184	0.586896
chr1	5184	5189	0.469517
chr1	5189	5192	0.586896
chr1	5192	5197	0.469517
chr1	5197	5198	0.586896
chr1	5198	5201	0.704276
chr1	5201	5205	0.821655
chr1	5205	5209	0.939034
chr1	5209	5210	1.05641
chr1	5210	5211	1.17379
chr1	5211	5212	1.29117
chr1	5212	5213	1.76069
chr1	5213	5214	1.87807
chr1	5214	5215	1.99545
chr1	5215	5216	2.11283
chr1	5216	5217	2.23021
chr1	5217	5218	2.34759
chr1	5218	5219	2.69972
chr1	5219	5223	3.05186
chr1	5223	5225	3.16924
chr1	5225	5226	3.52138
chr1	5226	5227	3.63876
chr1	5227	5228	3.87352
chr1	5228	5229	4.10827
chr1	5229	5233	4.34303
chr1	5233	5242	4.22565
chr1	5242	5243	3.9909
chr1	5243	5250	3.75614
chr1	5250	5253	3.63876
chr1	5253	5255	3.52138
chr1	5255	5256	3.28662
chr1	5256	5257	3.16924
chr1	5257	5258	2.69972
chr1	5258	5259	2.58234
chr1	5259	5260	2.46496
chr1	5260	5261	2.11283
chr1	5261	5264	1.52593
chr1	5264	5265	1.29117
chr1	5265	5267	1.40855
chr1	5267	5268	1.52593
chr1	5268	5270	1.40855
chr1	5270	5271	1.05641
chr1	5271	5273	0.939034
chr1	5273	5274	0.821655
chr1	5274	5279	0.704276
chr1	5279	5287	0.821655
chr1	5287	5291	0.939034
chr1	5291	5299	0.821655
chr1	5299	5309	0.939034
chr1	5309	5312	0.821655
chr1	5312	5314	0.704276
chr1	5314	5315	0.821655
chr1	5315	5319	0.704276
chr1	5319	5332	0.469517
chr1	5332	5338	0.352138
chr1	5338	5349	0.234759
chr1	5349	5350	0.352138
chr1	5350	5355	0.469517
chr1	5355	5360	0.586896
chr1	5360	5369	0.704276
chr1	5369	5370	0.821655
chr1	5370	5380	0.939034
chr1	5380	5384	1.17379
chr1	5384	5392	1.29117
chr1	5392	5394	1.17379
chr1	5394	5400	1.05641
chr1	5400	5403	0.821655
chr1	5403	5404	0.704276
chr1	5404	5414	0.586896
chr1	5414	5415	0.469517
chr1	5415	5416	0.352138
chr1	5416	5418	0.469517
chr1	5418	5425	0.586896
chr1	5425	5429	0.469517
chr1	5429	5430	0.352138
chr1	5430	5435	0.469517
chr1	5435	5437	0.586896
chr1	5437	5448	0.704276
chr1	5448	5450	1.05641
chr1	5450	5451	1.17379
chr1	5451	5453	1.05641
chr1	5453	5454	1.17379
chr1	5454	5458	1.29117
chr1	5458	5459	1.40855
chr1	5459	5461	1.52593
chr1	5461	5464	1.40855
chr1	5464	5466	1.52593
chr1	5466	5467	1.76069
chr1	5467	5468	1.87807
chr1	5468	5469	1.99545
chr1	5469	5471	2.11283
chr1	5471	5475	2.34759
chr1	5475	5479	2.23021
chr1	5479	5480	2.11283
chr1	5480	5481	2.23021
chr1	5481	5482	2.58234
chr1	5482	5484	2.46496
chr1	5484	5492	2.34759
chr1	5492	5495	1.99545
chr1	5495	5498	1.87807
chr1	5498	5499	1.76069
chr1	5499	5500	1.64331
chr1	5500	5501	1.76069
chr1	5501	5503	1.87807
chr1	5503	5504	1.64331
chr1	5504	5505	1.52593
chr1	5505	5509	1.64331
chr1	5509	5510	1.52593
chr1	5510	5511	1.40855
chr1	5511	5512	1.05641
chr1	5512	5513	0.939034
chr1	5513	5516	0.821655
chr1	5516	5519	0.586896
chr1	5519	5521	0.469517
chr1	5521	5522	0.586896
chr1	5522	5525	0.704276
chr1	5525	5545	0.586896
chr1	5545	5547	0.352138
chr1	5547	5550	0.469517
chr1	5550	5556	0.352138
chr1	5556	5562	0.469517
chr1	5562	5566	0.586896
chr1	5566	5575	0.352138
chr1	5575	5577	0.469517
chr1	5577	5578	0.586896
chr1	5578	5579	0.939034
chr1	5579	5582	1.05641
chr1	5582	5583	1.17379
chr1	5583	5591	1.40855
chr1	5591	5592	1.52593
chr1	5592	5595	1.40855
chr1	5595	5597	1.52593
chr1	5597	5598	1.76069
chr1	5598	5599	1.99545
chr1	5599	5600	2.23021
chr1	5600	5602	2.34759
chr1	5602	5604	2.46496
chr1	5604	5605	2.69972
chr1	5605	5607	2.8171
chr1	5607	5609	2.69972
chr1	5609	5616	2.8171
chr1	5616	5620	2.93448
chr1	5620	5622	2.69972
chr1	5622	5623	2.8171
chr1	5623	5624	2.69972
chr1	5624	5625	2.58234
chr1	5625	5627	2.46496
chr1	5627	5628	2.69972
chr1	5628	5631	2.93448
chr1	5631	5636	3.05186
chr1	5636	5640	3.16924
chr1	5640	5643	2.11283
chr1	5643	5644	2.23021
chr1	5644	5647	2.34759
chr1	5647	5649	2.46496
chr1	5649	5650	2.34759
chr1	5650	5651	2.23021
chr1	5651	5652	2.34759
chr1	5652	5653	2.46496
chr1	5653	5654	2.58234
chr1	5654	5661	2.69972
chr1	5661	5662	2.58234
chr1	5662	5664	2.46496
chr1	5664	5666	2.58234
chr1	5666	5671	2.46496
chr1	5671	5673	2.11283
chr1	5673	5676	1.76069
chr1	5676	5679	1.64331
chr1	5679	5680	1.76069
chr1	5680	5685	1.52593
chr1	5685	5687	1.40855
chr1	5687	5689	1.29117
chr1	5689	5690	1.17379
chr1	5690	5695	0.704276
chr1	5695	5696	0.821655
chr1	5696	5698	0.704276
chr1	5698	5699	0.586896
chr1	5699	5703	0.469517
chr1	5703	5704	0.586896
chr1	5704	5709	0.704276
chr1	5709	5710	0.586896
chr1	5710	5711	0.469517
chr1	5711	5712	0.586896
chr1	5712	5717	0.704276
chr1	5717	5718	0.821655
chr1	5718	5724	0.939034
chr1	5724	5737	0.821655
chr1	5737	5741	0.586896
chr1	5741	5749	0.704276
chr1	5749	5755	0.586896
chr1	5755	5757	0.469517
chr1	5757	5760	0.352138
chr1	5760	5762	0.469517
chr1	5762	5777	0.352138
chr1	5777	5782	0.469517
chr1	5782	5786	0.704276
chr1	5786	5791	0.586896
chr1	5791	5793	0.704276
chr1	5793	5798	0.821655
chr1	5798	5805	0.939034
chr1	5805	5822	0.821655
chr1	5822	5824	0.704276
chr1	5824	5827	0.821655
chr1	5827	5828	0.586896
chr1	5828	5833	0.704276
chr1	5833	5835	0.821655
chr1	5835	5837	0.704276
chr1	5837	5839	0.821655
chr1	5839	5845	0.939034
chr1	5845	5850	1.17379
chr1	5850	5857	1.05641
chr1	5857	5864	1.17379
chr1	5864	5867	1.29117
chr1	5867	5869	1.40855
chr1	5869	5873	1.29117
chr1	5873	5876	1.17379
chr1	5876	5880	1.05641
chr1	5880	5883	0.939034
chr1	5883	5885	0.704276
chr1	5885	5886	0.821655
chr1	5886	5887	0.939034
chr1	5887	5890	0.821655
chr1	5890	5891	0.704276
chr1	5891	5897	0.821655
chr1	5897	5900	0.939034
chr1	5900	5902	1.05641
chr1	5902	5905	0.939034
chr1	5905	5906	1.05641
chr1	5906	5908	1.17379
chr1	5908	5912	1.05641
chr1	5912	5915	0.939034
chr1	5915	5919	1.05641
chr1	5919	5920	1.17379
chr1	5920	5926	1.05641
chr1	5926	5929	1.17379
chr1	5929	5931	1.05641
chr1	5931	5932	0.939034
chr1	5932	5933	1.05641
chr1	5933	5938	0.939034
chr1	5938	5944	0.821655
chr1	5944	5945	0.704276
chr1	5945	5947	0.821655
chr1	5947	5949	0.704276
chr1	5949	5955	0.586896
chr1	5955	5964	0.469517
chr1	5964	5970	0.352138
chr1	5970	5977	0.234759
chr1	5977	5982	0.117379
chr1	5982	5986	0.234759
chr1	5986	5990	0.352138
chr1	5990	6004	0.234759
chr1	6004	6005	0.352138
chr1	6005	6018	0.821655
chr1	6018	6023	0.704276
chr1	6023	6024	0.821655
chr1	6024	6030	0.939034
chr1	6030	6031	1.05641
chr1	6031	6033	0.939034
chr1	6033	6042	1.05641
chr1	6042	6043	1.17379
chr1	6043	6049	1.05641
chr1	6049	6050	0.939034
chr1	6050	6060	0.821655
chr1	6060	6061	0.939034
chr1	6061	6063	1.05641
chr1	6063	6074	0.821655
chr1	6074	6078	0.586896
chr1	6078	6083	0.704276
chr1	6083	6084	0.821655
chr1	6084	6085	0.939034
chr1	6085	6086	1.40855
chr1	6086	6087	1.87807
chr1	6087	6088	1.99545
chr1	6088	6089	2.11283
chr1	6089	6091	1.99545
chr1	6091	6092	2.11283
chr1	6092	6094	2.23021
chr1	6094	6101	2.11283
chr1	6101	6105	2.69972
chr1	6105	6106	2.58234
chr1	6106	6114	2.46496
chr1	6114	6119	2.58234
chr1	6119	6122	2.69972
chr1	6122	6123	2.8171
chr1	6123	6124	2.69972
chr1	6124	6125	2.8171
chr1	6125	6126	2.93448
chr1	6126	6127	3.16924
chr1	6127	6128	3.05186
chr1	6128	6129	3.16924
chr1	6129	6130	3.05186
chr1	6130	6131	2.93448
chr1	6131	6135	2.23021
chr1	6135	6137	2.11283
chr1	6137	6140	1.99545
chr1	6140	6142	2.11283
chr1	6142	6146	1.76069
chr1	6146	6165	1.17379
chr1	6165	6167	1.29117
chr1	6167	6168	1.17379
chr1	6168	6170	1.05641
chr1	6170	6171	0.939034
chr1	6171	6172	0.821655
chr1	6172	6175	0.469517
chr1	6175	6204	0.234759
chr1	6204	6223	0.352138
chr1	6223	6226	0.469517
chr1	6226	6230	0.586896
chr1	6230	6239	0.469517
chr1	6239	6248	0.352138
chr1	6248	6251	0.234759
chr1	6251	6259	0.352138
chr1	6259	6262	0.469517
chr1	6262	6268	0.586896
chr1	6268	6270	0.469517
chr1	6270	6282	0.352138
chr1	6282	6285	0.469517
chr1	6285	6291	0.586896
chr1	6291	6292	0.704276
chr1	6292	6296	0.821655
chr1	6296	6299	0.704276
chr1	6299	6303	0.821655
chr1	6303	6304	0.939034
chr1	6304	6305	0.821655
chr1	6305	6307	1.29117
chr1	6307	6309	1.17379
chr1	6309	6312	1.29117
chr1	6312	6313	1.40855
chr1	6313	6317	1.52593
chr1	6317	6318	1.64331
chr1	6318	6319	1.76069
chr1	6319	6320	1.87807
chr1	6320	6321	1.99545
chr1	6321	6330	1.87807
chr1	6330	6335	1.76069
chr1	6335	6337	1.64331
chr1	6337	6338	1.87807
chr1	6338	6344	1.99545
chr1	6344	6345	1.87807
chr1	6345	6346	2.11283
chr1	6346	6347	2.34759
chr1	6347	6348	2.23021
chr1	6348	6350	2.34759
chr1	6350	6352	1.87807
chr1	6352	6353	1.99545
chr1	6353	6354	1.76069
chr1	6354	6357	1.87807
chr1	6357	6358	1.76069
chr1	6358	6360	1.99545
chr1	6360	6361	2.11283
chr1	6361	6364	1.99545
chr1	6364	6368	2.11283
chr1	6368	6369	2.34759
chr1	6369	6370	2.46496
chr1	6370	6372	2.69972
chr1	6372	6374	2.93448
chr1	6374	6375	3.05186
chr1	6375	6376	3.404
chr1	6376	6381	3.52138
chr1	6381	6382	3.16924
chr1	6382	6384	3.05186
chr1	6384	6386	4.69517
chr1	6386	6390	4.81255
chr1	6390	6391	4.57779
chr1	6391	6392	4.34303
chr1	6392	6393	4.46041
chr1	6393	6397	4.34303
chr1	6397	6399	4.22565
chr1	6399	6401	3.9909
chr1	6401	6403	4.10827
chr1	6403	6404	3.75614
chr1	6404	6407	3.63876
chr1	6407	6409	3.52138
chr1	6409	6410	3.404
chr1	6410	6413	3.28662
chr1	6413	6414	3.16924
chr1	6414	6416	2.69972
chr1	6416	6417	2.58234
chr1	6417	6418	2.34759
chr1	6418	6420	2.11283
chr1	6420	6428	1.87807
chr1	6428	6429	0.586896
chr1	6429	6431	0.469517
chr1	6431	6433	0.352138
chr1	6433	6438	0.117379
chr1	6438	6444	0.234759
chr1	6444	6452	0.352138
chr1	6452	6459	0.234759
chr1	6459	6462	0.352138
chr1	6462	6466	0.469517
chr1	6466	6481	0.586896
chr1	6481	6483	0.704276
chr1	6483	6489	0.586896
chr1	6489	6490	0.469517
chr1	6490	6503	0.704276
chr1	6503	6504	0.586896
chr1	6504	6507	0.704276
chr1	6507	6526	0.586896
chr1	6526	6527	0.469517
chr1	6527	6530	0.234759
chr1	6530	6537	0.352138
chr1	6537	6556	0.469517
chr1	6556	6566	0.352138
chr1	6566	6570	0.704276
chr1	6570	6571	0.586896
chr1	6571	6582	0.704276
chr1	6582	6584	0.586896
chr1	6584	6586	0.704276
chr1	6586	6593	0.821655
chr1	6593	6595	0.939034
chr1	6595	6597	1.17379
chr1	6597	6598	1.29117
chr1	6598	6605	1.40855
chr1	6605	6611	1.52593
chr1	6611	6616	1.17379
chr1	6616	6618	1.29117
chr1	6618	6626	1.40855
chr1	6626	6629	1.52593
chr1	6629	6631	1.40855
chr1	6631	6632	1.29117
chr1	6632	6638	1.40855
chr1	6638	6640	1.29117
chr1	6640	6642	1.05641
chr1	6642	6650	0.821655
chr1	6650	6653	0.704276
chr1	6653	6656	0.821655
chr1	6656	6660	0.939034
chr1	6660	6661	1.17379
chr1	6661	6662	0.939034
chr1	6662	6663	1.05641
chr1	6663	6666	0.939034
chr1	6666	6669	1.05641
chr1	6669	6670	1.17379
chr1	6670	6671	1.29117
chr1	6671	6672	1.05641
chr1	6672	6675	1.17379
chr1	6675	6676	1.76069
chr1	6676	6678	1.64331
chr1	6678	6679	1.76069
chr1	6679	6684	1.87807
chr1	6684	6691	1.76069
chr1	6691	6698	1.64331
chr1	6698	6703	1.52593
chr1	6703	6705	1.64331
chr1	6705	6710	1.40855
chr1	6710	6714	1.29117
chr1	6714	6716	1.05641
chr1	6716	6717	1.40855
chr1	6717	6720	1.29117
chr1	6720	6722	0.704276
chr1	6722	6724	0.586896
chr1	6724	6732	0.469517
chr1	6732	6736	0.352138
chr1	6736	6738	0.234759
chr1	6738	6748	0.117379
chr1	6748	6771	0.0
chr1	6771	6774	0.117379
chr1	6774	6814	0.352138
chr1	6814	6816	0.234759
chr1	6816	6817	0.117379
chr1	6817	6818	0.352138
chr1	6818	6819	0.469517
chr1	6819	6827	0.352138
chr1	6827	6854	0.469517
chr1	6854	6855	0.352138
chr1	6855	6859	0.704276
chr1	6859	6862	0.821655
chr1	6862	6866	0.704276
chr1	6866	6867	0.586896
chr1	6867	6870	0.704276
chr1	6870	6871	0.821655
chr1	6871	6875	0.939034
chr1	6875	6876	1.17379
chr1	6876	6878	1.29117
chr1	6878	6881	1.40855
chr1	6881	6884	1.64331
chr1	6884	6885	1.76069
chr1	6885	6898	1.99545
chr1	6898	6900	1.87807
chr1	6900	6902	1.52593
chr1	6902	6903	1.64331
chr1	6903	6904	1.99545
chr1	6904	6910	1.87807
chr1	6910	6912	1.76069
chr1	6912	6916	1.87807
chr1	6916	6920	1.76069
chr1	6920	6921	1.52593
chr1	6921	6923	1.40855
chr1	6923	6925	1.29117
chr1	6925	6926	1.52593
chr1	6926	6929	1.29117
chr1	6929	6930	1.17379
chr1	6930	6932	0.939034
chr1	6932	6936	0.821655
chr1	6936	6945	0.939034
chr1	6945	6946	1.05641
chr1	6946	6947	1.40855
chr1	6947	6949	1.29117
chr1	6949	6950	1.40855
chr1	6950	6952	1.52593
chr1	6952	6953	1.87807
chr1	6953	6954	1.99545
chr1	6954	6958	2.23021
chr1	6958	6959	2.34759
chr1	6959	6964	2.58234
chr1	6964	6967	2.69972
chr1	6967	6968	3.16924
chr1	6968	6970	3.28662
chr1	6970	6971	3.16924
chr1	6971	6977	3.28662
chr1	6977	6978	3.404
chr1	6978	6982	3.63876
chr1	6982	6983	3.75614
chr1	6983	6986	3.52138
chr1	6986	6987	3.63876
chr1	6987	6991	3.52138
chr1	6991	6993	3.28662
chr1	6993	6996	3.05186
chr1	6996	6997	3.28662
chr1	6997	7000	2.8171
chr1	7000	7001	2.69972
chr1	7001	7002	2.8171
chr1	7002	7012	2.34759
chr1	7012	7013	1.87807
chr1	7013	7015	1.76069
chr1	7015	7017	1.52593
chr1	7017	7018	1.64331
chr1	7018	7020	1.76069
chr1	7020	7023	1.87807
chr1	7023	7027	1.64331
chr1	7027	7030	1.40855
chr1	7030	7034	1.29117
chr1	7034	7035	1.17379
chr1	7035	7040	1.29117
chr1	7040	7041	1.17379
chr1	7041	7042	0.939034
chr1	7042	7046	0.821655
chr1	7046	7050	0.704276
chr1	7050	7051	0.586896
chr1	7051	7055	0.821655
chr1	7055	7058	0.939034
chr1	7058	7060	1.05641
chr1	7060	7061	1.40855
chr1	7061	7063	1.29117
chr1	7063	7066	1.17379
chr1	7066	7069	1.05641
chr1	7069	7070	0.939034
chr1	7070	7073	1.05641
chr1	7073	7079	1.17379
chr1	7079	7093	1.05641
chr1	7093	7095	1.17379
chr1	7095	7096	0.939034
chr1	7096	7101	0.821655
chr1	7101	7103	0.939034
[truncated: 3,850 more rows]
