# Supplementary material for: Structural modularity of the XIST ribonucleoprotein complex
Source: Nat Commun. 2020 Dec 2;11:6163. doi: 10.1038/s41467-020-20040-3 (PMC7710737; doi:10.1038/s41467-020-20040-3)
Supplement: Supplementary file 6 — Source Data [file 41467_2020_20040_MOESM6_ESM.zip › sourcedata/fig2efgi/K562_XRN2_0_neg_XIST_1_hsXIST.bedgraph]

chr1	0	44	0.0
chr1	44	53	0.27713
chr1	53	86	0.55426
chr1	86	88	0.831391
chr1	88	94	0.55426
chr1	94	113	0.27713
chr1	113	116	0.55426
chr1	116	130	0.831391
chr1	130	134	0.55426
chr1	134	135	0.831391
chr1	135	153	1.10852
chr1	153	155	1.38565
chr1	155	157	1.66278
chr1	157	158	1.38565
chr1	158	178	1.10852
chr1	178	179	0.831391
chr1	179	198	0.55426
chr1	198	199	0.831391
chr1	199	202	0.55426
chr1	202	214	0.831391
chr1	214	231	1.10852
chr1	231	241	0.831391
chr1	241	245	0.55426
chr1	245	257	0.27713
chr1	257	291	0.0
chr1	291	306	0.27713
chr1	306	325	0.831391
chr1	325	330	1.10852
chr1	330	335	1.38565
chr1	335	350	1.10852
chr1	350	367	0.55426
chr1	367	368	0.831391
chr1	368	369	1.38565
chr1	369	374	1.93991
chr1	374	406	1.66278
chr1	406	407	2.21704
chr1	407	408	2.49417
chr1	408	409	3.04843
chr1	409	410	3.32556
chr1	410	411	3.04843
chr1	411	412	2.7713
chr1	412	413	3.04843
chr1	413	450	2.21704
chr1	450	451	1.66278
chr1	451	452	1.93991
chr1	452	453	1.66278
chr1	453	454	1.93991
chr1	454	464	2.21704
chr1	464	483	2.49417
chr1	483	495	2.7713
chr1	495	496	2.49417
chr1	496	497	3.04843
chr1	497	498	2.21704
chr1	498	501	1.93991
chr1	501	502	2.21704
chr1	502	505	2.49417
chr1	505	507	2.7713
chr1	507	513	3.04843
chr1	513	521	3.60269
chr1	521	527	3.87982
chr1	527	529	3.60269
chr1	529	534	3.87982
chr1	534	539	4.15695
chr1	539	540	3.87982
chr1	540	541	3.04843
chr1	541	543	2.7713
chr1	543	545	3.32556
chr1	545	549	2.7713
chr1	549	550	2.49417
chr1	550	551	2.21704
chr1	551	557	1.93991
chr1	557	565	1.38565
chr1	565	572	1.10852
chr1	572	573	1.38565
chr1	573	576	1.10852
chr1	576	587	0.831391
chr1	587	651	0.27713
chr1	651	652	0.55426
chr1	652	656	0.27713
chr1	656	696	0.55426
chr1	696	697	0.831391
chr1	697	700	1.10852
chr1	700	701	0.831391
chr1	701	704	1.10852
chr1	704	709	1.38565
chr1	709	739	1.66278
chr1	739	740	1.38565
chr1	740	741	1.66278
chr1	741	743	1.38565
chr1	743	744	1.66278
chr1	744	746	1.10852
chr1	746	751	1.38565
chr1	751	762	1.10852
chr1	762	772	1.38565
chr1	772	786	1.10852
chr1	786	789	0.831391
chr1	789	806	0.55426
chr1	806	824	0.27713
chr1	824	825	1.10852
chr1	825	827	1.66278
chr1	827	828	1.93991
chr1	828	829	1.66278
chr1	829	832	1.93991
chr1	832	838	2.21704
chr1	838	840	2.49417
chr1	840	844	2.7713
chr1	844	849	3.32556
chr1	849	858	3.60269
chr1	858	864	3.87982
chr1	864	866	3.60269
chr1	866	868	3.87982
chr1	868	869	3.04843
chr1	869	871	2.7713
chr1	871	874	2.21704
chr1	874	878	1.93991
chr1	878	884	2.21704
chr1	884	887	1.93991
chr1	887	889	1.38565
chr1	889	890	1.66278
chr1	890	892	1.93991
chr1	892	901	1.66278
chr1	901	908	1.38565
chr1	908	909	1.10852
chr1	909	912	1.38565
chr1	912	913	1.10852
chr1	913	915	1.38565
chr1	915	919	1.66278
chr1	919	921	1.93991
chr1	921	922	2.21704
chr1	922	933	1.93991
chr1	933	937	1.38565
chr1	937	954	1.66278
chr1	954	959	1.38565
chr1	959	962	1.10852
chr1	962	965	0.831391
chr1	965	973	0.55426
chr1	973	981	0.831391
chr1	981	983	0.55426
chr1	983	985	0.831391
chr1	985	986	1.10852
chr1	986	993	1.38565
chr1	993	997	1.93991
chr1	997	1005	1.66278
chr1	1005	1006	1.93991
chr1	1006	1016	2.49417
chr1	1016	1025	2.21704
chr1	1025	1036	1.38565
chr1	1036	1037	1.10852
chr1	1037	1044	0.55426
chr1	1044	1049	0.831391
chr1	1049	1050	0.55426
chr1	1050	1067	0.27713
chr1	1067	1071	0.831391
chr1	1071	1072	1.10852
chr1	1072	1073	1.66278
chr1	1073	1087	2.21704
chr1	1087	1096	1.93991
chr1	1096	1100	2.21704
chr1	1100	1101	2.49417
chr1	1101	1102	2.7713
chr1	1102	1108	3.04843
chr1	1108	1110	3.32556
chr1	1110	1115	3.04843
chr1	1115	1116	2.49417
chr1	1116	1133	1.66278
chr1	1133	1134	1.93991
chr1	1134	1136	2.21704
chr1	1136	1140	2.49417
chr1	1140	1143	2.21704
chr1	1143	1144	1.93991
chr1	1144	1151	1.38565
chr1	1151	1158	1.10852
chr1	1158	1159	1.38565
chr1	1159	1167	1.66278
chr1	1167	1172	1.93991
chr1	1172	1175	2.21704
chr1	1175	1176	2.49417
chr1	1176	1182	2.7713
chr1	1182	1189	3.04843
chr1	1189	1195	3.32556
chr1	1195	1203	3.04843
chr1	1203	1204	2.7713
chr1	1204	1211	3.04843
chr1	1211	1214	2.7713
chr1	1214	1218	3.04843
chr1	1218	1219	3.32556
chr1	1219	1220	3.04843
chr1	1220	1221	2.7713
chr1	1221	1222	2.21704
chr1	1222	1223	2.49417
chr1	1223	1224	2.21704
chr1	1224	1226	2.7713
chr1	1226	1228	2.49417
chr1	1228	1229	2.7713
chr1	1229	1231	3.04843
chr1	1231	1232	3.32556
chr1	1232	1240	3.04843
chr1	1240	1247	2.7713
chr1	1247	1255	2.49417
chr1	1255	1258	2.21704
chr1	1258	1262	1.93991
chr1	1262	1264	1.66278
chr1	1264	1266	1.38565
chr1	1266	1268	1.66278
chr1	1268	1272	1.10852
chr1	1272	1273	0.55426
chr1	1273	1275	0.831391
chr1	1275	1282	0.55426
chr1	1282	1285	1.10852
chr1	1285	1310	2.21704
chr1	1310	1316	1.93991
chr1	1316	1326	1.66278
chr1	1326	1329	1.38565
chr1	1329	1331	0.55426
chr1	1331	1335	0.831391
chr1	1335	1336	1.10852
chr1	1336	1347	1.38565
chr1	1347	1349	1.66278
chr1	1349	1353	1.93991
chr1	1353	1355	2.21704
chr1	1355	1357	2.49417
chr1	1357	1370	3.04843
chr1	1370	1371	2.7713
chr1	1371	1375	2.49417
chr1	1375	1377	2.21704
chr1	1377	1380	1.93991
chr1	1380	1391	1.66278
chr1	1391	1393	1.38565
chr1	1393	1396	1.10852
chr1	1396	1399	0.831391
chr1	1399	1401	0.55426
chr1	1401	1411	0.0
chr1	1411	1432	0.27713
chr1	1432	1437	0.55426
chr1	1437	1438	0.831391
chr1	1438	1439	1.10852
chr1	1439	1441	1.38565
chr1	1441	1442	1.66278
chr1	1442	1453	1.93991
chr1	1453	1455	2.21704
chr1	1455	1473	1.93991
chr1	1473	1480	1.66278
chr1	1480	1482	1.10852
chr1	1482	1483	0.831391
chr1	1483	1484	0.55426
chr1	1484	1485	0.27713
chr1	1485	1488	0.55426
chr1	1488	1490	0.831391
chr1	1490	1497	1.10852
chr1	1497	1501	0.831391
chr1	1501	1529	1.10852
chr1	1529	1532	0.55426
chr1	1532	1540	0.27713
chr1	1540	1543	0.0
chr1	1543	1552	0.27713
chr1	1552	1553	0.55426
chr1	1553	1564	0.831391
chr1	1564	1567	1.10852
chr1	1567	1570	1.38565
chr1	1570	1572	1.66278
chr1	1572	1583	1.93991
chr1	1583	1584	2.21704
chr1	1584	1585	1.93991
chr1	1585	1586	2.21704
chr1	1586	1587	2.49417
chr1	1587	1589	2.21704
chr1	1589	1596	2.49417
chr1	1596	1597	2.21704
chr1	1597	1608	1.93991
chr1	1608	1609	2.21704
chr1	1609	1611	1.93991
chr1	1611	1613	1.66278
chr1	1613	1616	1.38565
chr1	1616	1627	1.10852
chr1	1627	1632	0.831391
chr1	1632	1641	0.55426
chr1	1641	1643	0.831391
chr1	1643	1650	1.10852
chr1	1650	1652	1.38565
chr1	1652	1664	1.10852
chr1	1664	1669	1.38565
chr1	1669	1672	1.66278
chr1	1672	1676	1.38565
chr1	1676	1683	1.93991
chr1	1683	1692	1.66278
chr1	1692	1694	1.93991
chr1	1694	1700	1.66278
chr1	1700	1706	1.93991
chr1	1706	1708	1.66278
chr1	1708	1711	1.38565
chr1	1711	1720	1.10852
chr1	1720	1727	0.831391
chr1	1727	1729	1.10852
chr1	1729	1736	0.831391
chr1	1736	1744	0.55426
chr1	1744	1759	0.27713
chr1	1759	1764	0.55426
chr1	1764	1767	0.831391
chr1	1767	1771	1.10852
chr1	1771	1773	0.831391
chr1	1773	1774	1.10852
chr1	1774	1777	1.38565
chr1	1777	1792	1.66278
chr1	1792	1802	1.93991
chr1	1802	1805	1.66278
chr1	1805	1808	1.93991
chr1	1808	1811	1.66278
chr1	1811	1817	1.38565
chr1	1817	1818	1.10852
chr1	1818	1820	0.831391
chr1	1820	1834	0.55426
chr1	1834	1837	0.27713
chr1	1837	1839	0.55426
chr1	1839	1842	0.831391
chr1	1842	1848	1.10852
chr1	1848	1851	0.831391
chr1	1851	1867	1.38565
chr1	1867	1868	1.66278
chr1	1868	1869	1.93991
chr1	1869	1871	2.49417
chr1	1871	1875	3.32556
chr1	1875	1881	4.15695
chr1	1881	1882	3.87982
chr1	1882	1883	3.60269
chr1	1883	1885	3.87982
chr1	1885	1894	3.60269
chr1	1894	1895	3.04843
chr1	1895	1897	2.7713
chr1	1897	1908	3.32556
chr1	1908	1910	3.60269
chr1	1910	1913	3.32556
chr1	1913	1914	2.49417
chr1	1914	1917	1.66278
chr1	1917	1919	1.93991
chr1	1919	1926	1.10852
chr1	1926	1927	1.38565
chr1	1927	1941	1.10852
chr1	1941	1951	0.831391
chr1	1951	1961	0.55426
chr1	1961	1970	0.27713
chr1	1970	2064	0.0
chr1	2064	2097	0.27713
chr1	2097	2102	0.0
chr1	2102	2106	0.27713
chr1	2106	2109	0.55426
chr1	2109	2122	0.831391
chr1	2122	2128	1.10852
chr1	2128	2145	1.38565
chr1	2145	2150	1.10852
chr1	2150	2151	0.831391
chr1	2151	2164	0.55426
chr1	2164	2170	0.27713
chr1	2170	2173	0.0
chr1	2173	2185	0.27713
chr1	2185	2217	0.55426
chr1	2217	2229	0.27713
chr1	2229	2238	0.0
chr1	2238	2239	0.27713
chr1	2239	2240	0.55426
chr1	2240	2269	0.831391
chr1	2269	2277	1.10852
chr1	2277	2278	1.38565
chr1	2278	2279	2.49417
chr1	2279	2280	2.7713
chr1	2280	2281	2.49417
chr1	2281	2284	2.21704
chr1	2284	2286	1.93991
chr1	2286	2311	2.21704
chr1	2311	2314	1.93991
chr1	2314	2321	2.21704
chr1	2321	2322	1.93991
chr1	2322	2323	0.831391
chr1	2323	2330	0.55426
chr1	2330	2354	0.27713
chr1	2354	2357	0.55426
chr1	2357	2398	0.27713
chr1	2398	2440	0.0
chr1	2440	2457	0.27713
chr1	2457	2460	0.55426
chr1	2460	2470	0.831391
chr1	2470	2471	1.10852
chr1	2471	2475	1.93991
chr1	2475	2480	2.21704
chr1	2480	2496	1.93991
chr1	2496	2500	1.66278
chr1	2500	2503	1.38565
chr1	2503	2511	1.10852
chr1	2511	2513	0.831391
chr1	2513	2515	1.38565
chr1	2515	2537	1.10852
chr1	2537	2538	0.831391
chr1	2538	2557	1.10852
chr1	2557	2558	0.55426
chr1	2558	2559	0.831391
chr1	2559	2560	0.27713
chr1	2560	2572	0.55426
chr1	2572	2595	0.831391
chr1	2595	2596	1.10852
chr1	2596	2601	1.38565
chr1	2601	2603	1.10852
chr1	2603	2606	0.831391
chr1	2606	2611	1.10852
chr1	2611	2615	0.831391
chr1	2615	2616	1.10852
chr1	2616	2622	1.38565
chr1	2622	2631	1.66278
chr1	2631	2636	1.93991
chr1	2636	2637	2.49417
chr1	2637	2640	2.21704
chr1	2640	2650	1.93991
chr1	2650	2659	1.66278
chr1	2659	2660	1.38565
chr1	2660	2675	1.10852
chr1	2675	2680	0.831391
chr1	2680	2689	0.55426
chr1	2689	2700	0.831391
chr1	2700	2702	1.10852
chr1	2702	2722	0.831391
chr1	2722	2724	1.10852
chr1	2724	2733	0.831391
chr1	2733	2742	0.55426
chr1	2742	2752	0.27713
chr1	2752	2758	0.0
chr1	2758	2777	0.27713
chr1	2777	2782	0.55426
chr1	2782	2784	0.831391
chr1	2784	2785	1.38565
chr1	2785	2786	1.66278
chr1	2786	2787	1.93991
chr1	2787	2796	2.21704
chr1	2796	2798	2.49417
chr1	2798	2800	2.7713
chr1	2800	2804	2.49417
chr1	2804	2808	2.7713
chr1	2808	2809	3.04843
chr1	2809	2819	3.32556
chr1	2819	2821	3.04843
chr1	2821	2826	2.7713
chr1	2826	2827	2.49417
chr1	2827	2830	1.93991
chr1	2830	2831	1.66278
chr1	2831	2837	1.38565
chr1	2837	2840	1.66278
chr1	2840	2842	1.38565
chr1	2842	2843	1.10852
chr1	2843	2852	0.831391
chr1	2852	2853	0.55426
chr1	2853	2857	0.27713
chr1	2857	2871	0.0
chr1	2871	2904	0.27713
chr1	2904	2915	0.55426
chr1	2915	2922	0.27713
chr1	2922	2936	0.55426
chr1	2936	2948	0.831391
chr1	2948	2950	0.55426
chr1	2950	2952	0.831391
chr1	2952	2953	1.10852
chr1	2953	2954	1.38565
chr1	2954	2959	1.66278
chr1	2959	2976	1.38565
chr1	2976	2978	1.93991
chr1	2978	2988	1.66278
chr1	2988	2992	1.93991
chr1	2992	2993	2.21704
chr1	2993	2996	1.93991
chr1	2996	2998	1.38565
chr1	2998	3020	1.10852
chr1	3020	3021	0.831391
chr1	3021	3024	1.10852
chr1	3024	3025	1.38565
chr1	3025	3031	1.66278
chr1	3031	3036	1.38565
chr1	3036	3043	1.66278
chr1	3043	3063	1.93991
chr1	3063	3065	1.66278
chr1	3065	3066	1.38565
chr1	3066	3069	1.10852
chr1	3069	3080	0.831391
chr1	3080	3085	0.27713
chr1	3085	3086	0.55426
chr1	3086	3087	0.831391
chr1	3087	3088	0.55426
chr1	3088	3097	0.831391
chr1	3097	3127	1.10852
chr1	3127	3129	1.38565
chr1	3129	3132	0.831391
chr1	3132	3139	0.55426
chr1	3139	3148	0.27713
chr1	3148	3151	0.55426
chr1	3151	3153	0.831391
chr1	3153	3162	1.10852
chr1	3162	3165	1.38565
chr1	3165	3170	1.66278
chr1	3170	3171	1.38565
chr1	3171	3177	1.66278
chr1	3177	3178	1.93991
chr1	3178	3179	2.21704
chr1	3179	3180	2.49417
chr1	3180	3191	2.7713
chr1	3191	3195	2.49417
chr1	3195	3197	2.21704
chr1	3197	3205	1.93991
chr1	3205	3209	1.66278
chr1	3209	3211	1.38565
chr1	3211	3218	1.10852
chr1	3218	3219	1.38565
chr1	3219	3221	1.93991
chr1	3221	3222	2.21704
chr1	3222	3223	3.04843
chr1	3223	3226	2.7713
chr1	3226	3262	3.04843
chr1	3262	3265	2.21704
chr1	3265	3266	1.38565
chr1	3266	3267	0.55426
chr1	3267	3268	0.27713
chr1	3268	3270	0.55426
chr1	3270	3275	0.27713
chr1	3275	3311	0.55426
chr1	3311	3312	0.831391
chr1	3312	3319	0.55426
chr1	3319	3327	0.27713
chr1	3327	3355	0.55426
chr1	3355	3371	0.27713
chr1	3371	3406	0.0
chr1	3406	3408	0.27713
chr1	3408	3409	0.55426
chr1	3409	3411	0.831391
chr1	3411	3413	1.38565
chr1	3413	3449	1.66278
chr1	3449	3451	1.38565
chr1	3451	3452	1.66278
chr1	3452	3453	1.38565
chr1	3453	3455	1.10852
chr1	3455	3456	0.55426
chr1	3456	3489	0.27713
chr1	3489	3490	0.55426
chr1	3490	3491	0.831391
chr1	3491	3495	1.10852
chr1	3495	3514	0.831391
chr1	3514	3515	1.10852
chr1	3515	3533	1.38565
chr1	3533	3557	0.55426
chr1	3557	3576	0.0
chr1	3576	3593	0.27713
chr1	3593	3598	0.831391
chr1	3598	3605	1.10852
chr1	3605	3606	1.38565
chr1	3606	3620	1.66278
chr1	3620	3622	1.38565
chr1	3622	3637	1.66278
chr1	3637	3641	1.10852
chr1	3641	3649	0.831391
chr1	3649	3666	0.27713
chr1	3666	3674	0.0
chr1	3674	3682	0.27713
chr1	3682	3692	0.55426
chr1	3692	3707	0.831391
chr1	3707	3710	1.10852
chr1	3710	3715	1.38565
chr1	3715	3717	1.66278
chr1	3717	3721	1.38565
chr1	3721	3734	1.66278
chr1	3734	3736	2.21704
chr1	3736	3737	1.93991
chr1	3737	3741	2.21704
chr1	3741	3743	2.49417
chr1	3743	3746	2.7713
chr1	3746	3749	3.04843
chr1	3749	3750	3.32556
chr1	3750	3754	3.04843
chr1	3754	3758	2.7713
chr1	3758	3763	2.49417
chr1	3763	3768	2.21704
chr1	3768	3770	2.49417
chr1	3770	3772	2.21704
chr1	3772	3778	1.93991
chr1	3778	3781	1.66278
chr1	3781	3784	1.38565
chr1	3784	3786	1.10852
chr1	3786	3790	0.831391
chr1	3790	3792	1.10852
chr1	3792	3803	0.831391
chr1	3803	3809	0.55426
chr1	3809	3811	0.831391
chr1	3811	3813	1.10852
chr1	3813	3821	1.38565
chr1	3821	3832	1.10852
chr1	3832	3840	0.831391
chr1	3840	3853	1.10852
chr1	3853	3855	0.831391
chr1	3855	3856	0.55426
chr1	3856	3861	0.27713
chr1	3861	3872	0.55426
chr1	3872	3875	0.831391
chr1	3875	3900	1.10852
chr1	3900	3909	0.831391
chr1	3909	3914	1.10852
chr1	3914	3917	0.831391
chr1	3917	3918	1.10852
chr1	3918	3919	1.38565
chr1	3919	3925	1.66278
chr1	3925	3926	1.93991
chr1	3926	3932	1.66278
chr1	3932	3941	1.93991
chr1	3941	3942	2.21704
chr1	3942	3948	2.49417
chr1	3948	3953	2.21704
chr1	3953	3961	1.93991
chr1	3961	3962	1.66278
chr1	3962	3963	1.38565
chr1	3963	3966	1.10852
chr1	3966	3968	1.38565
chr1	3968	3971	1.10852
chr1	3971	3975	1.38565
chr1	3975	3984	1.10852
chr1	3984	3986	0.831391
chr1	3986	3993	0.55426
chr1	3993	3998	0.831391
chr1	3998	4002	1.10852
chr1	4002	4009	1.38565
chr1	4009	4015	1.10852
chr1	4015	4037	0.831391
chr1	4037	4042	0.55426
chr1	4042	4043	0.27713
chr1	4043	4046	0.831391
chr1	4046	4047	0.55426
chr1	4047	4049	0.831391
chr1	4049	4054	1.10852
chr1	4054	4056	1.38565
chr1	4056	4074	1.93991
chr1	4074	4087	2.21704
chr1	4087	4090	1.66278
chr1	4090	4092	1.38565
chr1	4092	4097	1.10852
chr1	4097	4104	0.27713
chr1	4104	4118	0.55426
chr1	4118	4125	0.27713
chr1	4125	4132	0.55426
chr1	4132	4147	0.831391
chr1	4147	4169	0.55426
chr1	4169	4175	0.27713
chr1	4175	4182	0.0
chr1	4182	4188	0.27713
chr1	4188	4199	0.55426
chr1	4199	4200	0.831391
chr1	4200	4201	1.10852
chr1	4201	4203	1.38565
chr1	4203	4223	1.66278
chr1	4223	4228	1.38565
chr1	4228	4232	1.66278
chr1	4232	4243	1.38565
chr1	4243	4245	0.831391
chr1	4245	4246	0.55426
chr1	4246	4248	0.27713
chr1	4248	4251	0.55426
chr1	4251	4254	1.10852
chr1	4254	4272	1.38565
chr1	4272	4280	1.10852
chr1	4280	4282	1.38565
chr1	4282	4290	1.10852
chr1	4290	4292	1.66278
chr1	4292	4294	2.49417
chr1	4294	4297	1.93991
chr1	4297	4298	2.49417
chr1	4298	4299	2.21704
chr1	4299	4317	2.49417
chr1	4317	4324	2.21704
chr1	4324	4334	1.93991
chr1	4334	4335	1.66278
chr1	4335	4341	0.831391
chr1	4341	4343	0.27713
chr1	4343	4345	0.0
chr1	4345	4380	0.27713
chr1	4380	4381	0.55426
chr1	4381	4386	1.10852
chr1	4386	4410	0.831391
chr1	4410	4413	1.10852
chr1	4413	4424	1.38565
chr1	4424	4425	1.10852
chr1	4425	4434	0.55426
chr1	4434	4453	0.831391
chr1	4453	4455	0.55426
chr1	4455	4456	0.831391
chr1	4456	4477	0.55426
chr1	4477	4492	0.27713
chr1	4492	4495	0.55426
chr1	4495	4498	0.831391
chr1	4498	4527	0.55426
chr1	4527	4535	1.10852
chr1	4535	4538	0.831391
chr1	4538	4554	0.55426
chr1	4554	4557	0.831391
chr1	4557	4568	1.10852
chr1	4568	4570	1.38565
chr1	4570	4573	0.831391
chr1	4573	4594	1.10852
chr1	4594	4599	0.831391
chr1	4599	4601	1.10852
chr1	4601	4602	0.831391
chr1	4602	4612	1.10852
chr1	4612	4617	0.831391
chr1	4617	4627	0.55426
chr1	4627	4641	0.831391
chr1	4641	4646	0.55426
chr1	4646	4660	0.27713
chr1	4660	4670	0.55426
chr1	4670	4674	0.27713
chr1	4674	4677	0.55426
chr1	4677	4698	0.831391
chr1	4698	4699	1.10852
chr1	4699	4701	1.38565
chr1	4701	4717	1.66278
chr1	4717	4721	1.38565
chr1	4721	4730	1.10852
chr1	4730	4732	1.38565
chr1	4732	4738	1.93991
chr1	4738	4739	1.66278
chr1	4739	4741	1.93991
chr1	4741	4744	1.66278
chr1	4744	4748	1.38565
chr1	4748	4774	1.10852
chr1	4774	4776	0.831391
chr1	4776	4783	0.27713
chr1	4783	4805	0.0
chr1	4805	4814	0.27713
chr1	4814	4848	0.55426
chr1	4848	4858	0.27713
chr1	4858	4863	0.0
chr1	4863	4872	0.55426
chr1	4872	4879	0.831391
chr1	4879	4880	1.10852
chr1	4880	4906	1.38565
chr1	4906	4907	1.66278
chr1	4907	4915	1.10852
chr1	4915	4918	0.831391
chr1	4918	4923	1.10852
chr1	4923	4936	0.55426
chr1	4936	4937	0.831391
chr1	4937	4950	1.10852
chr1	4950	4956	0.831391
chr1	4956	4959	1.10852
chr1	4959	4962	1.38565
chr1	4962	4969	1.10852
chr1	4969	4980	1.38565
chr1	4980	4999	0.831391
chr1	4999	5003	0.55426
chr1	5003	5010	0.27713
chr1	5010	5013	0.0
chr1	5013	5045	0.27713
chr1	5045	5051	0.55426
chr1	5051	5057	0.831391
chr1	5057	5089	0.55426
chr1	5089	5094	0.27713
chr1	5094	5095	0.55426
chr1	5095	5128	0.27713
chr1	5128	5138	0.55426
chr1	5138	5144	0.27713
chr1	5144	5171	0.55426
chr1	5171	5186	0.27713
chr1	5186	5218	0.0
chr1	5218	5219	0.27713
chr1	5219	5223	0.55426
chr1	5223	5224	1.10852
chr1	5224	5226	1.66278
chr1	5226	5227	2.21704
chr1	5227	5228	3.60269
chr1	5228	5230	4.15695
chr1	5230	5231	4.43408
chr1	5231	5233	4.71121
chr1	5233	5247	4.98834
chr1	5247	5261	5.26547
chr1	5261	5266	4.71121
chr1	5266	5268	4.15695
chr1	5268	5270	3.32556
chr1	5270	5271	3.04843
chr1	5271	5273	1.66278
chr1	5273	5274	1.93991
chr1	5274	5279	1.38565
chr1	5279	5288	1.66278
chr1	5288	5309	1.38565
chr1	5309	5314	1.10852
chr1	5314	5315	0.831391
chr1	5315	5323	0.27713
chr1	5323	5343	0.0
chr1	5343	5351	0.27713
chr1	5351	5353	0.55426
chr1	5353	5358	1.10852
chr1	5358	5360	1.38565
chr1	5360	5363	1.66278
chr1	5363	5369	1.93991
chr1	5369	5379	2.21704
chr1	5379	5387	2.49417
chr1	5387	5388	2.21704
chr1	5388	5389	2.49417
chr1	5389	5392	2.7713
chr1	5392	5395	3.04843
chr1	5395	5397	2.7713
chr1	5397	5400	2.21704
chr1	5400	5403	1.93991
chr1	5403	5406	1.66278
chr1	5406	5408	1.38565
chr1	5408	5413	1.66278
chr1	5413	5423	1.38565
chr1	5423	5431	1.10852
chr1	5431	5435	0.55426
chr1	5435	5441	0.27713
chr1	5441	5452	0.55426
chr1	5452	5453	0.27713
chr1	5453	5484	0.55426
chr1	5484	5486	0.27713
chr1	5486	5496	0.55426
chr1	5496	5512	0.27713
chr1	5512	5517	0.55426
chr1	5517	5530	0.831391
chr1	5530	5543	0.55426
chr1	5543	5556	0.831391
chr1	5556	5561	0.55426
chr1	5561	5579	0.27713
chr1	5579	5600	0.55426
chr1	5600	5601	1.10852
chr1	5601	5604	1.38565
chr1	5604	5623	1.66278
chr1	5623	5631	1.38565
chr1	5631	5640	1.10852
chr1	5640	5648	0.27713
chr1	5648	5651	0.0
chr1	5651	5657	0.27713
chr1	5657	5666	0.831391
chr1	5666	5674	1.10852
chr1	5674	5694	1.38565
chr1	5694	5695	1.66278
chr1	5695	5701	1.38565
chr1	5701	5704	0.831391
chr1	5704	5738	0.55426
chr1	5738	5739	0.27713
chr1	5739	5750	0.55426
chr1	5750	5759	0.831391
chr1	5759	5780	0.55426
chr1	5780	5782	0.831391
chr1	5782	5785	0.55426
chr1	5785	5794	0.831391
chr1	5794	5797	0.55426
chr1	5797	5804	0.831391
chr1	5804	5810	1.10852
chr1	5810	5823	1.38565
chr1	5823	5828	1.10852
chr1	5828	5840	0.831391
chr1	5840	5841	1.38565
chr1	5841	5848	1.10852
chr1	5848	5854	0.831391
chr1	5854	5858	0.55426
chr1	5858	5876	0.831391
chr1	5876	5883	1.10852
chr1	5883	5885	0.55426
chr1	5885	5886	0.831391
chr1	5886	5902	1.10852
chr1	5902	5920	0.831391
chr1	5920	5929	0.55426
chr1	5929	5938	0.0
chr1	5938	5946	0.27713
chr1	5946	5982	0.55426
chr1	5982	5983	0.27713
chr1	5983	6003	0.55426
chr1	6003	6004	0.831391
chr1	6004	6019	1.10852
chr1	6019	6021	0.831391
chr1	6021	6025	1.10852
chr1	6025	6034	0.831391
chr1	6034	6047	0.55426
chr1	6047	6048	0.27713
chr1	6048	6059	0.0
chr1	6059	6067	0.27713
chr1	6067	6068	0.831391
chr1	6068	6074	1.10852
chr1	6074	6076	1.38565
chr1	6076	6077	1.66278
chr1	6077	6078	1.93991
chr1	6078	6085	2.21704
chr1	6085	6086	2.49417
chr1	6086	6090	2.7713
chr1	6090	6097	3.04843
chr1	6097	6099	3.32556
chr1	6099	6103	3.04843
chr1	6103	6104	3.32556
chr1	6104	6105	3.60269
chr1	6105	6111	4.15695
chr1	6111	6112	3.60269
chr1	6112	6116	3.32556
chr1	6116	6117	3.04843
chr1	6117	6120	2.7713
chr1	6120	6122	2.49417
chr1	6122	6127	2.21704
chr1	6127	6129	2.7713
chr1	6129	6130	2.49417
chr1	6130	6133	1.93991
chr1	6133	6140	1.66278
chr1	6140	6147	1.38565
chr1	6147	6148	1.10852
chr1	6148	6151	0.55426
chr1	6151	6171	0.831391
chr1	6171	6187	0.27713
chr1	6187	6193	0.55426
chr1	6193	6194	0.831391
chr1	6194	6208	0.55426
chr1	6208	6215	0.831391
chr1	6215	6217	1.10852
chr1	6217	6223	1.38565
chr1	6223	6231	1.66278
chr1	6231	6236	1.38565
chr1	6236	6252	1.10852
chr1	6252	6261	0.831391
chr1	6261	6265	0.55426
chr1	6265	6289	0.27713
chr1	6289	6304	0.0
chr1	6304	6323	0.27713
chr1	6323	6332	0.55426
chr1	6332	6334	0.831391
chr1	6334	6339	1.10852
chr1	6339	6340	1.38565
chr1	6340	6347	1.66278
chr1	6347	6354	1.38565
chr1	6354	6363	1.66278
chr1	6363	6371	1.93991
chr1	6371	6372	2.21704
chr1	6372	6375	2.49417
chr1	6375	6378	2.21704
chr1	6378	6380	2.49417
chr1	6380	6381	2.7713
chr1	6381	6382	3.04843
chr1	6382	6383	2.7713
chr1	6383	6395	2.49417
chr1	6395	6397	2.7713
chr1	6397	6406	2.49417
chr1	6406	6407	2.21704
chr1	6407	6410	2.49417
chr1	6410	6414	2.21704
chr1	6414	6420	1.66278
chr1	6420	6422	1.10852
chr1	6422	6424	0.831391
chr1	6424	6439	0.55426
chr1	6439	6440	0.27713
chr1	6440	6444	0.55426
chr1	6444	6451	0.831391
chr1	6451	6484	0.55426
chr1	6484	6487	0.27713
chr1	6487	6528	0.0
chr1	6528	6533	0.27713
chr1	6533	6545	0.55426
chr1	6545	6571	0.831391
chr1	6571	6576	0.55426
chr1	6576	6587	0.27713
chr1	6587	6595	0.0
chr1	6595	6605	0.27713
chr1	6605	6618	0.55426
chr1	6618	6628	0.831391
chr1	6628	6639	1.10852
chr1	6639	6641	0.831391
chr1	6641	6657	0.55426
chr1	6657	6659	0.831391
chr1	6659	6670	1.10852
chr1	6670	6672	1.38565
chr1	6672	6692	1.10852
chr1	6692	6700	0.831391
chr1	6700	6702	0.55426
chr1	6702	6703	0.831391
chr1	6703	6705	0.55426
chr1	6705	6710	0.27713
chr1	6710	6726	0.831391
chr1	6726	6732	1.10852
chr1	6732	6737	1.38565
chr1	6737	6739	1.10852
chr1	6739	6746	1.38565
chr1	6746	6754	1.10852
chr1	6754	6755	0.831391
chr1	6755	6766	0.55426
chr1	6766	6770	1.10852
chr1	6770	6776	0.831391
chr1	6776	6784	0.55426
chr1	6784	6785	0.27713
chr1	6785	6789	0.55426
chr1	6789	6802	0.831391
chr1	6802	6811	0.55426
chr1	6811	6816	0.27713
chr1	6816	6817	0.55426
chr1	6817	6825	0.831391
chr1	6825	6833	1.10852
chr1	6833	6858	0.831391
chr1	6858	6859	1.10852
chr1	6859	6861	0.831391
chr1	6861	6867	0.55426
chr1	6867	6869	0.831391
chr1	6869	6884	0.55426
chr1	6884	6885	0.831391
chr1	6885	6901	1.10852
chr1	6901	6904	0.831391
chr1	6904	6910	1.10852
chr1	6910	6912	0.831391
chr1	6912	6913	1.10852
chr1	6913	6916	1.38565
chr1	6916	6928	1.66278
chr1	6928	6929	1.38565
chr1	6929	6936	1.10852
chr1	6936	6943	0.831391
chr1	6943	6951	1.10852
chr1	6951	6952	1.66278
chr1	6952	6954	1.93991
chr1	6954	6956	2.49417
chr1	6956	6957	2.7713
chr1	6957	6959	2.49417
chr1	6959	6961	3.04843
chr1	6961	6964	3.32556
chr1	6964	6967	3.60269
chr1	6967	6968	4.43408
chr1	6968	6976	4.71121
chr1	6976	6983	5.26547
chr1	6983	6994	4.98834
chr1	6994	6995	5.26547
chr1	6995	6996	4.71121
chr1	6996	6997	4.43408
chr1	6997	6998	3.60269
chr1	6998	7000	3.87982
chr1	7000	7002	3.60269
chr1	7002	7005	2.7713
chr1	7005	7007	2.49417
chr1	7007	7011	2.21704
chr1	7011	7012	1.38565
chr1	7012	7020	1.10852
chr1	7020	7038	0.55426
chr1	7038	7042	0.27713
chr1	7042	7059	0.0
chr1	7059	7060	0.27713
chr1	7060	7103	0.55426
chr1	7103	7104	0.27713
chr1	7104	7105	0.0
chr1	7105	7118	0.27713
chr1	7118	7149	0.55426
chr1	7149	7160	0.27713
chr1	7160	7162	0.55426
chr1	7162	7169	0.27713
chr1	7169	7200	0.55426
chr1	7200	7203	1.10852
chr1	7203	7214	0.831391
chr1	7214	7216	1.38565
chr1	7216	7220	1.66278
chr1	7220	7221	1.93991
chr1	7221	7222	2.21704
chr1	7222	7225	2.49417
chr1	7225	7226	3.04843
chr1	7226	7227	3.32556
chr1	7227	7232	3.60269
chr1	7232	7236	3.87982
chr1	7236	7244	4.15695
chr1	7244	7246	3.60269
chr1	7246	7249	3.87982
chr1	7249	7250	4.15695
chr1	7250	7251	4.43408
chr1	7251	7252	4.98834
chr1	7252	7253	5.26547
chr1	7253	7254	5.5426
chr1	7254	7255	6.37399
chr1	7255	7256	6.65113
chr1	7256	7257	6.92826
chr1	7257	7258	6.65113
chr1	7258	7259	6.09686
chr1	7259	7264	5.5426
chr1	7264	7265	5.26547
chr1	7265	7267	4.98834
chr1	7267	7269	4.43408
chr1	7269	7271	4.15695
chr1	7271	7276	3.87982
chr1	7276	7280	3.60269
chr1	7280	7285	3.32556
chr1	7285	7289	3.04843
chr1	7289	7290	3.32556
chr1	7290	7291	3.04843
chr1	7291	7292	2.7713
chr1	7292	7293	2.49417
chr1	7293	7295	1.93991
chr1	7295	7297	1.38565
chr1	7297	7300	0.55426
chr1	7300	7316	0.27713
chr1	7316	7323	0.831391
chr1	7323	7324	1.10852
chr1	7324	7328	1.38565
chr1	7328	7332	1.66278
chr1	7332	7333	1.93991
chr1	7333	7342	1.66278
chr1	7342	7360	1.93991
chr1	7360	7367	1.38565
chr1	7367	7372	0.831391
chr1	7372	7374	0.55426
chr1	7374	7385	0.27713
chr1	7385	7393	0.0
chr1	7393	7408	0.27713
chr1	7408	7409	0.55426
chr1	7409	7413	0.831391
chr1	7413	7437	1.10852
chr1	7437	7452	0.831391
chr1	7452	7453	0.55426
chr1	7453	7457	0.27713
chr1	7457	7465	0.0
chr1	7465	7478	0.27713
chr1	7478	7479	0.55426
chr1	7479	7489	0.831391
chr1	7489	7496	1.10852
chr1	7496	7504	1.38565
chr1	7504	7514	1.10852
chr1	7514	7516	1.38565
chr1	7516	7522	1.66278
chr1	7522	7523	1.38565
chr1	7523	7527	1.10852
chr1	7527	7533	1.38565
chr1	7533	7540	1.10852
chr1	7540	7550	0.831391
chr1	7550	7555	1.10852
chr1	7555	7570	0.55426
chr1	7570	7585	0.27713
chr1	7585	7593	0.55426
chr1	7593	7621	0.27713
chr1	7621	7629	0.55426
chr1	7629	7658	0.27713
chr1	7658	7664	0.55426
chr1	7664	7699	0.27713
chr1	7699	7701	0.0
chr1	7701	7729	0.27713
chr1	7729	7745	0.55426
chr1	7745	7750	0.27713
chr1	7750	7767	0.55426
chr1	7767	7790	0.831391
chr1	7790	7793	1.10852
chr1	7793	7796	0.831391
chr1	7796	7798	1.10852
chr1	7798	7808	1.38565
chr1	7808	7811	1.66278
chr1	7811	7817	1.38565
chr1	7817	7833	1.10852
chr1	7833	7834	1.38565
chr1	7834	7838	1.10852
chr1	7838	7840	1.38565
chr1	7840	7882	1.66278
chr1	7882	7884	1.10852
chr1	7884	7886	0.831391
chr1	7886	7887	0.55426
chr1	7887	7901	0.27713
chr1	7901	7905	0.55426
chr1	7905	7921	0.831391
chr1	7921	7941	0.55426
chr1	7941	7945	0.831391
chr1	7945	7949	0.55426
chr1	7949	7977	0.27713
chr1	7977	7985	0.55426
chr1	7985	7991	0.27713
chr1	7991	8019	1.10852
chr1	8019	8034	0.831391
chr1	8034	8042	0.0
chr1	8042	8056	0.27713
chr1	8056	8058	0.55426
chr1	8058	8059	1.10852
chr1	8059	8062	1.38565
chr1	8062	8073	1.66278
chr1	8073	8078	1.93991
chr1	8078	8083	2.21704
chr1	8083	8085	2.49417
chr1	8085	8100	2.21704
chr1	8100	8102	1.93991
chr1	8102	8103	1.38565
chr1	8103	8104	1.10852
chr1	8104	8106	1.38565
chr1	8106	8116	1.10852
chr1	8116	8122	0.831391
chr1	8122	8126	0.55426
chr1	8126	8127	0.831391
chr1	8127	8128	1.38565
chr1	8128	8129	2.21704
chr1	8129	8130	3.04843
chr1	8130	8134	3.60269
chr1	8134	8139	3.87982
chr1	8139	8145	4.15695
chr1	8145	8148	4.71121
chr1	8148	8149	4.43408
chr1	8149	8153	4.71121
chr1	8153	8155	4.98834
chr1	8155	8170	5.26547
chr1	8170	8171	4.98834
chr1	8171	8172	4.15695
chr1	8172	8177	1.93991
chr1	8177	8182	1.66278
chr1	8182	8183	1.38565
chr1	8183	8188	1.66278
chr1	8188	8189	1.38565
chr1	8189	8193	1.10852
chr1	8193	8196	0.831391
chr1	8196	8199	0.55426
chr1	8199	8226	0.27713
chr1	8226	8242	0.0
chr1	8242	8278	0.27713
chr1	8278	8286	0.55426
chr1	8286	8287	0.27713
chr1	8287	8295	0.55426
chr1	8295	8322	0.831391
chr1	8322	8325	0.55426
chr1	8325	8332	0.27713
chr1	8332	8336	0.55426
chr1	8336	8341	0.27713
chr1	8341	8344	0.55426
chr1	8344	8345	0.831391
chr1	8345	8346	1.10852
chr1	8346	8347	1.38565
chr1	8347	8350	1.66278
chr1	8350	8376	1.93991
chr1	8376	8380	1.66278
chr1	8380	8385	1.38565
chr1	8385	8388	1.10852
chr1	8388	8390	0.831391
chr1	8390	8391	0.55426
chr1	8391	8394	0.27713
chr1	8394	8406	0.0
chr1	8406	8427	0.27713
chr1	8427	8428	0.55426
chr1	8428	8449	0.831391
chr1	8449	8452	0.55426
chr1	8452	8471	0.831391
chr1	8471	8488	0.27713
chr1	8488	8489	0.55426
chr1	8489	8496	0.831391
chr1	8496	8512	0.55426
chr1	8512	8514	0.831391
chr1	8514	8521	1.10852
chr1	8521	8532	1.38565
chr1	8532	8533	1.10852
chr1	8533	8537	0.831391
chr1	8537	8541	1.10852
chr1	8541	8542	1.66278
chr1	8542	8543	2.49417
chr1	8543	8546	2.7713
chr1	8546	8549	3.04843
chr1	8549	8554	3.60269
chr1	8554	8555	4.15695
chr1	8555	8558	3.87982
chr1	8558	8559	3.60269
chr1	8559	8573	3.32556
chr1	8573	8574	3.04843
chr1	8574	8575	3.32556
chr1	8575	8581	3.60269
chr1	8581	8583	3.32556
chr1	8583	8584	3.04843
chr1	8584	8585	3.32556
chr1	8585	8588	1.93991
chr1	8588	8590	1.38565
chr1	8590	8593	1.10852
chr1	8593	8596	0.831391
chr1	8596	8599	0.55426
chr1	8599	8610	0.27713
chr1	8610	8614	0.55426
chr1	8614	8619	0.831391
chr1	8619	8627	1.10852
chr1	8627	8629	0.831391
chr1	8629	8632	1.10852
chr1	8632	8652	1.38565
chr1	8652	8654	1.66278
chr1	8654	8657	1.38565
chr1	8657	8662	1.10852
chr1	8662	8672	0.831391
chr1	8672	8676	0.55426
chr1	8676	8683	0.27713
chr1	8683	8691	0.55426
chr1	8691	8694	0.831391
chr1	8694	8696	1.10852
chr1	8696	8707	0.831391
chr1	8707	8727	1.10852
chr1	8727	8735	0.831391
chr1	8735	8737	0.55426
chr1	8737	8741	0.27713
chr1	8741	8751	0.55426
chr1	8751	8763	0.27713
chr1	8763	8764	0.55426
chr1	8764	8783	0.27713
chr1	8783	8785	0.55426
chr1	8785	8786	0.831391
chr1	8786	8804	1.10852
chr1	8804	8815	0.831391
chr1	8815	8818	0.55426
chr1	8818	8827	0.27713
chr1	8827	8836	0.0
chr1	8836	8848	0.27713
chr1	8848	8854	1.10852
chr1	8854	8855	1.38565
chr1	8855	8856	1.66278
chr1	8856	8857	2.21704
chr1	8857	8859	2.7713
chr1	8859	8880	3.04843
chr1	8880	8881	2.7713
chr1	8881	8883	3.32556
chr1	8883	8890	3.60269
chr1	8890	8891	3.32556
chr1	8891	8897	2.7713
chr1	8897	8899	2.49417
chr1	8899	8900	2.21704
chr1	8900	8901	1.66278
chr1	8901	8902	0.831391
chr1	8902	8903	1.10852
chr1	8903	8925	1.38565
chr1	8925	8933	0.55426
chr1	8933	8937	0.831391
chr1	8937	8945	1.10852
chr1	8945	8946	0.831391
chr1	8946	8958	0.55426
chr1	8958	8976	0.831391
chr1	8976	8981	0.55426
chr1	8981	9001	0.27713
chr1	9001	9002	0.831391
chr1	9002	9003	0.55426
chr1	9003	9009	0.831391
chr1	9009	9010	1.10852
chr1	9010	9022	1.38565
chr1	9022	9028	1.66278
chr1	9028	9029	1.93991
chr1	9029	9045	2.21704
chr1	9045	9053	1.66278
chr1	9053	9054	1.38565
chr1	9054	9055	1.10852
chr1	9055	9066	1.38565
chr1	9066	9069	1.10852
chr1	9069	9070	1.38565
chr1	9070	9073	1.10852
chr1	9073	9084	0.831391
chr1	9084	9086	1.38565
chr1	9086	9090	1.66278
chr1	9090	9091	1.93991
chr1	9091	9095	1.66278
chr1	9095	9096	1.93991
chr1	9096	9097	2.21704
chr1	9097	9113	1.93991
chr1	9113	9128	1.66278
chr1	9128	9130	1.10852
chr1	9130	9134	0.831391
chr1	9134	9139	0.55426
chr1	9139	9140	0.27713
chr1	9140	9152	0.0
chr1	9152	9153	0.27713
chr1	9153	9157	0.55426
chr1	9157	9180	0.831391
chr1	9180	9196	1.10852
chr1	9196	9197	0.831391
chr1	9197	9200	0.55426
chr1	9200	9202	0.27713
chr1	9202	9203	0.831391
chr1	9203	9224	1.10852
chr1	9224	9229	0.831391
chr1	9229	9233	1.10852
chr1	9233	9246	1.38565
chr1	9246	9247	1.10852
chr1	9247	9267	0.831391
chr1	9267	9269	1.10852
chr1	9269	9272	1.38565
chr1	9272	9274	2.21704
chr1	9274	9275	3.32556
chr1	9275	9277	3.04843
chr1	9277	9311	3.32556
chr1	9311	9313	3.04843
chr1	9313	9316	2.7713
chr1	9316	9317	1.93991
chr1	9317	9318	1.66278
chr1	9318	9321	0.55426
chr1	9321	9323	0.27713
chr1	9323	9324	0.0
chr1	9324	9344	0.27713
chr1	9344	9353	0.55426
chr1	9353	9367	0.831391
chr1	9367	9388	0.55426
chr1	9388	9393	0.27713
chr1	9393	9396	0.55426
chr1	9396	9397	0.831391
chr1	9397	9423	0.55426
chr1	9423	9434	0.831391
chr1	9434	9437	1.10852
chr1	9437	9440	0.831391
chr1	9440	9449	0.55426
chr1	9449	9450	0.831391
chr1	9450	9453	1.10852
chr1	9453	9462	1.38565
chr1	9462	9467	1.66278
chr1	9467	9475	1.38565
chr1	9475	9478	1.66278
chr1	9478	9493	1.38565
chr1	9493	9494	1.10852
chr1	9494	9497	0.831391
chr1	9497	9513	0.55426
chr1	9513	9519	0.831391
chr1	9519	9530	0.55426
chr1	9530	9531	0.831391
chr1	9531	9549	1.10852
chr1	9549	9550	0.831391
chr1	9550	9552	0.55426
chr1	9552	9574	0.831391
chr1	9574	9575	0.55426
chr1	9575	9591	0.27713
chr1	9591	9596	0.55426
chr1	9596	9599	0.27713
chr1	9599	9606	0.55426
chr1	9606	9623	0.831391
chr1	9623	9624	1.10852
chr1	9624	9625	1.38565
chr1	9625	9629	1.66278
chr1	9629	9635	2.21704
chr1	9635	9640	1.93991
chr1	9640	9643	2.21704
chr1	9643	9647	1.93991
chr1	9647	9649	2.21704
chr1	9649	9650	2.49417
chr1	9650	9654	2.21704
chr1	9654	9658	2.49417
chr1	9658	9667	2.7713
chr1	9667	9669	2.49417
chr1	9669	9673	2.21704
chr1	9673	9684	1.66278
chr1	9684	9690	1.38565
chr1	9690	9693	1.10852
chr1	9693	9697	0.831391
chr1	9697	9702	0.55426
chr1	9702	9711	0.27713
chr1	9711	9712	0.0
chr1	9712	9723	0.27713
chr1	9723	9756	0.55426
chr1	9756	9766	0.27713
chr1	9766	9768	0.0
chr1	9768	9781	0.27713
chr1	9781	9808	0.55426
chr1	9808	9812	0.27713
chr1	9812	9814	1.10852
chr1	9814	9822	1.38565
chr1	9822	9831	1.66278
chr1	9831	9848	1.93991
chr1	9848	9853	2.21704
chr1	9853	9856	1.93991
chr1	9856	9858	1.38565
chr1	9858	9866	1.10852
chr1	9866	9869	0.831391
chr1	9869	9871	0.55426
chr1	9871	9874	0.831391
chr1	9874	9877	1.10852
chr1	9877	9878	1.66278
chr1	9878	9879	1.93991
chr1	9879	9890	2.21704
chr1	9890	9892	2.49417
chr1	9892	9904	2.21704
chr1	9904	9914	2.49417
chr1	9914	9915	3.04843
chr1	9915	9918	2.7713
chr1	9918	9919	2.49417
chr1	9919	9921	2.21704
chr1	9921	9923	1.66278
chr1	9923	9931	1.38565
chr1	9931	9935	1.66278
chr1	9935	9940	1.93991
chr1	9940	9941	2.21704
chr1	9941	9942	2.49417
chr1	9942	9948	3.04843
chr1	9948	9949	2.7713
chr1	9949	9958	3.04843
chr1	9958	9963	2.49417
chr1	9963	9964	2.21704
chr1	9964	9965	2.7713
chr1	9965	9972	2.49417
chr1	9972	9976	2.21704
chr1	9976	9977	3.04843
chr1	9977	9979	2.7713
chr1	9979	9981	2.49417
chr1	9981	9985	2.7713
chr1	9985	9986	2.21704
chr1	9986	9990	1.93991
chr1	9990	9993	2.21704
chr1	9993	9994	1.93991
chr1	9994	10008	2.21704
chr1	10008	10013	1.93991
chr1	10013	10020	2.21704
chr1	10020	10025	1.38565
chr1	10025	10034	1.10852
chr1	10034	10038	0.831391
chr1	10038	10042	0.55426
chr1	10042	10057	0.27713
chr1	10057	10059	0.0
chr1	10059	10061	0.27713
chr1	10061	10062	0.831391
chr1	10062	10067	1.10852
chr1	10067	10088	1.38565
chr1	10088	10089	1.66278
chr1	10089	10100	1.93991
chr1	10100	10103	2.21704
chr1	10103	10105	1.93991
chr1	10105	10106	1.38565
chr1	10106	10111	1.10852
chr1	10111	10116	0.831391
chr1	10116	10132	1.10852
chr1	10132	10133	0.831391
chr1	10133	10143	0.55426
chr1	10143	10144	0.27713
chr1	10144	10160	0.55426
chr1	10160	10163	0.27713
chr1	10163	10164	0.55426
chr1	10164	10168	1.38565
chr1	10168	10186	1.66278
chr1	10186	10188	1.93991
chr1	10188	10199	1.66278
chr1	10199	10204	1.38565
chr1	10204	10207	1.10852
chr1	10207	10211	0.55426
chr1	10211	10229	0.27713
chr1	10229	10281	0.0
chr1	10281	10285	0.27713
chr1	10285	10291	0.55426
chr1	10291	10300	0.831391
chr1	10300	10312	1.10852
chr1	10312	10325	1.38565
chr1	10325	10329	0.831391
chr1	10329	10343	0.55426
chr1	10343	10344	0.831391
chr1	10344	10351	0.55426
chr1	10351	10352	0.831391
chr1	10352	10356	1.10852
chr1	10356	10357	0.831391
chr1	10357	10360	1.10852
chr1	10360	10373	1.38565
chr1	10373	10387	1.66278
chr1	10387	10388	1.38565
chr1	10388	10389	1.10852
chr1	10389	10395	1.38565
chr1	10395	10396	1.10852
chr1	10396	10400	0.831391
chr1	10400	10404	1.10852
chr1	10404	10414	0.831391
chr1	10414	10417	1.93991
chr1	10417	10418	1.66278
chr1	10418	10419	1.93991
chr1	10419	10420	2.21704
chr1	10420	10422	2.7713
chr1	10422	10423	3.04843
chr1	10423	10428	3.60269
chr1	10428	10431	3.87982
chr1	10431	10438	4.15695
chr1	10438	10444	4.43408
chr1	10444	10445	4.15695
chr1	10445	10457	3.87982
chr1	10457	10458	3.04843
chr1	10458	10463	2.7713
chr1	10463	10464	2.21704
chr1	10464	10466	1.93991
chr1	10466	10467	1.66278
chr1	10467	10470	1.10852
chr1	10470	10472	1.38565
chr1	10472	10481	0.831391
chr1	10481	10506	0.55426
chr1	10506	10512	0.27713
chr1	10512	10528	0.0
chr1	10528	10533	0.27713
chr1	10533	10535	0.55426
chr1	10535	10540	0.831391
chr1	10540	10543	1.10852
chr1	10543	10572	1.38565
chr1	10572	10577	1.10852
chr1	10577	10579	0.831391
chr1	10579	10584	0.55426
chr1	10584	10588	0.27713
chr1	10588	10595	0.55426
chr1	10595	10598	0.831391
chr1	10598	10602	1.10852
chr1	10602	10627	1.93991
chr1	10627	10631	1.66278
chr1	10631	10635	1.38565
chr1	10635	10639	1.66278
chr1	10639	10640	1.38565
chr1	10640	10641	1.66278
chr1	10641	10643	1.38565
chr1	10643	10646	1.10852
chr1	10646	10657	0.55426
chr1	10657	10658	0.831391
chr1	10658	10659	1.10852
chr1	10659	10661	1.38565
chr1	10661	10663	1.66278
chr1	10663	10664	1.93991
chr1	10664	10665	2.21704
chr1	10665	10670	2.49417
chr1	10670	10678	2.7713
chr1	10678	10684	2.49417
chr1	10684	10690	2.21704
chr1	10690	10692	2.7713
chr1	10692	10693	3.87982
chr1	10693	10697	4.43408
chr1	10697	10700	4.98834
chr1	10700	10702	4.71121
chr1	10702	10704	4.43408
chr1	10704	10705	5.26547
chr1	10705	10706	4.98834
chr1	10706	10707	4.71121
chr1	10707	10709	4.43408
chr1	10709	10724	4.15695
chr1	10724	10733	4.43408
chr1	10733	10734	4.15695
chr1	10734	10735	3.87982
chr1	10735	10736	3.32556
chr1	10736	10740	1.93991
chr1	10740	10741	1.66278
chr1	10741	10742	1.38565
chr1	10742	10748	1.10852
chr1	10748	10751	0.55426
chr1	10751	10756	0.27713
chr1	10756	10757	0.831391
chr1	10757	10759	1.38565
chr1	10759	10768	1.66278
chr1	10768	10773	1.38565
chr1	10773	10775	1.66278
chr1	10775	10776	1.93991
chr1	10776	10785	2.21704
chr1	10785	10796	2.49417
chr1	10796	10800	2.7713
chr1	10800	10801	2.21704
chr1	10801	10803	1.66278
chr1	10803	10817	1.38565
chr1	10817	10819	1.10852
chr1	10819	10820	0.831391
chr1	10820	10829	0.55426
chr1	10829	10840	0.27713
chr1	10840	10849	0.0
chr1	10849	10850	0.27713
chr1	10850	10851	0.831391
chr1	10851	10852	1.66278
chr1	10852	10853	2.49417
chr1	10853	10855	2.7713
chr1	10855	10856	3.04843
chr1	10856	10860	3.87982
chr1	10860	10864	4.15695
chr1	10864	10879	4.43408
chr1	10879	10880	4.15695
chr1	10880	10888	4.43408
chr1	10888	10893	4.15695
chr1	10893	10894	4.43408
chr1	10894	10895	3.87982
chr1	10895	10896	3.04843
chr1	10896	10897	2.21704
chr1	10897	10899	1.93991
chr1	10899	10900	1.10852
chr1	10900	10902	0.831391
chr1	10902	10904	1.10852
chr1	10904	10908	0.831391
chr1	10908	10934	0.55426
chr1	10934	10946	0.831391
chr1	10946	10978	0.55426
chr1	10978	10981	0.27713
chr1	10981	10998	0.0
chr1	10998	11000	0.27713
chr1	11000	11007	0.55426
chr1	11007	11012	0.831391
chr1	11012	11014	1.10852
chr1	11014	11018	1.38565
chr1	11018	11020	1.66278
chr1	11020	11042	1.93991
chr1	11042	11044	1.66278
chr1	11044	11051	1.38565
chr1	11051	11056	1.10852
chr1	11056	11058	0.831391
chr1	11058	11061	0.55426
chr1	11061	11064	0.27713
chr1	11064	11071	0.0
chr1	11071	11072	0.27713
chr1	11072	11074	0.55426
chr1	11074	11109	0.831391
chr1	11109	11110	1.10852
chr1	11110	11113	1.66278
chr1	11113	11115	1.93991
chr1	11115	11116	1.66278
chr1	11116	11118	1.38565
chr1	11118	11119	1.10852
chr1	11119	11122	1.38565
chr1	11122	11124	1.93991
chr1	11124	11126	2.21704
chr1	11126	11143	2.49417
chr1	11143	11148	2.7713
chr1	11148	11153	3.04843
chr1	11153	11157	2.21704
chr1	11157	11166	1.93991
chr1	11166	11167	1.38565
chr1	11167	11169	1.10852
chr1	11169	11177	0.831391
chr1	11177	11185	0.55426
chr1	11185	11196	0.27713
chr1	11196	11207	0.55426
chr1	11207	11219	0.27713
chr1	11219	11222	0.831391
chr1	11222	11239	1.10852
chr1	11239	11263	0.831391
chr1	11263	11266	0.27713
chr1	11266	11273	0.0
chr1	11273	11283	0.27713
chr1	11283	11311	0.55426
chr1	11311	11317	0.831391
chr1	11317	11325	0.55426
chr1	11325	11327	0.831391
chr1	11327	11355	0.55426
chr1	11355	11365	0.27713
chr1	11365	11372	0.0
chr1	11372	11378	0.27713
chr1	11378	11379	0.55426
chr1	11379	11383	0.831391
chr1	11383	11409	1.38565
chr1	11409	11422	1.10852
chr1	11422	11423	0.831391
chr1	11423	11427	0.55426
chr1	11427	11433	0.0
chr1	11433	11436	0.27713
chr1	11436	11449	0.55426
chr1	11449	11476	0.831391
chr1	11476	11479	0.55426
chr1	11479	11493	0.27713
chr1	11493	11510	0.0
chr1	11510	11511	0.27713
chr1	11511	11516	0.55426
chr1	11516	11517	0.831391
chr1	11517	11552	1.10852
chr1	11552	11554	1.66278
chr1	11554	11555	1.38565
chr1	11555	11561	1.10852
chr1	11561	11580	0.831391
chr1	11580	11581	1.10852
chr1	11581	11588	1.38565
chr1	11588	11596	1.66278
chr1	11596	11603	1.38565
chr1	11603	11606	1.10852
chr1	11606	11624	0.831391
chr1	11624	11625	0.55426
chr1	11625	11631	0.27713
chr1	11631	11636	0.0
chr1	11636	11638	0.27713
chr1	11638	11642	0.55426
chr1	11642	11644	0.831391
chr1	11644	11645	1.10852
chr1	11645	11648	1.38565
chr1	11648	11653	1.66278
chr1	11653	11655	1.93991
chr1	11655	11657	2.21704
chr1	11657	11680	2.7713
chr1	11680	11682	2.49417
chr1	11682	11686	2.21704
chr1	11686	11688	1.93991
chr1	11688	11689	1.66278
chr1	11689	11692	1.38565
chr1	11692	11699	1.10852
chr1	11699	11701	0.831391
chr1	11701	11739	0.27713
chr1	11739	11794	0.0
chr1	11794	11810	0.27713
chr1	11810	11818	0.55426
chr1	11818	11830	0.831391
chr1	11830	11838	1.10852
chr1	11838	11844	0.831391
chr1	11844	11845	1.10852
chr1	11845	11862	1.38565
chr1	11862	11865	1.10852
chr1	11865	11874	1.93991
chr1	11874	11875	1.66278
chr1	11875	11885	2.49417
chr1	11885	11888	2.7713
chr1	11888	11889	2.49417
chr1	11889	11897	2.21704
chr1	11897	11908	1.93991
chr1	11908	11919	1.10852
chr1	11919	11929	0.27713
chr1	11929	11946	0.0
chr1	11946	11978	0.27713
chr1	11978	11981	0.55426
chr1	11981	11982	0.831391
chr1	11982	11988	1.10852
chr1	11988	11994	0.831391
chr1	11994	12004	1.10852
chr1	12004	12009	1.38565
chr1	12009	12017	1.66278
chr1	12017	12018	1.93991
chr1	12018	12022	2.21704
chr1	12022	12025	1.93991
chr1	12025	12038	1.38565
chr1	12038	12042	1.10852
chr1	12042	12043	1.38565
chr1	12043	12046	1.66278
chr1	12046	12047	1.93991
chr1	12047	12048	2.21704
chr1	12048	12049	1.93991
chr1	12049	12050	2.21704
chr1	12050	12053	2.49417
chr1	12053	12061	2.21704
chr1	12061	12070	1.66278
chr1	12070	12072	1.93991
chr1	12072	12073	2.7713
chr1	12073	12074	3.04843
chr1	12074	12090	3.32556
chr1	12090	12091	3.04843
chr1	12091	12093	2.7713
chr1	12093	12094	2.49417
chr1	12094	12100	2.21704
chr1	12100	12116	1.93991
chr1	12116	12118	0.831391
chr1	12118	12119	0.55426
chr1	12119	12130	0.27713
chr1	12130	12137	0.0
chr1	12137	12138	0.27713
chr1	12138	12141	0.55426
chr1	12141	12142	0.831391
chr1	12142	12143	1.38565
chr1	12143	12145	1.66278
chr1	12145	12147	2.21704
chr1	12147	12153	2.49417
chr1	12153	12156	2.7713
chr1	12156	12166	3.04843
chr1	12166	12168	2.7713
chr1	12168	12179	3.04843
chr1	12179	12180	3.32556
chr1	12180	12183	2.7713
chr1	12183	12185	3.04843
chr1	12185	12187	2.21704
chr1	12187	12189	1.93991
chr1	12189	12190	1.66278
chr1	12190	12191	1.93991
chr1	12191	12194	1.66278
chr1	12194	12196	1.93991
chr1	12196	12206	1.66278
chr1	12206	12212	1.38565
chr1	12212	12216	1.10852
chr1	12216	12217	1.38565
chr1	12217	12223	1.66278
chr1	12223	12224	1.38565
chr1	12224	12228	1.66278
chr1	12228	12229	2.21704
chr1	12229	12230	2.49417
chr1	12230	12231	2.7713
chr1	12231	12232	3.04843
chr1	12232	12234	3.32556
chr1	12234	12235	3.60269
chr1	12235	12236	3.87982
chr1	12236	12238	3.60269
chr1	12238	12241	3.87982
chr1	12241	12243	4.43408
chr1	12243	12248	4.15695
chr1	12248	12250	4.43408
chr1	12250	12259	4.71121
chr1	12259	12260	4.43408
chr1	12260	12267	3.87982
chr1	12267	12271	3.60269
chr1	12271	12272	3.32556
chr1	12272	12273	3.04843
chr1	12273	12274	2.7713
chr1	12274	12275	2.49417
chr1	12275	12276	2.21704
chr1	12276	12278	1.93991
chr1	12278	12280	1.66278
chr1	12280	12283	1.38565
chr1	12283	12289	0.831391
chr1	12289	12291	1.10852
chr1	12291	12292	1.38565
chr1	12292	12298	1.10852
chr1	12298	12314	1.38565
chr1	12314	12316	1.10852
chr1	12316	12332	0.831391
chr1	12332	12333	1.66278
chr1	12333	12334	1.93991
chr1	12334	12335	2.7713
chr1	12335	12341	3.04843
chr1	12341	12342	3.32556
chr1	12342	12352	3.04843
chr1	12352	12364	3.32556
chr1	12364	12370	2.49417
chr1	12370	12371	2.7713
chr1	12371	12373	2.49417
chr1	12373	12376	2.7713
chr1	12376	12377	2.21704
chr1	12377	12378	1.93991
chr1	12378	12381	1.10852
chr1	12381	12382	1.38565
chr1	12382	12389	1.66278
chr1	12389	12390	1.93991
chr1	12390	12396	2.49417
chr1	12396	12398	2.21704
chr1	12398	12399	2.7713
chr1	12399	12400	3.04843
chr1	12400	12406	3.32556
chr1	12406	12413	3.60269
chr1	12413	12417	3.87982
chr1	12417	12418	3.60269
chr1	12418	12422	3.87982
chr1	12422	12423	4.15695
chr1	12423	12424	4.43408
chr1	12424	12425	4.15695
chr1	12425	12428	3.87982
chr1	12428	12430	3.60269
chr1	12430	12432	3.87982
chr1	12432	12433	4.15695
chr1	12433	12434	3.87982
chr1	12434	12437	3.32556
chr1	12437	12442	3.60269
chr1	12442	12443	3.32556
chr1	12443	12444	3.04843
chr1	12444	12449	2.49417
chr1	12449	12454	2.21704
chr1	12454	12457	1.93991
chr1	12457	12462	1.38565
chr1	12462	12465	1.10852
chr1	12465	12469	0.831391
chr1	12469	12476	0.55426
chr1	12476	12481	0.27713
chr1	12481	12489	0.0
chr1	12489	12511	0.27713
chr1	12511	12516	0.55426
chr1	12516	12517	0.831391
chr1	12517	12521	1.10852
chr1	12521	12525	1.38565
chr1	12525	12526	1.66278
chr1	12526	12533	1.93991
chr1	12533	12540	1.66278
chr1	12540	12545	1.93991
chr1	12545	12550	2.21704
chr1	12550	12551	2.49417
chr1	12551	12554	2.7713
chr1	12554	12555	2.49417
chr1	12555	12556	2.21704
chr1	12556	12559	2.49417
chr1	12559	12563	2.21704
chr1	12563	12569	1.93991
chr1	12569	12570	1.66278
chr1	12570	12583	1.38565
chr1	12583	12587	1.10852
chr1	12587	12588	1.38565
chr1	12588	12593	1.10852
chr1	12593	12595	0.831391
chr1	12595	12600	0.55426
chr1	12600	12630	0.27713
chr1	12630	12632	0.55426
chr1	12632	12638	0.831391
chr1	12638	12642	1.10852
chr1	12642	12643	1.66278
chr1	12643	12644	1.93991
chr1	12644	12645	3.04843
chr1	12645	12646	3.87982
chr1	12646	12647	4.15695
chr1	12647	12649	4.98834
chr1	12649	12650	5.26547
chr1	12650	12654	5.5426
chr1	12654	12661	5.81973
chr1	12661	12663	6.09686
chr1	12663	12665	6.37399
chr1	12665	12666	6.65113
chr1	12666	12674	6.37399
chr1	12674	12675	6.09686
chr1	12675	12676	5.81973
chr1	12676	12682	5.26547
chr1	12682	12685	4.98834
chr1	12685	12687	4.15695
chr1	12687	12688	3.87982
chr1	12688	12689	3.04843
chr1	12689	12691	2.21704
chr1	12691	12694	1.10852
chr1	12694	12697	1.38565
chr1	12697	12705	1.10852
chr1	12705	12706	0.831391
chr1	12706	12709	0.55426
chr1	12709	12710	0.27713
chr1	12710	12728	0.55426
chr1	12728	12738	0.831391
chr1	12738	12749	0.55426
chr1	12749	12754	0.831391
chr1	12754	12763	0.55426
chr1	12763	12772	0.831391
chr1	12772	12793	0.55426
chr1	12793	12795	0.27713
chr1	12795	12806	0.55426
chr1	12806	12812	0.27713
chr1	12812	12818	0.55426
chr1	12818	12836	0.831391
chr1	12836	12855	0.55426
chr1	12855	12858	0.27713
chr1	12858	12859	0.55426
chr1	12859	12861	0.831391
chr1	12861	12902	0.55426
chr1	12902	12903	0.27713
chr1	12903	12913	0.0
chr1	12913	12956	0.27713
chr1	12956	12957	0.55426
chr1	12957	12975	0.27713
chr1	12975	12993	0.55426
chr1	12993	12998	0.831391
chr1	12998	13019	0.55426
chr1	13019	13027	0.27713
chr1	13027	13036	0.55426
chr1	13036	13058	0.27713
chr1	13058	13071	0.55426
chr1	13071	13077	0.27713
chr1	13077	13102	0.55426
chr1	13102	13116	0.27713
chr1	13116	13133	0.0
chr1	13133	13170	0.27713
chr1	13170	13176	0.55426
chr1	13176	13184	0.27713
chr1	13184	13206	0.55426
chr1	13206	13212	0.831391
[truncated: 641 more rows]
