# Supplementary material for: Structural modularity of the XIST ribonucleoprotein complex
Source: Nat Commun. 2020 Dec 2;11:6163. doi: 10.1038/s41467-020-20040-3 (PMC7710737; doi:10.1038/s41467-020-20040-3)
Supplement: Supplementary file 6 — Source Data [file 41467_2020_20040_MOESM6_ESM.zip › sourcedata/fig2efgi/K562_LARP7_0_neg_XIST_1_hsXIST.bedgraph]

chr1	0	46	0.0
chr1	46	61	0.547752
chr1	61	86	0.821628
chr1	86	90	1.0955
chr1	90	104	0.547752
chr1	104	113	0.273876
chr1	113	114	0.547752
chr1	114	130	1.0955
chr1	130	134	0.821628
chr1	134	135	1.0955
chr1	135	152	1.36938
chr1	152	157	1.64326
chr1	157	158	1.36938
chr1	158	159	0.821628
chr1	159	177	1.0955
chr1	177	179	0.821628
chr1	179	196	0.547752
chr1	196	202	0.273876
chr1	202	279	0.0
chr1	279	296	0.273876
chr1	296	307	0.547752
chr1	307	311	1.0955
chr1	311	323	1.36938
chr1	323	334	1.0955
chr1	334	340	0.821628
chr1	340	342	0.547752
chr1	342	351	0.821628
chr1	351	355	0.547752
chr1	355	367	0.273876
chr1	367	368	0.547752
chr1	368	370	0.821628
chr1	370	384	1.0955
chr1	384	406	0.821628
chr1	406	407	1.0955
chr1	407	410	1.36938
chr1	410	411	1.64326
chr1	411	414	1.36938
chr1	414	426	1.0955
chr1	426	443	1.36938
chr1	443	450	1.0955
chr1	450	453	0.821628
chr1	453	496	1.0955
chr1	496	498	2.46488
chr1	498	502	3.01264
chr1	502	503	3.56039
chr1	503	504	3.83427
chr1	504	507	4.10814
chr1	507	514	4.38202
chr1	514	516	4.10814
chr1	516	522	4.38202
chr1	522	526	4.65589
chr1	526	531	4.92977
chr1	531	539	5.20365
chr1	539	540	4.92977
chr1	540	541	3.56039
chr1	541	542	3.01264
chr1	542	544	2.46488
chr1	544	545	2.19101
chr1	545	547	1.64326
chr1	547	551	1.36938
chr1	551	560	0.821628
chr1	560	566	0.547752
chr1	566	574	0.273876
chr1	574	598	0.0
chr1	598	606	0.273876
chr1	606	642	0.547752
chr1	642	650	0.273876
chr1	650	651	0.0
chr1	651	656	0.273876
chr1	656	695	0.821628
chr1	695	696	0.547752
chr1	696	700	0.821628
chr1	700	702	0.273876
chr1	702	740	0.547752
chr1	740	742	1.36938
chr1	742	749	1.0955
chr1	749	779	1.36938
chr1	779	784	1.0955
chr1	784	786	0.547752
chr1	786	793	0.821628
chr1	793	824	0.547752
chr1	824	825	0.821628
chr1	825	827	1.36938
chr1	827	830	1.0955
chr1	830	840	0.821628
chr1	840	841	1.36938
chr1	841	843	1.64326
chr1	843	846	1.91713
chr1	846	867	2.19101
chr1	867	869	1.91713
chr1	869	878	1.64326
chr1	878	884	1.91713
chr1	884	885	1.36938
chr1	885	887	1.0955
chr1	887	912	0.821628
chr1	912	913	1.0955
chr1	913	917	1.36938
chr1	917	922	1.64326
chr1	922	924	1.36938
chr1	924	928	1.64326
chr1	928	933	1.91713
chr1	933	937	1.64326
chr1	937	938	2.46488
chr1	938	949	2.73876
chr1	949	950	3.01264
chr1	950	951	3.28651
chr1	951	954	3.56039
chr1	954	955	3.28651
chr1	955	956	3.56039
chr1	956	961	3.83427
chr1	961	968	3.56039
chr1	968	969	3.83427
chr1	969	972	3.56039
chr1	972	974	3.83427
chr1	974	979	4.10814
chr1	979	981	3.83427
chr1	981	985	3.01264
chr1	985	992	3.28651
chr1	992	993	2.73876
chr1	993	994	3.56039
chr1	994	998	3.28651
chr1	998	999	2.73876
chr1	999	1001	2.19101
chr1	1001	1003	2.46488
chr1	1003	1004	2.73876
chr1	1004	1006	3.01264
chr1	1006	1012	3.28651
chr1	1012	1014	3.01264
chr1	1014	1016	3.28651
chr1	1016	1018	3.01264
chr1	1018	1025	2.73876
chr1	1025	1030	2.46488
chr1	1030	1037	2.73876
chr1	1037	1046	1.91713
chr1	1046	1048	1.64326
chr1	1048	1050	1.36938
chr1	1050	1054	1.0955
chr1	1054	1056	0.821628
chr1	1056	1060	0.547752
chr1	1060	1067	0.821628
chr1	1067	1069	1.64326
chr1	1069	1071	1.36938
chr1	1071	1072	1.64326
chr1	1072	1074	1.91713
chr1	1074	1083	2.19101
chr1	1083	1092	1.91713
chr1	1092	1093	1.64326
chr1	1093	1095	1.91713
chr1	1095	1100	2.19101
chr1	1100	1101	2.73876
chr1	1101	1102	3.83427
chr1	1102	1104	4.38202
chr1	1104	1106	4.65589
chr1	1106	1108	4.92977
chr1	1108	1109	5.20365
chr1	1109	1110	5.47752
chr1	1110	1112	4.65589
chr1	1112	1115	4.92977
chr1	1115	1116	4.65589
chr1	1116	1119	4.38202
chr1	1119	1121	4.10814
chr1	1121	1132	4.38202
chr1	1132	1134	4.92977
chr1	1134	1137	5.20365
chr1	1137	1138	5.7514
chr1	1138	1143	6.02527
chr1	1143	1144	5.20365
chr1	1144	1148	3.83427
chr1	1148	1149	3.28651
chr1	1149	1152	3.01264
chr1	1152	1153	2.73876
chr1	1153	1156	2.46488
chr1	1156	1160	2.19101
chr1	1160	1161	2.46488
chr1	1161	1165	2.73876
chr1	1165	1167	2.46488
chr1	1167	1173	2.73876
chr1	1173	1176	3.01264
chr1	1176	1178	2.46488
chr1	1178	1181	2.19101
chr1	1181	1182	1.64326
chr1	1182	1183	1.36938
chr1	1183	1203	1.0955
chr1	1203	1204	1.36938
chr1	1204	1209	1.0955
chr1	1209	1211	1.64326
chr1	1211	1216	1.36938
chr1	1216	1219	1.0955
chr1	1219	1244	1.36938
chr1	1244	1246	1.64326
chr1	1246	1247	1.36938
chr1	1247	1252	1.0955
chr1	1252	1253	0.547752
chr1	1253	1285	0.273876
chr1	1285	1286	1.0955
chr1	1286	1287	1.36938
chr1	1287	1288	1.64326
chr1	1288	1290	1.36938
chr1	1290	1326	1.64326
chr1	1326	1329	1.91713
chr1	1329	1330	0.821628
chr1	1330	1331	1.0955
chr1	1331	1332	0.821628
chr1	1332	1370	1.0955
chr1	1370	1371	0.821628
chr1	1371	1375	0.547752
chr1	1375	1377	0.273876
chr1	1377	1382	0.0
chr1	1382	1396	0.273876
chr1	1396	1403	0.547752
chr1	1403	1404	0.821628
chr1	1404	1408	1.0955
chr1	1408	1426	1.36938
chr1	1426	1434	1.0955
chr1	1434	1439	1.36938
chr1	1439	1445	1.0955
chr1	1445	1447	1.36938
chr1	1447	1478	1.0955
chr1	1478	1485	0.821628
chr1	1485	1488	0.547752
chr1	1488	1495	0.273876
chr1	1495	1507	0.0
chr1	1507	1508	0.273876
chr1	1508	1514	0.547752
chr1	1514	1519	0.821628
chr1	1519	1525	1.0955
chr1	1525	1542	1.36938
chr1	1542	1551	1.64326
chr1	1551	1552	1.36938
chr1	1552	1561	1.64326
chr1	1561	1562	1.91713
chr1	1562	1563	2.19101
chr1	1563	1568	1.91713
chr1	1568	1569	1.64326
chr1	1569	1576	1.91713
chr1	1576	1577	2.19101
chr1	1577	1579	2.46488
chr1	1579	1580	2.73876
chr1	1580	1583	3.01264
chr1	1583	1585	3.28651
chr1	1585	1587	3.01264
chr1	1587	1590	3.56039
chr1	1590	1596	4.10814
chr1	1596	1603	3.56039
chr1	1603	1604	3.28651
chr1	1604	1612	3.01264
chr1	1612	1613	3.28651
chr1	1613	1620	3.01264
chr1	1620	1621	2.73876
chr1	1621	1623	2.46488
chr1	1623	1624	2.19101
chr1	1624	1626	1.91713
chr1	1626	1631	1.64326
chr1	1631	1634	1.0955
chr1	1634	1636	0.821628
chr1	1636	1646	1.0955
chr1	1646	1654	0.821628
chr1	1654	1655	1.0955
chr1	1655	1656	1.36938
chr1	1656	1658	1.0955
chr1	1658	1668	1.36938
chr1	1668	1678	1.0955
chr1	1678	1679	0.821628
chr1	1679	1682	1.0955
chr1	1682	1683	1.64326
chr1	1683	1684	1.91713
chr1	1684	1694	2.19101
chr1	1694	1696	2.46488
chr1	1696	1698	2.73876
chr1	1698	1700	2.19101
chr1	1700	1701	2.73876
chr1	1701	1702	3.01264
chr1	1702	1704	2.73876
chr1	1704	1723	3.56039
chr1	1723	1725	3.28651
chr1	1725	1726	3.56039
chr1	1726	1727	2.73876
chr1	1727	1728	3.01264
chr1	1728	1737	2.73876
chr1	1737	1738	2.46488
chr1	1738	1740	2.73876
chr1	1740	1742	2.46488
chr1	1742	1744	2.73876
chr1	1744	1745	2.19101
chr1	1745	1748	1.91713
chr1	1748	1750	1.0955
chr1	1750	1761	1.36938
chr1	1761	1766	1.64326
chr1	1766	1768	1.91713
chr1	1768	1769	2.19101
chr1	1769	1770	1.91713
chr1	1770	1771	2.19101
chr1	1771	1773	1.91713
chr1	1773	1782	2.19101
chr1	1782	1789	1.64326
chr1	1789	1794	1.91713
chr1	1794	1798	1.64326
chr1	1798	1805	1.91713
chr1	1805	1810	1.64326
chr1	1810	1811	1.36938
chr1	1811	1814	1.0955
chr1	1814	1817	0.821628
chr1	1817	1830	0.547752
chr1	1830	1833	0.821628
chr1	1833	1841	0.547752
chr1	1841	1842	0.821628
chr1	1842	1845	0.547752
chr1	1845	1848	0.821628
chr1	1848	1856	1.0955
chr1	1856	1865	1.64326
chr1	1865	1867	1.91713
chr1	1867	1868	2.46488
chr1	1868	1870	3.01264
chr1	1870	1871	3.83427
chr1	1871	1874	5.47752
chr1	1874	1875	5.20365
chr1	1875	1877	5.47752
chr1	1877	1878	5.7514
chr1	1878	1880	6.29915
chr1	1880	1881	6.57303
chr1	1881	1885	6.8469
chr1	1885	1899	6.57303
chr1	1899	1900	6.29915
chr1	1900	1906	5.7514
chr1	1906	1907	5.47752
chr1	1907	1910	5.20365
chr1	1910	1913	4.10814
chr1	1913	1914	4.38202
chr1	1914	1921	2.19101
chr1	1921	1922	1.91713
chr1	1922	1924	1.64326
chr1	1924	1932	1.0955
chr1	1932	1936	0.821628
chr1	1936	1951	0.547752
chr1	1951	1965	0.273876
chr1	1965	2060	0.0
chr1	2060	2073	0.273876
chr1	2073	2074	0.547752
chr1	2074	2097	0.821628
chr1	2097	2103	1.0955
chr1	2103	2113	0.821628
chr1	2113	2117	0.547752
chr1	2117	2127	0.273876
chr1	2127	2141	0.547752
chr1	2141	2163	0.273876
chr1	2163	2170	0.547752
chr1	2170	2173	0.273876
chr1	2173	2179	0.547752
chr1	2179	2180	0.821628
chr1	2180	2181	1.0955
chr1	2181	2189	1.36938
chr1	2189	2201	2.19101
chr1	2201	2217	2.46488
chr1	2217	2222	2.19101
chr1	2222	2223	1.91713
chr1	2223	2233	1.36938
chr1	2233	2244	0.547752
chr1	2244	2249	0.273876
chr1	2249	2277	0.0
chr1	2277	2284	0.273876
chr1	2284	2291	0.547752
chr1	2291	2295	0.821628
chr1	2295	2299	1.0955
chr1	2299	2301	1.64326
chr1	2301	2302	1.91713
chr1	2302	2307	2.19101
chr1	2307	2315	2.46488
chr1	2315	2317	2.73876
chr1	2317	2328	2.46488
chr1	2328	2330	2.19101
chr1	2330	2335	2.46488
chr1	2335	2337	2.19101
chr1	2337	2339	1.91713
chr1	2339	2343	1.64326
chr1	2343	2346	1.0955
chr1	2346	2357	0.821628
chr1	2357	2359	1.0955
chr1	2359	2377	0.821628
chr1	2377	2392	1.0955
chr1	2392	2401	0.821628
chr1	2401	2418	0.547752
chr1	2418	2421	0.273876
chr1	2421	2440	0.0
chr1	2440	2443	0.273876
chr1	2443	2451	0.547752
chr1	2451	2455	0.821628
chr1	2455	2471	1.0955
chr1	2471	2472	1.36938
chr1	2472	2481	1.64326
chr1	2481	2484	1.0955
chr1	2484	2487	1.36938
chr1	2487	2495	1.0955
chr1	2495	2513	0.821628
chr1	2513	2527	1.64326
chr1	2527	2557	1.36938
chr1	2557	2559	0.547752
chr1	2559	2560	0.273876
chr1	2560	2596	0.0
chr1	2596	2598	0.273876
chr1	2598	2603	0.821628
chr1	2603	2615	1.0955
chr1	2615	2617	1.36938
chr1	2617	2623	1.64326
chr1	2623	2640	1.91713
chr1	2640	2641	1.64326
chr1	2641	2647	1.0955
chr1	2647	2655	0.821628
chr1	2655	2657	1.0955
chr1	2657	2661	0.821628
chr1	2661	2665	0.547752
chr1	2665	2696	0.273876
chr1	2696	2699	0.547752
chr1	2699	2725	0.273876
chr1	2725	2740	0.547752
chr1	2740	2769	0.273876
chr1	2769	2777	0.0
chr1	2777	2802	0.273876
chr1	2802	2803	0.547752
chr1	2803	2812	0.821628
chr1	2812	2814	1.0955
chr1	2814	2816	1.36938
chr1	2816	2821	1.64326
chr1	2821	2846	1.36938
chr1	2846	2847	1.0955
chr1	2847	2856	0.821628
chr1	2856	2857	0.547752
chr1	2857	2860	0.273876
chr1	2860	2880	0.0
chr1	2880	2883	0.273876
chr1	2883	2888	0.547752
chr1	2888	2895	0.821628
chr1	2895	2896	1.36938
chr1	2896	2904	1.64326
chr1	2904	2910	2.46488
chr1	2910	2924	2.73876
chr1	2924	2927	2.46488
chr1	2927	2932	2.19101
chr1	2932	2933	2.46488
chr1	2933	2936	2.19101
chr1	2936	2938	2.73876
chr1	2938	2944	2.19101
chr1	2944	2948	2.46488
chr1	2948	2951	1.64326
chr1	2951	2954	1.91713
chr1	2954	2975	1.64326
chr1	2975	2976	1.0955
chr1	2976	2978	1.64326
chr1	2978	2988	1.0955
chr1	2988	2993	0.821628
chr1	2993	2995	1.0955
chr1	2995	2998	0.821628
chr1	2998	3018	1.0955
chr1	3018	3019	1.36938
chr1	3019	3031	0.821628
chr1	3031	3034	1.0955
chr1	3034	3037	1.36938
chr1	3037	3042	1.0955
chr1	3042	3048	0.821628
chr1	3048	3056	1.0955
chr1	3056	3064	0.821628
chr1	3064	3074	1.0955
chr1	3074	3078	0.821628
chr1	3078	3087	0.547752
chr1	3087	3097	0.273876
chr1	3097	3101	0.0
chr1	3101	3111	0.547752
chr1	3111	3137	0.821628
chr1	3137	3144	1.0955
chr1	3144	3145	0.821628
chr1	3145	3155	0.547752
chr1	3155	3177	0.273876
chr1	3177	3180	0.547752
chr1	3180	3203	0.273876
chr1	3203	3219	0.547752
chr1	3219	3220	0.821628
chr1	3220	3223	1.0955
chr1	3223	3230	1.64326
chr1	3230	3238	1.91713
chr1	3238	3247	2.19101
chr1	3247	3255	1.91713
chr1	3255	3257	2.19101
chr1	3257	3258	2.46488
chr1	3258	3262	3.01264
chr1	3262	3263	2.73876
chr1	3263	3264	3.01264
chr1	3264	3265	2.73876
chr1	3265	3266	2.46488
chr1	3266	3267	2.73876
chr1	3267	3273	2.19101
chr1	3273	3281	1.91713
chr1	3281	3298	1.64326
chr1	3298	3302	1.0955
chr1	3302	3307	0.547752
chr1	3307	3308	0.273876
chr1	3308	3313	0.547752
chr1	3313	3343	0.821628
chr1	3343	3351	1.0955
chr1	3351	3354	0.821628
chr1	3354	3357	1.0955
chr1	3357	3358	0.821628
chr1	3358	3369	1.0955
chr1	3369	3373	1.36938
chr1	3373	3377	1.64326
chr1	3377	3386	1.91713
chr1	3386	3387	2.19101
chr1	3387	3391	1.91713
chr1	3391	3396	1.64326
chr1	3396	3402	1.36938
chr1	3402	3407	1.0955
chr1	3407	3416	1.64326
chr1	3416	3417	1.91713
chr1	3417	3420	1.64326
chr1	3420	3430	1.36938
chr1	3430	3449	1.0955
chr1	3449	3451	0.821628
chr1	3451	3453	0.547752
chr1	3453	3455	1.0955
chr1	3455	3456	1.36938
chr1	3456	3458	1.0955
chr1	3458	3460	1.36938
chr1	3460	3491	1.0955
chr1	3491	3496	1.36938
chr1	3496	3499	0.821628
chr1	3499	3502	0.547752
chr1	3502	3508	0.273876
chr1	3508	3512	0.547752
chr1	3512	3528	0.821628
chr1	3528	3533	1.0955
chr1	3533	3546	0.821628
chr1	3546	3551	1.0955
chr1	3551	3554	0.821628
chr1	3554	3556	1.0955
chr1	3556	3568	0.821628
chr1	3568	3571	1.0955
chr1	3571	3579	0.821628
chr1	3579	3590	1.0955
chr1	3590	3599	0.821628
chr1	3599	3611	1.0955
chr1	3611	3619	0.821628
chr1	3619	3622	1.0955
chr1	3622	3623	1.36938
chr1	3623	3628	1.0955
chr1	3628	3629	1.36938
chr1	3629	3631	1.91713
chr1	3631	3641	2.19101
chr1	3641	3643	1.91713
chr1	3643	3663	1.64326
chr1	3663	3666	1.36938
chr1	3666	3672	1.0955
chr1	3672	3690	0.273876
chr1	3690	3697	0.547752
chr1	3697	3707	0.821628
chr1	3707	3713	1.36938
chr1	3713	3718	1.64326
chr1	3718	3719	1.91713
chr1	3719	3724	1.64326
chr1	3724	3730	1.91713
chr1	3730	3731	2.19101
chr1	3731	3734	2.46488
chr1	3734	3750	2.19101
chr1	3750	3757	1.64326
chr1	3757	3762	1.36938
chr1	3762	3766	1.0955
chr1	3766	3773	0.821628
chr1	3773	3774	1.0955
chr1	3774	3784	0.821628
chr1	3784	3787	0.547752
chr1	3787	3809	0.821628
chr1	3809	3813	1.0955
chr1	3813	3817	1.36938
chr1	3817	3819	1.0955
chr1	3819	3822	1.36938
chr1	3822	3829	1.64326
chr1	3829	3841	1.36938
chr1	3841	3850	1.64326
chr1	3850	3852	1.91713
chr1	3852	3853	1.64326
chr1	3853	3856	1.36938
chr1	3856	3859	1.0955
chr1	3859	3863	1.36938
chr1	3863	3866	1.0955
chr1	3866	3875	0.821628
chr1	3875	3876	1.36938
chr1	3876	3877	1.64326
chr1	3877	3881	1.91713
chr1	3881	3885	2.19101
chr1	3885	3892	1.91713
chr1	3892	3894	2.19101
chr1	3894	3902	1.91713
chr1	3902	3909	1.64326
chr1	3909	3913	1.91713
chr1	3913	3915	2.19101
chr1	3915	3916	2.46488
chr1	3916	3919	2.73876
chr1	3919	3920	2.46488
chr1	3920	3921	2.19101
chr1	3921	3924	1.91713
chr1	3924	3936	1.64326
chr1	3936	3937	1.36938
chr1	3937	3952	1.64326
chr1	3952	3953	1.36938
chr1	3953	3959	1.0955
chr1	3959	3960	0.547752
chr1	3960	3963	0.821628
chr1	3963	3979	1.0955
chr1	3979	3981	1.36938
chr1	3981	3983	1.0955
chr1	3983	3984	1.36938
chr1	3984	4001	1.64326
chr1	4001	4004	1.36938
chr1	4004	4006	1.0955
chr1	4006	4023	0.821628
chr1	4023	4025	0.547752
chr1	4025	4027	0.821628
chr1	4027	4049	0.273876
chr1	4049	4053	0.547752
chr1	4053	4055	0.821628
chr1	4055	4058	1.0955
chr1	4058	4069	1.64326
chr1	4069	4088	1.36938
chr1	4088	4092	1.64326
chr1	4092	4097	1.36938
chr1	4097	4102	0.821628
chr1	4102	4109	0.273876
chr1	4109	4110	0.547752
chr1	4110	4132	0.821628
chr1	4132	4152	0.547752
chr1	4152	4154	0.273876
chr1	4154	4165	0.0
chr1	4165	4189	0.273876
chr1	4189	4198	0.547752
chr1	4198	4200	1.0955
chr1	4200	4202	1.64326
chr1	4202	4208	1.91713
chr1	4208	4222	1.64326
chr1	4222	4231	1.91713
chr1	4231	4233	2.19101
chr1	4233	4241	1.91713
chr1	4241	4243	1.36938
chr1	4243	4246	0.821628
chr1	4246	4252	0.547752
chr1	4252	4253	0.821628
chr1	4253	4260	1.0955
chr1	4260	4265	1.36938
chr1	4265	4266	1.64326
chr1	4266	4267	1.36938
chr1	4267	4272	1.64326
chr1	4272	4275	1.91713
chr1	4275	4281	1.64326
chr1	4281	4282	1.91713
chr1	4282	4292	1.64326
chr1	4292	4294	1.91713
chr1	4294	4295	2.19101
chr1	4295	4303	2.46488
chr1	4303	4309	2.19101
chr1	4309	4311	1.91713
chr1	4311	4316	1.64326
chr1	4316	4317	1.36938
chr1	4317	4325	1.91713
chr1	4325	4335	1.64326
chr1	4335	4338	1.36938
chr1	4338	4339	1.0955
chr1	4339	4361	0.547752
chr1	4361	4365	0.0
chr1	4365	4382	0.273876
chr1	4382	4383	0.547752
chr1	4383	4389	0.821628
chr1	4389	4390	1.0955
chr1	4390	4400	1.36938
chr1	4400	4403	1.64326
chr1	4403	4415	1.36938
chr1	4415	4423	1.91713
chr1	4423	4425	1.64326
chr1	4425	4427	1.91713
chr1	4427	4433	1.64326
chr1	4433	4434	1.36938
chr1	4434	4443	1.0955
chr1	4443	4455	0.821628
chr1	4455	4459	1.0955
chr1	4459	4469	0.547752
chr1	4469	4476	0.273876
chr1	4476	4498	0.821628
chr1	4498	4513	0.547752
chr1	4513	4518	0.273876
chr1	4518	4519	0.547752
chr1	4519	4520	0.821628
chr1	4520	4522	0.547752
chr1	4522	4524	1.0955
chr1	4524	4534	1.91713
chr1	4534	4538	2.19101
chr1	4538	4539	2.46488
chr1	4539	4561	2.73876
chr1	4561	4563	2.46488
chr1	4563	4566	2.19101
chr1	4566	4568	1.64326
chr1	4568	4577	0.821628
chr1	4577	4582	0.547752
chr1	4582	4587	0.0
chr1	4587	4591	0.273876
chr1	4591	4594	0.547752
chr1	4594	4598	0.821628
chr1	4598	4630	1.0955
chr1	4630	4634	0.821628
chr1	4634	4638	0.547752
chr1	4638	4639	0.273876
chr1	4639	4641	0.547752
chr1	4641	4660	0.273876
chr1	4660	4674	0.547752
chr1	4674	4678	0.821628
chr1	4678	4679	1.0955
chr1	4679	4683	1.64326
chr1	4683	4687	1.36938
chr1	4687	4699	1.64326
chr1	4699	4700	1.91713
chr1	4700	4704	2.19101
chr1	4704	4717	1.91713
chr1	4717	4722	1.64326
chr1	4722	4731	0.821628
chr1	4731	4733	0.547752
chr1	4733	4735	0.821628
chr1	4735	4741	1.0955
chr1	4741	4742	0.821628
chr1	4742	4744	1.0955
chr1	4744	4777	0.821628
chr1	4777	4779	0.547752
chr1	4779	4786	0.273876
chr1	4786	4844	0.0
chr1	4844	4864	0.273876
chr1	4864	4871	0.547752
chr1	4871	4877	1.0955
chr1	4877	4880	1.64326
chr1	4880	4883	1.91713
chr1	4883	4888	2.19101
chr1	4888	4904	1.91713
chr1	4904	4908	2.19101
chr1	4908	4909	1.91713
chr1	4909	4915	2.19101
chr1	4915	4921	1.64326
chr1	4921	4923	1.0955
chr1	4923	4927	0.821628
chr1	4927	4932	0.547752
chr1	4932	4937	0.821628
chr1	4937	4940	1.0955
chr1	4940	4948	1.36938
chr1	4948	4953	1.0955
chr1	4953	4957	0.821628
chr1	4957	4974	1.0955
chr1	4974	4976	1.36938
chr1	4976	4980	1.0955
chr1	4980	4984	0.821628
chr1	4984	5001	0.547752
chr1	5001	5008	0.273876
chr1	5008	5017	0.0
chr1	5017	5046	0.273876
chr1	5046	5060	0.547752
chr1	5060	5071	0.273876
chr1	5071	5089	0.547752
chr1	5089	5115	0.273876
chr1	5115	5147	0.0
chr1	5147	5150	0.273876
chr1	5150	5154	0.547752
chr1	5154	5156	0.821628
chr1	5156	5159	1.0955
chr1	5159	5172	1.64326
chr1	5172	5173	1.91713
chr1	5173	5190	2.19101
chr1	5190	5192	1.91713
chr1	5192	5194	1.64326
chr1	5194	5198	1.36938
chr1	5198	5200	1.0955
chr1	5200	5202	0.821628
chr1	5202	5218	0.547752
chr1	5218	5219	0.821628
chr1	5219	5220	1.0955
chr1	5220	5221	1.36938
chr1	5221	5226	2.46488
chr1	5226	5227	3.01264
chr1	5227	5228	4.38202
chr1	5228	5229	4.65589
chr1	5229	5230	4.92977
chr1	5230	5231	5.20365
chr1	5231	5252	5.7514
chr1	5252	5260	6.02527
chr1	5260	5261	5.7514
chr1	5261	5264	4.92977
chr1	5264	5265	4.65589
chr1	5265	5270	3.56039
chr1	5270	5271	3.01264
chr1	5271	5272	1.64326
chr1	5272	5273	1.36938
chr1	5273	5274	1.91713
chr1	5274	5281	1.0955
chr1	5281	5287	1.36938
chr1	5287	5291	1.64326
chr1	5291	5309	1.36938
chr1	5309	5315	1.0955
chr1	5315	5325	0.547752
chr1	5325	5331	0.273876
chr1	5331	5371	0.0
chr1	5371	5373	0.273876
chr1	5373	5392	0.547752
chr1	5392	5414	0.821628
chr1	5414	5415	1.0955
chr1	5415	5434	0.821628
chr1	5434	5435	1.0955
chr1	5435	5442	0.821628
chr1	5442	5446	1.0955
chr1	5446	5455	1.36938
chr1	5455	5458	1.64326
chr1	5458	5468	1.0955
chr1	5468	5469	1.36938
chr1	5469	5478	1.64326
chr1	5478	5481	1.36938
chr1	5481	5484	1.64326
chr1	5484	5485	1.36938
chr1	5485	5489	1.64326
chr1	5489	5499	1.36938
chr1	5499	5504	1.0955
chr1	5504	5512	1.36938
chr1	5512	5513	1.0955
chr1	5513	5522	0.821628
chr1	5522	5526	0.547752
chr1	5526	5529	0.821628
chr1	5529	5536	0.547752
chr1	5536	5545	1.0955
chr1	5545	5570	0.821628
chr1	5570	5577	0.547752
chr1	5577	5580	0.273876
chr1	5580	5583	0.0
chr1	5583	5584	0.273876
chr1	5584	5587	0.547752
chr1	5587	5599	0.821628
chr1	5599	5605	1.0955
chr1	5605	5607	1.36938
chr1	5607	5614	1.91713
chr1	5614	5618	2.19101
chr1	5618	5626	2.46488
chr1	5626	5627	3.28651
chr1	5627	5629	3.01264
chr1	5629	5631	3.28651
chr1	5631	5638	3.01264
chr1	5638	5640	3.28651
chr1	5640	5649	3.56039
chr1	5649	5650	3.28651
chr1	5650	5651	3.56039
chr1	5651	5654	3.28651
chr1	5654	5655	3.56039
chr1	5655	5658	3.83427
chr1	5658	5662	3.56039
chr1	5662	5670	3.28651
chr1	5670	5671	2.46488
chr1	5671	5673	2.19101
chr1	5673	5682	1.91713
chr1	5682	5683	1.64326
chr1	5683	5684	1.91713
chr1	5684	5694	1.0955
chr1	5694	5698	1.36938
chr1	5698	5699	1.0955
chr1	5699	5726	0.821628
chr1	5726	5738	0.547752
chr1	5738	5739	0.273876
chr1	5739	5784	0.0
chr1	5784	5792	0.273876
chr1	5792	5793	0.547752
chr1	5793	5804	0.821628
chr1	5804	5823	0.547752
chr1	5823	5826	0.821628
chr1	5826	5835	1.36938
chr1	5835	5837	1.0955
chr1	5837	5857	0.821628
chr1	5857	5867	1.0955
chr1	5867	5870	0.821628
chr1	5870	5885	0.273876
chr1	5885	5886	0.547752
chr1	5886	5900	0.821628
chr1	5900	5915	0.547752
chr1	5915	5920	0.821628
chr1	5920	5926	1.0955
chr1	5926	5929	1.36938
chr1	5929	5950	0.821628
chr1	5950	5953	0.547752
chr1	5953	5964	0.273876
chr1	5964	5965	0.0
chr1	5965	5966	0.273876
chr1	5966	5972	0.547752
chr1	5972	6002	0.821628
chr1	6002	6009	1.0955
chr1	6009	6010	0.821628
chr1	6010	6016	0.547752
chr1	6016	6019	0.273876
chr1	6019	6021	0.0
chr1	6021	6023	0.273876
chr1	6023	6029	0.547752
chr1	6029	6047	0.821628
chr1	6047	6053	0.547752
chr1	6053	6067	0.821628
chr1	6067	6071	0.547752
chr1	6071	6085	0.821628
chr1	6085	6086	1.0955
chr1	6086	6087	1.64326
chr1	6087	6094	2.19101
chr1	6094	6104	2.46488
chr1	6104	6105	2.73876
chr1	6105	6114	3.28651
chr1	6114	6117	3.01264
chr1	6117	6129	2.73876
chr1	6129	6130	2.46488
chr1	6130	6131	1.91713
chr1	6131	6132	1.36938
chr1	6132	6137	1.64326
chr1	6137	6139	1.36938
chr1	6139	6147	1.0955
chr1	6147	6176	0.547752
chr1	6176	6177	0.273876
chr1	6177	6183	0.0
chr1	6183	6184	0.273876
chr1	6184	6207	0.547752
chr1	6207	6215	0.821628
chr1	6215	6223	1.0955
chr1	6223	6224	1.36938
chr1	6224	6227	1.64326
chr1	6227	6228	1.36938
chr1	6228	6232	1.0955
chr1	6232	6251	1.36938
chr1	6251	6258	1.0955
chr1	6258	6265	0.821628
chr1	6265	6268	0.547752
chr1	6268	6269	0.0
chr1	6269	6284	0.273876
chr1	6284	6306	0.547752
chr1	6306	6311	0.821628
chr1	6311	6312	1.0955
chr1	6312	6328	0.821628
chr1	6328	6334	0.547752
chr1	6334	6336	0.821628
chr1	6336	6337	1.0955
chr1	6337	6341	1.36938
chr1	6341	6342	1.0955
chr1	6342	6343	1.36938
chr1	6343	6348	1.64326
chr1	6348	6350	1.91713
chr1	6350	6356	1.64326
chr1	6356	6368	1.36938
chr1	6368	6370	1.64326
chr1	6370	6372	1.91713
chr1	6372	6375	2.19101
chr1	6375	6377	2.73876
chr1	6377	6380	2.46488
chr1	6380	6381	2.19101
chr1	6381	6383	1.91713
chr1	6383	6388	2.19101
chr1	6388	6392	1.91713
chr1	6392	6406	1.64326
chr1	6406	6408	1.36938
chr1	6408	6412	1.64326
chr1	6412	6414	1.91713
chr1	6414	6418	1.36938
chr1	6418	6420	1.0955
chr1	6420	6427	0.821628
chr1	6427	6456	0.547752
chr1	6456	6528	0.0
chr1	6528	6529	0.273876
chr1	6529	6565	0.821628
chr1	6565	6567	1.0955
chr1	6567	6569	1.36938
chr1	6569	6571	1.64326
chr1	6571	6573	1.36938
chr1	6573	6609	0.821628
chr1	6609	6611	0.547752
chr1	6611	6613	0.273876
chr1	6613	6616	0.0
chr1	6616	6619	0.273876
chr1	6619	6622	0.547752
chr1	6622	6628	1.0955
chr1	6628	6629	1.36938
chr1	6629	6630	1.64326
chr1	6630	6638	1.91713
chr1	6638	6655	2.19101
chr1	6655	6660	2.46488
chr1	6660	6662	2.19101
chr1	6662	6663	2.46488
chr1	6663	6666	2.19101
chr1	6666	6668	1.91713
chr1	6668	6672	2.19101
chr1	6672	6673	1.64326
chr1	6673	6682	1.36938
chr1	6682	6705	1.0955
chr1	6705	6709	0.821628
chr1	6709	6710	1.0955
chr1	6710	6712	0.547752
chr1	6712	6731	0.821628
chr1	6731	6742	1.0955
chr1	6742	6751	0.821628
chr1	6751	6755	0.547752
chr1	6755	6772	0.273876
chr1	6772	6775	0.547752
chr1	6775	6816	0.273876
chr1	6816	6843	0.0
chr1	6843	6881	0.273876
chr1	6881	6883	0.547752
chr1	6883	6886	0.821628
chr1	6886	6898	0.547752
chr1	6898	6912	0.821628
chr1	6912	6924	1.0955
chr1	6924	6927	0.821628
chr1	6927	6931	0.547752
chr1	6931	6937	0.821628
chr1	6937	6942	0.547752
chr1	6942	6951	0.273876
chr1	6951	6953	0.547752
chr1	6953	6959	1.0955
chr1	6959	6960	1.64326
chr1	6960	6962	1.91713
chr1	6962	6967	2.19101
chr1	6967	6972	3.01264
chr1	6972	6975	3.28651
chr1	6975	6990	3.01264
chr1	6990	6993	3.28651
chr1	6993	6995	3.83427
chr1	6995	6996	3.56039
chr1	6996	6997	3.83427
chr1	6997	7002	3.28651
chr1	7002	7006	2.46488
chr1	7006	7011	2.19101
chr1	7011	7015	1.36938
chr1	7015	7018	1.0955
chr1	7018	7022	1.36938
chr1	7022	7024	1.64326
chr1	7024	7034	1.36938
chr1	7034	7037	1.0955
chr1	7037	7040	0.821628
chr1	7040	7061	0.547752
chr1	7061	7066	0.273876
chr1	7066	7067	0.0
chr1	7067	7073	0.273876
chr1	7073	7098	0.547752
chr1	7098	7111	0.821628
chr1	7111	7117	0.547752
chr1	7117	7141	0.273876
chr1	7141	7174	0.0
chr1	7174	7191	0.273876
chr1	7191	7200	0.547752
chr1	7200	7203	0.821628
chr1	7203	7209	1.0955
chr1	7209	7210	1.91713
chr1	7210	7214	2.19101
chr1	7214	7215	3.01264
chr1	7215	7217	2.73876
chr1	7217	7222	3.01264
chr1	7222	7223	3.28651
chr1	7223	7225	3.56039
chr1	7225	7226	3.83427
chr1	7226	7233	4.38202
chr1	7233	7235	4.65589
chr1	7235	7245	4.38202
chr1	7245	7250	3.83427
chr1	7250	7253	4.38202
chr1	7253	7254	3.56039
chr1	7254	7258	3.28651
chr1	7258	7261	2.46488
chr1	7261	7265	2.19101
chr1	7265	7267	1.64326
chr1	7267	7269	1.0955
chr1	7269	7277	0.821628
chr1	7277	7293	0.547752
chr1	7293	7308	0.273876
chr1	7308	7316	0.547752
chr1	7316	7320	0.821628
chr1	7320	7323	1.0955
chr1	7323	7336	1.36938
chr1	7336	7343	1.0955
chr1	7343	7351	1.64326
chr1	7351	7360	1.36938
chr1	7360	7364	1.0955
chr1	7364	7367	0.821628
chr1	7367	7387	0.547752
chr1	7387	7389	0.273876
chr1	7389	7408	0.547752
chr1	7408	7410	0.821628
chr1	7410	7411	1.0955
chr1	7411	7417	1.36938
chr1	7417	7428	1.91713
chr1	7428	7429	2.19101
chr1	7429	7431	2.46488
chr1	7431	7449	1.91713
chr1	7449	7452	2.19101
chr1	7452	7453	1.91713
chr1	7453	7455	1.64326
chr1	7455	7458	1.36938
chr1	7458	7461	1.64326
chr1	7461	7472	1.36938
chr1	7472	7473	1.0955
chr1	7473	7478	0.821628
chr1	7478	7483	1.0955
chr1	7483	7490	1.36938
chr1	7490	7495	1.64326
chr1	7495	7496	1.36938
chr1	7496	7504	1.64326
chr1	7504	7511	1.36938
chr1	7511	7512	1.64326
chr1	7512	7515	1.91713
chr1	7515	7517	2.19101
chr1	7517	7518	2.46488
chr1	7518	7527	2.73876
chr1	7527	7528	2.46488
chr1	7528	7534	2.73876
chr1	7534	7537	2.46488
chr1	7537	7540	2.19101
chr1	7540	7548	1.91713
chr1	7548	7554	2.19101
chr1	7554	7555	1.64326
chr1	7555	7561	1.36938
chr1	7561	7562	1.0955
chr1	7562	7566	0.821628
chr1	7566	7569	0.547752
chr1	7569	7570	0.821628
chr1	7570	7572	1.0955
chr1	7572	7581	0.821628
chr1	7581	7583	1.0955
chr1	7583	7587	1.36938
chr1	7587	7588	1.64326
chr1	7588	7591	1.91713
chr1	7591	7610	1.64326
chr1	7610	7613	1.36938
chr1	7613	7620	1.0955
chr1	7620	7627	0.821628
chr1	7627	7631	0.547752
chr1	7631	7632	0.273876
chr1	7632	7700	0.0
chr1	7700	7701	0.547752
chr1	7701	7702	0.821628
chr1	7702	7709	1.0955
chr1	7709	7719	1.36938
chr1	7719	7724	1.64326
chr1	7724	7728	1.91713
chr1	7728	7738	2.19101
chr1	7738	7739	2.46488
chr1	7739	7743	2.19101
chr1	7743	7745	1.91713
chr1	7745	7746	1.64326
chr1	7746	7763	1.36938
chr1	7763	7768	1.0955
chr1	7768	7770	0.821628
chr1	7770	7771	1.0955
chr1	7771	7781	0.821628
chr1	7781	7795	0.547752
chr1	7795	7797	0.273876
chr1	7797	7802	0.547752
chr1	7802	7810	0.821628
chr1	7810	7814	1.0955
chr1	7814	7817	0.821628
chr1	7817	7818	0.547752
chr1	7818	7823	0.821628
chr1	7823	7832	1.0955
chr1	7832	7833	1.64326
chr1	7833	7834	2.19101
chr1	7834	7841	2.46488
chr1	7841	7845	2.73876
chr1	7845	7854	2.46488
chr1	7854	7867	2.19101
chr1	7867	7871	1.91713
chr1	7871	7872	2.19101
chr1	7872	7874	2.46488
chr1	7874	7875	2.73876
chr1	7875	7876	3.01264
chr1	7876	7877	2.46488
chr1	7877	7878	2.19101
chr1	7878	7884	1.91713
chr1	7884	7886	1.64326
chr1	7886	7898	1.36938
chr1	7898	7905	1.64326
chr1	7905	7913	2.46488
chr1	7913	7915	2.73876
chr1	7915	7918	2.19101
chr1	7918	7919	1.91713
chr1	7919	7921	1.64326
chr1	7921	7940	1.36938
chr1	7940	7942	1.64326
chr1	7942	7948	1.36938
chr1	7948	7949	1.0955
chr1	7949	7955	0.547752
chr1	7955	7982	0.273876
chr1	7982	7991	0.0
chr1	7991	8000	1.0955
chr1	8000	8030	1.91713
chr1	8030	8033	1.64326
chr1	8033	8034	1.91713
chr1	8034	8038	0.821628
chr1	8038	8042	1.0955
chr1	8042	8044	1.36938
chr1	8044	8048	0.821628
chr1	8048	8056	1.0955
chr1	8056	8058	1.36938
chr1	8058	8059	1.64326
chr1	8059	8060	1.91713
chr1	8060	8064	2.19101
chr1	8064	8065	2.46488
chr1	8065	8068	2.73876
chr1	8068	8070	3.01264
chr1	8070	8078	3.28651
chr1	8078	8082	3.56039
chr1	8082	8085	3.28651
chr1	8085	8092	3.01264
chr1	8092	8097	2.73876
chr1	8097	8100	3.01264
chr1	8100	8102	2.73876
chr1	8102	8103	2.46488
chr1	8103	8104	1.91713
chr1	8104	8108	2.19101
chr1	8108	8113	1.64326
chr1	8113	8119	1.36938
chr1	8119	8122	1.0955
chr1	8122	8126	0.821628
chr1	8126	8127	1.36938
chr1	8127	8128	1.91713
chr1	8128	8129	2.46488
chr1	8129	8130	2.73876
chr1	8130	8131	3.28651
chr1	8131	8132	3.83427
chr1	8132	8135	4.10814
chr1	8135	8140	4.38202
chr1	8140	8148	4.10814
chr1	8148	8155	3.83427
chr1	8155	8168	3.28651
chr1	8168	8170	3.56039
chr1	8170	8171	3.28651
chr1	8171	8172	2.46488
chr1	8172	8175	1.36938
chr1	8175	8176	0.821628
chr1	8176	8177	0.547752
chr1	8177	8191	0.273876
chr1	8191	8212	0.547752
chr1	8212	8235	0.273876
chr1	8235	8255	0.0
chr1	8255	8261	0.273876
chr1	8261	8264	0.547752
chr1	8264	8278	0.821628
chr1	8278	8285	1.0955
chr1	8285	8286	1.36938
chr1	8286	8296	1.64326
chr1	8296	8305	1.36938
chr1	8305	8306	1.0955
chr1	8306	8320	0.821628
chr1	8320	8328	0.547752
chr1	8328	8330	0.273876
chr1	8330	8342	0.0
chr1	8342	8343	0.547752
chr1	8343	8366	1.0955
chr1	8366	8368	1.36938
chr1	8368	8386	1.64326
chr1	8386	8387	0.821628
chr1	8387	8396	0.547752
chr1	8396	8410	0.821628
chr1	8410	8412	0.547752
chr1	8412	8440	0.273876
chr1	8440	8446	0.0
chr1	8446	8480	0.273876
chr1	8480	8488	0.547752
chr1	8488	8489	0.273876
chr1	8489	8522	0.547752
chr1	8522	8533	0.821628
chr1	8533	8541	0.547752
chr1	8541	8545	1.64326
chr1	8545	8551	1.91713
chr1	8551	8553	2.19101
chr1	8553	8562	2.46488
chr1	8562	8566	2.73876
chr1	8566	8568	2.46488
chr1	8568	8570	2.19101
chr1	8570	8579	2.73876
chr1	8579	8581	3.01264
chr1	8581	8583	3.28651
chr1	8583	8585	3.01264
chr1	8585	8589	2.19101
chr1	8589	8595	1.91713
chr1	8595	8596	1.64326
chr1	8596	8606	1.36938
chr1	8606	8614	1.0955
chr1	8614	8616	0.547752
chr1	8616	8620	0.273876
chr1	8620	8623	0.821628
chr1	8623	8625	1.0955
chr1	8625	8631	0.821628
chr1	8631	8653	1.0955
chr1	8653	8654	1.64326
chr1	8654	8656	1.91713
chr1	8656	8657	2.19101
chr1	8657	8660	2.46488
chr1	8660	8663	2.73876
chr1	8663	8667	2.19101
chr1	8667	8675	1.91713
chr1	8675	8691	1.64326
chr1	8691	8696	1.91713
chr1	8696	8698	1.36938
chr1	8698	8700	1.0955
chr1	8700	8701	0.821628
chr1	8701	8702	0.547752
chr1	8702	8704	0.821628
chr1	8704	8711	0.547752
chr1	8711	8713	1.0955
chr1	8713	8720	1.64326
chr1	8720	8724	1.91713
chr1	8724	8737	1.64326
chr1	8737	8746	1.91713
chr1	8746	8754	1.64326
chr1	8754	8757	1.0955
chr1	8757	8758	0.547752
chr1	8758	8778	0.273876
chr1	8778	8781	1.0955
chr1	8781	8790	0.821628
chr1	8790	8796	1.0955
chr1	8796	8816	1.36938
chr1	8816	8821	1.0955
chr1	8821	8834	0.547752
chr1	8834	8836	0.273876
chr1	8836	8838	1.0955
chr1	8838	8840	1.36938
chr1	8840	8841	1.0955
chr1	8841	8842	1.36938
chr1	8842	8851	1.64326
chr1	8851	8852	1.91713
chr1	8852	8855	2.19101
chr1	8855	8856	2.46488
chr1	8856	8857	3.01264
chr1	8857	8863	3.28651
chr1	8863	8875	3.56039
chr1	8875	8880	3.83427
chr1	8880	8882	3.01264
chr1	8882	8885	2.73876
chr1	8885	8886	2.46488
chr1	8886	8890	2.19101
chr1	8890	8895	1.64326
chr1	8895	8899	1.36938
chr1	8899	8900	1.0955
chr1	8900	8901	0.821628
chr1	8901	8902	0.547752
chr1	8902	8919	0.821628
chr1	8919	8920	0.547752
chr1	8920	8933	0.821628
chr1	8933	8946	1.0955
chr1	8946	8951	0.821628
chr1	8951	8964	0.547752
chr1	8964	8976	0.273876
chr1	8976	8977	0.0
chr1	8977	9000	0.273876
chr1	9000	9001	0.547752
chr1	9001	9002	1.0955
chr1	9002	9004	1.64326
chr1	9004	9007	1.91713
chr1	9007	9010	2.19101
chr1	9010	9012	2.73876
chr1	9012	9014	3.01264
chr1	9014	9021	3.28651
chr1	9021	9031	3.01264
chr1	9031	9043	3.28651
chr1	9043	9044	3.56039
chr1	9044	9045	3.28651
chr1	9045	9047	2.19101
chr1	9047	9051	1.91713
chr1	9051	9054	1.64326
chr1	9054	9056	1.0955
chr1	9056	9058	0.821628
chr1	9058	9061	0.547752
chr1	9061	9075	0.821628
chr1	9075	9081	0.547752
chr1	9081	9087	0.821628
chr1	9087	9104	0.547752
chr1	9104	9125	0.273876
chr1	9125	9146	0.0
chr1	9146	9153	0.273876
chr1	9153	9154	0.547752
chr1	9154	9161	1.0955
chr1	9161	9175	1.36938
chr1	9175	9181	1.64326
chr1	9181	9189	1.36938
chr1	9189	9196	1.0955
chr1	9196	9197	1.36938
chr1	9197	9198	1.0955
chr1	9198	9205	0.821628
chr1	9205	9208	0.547752
chr1	9208	9210	0.821628
chr1	9210	9219	1.0955
chr1	9219	9240	0.821628
chr1	9240	9251	0.547752
chr1	9251	9252	0.273876
chr1	9252	9267	0.0
chr1	9267	9269	0.547752
chr1	9269	9275	0.821628
chr1	9275	9282	1.0955
chr1	9282	9289	1.36938
chr1	9289	9311	1.64326
chr1	9311	9313	1.0955
chr1	9313	9319	0.821628
chr1	9319	9324	0.547752
chr1	9324	9333	0.273876
chr1	9333	9354	0.0
chr1	9354	9398	0.547752
chr1	9398	9401	0.0
chr1	9401	9404	0.273876
chr1	9404	9408	0.547752
chr1	9408	9411	0.821628
chr1	9411	9412	1.0955
chr1	9412	9414	1.36938
chr1	9414	9434	1.64326
chr1	9434	9439	1.91713
chr1	9439	9440	2.19101
chr1	9440	9441	2.46488
chr1	9441	9443	2.73876
chr1	9443	9445	2.46488
chr1	9445	9447	3.01264
chr1	9447	9452	2.73876
chr1	9452	9455	2.46488
chr1	9455	9458	2.19101
chr1	9458	9478	1.91713
chr1	9478	9482	1.64326
chr1	9482	9484	1.36938
chr1	9484	9485	1.0955
chr1	9485	9488	0.547752
chr1	9488	9490	0.0
chr1	9490	9502	0.273876
chr1	9502	9521	0.547752
chr1	9521	9534	0.821628
chr1	9534	9546	0.547752
chr1	9546	9551	0.273876
chr1	9551	9558	0.547752
chr1	9558	9564	0.821628
chr1	9564	9587	0.547752
chr1	9587	9595	0.821628
chr1	9595	9601	0.547752
chr1	9601	9627	0.273876
chr1	9627	9631	0.547752
chr1	9631	9648	1.0955
chr1	9648	9654	1.36938
chr1	9654	9658	1.64326
chr1	9658	9671	1.91713
chr1	9671	9673	1.64326
chr1	9673	9674	1.36938
chr1	9674	9697	0.821628
chr1	9697	9702	0.547752
chr1	9702	9712	0.273876
chr1	9712	9717	0.547752
chr1	9717	9725	0.821628
chr1	9725	9726	0.547752
chr1	9726	9756	0.821628
chr1	9756	9761	0.547752
chr1	9761	9770	0.273876
chr1	9770	9780	0.0
chr1	9780	9788	0.273876
chr1	9788	9814	0.547752
chr1	9814	9824	0.821628
chr1	9824	9832	0.547752
chr1	9832	9836	0.273876
chr1	9836	9838	0.547752
chr1	9838	9841	0.821628
chr1	9841	9858	1.0955
chr1	9858	9868	0.821628
chr1	9868	9869	1.0955
chr1	9869	9870	1.36938
chr1	9870	9872	1.64326
chr1	9872	9876	1.91713
chr1	9876	9880	2.73876
chr1	9880	9882	2.46488
chr1	9882	9885	2.19101
chr1	9885	9905	1.91713
chr1	9905	9910	2.19101
chr1	9910	9914	1.64326
chr1	9914	9916	1.36938
chr1	9916	9918	1.0955
chr1	9918	9919	1.36938
chr1	9919	9920	1.64326
chr1	9920	9922	0.821628
chr1	9922	9925	1.0955
chr1	9925	9929	1.36938
chr1	9929	9931	1.64326
chr1	9931	9940	1.91713
chr1	9940	9942	2.19101
chr1	9942	9948	2.46488
chr1	9948	9949	2.73876
chr1	9949	9955	2.46488
chr1	9955	9960	2.73876
chr1	9960	9963	2.46488
chr1	9963	9966	2.19101
chr1	9966	9968	1.91713
chr1	9968	9972	1.64326
chr1	9972	9976	1.36938
chr1	9976	9977	1.91713
chr1	9977	9986	2.19101
chr1	9986	9993	1.64326
chr1	9993	9994	1.91713
chr1	9994	9998	2.19101
chr1	9998	9999	2.46488
chr1	9999	10013	2.19101
chr1	10013	10020	2.46488
chr1	10020	10021	1.91713
chr1	10021	10036	1.64326
chr1	10036	10037	1.36938
chr1	10037	10038	1.0955
chr1	10038	10042	0.821628
chr1	10042	10049	0.547752
chr1	10049	10051	0.821628
chr1	10051	10057	1.36938
chr1	10057	10063	1.0955
chr1	10063	10075	0.821628
chr1	10075	10082	1.0955
chr1	10082	10087	1.36938
chr1	10087	10089	1.64326
chr1	10089	10095	2.19101
chr1	10095	10116	1.64326
chr1	10116	10117	1.36938
chr1	10117	10123	1.0955
chr1	10123	10133	1.36938
chr1	10133	10137	0.821628
chr1	10137	10140	0.547752
chr1	10140	10144	0.821628
chr1	10144	10145	1.0955
chr1	10145	10147	1.36938
chr1	10147	10149	1.64326
chr1	10149	10156	1.91713
chr1	10156	10158	2.19101
chr1	10158	10164	2.73876
chr1	10164	10175	2.46488
chr1	10175	10181	2.19101
chr1	10181	10184	2.46488
chr1	10184	10188	2.19101
chr1	10188	10190	1.91713
chr1	10190	10193	1.64326
chr1	10193	10200	1.36938
chr1	10200	10201	1.0955
chr1	10201	10225	0.547752
chr1	10225	10229	0.273876
chr1	10229	10234	0.0
chr1	10234	10265	0.273876
chr1	10265	10278	0.547752
chr1	10278	10279	0.273876
chr1	10279	10284	0.547752
chr1	10284	10287	0.821628
chr1	10287	10289	1.0955
chr1	10289	10302	1.64326
chr1	10302	10307	1.91713
chr1	10307	10309	2.46488
chr1	10309	10310	2.19101
chr1	10310	10320	2.46488
chr1	10320	10323	2.73876
chr1	10323	10328	2.46488
chr1	10328	10329	2.19101
chr1	10329	10331	2.46488
chr1	10331	10333	2.19101
chr1	10333	10337	1.64326
chr1	10337	10351	2.19101
chr1	10351	10354	1.64326
chr1	10354	10373	1.36938
chr1	10373	10381	1.0955
chr1	10381	10389	0.547752
chr1	10389	10394	0.273876
chr1	10394	10395	0.547752
chr1	10395	10405	0.821628
chr1	10405	10408	1.0955
chr1	10408	10414	0.821628
chr1	10414	10420	1.0955
chr1	10420	10421	1.91713
chr1	10421	10428	2.73876
chr1	10428	10437	3.01264
chr1	10437	10439	2.73876
chr1	10439	10448	2.46488
chr1	10448	10457	2.19101
chr1	10457	10463	1.91713
chr1	10463	10464	2.19101
chr1	10464	10472	0.547752
chr1	10472	10476	0.273876
chr1	10476	10494	0.547752
chr1	10494	10498	1.0955
chr1	10498	10507	1.36938
chr1	10507	10520	1.0955
chr1	10520	10535	1.36938
chr1	10535	10538	1.64326
chr1	10538	10540	1.0955
chr1	10540	10564	0.821628
chr1	10564	10579	0.273876
chr1	10579	10584	0.0
chr1	10584	10585	0.273876
chr1	10585	10592	0.821628
chr1	10592	10594	1.0955
chr1	10594	10596	1.36938
chr1	10596	10600	1.64326
chr1	10600	10602	2.19101
chr1	10602	10603	2.46488
chr1	10603	10607	3.01264
chr1	10607	10628	3.28651
chr1	10628	10636	2.19101
chr1	10636	10638	1.91713
chr1	10638	10639	1.64326
chr1	10639	10640	1.36938
chr1	10640	10644	1.64326
chr1	10644	10646	1.0955
chr1	10646	10647	0.821628
chr1	10647	10650	0.547752
chr1	10650	10658	0.273876
chr1	10658	10660	0.821628
chr1	10660	10663	1.36938
chr1	10663	10665	1.64326
chr1	10665	10684	1.91713
chr1	10684	10690	1.64326
chr1	10690	10691	1.91713
chr1	10691	10692	2.46488
chr1	10692	10693	3.56039
chr1	10693	10697	4.10814
chr1	10697	10698	4.38202
chr1	10698	10702	4.65589
chr1	10702	10703	4.10814
chr1	10703	10709	3.56039
chr1	10709	10718	3.28651
chr1	10718	10724	3.56039
chr1	10724	10734	3.83427
chr1	10734	10735	3.28651
chr1	10735	10736	2.73876
chr1	10736	10737	1.64326
chr1	10737	10741	1.36938
chr1	10741	10742	1.0955
chr1	10742	10749	0.821628
chr1	10749	10757	0.547752
chr1	10757	10768	0.821628
chr1	10768	10771	0.547752
chr1	10771	10778	0.821628
chr1	10778	10782	1.0955
chr1	10782	10784	1.36938
chr1	10784	10794	1.64326
chr1	10794	10796	1.91713
chr1	10796	10801	2.19101
chr1	10801	10806	1.91713
chr1	10806	10814	1.64326
chr1	10814	10817	1.36938
chr1	10817	10822	1.0955
chr1	10822	10828	0.821628
chr1	10828	10836	0.547752
chr1	10836	10837	0.821628
chr1	10837	10840	0.547752
chr1	10840	10850	0.273876
chr1	10850	10852	1.36938
chr1	10852	10853	1.91713
chr1	10853	10860	2.19101
chr1	10860	10879	2.73876
chr1	10879	10882	2.46488
chr1	10882	10894	2.73876
chr1	10894	10896	1.64326
chr1	10896	10897	1.0955
chr1	10897	10899	0.821628
chr1	10899	10904	1.0955
chr1	10904	10918	0.547752
chr1	10918	10925	0.821628
chr1	10925	10943	0.547752
chr1	10943	10945	0.0
chr1	10945	10964	0.273876
chr1	10964	10970	0.0
chr1	10970	10971	0.273876
chr1	10971	11000	0.821628
chr1	11000	11002	1.36938
chr1	11002	11004	1.64326
chr1	11004	11008	1.91713
chr1	11008	11011	2.19101
chr1	11011	11012	2.73876
chr1	11012	11014	3.28651
chr1	11014	11015	2.46488
chr1	11015	11019	2.73876
chr1	11019	11043	3.01264
chr1	11043	11044	3.28651
chr1	11044	11048	2.46488
chr1	11048	11051	2.73876
chr1	11051	11055	2.46488
chr1	11055	11056	1.91713
chr1	11056	11059	1.36938
chr1	11059	11063	1.0955
chr1	11063	11087	0.821628
chr1	11087	11092	0.547752
chr1	11092	11111	0.0
chr1	11111	11120	0.273876
chr1	11120	11122	0.547752
chr1	11122	11146	0.821628
chr1	11146	11153	1.0955
chr1	11153	11155	1.64326
chr1	11155	11162	1.36938
chr1	11162	11164	1.64326
chr1	11164	11166	1.36938
chr1	11166	11175	1.0955
chr1	11175	11177	1.36938
chr1	11177	11190	1.64326
chr1	11190	11193	1.36938
chr1	11193	11194	1.64326
chr1	11194	11197	1.91713
chr1	11197	11199	1.64326
chr1	11199	11206	1.36938
chr1	11206	11214	1.0955
chr1	11214	11217	0.821628
chr1	11217	11236	1.0955
chr1	11236	11238	0.821628
chr1	11238	11261	0.547752
chr1	11261	11263	0.273876
chr1	11263	11266	0.0
chr1	11266	11267	0.273876
chr1	11267	11283	1.0955
chr1	11283	11295	1.36938
chr1	11295	11310	1.64326
chr1	11310	11311	1.36938
chr1	11311	11323	0.547752
chr1	11323	11327	0.821628
chr1	11327	11362	0.547752
chr1	11362	11367	0.821628
chr1	11367	11372	0.547752
chr1	11372	11384	1.36938
chr1	11384	11385	1.64326
chr1	11385	11400	1.91713
chr1	11400	11405	2.19101
chr1	11405	11406	1.64326
chr1	11406	11409	1.36938
chr1	11409	11416	1.0955
chr1	11416	11417	0.821628
chr1	11417	11421	1.0955
chr1	11421	11424	1.36938
chr1	11424	11428	1.64326
chr1	11428	11435	1.0955
chr1	11435	11436	0.821628
chr1	11436	11442	1.0955
chr1	11442	11443	1.36938
chr1	11443	11452	1.64326
chr1	11452	11459	1.91713
chr1	11459	11465	1.64326
chr1	11465	11468	1.36938
chr1	11468	11475	1.0955
chr1	11475	11478	0.821628
chr1	11478	11485	1.0955
chr1	11485	11487	0.821628
chr1	11487	11494	0.547752
chr1	11494	11509	0.273876
chr1	11509	11511	1.0955
chr1	11511	11519	1.36938
chr1	11519	11521	1.64326
chr1	11521	11522	1.91713
chr1	11522	11525	1.64326
chr1	11525	11542	1.91713
chr1	11542	11553	2.19101
chr1	11553	11555	1.36938
chr1	11555	11557	1.0955
chr1	11557	11563	1.36938
chr1	11563	11568	0.821628
chr1	11568	11573	0.547752
chr1	11573	11574	0.821628
chr1	11574	11578	1.0955
chr1	11578	11580	1.36938
chr1	11580	11585	1.91713
chr1	11585	11589	1.64326
chr1	11589	11590	1.91713
chr1	11590	11591	2.19101
chr1	11591	11601	2.46488
chr1	11601	11603	2.19101
chr1	11603	11609	2.46488
chr1	11609	11615	2.73876
chr1	11615	11622	2.19101
chr1	11622	11624	1.91713
chr1	11624	11632	1.64326
chr1	11632	11635	0.821628
chr1	11635	11638	1.0955
chr1	11638	11643	0.821628
chr1	11643	11644	2.19101
chr1	11644	11645	2.73876
chr1	11645	11647	3.01264
chr1	11647	11649	3.28651
chr1	11649	11654	3.56039
chr1	11654	11656	3.83427
chr1	11656	11666	4.10814
chr1	11666	11667	4.38202
chr1	11667	11670	4.10814
chr1	11670	11678	3.83427
chr1	11678	11687	3.56039
chr1	11687	11688	2.46488
chr1	11688	11689	1.91713
chr1	11689	11690	1.36938
chr1	11690	11693	1.0955
chr1	11693	11698	0.821628
chr1	11698	11700	0.547752
chr1	11700	11708	0.273876
chr1	11708	11729	0.0
chr1	11729	11773	0.273876
chr1	11773	11786	0.0
chr1	11786	11801	0.273876
chr1	11801	11829	0.547752
chr1	11829	11830	0.821628
chr1	11830	11845	0.547752
chr1	11845	11865	0.273876
chr1	11865	11867	0.821628
chr1	11867	11872	1.0955
chr1	11872	11883	1.36938
chr1	11883	11893	1.64326
chr1	11893	11894	1.36938
chr1	11894	11908	1.64326
chr1	11908	11910	1.36938
chr1	11910	11911	1.0955
chr1	11911	11916	0.821628
chr1	11916	11917	0.547752
chr1	11917	11927	0.273876
chr1	11927	11939	0.0
chr1	11939	11956	0.273876
chr1	11956	11972	0.547752
chr1	11972	11973	0.821628
chr1	11973	11974	1.91713
chr1	11974	11982	2.19101
chr1	11982	11986	1.91713
chr1	11986	11995	2.46488
chr1	11995	12000	3.01264
chr1	12000	12003	2.73876
chr1	12003	12007	2.46488
chr1	12007	12008	1.91713
chr1	12008	12009	2.19101
chr1	12009	12017	2.46488
chr1	12017	12021	1.36938
chr1	12021	12030	1.64326
chr1	12030	12037	1.36938
chr1	12037	12038	1.0955
chr1	12038	12044	0.821628
chr1	12044	12048	1.0955
chr1	12048	12050	1.36938
chr1	12050	12052	1.64326
chr1	12052	12065	1.36938
chr1	12065	12072	1.0955
chr1	12072	12073	1.36938
chr1	12073	12075	1.91713
chr1	12075	12076	2.19101
chr1	12076	12088	2.46488
chr1	12088	12092	2.19101
chr1	12092	12094	1.91713
chr1	12094	12116	1.36938
chr1	12116	12119	0.547752
chr1	12119	12120	0.273876
chr1	12120	12123	0.0
chr1	12123	12131	0.273876
chr1	12131	12137	0.547752
chr1	12137	12142	1.0955
chr1	12142	12143	1.36938
chr1	12143	12145	1.91713
chr1	12145	12146	2.19101
chr1	12146	12147	2.46488
chr1	12147	12155	3.01264
chr1	12155	12158	3.28651
chr1	12158	12167	3.83427
chr1	12167	12175	3.56039
chr1	12175	12177	3.28651
chr1	12177	12178	2.73876
chr1	12178	12179	3.01264
chr1	12179	12180	3.28651
chr1	12180	12185	2.73876
chr1	12185	12187	3.01264
chr1	12187	12189	2.73876
chr1	12189	12190	2.46488
chr1	12190	12191	2.19101
chr1	12191	12193	1.64326
chr1	12193	12194	1.91713
chr1	12194	12195	2.19101
chr1	12195	12202	2.46488
chr1	12202	12204	1.91713
chr1	12204	12218	2.19101
chr1	12218	12220	2.46488
chr1	12220	12223	2.19101
chr1	12223	12224	1.91713
chr1	12224	12226	2.19101
chr1	12226	12227	2.46488
chr1	12227	12228	3.01264
chr1	12228	12229	3.56039
chr1	12229	12232	3.83427
chr1	12232	12236	4.10814
chr1	12236	12237	4.65589
chr1	12237	12239	4.38202
chr1	12239	12242	4.10814
chr1	12242	12243	3.83427
chr1	12243	12247	4.10814
chr1	12247	12248	4.65589
chr1	12248	12249	4.38202
chr1	12249	12251	4.65589
chr1	12251	12252	4.92977
chr1	12252	12257	5.20365
chr1	12257	12259	5.47752
chr1	12259	12261	5.20365
chr1	12261	12267	4.92977
chr1	12267	12269	4.65589
chr1	12269	12271	4.38202
chr1	12271	12272	4.10814
chr1	12272	12273	3.56039
chr1	12273	12274	3.28651
chr1	12274	12275	3.83427
chr1	12275	12276	3.56039
chr1	12276	12280	3.28651
chr1	12280	12282	2.46488
chr1	12282	12287	2.19101
chr1	12287	12288	2.46488
chr1	12288	12291	2.73876
chr1	12291	12295	2.46488
chr1	12295	12296	2.19101
chr1	12296	12300	1.91713
chr1	12300	12316	1.64326
chr1	12316	12318	1.36938
chr1	12318	12331	1.0955
chr1	12331	12333	0.821628
chr1	12333	12334	1.0955
chr1	12334	12336	1.36938
chr1	12336	12337	1.91713
chr1	12337	12340	2.46488
chr1	12340	12342	2.73876
chr1	12342	12343	3.01264
chr1	12343	12345	3.28651
chr1	12345	12352	3.56039
chr1	12352	12357	4.10814
chr1	12357	12368	4.38202
chr1	12368	12373	4.10814
chr1	12373	12376	4.65589
chr1	12376	12378	4.10814
chr1	12378	12381	3.83427
chr1	12381	12383	3.28651
chr1	12383	12385	3.01264
chr1	12385	12386	2.73876
chr1	12386	12387	3.28651
chr1	12387	12388	3.01264
chr1	12388	12390	2.73876
chr1	12390	12395	3.56039
chr1	12395	12396	3.83427
chr1	12396	12397	4.38202
chr1	12397	12399	4.65589
chr1	12399	12400	4.92977
chr1	12400	12401	5.20365
chr1	12401	12402	4.92977
chr1	12402	12403	5.47752
chr1	12403	12406	6.02527
chr1	12406	12413	6.57303
chr1	12413	12417	6.02527
chr1	12417	12420	5.47752
chr1	12420	12422	5.7514
chr1	12422	12424	6.02527
chr1	12424	12425	5.7514
chr1	12425	12428	6.02527
chr1	12428	12430	5.7514
chr1	12430	12434	5.20365
chr1	12434	12435	4.38202
chr1	12435	12438	3.83427
chr1	12438	12440	3.56039
chr1	12440	12441	3.28651
chr1	12441	12443	3.01264
chr1	12443	12444	2.73876
chr1	12444	12446	2.19101
chr1	12446	12449	1.36938
chr1	12449	12453	0.821628
chr1	12453	12459	1.0955
chr1	12459	12465	0.821628
chr1	12465	12469	0.547752
chr1	12469	12482	0.273876
chr1	12482	12484	0.547752
chr1	12484	12485	0.821628
chr1	12485	12487	1.0955
chr1	12487	12493	1.64326
chr1	12493	12497	1.91713
chr1	12497	12503	1.64326
chr1	12503	12505	1.91713
chr1	12505	12506	2.46488
chr1	12506	12508	3.28651
chr1	12508	12510	3.56039
chr1	12510	12511	3.83427
chr1	12511	12516	4.10814
chr1	12516	12517	4.38202
chr1	12517	12519	4.65589
chr1	12519	12526	4.92977
chr1	12526	12528	4.65589
chr1	12528	12529	4.38202
chr1	12529	12531	4.10814
chr1	12531	12537	3.56039
chr1	12537	12538	3.28651
chr1	12538	12549	3.56039
chr1	12549	12550	3.28651
chr1	12550	12552	2.73876
chr1	12552	12553	2.46488
chr1	12553	12559	2.19101
chr1	12559	12563	1.64326
chr1	12563	12576	1.36938
chr1	12576	12580	1.64326
chr1	12580	12581	1.91713
chr1	12581	12584	1.64326
chr1	12584	12588	1.91713
chr1	12588	12589	1.64326
chr1	12589	12593	1.91713
chr1	12593	12599	1.36938
chr1	12599	12608	1.0955
chr1	12608	12616	1.36938
chr1	12616	12617	1.64326
chr1	12617	12618	1.91713
chr1	12618	12619	2.46488
chr1	12619	12623	2.19101
chr1	12623	12624	1.91713
chr1	12624	12629	2.19101
chr1	12629	12633	1.91713
chr1	12633	12640	2.19101
chr1	12640	12641	2.46488
chr1	12641	12642	3.28651
chr1	12642	12643	3.56039
chr1	12643	12644	4.92977
chr1	12644	12646	5.20365
chr1	12646	12647	5.47752
[truncated: 765 more rows]
