# Supplementary material for: Structural modularity of the XIST ribonucleoprotein complex
Source: Nat Commun. 2020 Dec 2;11:6163. doi: 10.1038/s41467-020-20040-3 (PMC7710737; doi:10.1038/s41467-020-20040-3)
Supplement: Supplementary file 6 — Source Data [file 41467_2020_20040_MOESM6_ESM.zip › sourcedata/fig2efgi/K562_RBFOX2_0_neg_XIST_1_hsXIST.bedgraph]

chr1	0	42	0.0
chr1	42	44	0.180045
chr1	44	45	0.360091
chr1	45	48	0.720181
chr1	48	50	0.900226
chr1	50	62	1.08027
chr1	62	70	1.26032
chr1	70	86	1.44036
chr1	86	89	1.26032
chr1	89	90	1.08027
chr1	90	93	0.720181
chr1	93	95	0.540136
chr1	95	102	0.360091
chr1	102	105	0.540136
chr1	105	114	0.360091
chr1	114	115	0.720181
chr1	115	125	1.44036
chr1	125	134	1.62041
chr1	134	149	1.44036
chr1	149	155	1.08027
chr1	155	158	0.900226
chr1	158	169	0.360091
chr1	169	198	0.180045
chr1	198	200	0.360091
chr1	200	203	0.540136
chr1	203	205	0.720181
chr1	205	211	0.540136
chr1	211	227	0.720181
chr1	227	237	0.540136
chr1	237	239	1.08027
chr1	239	245	1.26032
chr1	245	248	1.08027
chr1	248	251	0.900226
chr1	251	255	1.08027
chr1	255	259	0.900226
chr1	259	260	1.08027
chr1	260	261	1.26032
chr1	261	262	1.44036
chr1	262	282	1.62041
chr1	282	290	0.900226
chr1	290	291	1.26032
chr1	291	294	1.62041
chr1	294	296	1.80045
chr1	296	301	1.62041
chr1	301	304	1.44036
chr1	304	305	1.26032
chr1	305	306	1.44036
chr1	306	318	2.52063
chr1	318	323	2.34059
chr1	323	325	2.52063
chr1	325	327	2.70068
chr1	327	328	2.88072
chr1	328	334	3.06077
chr1	334	335	2.70068
chr1	335	338	2.34059
chr1	338	339	1.9805
chr1	339	340	1.80045
chr1	340	341	1.44036
chr1	341	342	1.62041
chr1	342	351	1.80045
chr1	351	367	1.08027
chr1	367	369	1.26032
chr1	369	372	1.44036
chr1	372	373	1.26032
chr1	373	384	1.08027
chr1	384	400	0.720181
chr1	400	407	0.360091
chr1	407	408	0.540136
chr1	408	410	0.720181
chr1	410	412	0.540136
chr1	412	439	0.360091
chr1	439	451	0.180045
chr1	451	494	0.720181
chr1	494	495	1.08027
chr1	495	497	2.34059
chr1	497	513	2.52063
chr1	513	523	3.06077
chr1	523	529	3.24081
chr1	529	532	3.42086
chr1	532	533	3.24081
chr1	533	536	3.42086
chr1	536	539	3.24081
chr1	539	540	3.06077
chr1	540	541	1.9805
chr1	541	542	1.44036
chr1	542	549	1.26032
chr1	549	553	1.08027
chr1	553	557	0.900226
chr1	557	558	0.720181
chr1	558	560	0.360091
chr1	560	566	0.540136
chr1	566	578	0.360091
chr1	578	604	0.180045
chr1	604	624	0.540136
chr1	624	648	0.360091
chr1	648	650	0.180045
chr1	650	651	0.0
chr1	651	652	0.360091
chr1	652	682	0.720181
chr1	682	695	0.540136
chr1	695	696	0.720181
chr1	696	697	0.540136
chr1	697	698	0.360091
chr1	698	701	0.540136
chr1	701	713	0.720181
chr1	713	717	0.900226
chr1	717	728	0.720181
chr1	728	732	0.540136
chr1	732	739	0.360091
chr1	739	740	0.540136
chr1	740	742	0.900226
chr1	742	748	0.720181
chr1	748	751	0.900226
chr1	751	762	0.720181
chr1	762	771	0.900226
chr1	771	783	0.720181
chr1	783	785	0.540136
chr1	785	786	0.720181
chr1	786	793	0.900226
chr1	793	794	0.720181
chr1	794	797	0.900226
chr1	797	802	1.08027
chr1	802	805	1.26032
chr1	805	806	1.62041
chr1	806	808	1.44036
chr1	808	814	1.26032
chr1	814	821	1.08027
chr1	821	822	1.26032
chr1	822	824	1.9805
chr1	824	825	2.70068
chr1	825	827	2.88072
chr1	827	830	3.06077
chr1	830	831	3.24081
chr1	831	837	3.42086
chr1	837	838	3.24081
chr1	838	841	3.06077
chr1	841	844	3.24081
chr1	844	847	3.42086
chr1	847	849	3.24081
chr1	849	850	3.42086
chr1	850	851	3.24081
chr1	851	854	3.42086
chr1	854	859	3.24081
chr1	859	861	3.06077
chr1	861	867	2.88072
chr1	867	868	2.16054
chr1	868	869	1.9805
chr1	869	872	1.08027
chr1	872	874	0.900226
chr1	874	877	0.720181
chr1	877	883	0.540136
chr1	883	887	0.720181
chr1	887	889	0.900226
chr1	889	890	0.720181
chr1	890	894	0.900226
chr1	894	896	0.720181
chr1	896	898	0.540136
chr1	898	903	0.720181
chr1	903	904	0.900226
chr1	904	906	1.08027
chr1	906	907	1.26032
chr1	907	915	1.44036
chr1	915	917	1.62041
chr1	917	918	1.80045
chr1	918	919	1.9805
chr1	919	928	2.16054
chr1	928	932	1.9805
chr1	932	935	1.62041
chr1	935	936	1.44036
chr1	936	937	1.62041
chr1	937	938	1.9805
chr1	938	940	2.16054
chr1	940	943	1.9805
chr1	943	948	1.80045
chr1	948	950	1.62041
chr1	950	951	1.44036
chr1	951	958	1.26032
chr1	958	960	1.44036
chr1	960	963	1.26032
chr1	963	969	1.08027
chr1	969	974	1.26032
chr1	974	975	2.34059
chr1	975	977	2.16054
chr1	977	980	2.52063
chr1	980	981	2.70068
chr1	981	982	2.34059
chr1	982	983	2.16054
chr1	983	984	2.34059
chr1	984	985	2.70068
chr1	985	987	2.88072
chr1	987	993	2.70068
chr1	993	994	3.06077
chr1	994	998	3.24081
chr1	998	1003	3.42086
chr1	1003	1005	3.24081
chr1	1005	1006	3.42086
chr1	1006	1007	3.961
chr1	1007	1008	4.14104
chr1	1008	1009	4.32109
chr1	1009	1010	4.50113
chr1	1010	1013	4.86122
chr1	1013	1017	4.68118
chr1	1017	1018	4.86122
chr1	1018	1022	3.961
chr1	1022	1024	3.60091
chr1	1024	1025	3.42086
chr1	1025	1028	2.70068
chr1	1028	1036	2.34059
chr1	1036	1037	2.52063
chr1	1037	1038	2.34059
chr1	1038	1039	2.16054
chr1	1039	1040	2.34059
chr1	1040	1043	2.16054
chr1	1043	1047	1.9805
chr1	1047	1050	1.80045
chr1	1050	1051	1.62041
chr1	1051	1053	1.26032
chr1	1053	1054	1.08027
chr1	1054	1055	0.900226
chr1	1055	1058	0.720181
chr1	1058	1062	0.900226
chr1	1062	1064	0.720181
chr1	1064	1071	1.08027
chr1	1071	1074	0.900226
chr1	1074	1080	1.08027
chr1	1080	1081	1.26032
chr1	1081	1083	1.08027
chr1	1083	1084	1.26032
chr1	1084	1090	1.08027
chr1	1090	1096	1.26032
chr1	1096	1098	1.08027
chr1	1098	1100	1.26032
chr1	1100	1101	1.44036
chr1	1101	1106	1.80045
chr1	1106	1115	1.62041
chr1	1115	1119	1.80045
chr1	1119	1122	1.62041
chr1	1122	1125	1.80045
chr1	1125	1126	1.62041
chr1	1126	1130	1.44036
chr1	1130	1132	1.62041
chr1	1132	1133	1.80045
chr1	1133	1134	1.9805
chr1	1134	1135	2.16054
chr1	1135	1142	2.34059
chr1	1142	1144	2.16054
chr1	1144	1145	1.80045
chr1	1145	1148	1.62041
chr1	1148	1151	1.44036
chr1	1151	1152	1.80045
chr1	1152	1161	2.52063
chr1	1161	1163	2.70068
chr1	1163	1167	2.88072
chr1	1167	1173	2.70068
chr1	1173	1175	2.88072
chr1	1175	1178	2.52063
chr1	1178	1182	2.16054
chr1	1182	1189	2.34059
chr1	1189	1190	2.52063
chr1	1190	1196	2.34059
chr1	1196	1199	1.44036
chr1	1199	1203	1.26032
chr1	1203	1204	1.44036
chr1	1204	1205	1.62041
chr1	1205	1206	1.44036
chr1	1206	1220	1.62041
chr1	1220	1221	1.80045
chr1	1221	1224	1.44036
chr1	1224	1226	1.26032
chr1	1226	1230	1.08027
chr1	1230	1236	1.26032
chr1	1236	1242	1.08027
chr1	1242	1247	1.26032
chr1	1247	1248	1.08027
chr1	1248	1249	0.900226
chr1	1249	1250	1.08027
chr1	1250	1251	1.44036
chr1	1251	1252	1.26032
chr1	1252	1253	1.44036
chr1	1253	1255	1.62041
chr1	1255	1262	1.44036
chr1	1262	1275	1.26032
chr1	1275	1279	1.08027
chr1	1279	1285	1.26032
chr1	1285	1286	1.08027
chr1	1286	1287	0.900226
chr1	1287	1290	0.720181
chr1	1290	1293	1.08027
chr1	1293	1294	0.720181
chr1	1294	1296	0.540136
chr1	1296	1307	0.720181
chr1	1307	1310	0.900226
chr1	1310	1313	1.26032
chr1	1313	1315	1.44036
chr1	1315	1324	1.62041
chr1	1324	1325	2.16054
chr1	1325	1326	2.52063
chr1	1326	1327	2.70068
chr1	1327	1328	2.88072
chr1	1328	1331	3.24081
chr1	1331	1332	3.60091
chr1	1332	1333	3.961
chr1	1333	1335	4.14104
chr1	1335	1336	3.78095
chr1	1336	1341	4.32109
chr1	1341	1342	4.50113
chr1	1342	1343	4.68118
chr1	1343	1345	4.86122
chr1	1345	1346	5.04127
chr1	1346	1347	5.40136
chr1	1347	1348	5.76145
chr1	1348	1351	5.94149
chr1	1351	1355	5.76145
chr1	1355	1356	5.40136
chr1	1356	1359	5.22131
chr1	1359	1366	5.04127
chr1	1366	1370	4.32109
chr1	1370	1371	3.961
chr1	1371	1372	3.24081
chr1	1372	1375	3.06077
chr1	1375	1377	2.70068
chr1	1377	1378	2.52063
chr1	1378	1381	2.34059
chr1	1381	1385	1.80045
chr1	1385	1387	1.44036
chr1	1387	1390	1.08027
chr1	1390	1391	0.900226
chr1	1391	1392	0.540136
chr1	1392	1393	0.180045
chr1	1393	1406	0.0
chr1	1406	1407	0.180045
chr1	1407	1425	0.360091
chr1	1425	1427	0.540136
chr1	1427	1432	0.720181
chr1	1432	1436	0.900226
chr1	1436	1437	1.08027
chr1	1437	1438	1.26032
chr1	1438	1441	1.44036
chr1	1441	1442	1.62041
chr1	1442	1443	1.80045
chr1	1443	1449	1.9805
chr1	1449	1453	2.16054
chr1	1453	1461	2.34059
chr1	1461	1463	2.52063
chr1	1463	1469	2.70068
chr1	1469	1472	2.52063
chr1	1472	1477	2.34059
chr1	1477	1480	2.16054
chr1	1480	1482	1.9805
chr1	1482	1483	1.62041
chr1	1483	1484	1.44036
chr1	1484	1485	1.26032
chr1	1485	1487	0.900226
chr1	1487	1493	0.720181
chr1	1493	1495	0.540136
chr1	1495	1498	0.360091
chr1	1498	1525	0.180045
chr1	1525	1531	0.360091
chr1	1531	1542	0.180045
chr1	1542	1547	0.360091
chr1	1547	1552	0.540136
chr1	1552	1554	0.900226
chr1	1554	1559	1.08027
chr1	1559	1570	1.26032
chr1	1570	1579	1.08027
chr1	1579	1584	1.26032
chr1	1584	1588	1.08027
chr1	1588	1592	1.26032
chr1	1592	1593	1.44036
chr1	1593	1597	1.62041
chr1	1597	1599	1.26032
chr1	1599	1601	1.08027
chr1	1601	1603	1.26032
chr1	1603	1604	1.08027
chr1	1604	1608	1.26032
chr1	1608	1609	1.62041
chr1	1609	1613	1.80045
chr1	1613	1623	1.9805
chr1	1623	1624	1.80045
chr1	1624	1625	1.44036
chr1	1625	1627	1.62041
chr1	1627	1628	1.9805
chr1	1628	1630	2.16054
chr1	1630	1634	2.34059
chr1	1634	1636	2.52063
chr1	1636	1637	2.70068
chr1	1637	1638	2.52063
chr1	1638	1640	2.70068
chr1	1640	1641	3.06077
chr1	1641	1642	3.24081
chr1	1642	1646	3.42086
chr1	1646	1647	3.06077
chr1	1647	1648	3.24081
chr1	1648	1650	3.42086
chr1	1650	1652	3.24081
chr1	1652	1654	2.88072
chr1	1654	1656	3.06077
chr1	1656	1657	3.24081
chr1	1657	1666	2.88072
chr1	1666	1672	2.70068
chr1	1672	1675	1.9805
chr1	1675	1676	1.80045
chr1	1676	1681	1.9805
chr1	1681	1683	1.62041
chr1	1683	1686	1.44036
chr1	1686	1687	1.08027
chr1	1687	1693	1.26032
chr1	1693	1694	1.08027
chr1	1694	1698	1.44036
chr1	1698	1701	1.26032
chr1	1701	1703	1.08027
chr1	1703	1705	1.26032
chr1	1705	1709	1.44036
chr1	1709	1720	1.62041
chr1	1720	1721	1.80045
chr1	1721	1724	1.62041
chr1	1724	1725	1.80045
chr1	1725	1726	1.62041
chr1	1726	1728	1.80045
chr1	1728	1737	1.62041
chr1	1737	1748	1.08027
chr1	1748	1750	1.26032
chr1	1750	1752	1.62041
chr1	1752	1754	1.80045
chr1	1754	1761	1.62041
chr1	1761	1762	1.80045
chr1	1762	1765	2.16054
chr1	1765	1768	1.80045
chr1	1768	1771	1.9805
chr1	1771	1772	2.16054
chr1	1772	1775	2.52063
chr1	1775	1785	2.34059
chr1	1785	1786	2.52063
chr1	1786	1792	2.34059
chr1	1792	1795	2.16054
chr1	1795	1806	1.80045
chr1	1806	1807	1.62041
chr1	1807	1810	1.26032
chr1	1810	1812	1.08027
chr1	1812	1816	0.900226
chr1	1816	1817	0.540136
chr1	1817	1818	0.720181
chr1	1818	1821	0.900226
chr1	1821	1829	1.08027
chr1	1829	1830	0.900226
chr1	1830	1835	1.26032
chr1	1835	1839	1.44036
chr1	1839	1840	1.62041
chr1	1840	1841	1.80045
chr1	1841	1842	1.9805
chr1	1842	1844	2.52063
chr1	1844	1845	2.88072
chr1	1845	1847	3.06077
chr1	1847	1848	3.24081
chr1	1848	1849	3.78095
chr1	1849	1850	3.961
chr1	1850	1852	4.14104
chr1	1852	1857	4.32109
chr1	1857	1862	4.50113
chr1	1862	1863	4.14104
chr1	1863	1865	3.961
chr1	1865	1866	4.32109
chr1	1866	1867	3.961
chr1	1867	1868	4.32109
chr1	1868	1869	4.50113
chr1	1869	1870	4.86122
chr1	1870	1871	5.04127
chr1	1871	1876	5.22131
chr1	1876	1884	5.40136
chr1	1884	1885	5.22131
chr1	1885	1887	4.86122
chr1	1887	1889	4.32109
chr1	1889	1893	3.961
chr1	1893	1894	3.42086
chr1	1894	1895	2.88072
chr1	1895	1897	2.70068
chr1	1897	1908	2.34059
chr1	1908	1910	2.52063
chr1	1910	1914	1.80045
chr1	1914	1916	1.44036
chr1	1916	1921	1.08027
chr1	1921	1922	0.900226
chr1	1922	1924	1.08027
chr1	1924	1925	0.900226
chr1	1925	1936	1.08027
chr1	1936	1939	0.900226
chr1	1939	1942	0.720181
chr1	1942	1947	0.540136
chr1	1947	1950	0.360091
chr1	1950	1962	0.180045
chr1	1962	2042	0.0
chr1	2042	2058	0.180045
chr1	2058	2087	0.360091
chr1	2087	2090	0.180045
chr1	2090	2091	0.360091
chr1	2091	2099	0.180045
chr1	2099	2135	0.360091
chr1	2135	2139	0.180045
chr1	2139	2141	0.360091
chr1	2141	2144	0.540136
chr1	2144	2145	0.360091
chr1	2145	2148	0.540136
chr1	2148	2161	0.720181
chr1	2161	2167	0.540136
chr1	2167	2172	0.720181
chr1	2172	2178	0.900226
chr1	2178	2179	1.26032
chr1	2179	2180	1.62041
chr1	2180	2186	1.9805
chr1	2186	2189	1.80045
chr1	2189	2192	1.62041
chr1	2192	2199	1.44036
chr1	2199	2207	1.26032
chr1	2207	2217	1.44036
chr1	2217	2222	1.26032
chr1	2222	2223	0.900226
chr1	2223	2238	0.180045
chr1	2238	2243	0.360091
chr1	2243	2273	0.180045
chr1	2273	2274	0.540136
chr1	2274	2277	0.720181
chr1	2277	2278	1.08027
chr1	2278	2279	1.26032
chr1	2279	2281	1.44036
chr1	2281	2283	1.26032
chr1	2283	2284	1.44036
chr1	2284	2285	1.80045
chr1	2285	2288	1.9805
chr1	2288	2294	2.16054
chr1	2294	2295	2.34059
chr1	2295	2297	2.52063
chr1	2297	2301	2.88072
chr1	2301	2303	3.06077
chr1	2303	2304	3.24081
chr1	2304	2305	3.42086
chr1	2305	2306	3.24081
chr1	2306	2310	3.42086
chr1	2310	2312	3.24081
chr1	2312	2317	3.06077
chr1	2317	2319	2.88072
chr1	2319	2322	2.70068
chr1	2322	2327	2.34059
chr1	2327	2328	2.52063
chr1	2328	2329	2.34059
chr1	2329	2330	1.9805
chr1	2330	2331	1.80045
chr1	2331	2332	1.9805
chr1	2332	2335	1.80045
chr1	2335	2336	1.62041
chr1	2336	2340	1.44036
chr1	2340	2342	1.26032
chr1	2342	2346	0.900226
chr1	2346	2347	1.08027
chr1	2347	2349	0.900226
chr1	2349	2356	0.720181
chr1	2356	2359	0.900226
chr1	2359	2363	0.720181
chr1	2363	2372	0.900226
chr1	2372	2373	0.720181
chr1	2373	2374	0.900226
chr1	2374	2376	1.08027
chr1	2376	2391	0.900226
chr1	2391	2394	0.720181
chr1	2394	2401	0.900226
chr1	2401	2407	0.720181
chr1	2407	2408	1.08027
chr1	2408	2409	0.900226
chr1	2409	2418	1.08027
chr1	2418	2429	0.720181
chr1	2429	2434	0.540136
chr1	2434	2439	0.720181
chr1	2439	2440	0.540136
chr1	2440	2442	0.720181
chr1	2442	2448	0.900226
chr1	2448	2451	1.08027
chr1	2451	2452	0.900226
chr1	2452	2454	0.720181
chr1	2454	2460	0.900226
chr1	2460	2463	1.08027
chr1	2463	2468	1.26032
chr1	2468	2469	1.08027
chr1	2469	2470	1.26032
chr1	2470	2471	1.44036
chr1	2471	2472	1.62041
chr1	2472	2475	1.80045
chr1	2475	2477	1.9805
chr1	2477	2484	2.16054
chr1	2484	2485	1.9805
chr1	2485	2487	1.80045
chr1	2487	2493	1.62041
chr1	2493	2494	1.44036
chr1	2494	2497	1.26032
chr1	2497	2505	1.08027
chr1	2505	2510	0.900226
chr1	2510	2512	0.720181
chr1	2512	2513	1.08027
chr1	2513	2516	1.44036
chr1	2516	2517	1.26032
chr1	2517	2520	1.08027
chr1	2520	2522	0.900226
chr1	2522	2525	0.720181
chr1	2525	2537	0.900226
chr1	2537	2549	1.26032
chr1	2549	2551	1.08027
chr1	2551	2556	0.900226
chr1	2556	2557	1.08027
chr1	2557	2561	0.720181
chr1	2561	2562	1.08027
chr1	2562	2569	1.26032
chr1	2569	2574	1.08027
chr1	2574	2579	0.900226
chr1	2579	2582	1.08027
chr1	2582	2594	0.900226
chr1	2594	2596	1.08027
chr1	2596	2598	1.44036
chr1	2598	2603	1.62041
chr1	2603	2605	1.80045
chr1	2605	2607	1.62041
chr1	2607	2612	1.44036
chr1	2612	2613	1.62041
chr1	2613	2614	1.80045
chr1	2614	2624	1.9805
chr1	2624	2629	1.80045
chr1	2629	2635	1.9805
chr1	2635	2636	2.34059
chr1	2636	2639	2.52063
chr1	2639	2641	2.34059
chr1	2641	2642	1.9805
chr1	2642	2646	1.80045
chr1	2646	2647	1.62041
chr1	2647	2650	1.44036
chr1	2650	2657	1.26032
chr1	2657	2658	1.08027
chr1	2658	2659	0.900226
chr1	2659	2674	0.720181
chr1	2674	2680	0.540136
chr1	2680	2681	0.180045
chr1	2681	2690	0.0
chr1	2690	2703	0.180045
chr1	2703	2713	0.360091
chr1	2713	2743	0.180045
chr1	2743	2754	0.0
chr1	2754	2756	0.180045
chr1	2756	2776	0.360091
chr1	2776	2779	0.540136
chr1	2779	2781	0.900226
chr1	2781	2782	1.08027
chr1	2782	2787	1.26032
chr1	2787	2799	1.44036
chr1	2799	2800	1.26032
chr1	2800	2808	1.08027
chr1	2808	2821	1.44036
chr1	2821	2825	1.08027
chr1	2825	2827	0.900226
chr1	2827	2832	0.720181
chr1	2832	2841	0.540136
chr1	2841	2853	0.720181
chr1	2853	2860	0.360091
chr1	2860	2876	0.180045
chr1	2876	2886	0.360091
chr1	2886	2894	0.180045
chr1	2894	2896	0.360091
chr1	2896	2903	0.540136
chr1	2903	2909	0.720181
chr1	2909	2910	0.900226
chr1	2910	2918	1.08027
chr1	2918	2921	1.26032
chr1	2921	2922	1.08027
chr1	2922	2931	1.26032
chr1	2931	2932	1.62041
chr1	2932	2938	1.80045
chr1	2938	2941	1.62041
chr1	2941	2948	1.44036
chr1	2948	2954	1.26032
chr1	2954	2956	1.08027
chr1	2956	2967	1.26032
chr1	2967	2972	1.08027
chr1	2972	2975	1.44036
chr1	2975	2977	1.08027
chr1	2977	2980	0.900226
chr1	2980	2989	1.08027
chr1	2989	2997	0.900226
chr1	2997	2998	0.720181
chr1	2998	2999	0.540136
chr1	2999	3000	0.360091
chr1	3000	3009	0.540136
chr1	3009	3014	0.360091
chr1	3014	3016	0.540136
chr1	3016	3017	0.360091
chr1	3017	3019	0.540136
chr1	3019	3021	0.900226
chr1	3021	3023	1.08027
chr1	3023	3033	1.26032
chr1	3033	3036	1.44036
chr1	3036	3037	1.62041
chr1	3037	3038	1.80045
chr1	3038	3044	2.16054
chr1	3044	3045	1.9805
chr1	3045	3051	2.34059
chr1	3051	3058	2.52063
chr1	3058	3064	2.34059
chr1	3064	3066	1.9805
chr1	3066	3068	1.80045
chr1	3068	3075	1.62041
chr1	3075	3076	1.80045
chr1	3076	3077	1.9805
chr1	3077	3078	1.80045
chr1	3078	3079	1.62041
chr1	3079	3080	1.44036
chr1	3080	3081	1.08027
chr1	3081	3089	1.26032
chr1	3089	3090	1.44036
chr1	3090	3092	1.62041
chr1	3092	3093	1.80045
chr1	3093	3095	1.9805
chr1	3095	3099	2.16054
chr1	3099	3113	2.34059
chr1	3113	3120	2.16054
chr1	3120	3123	1.9805
chr1	3123	3124	1.80045
chr1	3124	3125	1.62041
chr1	3125	3126	1.80045
chr1	3126	3128	1.26032
chr1	3128	3131	1.44036
chr1	3131	3134	1.62041
chr1	3134	3136	1.44036
chr1	3136	3137	1.62041
chr1	3137	3138	1.80045
chr1	3138	3139	1.62041
chr1	3139	3147	1.26032
chr1	3147	3166	1.08027
chr1	3166	3169	0.900226
chr1	3169	3172	1.08027
chr1	3172	3175	0.900226
chr1	3175	3176	0.720181
chr1	3176	3177	0.540136
chr1	3177	3180	0.720181
chr1	3180	3181	0.540136
chr1	3181	3198	0.720181
chr1	3198	3202	0.900226
chr1	3202	3204	1.08027
chr1	3204	3206	1.26032
chr1	3206	3213	1.44036
chr1	3213	3214	1.26032
chr1	3214	3218	1.62041
chr1	3218	3219	1.9805
chr1	3219	3220	2.16054
chr1	3220	3221	2.52063
chr1	3221	3222	3.24081
chr1	3222	3223	3.60091
chr1	3223	3224	3.78095
chr1	3224	3225	4.14104
chr1	3225	3226	3.961
chr1	3226	3227	4.14104
chr1	3227	3229	4.50113
chr1	3229	3233	4.68118
chr1	3233	3236	4.86122
chr1	3236	3237	5.76145
chr1	3237	3242	5.94149
chr1	3242	3244	5.76145
chr1	3244	3247	5.94149
chr1	3247	3248	5.76145
chr1	3248	3249	5.5814
chr1	3249	3250	5.40136
chr1	3250	3251	5.04127
chr1	3251	3259	4.86122
chr1	3259	3262	4.50113
chr1	3262	3264	4.14104
chr1	3264	3265	3.961
chr1	3265	3266	3.78095
chr1	3266	3267	2.88072
chr1	3267	3268	2.70068
chr1	3268	3270	2.34059
chr1	3270	3272	2.70068
chr1	3272	3273	2.34059
chr1	3273	3274	2.16054
chr1	3274	3275	1.9805
chr1	3275	3278	2.16054
chr1	3278	3281	1.9805
chr1	3281	3289	0.900226
chr1	3289	3290	0.720181
chr1	3290	3297	0.900226
chr1	3297	3301	1.08027
chr1	3301	3306	0.900226
chr1	3306	3308	1.08027
chr1	3308	3315	1.26032
chr1	3315	3320	0.900226
chr1	3320	3321	0.720181
chr1	3321	3326	1.08027
chr1	3326	3334	1.26032
chr1	3334	3335	1.08027
chr1	3335	3337	0.900226
chr1	3337	3340	1.08027
chr1	3340	3353	0.900226
chr1	3353	3357	0.720181
chr1	3357	3358	0.900226
chr1	3358	3359	0.720181
chr1	3359	3360	0.900226
chr1	3360	3366	1.08027
chr1	3366	3367	0.900226
chr1	3367	3371	1.08027
chr1	3371	3373	0.900226
chr1	3373	3380	1.08027
chr1	3380	3391	0.900226
chr1	3391	3394	0.720181
chr1	3394	3396	0.540136
chr1	3396	3404	0.360091
chr1	3404	3411	0.180045
chr1	3411	3422	0.0
chr1	3422	3435	0.180045
chr1	3435	3440	0.360091
chr1	3440	3444	0.720181
chr1	3444	3453	0.900226
chr1	3453	3454	1.26032
chr1	3454	3455	1.44036
chr1	3455	3460	1.62041
chr1	3460	3467	1.80045
chr1	3467	3477	1.62041
chr1	3477	3480	1.80045
chr1	3480	3481	1.62041
chr1	3481	3483	1.9805
chr1	3483	3485	2.16054
chr1	3485	3489	1.80045
chr1	3489	3490	1.44036
chr1	3490	3497	1.62041
chr1	3497	3500	1.44036
chr1	3500	3510	1.26032
chr1	3510	3513	1.44036
chr1	3513	3515	1.26032
chr1	3515	3525	1.80045
chr1	3525	3528	1.44036
chr1	3528	3533	1.26032
chr1	3533	3542	0.900226
chr1	3542	3546	0.720181
chr1	3546	3558	0.540136
chr1	3558	3560	0.360091
chr1	3560	3572	0.0
chr1	3572	3573	0.180045
chr1	3573	3579	0.360091
chr1	3579	3614	0.540136
chr1	3614	3617	0.720181
chr1	3617	3618	0.540136
chr1	3618	3624	0.360091
chr1	3624	3629	0.180045
chr1	3629	3630	0.360091
chr1	3630	3632	0.540136
chr1	3632	3638	0.720181
chr1	3638	3658	0.900226
chr1	3658	3665	0.720181
chr1	3665	3672	0.540136
chr1	3672	3674	0.900226
chr1	3674	3675	1.26032
chr1	3675	3676	1.62041
chr1	3676	3682	1.44036
chr1	3682	3701	1.26032
chr1	3701	3702	1.44036
chr1	3702	3705	1.62041
chr1	3705	3708	1.80045
chr1	3708	3709	2.34059
chr1	3709	3710	2.52063
chr1	3710	3715	2.70068
chr1	3715	3716	2.52063
chr1	3716	3717	2.70068
chr1	3717	3719	2.88072
chr1	3719	3720	2.52063
chr1	3720	3721	1.9805
chr1	3721	3723	2.16054
chr1	3723	3724	2.34059
chr1	3724	3726	2.16054
chr1	3726	3730	2.34059
chr1	3730	3734	2.16054
chr1	3734	3738	2.34059
chr1	3738	3746	2.16054
chr1	3746	3749	1.9805
chr1	3749	3753	1.80045
chr1	3753	3754	1.26032
chr1	3754	3757	1.08027
chr1	3757	3762	1.26032
chr1	3762	3765	1.08027
chr1	3765	3766	1.44036
chr1	3766	3779	1.08027
chr1	3779	3785	0.900226
chr1	3785	3786	0.720181
chr1	3786	3787	0.900226
chr1	3787	3791	1.08027
chr1	3791	3792	1.26032
chr1	3792	3793	1.44036
chr1	3793	3805	1.62041
chr1	3805	3807	1.44036
chr1	3807	3808	1.08027
chr1	3808	3810	1.26032
chr1	3810	3811	1.44036
chr1	3811	3812	1.62041
chr1	3812	3829	1.80045
chr1	3829	3830	1.62041
chr1	3830	3832	1.44036
chr1	3832	3836	1.26032
chr1	3836	3837	1.08027
chr1	3837	3838	0.900226
chr1	3838	3844	0.720181
chr1	3844	3853	1.08027
chr1	3853	3854	0.900226
chr1	3854	3857	1.08027
chr1	3857	3862	1.44036
chr1	3862	3865	1.62041
chr1	3865	3869	1.80045
chr1	3869	3873	1.9805
chr1	3873	3879	2.16054
chr1	3879	3882	2.34059
chr1	3882	3887	2.70068
chr1	3887	3889	2.52063
chr1	3889	3891	2.16054
chr1	3891	3893	1.9805
chr1	3893	3898	2.16054
chr1	3898	3900	1.9805
chr1	3900	3902	1.80045
chr1	3902	3907	1.44036
chr1	3907	3909	1.26032
chr1	3909	3910	1.44036
chr1	3910	3912	1.26032
chr1	3912	3913	1.44036
chr1	3913	3916	1.62041
chr1	3916	3917	1.9805
chr1	3917	3918	2.16054
chr1	3918	3919	2.34059
chr1	3919	3923	2.52063
chr1	3923	3924	2.70068
chr1	3924	3926	2.88072
chr1	3926	3931	2.52063
chr1	3931	3936	2.70068
chr1	3936	3938	2.88072
chr1	3938	3943	3.24081
chr1	3943	3952	3.42086
chr1	3952	3954	3.60091
chr1	3954	3955	3.78095
chr1	3955	3958	4.14104
chr1	3958	3959	3.961
chr1	3959	3961	3.78095
chr1	3961	3962	3.60091
chr1	3962	3963	3.42086
chr1	3963	3964	3.24081
chr1	3964	3966	3.06077
chr1	3966	3968	3.24081
chr1	3968	3970	2.88072
chr1	3970	3979	3.06077
chr1	3979	3981	2.88072
chr1	3981	3982	2.70068
chr1	3982	3983	2.52063
chr1	3983	3985	2.16054
chr1	3985	3988	1.9805
chr1	3988	3994	1.80045
chr1	3994	3995	1.9805
chr1	3995	3997	2.16054
chr1	3997	3999	1.9805
chr1	3999	4000	1.62041
chr1	4000	4001	1.26032
chr1	4001	4002	1.08027
chr1	4002	4009	0.900226
chr1	4009	4013	1.26032
chr1	4013	4015	1.08027
chr1	4015	4020	0.900226
chr1	4020	4027	0.720181
chr1	4027	4034	0.900226
chr1	4034	4036	0.720181
chr1	4036	4039	0.540136
chr1	4039	4044	0.360091
chr1	4044	4050	0.540136
chr1	4050	4051	0.720181
chr1	4051	4052	0.900226
chr1	4052	4054	1.08027
chr1	4054	4056	0.900226
chr1	4056	4072	1.08027
chr1	4072	4080	0.900226
chr1	4080	4089	1.08027
chr1	4089	4095	0.900226
chr1	4095	4096	1.08027
chr1	4096	4097	0.900226
chr1	4097	4101	0.720181
chr1	4101	4110	0.540136
chr1	4110	4125	0.720181
chr1	4125	4140	0.540136
chr1	4140	4152	0.180045
chr1	4152	4154	0.360091
chr1	4154	4164	0.180045
chr1	4164	4169	0.360091
chr1	4169	4182	0.540136
chr1	4182	4183	0.720181
chr1	4183	4185	0.900226
chr1	4185	4188	1.26032
chr1	4188	4196	1.44036
chr1	4196	4197	1.62041
chr1	4197	4205	1.44036
chr1	4205	4208	1.62041
chr1	4208	4214	1.44036
chr1	4214	4226	1.26032
chr1	4226	4227	1.08027
chr1	4227	4228	0.900226
chr1	4228	4230	0.720181
chr1	4230	4239	0.360091
chr1	4239	4248	0.180045
chr1	4248	4250	0.720181
chr1	4250	4253	0.540136
chr1	4253	4255	1.26032
chr1	4255	4260	1.44036
chr1	4260	4261	1.62041
chr1	4261	4268	1.80045
chr1	4268	4271	1.9805
chr1	4271	4278	2.52063
chr1	4278	4280	2.34059
chr1	4280	4292	2.52063
chr1	4292	4293	2.70068
chr1	4293	4294	2.52063
chr1	4294	4296	2.70068
chr1	4296	4298	2.52063
chr1	4298	4304	1.9805
chr1	4304	4305	1.80045
chr1	4305	4312	1.62041
chr1	4312	4313	1.80045
chr1	4313	4316	1.44036
chr1	4316	4318	1.08027
chr1	4318	4326	1.26032
chr1	4326	4330	1.08027
chr1	4330	4339	1.26032
chr1	4339	4344	0.900226
chr1	4344	4351	1.26032
chr1	4351	4358	1.08027
chr1	4358	4362	0.900226
chr1	4362	4364	1.08027
chr1	4364	4372	1.26032
chr1	4372	4375	1.44036
chr1	4375	4379	1.26032
chr1	4379	4382	1.9805
chr1	4382	4383	2.16054
chr1	4383	4387	2.70068
chr1	4387	4388	2.88072
chr1	4388	4394	2.52063
chr1	4394	4396	2.70068
chr1	4396	4400	2.52063
chr1	4400	4404	2.34059
chr1	4404	4407	2.52063
chr1	4407	4409	1.9805
chr1	4409	4411	1.80045
chr1	4411	4424	1.62041
chr1	4424	4427	1.08027
chr1	4427	4432	0.540136
chr1	4432	4439	0.360091
chr1	4439	4447	0.180045
chr1	4447	4454	0.360091
chr1	4454	4474	0.720181
chr1	4474	4477	0.540136
chr1	4477	4483	0.720181
chr1	4483	4492	0.900226
chr1	4492	4493	0.720181
chr1	4493	4496	0.540136
chr1	4496	4505	0.360091
chr1	4505	4508	0.540136
chr1	4508	4516	0.360091
chr1	4516	4518	0.540136
chr1	4518	4522	0.720181
chr1	4522	4523	0.900226
chr1	4523	4524	1.26032
chr1	4524	4525	1.44036
chr1	4525	4528	1.62041
chr1	4528	4537	1.44036
chr1	4537	4544	1.62041
chr1	4544	4545	1.80045
chr1	4545	4550	1.9805
chr1	4550	4553	1.80045
chr1	4553	4554	1.62041
chr1	4554	4556	1.44036
chr1	4556	4561	1.62041
chr1	4561	4563	1.44036
chr1	4563	4566	1.26032
chr1	4566	4567	1.44036
chr1	4567	4568	1.62041
chr1	4568	4570	1.44036
chr1	4570	4580	1.62041
chr1	4580	4582	1.80045
chr1	4582	4583	1.44036
chr1	4583	4587	1.62041
chr1	4587	4588	1.80045
chr1	4588	4590	1.62041
chr1	4590	4596	1.44036
chr1	4596	4601	1.62041
chr1	4601	4605	1.44036
chr1	4605	4608	1.80045
chr1	4608	4612	1.9805
chr1	4612	4613	1.80045
chr1	4613	4614	1.62041
chr1	4614	4615	1.44036
chr1	4615	4619	1.26032
chr1	4619	4621	1.08027
chr1	4621	4623	0.900226
chr1	4623	4625	1.08027
chr1	4625	4627	0.900226
chr1	4627	4639	1.08027
chr1	4639	4640	0.900226
chr1	4640	4644	1.08027
chr1	4644	4653	1.26032
chr1	4653	4656	1.08027
chr1	4656	4658	1.26032
chr1	4658	4663	1.08027
chr1	4663	4666	1.26032
chr1	4666	4668	1.62041
chr1	4668	4669	1.80045
chr1	4669	4672	1.9805
chr1	4672	4676	1.80045
chr1	4676	4678	1.62041
chr1	4678	4679	1.9805
chr1	4679	4688	2.34059
chr1	4688	4693	2.16054
chr1	4693	4697	2.34059
chr1	4697	4700	2.52063
chr1	4700	4703	3.06077
chr1	4703	4704	3.42086
chr1	4704	4706	3.24081
chr1	4706	4710	3.06077
chr1	4710	4711	2.88072
chr1	4711	4713	2.52063
chr1	4713	4718	2.34059
chr1	4718	4720	2.16054
chr1	4720	4721	1.9805
chr1	4721	4722	2.16054
chr1	4722	4723	1.9805
chr1	4723	4728	2.16054
chr1	4728	4730	2.34059
chr1	4730	4732	2.16054
chr1	4732	4735	1.80045
chr1	4735	4737	1.62041
chr1	4737	4743	1.26032
chr1	4743	4744	1.44036
chr1	4744	4747	0.900226
chr1	4747	4754	0.720181
chr1	4754	4762	1.08027
chr1	4762	4763	1.26032
chr1	4763	4766	1.44036
chr1	4766	4768	1.26032
chr1	4768	4771	1.08027
chr1	4771	4781	0.900226
chr1	4781	4782	0.720181
chr1	4782	4791	0.900226
chr1	4791	4799	1.08027
chr1	4799	4801	0.900226
chr1	4801	4803	1.08027
chr1	4803	4807	0.900226
chr1	4807	4813	0.720181
chr1	4813	4815	0.900226
chr1	4815	4816	1.08027
chr1	4816	4817	0.900226
chr1	4817	4824	1.08027
chr1	4824	4831	0.900226
chr1	4831	4832	1.08027
chr1	4832	4833	0.900226
chr1	4833	4844	1.08027
chr1	4844	4860	1.26032
chr1	4860	4862	1.08027
chr1	4862	4863	0.900226
chr1	4863	4866	1.08027
chr1	4866	4880	1.26032
chr1	4880	4895	1.08027
chr1	4895	4899	1.26032
chr1	4899	4900	1.08027
chr1	4900	4901	0.900226
chr1	4901	4903	0.720181
chr1	4903	4904	0.540136
chr1	4904	4905	0.720181
chr1	4905	4907	0.900226
chr1	4907	4911	1.08027
chr1	4911	4912	0.900226
chr1	4912	4913	1.08027
chr1	4913	4930	1.26032
chr1	4930	4931	1.44036
chr1	4931	4937	1.62041
chr1	4937	4938	1.80045
chr1	4938	4943	1.9805
chr1	4943	4949	1.80045
chr1	4949	4950	1.62041
chr1	4950	4952	1.44036
chr1	4952	4957	1.26032
chr1	4957	4966	1.08027
chr1	4966	4970	0.900226
chr1	4970	4972	1.08027
chr1	4972	4974	0.900226
chr1	4974	4976	1.08027
chr1	4976	4980	0.900226
chr1	4980	4982	0.720181
chr1	4982	4984	0.540136
chr1	4984	5003	0.360091
chr1	5003	5014	0.180045
chr1	5014	5031	0.360091
chr1	5031	5047	0.540136
chr1	5047	5049	0.720181
chr1	5049	5059	0.900226
chr1	5059	5060	0.720181
chr1	5060	5083	0.540136
chr1	5083	5084	0.720181
chr1	5084	5085	0.540136
chr1	5085	5093	0.360091
chr1	5093	5120	0.540136
chr1	5120	5128	0.360091
chr1	5128	5137	0.180045
chr1	5137	5138	0.360091
chr1	5138	5139	0.540136
chr1	5139	5156	0.720181
chr1	5156	5160	0.900226
chr1	5160	5171	1.08027
chr1	5171	5182	0.900226
chr1	5182	5183	0.720181
chr1	5183	5201	0.360091
chr1	5201	5205	0.180045
chr1	5205	5210	0.0
chr1	5210	5211	0.180045
chr1	5211	5218	0.360091
chr1	5218	5219	1.08027
chr1	5219	5222	1.26032
chr1	5222	5224	1.44036
chr1	5224	5225	1.80045
chr1	5225	5226	2.34059
chr1	5226	5227	2.52063
chr1	5227	5228	3.961
chr1	5228	5232	4.14104
chr1	5232	5255	4.32109
chr1	5255	5256	4.14104
chr1	5256	5257	3.961
chr1	5257	5260	4.14104
chr1	5260	5261	3.961
chr1	5261	5264	3.42086
chr1	5264	5266	3.24081
chr1	5266	5269	3.06077
chr1	5269	5270	2.70068
chr1	5270	5271	2.16054
chr1	5271	5272	1.9805
chr1	5272	5275	0.720181
chr1	5275	5276	0.540136
chr1	5276	5277	0.720181
chr1	5277	5288	0.900226
chr1	5288	5291	1.08027
chr1	5291	5297	1.26032
chr1	5297	5302	1.44036
chr1	5302	5303	1.26032
chr1	5303	5311	1.44036
chr1	5311	5318	1.26032
chr1	5318	5320	1.08027
chr1	5320	5322	0.900226
chr1	5322	5332	0.720181
chr1	5332	5335	0.540136
chr1	5335	5342	0.360091
chr1	5342	5348	0.180045
chr1	5348	5359	0.0
chr1	5359	5360	0.360091
chr1	5360	5366	0.720181
chr1	5366	5374	0.900226
chr1	5374	5375	1.26032
chr1	5375	5384	1.44036
chr1	5384	5396	1.26032
chr1	5396	5403	1.44036
chr1	5403	5404	1.08027
chr1	5404	5410	0.900226
chr1	5410	5411	0.720181
chr1	5411	5419	0.540136
chr1	5419	5431	0.180045
chr1	5431	5440	0.360091
chr1	5440	5441	0.540136
chr1	5441	5449	0.360091
chr1	5449	5452	0.540136
chr1	5452	5454	0.720181
chr1	5454	5456	0.900226
chr1	5456	5471	1.08027
chr1	5471	5476	1.26032
chr1	5476	5479	1.08027
chr1	5479	5481	0.900226
chr1	5481	5483	1.08027
chr1	5483	5492	1.26032
chr1	5492	5496	1.08027
chr1	5496	5500	0.900226
chr1	5500	5512	0.720181
chr1	5512	5516	0.900226
chr1	5516	5527	0.720181
chr1	5527	5529	0.540136
chr1	5529	5530	0.720181
chr1	5530	5532	0.900226
chr1	5532	5534	1.08027
chr1	5534	5536	0.900226
chr1	5536	5543	1.08027
chr1	5543	5544	1.26032
chr1	5544	5548	1.08027
chr1	5548	5554	1.26032
chr1	5554	5559	1.44036
chr1	5559	5572	1.26032
chr1	5572	5574	1.08027
chr1	5574	5584	0.900226
chr1	5584	5593	0.720181
chr1	5593	5596	0.540136
chr1	5596	5598	0.900226
chr1	5598	5599	1.26032
chr1	5599	5600	1.08027
chr1	5600	5602	1.44036
chr1	5602	5603	1.26032
chr1	5603	5605	1.44036
chr1	5605	5607	1.62041
chr1	5607	5612	1.80045
chr1	5612	5613	1.9805
chr1	5613	5622	2.16054
chr1	5622	5623	1.9805
chr1	5623	5626	2.16054
chr1	5626	5627	2.52063
chr1	5627	5629	2.88072
chr1	5629	5631	3.24081
chr1	5631	5640	3.42086
chr1	5640	5646	2.88072
chr1	5646	5650	3.06077
chr1	5650	5651	2.88072
chr1	5651	5652	3.06077
chr1	5652	5657	2.88072
chr1	5657	5658	2.70068
chr1	5658	5666	2.52063
chr1	5666	5671	2.34059
chr1	5671	5674	1.44036
chr1	5674	5675	1.26032
chr1	5675	5679	1.44036
chr1	5679	5680	1.62041
chr1	5680	5682	1.44036
chr1	5682	5685	1.62041
chr1	5685	5690	1.26032
chr1	5690	5695	1.08027
chr1	5695	5696	0.900226
chr1	5696	5719	1.08027
chr1	5719	5721	0.900226
chr1	5721	5724	0.720181
chr1	5724	5726	0.540136
chr1	5726	5736	0.360091
chr1	5736	5738	0.540136
chr1	5738	5748	0.360091
chr1	5748	5779	0.180045
chr1	5779	5803	0.360091
chr1	5803	5804	0.540136
chr1	5804	5823	0.900226
chr1	5823	5825	0.720181
chr1	5825	5826	0.540136
chr1	5826	5833	0.720181
chr1	5833	5839	0.900226
chr1	5839	5848	0.720181
chr1	5848	5849	0.900226
chr1	5849	5857	0.720181
chr1	5857	5858	0.540136
chr1	5858	5859	0.720181
chr1	5859	5860	0.900226
chr1	5860	5865	0.720181
chr1	5865	5871	0.900226
chr1	5871	5879	1.08027
chr1	5879	5886	1.26032
chr1	5886	5892	1.62041
chr1	5892	5894	1.44036
chr1	5894	5900	1.26032
chr1	5900	5903	1.44036
chr1	5903	5907	1.26032
chr1	5907	5921	1.08027
chr1	5921	5924	0.900226
chr1	5924	5926	0.720181
chr1	5926	5927	0.900226
chr1	5927	5928	0.720181
chr1	5928	5931	0.900226
chr1	5931	5940	0.540136
chr1	5940	5960	0.900226
chr1	5960	5964	0.720181
chr1	5964	5965	0.540136
chr1	5965	5966	0.720181
chr1	5966	5970	0.900226
chr1	5970	5974	0.720181
chr1	5974	5985	0.540136
chr1	5985	5986	0.720181
chr1	5986	6004	1.26032
chr1	6004	6006	1.62041
chr1	6006	6007	1.44036
chr1	6007	6010	1.62041
chr1	6010	6028	1.44036
chr1	6028	6030	1.80045
chr1	6030	6031	1.44036
chr1	6031	6037	0.900226
chr1	6037	6044	1.08027
chr1	6044	6049	0.900226
chr1	6049	6059	0.540136
chr1	6059	6064	0.720181
chr1	6064	6073	0.540136
chr1	6073	6082	0.360091
chr1	6082	6086	0.180045
chr1	6086	6087	0.540136
chr1	6087	6088	0.720181
chr1	6088	6089	1.08027
chr1	6089	6091	1.26032
chr1	6091	6092	1.44036
chr1	6092	6093	1.62041
chr1	6093	6096	1.80045
chr1	6096	6098	2.16054
chr1	6098	6099	2.34059
chr1	6099	6101	2.52063
chr1	6101	6103	3.06077
chr1	6103	6104	3.24081
chr1	6104	6105	3.42086
chr1	6105	6106	3.78095
chr1	6106	6114	3.961
chr1	6114	6120	4.32109
chr1	6120	6124	4.50113
chr1	6124	6127	4.86122
chr1	6127	6131	4.68118
chr1	6131	6133	3.961
chr1	6133	6135	3.78095
chr1	6135	6137	3.60091
chr1	6137	6138	3.24081
chr1	6138	6140	3.06077
chr1	6140	6144	2.70068
chr1	6144	6146	2.52063
chr1	6146	6148	1.80045
chr1	6148	6150	1.62041
chr1	6150	6151	1.26032
chr1	6151	6153	0.720181
chr1	6153	6156	0.900226
chr1	6156	6158	0.720181
chr1	6158	6159	0.540136
chr1	6159	6165	0.720181
chr1	6165	6180	0.540136
chr1	6180	6182	0.360091
chr1	6182	6185	0.540136
chr1	6185	6186	0.720181
chr1	6186	6198	0.540136
chr1	6198	6202	0.360091
chr1	6202	6208	0.540136
chr1	6208	6217	0.720181
chr1	6217	6219	1.08027
chr1	6219	6224	0.900226
chr1	6224	6225	1.26032
chr1	6225	6230	1.08027
chr1	6230	6249	0.900226
chr1	6249	6253	0.720181
chr1	6253	6260	0.540136
chr1	6260	6262	0.720181
chr1	6262	6263	0.540136
chr1	6263	6269	0.900226
chr1	6269	6271	0.540136
chr1	6271	6282	0.720181
chr1	6282	6283	0.900226
chr1	6283	6305	1.44036
chr1	6305	6308	1.26032
chr1	6308	6309	0.900226
chr1	6309	6313	1.08027
chr1	6313	6314	1.26032
chr1	6314	6315	1.44036
chr1	6315	6316	1.62041
chr1	6316	6317	1.80045
chr1	6317	6321	1.9805
chr1	6321	6322	2.16054
chr1	6322	6324	2.34059
chr1	6324	6325	2.52063
chr1	6325	6327	2.70068
chr1	6327	6328	2.34059
chr1	6328	6329	1.9805
chr1	6329	6337	2.16054
chr1	6337	6339	2.34059
chr1	6339	6347	2.52063
chr1	6347	6348	2.70068
chr1	6348	6352	3.06077
chr1	6352	6354	3.24081
chr1	6354	6355	3.06077
chr1	6355	6357	3.24081
chr1	6357	6359	3.06077
chr1	6359	6361	2.52063
chr1	6361	6366	2.16054
chr1	6366	6367	1.9805
chr1	6367	6368	1.80045
chr1	6368	6369	2.34059
chr1	6369	6370	2.70068
chr1	6370	6371	2.52063
chr1	6371	6375	2.88072
chr1	6375	6376	3.06077
chr1	6376	6381	3.24081
chr1	6381	6383	3.06077
chr1	6383	6384	2.88072
chr1	6384	6387	3.961
chr1	6387	6388	4.50113
chr1	6388	6392	4.68118
chr1	6392	6393	4.32109
chr1	6393	6394	3.961
chr1	6394	6397	4.14104
chr1	6397	6406	3.961
chr1	6406	6408	4.32109
chr1	6408	6410	4.50113
chr1	6410	6413	4.32109
chr1	6413	6414	3.78095
chr1	6414	6418	3.42086
chr1	6418	6420	3.24081
chr1	6420	6428	3.06077
chr1	6428	6429	1.9805
chr1	6429	6432	1.80045
chr1	6432	6437	1.08027
chr1	6437	6438	0.720181
chr1	6438	6439	0.360091
chr1	6439	6440	0.180045
chr1	6440	6451	0.360091
chr1	6451	6467	0.180045
chr1	6467	6472	0.360091
chr1	6472	6478	0.540136
chr1	6478	6485	0.720181
chr1	6485	6503	0.540136
chr1	6503	6510	0.360091
chr1	6510	6512	0.540136
chr1	6512	6517	0.720181
chr1	6517	6523	0.540136
chr1	6523	6555	0.360091
chr1	6555	6557	0.180045
chr1	6557	6566	0.0
chr1	6566	6567	0.360091
chr1	6567	6570	0.540136
chr1	6570	6579	0.720181
chr1	6579	6583	0.900226
chr1	6583	6585	1.08027
chr1	6585	6590	1.26032
chr1	6590	6592	1.44036
chr1	6592	6595	1.62041
chr1	6595	6596	1.9805
chr1	6596	6599	2.34059
chr1	6599	6604	2.52063
chr1	6604	6611	2.34059
chr1	6611	6614	1.9805
chr1	6614	6617	2.34059
chr1	6617	6619	2.52063
chr1	6619	6624	2.34059
chr1	6624	6625	2.52063
chr1	6625	6627	2.70068
chr1	6627	6628	2.88072
chr1	6628	6629	2.70068
chr1	6629	6632	2.52063
chr1	6632	6634	2.70068
chr1	6634	6637	2.88072
chr1	6637	6640	2.70068
chr1	6640	6641	2.34059
chr1	6641	6643	1.9805
chr1	6643	6647	1.80045
chr1	6647	6651	1.9805
chr1	6651	6655	2.16054
chr1	6655	6656	1.9805
chr1	6656	6658	2.34059
chr1	6658	6659	2.16054
chr1	6659	6661	1.80045
chr1	6661	6662	1.9805
chr1	6662	6665	2.16054
chr1	6665	6668	2.52063
chr1	6668	6672	2.16054
chr1	6672	6673	1.9805
chr1	6673	6675	2.16054
chr1	6675	6676	2.34059
chr1	6676	6677	2.16054
chr1	6677	6679	2.34059
chr1	6679	6688	2.16054
chr1	6688	6690	1.9805
chr1	6690	6691	2.16054
chr1	6691	6692	1.9805
chr1	6692	6693	2.16054
chr1	6693	6696	2.52063
chr1	6696	6700	2.34059
chr1	6700	6704	1.9805
chr1	6704	6705	2.16054
chr1	6705	6706	1.80045
chr1	6706	6709	1.62041
chr1	6709	6714	1.44036
chr1	6714	6718	1.26032
chr1	6718	6726	1.08027
chr1	6726	6735	1.26032
chr1	6735	6737	1.08027
chr1	6737	6738	0.900226
chr1	6738	6749	0.540136
chr1	6749	6750	0.360091
chr1	6750	6761	0.180045
chr1	6761	6771	0.360091
chr1	6771	6774	0.180045
chr1	6774	6775	0.360091
chr1	6775	6789	0.540136
chr1	6789	6793	0.720181
chr1	6793	6802	0.900226
chr1	6802	6816	0.720181
chr1	6816	6817	0.540136
chr1	6817	6818	0.720181
chr1	6818	6819	0.900226
chr1	6819	6834	0.720181
chr1	6834	6837	0.540136
chr1	6837	6862	0.360091
chr1	6862	6863	0.180045
chr1	6863	6866	0.0
chr1	6866	6868	0.180045
chr1	6868	6883	0.360091
chr1	6883	6885	0.720181
chr1	6885	6890	0.900226
chr1	6890	6902	1.08027
chr1	6902	6903	1.26032
chr1	6903	6908	1.44036
chr1	6908	6910	1.62041
chr1	6910	6920	1.26032
chr1	6920	6928	1.44036
chr1	6928	6930	1.08027
chr1	6930	6934	0.900226
chr1	6934	6937	0.720181
chr1	6937	6938	0.900226
chr1	6938	6943	1.08027
chr1	6943	6946	1.26032
chr1	6946	6947	1.44036
chr1	6947	6949	1.26032
chr1	6949	6952	1.62041
chr1	6952	6954	1.80045
chr1	6954	6959	1.9805
chr1	6959	6961	2.34059
chr1	6961	6967	2.52063
chr1	6967	6971	3.60091
chr1	6971	6982	3.78095
chr1	6982	6983	3.60091
chr1	6983	6988	3.24081
chr1	6988	6990	3.42086
chr1	6990	6991	3.60091
chr1	6991	6993	3.42086
chr1	6993	6997	3.06077
chr1	6997	6998	2.52063
chr1	6998	7001	2.34059
chr1	7001	7002	1.9805
chr1	7002	7003	1.80045
chr1	7003	7006	1.9805
chr1	7006	7009	1.80045
chr1	7009	7010	1.62041
chr1	7010	7012	1.80045
chr1	7012	7018	1.26032
chr1	7018	7024	1.44036
chr1	7024	7025	1.62041
chr1	7025	7031	1.9805
chr1	7031	7033	2.16054
chr1	7033	7034	1.9805
chr1	7034	7036	1.62041
chr1	7036	7047	1.80045
chr1	7047	7051	1.62041
chr1	7051	7057	1.44036
chr1	7057	7059	1.08027
chr1	7059	7060	1.26032
chr1	7060	7063	1.44036
chr1	7063	7068	1.26032
chr1	7068	7069	1.44036
chr1	7069	7070	1.26032
chr1	7070	7074	0.720181
chr1	7074	7076	1.08027
chr1	7076	7082	0.900226
chr1	7082	7102	1.08027
chr1	7102	7104	1.26032
chr1	7104	7105	1.08027
chr1	7105	7108	0.900226
chr1	7108	7111	1.08027
chr1	7111	7119	0.900226
chr1	7119	7121	0.540136
chr1	7121	7123	0.360091
chr1	7123	7124	0.540136
chr1	7124	7147	0.720181
chr1	7147	7153	0.540136
chr1	7153	7159	0.360091
chr1	7159	7168	0.540136
chr1	7168	7169	0.360091
chr1	7169	7186	0.180045
chr1	7186	7187	0.360091
chr1	7187	7188	0.540136
chr1	7188	7189	0.720181
chr1	7189	7191	1.08027
chr1	7191	7198	1.26032
chr1	7198	7199	1.62041
chr1	7199	7200	1.80045
chr1	7200	7201	1.9805
chr1	7201	7205	2.34059
chr1	7205	7206	2.52063
chr1	7206	7209	2.88072
chr1	7209	7218	3.06077
chr1	7218	7221	3.24081
chr1	7221	7222	3.78095
chr1	7222	7226	3.961
chr1	7226	7228	4.14104
chr1	7228	7231	4.32109
chr1	7231	7232	4.14104
chr1	7232	7233	3.961
chr1	7233	7234	3.78095
chr1	7234	7236	3.42086
chr1	7236	7242	3.24081
chr1	7242	7243	3.60091
chr1	7243	7244	3.24081
chr1	7244	7245	3.06077
chr1	7245	7247	2.70068
chr1	7247	7249	2.88072
chr1	7249	7251	2.34059
chr1	7251	7252	2.16054
chr1	7252	7253	2.52063
chr1	7253	7255	2.70068
chr1	7255	7259	3.06077
chr1	7259	7260	3.42086
chr1	7260	7263	4.14104
chr1	7263	7265	3.961
chr1	7265	7266	3.42086
chr1	7266	7270	3.24081
chr1	7270	7272	3.42086
chr1	7272	7273	3.60091
chr1	7273	7281	3.42086
chr1	7281	7287	3.24081
chr1	7287	7288	2.88072
chr1	7288	7291	3.06077
chr1	7291	7297	3.24081
chr1	7297	7298	2.52063
chr1	7298	7300	2.34059
chr1	7300	7302	1.9805
chr1	7302	7305	1.62041
chr1	7305	7306	1.26032
chr1	7306	7315	1.08027
chr1	7315	7317	0.900226
chr1	7317	7318	0.720181
chr1	7318	7322	0.900226
chr1	7322	7324	0.720181
chr1	7324	7333	0.900226
chr1	7333	7334	0.720181
chr1	7334	7347	0.540136
chr1	7347	7363	0.360091
chr1	7363	7369	0.180045
chr1	7369	7395	0.0
chr1	7395	7410	0.180045
chr1	7410	7411	0.900226
chr1	7411	7439	1.08027
chr1	7439	7447	0.900226
chr1	7447	7455	1.08027
chr1	7455	7456	0.360091
chr1	7456	7463	0.180045
chr1	7463	7475	0.360091
chr1	7475	7477	1.08027
chr1	7477	7478	1.26032
chr1	7478	7479	1.62041
chr1	7479	7480	1.80045
chr1	7480	7487	1.9805
chr1	7487	7492	2.16054
chr1	7492	7504	1.9805
chr1	7504	7508	1.80045
chr1	7508	7518	1.9805
chr1	7518	7520	2.16054
chr1	7520	7522	1.44036
chr1	7522	7523	1.26032
chr1	7523	7524	0.900226
chr1	7524	7525	0.720181
chr1	7525	7532	0.900226
chr1	7532	7541	0.720181
chr1	7541	7547	0.900226
chr1	7547	7551	1.08027
chr1	7551	7553	1.44036
chr1	7553	7554	1.26032
chr1	7554	7557	1.44036
chr1	7557	7563	1.9805
chr1	7563	7568	1.80045
chr1	7568	7569	1.9805
chr1	7569	7570	1.80045
chr1	7570	7575	1.62041
chr1	7575	7585	1.80045
chr1	7585	7586	1.9805
chr1	7586	7592	1.80045
chr1	7592	7593	1.62041
chr1	7593	7596	1.44036
chr1	7596	7602	1.08027
chr1	7602	7607	0.540136
chr1	7607	7611	0.360091
chr1	7611	7620	0.180045
chr1	7620	7624	0.360091
chr1	7624	7637	0.540136
chr1	7637	7638	0.720181
chr1	7638	7639	0.900226
chr1	7639	7653	1.08027
chr1	7653	7664	1.44036
chr1	7664	7668	1.26032
chr1	7668	7674	1.08027
chr1	7674	7681	0.900226
chr1	7681	7684	0.720181
chr1	7684	7685	0.360091
chr1	7685	7698	0.540136
chr1	7698	7700	0.180045
chr1	7700	7702	0.540136
chr1	7702	7706	0.720181
chr1	7706	7707	0.900226
chr1	7707	7719	1.08027
chr1	7719	7725	1.26032
chr1	7725	7727	1.44036
chr1	7727	7736	1.26032
chr1	7736	7737	1.44036
chr1	7737	7743	1.26032
chr1	7743	7745	1.08027
chr1	7745	7752	0.900226
chr1	7752	7755	0.720181
chr1	7755	7760	0.540136
chr1	7760	7763	0.720181
chr1	7763	7765	0.900226
chr1	7765	7768	1.08027
chr1	7768	7769	1.62041
chr1	7769	7779	1.80045
chr1	7779	7781	1.9805
chr1	7781	7785	1.80045
chr1	7785	7788	1.9805
chr1	7788	7795	2.16054
chr1	7795	7797	1.9805
chr1	7797	7805	1.80045
chr1	7805	7807	1.62041
chr1	7807	7808	1.80045
chr1	7808	7810	1.44036
chr1	7810	7813	1.26032
chr1	7813	7814	0.900226
chr1	7814	7815	0.720181
chr1	7815	7827	0.540136
chr1	7827	7828	0.720181
chr1	7828	7831	0.900226
chr1	7831	7832	1.08027
chr1	7832	7833	1.26032
chr1	7833	7834	1.08027
chr1	7834	7835	1.26032
chr1	7835	7836	1.44036
chr1	7836	7842	1.62041
chr1	7842	7850	1.80045
chr1	7850	7852	1.9805
chr1	7852	7872	1.80045
chr1	7872	7873	1.62041
chr1	7873	7874	1.44036
chr1	7874	7876	1.26032
chr1	7876	7877	1.08027
chr1	7877	7878	1.44036
chr1	7878	7881	1.26032
chr1	7881	7887	1.08027
chr1	7887	7894	0.900226
chr1	7894	7895	1.08027
chr1	7895	7898	0.900226
chr1	7898	7899	1.08027
chr1	7899	7922	1.26032
chr1	7922	7923	0.720181
chr1	7923	7938	0.540136
chr1	7938	7943	0.360091
chr1	7943	7944	0.180045
chr1	7944	7957	0.0
chr1	7957	7969	0.180045
chr1	7969	7991	0.360091
chr1	7991	7998	0.180045
chr1	7998	8039	0.0
chr1	8039	8041	0.180045
chr1	8041	8045	0.360091
chr1	8045	8058	0.540136
chr1	8058	8059	0.900226
chr1	8059	8060	1.08027
chr1	8060	8066	1.62041
chr1	8066	8071	1.80045
chr1	8071	8073	1.9805
chr1	8073	8084	2.16054
chr1	8084	8085	1.9805
chr1	8085	8086	1.62041
chr1	8086	8087	1.80045
chr1	8087	8097	1.9805
chr1	8097	8103	2.16054
chr1	8103	8104	1.08027
chr1	8104	8115	1.44036
chr1	8115	8116	1.26032
chr1	8116	8118	1.08027
chr1	8118	8123	0.900226
chr1	8123	8124	1.62041
chr1	8124	8125	1.80045
chr1	8125	8126	1.9805
chr1	8126	8127	2.16054
chr1	8127	8128	3.24081
chr1	8128	8129	3.42086
chr1	8129	8130	3.961
chr1	8130	8132	4.50113
chr1	8132	8133	4.32109
chr1	8133	8141	4.50113
chr1	8141	8142	4.32109
chr1	8142	8144	4.68118
chr1	8144	8148	4.86122
chr1	8148	8149	4.68118
chr1	8149	8151	4.50113
chr1	8151	8153	4.32109
chr1	8153	8155	4.50113
chr1	8155	8166	4.32109
chr1	8166	8168	4.50113
chr1	8168	8170	3.60091
chr1	8170	8171	3.42086
chr1	8171	8172	3.24081
chr1	8172	8175	1.62041
chr1	8175	8177	1.08027
chr1	8177	8187	0.900226
chr1	8187	8189	0.540136
chr1	8189	8190	0.360091
chr1	8190	8194	0.180045
chr1	8194	8201	0.540136
chr1	8201	8211	0.720181
chr1	8211	8223	0.540136
chr1	8223	8236	0.720181
chr1	8236	8237	0.540136
chr1	8237	8246	0.360091
chr1	8246	8251	0.180045
chr1	8251	8257	0.360091
chr1	8257	8258	0.720181
chr1	8258	8265	0.900226
chr1	8265	8268	1.08027
chr1	8268	8282	0.900226
chr1	8282	8285	1.08027
chr1	8285	8286	0.720181
chr1	8286	8289	0.900226
chr1	8289	8294	1.44036
chr1	8294	8296	1.62041
chr1	8296	8301	1.44036
chr1	8301	8302	1.62041
chr1	8302	8316	1.44036
chr1	8316	8321	1.62041
chr1	8321	8330	1.44036
chr1	8330	8331	1.26032
chr1	8331	8333	1.08027
chr1	8333	8334	0.900226
chr1	8334	8346	0.540136
chr1	8346	8361	0.360091
chr1	8361	8368	0.180045
chr1	8368	8380	0.360091
chr1	8380	8387	0.180045
chr1	8387	8413	0.360091
chr1	8413	8415	0.180045
chr1	8415	8422	0.0
chr1	8422	8425	0.180045
chr1	8425	8426	0.360091
chr1	8426	8435	0.540136
chr1	8435	8442	0.720181
chr1	8442	8446	0.900226
chr1	8446	8450	1.08027
chr1	8450	8452	1.26032
chr1	8452	8461	1.44036
chr1	8461	8465	1.62041
chr1	8465	8467	1.80045
chr1	8467	8478	1.62041
chr1	8478	8479	1.80045
chr1	8479	8480	1.62041
chr1	8480	8487	1.80045
chr1	8487	8488	1.62041
chr1	8488	8489	1.80045
chr1	8489	8491	1.9805
chr1	8491	8495	1.80045
chr1	8495	8496	1.62041
chr1	8496	8506	1.44036
chr1	8506	8509	1.26032
chr1	8509	8512	1.08027
chr1	8512	8515	1.26032
chr1	8515	8516	1.08027
chr1	8516	8524	0.900226
chr1	8524	8529	1.08027
chr1	8529	8531	1.26032
chr1	8531	8533	1.44036
chr1	8533	8534	1.26032
chr1	8534	8541	1.08027
chr1	8541	8547	1.26032
chr1	8547	8548	1.08027
chr1	8548	8549	1.26032
chr1	8549	8550	1.44036
chr1	8550	8555	1.80045
chr1	8555	8557	1.62041
chr1	8557	8558	1.80045
chr1	8558	8559	1.9805
chr1	8559	8568	2.16054
chr1	8568	8569	2.34059
chr1	8569	8572	1.9805
chr1	8572	8573	2.16054
chr1	8573	8576	2.34059
chr1	8576	8578	2.16054
chr1	8578	8579	2.34059
chr1	8579	8580	2.16054
chr1	8580	8581	1.9805
chr1	8581	8585	2.16054
chr1	8585	8587	1.9805
chr1	8587	8589	2.16054
chr1	8589	8590	1.9805
chr1	8590	8595	2.34059
chr1	8595	8602	1.9805
chr1	8602	8603	1.62041
chr1	8603	8616	1.26032
chr1	8616	8626	1.44036
chr1	8626	8628	1.26032
chr1	8628	8631	1.08027
chr1	8631	8634	0.900226
chr1	8634	8635	1.08027
chr1	8635	8650	0.900226
chr1	8650	8654	0.720181
chr1	8654	8657	0.540136
chr1	8657	8661	0.360091
chr1	8661	8666	0.180045
chr1	8666	8668	0.360091
chr1	8668	8677	0.540136
chr1	8677	8680	0.720181
chr1	8680	8685	0.900226
chr1	8685	8691	1.08027
chr1	8691	8692	1.26032
chr1	8692	8702	1.62041
chr1	8702	8703	1.80045
chr1	8703	8709	2.34059
chr1	8709	8710	2.16054
chr1	8710	8713	2.52063
chr1	8713	8717	2.70068
chr1	8717	8718	2.88072
chr1	8718	8724	3.06077
chr1	8724	8725	2.88072
chr1	8725	8730	2.70068
[truncated: 2,530 more rows]
