# Supplementary material for: Structural modularity of the XIST ribonucleoprotein complex
Source: Nat Commun. 2020 Dec 2;11:6163. doi: 10.1038/s41467-020-20040-3 (PMC7710737; doi:10.1038/s41467-020-20040-3)
Supplement: Supplementary file 6 — Source Data [file 41467_2020_20040_MOESM6_ESM.zip › sourcedata/fig2efgi/K562_FUS_2_neg_XIST_1_hsXIST.bedgraph]

chr1	0	42	0.0
chr1	42	45	0.0839122
chr1	45	52	0.167824
chr1	52	74	0.251737
chr1	74	83	0.167824
chr1	83	85	0.0839122
chr1	85	236	0.0
chr1	236	275	0.0839122
chr1	275	290	0.0
chr1	290	302	0.0839122
chr1	302	326	0.167824
chr1	326	331	0.251737
chr1	331	342	0.167824
chr1	342	343	0.251737
chr1	343	364	0.167824
chr1	364	367	0.251737
chr1	367	368	0.167824
chr1	368	382	0.251737
chr1	382	399	0.167824
chr1	399	409	0.0839122
chr1	409	432	0.0
chr1	432	436	0.0839122
chr1	436	473	0.167824
chr1	473	475	0.0839122
chr1	475	494	0.0
chr1	494	501	0.0839122
chr1	501	530	0.167824
chr1	530	541	0.0839122
chr1	541	652	0.0
chr1	652	693	0.0839122
chr1	693	739	0.0
chr1	739	749	0.0839122
chr1	749	764	0.167824
chr1	764	771	0.251737
chr1	771	773	0.335649
chr1	773	784	0.251737
chr1	784	790	0.335649
chr1	790	792	0.251737
chr1	792	804	0.335649
chr1	804	811	0.251737
chr1	811	814	0.167824
chr1	814	821	0.251737
chr1	821	823	0.335649
chr1	823	825	0.419561
chr1	825	832	0.335649
chr1	832	837	0.251737
chr1	837	839	0.335649
chr1	839	840	0.419561
chr1	840	844	0.587386
chr1	844	846	0.671298
chr1	846	848	0.75521
chr1	848	851	0.839122
chr1	851	855	0.923035
chr1	855	864	0.839122
chr1	864	867	0.75521
chr1	867	876	0.671298
chr1	876	879	0.587386
chr1	879	880	0.671298
chr1	880	881	0.503473
chr1	881	885	0.587386
chr1	885	886	0.503473
chr1	886	887	0.587386
chr1	887	891	0.503473
chr1	891	895	0.419561
chr1	895	900	0.503473
chr1	900	903	0.587386
chr1	903	913	0.671298
chr1	913	914	0.75521
chr1	914	915	0.923035
chr1	915	916	1.09086
chr1	916	917	1.17477
chr1	917	918	1.09086
chr1	918	923	1.17477
chr1	923	926	1.25868
chr1	926	927	1.3426
chr1	927	928	1.42651
chr1	928	932	1.3426
chr1	932	934	1.25868
chr1	934	935	1.3426
chr1	935	937	1.25868
chr1	937	938	1.3426
chr1	938	939	1.51042
chr1	939	940	1.67824
chr1	940	941	1.59433
chr1	941	947	1.67824
chr1	947	951	1.76216
chr1	951	954	1.84607
chr1	954	955	1.92998
chr1	955	956	1.84607
chr1	956	957	1.59433
chr1	957	958	1.51042
chr1	958	959	1.59433
chr1	959	960	1.67824
chr1	960	961	1.76216
chr1	961	964	1.84607
chr1	964	967	1.76216
chr1	967	970	1.67824
chr1	970	972	1.76216
chr1	972	973	1.84607
chr1	973	976	1.92998
chr1	976	978	1.76216
chr1	978	980	1.67824
chr1	980	981	1.3426
chr1	981	984	1.25868
chr1	984	985	1.3426
chr1	985	986	1.42651
chr1	986	992	1.3426
chr1	992	993	1.25868
chr1	993	994	1.3426
chr1	994	999	1.00695
chr1	999	1002	0.923035
chr1	1002	1003	1.00695
chr1	1003	1007	1.09086
chr1	1007	1008	1.17477
chr1	1008	1009	1.00695
chr1	1009	1013	0.923035
chr1	1013	1015	0.75521
chr1	1015	1018	0.671298
chr1	1018	1019	0.587386
chr1	1019	1022	0.671298
chr1	1022	1024	0.587386
chr1	1024	1032	0.503473
chr1	1032	1037	0.419561
chr1	1037	1038	0.335649
chr1	1038	1042	0.419561
chr1	1042	1043	0.335649
chr1	1043	1046	0.251737
chr1	1046	1050	0.335649
chr1	1050	1055	0.419561
chr1	1055	1058	0.503473
chr1	1058	1064	0.419561
chr1	1064	1065	0.503473
chr1	1065	1069	0.587386
chr1	1069	1073	0.671298
chr1	1073	1075	0.75521
chr1	1075	1077	0.839122
chr1	1077	1079	0.923035
chr1	1079	1082	1.00695
chr1	1082	1084	1.17477
chr1	1084	1087	1.25868
chr1	1087	1089	1.17477
chr1	1089	1091	1.09086
chr1	1091	1096	1.00695
chr1	1096	1099	0.923035
chr1	1099	1101	0.75521
chr1	1101	1108	1.09086
chr1	1108	1115	1.17477
chr1	1115	1119	0.923035
chr1	1119	1120	1.09086
chr1	1120	1121	1.25868
chr1	1121	1122	1.3426
chr1	1122	1125	1.25868
chr1	1125	1130	1.17477
chr1	1130	1131	1.25868
chr1	1131	1132	1.3426
chr1	1132	1133	1.42651
chr1	1133	1134	1.59433
chr1	1134	1135	1.67824
chr1	1135	1136	1.76216
chr1	1136	1139	1.92998
chr1	1139	1141	1.84607
chr1	1141	1144	1.51042
chr1	1144	1145	1.42651
chr1	1145	1149	1.59433
chr1	1149	1151	1.51042
chr1	1151	1152	1.59433
chr1	1152	1153	1.67824
chr1	1153	1156	1.92998
chr1	1156	1157	1.67824
chr1	1157	1159	1.59433
chr1	1159	1160	2.01389
chr1	1160	1163	1.84607
chr1	1163	1165	1.92998
chr1	1165	1166	2.01389
chr1	1166	1167	2.09781
chr1	1167	1169	2.43345
chr1	1169	1170	2.51737
chr1	1170	1171	2.43345
chr1	1171	1172	2.34954
chr1	1172	1173	2.09781
chr1	1173	1174	2.01389
chr1	1174	1176	1.92998
chr1	1176	1177	1.84607
chr1	1177	1179	2.01389
chr1	1179	1180	2.26563
chr1	1180	1184	2.34954
chr1	1184	1185	2.51737
chr1	1185	1186	2.60128
chr1	1186	1191	2.43345
chr1	1191	1192	2.51737
chr1	1192	1196	2.26563
chr1	1196	1198	2.34954
chr1	1198	1200	2.26563
chr1	1200	1202	1.84607
chr1	1202	1203	1.76216
chr1	1203	1204	2.09781
chr1	1204	1205	2.18172
chr1	1205	1206	2.43345
chr1	1206	1208	2.09781
chr1	1208	1209	1.92998
chr1	1209	1210	2.01389
chr1	1210	1211	2.09781
chr1	1211	1212	2.26563
chr1	1212	1213	2.34954
chr1	1213	1215	2.43345
chr1	1215	1216	2.51737
chr1	1216	1218	2.43345
chr1	1218	1219	2.34954
chr1	1219	1223	2.26563
chr1	1223	1225	2.09781
chr1	1225	1228	2.01389
chr1	1228	1232	2.09781
chr1	1232	1233	1.92998
chr1	1233	1237	2.01389
chr1	1237	1239	1.84607
chr1	1239	1241	1.92998
chr1	1241	1242	2.01389
chr1	1242	1243	1.92998
chr1	1243	1244	1.76216
chr1	1244	1246	1.67824
chr1	1246	1247	1.76216
chr1	1247	1250	1.84607
chr1	1250	1251	1.67824
chr1	1251	1252	1.51042
chr1	1252	1254	1.42651
chr1	1254	1257	1.51042
chr1	1257	1258	1.67824
chr1	1258	1269	1.25868
chr1	1269	1272	1.3426
chr1	1272	1273	1.51042
chr1	1273	1275	1.67824
chr1	1275	1276	1.76216
chr1	1276	1279	2.01389
chr1	1279	1282	1.92998
chr1	1282	1283	1.76216
chr1	1283	1284	1.59433
chr1	1284	1285	1.76216
chr1	1285	1286	1.84607
chr1	1286	1287	1.76216
chr1	1287	1291	1.92998
chr1	1291	1293	1.84607
chr1	1293	1294	1.67824
chr1	1294	1295	1.84607
chr1	1295	1297	2.09781
chr1	1297	1308	2.01389
chr1	1308	1311	2.09781
chr1	1311	1313	2.18172
chr1	1313	1314	2.09781
chr1	1314	1315	2.43345
chr1	1315	1316	2.51737
chr1	1316	1317	2.43345
chr1	1317	1323	2.34954
chr1	1323	1324	2.43345
chr1	1324	1325	2.01389
chr1	1325	1326	2.18172
chr1	1326	1328	2.09781
chr1	1328	1330	2.43345
chr1	1330	1331	2.51737
chr1	1331	1334	2.68519
chr1	1334	1335	2.60128
chr1	1335	1336	2.51737
chr1	1336	1339	2.60128
chr1	1339	1341	2.68519
chr1	1341	1345	2.7691
chr1	1345	1347	2.93693
chr1	1347	1348	3.02084
chr1	1348	1351	3.18866
chr1	1351	1353	3.02084
chr1	1353	1354	2.7691
chr1	1354	1357	2.51737
chr1	1357	1359	2.43345
chr1	1359	1361	2.51737
chr1	1361	1363	2.43345
chr1	1363	1365	2.09781
chr1	1365	1368	1.51042
chr1	1368	1376	1.3426
chr1	1376	1377	1.42651
chr1	1377	1379	1.25868
chr1	1379	1381	1.09086
chr1	1381	1382	1.17477
chr1	1382	1385	1.3426
chr1	1385	1386	1.42651
chr1	1386	1388	1.17477
chr1	1388	1389	1.09086
chr1	1389	1390	0.923035
chr1	1390	1392	0.75521
chr1	1392	1399	0.587386
chr1	1399	1400	0.75521
chr1	1400	1401	0.839122
chr1	1401	1403	0.923035
chr1	1403	1404	1.09086
chr1	1404	1407	1.17477
chr1	1407	1413	1.25868
chr1	1413	1416	1.3426
chr1	1416	1417	1.51042
chr1	1417	1419	1.3426
chr1	1419	1421	1.59433
chr1	1421	1422	1.67824
chr1	1422	1423	1.59433
chr1	1423	1426	1.67824
chr1	1426	1427	1.59433
chr1	1427	1430	1.76216
chr1	1430	1432	1.84607
chr1	1432	1437	2.01389
chr1	1437	1438	1.92998
chr1	1438	1439	2.01389
chr1	1439	1440	1.92998
chr1	1440	1443	1.84607
chr1	1443	1444	1.67824
chr1	1444	1446	1.59433
chr1	1446	1448	1.67824
chr1	1448	1450	1.59433
chr1	1450	1452	1.67824
chr1	1452	1453	1.76216
chr1	1453	1454	1.84607
chr1	1454	1456	1.76216
chr1	1456	1458	1.59433
chr1	1458	1460	1.51042
chr1	1460	1461	1.17477
chr1	1461	1462	1.25868
chr1	1462	1464	1.09086
chr1	1464	1465	1.25868
chr1	1465	1467	1.17477
chr1	1467	1471	1.09086
chr1	1471	1472	1.00695
chr1	1472	1479	0.839122
chr1	1479	1480	0.75521
chr1	1480	1486	0.587386
chr1	1486	1488	0.503473
chr1	1488	1490	0.587386
chr1	1490	1491	0.503473
chr1	1491	1492	0.587386
chr1	1492	1493	0.503473
chr1	1493	1495	0.587386
chr1	1495	1496	0.503473
chr1	1496	1503	0.587386
chr1	1503	1504	0.75521
chr1	1504	1509	0.671298
chr1	1509	1521	0.75521
chr1	1521	1525	0.839122
chr1	1525	1528	0.75521
chr1	1528	1530	0.671298
chr1	1530	1531	0.75521
chr1	1531	1533	0.671298
chr1	1533	1534	0.75521
chr1	1534	1535	0.671298
chr1	1535	1537	0.75521
chr1	1537	1538	0.671298
chr1	1538	1544	0.839122
chr1	1544	1547	0.923035
chr1	1547	1549	1.09086
chr1	1549	1550	1.17477
chr1	1550	1551	1.09086
chr1	1551	1552	1.25868
chr1	1552	1553	1.3426
chr1	1553	1554	1.84607
chr1	1554	1555	2.01389
chr1	1555	1556	2.18172
chr1	1556	1557	2.26563
chr1	1557	1558	2.93693
chr1	1558	1561	3.02084
chr1	1561	1563	2.93693
chr1	1563	1565	3.10475
chr1	1565	1567	3.18866
chr1	1567	1571	3.35649
chr1	1571	1572	3.27258
chr1	1572	1575	3.35649
chr1	1575	1577	3.27258
chr1	1577	1579	3.10475
chr1	1579	1581	2.85302
chr1	1581	1585	2.68519
chr1	1585	1586	2.7691
chr1	1586	1587	2.85302
chr1	1587	1588	2.93693
chr1	1588	1590	3.10475
chr1	1590	1591	3.18866
chr1	1591	1592	2.93693
chr1	1592	1593	3.02084
chr1	1593	1594	2.85302
chr1	1594	1595	2.68519
chr1	1595	1597	2.51737
chr1	1597	1598	1.92998
chr1	1598	1599	2.18172
chr1	1599	1600	2.09781
chr1	1600	1601	2.26563
chr1	1601	1602	2.34954
chr1	1602	1603	2.43345
chr1	1603	1604	2.60128
chr1	1604	1605	2.43345
chr1	1605	1606	2.34954
chr1	1606	1607	2.43345
chr1	1607	1611	2.26563
chr1	1611	1616	2.18172
chr1	1616	1621	2.34954
chr1	1621	1624	2.43345
chr1	1624	1625	2.34954
chr1	1625	1627	2.18172
chr1	1627	1628	2.09781
chr1	1628	1630	2.51737
chr1	1630	1631	2.43345
chr1	1631	1632	2.26563
chr1	1632	1634	2.09781
chr1	1634	1635	2.01389
chr1	1635	1636	2.09781
chr1	1636	1638	2.18172
chr1	1638	1640	2.09781
chr1	1640	1641	2.18172
chr1	1641	1642	2.01389
chr1	1642	1644	1.84607
chr1	1644	1645	1.92998
chr1	1645	1646	2.09781
chr1	1646	1647	2.18172
chr1	1647	1650	2.34954
chr1	1650	1652	2.26563
chr1	1652	1656	2.34954
chr1	1656	1658	2.18172
chr1	1658	1660	2.26563
chr1	1660	1662	2.18172
chr1	1662	1663	1.59433
chr1	1663	1665	1.67824
chr1	1665	1667	2.01389
chr1	1667	1670	1.92998
chr1	1670	1672	2.09781
chr1	1672	1674	2.18172
chr1	1674	1675	2.01389
chr1	1675	1676	1.92998
chr1	1676	1678	2.09781
chr1	1678	1679	1.92998
chr1	1679	1680	2.09781
chr1	1680	1682	2.01389
chr1	1682	1683	1.92998
chr1	1683	1685	1.84607
chr1	1685	1686	1.67824
chr1	1686	1687	1.51042
chr1	1687	1689	1.42651
chr1	1689	1690	1.51042
chr1	1690	1691	1.67824
chr1	1691	1698	1.76216
chr1	1698	1704	1.67824
chr1	1704	1705	1.76216
chr1	1705	1706	1.42651
chr1	1706	1709	1.59433
chr1	1709	1710	1.67824
chr1	1710	1713	1.51042
chr1	1713	1715	1.42651
chr1	1715	1717	1.25868
chr1	1717	1718	1.3426
chr1	1718	1719	1.09086
chr1	1719	1721	1.42651
chr1	1721	1722	1.51042
chr1	1722	1723	1.59433
chr1	1723	1726	1.67824
chr1	1726	1727	1.76216
chr1	1727	1729	1.84607
chr1	1729	1731	1.67824
chr1	1731	1732	1.59433
chr1	1732	1739	1.51042
chr1	1739	1740	1.59433
chr1	1740	1741	1.67824
chr1	1741	1742	1.51042
chr1	1742	1745	1.59433
chr1	1745	1746	1.51042
chr1	1746	1747	1.59433
chr1	1747	1750	1.51042
chr1	1750	1751	1.76216
chr1	1751	1753	1.84607
chr1	1753	1754	1.92998
chr1	1754	1755	2.09781
chr1	1755	1757	2.18172
chr1	1757	1759	2.09781
chr1	1759	1761	1.67824
chr1	1761	1764	1.59433
chr1	1764	1765	1.42651
chr1	1765	1772	1.3426
chr1	1772	1774	1.42651
chr1	1774	1777	1.3426
chr1	1777	1779	1.42651
chr1	1779	1781	1.25868
chr1	1781	1783	1.3426
chr1	1783	1785	1.42651
chr1	1785	1787	0.923035
chr1	1787	1789	0.839122
chr1	1789	1790	0.923035
chr1	1790	1791	1.09086
chr1	1791	1793	1.00695
chr1	1793	1794	1.17477
chr1	1794	1796	1.00695
chr1	1796	1800	1.09086
chr1	1800	1810	1.00695
chr1	1810	1812	0.923035
chr1	1812	1815	1.09086
chr1	1815	1817	1.17477
chr1	1817	1818	1.09086
chr1	1818	1819	1.17477
chr1	1819	1820	1.25868
chr1	1820	1822	1.09086
chr1	1822	1824	1.17477
chr1	1824	1827	1.09086
chr1	1827	1828	1.17477
chr1	1828	1829	0.923035
chr1	1829	1831	1.09086
chr1	1831	1832	1.25868
chr1	1832	1835	1.09086
chr1	1835	1836	1.25868
chr1	1836	1837	1.17477
chr1	1837	1838	1.25868
chr1	1838	1839	1.3426
chr1	1839	1842	1.42651
chr1	1842	1844	1.84607
chr1	1844	1845	1.92998
chr1	1845	1846	2.01389
chr1	1846	1847	2.09781
chr1	1847	1848	2.34954
chr1	1848	1849	2.43345
chr1	1849	1852	2.60128
chr1	1852	1853	2.68519
chr1	1853	1858	2.51737
chr1	1858	1860	2.60128
chr1	1860	1863	2.51737
chr1	1863	1864	2.43345
chr1	1864	1866	2.7691
chr1	1866	1867	2.93693
chr1	1867	1868	3.27258
chr1	1868	1869	3.35649
chr1	1869	1870	3.52431
chr1	1870	1871	3.60823
chr1	1871	1872	3.85996
chr1	1872	1874	3.69214
chr1	1874	1875	3.60823
chr1	1875	1876	3.52431
chr1	1876	1879	3.35649
chr1	1879	1880	3.4404
chr1	1880	1881	3.35649
chr1	1881	1882	3.4404
chr1	1882	1883	3.18866
chr1	1883	1884	3.02084
chr1	1884	1887	2.93693
chr1	1887	1888	2.85302
chr1	1888	1890	2.7691
chr1	1890	1891	2.60128
chr1	1891	1892	2.51737
chr1	1892	1893	2.34954
chr1	1893	1894	2.26563
chr1	1894	1896	2.34954
chr1	1896	1897	2.09781
chr1	1897	1899	2.18172
chr1	1899	1904	2.09781
chr1	1904	1906	1.84607
chr1	1906	1908	1.76216
chr1	1908	1910	1.59433
chr1	1910	1912	1.09086
chr1	1912	1916	1.25868
chr1	1916	1918	1.17477
chr1	1918	1919	1.3426
chr1	1919	1922	1.17477
chr1	1922	1923	1.25868
chr1	1923	1924	1.17477
chr1	1924	1925	1.09086
chr1	1925	1927	1.17477
chr1	1927	1935	1.42651
chr1	1935	1936	1.3426
chr1	1936	1938	1.25868
chr1	1938	1941	1.17477
chr1	1941	1945	1.25868
chr1	1945	1947	1.09086
chr1	1947	1948	1.00695
chr1	1948	1953	0.75521
chr1	1953	1957	0.671298
chr1	1957	1959	0.587386
chr1	1959	1962	0.419561
chr1	1962	1965	0.335649
chr1	1965	1967	0.167824
chr1	1967	1972	0.0839122
chr1	1972	2044	0.0
chr1	2044	2047	0.0839122
chr1	2047	2050	0.167824
chr1	2050	2053	0.335649
chr1	2053	2055	0.503473
chr1	2055	2061	0.587386
chr1	2061	2063	0.839122
chr1	2063	2066	1.00695
chr1	2066	2069	1.09086
chr1	2069	2070	1.17477
chr1	2070	2072	1.42651
chr1	2072	2074	1.51042
chr1	2074	2080	1.59433
chr1	2080	2085	1.67824
chr1	2085	2088	1.59433
chr1	2088	2089	1.51042
chr1	2089	2090	1.42651
chr1	2090	2091	1.3426
chr1	2091	2092	1.42651
chr1	2092	2093	1.51042
chr1	2093	2094	1.42651
chr1	2094	2096	1.3426
chr1	2096	2097	1.25868
chr1	2097	2100	1.3426
chr1	2100	2102	1.25868
chr1	2102	2103	1.09086
chr1	2103	2106	1.00695
chr1	2106	2108	0.923035
chr1	2108	2110	1.09086
chr1	2110	2111	0.839122
chr1	2111	2112	0.923035
chr1	2112	2115	0.839122
chr1	2115	2117	0.923035
chr1	2117	2119	1.00695
chr1	2119	2126	1.17477
chr1	2126	2127	1.25868
chr1	2127	2128	1.51042
chr1	2128	2129	1.59433
chr1	2129	2130	1.84607
chr1	2130	2131	1.92998
chr1	2131	2135	1.67824
chr1	2135	2136	1.76216
chr1	2136	2137	1.84607
chr1	2137	2140	1.76216
chr1	2140	2142	1.84607
chr1	2142	2147	1.92998
chr1	2147	2148	1.76216
chr1	2148	2150	1.84607
chr1	2150	2151	2.01389
chr1	2151	2152	2.18172
chr1	2152	2155	2.26563
chr1	2155	2157	2.09781
chr1	2157	2158	2.26563
chr1	2158	2160	2.09781
chr1	2160	2163	2.01389
chr1	2163	2165	2.43345
chr1	2165	2167	2.18172
chr1	2167	2169	2.09781
chr1	2169	2170	1.84607
chr1	2170	2172	1.76216
chr1	2172	2174	1.84607
chr1	2174	2175	2.09781
chr1	2175	2176	2.18172
chr1	2176	2177	2.26563
chr1	2177	2181	2.18172
chr1	2181	2185	2.26563
chr1	2185	2187	2.34954
chr1	2187	2188	2.43345
chr1	2188	2190	2.26563
chr1	2190	2191	2.18172
chr1	2191	2193	1.92998
chr1	2193	2195	1.84607
chr1	2195	2197	1.92998
chr1	2197	2203	1.76216
chr1	2203	2204	1.3426
chr1	2204	2205	1.42651
chr1	2205	2206	1.51042
chr1	2206	2207	1.59433
chr1	2207	2213	1.67824
chr1	2213	2214	1.59433
chr1	2214	2215	1.42651
chr1	2215	2219	1.17477
chr1	2219	2220	1.09086
chr1	2220	2228	0.839122
chr1	2228	2232	0.75521
chr1	2232	2235	0.587386
chr1	2235	2237	0.503473
chr1	2237	2243	0.419561
chr1	2243	2244	0.503473
chr1	2244	2247	0.419561
chr1	2247	2251	0.335649
chr1	2251	2256	0.419561
chr1	2256	2260	0.335649
chr1	2260	2265	0.419561
chr1	2265	2268	0.335649
chr1	2268	2269	0.419561
chr1	2269	2270	0.503473
chr1	2270	2271	0.587386
chr1	2271	2272	0.923035
chr1	2272	2273	1.51042
chr1	2273	2274	2.26563
chr1	2274	2275	2.60128
chr1	2275	2276	2.7691
chr1	2276	2277	3.02084
chr1	2277	2278	3.10475
chr1	2278	2279	3.94388
chr1	2279	2280	4.02779
chr1	2280	2281	4.19561
chr1	2281	2282	4.27952
chr1	2282	2283	4.19561
chr1	2283	2284	4.36344
chr1	2284	2286	4.53126
chr1	2286	2287	4.44735
chr1	2287	2288	4.69909
chr1	2288	2290	4.783
chr1	2290	2291	4.95082
chr1	2291	2293	4.86691
chr1	2293	2294	5.03473
chr1	2294	2295	5.11865
chr1	2295	2298	5.28647
chr1	2298	2300	5.37038
chr1	2300	2301	5.4543
chr1	2301	2304	5.37038
chr1	2304	2306	5.4543
chr1	2306	2308	5.53821
chr1	2308	2309	5.62212
chr1	2309	2310	5.4543
chr1	2310	2311	5.37038
chr1	2311	2312	5.28647
chr1	2312	2313	4.69909
chr1	2313	2314	3.52431
chr1	2314	2315	3.35649
chr1	2315	2316	3.18866
chr1	2316	2317	3.27258
chr1	2317	2318	3.18866
chr1	2318	2319	3.10475
chr1	2319	2321	2.43345
chr1	2321	2322	2.34954
chr1	2322	2323	2.26563
chr1	2323	2324	2.43345
chr1	2324	2327	1.67824
chr1	2327	2329	1.84607
chr1	2329	2332	1.76216
chr1	2332	2334	1.59433
chr1	2334	2335	1.51042
chr1	2335	2336	1.42651
chr1	2336	2339	1.51042
chr1	2339	2341	1.42651
chr1	2341	2344	1.3426
chr1	2344	2347	1.25868
chr1	2347	2349	1.09086
chr1	2349	2354	1.3426
chr1	2354	2356	1.42651
chr1	2356	2361	1.09086
chr1	2361	2363	1.17477
chr1	2363	2365	1.00695
chr1	2365	2368	0.923035
chr1	2368	2372	0.839122
chr1	2372	2375	0.923035
chr1	2375	2376	1.00695
chr1	2376	2382	0.923035
chr1	2382	2383	1.00695
chr1	2383	2387	0.923035
chr1	2387	2388	0.839122
chr1	2388	2389	0.75521
chr1	2389	2392	0.503473
chr1	2392	2394	0.587386
chr1	2394	2401	0.503473
chr1	2401	2402	0.587386
chr1	2402	2408	0.503473
chr1	2408	2411	0.587386
chr1	2411	2412	0.671298
chr1	2412	2415	0.587386
chr1	2415	2420	0.503473
chr1	2420	2421	0.419561
chr1	2421	2427	0.503473
chr1	2427	2432	0.587386
chr1	2432	2435	0.503473
chr1	2435	2437	0.587386
chr1	2437	2438	0.671298
chr1	2438	2439	0.587386
chr1	2439	2442	0.671298
chr1	2442	2449	0.587386
chr1	2449	2450	0.503473
chr1	2450	2468	0.335649
chr1	2468	2471	0.251737
chr1	2471	2473	0.335649
chr1	2473	2475	0.503473
chr1	2475	2476	0.419561
chr1	2476	2477	0.503473
chr1	2477	2494	0.419561
chr1	2494	2495	0.503473
chr1	2495	2500	0.587386
chr1	2500	2501	0.671298
chr1	2501	2510	0.587386
chr1	2510	2512	0.419561
chr1	2512	2514	0.335649
chr1	2514	2515	0.503473
chr1	2515	2516	0.671298
chr1	2516	2520	0.587386
chr1	2520	2522	0.671298
chr1	2522	2534	0.75521
chr1	2534	2535	0.671298
chr1	2535	2537	0.587386
chr1	2537	2539	0.671298
chr1	2539	2555	0.75521
chr1	2555	2557	0.671298
chr1	2557	2558	0.75521
chr1	2558	2560	0.839122
chr1	2560	2562	0.671298
chr1	2562	2565	0.75521
chr1	2565	2567	0.671298
chr1	2567	2572	0.503473
chr1	2572	2574	0.75521
chr1	2574	2589	0.839122
chr1	2589	2592	0.923035
chr1	2592	2595	0.839122
chr1	2595	2596	0.923035
chr1	2596	2597	0.839122
chr1	2597	2598	0.75521
chr1	2598	2603	0.671298
chr1	2603	2610	0.75521
chr1	2610	2613	0.503473
chr1	2613	2615	0.419561
chr1	2615	2627	0.503473
chr1	2627	2629	0.587386
chr1	2629	2633	0.503473
chr1	2633	2635	0.671298
chr1	2635	2636	0.587386
chr1	2636	2637	0.671298
chr1	2637	2639	0.839122
chr1	2639	2641	0.923035
chr1	2641	2655	0.839122
chr1	2655	2657	0.75521
chr1	2657	2660	0.839122
chr1	2660	2664	0.923035
chr1	2664	2667	1.00695
chr1	2667	2668	0.923035
chr1	2668	2671	0.503473
chr1	2671	2675	0.587386
chr1	2675	2676	0.503473
chr1	2676	2683	0.419561
chr1	2683	2698	0.335649
chr1	2698	2701	0.251737
chr1	2701	2705	0.167824
chr1	2705	2707	0.0839122
chr1	2707	2712	0.167824
chr1	2712	2747	0.0839122
chr1	2747	2755	0.0
chr1	2755	2759	0.0839122
chr1	2759	2774	0.167824
chr1	2774	2777	0.251737
chr1	2777	2795	0.167824
chr1	2795	2797	0.0839122
chr1	2797	2800	0.167824
chr1	2800	2814	0.251737
chr1	2814	2824	0.167824
chr1	2824	2837	0.251737
chr1	2837	2841	0.167824
chr1	2841	2853	0.0839122
chr1	2853	2883	0.0
chr1	2883	2886	0.0839122
chr1	2886	2890	0.167824
chr1	2890	2893	0.251737
chr1	2893	2894	0.335649
chr1	2894	2896	0.587386
chr1	2896	2901	0.671298
chr1	2901	2902	0.75521
chr1	2902	2903	0.839122
chr1	2903	2904	1.00695
chr1	2904	2905	1.25868
chr1	2905	2908	1.3426
chr1	2908	2909	1.42651
chr1	2909	2910	1.51042
chr1	2910	2911	1.59433
chr1	2911	2912	1.67824
chr1	2912	2913	1.76216
chr1	2913	2916	1.84607
chr1	2916	2918	2.09781
chr1	2918	2922	2.18172
chr1	2922	2923	2.34954
chr1	2923	2928	2.43345
chr1	2928	2930	2.68519
chr1	2930	2932	2.85302
chr1	2932	2933	3.02084
chr1	2933	2935	2.68519
chr1	2935	2936	2.7691
chr1	2936	2941	2.68519
chr1	2941	2943	2.60128
chr1	2943	2944	2.51737
chr1	2944	2945	2.34954
chr1	2945	2946	2.26563
chr1	2946	2949	2.09781
chr1	2949	2950	2.01389
chr1	2950	2951	1.92998
chr1	2951	2952	1.84607
chr1	2952	2953	1.76216
chr1	2953	2954	1.67824
chr1	2954	2957	1.51042
chr1	2957	2963	1.42651
chr1	2963	2964	0.923035
chr1	2964	2968	1.00695
chr1	2968	2971	0.75521
chr1	2971	2972	0.671298
chr1	2972	2973	0.75521
chr1	2973	2975	0.587386
chr1	2975	2983	0.503473
chr1	2983	2990	0.335649
chr1	2990	2999	0.251737
chr1	2999	3006	0.335649
chr1	3006	3011	0.419561
chr1	3011	3017	0.251737
chr1	3017	3028	0.335649
chr1	3028	3035	0.419561
chr1	3035	3038	0.503473
chr1	3038	3040	0.671298
chr1	3040	3045	0.587386
chr1	3045	3046	0.503473
chr1	3046	3051	0.419561
chr1	3051	3057	0.503473
chr1	3057	3058	0.419561
chr1	3058	3059	0.503473
chr1	3059	3066	0.587386
chr1	3066	3067	0.671298
chr1	3067	3069	0.75521
chr1	3069	3070	0.671298
chr1	3070	3073	0.75521
chr1	3073	3074	0.839122
chr1	3074	3078	0.923035
chr1	3078	3079	0.839122
chr1	3079	3080	1.00695
chr1	3080	3082	1.09086
chr1	3082	3085	1.25868
chr1	3085	3088	1.3426
chr1	3088	3089	1.42651
chr1	3089	3093	1.59433
chr1	3093	3096	1.76216
chr1	3096	3097	1.84607
chr1	3097	3098	1.76216
chr1	3098	3107	1.67824
chr1	3107	3109	1.51042
chr1	3109	3110	1.42651
chr1	3110	3111	1.51042
chr1	3111	3112	1.59433
chr1	3112	3113	1.76216
chr1	3113	3114	1.92998
chr1	3114	3116	1.84607
chr1	3116	3118	1.76216
chr1	3118	3119	1.59433
chr1	3119	3121	1.42651
chr1	3121	3124	1.25868
chr1	3124	3127	1.17477
chr1	3127	3128	1.25868
chr1	3128	3129	1.17477
chr1	3129	3132	1.00695
chr1	3132	3133	0.923035
chr1	3133	3134	0.75521
chr1	3134	3136	0.839122
chr1	3136	3137	0.923035
chr1	3137	3149	0.839122
chr1	3149	3150	0.923035
chr1	3150	3151	0.75521
chr1	3151	3153	0.587386
chr1	3153	3160	0.419561
chr1	3160	3163	0.503473
chr1	3163	3166	0.587386
chr1	3166	3169	0.419561
chr1	3169	3171	0.503473
chr1	3171	3175	0.587386
chr1	3175	3176	0.503473
chr1	3176	3177	0.587386
chr1	3177	3179	0.671298
chr1	3179	3181	0.75521
chr1	3181	3182	0.839122
chr1	3182	3183	0.923035
chr1	3183	3190	1.00695
chr1	3190	3191	0.923035
chr1	3191	3192	1.00695
chr1	3192	3193	1.09086
chr1	3193	3194	1.17477
chr1	3194	3197	1.09086
chr1	3197	3198	1.17477
chr1	3198	3200	1.25868
chr1	3200	3203	1.17477
chr1	3203	3209	1.09086
chr1	3209	3210	1.25868
chr1	3210	3211	1.59433
chr1	3211	3212	1.67824
chr1	3212	3214	1.59433
chr1	3214	3215	1.67824
chr1	3215	3217	1.76216
chr1	3217	3218	1.84607
chr1	3218	3219	2.01389
chr1	3219	3220	2.18172
chr1	3220	3221	2.60128
chr1	3221	3223	2.7691
chr1	3223	3225	2.85302
chr1	3225	3226	2.93693
chr1	3226	3230	3.02084
chr1	3230	3231	3.10475
chr1	3231	3232	3.18866
chr1	3232	3233	3.10475
chr1	3233	3234	3.18866
chr1	3234	3236	3.27258
chr1	3236	3239	3.35649
chr1	3239	3242	3.60823
chr1	3242	3244	3.69214
chr1	3244	3246	3.77605
chr1	3246	3250	3.85996
chr1	3250	3251	3.69214
chr1	3251	3255	3.27258
chr1	3255	3258	3.18866
chr1	3258	3260	2.85302
chr1	3260	3261	2.68519
chr1	3261	3262	2.09781
chr1	3262	3265	1.92998
chr1	3265	3266	1.84607
chr1	3266	3267	1.76216
chr1	3267	3268	1.67824
chr1	3268	3272	1.76216
chr1	3272	3273	1.67824
chr1	3273	3275	1.51042
chr1	3275	3276	1.42651
chr1	3276	3277	1.51042
chr1	3277	3279	1.25868
chr1	3279	3283	1.00695
chr1	3283	3285	0.923035
chr1	3285	3286	0.839122
chr1	3286	3289	0.75521
chr1	3289	3293	0.671298
chr1	3293	3298	0.75521
chr1	3298	3299	0.839122
chr1	3299	3303	0.75521
chr1	3303	3304	0.671298
chr1	3304	3305	0.75521
chr1	3305	3306	0.839122
chr1	3306	3308	1.00695
chr1	3308	3309	1.09086
chr1	3309	3311	1.17477
chr1	3311	3312	1.09086
chr1	3312	3313	1.00695
chr1	3313	3316	1.09086
chr1	3316	3318	1.17477
chr1	3318	3322	1.25868
chr1	3322	3327	1.3426
chr1	3327	3332	1.42651
chr1	3332	3334	1.51042
chr1	3334	3335	1.42651
chr1	3335	3337	1.3426
chr1	3337	3341	1.25868
chr1	3341	3344	1.00695
chr1	3344	3345	0.923035
chr1	3345	3347	0.75521
chr1	3347	3348	0.671298
chr1	3348	3349	0.587386
chr1	3349	3350	0.503473
chr1	3350	3351	0.587386
chr1	3351	3354	0.503473
chr1	3354	3356	0.587386
chr1	3356	3362	0.419561
chr1	3362	3370	0.335649
chr1	3370	3372	0.419561
chr1	3372	3373	0.335649
chr1	3373	3376	0.419561
chr1	3376	3391	0.503473
chr1	3391	3393	0.419561
chr1	3393	3396	0.335649
chr1	3396	3398	0.419561
chr1	3398	3406	0.335649
chr1	3406	3409	0.419561
chr1	3409	3414	0.335649
chr1	3414	3416	0.419561
chr1	3416	3421	0.335649
chr1	3421	3422	0.419561
chr1	3422	3431	0.503473
chr1	3431	3437	0.587386
chr1	3437	3440	0.503473
chr1	3440	3443	0.671298
chr1	3443	3447	0.75521
chr1	3447	3449	0.671298
chr1	3449	3452	0.75521
chr1	3452	3453	0.839122
chr1	3453	3462	0.671298
chr1	3462	3468	0.587386
chr1	3468	3474	0.503473
chr1	3474	3481	0.587386
chr1	3481	3483	0.419561
chr1	3483	3484	0.335649
chr1	3484	3490	0.419561
chr1	3490	3503	0.335649
chr1	3503	3516	0.251737
chr1	3516	3524	0.335649
chr1	3524	3527	0.251737
chr1	3527	3535	0.167824
chr1	3535	3555	0.251737
chr1	3555	3574	0.0839122
chr1	3574	3576	0.167824
chr1	3576	3585	0.0839122
chr1	3585	3600	0.167824
chr1	3600	3606	0.251737
chr1	3606	3609	0.335649
chr1	3609	3613	0.419561
chr1	3613	3615	0.503473
chr1	3615	3616	0.419561
chr1	3616	3617	0.503473
chr1	3617	3625	0.587386
chr1	3625	3626	0.671298
chr1	3626	3640	0.587386
chr1	3640	3641	0.671298
chr1	3641	3645	0.587386
chr1	3645	3652	0.419561
chr1	3652	3656	0.335649
chr1	3656	3657	0.251737
chr1	3657	3664	0.167824
chr1	3664	3667	0.0839122
chr1	3667	3672	0.167824
chr1	3672	3673	0.251737
chr1	3673	3674	0.419561
chr1	3674	3680	0.503473
chr1	3680	3687	0.419561
chr1	3687	3691	0.503473
chr1	3691	3700	0.587386
chr1	3700	3701	0.671298
chr1	3701	3704	0.75521
chr1	3704	3705	1.00695
chr1	3705	3706	1.09086
chr1	3706	3708	1.17477
chr1	3708	3710	1.09086
chr1	3710	3712	1.17477
chr1	3712	3714	1.09086
chr1	3714	3717	0.839122
chr1	3717	3719	0.923035
chr1	3719	3723	1.17477
chr1	3723	3726	1.25868
chr1	3726	3732	1.17477
chr1	3732	3733	1.25868
chr1	3733	3735	1.3426
chr1	3735	3736	1.42651
chr1	3736	3737	1.51042
chr1	3737	3740	1.59433
chr1	3740	3741	1.67824
chr1	3741	3743	1.59433
chr1	3743	3746	1.42651
chr1	3746	3751	1.3426
chr1	3751	3752	1.25868
chr1	3752	3756	1.3426
chr1	3756	3758	1.42651
chr1	3758	3760	1.3426
chr1	3760	3762	1.09086
chr1	3762	3764	1.17477
chr1	3764	3767	1.25868
chr1	3767	3773	1.3426
chr1	3773	3774	1.17477
chr1	3774	3776	1.09086
chr1	3776	3777	1.00695
chr1	3777	3778	0.923035
chr1	3778	3781	0.839122
chr1	3781	3782	1.00695
chr1	3782	3783	1.09086
chr1	3783	3784	1.00695
chr1	3784	3789	0.923035
chr1	3789	3793	1.00695
chr1	3793	3803	0.923035
chr1	3803	3804	0.839122
chr1	3804	3805	0.75521
chr1	3805	3808	0.839122
chr1	3808	3809	0.923035
chr1	3809	3812	1.00695
chr1	3812	3820	1.09086
chr1	3820	3823	0.923035
chr1	3823	3824	0.839122
chr1	3824	3825	0.923035
chr1	3825	3831	1.00695
chr1	3831	3833	1.09086
chr1	3833	3837	1.17477
chr1	3837	3838	1.25868
chr1	3838	3841	1.3426
chr1	3841	3842	1.25868
chr1	3842	3844	0.923035
chr1	3844	3846	1.00695
chr1	3846	3848	0.923035
chr1	3848	3850	1.00695
chr1	3850	3854	1.09086
chr1	3854	3856	1.17477
chr1	3856	3857	1.3426
chr1	3857	3862	1.51042
chr1	3862	3864	1.59433
chr1	3864	3865	1.51042
chr1	3865	3866	1.42651
chr1	3866	3868	1.51042
chr1	3868	3870	1.42651
chr1	3870	3871	1.25868
chr1	3871	3872	1.3426
chr1	3872	3875	1.25868
chr1	3875	3877	1.3426
chr1	3877	3878	1.42651
chr1	3878	3882	1.25868
chr1	3882	3884	1.3426
chr1	3884	3886	1.25868
chr1	3886	3889	1.3426
chr1	3889	3894	1.17477
chr1	3894	3896	1.09086
chr1	3896	3898	1.00695
chr1	3898	3899	0.75521
chr1	3899	3903	0.839122
chr1	3903	3905	1.00695
chr1	3905	3909	1.17477
chr1	3909	3911	1.09086
chr1	3911	3914	1.17477
chr1	3914	3915	1.25868
chr1	3915	3918	1.17477
chr1	3918	3920	1.25868
chr1	3920	3921	1.3426
chr1	3921	3924	1.25868
chr1	3924	3925	1.51042
chr1	3925	3926	1.59433
chr1	3926	3929	1.51042
chr1	3929	3931	1.42651
chr1	3931	3933	1.51042
chr1	3933	3934	1.59433
chr1	3934	3936	1.51042
chr1	3936	3937	1.59433
chr1	3937	3940	1.67824
chr1	3940	3942	1.92998
chr1	3942	3945	1.76216
chr1	3945	3946	1.67824
chr1	3946	3955	1.76216
chr1	3955	3956	1.92998
chr1	3956	3958	2.01389
chr1	3958	3960	1.92998
chr1	3960	3964	2.01389
chr1	3964	3971	1.76216
chr1	3971	3974	1.67824
chr1	3974	3976	1.59433
chr1	3976	3978	1.51042
chr1	3978	3979	1.3426
chr1	3979	3981	1.09086
chr1	3981	3982	1.00695
chr1	3982	3983	0.923035
chr1	3983	3986	1.00695
chr1	3986	3988	0.923035
chr1	3988	3990	0.839122
chr1	3990	3993	0.923035
chr1	3993	3994	1.09086
chr1	3994	4019	0.75521
chr1	4019	4023	0.671298
chr1	4023	4026	0.587386
chr1	4026	4029	0.75521
chr1	4029	4031	0.839122
chr1	4031	4032	0.75521
chr1	4032	4034	0.839122
chr1	4034	4037	0.671298
chr1	4037	4042	0.587386
chr1	4042	4044	0.671298
chr1	4044	4052	0.75521
chr1	4052	4053	0.923035
chr1	4053	4055	1.00695
chr1	4055	4056	1.09086
chr1	4056	4058	1.17477
chr1	4058	4067	1.25868
chr1	4067	4070	1.09086
chr1	4070	4071	1.00695
chr1	4071	4072	0.923035
chr1	4072	4078	1.00695
chr1	4078	4079	0.923035
chr1	4079	4080	1.00695
chr1	4080	4084	0.923035
chr1	4084	4092	0.75521
chr1	4092	4095	0.503473
chr1	4095	4096	0.419561
chr1	4096	4097	0.335649
chr1	4097	4105	0.251737
chr1	4105	4107	0.335649
chr1	4107	4123	0.419561
chr1	4123	4126	0.335649
chr1	4126	4145	0.419561
chr1	4145	4147	0.335649
chr1	4147	4149	0.251737
chr1	4149	4152	0.335649
chr1	4152	4160	0.251737
chr1	4160	4164	0.167824
chr1	4164	4165	0.0839122
chr1	4165	4190	0.167824
chr1	4190	4191	0.0839122
chr1	4191	4193	0.167824
chr1	4193	4205	0.251737
chr1	4205	4231	0.167824
chr1	4231	4232	0.251737
chr1	4232	4236	0.0839122
chr1	4236	4255	0.167824
chr1	4255	4258	0.251737
chr1	4258	4267	0.419561
chr1	4267	4270	0.503473
chr1	4270	4275	0.419561
chr1	4275	4277	0.503473
chr1	4277	4280	0.419561
chr1	4280	4287	0.503473
chr1	4287	4288	0.587386
chr1	4288	4290	0.419561
chr1	4290	4292	0.503473
chr1	4292	4296	0.587386
chr1	4296	4297	0.671298
chr1	4297	4303	0.587386
chr1	4303	4307	0.671298
chr1	4307	4310	0.587386
chr1	4310	4320	0.503473
chr1	4320	4328	0.419561
chr1	4328	4330	0.335649
chr1	4330	4331	0.251737
chr1	4331	4336	0.167824
chr1	4336	4341	0.0839122
chr1	4341	4342	0.167824
chr1	4342	4343	0.0839122
chr1	4343	4348	0.167824
chr1	4348	4350	0.251737
chr1	4350	4352	0.335649
chr1	4352	4363	0.419561
chr1	4363	4364	0.503473
chr1	4364	4366	0.587386
chr1	4366	4379	0.75521
chr1	4379	4380	0.839122
chr1	4380	4381	1.00695
chr1	4381	4382	0.75521
chr1	4382	4383	0.839122
chr1	4383	4386	0.923035
chr1	4386	4389	1.00695
chr1	4389	4392	0.923035
chr1	4392	4397	0.839122
chr1	4397	4404	0.923035
chr1	4404	4405	0.839122
chr1	4405	4407	0.75521
chr1	4407	4413	0.587386
chr1	4413	4416	0.671298
chr1	4416	4417	0.75521
chr1	4417	4419	0.671298
chr1	4419	4423	0.503473
chr1	4423	4424	0.335649
chr1	4424	4425	0.419561
chr1	4425	4427	0.335649
chr1	4427	4436	0.419561
chr1	4436	4437	0.503473
chr1	4437	4438	0.671298
chr1	4438	4453	0.587386
chr1	4453	4456	0.503473
chr1	4456	4459	0.419561
chr1	4459	4460	0.503473
chr1	4460	4463	0.587386
chr1	4463	4466	0.503473
chr1	4466	4472	0.419561
chr1	4472	4473	0.503473
chr1	4473	4477	0.587386
chr1	4477	4478	0.503473
chr1	4478	4500	0.335649
chr1	4500	4501	0.251737
chr1	4501	4510	0.167824
chr1	4510	4513	0.251737
chr1	4513	4522	0.0839122
chr1	4522	4523	0.167824
chr1	4523	4550	0.251737
chr1	4550	4563	0.167824
chr1	4563	4572	0.0
chr1	4572	4607	0.0839122
chr1	4607	4608	0.167824
chr1	4608	4613	0.251737
chr1	4613	4621	0.167824
chr1	4621	4647	0.251737
chr1	4647	4656	0.0839122
chr1	4656	4660	0.167824
chr1	4660	4662	0.251737
chr1	4662	4665	0.167824
chr1	4665	4667	0.251737
chr1	4667	4672	0.335649
chr1	4672	4679	0.419561
chr1	4679	4693	0.503473
chr1	4693	4694	0.587386
chr1	4694	4695	0.671298
chr1	4695	4697	0.587386
chr1	4697	4704	0.503473
chr1	4704	4705	0.587386
chr1	4705	4707	0.75521
chr1	4707	4708	0.671298
chr1	4708	4710	0.75521
chr1	4710	4713	0.839122
chr1	4713	4714	0.75521
chr1	4714	4716	0.839122
chr1	4716	4719	0.75521
chr1	4719	4734	0.671298
chr1	4734	4740	0.587386
chr1	4740	4742	0.671298
chr1	4742	4745	0.75521
chr1	4745	4747	0.503473
chr1	4747	4748	0.419561
chr1	4748	4751	0.335649
chr1	4751	4754	0.251737
chr1	4754	4756	0.167824
chr1	4756	4778	0.251737
chr1	4778	4779	0.335649
chr1	4779	4783	0.251737
chr1	4783	4788	0.167824
chr1	4788	4799	0.0839122
chr1	4799	4802	0.167824
chr1	4802	4809	0.251737
chr1	4809	4814	0.335649
chr1	4814	4816	0.419561
chr1	4816	4819	0.335649
chr1	4819	4829	0.419561
chr1	4829	4830	0.503473
chr1	4830	4831	0.587386
chr1	4831	4836	0.671298
chr1	4836	4840	0.75521
chr1	4840	4842	0.671298
chr1	4842	4848	0.587386
chr1	4848	4854	0.503473
chr1	4854	4855	0.419561
chr1	4855	4860	0.503473
chr1	4860	4869	0.419561
chr1	4869	4872	0.251737
chr1	4872	4874	0.167824
chr1	4874	4878	0.251737
chr1	4878	4879	0.419561
chr1	4879	4889	0.671298
chr1	4889	4899	0.587386
chr1	4899	4904	0.671298
chr1	4904	4908	0.75521
chr1	4908	4914	0.839122
chr1	4914	4917	0.671298
chr1	4917	4918	0.75521
chr1	4918	4919	0.839122
chr1	4919	4920	0.671298
chr1	4920	4924	0.419561
chr1	4924	4929	0.503473
chr1	4929	4945	0.587386
chr1	4945	4948	0.503473
chr1	4948	4957	0.419561
chr1	4957	4959	0.251737
chr1	4959	4965	0.335649
chr1	4965	4967	0.251737
chr1	4967	4968	0.335649
chr1	4968	4970	0.419561
chr1	4970	4978	0.335649
chr1	4978	4989	0.251737
chr1	4989	4990	0.335649
chr1	4990	5003	0.251737
chr1	5003	5005	0.167824
chr1	5005	5014	0.0839122
chr1	5014	5016	0.167824
chr1	5016	5055	0.0839122
chr1	5055	5060	0.0
chr1	5060	5064	0.0839122
chr1	5064	5097	0.251737
chr1	5097	5116	0.0839122
chr1	5116	5129	0.167824
chr1	5129	5133	0.251737
chr1	5133	5139	0.335649
chr1	5139	5144	0.251737
chr1	5144	5157	0.335649
chr1	5157	5167	0.251737
chr1	5167	5168	0.335649
chr1	5168	5171	0.251737
chr1	5171	5176	0.167824
chr1	5176	5179	0.0839122
chr1	5179	5193	0.167824
chr1	5193	5207	0.251737
chr1	5207	5211	0.167824
chr1	5211	5212	0.251737
chr1	5212	5213	0.335649
chr1	5213	5214	0.419561
chr1	5214	5216	0.503473
chr1	5216	5217	0.587386
chr1	5217	5218	0.503473
chr1	5218	5227	0.587386
chr1	5227	5228	0.671298
chr1	5228	5229	0.75521
chr1	5229	5232	0.839122
chr1	5232	5233	0.923035
chr1	5233	5251	0.839122
chr1	5251	5252	0.923035
chr1	5252	5254	0.75521
chr1	5254	5259	0.503473
chr1	5259	5265	0.419561
chr1	5265	5268	0.503473
chr1	5268	5269	0.419561
chr1	5269	5272	0.335649
chr1	5272	5277	0.251737
chr1	5277	5280	0.335649
chr1	5280	5282	0.419561
chr1	5282	5285	0.503473
chr1	5285	5291	0.587386
chr1	5291	5301	0.503473
chr1	5301	5305	0.419561
chr1	5305	5308	0.335649
chr1	5308	5317	0.251737
chr1	5317	5320	0.167824
chr1	5320	5325	0.0839122
chr1	5325	5337	0.0
chr1	5337	5339	0.0839122
chr1	5339	5347	0.167824
chr1	5347	5351	0.251737
chr1	5351	5352	0.335649
chr1	5352	5360	0.419561
chr1	5360	5361	0.503473
chr1	5361	5362	0.75521
chr1	5362	5365	0.923035
chr1	5365	5368	1.00695
chr1	5368	5371	1.09086
chr1	5371	5378	1.17477
chr1	5378	5380	0.923035
chr1	5380	5388	1.09086
chr1	5388	5390	1.00695
chr1	5390	5391	0.923035
chr1	5391	5393	1.00695
chr1	5393	5394	1.09086
chr1	5394	5397	1.17477
chr1	5397	5400	1.09086
chr1	5400	5408	0.839122
chr1	5408	5410	0.75521
chr1	5410	5412	0.839122
chr1	5412	5418	0.75521
chr1	5418	5420	0.839122
chr1	5420	5425	0.75521
chr1	5425	5432	0.839122
chr1	5432	5433	1.00695
chr1	5433	5434	0.839122
chr1	5434	5435	0.923035
chr1	5435	5448	0.839122
chr1	5448	5449	1.09086
chr1	5449	5450	1.17477
chr1	5450	5453	1.09086
chr1	5453	5454	1.17477
chr1	5454	5458	1.3426
chr1	5458	5466	1.17477
chr1	5466	5468	1.09086
chr1	5468	5472	1.17477
chr1	5472	5474	1.00695
chr1	5474	5475	0.923035
chr1	5475	5479	0.839122
chr1	5479	5480	0.923035
chr1	5480	5483	1.00695
chr1	5483	5486	1.09086
chr1	5486	5489	0.839122
chr1	5489	5490	1.00695
chr1	5490	5492	1.09086
chr1	5492	5495	0.923035
chr1	5495	5500	0.839122
chr1	5500	5506	1.00695
chr1	5506	5509	1.09086
chr1	5509	5511	0.923035
chr1	5511	5512	0.839122
chr1	5512	5514	0.923035
chr1	5514	5519	0.75521
chr1	5519	5520	0.671298
chr1	5520	5527	0.587386
chr1	5527	5529	0.503473
chr1	5529	5530	0.419561
chr1	5530	5540	0.335649
chr1	5540	5543	0.167824
chr1	5543	5550	0.251737
chr1	5550	5552	0.335649
chr1	5552	5553	0.419561
chr1	5553	5557	0.335649
chr1	5557	5558	0.419561
chr1	5558	5566	0.503473
chr1	5566	5576	0.587386
chr1	5576	5582	0.671298
chr1	5582	5586	0.587386
chr1	5586	5591	0.503473
chr1	5591	5592	0.419561
chr1	5592	5593	0.335649
chr1	5593	5596	0.419561
chr1	5596	5597	0.587386
chr1	5597	5598	0.671298
chr1	5598	5604	0.587386
chr1	5604	5606	0.75521
chr1	5606	5616	0.839122
chr1	5616	5619	0.75521
chr1	5619	5620	0.839122
chr1	5620	5623	0.923035
chr1	5623	5627	1.00695
chr1	5627	5628	1.09086
chr1	5628	5629	1.25868
chr1	5629	5631	1.3426
chr1	5631	5632	1.00695
chr1	5632	5633	1.09086
chr1	5633	5636	1.00695
chr1	5636	5638	0.923035
chr1	5638	5643	0.839122
chr1	5643	5645	0.923035
chr1	5645	5646	1.00695
chr1	5646	5648	0.839122
chr1	5648	5651	0.923035
chr1	5651	5653	1.00695
chr1	5653	5656	1.09086
chr1	5656	5657	1.17477
chr1	5657	5658	1.3426
chr1	5658	5660	1.42651
chr1	5660	5663	1.25868
chr1	5663	5665	1.17477
chr1	5665	5666	1.3426
chr1	5666	5667	1.25868
chr1	5667	5668	1.3426
chr1	5668	5670	1.09086
chr1	5670	5671	1.25868
chr1	5671	5683	1.17477
chr1	5683	5684	1.09086
chr1	5684	5685	1.17477
chr1	5685	5687	1.09086
chr1	5687	5688	1.17477
chr1	5688	5690	1.25868
chr1	5690	5691	1.17477
chr1	5691	5695	1.25868
chr1	5695	5696	1.17477
chr1	5696	5698	1.25868
chr1	5698	5701	1.00695
chr1	5701	5702	1.09086
chr1	5702	5706	1.3426
chr1	5706	5708	1.17477
chr1	5708	5710	1.09086
chr1	5710	5712	0.923035
chr1	5712	5720	1.00695
chr1	5720	5728	1.09086
chr1	5728	5730	1.00695
chr1	5730	5734	0.839122
chr1	5734	5736	0.75521
chr1	5736	5739	0.671298
chr1	5739	5741	0.75521
chr1	5741	5742	0.587386
chr1	5742	5753	0.503473
chr1	5753	5759	0.419561
chr1	5759	5765	0.587386
chr1	5765	5778	0.503473
chr1	5778	5779	0.587386
chr1	5779	5785	0.671298
chr1	5785	5796	0.75521
chr1	5796	5798	0.671298
chr1	5798	5799	0.587386
chr1	5799	5800	0.671298
chr1	5800	5802	0.503473
chr1	5802	5810	0.587386
chr1	5810	5811	0.75521
chr1	5811	5816	0.839122
chr1	5816	5818	0.923035
chr1	5818	5821	0.587386
chr1	5821	5825	0.671298
chr1	5825	5830	0.587386
chr1	5830	5834	0.671298
chr1	5834	5839	0.75521
chr1	5839	5840	0.839122
chr1	5840	5841	0.75521
chr1	5841	5845	0.671298
chr1	5845	5849	0.587386
chr1	5849	5853	0.419561
chr1	5853	5855	0.503473
chr1	5855	5856	0.671298
chr1	5856	5859	0.587386
chr1	5859	5862	0.671298
chr1	5862	5864	0.587386
chr1	5864	5871	0.671298
chr1	5871	5872	0.587386
chr1	5872	5874	0.503473
chr1	5874	5882	0.419561
chr1	5882	5883	0.503473
chr1	5883	5885	0.587386
chr1	5885	5894	0.671298
chr1	5894	5895	0.587386
chr1	5895	5900	0.419561
chr1	5900	5902	0.335649
chr1	5902	5904	0.419561
chr1	5904	5905	0.335649
chr1	5905	5915	0.503473
chr1	5915	5920	0.587386
chr1	5920	5924	0.503473
chr1	5924	5940	0.419561
chr1	5940	5943	0.503473
chr1	5943	5944	0.419561
chr1	5944	5949	0.251737
chr1	5949	5958	0.167824
chr1	5958	5967	0.251737
chr1	5967	5980	0.335649
chr1	5980	5989	0.251737
chr1	5989	5999	0.335649
chr1	5999	6004	0.251737
chr1	6004	6007	0.167824
chr1	6007	6008	0.251737
chr1	6008	6024	0.167824
chr1	6024	6030	0.251737
chr1	6030	6031	0.167824
chr1	6031	6033	0.251737
chr1	6033	6047	0.335649
chr1	6047	6048	0.251737
chr1	6048	6051	0.335649
chr1	6051	6055	0.419561
chr1	6055	6057	0.335649
chr1	6057	6059	0.419561
chr1	6059	6065	0.503473
chr1	6065	6067	0.587386
chr1	6067	6069	0.671298
chr1	6069	6070	0.75521
chr1	6070	6071	0.839122
chr1	6071	6074	0.923035
chr1	6074	6087	0.839122
chr1	6087	6089	0.923035
chr1	6089	6091	0.839122
chr1	6091	6094	0.75521
chr1	6094	6095	0.839122
chr1	6095	6097	0.75521
chr1	6097	6098	0.671298
chr1	6098	6106	0.75521
chr1	6106	6107	0.839122
chr1	6107	6108	0.923035
chr1	6108	6109	0.839122
chr1	6109	6111	0.671298
chr1	6111	6112	0.75521
chr1	6112	6124	0.587386
chr1	6124	6125	0.671298
chr1	6125	6131	0.75521
chr1	6131	6137	0.839122
chr1	6137	6141	0.75521
chr1	6141	6145	0.839122
chr1	6145	6146	0.671298
chr1	6146	6148	0.75521
chr1	6148	6150	0.671298
chr1	6150	6152	0.419561
chr1	6152	6154	0.587386
chr1	6154	6159	0.671298
chr1	6159	6162	0.587386
chr1	6162	6165	0.671298
chr1	6165	6179	0.503473
chr1	6179	6181	0.587386
chr1	6181	6185	0.503473
chr1	6185	6189	0.419561
chr1	6189	6193	0.587386
chr1	6193	6203	0.335649
chr1	6203	6212	0.251737
chr1	6212	6217	0.335649
chr1	6217	6229	0.251737
chr1	6229	6231	0.0839122
chr1	6231	6240	0.167824
chr1	6240	6245	0.251737
chr1	6245	6262	0.335649
chr1	6262	6264	0.419561
chr1	6264	6269	0.503473
chr1	6269	6276	0.419561
chr1	6276	6281	0.503473
chr1	6281	6283	0.419561
chr1	6283	6286	0.503473
chr1	6286	6297	0.419561
chr1	6297	6299	0.503473
chr1	6299	6302	0.587386
chr1	6302	6303	0.503473
chr1	6303	6305	0.671298
chr1	6305	6309	0.75521
chr1	6309	6311	0.839122
chr1	6311	6313	1.00695
chr1	6313	6316	1.09086
chr1	6316	6317	1.17477
chr1	6317	6323	1.09086
chr1	6323	6327	1.00695
chr1	6327	6329	1.09086
chr1	6329	6337	1.00695
chr1	6337	6341	0.75521
chr1	6341	6344	0.839122
chr1	6344	6350	0.75521
chr1	6350	6352	0.671298
chr1	6352	6354	0.503473
chr1	6354	6357	0.587386
chr1	6357	6358	0.503473
chr1	6358	6359	0.587386
chr1	6359	6361	0.671298
chr1	6361	6363	0.75521
chr1	6363	6367	0.839122
chr1	6367	6368	0.923035
chr1	6368	6369	0.839122
chr1	6369	6376	0.923035
chr1	6376	6381	1.00695
chr1	6381	6384	0.923035
chr1	6384	6385	1.00695
chr1	6385	6387	0.923035
chr1	6387	6390	0.839122
chr1	6390	6391	0.75521
chr1	6391	6392	0.839122
chr1	6392	6397	0.75521
chr1	6397	6399	0.671298
chr1	6399	6400	0.587386
chr1	6400	6404	0.503473
chr1	6404	6408	0.419561
chr1	6408	6414	0.335649
chr1	6414	6416	0.419561
chr1	6416	6425	0.335649
chr1	6425	6431	0.251737
chr1	6431	6432	0.167824
chr1	6432	6440	0.0839122
chr1	6440	6455	0.167824
chr1	6455	6463	0.0839122
chr1	6463	6481	0.167824
chr1	6481	6502	0.0839122
chr1	6502	6520	0.0
chr1	6520	6529	0.0839122
chr1	6529	6544	0.167824
chr1	6544	6546	0.251737
chr1	6546	6554	0.335649
chr1	6554	6558	0.419561
chr1	6558	6561	0.503473
chr1	6561	6564	0.419561
chr1	6564	6565	0.503473
chr1	6565	6566	0.75521
chr1	6566	6567	0.839122
chr1	6567	6570	0.923035
chr1	6570	6571	0.839122
chr1	6571	6575	0.923035
chr1	6575	6580	1.00695
chr1	6580	6581	1.09086
chr1	6581	6584	1.17477
chr1	6584	6587	1.09086
chr1	6587	6588	1.00695
chr1	6588	6591	0.923035
chr1	6591	6597	1.00695
chr1	6597	6598	1.09086
chr1	6598	6603	1.00695
chr1	6603	6604	1.09086
chr1	6604	6605	1.17477
chr1	6605	6606	1.09086
chr1	6606	6607	1.00695
chr1	6607	6609	0.839122
chr1	6609	6610	0.923035
chr1	6610	6612	0.839122
chr1	6612	6618	0.75521
chr1	6618	6620	0.839122
chr1	6620	6625	0.75521
chr1	6625	6629	0.839122
chr1	6629	6631	0.75521
chr1	6631	6633	0.671298
chr1	6633	6634	0.75521
chr1	6634	6637	0.671298
chr1	6637	6638	0.75521
chr1	6638	6640	0.671298
chr1	6640	6642	0.587386
chr1	6642	6644	0.671298
chr1	6644	6645	0.587386
chr1	6645	6654	0.503473
chr1	6654	6655	0.419561
chr1	6655	6656	0.503473
chr1	6656	6659	0.587386
chr1	6659	6661	0.503473
chr1	6661	6664	0.587386
chr1	6664	6665	0.671298
chr1	6665	6672	0.587386
chr1	6672	6683	0.503473
chr1	6683	6684	0.419561
chr1	6684	6686	0.503473
chr1	6686	6693	0.419561
chr1	6693	6695	0.587386
chr1	6695	6697	0.503473
chr1	6697	6698	0.419561
chr1	6698	6700	0.503473
chr1	6700	6702	0.587386
chr1	6702	6705	0.503473
chr1	6705	6710	0.419561
chr1	6710	6722	0.503473
chr1	6722	6724	0.419561
chr1	6724	6730	0.251737
chr1	6730	6738	0.335649
chr1	6738	6740	0.251737
chr1	6740	6749	0.167824
chr1	6749	6766	0.0839122
chr1	6766	6814	0.0
chr1	6814	6855	0.0839122
chr1	6855	6858	0.0
chr1	6858	6859	0.0839122
chr1	6859	6862	0.167824
chr1	6862	6865	0.251737
chr1	6865	6867	0.335649
chr1	6867	6878	0.419561
chr1	6878	6880	0.503473
chr1	6880	6881	0.587386
chr1	6881	6884	0.75521
chr1	6884	6899	0.923035
chr1	6899	6900	0.839122
chr1	6900	6901	0.75521
chr1	6901	6906	0.671298
chr1	6906	6919	0.587386
chr1	6919	6921	0.503473
chr1	6921	6922	0.419561
chr1	6922	6924	0.251737
chr1	6924	6925	0.335649
chr1	6925	6926	0.251737
chr1	6926	6932	0.335649
chr1	6932	6933	0.419561
chr1	6933	6939	0.503473
chr1	6939	6940	0.587386
chr1	6940	6943	0.671298
chr1	6943	6944	0.839122
chr1	6944	6946	0.75521
chr1	6946	6951	0.839122
chr1	6951	6958	0.923035
chr1	6958	6959	1.00695
chr1	6959	6961	1.09086
chr1	6961	6964	1.17477
chr1	6964	6968	1.09086
chr1	6968	6970	1.59433
chr1	6970	6974	1.67824
chr1	6974	6978	1.59433
chr1	6978	6982	1.42651
chr1	6982	6983	1.3426
chr1	6983	6987	1.25868
chr1	6987	6991	1.17477
chr1	6991	6997	1.09086
chr1	6997	6999	1.00695
chr1	6999	7001	0.923035
chr1	7001	7004	0.75521
chr1	7004	7008	0.671298
chr1	7008	7010	0.251737
chr1	7010	7014	0.167824
chr1	7014	7017	0.0839122
chr1	7017	7018	0.167824
chr1	7018	7036	0.251737
chr1	7036	7037	0.335649
chr1	7037	7047	0.251737
chr1	7047	7050	0.167824
chr1	7050	7059	0.251737
chr1	7059	7060	0.167824
chr1	7060	7073	0.251737
chr1	7073	7075	0.335649
chr1	7075	7097	0.251737
chr1	7097	7110	0.167824
chr1	7110	7113	0.251737
chr1	7113	7129	0.167824
chr1	7129	7136	0.0839122
chr1	7136	7150	0.167824
chr1	7150	7159	0.0839122
chr1	7159	7161	0.167824
chr1	7161	7176	0.251737
chr1	7176	7185	0.167824
chr1	7185	7188	0.251737
chr1	7188	7190	0.335649
chr1	7190	7191	0.587386
chr1	7191	7198	0.671298
chr1	7198	7202	0.587386
chr1	7202	7206	0.503473
chr1	7206	7212	0.671298
chr1	7212	7214	0.75521
chr1	7214	7216	0.839122
chr1	7216	7223	1.00695
chr1	7223	7226	1.09086
chr1	7226	7229	1.17477
chr1	7229	7231	1.00695
chr1	7231	7240	0.75521
chr1	7240	7247	0.839122
chr1	7247	7249	0.671298
chr1	7249	7253	0.75521
chr1	7253	7255	0.671298
chr1	7255	7257	0.587386
chr1	7257	7258	0.419561
chr1	7258	7259	0.587386
chr1	7259	7260	0.671298
chr1	7260	7262	0.75521
chr1	7262	7265	0.671298
chr1	7265	7271	0.503473
chr1	7271	7272	0.671298
chr1	7272	7281	0.839122
chr1	7281	7283	0.75521
chr1	7283	7289	0.839122
chr1	7289	7291	0.75521
chr1	7291	7297	0.839122
chr1	7297	7298	0.75521
chr1	7298	7299	0.839122
chr1	7299	7307	0.587386
chr1	7307	7310	0.503473
chr1	7310	7311	0.419561
chr1	7311	7312	0.503473
chr1	7312	7315	0.335649
chr1	7315	7317	0.251737
chr1	7317	7329	0.335649
chr1	7329	7332	0.419561
chr1	7332	7335	0.335649
chr1	7335	7347	0.419561
chr1	7347	7350	0.503473
chr1	7350	7357	0.419561
chr1	7357	7370	0.335649
chr1	7370	7376	0.251737
chr1	7376	7379	0.167824
chr1	7379	7385	0.0839122
chr1	7385	7386	0.0
chr1	7386	7387	0.0839122
chr1	7387	7388	0.251737
chr1	7388	7402	0.335649
chr1	7402	7406	0.419561
chr1	7406	7419	0.503473
chr1	7419	7427	0.587386
chr1	7427	7428	0.335649
chr1	7428	7443	0.251737
chr1	7443	7445	0.167824
chr1	7445	7448	0.251737
chr1	7448	7449	0.335649
chr1	7449	7450	0.419561
chr1	7450	7457	0.503473
chr1	7457	7461	0.419561
chr1	7461	7464	0.503473
chr1	7464	7467	0.587386
chr1	7467	7475	0.671298
chr1	7475	7477	0.587386
chr1	7477	7480	0.75521
chr1	7480	7481	0.923035
chr1	7481	7482	1.00695
chr1	7482	7484	1.09086
chr1	7484	7487	1.25868
chr1	7487	7488	1.17477
chr1	7488	7489	1.00695
chr1	7489	7491	0.923035
chr1	7491	7495	1.00695
chr1	7495	7500	1.17477
chr1	7500	7502	1.09086
chr1	7502	7511	0.923035
chr1	7511	7516	1.00695
chr1	7516	7517	0.923035
chr1	7517	7520	1.09086
chr1	7520	7521	0.923035
chr1	7521	7522	1.00695
chr1	7522	7525	0.839122
chr1	7525	7527	0.75521
chr1	7527	7530	0.839122
chr1	7530	7531	0.923035
chr1	7531	7532	1.00695
chr1	7532	7533	0.923035
chr1	7533	7536	1.00695
chr1	7536	7550	0.923035
chr1	7550	7551	1.00695
chr1	7551	7554	0.923035
[truncated: 4,266 more rows]
