# Supplementary material for: Structural modularity of the XIST ribonucleoprotein complex
Source: Nat Commun. 2020 Dec 2;11:6163. doi: 10.1038/s41467-020-20040-3 (PMC7710737; doi:10.1038/s41467-020-20040-3)
Supplement: Supplementary file 6 — Source Data [file 41467_2020_20040_MOESM6_ESM.zip › sourcedata/fig2efgi/K562_AARS_0_neg_XIST_1_hsXIST.bedgraph]

chr1	0	44	0.0
chr1	44	45	0.192238
chr1	45	47	0.288356
chr1	47	48	0.384475
chr1	48	75	0.576713
chr1	75	76	0.672831
chr1	76	86	0.76895
chr1	86	87	0.865069
chr1	87	88	0.961188
chr1	88	91	0.76895
chr1	91	92	0.672831
chr1	92	114	0.480594
chr1	114	115	0.576713
chr1	115	116	0.865069
chr1	116	117	1.15343
chr1	117	119	1.24954
chr1	119	130	1.05731
chr1	130	131	0.961188
chr1	131	133	0.865069
chr1	133	135	0.76895
chr1	135	139	0.865069
chr1	139	152	0.76895
chr1	152	158	0.865069
chr1	158	161	0.288356
chr1	161	179	0.192238
chr1	179	196	0.0961188
chr1	196	216	0.0
chr1	216	217	0.0961188
chr1	217	245	0.192238
chr1	245	260	0.288356
chr1	260	263	0.192238
chr1	263	279	0.288356
chr1	279	281	0.384475
chr1	281	289	0.576713
chr1	289	291	0.480594
chr1	291	294	0.576713
chr1	294	305	0.672831
chr1	305	306	0.76895
chr1	306	307	0.961188
chr1	307	308	1.05731
chr1	308	309	1.15343
chr1	309	323	1.24954
chr1	323	324	1.44178
chr1	324	326	1.5379
chr1	326	327	1.63402
chr1	327	330	1.73014
chr1	330	335	1.92238
chr1	335	338	1.82626
chr1	338	340	1.73014
chr1	340	341	1.82626
chr1	341	342	2.01849
chr1	342	348	1.92238
chr1	348	350	1.73014
chr1	350	351	1.5379
chr1	351	353	1.34566
chr1	353	363	1.24954
chr1	363	365	1.44178
chr1	365	366	1.34566
chr1	366	367	1.5379
chr1	367	369	1.24954
chr1	369	370	1.15343
chr1	370	371	1.05731
chr1	371	372	0.961188
chr1	372	374	1.05731
chr1	374	384	0.865069
chr1	384	389	0.576713
chr1	389	406	0.672831
chr1	406	407	0.961188
chr1	407	408	0.865069
chr1	408	410	1.15343
chr1	410	411	0.961188
chr1	411	412	1.05731
chr1	412	413	1.15343
chr1	413	415	1.05731
chr1	415	416	1.15343
chr1	416	420	1.05731
chr1	420	432	1.15343
chr1	432	433	1.24954
chr1	433	450	1.15343
chr1	450	451	0.865069
chr1	451	452	1.05731
chr1	452	459	0.865069
chr1	459	462	0.76895
chr1	462	474	0.672831
chr1	474	494	0.576713
chr1	494	495	0.672831
chr1	495	496	1.34566
chr1	496	497	2.78744
chr1	497	498	3.17192
chr1	498	500	3.36416
chr1	500	501	3.26804
chr1	501	502	3.65251
chr1	502	504	3.74863
chr1	504	511	3.84475
chr1	511	512	3.94087
chr1	512	513	4.03699
chr1	513	514	4.22923
chr1	514	522	4.32534
chr1	522	526	4.6137
chr1	526	527	4.90206
chr1	527	537	4.99818
chr1	537	539	4.90206
chr1	539	540	3.94087
chr1	540	541	2.30685
chr1	541	542	1.82626
chr1	542	545	1.73014
chr1	545	548	1.34566
chr1	548	555	1.24954
chr1	555	556	1.15343
chr1	556	557	1.05731
chr1	557	558	0.865069
chr1	558	566	0.672831
chr1	566	570	0.192238
chr1	570	577	0.0961188
chr1	577	606	0.0
chr1	606	650	0.0961188
chr1	650	651	0.192238
chr1	651	652	0.76895
chr1	652	653	0.865069
chr1	653	658	0.961188
chr1	658	694	1.05731
chr1	694	695	0.865069
chr1	695	698	0.672831
chr1	698	700	0.76895
chr1	700	701	0.865069
chr1	701	702	0.76895
chr1	702	739	0.865069
chr1	739	740	0.480594
chr1	740	741	1.15343
chr1	741	742	1.24954
chr1	742	744	1.15343
chr1	744	755	0.961188
chr1	755	764	1.05731
chr1	764	772	1.15343
chr1	772	780	1.44178
chr1	780	781	1.5379
chr1	781	783	1.63402
chr1	783	784	1.73014
chr1	784	785	1.05731
chr1	785	786	0.961188
chr1	786	792	1.24954
chr1	792	794	1.34566
chr1	794	797	1.44178
chr1	797	799	1.5379
chr1	799	802	1.44178
chr1	802	804	1.73014
chr1	804	805	1.82626
chr1	805	806	2.01849
chr1	806	816	1.92238
chr1	816	823	1.63402
chr1	823	825	1.73014
chr1	825	828	1.82626
chr1	828	829	1.73014
chr1	829	830	1.63402
chr1	830	833	1.34566
chr1	833	836	1.24954
chr1	836	837	1.34566
chr1	837	838	1.24954
chr1	838	844	1.34566
chr1	844	846	1.44178
chr1	846	848	1.15343
chr1	848	849	1.05731
chr1	849	854	0.865069
chr1	854	855	0.961188
chr1	855	857	1.05731
chr1	857	866	1.15343
chr1	866	868	1.24954
chr1	868	869	1.15343
chr1	869	871	0.961188
chr1	871	876	0.865069
chr1	876	878	0.961188
chr1	878	879	1.05731
chr1	879	882	0.961188
chr1	882	883	0.865069
chr1	883	885	0.961188
chr1	885	887	0.865069
chr1	887	891	0.76895
chr1	891	897	0.865069
chr1	897	898	0.76895
chr1	898	901	0.672831
chr1	901	904	0.576713
chr1	904	905	0.672831
chr1	905	906	0.865069
chr1	906	907	0.961188
chr1	907	908	1.05731
chr1	908	913	0.865069
chr1	913	916	1.15343
chr1	916	917	1.34566
chr1	917	918	1.44178
chr1	918	920	1.34566
chr1	920	921	1.5379
chr1	921	922	1.73014
chr1	922	931	1.63402
chr1	931	935	1.73014
chr1	935	936	1.63402
chr1	936	937	1.82626
chr1	937	938	2.11461
chr1	938	942	2.30685
chr1	942	943	2.40297
chr1	943	949	2.49909
chr1	949	954	2.21073
chr1	954	955	1.92238
chr1	955	956	2.11461
chr1	956	957	2.21073
chr1	957	959	2.30685
chr1	959	960	2.40297
chr1	960	961	2.21073
chr1	961	962	2.11461
chr1	962	963	2.21073
chr1	963	965	2.01849
chr1	965	969	1.82626
chr1	969	970	1.73014
chr1	970	971	2.01849
chr1	971	972	2.11461
chr1	972	973	2.30685
chr1	973	974	2.49909
chr1	974	975	2.59521
chr1	975	980	2.49909
chr1	980	981	2.30685
chr1	981	984	1.82626
chr1	984	986	2.21073
chr1	986	987	2.11461
chr1	987	989	2.01849
chr1	989	991	2.11461
chr1	991	993	2.01849
chr1	993	997	2.59521
chr1	997	998	2.69133
chr1	998	999	2.78744
chr1	999	1003	2.40297
chr1	1003	1007	2.30685
chr1	1007	1008	2.40297
chr1	1008	1009	2.59521
chr1	1009	1013	2.69133
chr1	1013	1014	2.40297
chr1	1014	1016	2.30685
chr1	1016	1018	1.92238
chr1	1018	1025	1.82626
chr1	1025	1032	1.44178
chr1	1032	1034	1.34566
chr1	1034	1037	1.44178
chr1	1037	1038	0.961188
chr1	1038	1041	0.865069
chr1	1041	1042	0.961188
chr1	1042	1048	0.865069
chr1	1048	1050	0.576713
chr1	1050	1051	0.672831
chr1	1051	1053	0.576713
chr1	1053	1058	0.480594
chr1	1058	1064	0.576713
chr1	1064	1067	0.672831
chr1	1067	1069	0.76895
chr1	1069	1074	0.865069
chr1	1074	1075	1.05731
chr1	1075	1080	1.15343
chr1	1080	1081	1.24954
chr1	1081	1083	1.34566
chr1	1083	1084	1.5379
chr1	1084	1086	1.34566
chr1	1086	1089	1.44178
chr1	1089	1090	1.5379
chr1	1090	1091	1.63402
chr1	1091	1092	1.82626
chr1	1092	1093	1.92238
chr1	1093	1094	2.01849
chr1	1094	1097	1.92238
chr1	1097	1099	2.01849
chr1	1099	1101	2.11461
chr1	1101	1102	2.69133
chr1	1102	1104	2.88356
chr1	1104	1106	2.97968
chr1	1106	1107	2.88356
chr1	1107	1108	2.97968
chr1	1108	1111	3.17192
chr1	1111	1115	3.36416
chr1	1115	1116	3.46028
chr1	1116	1118	3.55639
chr1	1118	1120	3.36416
chr1	1120	1121	3.26804
chr1	1121	1123	3.55639
chr1	1123	1126	3.26804
chr1	1126	1130	3.0758
chr1	1130	1131	2.97968
chr1	1131	1132	3.36416
chr1	1132	1133	3.74863
chr1	1133	1134	4.32534
chr1	1134	1135	4.70982
chr1	1135	1136	4.80594
chr1	1136	1137	4.90206
chr1	1137	1139	4.99818
chr1	1139	1141	5.19041
chr1	1141	1142	5.09429
chr1	1142	1144	4.99818
chr1	1144	1145	4.22923
chr1	1145	1148	4.32534
chr1	1148	1150	4.22923
chr1	1150	1151	4.32534
chr1	1151	1152	4.22923
chr1	1152	1153	4.32534
chr1	1153	1154	4.42146
chr1	1154	1155	4.51758
chr1	1155	1159	4.32534
chr1	1159	1164	4.03699
chr1	1164	1165	4.22923
chr1	1165	1169	4.03699
chr1	1169	1172	4.22923
chr1	1172	1173	4.32534
chr1	1173	1174	4.42146
chr1	1174	1175	4.51758
chr1	1175	1176	4.13311
chr1	1176	1177	3.74863
chr1	1177	1178	2.88356
chr1	1178	1179	2.40297
chr1	1179	1180	2.21073
chr1	1180	1182	2.30685
chr1	1182	1183	2.40297
chr1	1183	1188	2.30685
chr1	1188	1189	2.21073
chr1	1189	1190	2.11461
chr1	1190	1191	2.21073
chr1	1191	1194	2.30685
chr1	1194	1196	2.21073
chr1	1196	1198	1.82626
chr1	1198	1199	1.63402
chr1	1199	1203	1.5379
chr1	1203	1204	1.82626
chr1	1204	1205	2.30685
chr1	1205	1207	2.40297
chr1	1207	1208	2.59521
chr1	1208	1211	2.30685
chr1	1211	1212	2.40297
chr1	1212	1216	2.21073
chr1	1216	1217	2.11461
chr1	1217	1218	2.21073
chr1	1218	1219	2.11461
chr1	1219	1221	2.21073
chr1	1221	1223	2.11461
chr1	1223	1225	1.92238
chr1	1225	1226	1.82626
chr1	1226	1228	1.63402
chr1	1228	1229	1.92238
chr1	1229	1234	2.01849
chr1	1234	1235	1.92238
chr1	1235	1243	1.82626
chr1	1243	1246	1.92238
chr1	1246	1247	1.63402
chr1	1247	1251	1.15343
chr1	1251	1253	1.05731
chr1	1253	1255	1.15343
chr1	1255	1256	1.05731
chr1	1256	1258	0.961188
chr1	1258	1260	1.05731
chr1	1260	1262	0.961188
chr1	1262	1266	0.865069
chr1	1266	1270	0.961188
chr1	1270	1272	1.05731
chr1	1272	1284	0.76895
chr1	1284	1285	1.05731
chr1	1285	1290	1.15343
chr1	1290	1293	1.24954
chr1	1293	1295	1.05731
chr1	1295	1302	0.961188
chr1	1302	1303	0.865069
chr1	1303	1305	0.961188
chr1	1305	1307	1.05731
chr1	1307	1308	1.15343
chr1	1308	1310	1.24954
chr1	1310	1313	1.44178
chr1	1313	1316	1.34566
chr1	1316	1323	1.24954
chr1	1323	1324	1.44178
chr1	1324	1325	1.63402
chr1	1325	1326	1.73014
chr1	1326	1327	1.82626
chr1	1327	1328	1.92238
chr1	1328	1329	1.63402
chr1	1329	1332	1.5379
chr1	1332	1336	1.82626
chr1	1336	1342	1.92238
chr1	1342	1347	2.11461
chr1	1347	1351	1.92238
chr1	1351	1354	1.73014
chr1	1354	1366	1.44178
chr1	1366	1370	0.961188
chr1	1370	1371	0.865069
chr1	1371	1375	0.76895
chr1	1375	1377	0.384475
chr1	1377	1380	0.288356
chr1	1380	1385	0.192238
chr1	1385	1400	0.0
chr1	1400	1420	0.0961188
chr1	1420	1423	0.288356
chr1	1423	1442	0.384475
chr1	1442	1444	0.480594
chr1	1444	1446	0.384475
chr1	1446	1448	0.480594
chr1	1448	1451	0.672831
chr1	1451	1452	0.961188
chr1	1452	1453	1.05731
chr1	1453	1464	1.15343
chr1	1464	1467	0.961188
chr1	1467	1486	0.865069
chr1	1486	1490	0.76895
chr1	1490	1491	0.480594
chr1	1491	1495	0.576713
chr1	1495	1497	0.192238
chr1	1497	1500	0.0961188
chr1	1500	1501	0.288356
chr1	1501	1504	0.384475
chr1	1504	1515	0.480594
chr1	1515	1516	0.576713
chr1	1516	1518	0.672831
chr1	1518	1521	0.76895
chr1	1521	1530	0.865069
chr1	1530	1535	0.961188
chr1	1535	1538	0.865069
chr1	1538	1542	1.15343
chr1	1542	1544	1.24954
chr1	1544	1546	1.34566
chr1	1546	1549	1.24954
chr1	1549	1553	1.34566
chr1	1553	1555	1.44178
chr1	1555	1557	1.5379
chr1	1557	1559	1.63402
chr1	1559	1560	1.5379
chr1	1560	1561	1.44178
chr1	1561	1565	1.34566
chr1	1565	1573	1.24954
chr1	1573	1578	1.15343
chr1	1578	1582	1.34566
chr1	1582	1585	1.05731
chr1	1585	1587	0.961188
chr1	1587	1588	1.15343
chr1	1588	1593	0.76895
chr1	1593	1594	0.672831
chr1	1594	1596	0.76895
chr1	1596	1597	0.865069
chr1	1597	1598	0.76895
chr1	1598	1599	0.865069
chr1	1599	1601	0.76895
chr1	1601	1607	0.672831
chr1	1607	1608	0.865069
chr1	1608	1609	0.961188
chr1	1609	1622	1.24954
chr1	1622	1623	1.05731
chr1	1623	1626	1.15343
chr1	1626	1627	1.24954
chr1	1627	1631	1.44178
chr1	1631	1634	1.24954
chr1	1634	1635	1.34566
chr1	1635	1636	1.5379
chr1	1636	1640	2.01849
chr1	1640	1642	2.11461
chr1	1642	1644	2.40297
chr1	1644	1645	2.49909
chr1	1645	1646	2.69133
chr1	1646	1647	3.17192
chr1	1647	1649	3.26804
chr1	1649	1650	3.36416
chr1	1650	1651	3.46028
chr1	1651	1652	3.36416
chr1	1652	1655	2.97968
chr1	1655	1659	3.0758
chr1	1659	1660	3.17192
chr1	1660	1665	3.36416
chr1	1665	1667	3.26804
chr1	1667	1668	3.36416
chr1	1668	1672	3.0758
chr1	1672	1675	3.17192
chr1	1675	1676	3.26804
chr1	1676	1677	3.46028
chr1	1677	1678	3.55639
chr1	1678	1679	2.97968
chr1	1679	1680	3.0758
chr1	1680	1681	2.97968
chr1	1681	1683	2.88356
chr1	1683	1686	2.59521
chr1	1686	1688	2.30685
chr1	1688	1689	2.21073
chr1	1689	1690	2.01849
chr1	1690	1691	1.5379
chr1	1691	1693	1.44178
chr1	1693	1695	1.34566
chr1	1695	1703	1.24954
chr1	1703	1704	1.15343
chr1	1704	1710	0.961188
chr1	1710	1711	1.05731
chr1	1711	1716	0.961188
chr1	1716	1717	0.865069
chr1	1717	1718	0.961188
chr1	1718	1720	0.865069
chr1	1720	1721	0.76895
chr1	1721	1723	0.576713
chr1	1723	1725	0.480594
chr1	1725	1726	0.576713
chr1	1726	1731	0.76895
chr1	1731	1732	0.865069
chr1	1732	1738	0.961188
chr1	1738	1739	1.05731
chr1	1739	1741	1.15343
chr1	1741	1742	1.05731
chr1	1742	1746	1.15343
chr1	1746	1748	1.34566
chr1	1748	1749	1.44178
chr1	1749	1751	1.5379
chr1	1751	1757	1.73014
chr1	1757	1760	1.82626
chr1	1760	1769	1.73014
chr1	1769	1774	1.44178
chr1	1774	1775	1.34566
chr1	1775	1779	1.24954
chr1	1779	1781	1.34566
chr1	1781	1782	1.24954
chr1	1782	1785	1.05731
chr1	1785	1786	1.15343
chr1	1786	1788	1.05731
chr1	1788	1789	1.34566
chr1	1789	1790	1.63402
chr1	1790	1792	1.44178
chr1	1792	1795	1.24954
chr1	1795	1798	1.05731
chr1	1798	1799	0.961188
chr1	1799	1800	1.05731
chr1	1800	1803	0.961188
chr1	1803	1804	1.05731
chr1	1804	1806	1.15343
chr1	1806	1818	1.05731
chr1	1818	1819	1.24954
chr1	1819	1822	1.34566
chr1	1822	1823	1.24954
chr1	1823	1828	1.34566
chr1	1828	1829	1.5379
chr1	1829	1830	1.63402
chr1	1830	1832	1.92238
chr1	1832	1833	1.63402
chr1	1833	1835	1.34566
chr1	1835	1838	1.44178
chr1	1838	1839	1.5379
chr1	1839	1840	1.63402
chr1	1840	1841	1.82626
chr1	1841	1842	2.11461
chr1	1842	1847	2.30685
chr1	1847	1848	2.40297
chr1	1848	1855	2.49909
chr1	1855	1856	2.59521
chr1	1856	1858	2.78744
chr1	1858	1862	2.88356
chr1	1862	1863	2.69133
chr1	1863	1866	2.59521
chr1	1866	1867	2.78744
chr1	1867	1868	2.88356
chr1	1868	1869	3.0758
chr1	1869	1870	3.17192
chr1	1870	1871	4.03699
chr1	1871	1872	4.70982
chr1	1872	1873	4.32534
chr1	1873	1874	4.42146
chr1	1874	1876	4.13311
chr1	1876	1879	4.22923
chr1	1879	1881	4.32534
chr1	1881	1882	4.51758
chr1	1882	1884	4.32534
chr1	1884	1885	4.13311
chr1	1885	1888	3.55639
chr1	1888	1891	3.65251
chr1	1891	1892	3.46028
chr1	1892	1896	3.26804
chr1	1896	1899	3.36416
chr1	1899	1900	3.26804
chr1	1900	1902	3.0758
chr1	1902	1908	2.97968
chr1	1908	1909	3.17192
chr1	1909	1910	3.26804
chr1	1910	1913	2.69133
chr1	1913	1914	2.59521
chr1	1914	1917	1.15343
chr1	1917	1918	1.05731
chr1	1918	1922	1.15343
chr1	1922	1924	0.961188
chr1	1924	1932	0.76895
chr1	1932	1939	0.672831
chr1	1939	1946	0.576713
chr1	1946	1949	0.672831
chr1	1949	1952	0.576713
chr1	1952	1958	0.288356
chr1	1958	1964	0.192238
chr1	1964	1990	0.0961188
chr1	1990	2046	0.0
chr1	2046	2047	0.0961188
chr1	2047	2055	0.192238
chr1	2055	2061	0.384475
chr1	2061	2071	0.480594
chr1	2071	2073	0.672831
chr1	2073	2074	0.76895
chr1	2074	2079	0.865069
chr1	2079	2090	1.05731
chr1	2090	2091	0.961188
chr1	2091	2099	0.865069
chr1	2099	2102	0.672831
chr1	2102	2105	0.76895
chr1	2105	2107	0.672831
chr1	2107	2117	0.865069
chr1	2117	2118	0.76895
chr1	2118	2123	0.672831
chr1	2123	2125	0.480594
chr1	2125	2126	0.576713
chr1	2126	2127	0.672831
chr1	2127	2141	0.865069
chr1	2141	2145	0.961188
chr1	2145	2147	0.865069
chr1	2147	2151	0.961188
chr1	2151	2158	0.76895
chr1	2158	2163	0.576713
chr1	2163	2168	0.672831
chr1	2168	2169	0.76895
chr1	2169	2170	0.672831
chr1	2170	2181	0.480594
chr1	2181	2185	0.576713
chr1	2185	2191	0.480594
chr1	2191	2203	0.384475
chr1	2203	2206	0.480594
chr1	2206	2212	0.384475
chr1	2212	2215	0.288356
chr1	2215	2223	0.480594
chr1	2223	2229	0.384475
chr1	2229	2247	0.480594
chr1	2247	2252	0.384475
chr1	2252	2258	0.288356
chr1	2258	2259	0.192238
chr1	2259	2273	0.0
chr1	2273	2275	0.0961188
chr1	2275	2277	0.192238
chr1	2277	2279	0.384475
chr1	2279	2280	0.576713
chr1	2280	2283	0.672831
chr1	2283	2284	0.76895
chr1	2284	2288	0.865069
chr1	2288	2290	0.961188
chr1	2290	2292	1.15343
chr1	2292	2304	1.24954
chr1	2304	2306	1.34566
chr1	2306	2312	1.44178
chr1	2312	2316	1.63402
chr1	2316	2319	1.5379
chr1	2319	2321	1.44178
chr1	2321	2323	1.24954
chr1	2323	2327	0.961188
chr1	2327	2328	0.865069
chr1	2328	2331	0.76895
chr1	2331	2332	0.865069
chr1	2332	2334	0.76895
chr1	2334	2336	0.576713
chr1	2336	2347	0.480594
chr1	2347	2349	0.384475
chr1	2349	2350	0.288356
chr1	2350	2356	0.384475
chr1	2356	2357	0.288356
chr1	2357	2358	0.384475
chr1	2358	2372	0.480594
chr1	2372	2394	0.384475
chr1	2394	2399	0.288356
chr1	2399	2401	0.192238
chr1	2401	2407	0.0
chr1	2407	2408	0.0961188
chr1	2408	2411	0.288356
chr1	2411	2412	0.384475
chr1	2412	2413	0.480594
chr1	2413	2416	0.576713
chr1	2416	2428	0.76895
chr1	2428	2429	0.865069
chr1	2429	2438	0.961188
chr1	2438	2440	1.05731
chr1	2440	2441	1.44178
chr1	2441	2445	1.5379
chr1	2445	2450	1.63402
chr1	2450	2452	1.5379
chr1	2452	2455	1.34566
chr1	2455	2456	1.24954
chr1	2456	2457	1.15343
chr1	2457	2458	1.05731
chr1	2458	2459	1.15343
chr1	2459	2461	0.961188
chr1	2461	2469	1.05731
chr1	2469	2470	1.5379
chr1	2470	2471	1.73014
chr1	2471	2474	1.82626
chr1	2474	2481	2.11461
chr1	2481	2484	1.63402
chr1	2484	2485	1.73014
chr1	2485	2488	1.63402
chr1	2488	2489	1.73014
chr1	2489	2491	1.63402
chr1	2491	2502	1.73014
chr1	2502	2505	1.63402
chr1	2505	2512	1.5379
chr1	2512	2513	1.63402
chr1	2513	2514	2.01849
chr1	2514	2515	2.11461
chr1	2515	2517	2.30685
chr1	2517	2518	2.21073
chr1	2518	2519	1.92238
chr1	2519	2521	2.01849
chr1	2521	2527	2.11461
chr1	2527	2532	2.01849
chr1	2532	2535	1.92238
chr1	2535	2538	1.82626
chr1	2538	2555	1.92238
chr1	2555	2556	2.01849
chr1	2556	2557	2.11461
chr1	2557	2559	1.05731
chr1	2559	2561	0.76895
chr1	2561	2562	0.865069
chr1	2562	2563	0.961188
chr1	2563	2565	0.865069
chr1	2565	2570	0.76895
chr1	2570	2572	0.865069
chr1	2572	2573	0.961188
chr1	2573	2581	1.05731
chr1	2581	2582	1.15343
chr1	2582	2591	1.05731
chr1	2591	2595	1.15343
chr1	2595	2596	1.34566
chr1	2596	2597	1.44178
chr1	2597	2598	1.5379
chr1	2598	2600	1.63402
chr1	2600	2601	1.5379
chr1	2601	2602	1.44178
chr1	2602	2603	1.5379
chr1	2603	2604	1.44178
chr1	2604	2612	1.5379
chr1	2612	2615	1.63402
chr1	2615	2616	1.82626
chr1	2616	2617	1.73014
chr1	2617	2618	1.63402
chr1	2618	2627	1.73014
chr1	2627	2635	1.92238
chr1	2635	2636	1.82626
chr1	2636	2639	1.92238
chr1	2639	2640	1.73014
chr1	2640	2641	1.63402
chr1	2641	2642	1.44178
chr1	2642	2644	1.34566
chr1	2644	2646	1.24954
chr1	2646	2647	1.15343
chr1	2647	2648	1.05731
chr1	2648	2656	0.865069
chr1	2656	2658	0.76895
chr1	2658	2659	0.672831
chr1	2659	2662	0.480594
chr1	2662	2663	0.576713
chr1	2663	2671	0.76895
chr1	2671	2681	0.576713
chr1	2681	2699	0.480594
chr1	2699	2705	0.576713
chr1	2705	2710	0.192238
chr1	2710	2743	0.0961188
chr1	2743	2744	0.0
chr1	2744	2758	0.0961188
chr1	2758	2761	0.192238
chr1	2761	2776	0.288356
chr1	2776	2788	0.384475
chr1	2788	2800	0.288356
chr1	2800	2804	0.192238
chr1	2804	2807	0.0961188
chr1	2807	2808	0.192238
chr1	2808	2820	0.288356
chr1	2820	2821	0.192238
chr1	2821	2822	0.288356
chr1	2822	2851	0.384475
chr1	2851	2852	0.288356
chr1	2852	2866	0.192238
chr1	2866	2872	0.0961188
chr1	2872	2881	0.192238
chr1	2881	2882	0.288356
chr1	2882	2890	0.384475
chr1	2890	2893	0.576713
chr1	2893	2895	0.672831
chr1	2895	2896	0.865069
chr1	2896	2903	0.961188
chr1	2903	2904	1.05731
chr1	2904	2907	1.24954
chr1	2907	2916	1.34566
chr1	2916	2923	1.24954
chr1	2923	2925	1.34566
chr1	2925	2926	1.5379
chr1	2926	2930	1.44178
chr1	2930	2931	1.63402
chr1	2931	2932	2.11461
chr1	2932	2933	2.30685
chr1	2933	2934	2.40297
chr1	2934	2936	2.21073
chr1	2936	2937	2.49909
chr1	2937	2938	2.59521
chr1	2938	2939	2.40297
chr1	2939	2940	2.49909
chr1	2940	2943	2.40297
chr1	2943	2944	2.49909
chr1	2944	2945	2.59521
chr1	2945	2946	2.69133
chr1	2946	2948	2.59521
chr1	2948	2950	2.40297
chr1	2950	2954	2.59521
chr1	2954	2959	2.69133
chr1	2959	2967	2.78744
chr1	2967	2968	2.69133
chr1	2968	2969	2.59521
chr1	2969	2972	2.40297
chr1	2972	2973	2.49909
chr1	2973	2975	2.30685
chr1	2975	2976	1.73014
chr1	2976	2978	1.82626
chr1	2978	2981	1.44178
chr1	2981	2987	1.34566
chr1	2987	2988	1.24954
chr1	2988	2992	1.05731
chr1	2992	2993	1.15343
chr1	2993	2996	0.865069
chr1	2996	2999	0.76895
chr1	2999	3001	0.865069
chr1	3001	3003	0.961188
chr1	3003	3005	0.865069
chr1	3005	3016	0.961188
chr1	3016	3017	0.865069
chr1	3017	3019	0.961188
chr1	3019	3021	0.76895
chr1	3021	3025	0.865069
chr1	3025	3026	0.76895
chr1	3026	3029	0.961188
chr1	3029	3036	1.05731
chr1	3036	3037	0.961188
chr1	3037	3038	1.05731
chr1	3038	3041	1.24954
chr1	3041	3042	1.34566
chr1	3042	3050	1.24954
chr1	3050	3055	1.5379
chr1	3055	3057	1.63402
chr1	3057	3060	1.73014
chr1	3060	3065	1.63402
chr1	3065	3069	1.44178
chr1	3069	3070	1.24954
chr1	3070	3073	1.34566
chr1	3073	3081	1.24954
chr1	3081	3082	1.15343
chr1	3082	3084	1.05731
chr1	3084	3090	0.961188
chr1	3090	3093	1.05731
chr1	3093	3094	0.672831
chr1	3094	3095	0.76895
chr1	3095	3098	0.961188
chr1	3098	3099	0.865069
chr1	3099	3100	0.961188
chr1	3100	3101	1.05731
chr1	3101	3107	0.961188
chr1	3107	3113	1.15343
chr1	3113	3115	1.05731
chr1	3115	3126	1.15343
chr1	3126	3131	1.05731
chr1	3131	3132	0.961188
chr1	3132	3138	0.865069
chr1	3138	3139	0.76895
chr1	3139	3143	0.672831
chr1	3143	3144	0.576713
chr1	3144	3148	0.480594
chr1	3148	3149	0.672831
chr1	3149	3151	0.865069
chr1	3151	3154	0.672831
chr1	3154	3157	0.76895
chr1	3157	3158	0.672831
chr1	3158	3162	0.76895
chr1	3162	3165	0.865069
chr1	3165	3166	0.961188
chr1	3166	3168	1.05731
chr1	3168	3169	1.15343
chr1	3169	3176	1.24954
chr1	3176	3177	1.34566
chr1	3177	3178	1.44178
chr1	3178	3179	1.63402
chr1	3179	3181	1.73014
chr1	3181	3185	1.82626
chr1	3185	3187	1.92238
chr1	3187	3193	2.01849
chr1	3193	3194	1.82626
chr1	3194	3195	1.92238
chr1	3195	3198	2.01849
chr1	3198	3201	1.92238
chr1	3201	3209	1.82626
chr1	3209	3210	1.73014
chr1	3210	3212	1.63402
chr1	3212	3213	1.5379
chr1	3213	3218	1.44178
chr1	3218	3219	1.73014
chr1	3219	3221	2.49909
chr1	3221	3223	2.78744
chr1	3223	3225	2.69133
chr1	3225	3227	2.59521
chr1	3227	3228	2.78744
chr1	3228	3229	2.97968
chr1	3229	3231	2.88356
chr1	3231	3233	2.78744
chr1	3233	3235	3.0758
chr1	3235	3236	2.88356
chr1	3236	3237	3.26804
chr1	3237	3238	3.55639
chr1	3238	3239	3.46028
chr1	3239	3245	3.36416
chr1	3245	3247	3.46028
chr1	3247	3249	3.55639
chr1	3249	3251	3.46028
chr1	3251	3255	3.36416
chr1	3255	3258	3.46028
chr1	3258	3259	3.55639
chr1	3259	3260	3.65251
chr1	3260	3262	3.55639
chr1	3262	3264	2.49909
chr1	3264	3265	2.30685
chr1	3265	3267	1.92238
chr1	3267	3271	1.82626
chr1	3271	3272	1.63402
chr1	3272	3275	1.44178
chr1	3275	3277	1.5379
chr1	3277	3279	1.24954
chr1	3279	3281	0.865069
chr1	3281	3288	0.576713
chr1	3288	3289	0.672831
chr1	3289	3291	0.576713
chr1	3291	3297	0.480594
chr1	3297	3298	0.384475
chr1	3298	3302	0.480594
chr1	3302	3303	0.384475
chr1	3303	3304	0.288356
chr1	3304	3305	0.480594
chr1	3305	3307	0.576713
chr1	3307	3308	0.672831
chr1	3308	3311	0.76895
chr1	3311	3317	0.961188
chr1	3317	3319	1.05731
chr1	3319	3320	0.961188
chr1	3320	3321	1.05731
chr1	3321	3329	1.15343
chr1	3329	3332	1.34566
chr1	3332	3337	1.24954
chr1	3337	3339	1.44178
chr1	3339	3341	1.5379
chr1	3341	3348	1.44178
chr1	3348	3349	1.24954
chr1	3349	3351	1.15343
chr1	3351	3354	0.961188
chr1	3354	3355	1.05731
chr1	3355	3359	0.865069
chr1	3359	3361	0.961188
chr1	3361	3363	0.865069
chr1	3363	3364	0.961188
chr1	3364	3367	0.76895
chr1	3367	3373	0.865069
chr1	3373	3379	0.672831
chr1	3379	3383	0.480594
chr1	3383	3398	0.384475
chr1	3398	3403	0.288356
chr1	3403	3405	0.192238
chr1	3405	3406	0.384475
chr1	3406	3412	0.480594
chr1	3412	3417	0.576713
chr1	3417	3424	0.672831
chr1	3424	3429	0.76895
chr1	3429	3430	0.865069
chr1	3430	3440	0.961188
chr1	3440	3441	1.05731
chr1	3441	3444	1.15343
chr1	3444	3449	1.24954
chr1	3449	3451	0.961188
chr1	3451	3453	0.865069
chr1	3453	3455	0.961188
chr1	3455	3456	0.865069
chr1	3456	3458	0.76895
chr1	3458	3460	0.961188
chr1	3460	3462	0.865069
chr1	3462	3466	0.961188
chr1	3466	3468	1.05731
chr1	3468	3469	0.961188
chr1	3469	3471	1.05731
chr1	3471	3472	1.24954
chr1	3472	3473	1.34566
chr1	3473	3480	1.15343
chr1	3480	3481	1.24954
chr1	3481	3483	1.34566
chr1	3483	3484	1.5379
chr1	3484	3485	1.44178
chr1	3485	3487	1.34566
chr1	3487	3488	1.24954
chr1	3488	3490	1.34566
chr1	3490	3491	1.44178
chr1	3491	3492	1.5379
chr1	3492	3496	1.63402
chr1	3496	3502	1.5379
chr1	3502	3506	1.44178
chr1	3506	3509	1.34566
chr1	3509	3513	1.24954
chr1	3513	3515	1.15343
chr1	3515	3516	1.05731
chr1	3516	3525	0.961188
chr1	3525	3527	0.865069
chr1	3527	3528	0.672831
chr1	3528	3530	0.76895
chr1	3530	3533	0.672831
chr1	3533	3535	0.480594
chr1	3535	3536	0.576713
chr1	3536	3547	0.480594
chr1	3547	3554	0.576713
chr1	3554	3555	0.672831
chr1	3555	3557	0.76895
chr1	3557	3567	0.672831
chr1	3567	3571	0.576713
chr1	3571	3572	0.480594
chr1	3572	3573	0.672831
chr1	3573	3574	0.76895
chr1	3574	3578	0.961188
chr1	3578	3579	0.865069
chr1	3579	3581	0.961188
chr1	3581	3584	1.24954
chr1	3584	3585	1.44178
chr1	3585	3590	1.5379
chr1	3590	3592	1.34566
chr1	3592	3593	1.44178
chr1	3593	3599	1.5379
chr1	3599	3602	1.44178
chr1	3602	3612	1.5379
chr1	3612	3613	1.63402
chr1	3613	3616	1.73014
chr1	3616	3618	1.5379
chr1	3618	3623	1.34566
chr1	3623	3624	1.24954
chr1	3624	3625	1.63402
chr1	3625	3628	1.5379
chr1	3628	3629	1.34566
chr1	3629	3630	1.24954
chr1	3630	3635	1.34566
chr1	3635	3636	1.24954
chr1	3636	3637	1.34566
chr1	3637	3641	1.24954
chr1	3641	3644	1.15343
chr1	3644	3646	1.24954
chr1	3646	3649	1.15343
chr1	3649	3656	1.24954
chr1	3656	3657	1.15343
chr1	3657	3661	1.05731
chr1	3661	3668	0.961188
chr1	3668	3669	0.576713
chr1	3669	3671	0.384475
chr1	3671	3673	0.480594
chr1	3673	3674	0.576713
chr1	3674	3676	0.76895
chr1	3676	3677	0.961188
chr1	3677	3680	1.15343
chr1	3680	3688	1.05731
chr1	3688	3693	0.961188
chr1	3693	3697	1.05731
chr1	3697	3700	1.15343
chr1	3700	3701	1.24954
chr1	3701	3703	1.34566
chr1	3703	3705	1.44178
chr1	3705	3708	1.5379
chr1	3708	3710	1.82626
chr1	3710	3715	2.11461
chr1	3715	3717	2.01849
chr1	3717	3720	1.63402
chr1	3720	3721	1.44178
chr1	3721	3725	1.24954
chr1	3725	3726	1.34566
chr1	3726	3731	1.44178
chr1	3731	3732	1.5379
chr1	3732	3734	1.63402
chr1	3734	3735	1.73014
chr1	3735	3736	2.11461
chr1	3736	3737	2.21073
chr1	3737	3739	2.11461
chr1	3739	3740	2.01849
chr1	3740	3745	2.11461
chr1	3745	3746	2.01849
chr1	3746	3748	1.92238
chr1	3748	3750	2.01849
chr1	3750	3754	1.73014
chr1	3754	3760	1.44178
chr1	3760	3761	1.5379
chr1	3761	3762	1.63402
chr1	3762	3763	1.73014
chr1	3763	3765	1.82626
chr1	3765	3766	1.92238
chr1	3766	3768	2.01849
chr1	3768	3775	1.92238
chr1	3775	3776	1.73014
chr1	3776	3779	1.82626
chr1	3779	3780	1.34566
chr1	3780	3784	1.24954
chr1	3784	3786	1.15343
chr1	3786	3788	1.44178
chr1	3788	3798	1.63402
chr1	3798	3804	1.5379
chr1	3804	3807	1.44178
chr1	3807	3808	1.73014
chr1	3808	3809	1.82626
chr1	3809	3810	2.11461
chr1	3810	3811	2.21073
chr1	3811	3813	2.49909
chr1	3813	3814	2.59521
chr1	3814	3815	2.69133
chr1	3815	3819	2.78744
chr1	3819	3820	2.88356
chr1	3820	3821	2.78744
chr1	3821	3827	2.69133
chr1	3827	3828	2.78744
chr1	3828	3829	2.88356
chr1	3829	3830	2.69133
chr1	3830	3831	2.59521
chr1	3831	3832	2.69133
chr1	3832	3836	2.49909
chr1	3836	3840	2.30685
chr1	3840	3841	2.49909
chr1	3841	3842	2.69133
chr1	3842	3844	2.88356
chr1	3844	3846	2.97968
chr1	3846	3847	3.0758
chr1	3847	3848	3.17192
chr1	3848	3849	3.0758
chr1	3849	3850	3.17192
chr1	3850	3851	3.26804
chr1	3851	3852	2.88356
chr1	3852	3853	2.69133
chr1	3853	3854	2.49909
chr1	3854	3856	2.30685
chr1	3856	3857	2.11461
chr1	3857	3859	2.21073
chr1	3859	3860	2.11461
chr1	3860	3862	2.21073
chr1	3862	3863	2.49909
chr1	3863	3864	2.59521
chr1	3864	3866	2.69133
chr1	3866	3867	2.78744
chr1	3867	3868	2.97968
chr1	3868	3869	2.88356
chr1	3869	3870	2.97968
chr1	3870	3872	3.17192
chr1	3872	3880	3.0758
chr1	3880	3882	3.17192
chr1	3882	3883	3.36416
chr1	3883	3884	3.46028
chr1	3884	3885	3.26804
chr1	3885	3886	3.17192
chr1	3886	3888	3.0758
chr1	3888	3890	2.97968
chr1	3890	3891	2.88356
chr1	3891	3893	2.78744
chr1	3893	3896	2.88356
chr1	3896	3899	2.78744
chr1	3899	3900	2.49909
chr1	3900	3903	2.30685
chr1	3903	3904	2.40297
chr1	3904	3906	2.69133
chr1	3906	3908	2.40297
chr1	3908	3909	2.88356
chr1	3909	3910	2.97968
chr1	3910	3912	2.88356
chr1	3912	3914	2.78744
chr1	3914	3915	2.69133
chr1	3915	3918	2.78744
chr1	3918	3919	3.17192
chr1	3919	3920	3.26804
chr1	3920	3923	3.36416
chr1	3923	3924	3.46028
chr1	3924	3925	3.36416
chr1	3925	3926	3.46028
chr1	3926	3928	3.17192
chr1	3928	3929	3.26804
chr1	3929	3930	3.17192
chr1	3930	3936	2.97968
chr1	3936	3937	3.0758
chr1	3937	3941	2.88356
chr1	3941	3947	2.97968
chr1	3947	3948	2.88356
chr1	3948	3949	2.49909
chr1	3949	3951	2.78744
chr1	3951	3952	2.01849
chr1	3952	3953	2.11461
chr1	3953	3954	2.21073
chr1	3954	3957	2.30685
chr1	3957	3958	2.21073
chr1	3958	3961	2.11461
chr1	3961	3962	2.21073
chr1	3962	3963	1.92238
chr1	3963	3964	1.82626
chr1	3964	3967	1.73014
chr1	3967	3968	1.63402
chr1	3968	3972	1.5379
chr1	3972	3976	1.63402
chr1	3976	3979	1.73014
chr1	3979	3980	1.82626
chr1	3980	3984	1.73014
chr1	3984	3992	1.63402
chr1	3992	3993	1.34566
chr1	3993	3995	1.44178
chr1	3995	3997	1.5379
chr1	3997	3998	1.44178
chr1	3998	3999	1.34566
chr1	3999	4000	1.15343
chr1	4000	4001	1.24954
chr1	4001	4002	1.34566
chr1	4002	4005	1.24954
chr1	4005	4006	1.15343
chr1	4006	4009	0.961188
chr1	4009	4016	1.05731
chr1	4016	4020	0.865069
chr1	4020	4023	0.76895
chr1	4023	4024	0.672831
chr1	4024	4025	0.76895
chr1	4025	4026	0.865069
chr1	4026	4027	1.05731
chr1	4027	4032	1.24954
chr1	4032	4035	1.34566
chr1	4035	4037	1.44178
chr1	4037	4038	1.34566
chr1	4038	4039	1.44178
chr1	4039	4040	1.34566
chr1	4040	4041	1.24954
chr1	4041	4043	1.15343
chr1	4043	4045	1.24954
chr1	4045	4051	1.15343
chr1	4051	4054	1.05731
chr1	4054	4055	1.24954
chr1	4055	4068	1.34566
chr1	4068	4069	1.24954
chr1	4069	4070	1.15343
chr1	4070	4071	0.961188
chr1	4071	4076	0.76895
chr1	4076	4078	0.672831
chr1	4078	4083	0.576713
chr1	4083	4085	0.672831
chr1	4085	4088	0.76895
chr1	4088	4095	0.576713
chr1	4095	4097	0.672831
chr1	4097	4104	0.480594
chr1	4104	4106	1.05731
chr1	4106	4107	1.15343
chr1	4107	4108	1.24954
chr1	4108	4109	1.34566
chr1	4109	4110	1.5379
chr1	4110	4115	1.63402
chr1	4115	4121	1.73014
chr1	4121	4125	1.82626
chr1	4125	4126	1.92238
chr1	4126	4127	2.01849
chr1	4127	4128	1.92238
chr1	4128	4130	1.82626
chr1	4130	4132	2.01849
chr1	4132	4135	2.11461
chr1	4135	4139	2.21073
chr1	4139	4140	2.11461
chr1	4140	4145	2.21073
chr1	4145	4146	2.30685
chr1	4146	4147	2.49909
chr1	4147	4148	1.92238
chr1	4148	4150	2.21073
chr1	4150	4152	1.92238
chr1	4152	4154	1.73014
chr1	4154	4156	1.63402
chr1	4156	4158	1.73014
chr1	4158	4159	1.82626
chr1	4159	4162	1.73014
chr1	4162	4167	1.82626
chr1	4167	4169	1.92238
chr1	4169	4174	1.63402
chr1	4174	4175	1.44178
chr1	4175	4179	1.24954
chr1	4179	4184	1.15343
chr1	4184	4186	1.05731
chr1	4186	4187	1.15343
chr1	4187	4189	1.24954
chr1	4189	4190	1.15343
chr1	4190	4192	0.961188
chr1	4192	4201	0.672831
chr1	4201	4202	0.76895
chr1	4202	4203	0.672831
chr1	4203	4206	0.76895
chr1	4206	4208	0.672831
chr1	4208	4216	0.480594
chr1	4216	4222	0.576713
chr1	4222	4223	0.672831
chr1	4223	4227	0.76895
chr1	4227	4229	0.865069
chr1	4229	4231	0.961188
chr1	4231	4238	0.865069
chr1	4238	4243	0.961188
chr1	4243	4245	0.865069
chr1	4245	4246	0.76895
chr1	4246	4248	0.672831
chr1	4248	4249	0.865069
chr1	4249	4252	0.961188
chr1	4252	4253	1.05731
chr1	4253	4254	1.24954
chr1	4254	4255	1.34566
chr1	4255	4257	1.5379
chr1	4257	4260	1.63402
chr1	4260	4269	1.5379
chr1	4269	4273	1.63402
chr1	4273	4274	1.5379
chr1	4274	4275	1.44178
chr1	4275	4280	1.5379
chr1	4280	4281	1.63402
chr1	4281	4290	1.73014
chr1	4290	4291	1.92238
chr1	4291	4294	2.11461
chr1	4294	4298	2.30685
chr1	4298	4299	2.21073
chr1	4299	4301	2.11461
chr1	4301	4304	2.01849
chr1	4304	4306	2.11461
chr1	4306	4310	2.21073
chr1	4310	4311	2.11461
chr1	4311	4315	2.01849
chr1	4315	4318	1.92238
chr1	4318	4319	1.82626
chr1	4319	4320	2.01849
chr1	4320	4322	2.11461
chr1	4322	4323	2.21073
chr1	4323	4324	2.30685
chr1	4324	4325	2.21073
chr1	4325	4326	2.11461
chr1	4326	4327	2.01849
chr1	4327	4334	2.11461
chr1	4334	4335	1.73014
chr1	4335	4338	1.44178
chr1	4338	4339	1.24954
chr1	4339	4341	0.961188
chr1	4341	4342	1.05731
chr1	4342	4346	1.15343
chr1	4346	4348	1.24954
chr1	4348	4350	1.15343
chr1	4350	4357	1.05731
chr1	4357	4362	0.961188
chr1	4362	4364	0.672831
chr1	4364	4366	0.76895
chr1	4366	4371	0.576713
chr1	4371	4379	0.480594
chr1	4379	4380	0.576713
chr1	4380	4381	0.865069
chr1	4381	4386	1.05731
chr1	4386	4387	0.961188
chr1	4387	4390	0.865069
chr1	4390	4404	0.76895
chr1	4404	4408	0.865069
chr1	4408	4409	0.76895
chr1	4409	4411	0.961188
chr1	4411	4423	1.05731
chr1	4423	4424	0.961188
chr1	4424	4425	0.76895
chr1	4425	4427	0.576713
chr1	4427	4428	0.480594
chr1	4428	4430	0.672831
chr1	4430	4431	0.76895
chr1	4431	4445	0.865069
chr1	4445	4448	0.961188
chr1	4448	4453	0.865069
chr1	4453	4457	0.672831
chr1	4457	4458	0.76895
chr1	4458	4462	0.865069
chr1	4462	4464	0.961188
chr1	4464	4468	1.05731
chr1	4468	4472	0.961188
chr1	4472	4474	0.76895
chr1	4474	4476	0.672831
chr1	4476	4477	0.76895
chr1	4477	4478	0.865069
chr1	4478	4479	0.961188
chr1	4479	4487	1.05731
chr1	4487	4489	1.15343
chr1	4489	4497	1.05731
chr1	4497	4498	1.15343
chr1	4498	4501	1.05731
chr1	4501	4505	0.865069
chr1	4505	4507	0.76895
chr1	4507	4508	0.865069
chr1	4508	4520	0.76895
chr1	4520	4521	0.672831
chr1	4521	4522	0.576713
chr1	4522	4523	0.961188
chr1	4523	4524	1.24954
chr1	4524	4526	1.44178
chr1	4526	4527	1.5379
chr1	4527	4529	1.63402
chr1	4529	4531	1.73014
chr1	4531	4541	1.63402
chr1	4541	4543	1.5379
chr1	4543	4551	1.63402
chr1	4551	4561	1.5379
chr1	4561	4566	1.44178
chr1	4566	4567	0.961188
chr1	4567	4568	0.576713
chr1	4568	4570	0.384475
chr1	4570	4588	0.192238
chr1	4588	4589	0.288356
chr1	4589	4590	0.480594
chr1	4590	4592	0.576713
chr1	4592	4598	0.672831
chr1	4598	4605	0.76895
chr1	4605	4608	0.961188
chr1	4608	4610	1.05731
chr1	4610	4617	1.24954
chr1	4617	4624	1.15343
chr1	4624	4625	1.34566
chr1	4625	4629	1.5379
chr1	4629	4630	1.63402
chr1	4630	4632	1.44178
chr1	4632	4633	1.24954
chr1	4633	4636	1.15343
chr1	4636	4638	1.05731
chr1	4638	4641	1.15343
chr1	4641	4642	1.05731
chr1	4642	4648	1.15343
chr1	4648	4652	0.961188
chr1	4652	4654	0.865069
chr1	4654	4659	0.672831
chr1	4659	4660	0.76895
chr1	4660	4663	0.865069
chr1	4663	4664	1.05731
chr1	4664	4666	1.15343
chr1	4666	4667	1.24954
chr1	4667	4668	1.44178
chr1	4668	4669	1.34566
chr1	4669	4672	1.15343
chr1	4672	4673	1.24954
chr1	4673	4674	1.15343
chr1	4674	4678	1.24954
chr1	4678	4682	1.34566
chr1	4682	4684	1.24954
chr1	4684	4687	1.34566
chr1	4687	4688	1.44178
chr1	4688	4689	1.5379
chr1	4689	4696	1.63402
chr1	4696	4700	1.73014
chr1	4700	4701	1.82626
chr1	4701	4703	2.01849
chr1	4703	4704	1.92238
chr1	4704	4707	1.82626
chr1	4707	4708	1.63402
chr1	4708	4709	1.44178
chr1	4709	4711	1.63402
chr1	4711	4712	1.44178
chr1	4712	4716	1.34566
chr1	4716	4717	1.24954
chr1	4717	4720	1.15343
chr1	4720	4722	1.24954
chr1	4722	4723	1.34566
chr1	4723	4724	1.44178
chr1	4724	4731	1.5379
chr1	4731	4732	1.44178
chr1	4732	4733	1.34566
chr1	4733	4737	1.44178
chr1	4737	4739	1.5379
chr1	4739	4740	1.63402
chr1	4740	4744	1.5379
chr1	4744	4748	1.34566
chr1	4748	4749	1.44178
chr1	4749	4753	1.5379
chr1	4753	4754	1.34566
chr1	4754	4755	1.44178
chr1	4755	4757	1.5379
chr1	4757	4762	1.63402
chr1	4762	4766	1.73014
chr1	4766	4767	1.5379
chr1	4767	4768	1.44178
chr1	4768	4770	1.34566
chr1	4770	4774	1.24954
chr1	4774	4778	1.15343
chr1	4778	4781	1.24954
chr1	4781	4783	1.15343
chr1	4783	4788	1.05731
chr1	4788	4792	0.961188
chr1	4792	4793	0.865069
chr1	4793	4797	0.76895
chr1	4797	4799	0.576713
chr1	4799	4800	0.672831
chr1	4800	4801	0.76895
chr1	4801	4806	0.672831
chr1	4806	4808	0.576713
chr1	4808	4809	0.672831
chr1	4809	4814	0.865069
chr1	4814	4815	1.05731
chr1	4815	4816	1.34566
chr1	4816	4830	1.05731
chr1	4830	4831	1.24954
chr1	4831	4833	1.44178
chr1	4833	4840	1.5379
chr1	4840	4843	1.63402
chr1	4843	4847	1.5379
chr1	4847	4852	1.63402
chr1	4852	4858	1.34566
chr1	4858	4860	0.865069
chr1	4860	4865	0.961188
chr1	4865	4867	1.05731
chr1	4867	4873	1.15343
chr1	4873	4874	1.24954
chr1	4874	4875	1.05731
chr1	4875	4878	0.865069
chr1	4878	4879	1.05731
chr1	4879	4883	1.24954
chr1	4883	4884	1.34566
chr1	4884	4888	1.24954
chr1	4888	4889	1.15343
chr1	4889	4896	1.05731
chr1	4896	4903	1.15343
chr1	4903	4904	1.05731
chr1	4904	4905	1.24954
chr1	4905	4906	1.34566
chr1	4906	4908	1.63402
chr1	4908	4911	1.73014
chr1	4911	4917	1.63402
chr1	4917	4921	1.5379
chr1	4921	4923	1.24954
chr1	4923	4927	1.34566
chr1	4927	4929	1.24954
chr1	4929	4932	1.34566
chr1	4932	4933	1.44178
chr1	4933	4934	1.5379
chr1	4934	4936	1.44178
chr1	4936	4938	1.63402
chr1	4938	4939	1.82626
chr1	4939	4940	2.01849
chr1	4940	4941	1.92238
chr1	4941	4942	2.21073
chr1	4942	4948	2.30685
chr1	4948	4949	2.11461
chr1	4949	4950	2.01849
chr1	4950	4952	1.73014
chr1	4952	4953	1.63402
chr1	4953	4957	1.5379
chr1	4957	4960	1.73014
chr1	4960	4965	1.82626
chr1	4965	4966	1.5379
chr1	4966	4968	1.63402
chr1	4968	4972	1.82626
chr1	4972	4976	1.73014
chr1	4976	4977	1.63402
chr1	4977	4980	1.5379
chr1	4980	4982	1.24954
chr1	4982	4984	1.05731
chr1	4984	4986	0.76895
chr1	4986	4992	0.672831
chr1	4992	4994	0.76895
chr1	4994	5001	0.865069
chr1	5001	5004	0.672831
chr1	5004	5010	0.576713
chr1	5010	5012	0.480594
chr1	5012	5016	0.288356
chr1	5016	5019	0.384475
chr1	5019	5024	0.480594
chr1	5024	5036	0.384475
chr1	5036	5038	0.288356
chr1	5038	5052	0.192238
chr1	5052	5060	0.288356
chr1	5060	5063	0.192238
chr1	5063	5096	0.0961188
chr1	5096	5100	0.0
chr1	5100	5133	0.0961188
chr1	5133	5137	0.192238
chr1	5137	5140	0.288356
chr1	5140	5141	0.384475
chr1	5141	5144	0.480594
chr1	5144	5155	0.384475
chr1	5155	5162	0.480594
chr1	5162	5164	0.576713
chr1	5164	5168	0.672831
chr1	5168	5176	0.76895
chr1	5176	5179	0.672831
chr1	5179	5180	0.76895
chr1	5180	5184	0.672831
chr1	5184	5185	0.576713
chr1	5185	5191	0.480594
chr1	5191	5196	0.76895
chr1	5196	5198	0.961188
chr1	5198	5206	0.865069
chr1	5206	5208	0.76895
chr1	5208	5212	0.672831
chr1	5212	5217	0.76895
chr1	5217	5218	1.92238
chr1	5218	5219	2.88356
chr1	5219	5220	3.0758
chr1	5220	5221	3.36416
chr1	5221	5222	3.55639
chr1	5222	5224	3.65251
chr1	5224	5225	3.94087
chr1	5225	5226	4.51758
chr1	5226	5227	5.19041
chr1	5227	5228	6.43996
chr1	5228	5232	6.53608
chr1	5232	5233	6.63219
chr1	5233	5234	6.92055
chr1	5234	5235	6.72831
chr1	5235	5239	6.92055
chr1	5239	5243	6.72831
chr1	5243	5248	6.82443
chr1	5248	5251	6.92055
chr1	5251	5255	7.01667
chr1	5255	5256	6.92055
chr1	5256	5257	6.82443
chr1	5257	5259	6.92055
chr1	5259	5261	7.01667
chr1	5261	5264	4.80594
chr1	5264	5265	4.51758
chr1	5265	5266	4.32534
chr1	5266	5267	4.13311
chr1	5267	5268	4.32534
chr1	5268	5269	4.22923
chr1	5269	5270	3.65251
chr1	5270	5271	2.97968
chr1	5271	5274	1.92238
chr1	5274	5275	2.30685
chr1	5275	5276	1.92238
chr1	5276	5278	2.01849
chr1	5278	5279	1.82626
chr1	5279	5281	1.92238
chr1	5281	5288	2.01849
chr1	5288	5293	1.92238
chr1	5293	5294	2.21073
chr1	5294	5296	2.30685
chr1	5296	5297	2.40297
chr1	5297	5298	2.49909
chr1	5298	5299	2.69133
chr1	5299	5300	2.78744
chr1	5300	5303	2.88356
chr1	5303	5304	2.78744
chr1	5304	5305	2.88356
chr1	5305	5313	2.78744
chr1	5313	5315	3.26804
chr1	5315	5318	3.17192
chr1	5318	5320	2.78744
chr1	5320	5323	2.59521
chr1	5323	5325	2.49909
chr1	5325	5331	2.40297
chr1	5331	5335	2.30685
chr1	5335	5337	2.21073
chr1	5337	5338	1.92238
chr1	5338	5341	1.82626
chr1	5341	5344	1.92238
chr1	5344	5345	1.82626
chr1	5345	5351	1.73014
chr1	5351	5352	1.82626
chr1	5352	5355	1.92238
chr1	5355	5356	1.73014
chr1	5356	5357	1.44178
chr1	5357	5359	0.961188
chr1	5359	5360	1.05731
chr1	5360	5366	1.34566
chr1	5366	5370	1.44178
chr1	5370	5378	1.63402
chr1	5378	5381	1.73014
chr1	5381	5382	1.82626
chr1	5382	5384	1.92238
chr1	5384	5385	1.82626
chr1	5385	5386	1.63402
chr1	5386	5387	1.44178
chr1	5387	5391	1.34566
chr1	5391	5392	1.5379
chr1	5392	5395	1.44178
chr1	5395	5396	1.34566
chr1	5396	5402	1.24954
chr1	5402	5403	1.15343
chr1	5403	5405	0.76895
chr1	5405	5410	0.865069
chr1	5410	5414	0.76895
chr1	5414	5422	0.576713
chr1	5422	5425	0.480594
chr1	5425	5426	0.384475
chr1	5426	5435	0.288356
chr1	5435	5436	0.0961188
chr1	5436	5437	0.192238
chr1	5437	5442	0.288356
chr1	5442	5446	0.384475
chr1	5446	5447	0.480594
chr1	5447	5449	0.576713
chr1	5449	5463	0.480594
chr1	5463	5465	0.576713
chr1	5465	5467	0.672831
chr1	5467	5468	0.76895
chr1	5468	5470	0.865069
chr1	5470	5471	0.961188
chr1	5471	5479	1.05731
chr1	5479	5481	0.961188
chr1	5481	5484	0.865069
chr1	5484	5490	0.76895
chr1	5490	5505	0.672831
chr1	5505	5507	0.76895
chr1	5507	5509	0.672831
chr1	5509	5510	0.576713
chr1	5510	5512	0.480594
chr1	5512	5514	0.384475
chr1	5514	5515	0.288356
chr1	5515	5517	0.192238
chr1	5517	5519	0.288356
chr1	5519	5522	0.384475
chr1	5522	5532	0.480594
chr1	5532	5534	0.76895
chr1	5534	5546	0.865069
chr1	5546	5548	0.961188
chr1	5548	5561	1.05731
chr1	5561	5563	0.961188
chr1	5563	5564	0.865069
chr1	5564	5566	0.961188
chr1	5566	5568	0.865069
chr1	5568	5576	0.961188
chr1	5576	5581	0.672831
chr1	5581	5582	0.865069
chr1	5582	5583	0.961188
chr1	5583	5585	1.05731
chr1	5585	5590	1.15343
chr1	5590	5592	1.05731
chr1	5592	5593	0.961188
chr1	5593	5597	0.865069
chr1	5597	5598	0.961188
chr1	5598	5599	1.44178
chr1	5599	5600	1.82626
chr1	5600	5602	2.11461
chr1	5602	5603	2.21073
chr1	5603	5604	2.30685
chr1	5604	5605	2.40297
chr1	5605	5607	2.59521
chr1	5607	5609	2.69133
chr1	5609	5611	2.78744
chr1	5611	5612	2.88356
chr1	5612	5613	2.78744
chr1	5613	5617	2.97968
chr1	5617	5619	3.0758
chr1	5619	5621	3.17192
chr1	5621	5622	3.0758
chr1	5622	5623	2.97968
chr1	5623	5624	3.17192
chr1	5624	5625	3.36416
chr1	5625	5626	3.17192
chr1	5626	5627	3.46028
chr1	5627	5628	3.74863
chr1	5628	5629	3.84475
chr1	5629	5632	4.13311
chr1	5632	5633	4.32534
chr1	5633	5636	4.42146
chr1	5636	5638	4.51758
chr1	5638	5640	4.6137
chr1	5640	5642	3.46028
chr1	5642	5644	3.55639
chr1	5644	5645	3.65251
chr1	5645	5647	3.74863
chr1	5647	5648	3.65251
chr1	5648	5649	3.55639
chr1	5649	5650	3.36416
chr1	5650	5651	3.55639
chr1	5651	5653	3.74863
chr1	5653	5654	3.84475
chr1	5654	5655	3.94087
chr1	5655	5656	3.84475
chr1	5656	5658	3.94087
chr1	5658	5660	4.03699
chr1	5660	5661	4.13311
chr1	5661	5663	4.03699
chr1	5663	5665	3.94087
chr1	5665	5666	4.13311
chr1	5666	5669	3.84475
chr1	5669	5670	3.74863
chr1	5670	5671	3.55639
chr1	5671	5673	3.17192
chr1	5673	5676	2.78744
chr1	5676	5679	2.49909
chr1	5679	5680	2.59521
chr1	5680	5682	2.49909
chr1	5682	5684	2.40297
chr1	5684	5686	2.30685
chr1	5686	5687	2.21073
chr1	5687	5689	2.11461
chr1	5689	5690	2.01849
chr1	5690	5694	1.92238
chr1	5694	5695	1.73014
chr1	5695	5696	1.34566
chr1	5696	5698	1.15343
chr1	5698	5700	1.05731
chr1	5700	5701	0.961188
chr1	5701	5702	0.76895
chr1	5702	5704	0.672831
chr1	5704	5709	0.576713
chr1	5709	5710	0.384475
chr1	5710	5713	0.288356
chr1	5713	5714	0.384475
chr1	5714	5719	0.288356
chr1	5719	5720	0.384475
chr1	5720	5721	0.672831
chr1	5721	5722	0.76895
chr1	5722	5726	0.672831
chr1	5726	5729	0.76895
chr1	5729	5736	0.865069
chr1	5736	5737	0.961188
chr1	5737	5739	1.15343
chr1	5739	5741	1.24954
chr1	5741	5754	1.34566
chr1	5754	5756	1.44178
chr1	5756	5757	1.5379
chr1	5757	5758	1.34566
chr1	5758	5761	1.44178
chr1	5761	5762	1.5379
chr1	5762	5764	1.44178
chr1	5764	5765	1.15343
chr1	5765	5769	1.05731
chr1	5769	5773	0.961188
chr1	5773	5780	0.865069
chr1	5780	5781	0.672831
chr1	5781	5782	0.76895
chr1	5782	5795	1.05731
chr1	5795	5797	1.15343
chr1	5797	5798	1.05731
chr1	5798	5799	1.15343
chr1	5799	5802	1.05731
chr1	5802	5805	0.961188
chr1	5805	5819	0.865069
chr1	5819	5825	0.961188
chr1	5825	5826	0.865069
chr1	5826	5827	0.480594
chr1	5827	5828	0.576713
chr1	5828	5833	0.480594
chr1	5833	5839	0.576713
chr1	5839	5842	0.480594
chr1	5842	5845	0.384475
chr1	5845	5856	0.480594
chr1	5856	5867	0.576713
chr1	5867	5871	0.480594
chr1	5871	5886	0.384475
chr1	5886	5888	0.480594
chr1	5888	5891	0.384475
chr1	5891	5900	0.480594
chr1	5900	5903	0.384475
chr1	5903	5907	0.480594
chr1	5907	5916	0.384475
chr1	5916	5917	0.480594
chr1	5917	5919	0.576713
chr1	5919	5925	0.672831
chr1	5925	5929	0.76895
chr1	5929	5935	0.672831
chr1	5935	5938	0.576713
chr1	5938	5952	0.672831
chr1	5952	5960	0.76895
chr1	5960	5963	0.672831
chr1	5963	5965	0.576713
chr1	5965	5967	0.480594
chr1	5967	5969	0.76895
chr1	5969	5970	0.672831
chr1	5970	5982	0.76895
chr1	5982	5985	0.672831
chr1	5985	5986	0.76895
chr1	5986	5990	0.865069
chr1	5990	5991	0.961188
chr1	5991	5995	0.865069
chr1	5995	6003	0.76895
chr1	6003	6004	1.05731
chr1	6004	6005	1.15343
chr1	6005	6006	1.24954
chr1	6006	6007	1.34566
chr1	6007	6008	1.82626
chr1	6008	6011	1.92238
chr1	6011	6014	1.63402
chr1	6014	6028	1.5379
chr1	6028	6029	1.73014
chr1	6029	6033	1.82626
chr1	6033	6034	2.01849
chr1	6034	6035	1.92238
chr1	6035	6039	2.21073
chr1	6039	6044	2.30685
chr1	6044	6047	2.40297
chr1	6047	6048	2.01849
chr1	6048	6049	2.11461
chr1	6049	6050	2.21073
chr1	6050	6051	2.11461
chr1	6051	6052	1.63402
chr1	6052	6054	1.5379
chr1	6054	6072	1.63402
chr1	6072	6073	1.44178
chr1	6073	6076	1.34566
chr1	6076	6077	1.15343
chr1	6077	6079	1.24954
chr1	6079	6083	0.961188
chr1	6083	6085	0.865069
chr1	6085	6086	1.05731
chr1	6086	6087	1.63402
chr1	6087	6088	1.5379
chr1	6088	6089	2.30685
chr1	6089	6092	2.40297
chr1	6092	6093	2.21073
chr1	6093	6094	2.30685
chr1	6094	6096	2.40297
chr1	6096	6097	2.49909
chr1	6097	6098	2.59521
chr1	6098	6100	2.49909
chr1	6100	6101	2.59521
chr1	6101	6105	2.78744
chr1	6105	6106	2.88356
chr1	6106	6109	3.0758
chr1	6109	6110	3.26804
chr1	6110	6114	3.36416
chr1	6114	6115	3.46028
chr1	6115	6116	3.55639
chr1	6116	6117	3.65251
chr1	6117	6121	3.46028
chr1	6121	6125	3.36416
chr1	6125	6126	3.84475
chr1	6126	6128	3.94087
chr1	6128	6130	4.13311
chr1	6130	6131	3.55639
chr1	6131	6135	2.97968
chr1	6135	6137	2.88356
chr1	6137	6140	2.78744
chr1	6140	6144	2.59521
chr1	6144	6145	2.49909
chr1	6145	6146	2.30685
chr1	6146	6147	2.40297
chr1	6147	6148	2.30685
chr1	6148	6150	2.21073
chr1	6150	6152	2.01849
chr1	6152	6153	2.11461
chr1	6153	6154	1.92238
chr1	6154	6156	1.82626
chr1	6156	6158	1.92238
chr1	6158	6160	1.73014
chr1	6160	6162	1.63402
chr1	6162	6164	1.73014
chr1	6164	6165	1.82626
chr1	6165	6168	1.92238
chr1	6168	6170	1.63402
chr1	6170	6172	1.5379
chr1	6172	6175	1.15343
chr1	6175	6177	0.865069
chr1	6177	6180	0.76895
chr1	6180	6181	0.865069
chr1	6181	6183	0.76895
chr1	6183	6187	0.961188
chr1	6187	6188	1.15343
chr1	6188	6190	1.24954
chr1	6190	6194	1.15343
chr1	6194	6200	1.05731
chr1	6200	6206	0.961188
chr1	6206	6208	0.865069
chr1	6208	6212	0.76895
chr1	6212	6213	0.672831
chr1	6213	6217	0.76895
chr1	6217	6218	0.865069
chr1	6218	6223	0.961188
chr1	6223	6227	0.865069
chr1	6227	6231	0.672831
chr1	6231	6232	0.480594
chr1	6232	6252	0.384475
chr1	6252	6256	0.288356
chr1	6256	6257	0.192238
chr1	6257	6261	0.288356
chr1	6261	6262	0.192238
chr1	6262	6263	0.0961188
chr1	6263	6270	0.192238
chr1	6270	6281	0.288356
chr1	6281	6282	0.384475
chr1	6282	6283	0.672831
chr1	6283	6285	0.76895
chr1	6285	6286	0.865069
chr1	6286	6287	1.05731
chr1	6287	6288	1.15343
chr1	6288	6297	1.24954
chr1	6297	6301	1.34566
chr1	6301	6302	1.24954
chr1	6302	6304	1.34566
chr1	6304	6305	1.5379
chr1	6305	6308	1.63402
chr1	6308	6313	1.73014
chr1	6313	6316	1.92238
chr1	6316	6317	2.01849
chr1	6317	6322	2.11461
chr1	6322	6323	2.21073
chr1	6323	6325	2.30685
chr1	6325	6326	2.21073
chr1	6326	6327	1.92238
chr1	6327	6328	1.82626
chr1	6328	6330	2.01849
chr1	6330	6337	1.82626
chr1	6337	6340	2.11461
chr1	6340	6341	2.01849
chr1	6341	6347	2.11461
chr1	6347	6349	1.92238
chr1	6349	6351	1.82626
chr1	6351	6352	1.73014
chr1	6352	6357	1.63402
chr1	6357	6359	1.44178
chr1	6359	6361	1.5379
chr1	6361	6364	1.44178
chr1	6364	6366	1.5379
chr1	6366	6367	1.44178
chr1	6367	6368	1.34566
chr1	6368	6369	1.44178
chr1	6369	6370	1.5379
chr1	6370	6371	1.63402
chr1	6371	6372	1.73014
chr1	6372	6373	1.63402
chr1	6373	6374	1.5379
chr1	6374	6376	1.44178
chr1	6376	6381	1.5379
[truncated: 3,984 more rows]
