# Supplementary material for: Structural modularity of the XIST ribonucleoprotein complex
Source: Nat Commun. 2020 Dec 2;11:6163. doi: 10.1038/s41467-020-20040-3 (PMC7710737; doi:10.1038/s41467-020-20040-3)
Supplement: Supplementary file 6 — Source Data [file 41467_2020_20040_MOESM6_ESM.zip › sourcedata/fig2efgi/K562_FASTKD2_0_neg_XIST_1_hsXIST.bedgraph]

chr1	0	43	0.0
chr1	43	44	0.0852131
chr1	44	45	0.255639
chr1	45	46	0.426066
chr1	46	48	0.511279
chr1	48	56	0.596492
chr1	56	60	0.681705
chr1	60	67	0.766918
chr1	67	72	0.852131
chr1	72	77	0.937344
chr1	77	79	0.766918
chr1	79	87	0.681705
chr1	87	88	0.852131
chr1	88	89	0.766918
chr1	89	90	0.681705
chr1	90	93	0.596492
chr1	93	95	0.511279
chr1	95	96	0.426066
chr1	96	100	0.511279
chr1	100	103	0.426066
chr1	103	104	0.511279
chr1	104	107	0.426066
chr1	107	111	0.340852
chr1	111	113	0.255639
chr1	113	114	0.340852
chr1	114	116	0.511279
chr1	116	119	1.10777
chr1	119	123	1.19298
chr1	123	130	1.2782
chr1	130	131	1.36341
chr1	131	135	1.2782
chr1	135	136	1.10777
chr1	136	143	1.02256
chr1	143	147	0.937344
chr1	147	152	0.852131
chr1	152	153	0.766918
chr1	153	154	0.681705
chr1	154	157	0.766918
chr1	157	158	0.681705
chr1	158	159	0.340852
chr1	159	160	0.426066
chr1	160	165	0.511279
chr1	165	167	0.596492
chr1	167	187	0.511279
chr1	187	191	0.426066
chr1	191	192	0.340852
chr1	192	194	0.255639
chr1	194	195	0.426066
chr1	195	196	0.511279
chr1	196	199	0.596492
chr1	199	202	0.766918
chr1	202	204	0.681705
chr1	204	205	0.596492
chr1	205	214	0.681705
chr1	214	215	0.852131
chr1	215	216	0.766918
chr1	216	217	0.937344
chr1	217	228	1.02256
chr1	228	231	0.937344
chr1	231	238	1.02256
chr1	238	239	0.852131
chr1	239	240	0.766918
chr1	240	241	0.852131
chr1	241	244	0.681705
chr1	244	248	0.596492
chr1	248	256	0.511279
chr1	256	257	0.596492
chr1	257	261	0.511279
chr1	261	275	0.596492
chr1	275	281	0.511279
chr1	281	283	0.596492
chr1	283	290	0.511279
chr1	290	291	0.681705
chr1	291	293	0.937344
chr1	293	294	1.02256
chr1	294	295	1.2782
chr1	295	296	1.44862
chr1	296	297	1.61905
chr1	297	298	1.70426
chr1	298	299	1.78948
chr1	299	302	1.61905
chr1	302	303	1.70426
chr1	303	304	1.78948
chr1	304	305	1.70426
chr1	305	306	1.78948
chr1	306	307	2.38597
chr1	307	308	2.81203
chr1	308	310	3.06767
chr1	310	311	3.2381
chr1	311	312	3.66416
chr1	312	323	3.74938
chr1	323	326	4.26066
chr1	326	327	4.77193
chr1	327	328	4.85715
chr1	328	329	4.94236
chr1	329	330	5.02757
chr1	330	331	5.198
chr1	331	332	5.11279
chr1	332	334	4.94236
chr1	334	335	4.85715
chr1	335	336	4.68672
chr1	336	337	4.60151
chr1	337	338	4.5163
chr1	338	339	3.9198
chr1	339	340	3.2381
chr1	340	341	3.06767
chr1	341	342	2.81203
chr1	342	343	2.72682
chr1	343	344	2.81203
chr1	344	346	2.72682
chr1	346	347	2.81203
chr1	347	350	2.72682
chr1	350	351	2.64161
chr1	351	352	2.55639
chr1	352	353	2.47118
chr1	353	354	2.30075
chr1	354	355	2.21554
chr1	355	357	1.87469
chr1	357	362	1.78948
chr1	362	363	1.53384
chr1	363	364	1.87469
chr1	364	365	1.9599
chr1	365	367	1.87469
chr1	367	368	1.61905
chr1	368	369	2.13033
chr1	369	371	2.55639
chr1	371	372	2.47118
chr1	372	377	2.38597
chr1	377	378	2.47118
chr1	378	384	2.55639
chr1	384	388	2.47118
chr1	388	389	2.38597
chr1	389	392	2.30075
chr1	392	393	2.21554
chr1	393	395	2.13033
chr1	395	397	1.9599
chr1	397	399	1.61905
chr1	399	400	1.53384
chr1	400	401	1.61905
chr1	401	402	1.44862
chr1	402	405	1.36341
chr1	405	406	1.44862
chr1	406	407	2.04511
chr1	407	409	2.13033
chr1	409	410	2.30075
chr1	410	411	2.47118
chr1	411	412	2.89725
chr1	412	414	2.72682
chr1	414	428	2.64161
chr1	428	431	2.55639
chr1	431	433	2.47118
chr1	433	436	2.38597
chr1	436	440	2.30075
chr1	440	441	1.9599
chr1	441	442	1.70426
chr1	442	443	1.61905
chr1	443	444	1.44862
chr1	444	446	1.36341
chr1	446	448	1.2782
chr1	448	449	1.19298
chr1	449	450	1.10777
chr1	450	451	1.02256
chr1	451	452	1.78948
chr1	452	453	2.13033
chr1	453	454	2.21554
chr1	454	456	1.70426
chr1	456	457	1.61905
chr1	457	471	1.78948
chr1	471	472	1.87469
chr1	472	473	1.9599
chr1	473	475	1.87469
chr1	475	478	1.78948
chr1	478	485	1.61905
chr1	485	486	1.44862
chr1	486	487	1.2782
chr1	487	491	1.19298
chr1	491	494	1.10777
chr1	494	495	1.44862
chr1	495	496	1.87469
chr1	496	497	3.2381
chr1	497	500	3.40852
chr1	500	502	3.2381
chr1	502	505	3.49374
chr1	505	510	3.57895
chr1	510	511	3.66416
chr1	511	512	3.83459
chr1	512	513	4.09023
chr1	513	515	4.26066
chr1	515	516	4.43108
chr1	516	518	4.5163
chr1	518	520	4.43108
chr1	520	522	4.5163
chr1	522	528	4.26066
chr1	528	529	4.17544
chr1	529	530	4.09023
chr1	530	533	4.00502
chr1	533	534	3.9198
chr1	534	536	4.09023
chr1	536	537	4.17544
chr1	537	538	4.09023
chr1	538	539	4.17544
chr1	539	540	3.57895
chr1	540	541	2.38597
chr1	541	542	2.04511
chr1	542	545	2.13033
chr1	545	549	1.9599
chr1	549	552	1.87469
chr1	552	553	1.78948
chr1	553	554	1.70426
chr1	554	556	1.44862
chr1	556	557	1.19298
chr1	557	558	1.02256
chr1	558	559	0.937344
chr1	559	565	0.766918
chr1	565	566	0.681705
chr1	566	576	0.596492
chr1	576	581	0.511279
chr1	581	586	0.426066
chr1	586	587	0.340852
chr1	587	598	0.255639
chr1	598	603	0.170426
chr1	603	606	0.426066
chr1	606	611	0.511279
chr1	611	623	0.426066
chr1	623	636	0.340852
chr1	636	647	0.255639
chr1	647	648	0.170426
chr1	648	650	0.0852131
chr1	650	651	0.511279
chr1	651	652	2.13033
chr1	652	653	2.38597
chr1	653	654	2.72682
chr1	654	656	2.81203
chr1	656	657	2.98246
chr1	657	658	3.06767
chr1	658	659	3.15289
chr1	659	661	3.2381
chr1	661	666	3.32331
chr1	666	668	3.57895
chr1	668	671	3.74938
chr1	671	672	3.66416
chr1	672	673	3.49374
chr1	673	677	3.40852
chr1	677	678	3.2381
chr1	678	682	3.32331
chr1	682	683	3.2381
chr1	683	684	3.15289
chr1	684	685	2.98246
chr1	685	686	2.64161
chr1	686	687	2.38597
chr1	687	688	2.30075
chr1	688	689	2.04511
chr1	689	690	1.9599
chr1	690	694	1.87469
chr1	694	695	1.70426
chr1	695	696	1.2782
chr1	696	697	1.44862
chr1	697	698	1.53384
chr1	698	699	1.44862
chr1	699	700	1.53384
chr1	700	705	1.2782
chr1	705	706	1.19298
chr1	706	716	0.937344
chr1	716	720	0.852131
chr1	720	722	0.766918
chr1	722	723	0.511279
chr1	723	729	0.426066
chr1	729	730	0.170426
chr1	730	733	0.0852131
chr1	733	739	0.170426
chr1	739	740	0.596492
chr1	740	741	1.61905
chr1	741	745	2.04511
chr1	745	758	2.13033
chr1	758	759	2.04511
chr1	759	760	1.87469
chr1	760	761	1.70426
chr1	761	762	1.78948
chr1	762	763	1.9599
chr1	763	764	1.87469
chr1	764	766	1.61905
chr1	766	769	1.53384
chr1	769	770	1.44862
chr1	770	771	1.2782
chr1	771	773	1.19298
chr1	773	776	1.02256
chr1	776	777	0.937344
chr1	777	780	0.681705
chr1	780	781	0.852131
chr1	781	782	0.937344
chr1	782	785	1.02256
chr1	785	787	1.44862
chr1	787	790	1.53384
chr1	790	795	1.61905
chr1	795	797	1.53384
chr1	797	803	1.61905
chr1	803	804	1.70426
chr1	804	806	1.78948
chr1	806	810	1.53384
chr1	810	811	1.36341
chr1	811	813	1.19298
chr1	813	814	1.10777
chr1	814	815	0.937344
chr1	815	818	0.852131
chr1	818	821	0.766918
chr1	821	822	0.852131
chr1	822	823	1.2782
chr1	823	824	1.36341
chr1	824	825	1.53384
chr1	825	829	2.13033
chr1	829	833	1.9599
chr1	833	834	1.70426
chr1	834	836	1.78948
chr1	836	837	1.87469
chr1	837	838	1.9599
chr1	838	840	2.04511
chr1	840	845	2.30075
chr1	845	846	2.38597
chr1	846	848	2.47118
chr1	848	850	2.38597
chr1	850	851	2.47118
chr1	851	854	2.38597
chr1	854	855	2.55639
chr1	855	859	2.64161
chr1	859	860	2.47118
chr1	860	863	2.55639
chr1	863	864	2.47118
chr1	864	865	2.38597
chr1	865	866	2.21554
chr1	866	868	2.13033
chr1	868	869	1.61905
chr1	869	875	1.2782
chr1	875	876	1.10777
chr1	876	877	0.937344
chr1	877	879	0.852131
chr1	879	881	0.766918
chr1	881	884	0.681705
chr1	884	887	0.596492
chr1	887	891	0.511279
chr1	891	894	0.596492
chr1	894	897	0.511279
chr1	897	900	0.426066
chr1	900	904	0.511279
chr1	904	905	0.426066
chr1	905	906	0.511279
chr1	906	907	0.596492
chr1	907	908	0.681705
chr1	908	911	0.511279
chr1	911	913	0.596492
chr1	913	914	0.766918
chr1	914	915	0.937344
chr1	915	916	1.02256
chr1	916	919	1.10777
chr1	919	922	1.19298
chr1	922	926	1.10777
chr1	926	934	1.19298
chr1	934	935	1.10777
chr1	935	936	1.2782
chr1	936	937	1.61905
chr1	937	938	2.04511
chr1	938	943	2.13033
chr1	943	944	2.21554
chr1	944	945	2.13033
chr1	945	949	2.21554
chr1	949	951	1.9599
chr1	951	954	1.87469
chr1	954	955	1.70426
chr1	955	956	1.78948
chr1	956	957	1.87469
chr1	957	958	1.9599
chr1	958	959	2.04511
chr1	959	967	2.13033
chr1	967	969	2.21554
chr1	969	970	2.13033
chr1	970	972	2.21554
chr1	972	973	2.38597
chr1	973	974	2.30075
chr1	974	975	2.47118
chr1	975	977	2.64161
chr1	977	979	2.81203
chr1	979	980	2.64161
chr1	980	981	2.55639
chr1	981	982	2.13033
chr1	982	983	2.04511
chr1	983	984	2.13033
chr1	984	985	2.30075
chr1	985	986	2.38597
chr1	986	989	2.30075
chr1	989	990	2.21554
chr1	990	993	2.13033
chr1	993	994	2.72682
chr1	994	997	2.64161
chr1	997	998	2.72682
chr1	998	1002	2.64161
chr1	1002	1003	2.55639
chr1	1003	1006	2.72682
chr1	1006	1007	2.89725
chr1	1007	1008	3.2381
chr1	1008	1010	3.49374
chr1	1010	1015	3.32331
chr1	1015	1016	3.49374
chr1	1016	1018	3.06767
chr1	1018	1021	2.81203
chr1	1021	1025	2.64161
chr1	1025	1026	2.21554
chr1	1026	1028	2.13033
chr1	1028	1031	2.04511
chr1	1031	1035	1.9599
chr1	1035	1036	1.87469
chr1	1036	1037	1.78948
chr1	1037	1038	1.2782
chr1	1038	1040	1.10777
chr1	1040	1043	0.852131
chr1	1043	1047	0.766918
chr1	1047	1052	0.596492
chr1	1052	1053	0.340852
chr1	1053	1054	0.255639
chr1	1054	1058	0.340852
chr1	1058	1065	0.255639
chr1	1065	1067	0.340852
chr1	1067	1068	0.426066
chr1	1068	1069	0.766918
chr1	1069	1072	0.681705
chr1	1072	1073	0.766918
chr1	1073	1074	0.937344
chr1	1074	1080	1.10777
chr1	1080	1082	1.19298
chr1	1082	1089	1.10777
chr1	1089	1090	1.19298
chr1	1090	1093	1.2782
chr1	1093	1094	1.44862
chr1	1094	1096	1.53384
chr1	1096	1097	1.61905
chr1	1097	1098	1.53384
chr1	1098	1099	1.36341
chr1	1099	1101	1.53384
chr1	1101	1102	2.13033
chr1	1102	1104	2.47118
chr1	1104	1105	2.38597
chr1	1105	1106	2.30075
chr1	1106	1108	2.38597
chr1	1108	1110	2.64161
chr1	1110	1111	2.55639
chr1	1111	1113	2.89725
chr1	1113	1114	3.06767
chr1	1114	1115	3.32331
chr1	1115	1119	3.2381
chr1	1119	1120	3.74938
chr1	1120	1124	3.83459
chr1	1124	1129	3.74938
chr1	1129	1130	3.66416
chr1	1130	1131	3.9198
chr1	1131	1132	4.09023
chr1	1132	1133	4.85715
chr1	1133	1134	5.11279
chr1	1134	1135	5.198
chr1	1135	1137	5.36843
chr1	1137	1139	5.45364
chr1	1139	1140	5.53885
chr1	1140	1141	5.45364
chr1	1141	1142	5.28321
chr1	1142	1143	5.02757
chr1	1143	1144	4.85715
chr1	1144	1149	4.09023
chr1	1149	1152	3.9198
chr1	1152	1153	4.00502
chr1	1153	1154	3.9198
chr1	1154	1155	4.00502
chr1	1155	1157	3.66416
chr1	1157	1158	3.32331
chr1	1158	1160	3.66416
chr1	1160	1161	3.83459
chr1	1161	1163	3.9198
chr1	1163	1164	3.83459
chr1	1164	1165	3.9198
chr1	1165	1167	4.00502
chr1	1167	1172	4.09023
chr1	1172	1175	4.00502
chr1	1175	1176	3.74938
chr1	1176	1177	2.89725
chr1	1177	1178	2.81203
chr1	1178	1179	2.55639
chr1	1179	1180	2.72682
chr1	1180	1181	2.81203
chr1	1181	1188	2.72682
chr1	1188	1189	2.64161
chr1	1189	1190	2.72682
chr1	1190	1191	2.64161
chr1	1191	1193	2.55639
chr1	1193	1194	2.47118
chr1	1194	1195	2.30075
chr1	1195	1196	2.21554
chr1	1196	1199	1.9599
chr1	1199	1200	1.87469
chr1	1200	1201	1.78948
chr1	1201	1202	1.87469
chr1	1202	1203	1.78948
chr1	1203	1204	1.70426
chr1	1204	1213	1.78948
chr1	1213	1214	1.87469
chr1	1214	1218	1.9599
chr1	1218	1219	2.04511
chr1	1219	1220	2.13033
chr1	1220	1221	2.04511
chr1	1221	1222	1.9599
chr1	1222	1230	2.13033
chr1	1230	1232	2.04511
chr1	1232	1235	1.9599
chr1	1235	1236	1.78948
chr1	1236	1237	1.87469
chr1	1237	1239	1.78948
chr1	1239	1241	1.70426
chr1	1241	1243	1.61905
chr1	1243	1245	1.70426
chr1	1245	1246	1.61905
chr1	1246	1247	1.2782
chr1	1247	1248	0.937344
chr1	1248	1249	1.02256
chr1	1249	1252	0.937344
chr1	1252	1253	1.02256
chr1	1253	1255	1.10777
chr1	1255	1256	0.937344
chr1	1256	1257	0.766918
chr1	1257	1262	0.852131
chr1	1262	1268	0.766918
chr1	1268	1273	0.681705
chr1	1273	1275	0.937344
chr1	1275	1280	1.02256
chr1	1280	1285	0.852131
chr1	1285	1287	0.937344
chr1	1287	1288	0.766918
chr1	1288	1291	0.681705
chr1	1291	1292	0.596492
chr1	1292	1301	0.681705
chr1	1301	1307	0.596492
chr1	1307	1312	0.681705
chr1	1312	1313	0.852131
chr1	1313	1314	0.937344
chr1	1314	1315	1.02256
chr1	1315	1316	1.2782
chr1	1316	1317	1.10777
chr1	1317	1318	1.19298
chr1	1318	1323	1.2782
chr1	1323	1324	1.36341
chr1	1324	1325	1.70426
chr1	1325	1326	2.13033
chr1	1326	1327	2.21554
chr1	1327	1329	2.38597
chr1	1329	1332	2.30075
chr1	1332	1333	2.47118
chr1	1333	1335	2.64161
chr1	1335	1336	2.98246
chr1	1336	1341	3.15289
chr1	1341	1342	3.66416
chr1	1342	1343	4.00502
chr1	1343	1344	4.09023
chr1	1344	1345	4.5163
chr1	1345	1346	4.85715
chr1	1346	1347	5.11279
chr1	1347	1348	5.36843
chr1	1348	1349	5.53885
chr1	1349	1351	5.79449
chr1	1351	1352	5.53885
chr1	1352	1353	5.45364
chr1	1353	1356	5.53885
chr1	1356	1357	5.36843
chr1	1357	1359	5.45364
chr1	1359	1360	5.198
chr1	1360	1362	4.94236
chr1	1362	1366	4.77193
chr1	1366	1368	4.00502
chr1	1368	1369	4.09023
chr1	1369	1370	4.17544
chr1	1370	1371	4.09023
chr1	1371	1372	3.83459
chr1	1372	1375	3.9198
chr1	1375	1377	3.83459
chr1	1377	1378	3.32331
chr1	1378	1379	3.2381
chr1	1379	1380	3.15289
chr1	1380	1381	3.06767
chr1	1381	1383	2.98246
chr1	1383	1384	2.72682
chr1	1384	1385	2.30075
chr1	1385	1387	2.04511
chr1	1387	1388	1.53384
chr1	1388	1389	1.36341
chr1	1389	1390	1.19298
chr1	1390	1391	1.10777
chr1	1391	1392	0.852131
chr1	1392	1393	0.766918
chr1	1393	1396	0.596492
chr1	1396	1397	0.340852
chr1	1397	1399	0.255639
chr1	1399	1401	0.170426
chr1	1401	1404	0.255639
chr1	1404	1419	0.170426
chr1	1419	1420	0.0852131
chr1	1420	1425	0.170426
chr1	1425	1426	0.255639
chr1	1426	1427	0.340852
chr1	1427	1428	0.426066
chr1	1428	1437	0.511279
chr1	1437	1438	0.596492
chr1	1438	1439	0.511279
chr1	1439	1441	0.596492
chr1	1441	1443	0.681705
chr1	1443	1446	0.766918
chr1	1446	1450	0.852131
chr1	1450	1451	1.02256
chr1	1451	1452	1.2782
chr1	1452	1454	1.36341
chr1	1454	1459	1.2782
chr1	1459	1460	1.36341
chr1	1460	1463	1.44862
chr1	1463	1464	1.2782
chr1	1464	1469	1.19298
chr1	1469	1476	1.10777
chr1	1476	1477	1.02256
chr1	1477	1480	0.937344
chr1	1480	1482	0.852131
chr1	1482	1483	0.766918
chr1	1483	1487	0.681705
chr1	1487	1488	0.426066
chr1	1488	1489	0.340852
chr1	1489	1490	0.255639
chr1	1490	1491	0.170426
chr1	1491	1501	0.255639
chr1	1501	1502	0.340852
chr1	1502	1508	0.511279
chr1	1508	1526	0.596492
chr1	1526	1529	0.681705
chr1	1529	1531	0.596492
chr1	1531	1535	0.511279
chr1	1535	1546	0.426066
chr1	1546	1551	0.340852
chr1	1551	1553	0.255639
chr1	1553	1554	0.340852
chr1	1554	1563	0.511279
chr1	1563	1568	0.596492
chr1	1568	1570	0.681705
chr1	1570	1575	0.596492
chr1	1575	1576	0.766918
chr1	1576	1577	0.852131
chr1	1577	1578	0.937344
chr1	1578	1582	1.19298
chr1	1582	1585	1.02256
chr1	1585	1586	1.10777
chr1	1586	1588	1.19298
chr1	1588	1589	1.36341
chr1	1589	1590	1.53384
chr1	1590	1591	1.61905
chr1	1591	1593	1.70426
chr1	1593	1598	1.9599
chr1	1598	1600	1.87469
chr1	1600	1602	1.9599
chr1	1602	1604	1.78948
chr1	1604	1607	1.87469
chr1	1607	1608	2.04511
chr1	1608	1609	2.13033
chr1	1609	1610	2.21554
chr1	1610	1611	2.30075
chr1	1611	1616	2.21554
chr1	1616	1617	2.13033
chr1	1617	1618	2.04511
chr1	1618	1619	2.13033
chr1	1619	1620	2.04511
chr1	1620	1621	1.9599
chr1	1621	1622	1.87469
chr1	1622	1623	1.61905
chr1	1623	1624	1.53384
chr1	1624	1625	1.36341
chr1	1625	1626	1.44862
chr1	1626	1628	1.53384
chr1	1628	1629	1.44862
chr1	1629	1632	1.36341
chr1	1632	1635	1.19298
chr1	1635	1636	1.2782
chr1	1636	1637	1.87469
chr1	1637	1638	1.9599
chr1	1638	1640	2.13033
chr1	1640	1642	2.38597
chr1	1642	1643	2.55639
chr1	1643	1644	2.38597
chr1	1644	1645	2.55639
chr1	1645	1646	2.72682
chr1	1646	1648	2.81203
chr1	1648	1649	2.98246
chr1	1649	1650	2.89725
chr1	1650	1651	2.98246
chr1	1651	1653	2.81203
chr1	1653	1654	2.89725
chr1	1654	1657	3.06767
chr1	1657	1660	3.15289
chr1	1660	1663	3.06767
chr1	1663	1668	3.15289
chr1	1668	1670	2.64161
chr1	1670	1671	2.72682
chr1	1671	1672	2.81203
chr1	1672	1674	2.98246
chr1	1674	1675	2.89725
chr1	1675	1676	2.72682
chr1	1676	1677	3.06767
chr1	1677	1678	3.2381
chr1	1678	1679	2.81203
chr1	1679	1683	2.98246
chr1	1683	1685	2.89725
chr1	1685	1686	2.72682
chr1	1686	1687	2.64161
chr1	1687	1688	2.72682
chr1	1688	1690	2.55639
chr1	1690	1692	2.38597
chr1	1692	1694	2.13033
chr1	1694	1695	2.21554
chr1	1695	1696	2.04511
chr1	1696	1698	1.9599
chr1	1698	1701	1.78948
chr1	1701	1702	1.70426
chr1	1702	1705	1.87469
chr1	1705	1706	1.9599
chr1	1706	1708	1.87469
chr1	1708	1710	1.9599
chr1	1710	1711	1.78948
chr1	1711	1714	1.70426
chr1	1714	1715	1.53384
chr1	1715	1716	1.44862
chr1	1716	1717	1.2782
chr1	1717	1720	1.36341
chr1	1720	1721	1.2782
chr1	1721	1722	1.19298
chr1	1722	1723	1.2782
chr1	1723	1725	1.10777
chr1	1725	1726	1.02256
chr1	1726	1729	0.852131
chr1	1729	1730	0.766918
chr1	1730	1733	0.681705
chr1	1733	1735	0.766918
chr1	1735	1737	0.681705
chr1	1737	1738	0.766918
chr1	1738	1744	0.937344
chr1	1744	1747	1.02256
chr1	1747	1749	1.10777
chr1	1749	1752	1.2782
chr1	1752	1760	1.36341
chr1	1760	1762	1.2782
chr1	1762	1765	1.10777
chr1	1765	1768	0.852131
chr1	1768	1773	0.937344
chr1	1773	1779	1.02256
chr1	1779	1781	0.937344
chr1	1781	1782	0.852131
chr1	1782	1783	0.681705
chr1	1783	1786	0.766918
chr1	1786	1789	0.681705
chr1	1789	1790	0.852131
chr1	1790	1791	1.02256
chr1	1791	1792	1.10777
chr1	1792	1796	1.02256
chr1	1796	1797	0.937344
chr1	1797	1798	0.852131
chr1	1798	1799	1.02256
chr1	1799	1806	1.10777
chr1	1806	1807	1.19298
chr1	1807	1810	1.2782
chr1	1810	1811	1.10777
chr1	1811	1816	1.19298
chr1	1816	1818	1.2782
chr1	1818	1819	1.36341
chr1	1819	1820	1.78948
chr1	1820	1823	1.87469
chr1	1823	1828	2.04511
chr1	1828	1829	2.21554
chr1	1829	1830	2.98246
chr1	1830	1832	3.15289
chr1	1832	1833	3.06767
chr1	1833	1837	2.89725
chr1	1837	1838	2.81203
chr1	1838	1840	2.89725
chr1	1840	1844	3.32331
chr1	1844	1847	3.40852
chr1	1847	1848	3.49374
chr1	1848	1850	3.57895
chr1	1850	1851	3.83459
chr1	1851	1854	3.74938
chr1	1854	1855	3.66416
chr1	1855	1856	3.83459
chr1	1856	1857	3.9198
chr1	1857	1860	3.83459
chr1	1860	1862	3.74938
chr1	1862	1863	3.49374
chr1	1863	1864	2.81203
chr1	1864	1865	2.98246
chr1	1865	1866	3.06767
chr1	1866	1867	3.32331
chr1	1867	1868	3.74938
chr1	1868	1869	4.00502
chr1	1869	1870	4.85715
chr1	1870	1871	5.70928
chr1	1871	1872	6.30577
chr1	1872	1873	5.96492
chr1	1873	1874	6.05013
chr1	1874	1875	5.87971
chr1	1875	1879	5.79449
chr1	1879	1880	5.87971
chr1	1880	1881	5.96492
chr1	1881	1884	6.13534
chr1	1884	1885	5.87971
chr1	1885	1891	5.79449
chr1	1891	1892	5.62407
chr1	1892	1893	5.36843
chr1	1893	1894	4.94236
chr1	1894	1895	3.40852
chr1	1895	1896	2.81203
chr1	1896	1897	2.47118
chr1	1897	1899	2.38597
chr1	1899	1900	2.30075
chr1	1900	1901	2.21554
chr1	1901	1904	2.30075
chr1	1904	1906	2.38597
chr1	1906	1907	2.47118
chr1	1907	1908	2.38597
chr1	1908	1910	2.72682
chr1	1910	1911	2.30075
chr1	1911	1914	2.21554
chr1	1914	1916	1.87469
chr1	1916	1917	1.9599
chr1	1917	1918	1.87469
chr1	1918	1919	1.9599
chr1	1919	1920	2.04511
chr1	1920	1922	2.30075
chr1	1922	1923	2.21554
chr1	1923	1924	2.30075
chr1	1924	1925	2.13033
chr1	1925	1927	2.21554
chr1	1927	1932	2.30075
chr1	1932	1936	2.21554
chr1	1936	1937	2.13033
chr1	1937	1938	1.9599
chr1	1938	1939	1.70426
chr1	1939	1941	1.53384
chr1	1941	1942	1.36341
chr1	1942	1945	1.44862
chr1	1945	1948	1.36341
chr1	1948	1949	1.2782
chr1	1949	1950	1.02256
chr1	1950	1952	1.10777
chr1	1952	1953	1.19298
chr1	1953	1955	1.2782
chr1	1955	1957	1.19298
chr1	1957	1958	1.10777
chr1	1958	1960	1.02256
chr1	1960	1963	0.852131
chr1	1963	1964	0.766918
chr1	1964	1965	0.681705
chr1	1965	1970	0.596492
chr1	1970	1971	0.511279
chr1	1971	1975	0.426066
chr1	1975	1978	0.340852
chr1	1978	1987	0.255639
chr1	1987	1992	0.170426
chr1	1992	1993	0.0852131
chr1	1993	2061	0.0
chr1	2061	2063	0.170426
chr1	2063	2064	0.255639
chr1	2064	2072	0.340852
chr1	2072	2083	0.426066
chr1	2083	2090	0.255639
chr1	2090	2096	0.170426
chr1	2096	2097	0.0852131
chr1	2097	2100	0.170426
chr1	2100	2101	0.255639
chr1	2101	2108	0.340852
chr1	2108	2126	0.255639
chr1	2126	2129	0.340852
chr1	2129	2141	0.426066
chr1	2141	2144	0.340852
chr1	2144	2145	0.255639
chr1	2145	2148	0.170426
chr1	2148	2151	0.0852131
chr1	2151	2163	0.170426
chr1	2163	2167	0.340852
chr1	2167	2168	0.426066
chr1	2168	2172	0.340852
chr1	2172	2174	0.426066
chr1	2174	2180	0.596492
chr1	2180	2181	0.681705
chr1	2181	2182	0.766918
chr1	2182	2195	0.852131
chr1	2195	2206	0.766918
chr1	2206	2207	0.681705
chr1	2207	2210	0.852131
chr1	2210	2211	0.937344
chr1	2211	2215	0.852131
chr1	2215	2216	1.02256
chr1	2216	2217	0.937344
chr1	2217	2219	0.766918
chr1	2219	2238	0.511279
chr1	2238	2239	0.426066
chr1	2239	2246	0.511279
chr1	2246	2248	0.596492
chr1	2248	2259	0.681705
chr1	2259	2270	0.596492
chr1	2270	2274	0.511279
chr1	2274	2276	0.766918
chr1	2276	2277	0.681705
chr1	2277	2278	0.766918
chr1	2278	2279	0.937344
chr1	2279	2281	1.10777
chr1	2281	2286	1.02256
chr1	2286	2288	1.10777
chr1	2288	2289	1.02256
chr1	2289	2291	0.937344
chr1	2291	2293	1.02256
chr1	2293	2294	1.19298
chr1	2294	2299	1.2782
chr1	2299	2300	1.36341
chr1	2300	2303	1.44862
chr1	2303	2304	1.61905
chr1	2304	2305	1.78948
chr1	2305	2306	1.9599
chr1	2306	2308	2.04511
chr1	2308	2312	2.13033
chr1	2312	2314	2.21554
chr1	2314	2315	2.13033
chr1	2315	2318	2.04511
chr1	2318	2321	1.78948
chr1	2321	2322	1.61905
chr1	2322	2323	1.53384
chr1	2323	2324	1.44862
chr1	2324	2326	1.36341
chr1	2326	2329	1.2782
chr1	2329	2330	1.44862
chr1	2330	2331	1.2782
chr1	2331	2335	1.36341
chr1	2335	2337	1.2782
chr1	2337	2347	0.937344
chr1	2347	2348	0.766918
chr1	2348	2352	0.852131
chr1	2352	2354	0.681705
chr1	2354	2355	0.852131
chr1	2355	2359	0.937344
chr1	2359	2360	0.852131
chr1	2360	2362	0.766918
chr1	2362	2364	0.852131
chr1	2364	2366	0.937344
chr1	2366	2367	0.852131
chr1	2367	2371	0.766918
chr1	2371	2372	0.852131
chr1	2372	2373	1.02256
chr1	2373	2379	0.852131
chr1	2379	2382	0.766918
chr1	2382	2383	0.852131
chr1	2383	2385	0.766918
chr1	2385	2391	0.681705
chr1	2391	2395	0.596492
chr1	2395	2397	0.511279
chr1	2397	2398	0.426066
chr1	2398	2406	0.340852
chr1	2406	2407	0.255639
chr1	2407	2408	0.340852
chr1	2408	2410	0.511279
chr1	2410	2411	0.596492
chr1	2411	2412	0.681705
chr1	2412	2414	1.02256
chr1	2414	2415	1.10777
chr1	2415	2422	0.937344
chr1	2422	2423	0.852131
chr1	2423	2426	0.937344
chr1	2426	2431	0.852131
chr1	2431	2433	0.766918
chr1	2433	2437	0.681705
chr1	2437	2438	0.596492
chr1	2438	2439	0.766918
chr1	2439	2440	0.852131
chr1	2440	2441	1.19298
chr1	2441	2443	1.61905
chr1	2443	2454	1.70426
chr1	2454	2456	1.78948
chr1	2456	2457	1.53384
chr1	2457	2458	1.44862
chr1	2458	2459	1.61905
chr1	2459	2467	1.70426
chr1	2467	2469	1.61905
chr1	2469	2470	2.04511
chr1	2470	2471	2.21554
chr1	2471	2472	2.38597
chr1	2472	2473	2.47118
chr1	2473	2474	2.64161
chr1	2474	2477	2.89725
chr1	2477	2480	2.98246
chr1	2480	2481	2.89725
chr1	2481	2483	2.30075
chr1	2483	2484	2.21554
chr1	2484	2485	2.13033
chr1	2485	2488	1.87469
chr1	2488	2489	2.04511
chr1	2489	2490	2.21554
chr1	2490	2494	2.30075
chr1	2494	2495	2.21554
chr1	2495	2497	2.13033
chr1	2497	2499	1.9599
chr1	2499	2500	1.87469
chr1	2500	2502	1.78948
chr1	2502	2503	1.61905
chr1	2503	2506	1.53384
chr1	2506	2510	1.36341
chr1	2510	2511	1.2782
chr1	2511	2513	1.19298
chr1	2513	2514	2.72682
chr1	2514	2516	2.64161
chr1	2516	2517	2.47118
chr1	2517	2518	2.55639
chr1	2518	2520	2.47118
chr1	2520	2532	2.55639
chr1	2532	2533	2.47118
chr1	2533	2534	2.30075
chr1	2534	2537	2.21554
chr1	2537	2538	2.30075
chr1	2538	2540	2.38597
chr1	2540	2541	2.30075
chr1	2541	2545	2.21554
chr1	2545	2547	2.30075
chr1	2547	2548	2.21554
chr1	2548	2549	1.78948
chr1	2549	2550	1.70426
chr1	2550	2552	1.61905
chr1	2552	2556	1.53384
chr1	2556	2557	1.87469
chr1	2557	2559	1.2782
chr1	2559	2561	1.10777
chr1	2561	2563	1.02256
chr1	2563	2565	0.937344
chr1	2565	2571	0.852131
chr1	2571	2572	0.937344
chr1	2572	2588	1.02256
chr1	2588	2589	0.937344
chr1	2589	2593	0.852131
chr1	2593	2596	0.766918
chr1	2596	2600	1.19298
chr1	2600	2601	1.02256
chr1	2601	2603	0.681705
chr1	2603	2609	0.596492
chr1	2609	2614	0.511279
chr1	2614	2615	0.596492
chr1	2615	2616	0.511279
chr1	2616	2619	0.596492
chr1	2619	2633	0.681705
chr1	2633	2636	0.766918
chr1	2636	2640	0.852131
chr1	2640	2653	0.426066
chr1	2653	2654	0.340852
chr1	2654	2658	0.426066
chr1	2658	2660	0.340852
chr1	2660	2661	0.255639
chr1	2661	2677	0.340852
chr1	2677	2681	0.255639
chr1	2681	2682	0.340852
chr1	2682	2683	0.255639
chr1	2683	2705	0.170426
chr1	2705	2715	0.0852131
chr1	2715	2722	0.0
chr1	2722	2745	0.0852131
chr1	2745	2754	0.170426
chr1	2754	2756	0.255639
chr1	2756	2766	0.426066
chr1	2766	2775	0.340852
chr1	2775	2776	0.426066
chr1	2776	2777	0.511279
chr1	2777	2778	0.852131
chr1	2778	2781	1.02256
chr1	2781	2782	1.2782
chr1	2782	2783	1.70426
chr1	2783	2784	1.78948
chr1	2784	2785	1.87469
chr1	2785	2789	1.9599
chr1	2789	2795	1.87469
chr1	2795	2797	1.70426
chr1	2797	2799	1.61905
chr1	2799	2802	1.70426
chr1	2802	2804	1.78948
chr1	2804	2806	1.9599
chr1	2806	2807	2.04511
chr1	2807	2808	2.21554
chr1	2808	2814	2.30075
chr1	2814	2815	2.13033
chr1	2815	2816	2.04511
chr1	2816	2817	2.13033
chr1	2817	2818	2.04511
chr1	2818	2819	2.21554
chr1	2819	2821	2.13033
chr1	2821	2825	1.87469
chr1	2825	2826	1.61905
chr1	2826	2827	1.2782
chr1	2827	2829	1.19298
chr1	2829	2832	1.02256
chr1	2832	2834	0.852131
chr1	2834	2840	0.937344
chr1	2840	2842	1.02256
chr1	2842	2843	0.852131
chr1	2843	2846	0.766918
chr1	2846	2850	0.681705
chr1	2850	2851	0.596492
chr1	2851	2852	0.511279
chr1	2852	2860	0.426066
chr1	2860	2865	0.340852
chr1	2865	2871	0.255639
chr1	2871	2880	0.0852131
chr1	2880	2882	0.170426
chr1	2882	2883	0.255639
chr1	2883	2884	0.340852
chr1	2884	2890	0.255639
chr1	2890	2894	0.426066
chr1	2894	2895	0.511279
chr1	2895	2896	0.766918
chr1	2896	2897	0.852131
chr1	2897	2898	1.02256
chr1	2898	2900	1.10777
chr1	2900	2901	1.19298
chr1	2901	2902	1.2782
chr1	2902	2904	1.36341
chr1	2904	2907	1.44862
chr1	2907	2909	1.53384
chr1	2909	2910	1.61905
chr1	2910	2913	1.70426
chr1	2913	2918	1.87469
chr1	2918	2919	1.9599
chr1	2919	2925	2.13033
chr1	2925	2926	2.21554
chr1	2926	2927	2.04511
chr1	2927	2928	1.9599
chr1	2928	2929	2.04511
chr1	2929	2931	2.13033
chr1	2931	2932	2.21554
chr1	2932	2934	2.13033
chr1	2934	2935	2.04511
chr1	2935	2936	2.21554
chr1	2936	2938	2.30075
chr1	2938	2939	2.04511
chr1	2939	2940	2.21554
chr1	2940	2941	2.13033
chr1	2941	2943	1.9599
chr1	2943	2944	2.04511
chr1	2944	2945	1.87469
chr1	2945	2946	1.78948
chr1	2946	2947	1.70426
chr1	2947	2950	1.61905
chr1	2950	2951	1.53384
chr1	2951	2952	1.44862
chr1	2952	2953	1.2782
chr1	2953	2954	1.19298
chr1	2954	2955	1.10777
chr1	2955	2956	1.02256
chr1	2956	2957	0.937344
chr1	2957	2962	0.852131
chr1	2962	2968	0.766918
chr1	2968	2969	0.681705
chr1	2969	2971	0.596492
chr1	2971	2972	0.511279
chr1	2972	2973	0.681705
chr1	2973	2976	0.596492
chr1	2976	2977	1.10777
chr1	2977	2978	1.36341
chr1	2978	2987	1.44862
chr1	2987	2991	1.36341
chr1	2991	2992	1.44862
chr1	2992	2993	1.36341
chr1	2993	3000	1.2782
chr1	3000	3006	1.19298
chr1	3006	3009	1.02256
chr1	3009	3014	0.937344
chr1	3014	3016	0.852131
chr1	3016	3017	0.596492
chr1	3017	3018	0.426066
chr1	3018	3019	0.340852
chr1	3019	3021	0.170426
chr1	3021	3029	0.426066
chr1	3029	3030	0.511279
chr1	3030	3031	0.426066
chr1	3031	3032	0.511279
chr1	3032	3036	0.596492
chr1	3036	3038	0.681705
chr1	3038	3040	0.852131
chr1	3040	3041	1.02256
chr1	3041	3042	1.10777
chr1	3042	3048	1.19298
chr1	3048	3050	1.2782
chr1	3050	3057	1.36341
chr1	3057	3060	1.53384
chr1	3060	3063	1.61905
chr1	3063	3064	1.53384
chr1	3064	3065	1.61905
chr1	3065	3066	1.36341
chr1	3066	3068	1.2782
chr1	3068	3071	1.19298
chr1	3071	3076	1.2782
chr1	3076	3078	1.19298
chr1	3078	3080	1.02256
chr1	3080	3081	0.937344
chr1	3081	3083	1.10777
chr1	3083	3084	1.36341
chr1	3084	3085	1.2782
chr1	3085	3088	1.36341
chr1	3088	3090	1.44862
chr1	3090	3092	1.78948
chr1	3092	3096	1.87469
chr1	3096	3099	1.78948
chr1	3099	3100	1.9599
chr1	3100	3103	2.04511
chr1	3103	3105	1.9599
chr1	3105	3106	1.87469
chr1	3106	3107	1.78948
chr1	3107	3109	1.87469
chr1	3109	3110	1.78948
chr1	3110	3111	1.87469
chr1	3111	3113	1.78948
chr1	3113	3114	1.44862
chr1	3114	3117	1.36341
chr1	3117	3124	1.2782
chr1	3124	3125	1.19298
chr1	3125	3126	1.02256
chr1	3126	3127	0.596492
chr1	3127	3129	0.511279
chr1	3129	3133	0.340852
chr1	3133	3134	0.255639
chr1	3134	3136	0.426066
chr1	3136	3137	0.596492
chr1	3137	3139	0.511279
chr1	3139	3141	0.426066
chr1	3141	3143	0.511279
chr1	3143	3149	0.426066
chr1	3149	3162	0.511279
chr1	3162	3164	0.596492
chr1	3164	3165	0.766918
chr1	3165	3167	0.852131
chr1	3167	3168	0.681705
chr1	3168	3169	0.596492
chr1	3169	3172	0.681705
chr1	3172	3177	0.766918
chr1	3177	3178	0.852131
chr1	3178	3180	0.766918
chr1	3180	3191	0.681705
chr1	3191	3192	0.852131
chr1	3192	3193	0.766918
chr1	3193	3199	0.852131
chr1	3199	3203	0.766918
chr1	3203	3204	0.937344
chr1	3204	3205	1.02256
chr1	3205	3207	0.937344
chr1	3207	3208	1.02256
chr1	3208	3211	0.937344
chr1	3211	3213	1.02256
chr1	3213	3214	0.937344
chr1	3214	3215	0.852131
chr1	3215	3218	0.937344
chr1	3218	3219	1.19298
chr1	3219	3220	1.87469
chr1	3220	3221	2.13033
chr1	3221	3222	2.64161
chr1	3222	3223	2.72682
chr1	3223	3225	2.98246
chr1	3225	3231	3.15289
chr1	3231	3232	3.2381
chr1	3232	3233	3.32331
chr1	3233	3236	3.40852
chr1	3236	3238	3.74938
chr1	3238	3239	3.83459
chr1	3239	3240	3.57895
chr1	3240	3241	3.49374
chr1	3241	3242	3.40852
chr1	3242	3246	3.49374
chr1	3246	3247	3.57895
chr1	3247	3250	3.40852
chr1	3250	3251	3.49374
chr1	3251	3252	3.40852
chr1	3252	3254	3.32331
chr1	3254	3258	2.98246
chr1	3258	3259	3.06767
chr1	3259	3261	2.98246
chr1	3261	3262	2.89725
chr1	3262	3264	2.30075
chr1	3264	3265	2.13033
chr1	3265	3266	1.87469
chr1	3266	3267	1.70426
chr1	3267	3268	1.10777
chr1	3268	3269	1.02256
chr1	3269	3273	1.10777
chr1	3273	3275	0.852131
chr1	3275	3279	0.681705
chr1	3279	3286	0.596492
chr1	3286	3288	0.681705
chr1	3288	3289	0.766918
chr1	3289	3290	0.852131
chr1	3290	3291	0.766918
chr1	3291	3295	0.852131
chr1	3295	3297	0.766918
chr1	3297	3301	0.681705
chr1	3301	3305	0.596492
chr1	3305	3308	0.681705
chr1	3308	3310	0.766918
chr1	3310	3311	0.681705
chr1	3311	3313	0.852131
chr1	3313	3314	0.766918
chr1	3314	3316	0.681705
chr1	3316	3318	0.852131
chr1	3318	3319	0.937344
chr1	3319	3323	1.10777
chr1	3323	3333	1.19298
chr1	3333	3334	1.10777
chr1	3334	3335	0.852131
chr1	3335	3337	0.937344
chr1	3337	3338	0.852131
chr1	3338	3340	0.937344
chr1	3340	3343	0.766918
chr1	3343	3354	0.596492
chr1	3354	3357	0.681705
chr1	3357	3358	0.596492
chr1	3358	3360	0.681705
chr1	3360	3361	0.852131
chr1	3361	3367	0.766918
chr1	3367	3368	0.681705
chr1	3368	3375	0.766918
chr1	3375	3376	0.681705
chr1	3376	3377	0.596492
chr1	3377	3378	0.766918
chr1	3378	3398	0.852131
chr1	3398	3400	0.681705
chr1	3400	3402	0.511279
chr1	3402	3403	0.426066
chr1	3403	3404	0.255639
chr1	3404	3406	0.170426
chr1	3406	3407	0.255639
chr1	3407	3411	0.426066
chr1	3411	3420	0.511279
chr1	3420	3422	0.426066
chr1	3422	3424	0.340852
chr1	3424	3430	0.426066
chr1	3430	3431	0.511279
chr1	3431	3442	0.596492
chr1	3442	3449	0.681705
chr1	3449	3451	0.596492
chr1	3451	3452	0.426066
chr1	3452	3455	0.596492
chr1	3455	3468	0.511279
chr1	3468	3470	0.426066
chr1	3470	3472	0.511279
chr1	3472	3475	0.596492
chr1	3475	3480	0.511279
chr1	3480	3486	0.596492
chr1	3486	3488	0.511279
chr1	3488	3490	0.426066
chr1	3490	3491	0.596492
chr1	3491	3492	0.681705
chr1	3492	3493	0.852131
chr1	3493	3500	0.766918
chr1	3500	3514	0.852131
chr1	3514	3515	0.766918
chr1	3515	3516	1.02256
chr1	3516	3524	0.937344
chr1	3524	3528	0.852131
chr1	3528	3531	0.766918
chr1	3531	3533	0.681705
chr1	3533	3539	0.255639
chr1	3539	3542	0.340852
chr1	3542	3551	0.255639
chr1	3551	3552	0.170426
chr1	3552	3557	0.0852131
chr1	3557	3559	0.170426
chr1	3559	3565	0.255639
chr1	3565	3572	0.340852
chr1	3572	3574	0.511279
chr1	3574	3575	0.596492
chr1	3575	3578	0.766918
chr1	3578	3582	0.852131
chr1	3582	3585	0.766918
chr1	3585	3593	0.852131
chr1	3593	3594	0.766918
chr1	3594	3597	0.596492
chr1	3597	3600	0.511279
chr1	3600	3601	0.596492
chr1	3601	3604	0.681705
chr1	3604	3606	0.766918
chr1	3606	3610	0.852131
chr1	3610	3612	0.766918
chr1	3612	3618	0.852131
chr1	3618	3622	0.681705
chr1	3622	3629	0.596492
chr1	3629	3630	0.511279
chr1	3630	3639	0.426066
chr1	3639	3644	0.511279
chr1	3644	3645	0.426066
chr1	3645	3646	0.340852
chr1	3646	3647	0.426066
chr1	3647	3648	0.340852
chr1	3648	3649	0.255639
chr1	3649	3656	0.340852
chr1	3656	3669	0.255639
chr1	3669	3672	0.340852
chr1	3672	3673	0.511279
chr1	3673	3675	0.766918
chr1	3675	3679	0.852131
chr1	3679	3682	0.937344
chr1	3682	3684	0.852131
chr1	3684	3685	0.937344
chr1	3685	3694	1.02256
chr1	3694	3700	1.10777
chr1	3700	3701	0.937344
chr1	3701	3706	0.852131
chr1	3706	3708	1.02256
chr1	3708	3709	1.19298
chr1	3709	3710	1.2782
chr1	3710	3711	1.44862
chr1	3711	3712	1.2782
chr1	3712	3715	1.36341
chr1	3715	3719	1.2782
chr1	3719	3724	1.19298
chr1	3724	3728	1.2782
chr1	3728	3729	1.10777
chr1	3729	3730	1.02256
chr1	3730	3731	0.852131
chr1	3731	3732	0.937344
chr1	3732	3734	1.02256
chr1	3734	3735	1.19298
chr1	3735	3737	1.2782
chr1	3737	3740	1.36341
chr1	3740	3743	1.44862
chr1	3743	3750	1.36341
chr1	3750	3752	1.19298
chr1	3752	3753	1.10777
chr1	3753	3754	1.02256
chr1	3754	3755	0.937344
chr1	3755	3756	0.852131
chr1	3756	3758	0.681705
chr1	3758	3759	0.596492
chr1	3759	3760	0.681705
chr1	3760	3763	0.766918
chr1	3763	3765	1.10777
chr1	3765	3775	1.19298
chr1	3775	3777	1.2782
chr1	3777	3778	1.36341
chr1	3778	3779	1.19298
chr1	3779	3781	1.10777
chr1	3781	3791	0.852131
chr1	3791	3792	0.937344
chr1	3792	3795	1.02256
chr1	3795	3798	0.937344
chr1	3798	3801	0.852131
chr1	3801	3806	0.681705
chr1	3806	3808	0.852131
chr1	3808	3809	0.937344
chr1	3809	3810	1.02256
chr1	3810	3812	1.10777
chr1	3812	3814	1.19298
chr1	3814	3816	1.2782
chr1	3816	3819	1.36341
chr1	3819	3821	1.2782
chr1	3821	3825	1.19298
chr1	3825	3829	1.2782
chr1	3829	3831	1.19298
chr1	3831	3832	1.2782
chr1	3832	3835	1.19298
chr1	3835	3836	1.10777
chr1	3836	3841	1.02256
chr1	3841	3844	1.10777
chr1	3844	3848	1.19298
chr1	3848	3851	1.10777
chr1	3851	3852	1.02256
chr1	3852	3854	0.937344
chr1	3854	3855	0.852131
chr1	3855	3856	0.937344
chr1	3856	3857	1.19298
chr1	3857	3858	1.2782
chr1	3858	3859	1.19298
chr1	3859	3860	1.2782
chr1	3860	3861	1.44862
chr1	3861	3862	1.53384
chr1	3862	3864	1.61905
chr1	3864	3865	1.70426
chr1	3865	3866	1.78948
chr1	3866	3873	1.9599
chr1	3873	3875	1.87469
chr1	3875	3876	1.78948
chr1	3876	3877	1.87469
chr1	3877	3880	2.13033
chr1	3880	3882	2.21554
chr1	3882	3887	2.30075
chr1	3887	3888	2.38597
chr1	3888	3892	2.21554
chr1	3892	3894	2.13033
chr1	3894	3895	2.04511
chr1	3895	3896	1.9599
chr1	3896	3897	1.78948
chr1	3897	3899	1.70426
chr1	3899	3900	1.53384
chr1	3900	3903	1.19298
chr1	3903	3904	1.44862
chr1	3904	3905	1.2782
chr1	3905	3908	1.36341
chr1	3908	3909	1.78948
chr1	3909	3910	2.04511
chr1	3910	3911	1.9599
chr1	3911	3912	2.04511
chr1	3912	3914	2.13033
chr1	3914	3915	2.30075
chr1	3915	3917	2.38597
chr1	3917	3918	2.72682
chr1	3918	3921	3.06767
chr1	3921	3924	2.89725
chr1	3924	3925	2.81203
chr1	3925	3926	2.98246
chr1	3926	3927	2.89725
chr1	3927	3932	2.98246
chr1	3932	3933	3.06767
chr1	3933	3935	3.2381
chr1	3935	3936	3.32331
chr1	3936	3937	3.49374
chr1	3937	3939	3.74938
chr1	3939	3940	3.83459
chr1	3940	3943	4.00502
chr1	3943	3945	3.83459
chr1	3945	3946	3.9198
chr1	3946	3947	4.17544
chr1	3947	3948	4.26066
chr1	3948	3950	4.17544
chr1	3950	3951	4.00502
chr1	3951	3952	3.74938
chr1	3952	3953	3.66416
chr1	3953	3954	3.40852
chr1	3954	3955	3.57895
chr1	3955	3956	3.9198
chr1	3956	3958	4.00502
chr1	3958	3959	3.83459
chr1	3959	3961	3.74938
chr1	3961	3962	3.83459
chr1	3962	3963	3.57895
chr1	3963	3964	3.49374
chr1	3964	3967	3.40852
chr1	3967	3968	3.32331
chr1	3968	3969	3.15289
chr1	3969	3970	3.06767
chr1	3970	3975	3.15289
chr1	3975	3977	3.06767
chr1	3977	3978	2.89725
chr1	3978	3979	2.81203
chr1	3979	3980	2.89725
chr1	3980	3981	2.72682
chr1	3981	3982	2.81203
chr1	3982	3983	2.64161
chr1	3983	3984	2.38597
chr1	3984	3985	2.21554
chr1	3985	3986	2.13033
chr1	3986	3987	2.04511
chr1	3987	3988	2.13033
chr1	3988	3989	2.21554
chr1	3989	3991	2.04511
chr1	3991	3993	1.9599
chr1	3993	3994	2.04511
chr1	3994	3995	1.87469
chr1	3995	3996	1.9599
chr1	3996	3997	1.87469
chr1	3997	3998	1.70426
chr1	3998	3999	1.53384
chr1	3999	4002	1.2782
chr1	4002	4005	1.19298
chr1	4005	4007	1.10777
chr1	4007	4014	1.02256
chr1	4014	4016	0.937344
chr1	4016	4021	0.766918
chr1	4021	4023	0.681705
chr1	4023	4024	0.596492
chr1	4024	4032	0.681705
chr1	4032	4034	0.596492
chr1	4034	4037	0.511279
chr1	4037	4039	0.426066
chr1	4039	4044	0.340852
chr1	4044	4049	0.255639
chr1	4049	4051	0.340852
chr1	4051	4055	0.426066
chr1	4055	4056	0.511279
chr1	4056	4070	0.596492
chr1	4070	4078	0.681705
chr1	4078	4084	0.596492
chr1	4084	4085	0.681705
chr1	4085	4086	0.766918
chr1	4086	4088	0.681705
chr1	4088	4092	0.766918
chr1	4092	4095	0.681705
chr1	4095	4097	0.596492
chr1	4097	4101	0.340852
chr1	4101	4105	0.255639
chr1	4105	4108	0.340852
chr1	4108	4119	0.426066
chr1	4119	4127	0.596492
chr1	4127	4128	0.511279
chr1	4128	4132	0.426066
chr1	4132	4149	0.511279
chr1	4149	4150	0.426066
chr1	4150	4159	0.340852
chr1	4159	4161	0.255639
chr1	4161	4162	0.170426
chr1	4162	4163	0.0852131
chr1	4163	4166	0.170426
chr1	4166	4175	0.255639
chr1	4175	4183	0.170426
chr1	4183	4187	0.255639
chr1	4187	4195	0.340852
chr1	4195	4206	0.255639
chr1	4206	4208	0.340852
chr1	4208	4209	0.255639
chr1	4209	4217	0.340852
chr1	4217	4224	0.255639
chr1	4224	4228	0.340852
chr1	4228	4229	0.426066
chr1	4229	4231	0.511279
chr1	4231	4239	0.426066
chr1	4239	4242	0.511279
chr1	4242	4243	0.426066
chr1	4243	4248	0.340852
chr1	4248	4249	0.426066
chr1	4249	4250	0.511279
chr1	4250	4253	0.681705
chr1	4253	4254	0.937344
chr1	4254	4256	1.10777
chr1	4256	4257	1.19298
chr1	4257	4258	1.2782
chr1	4258	4259	1.36341
chr1	4259	4264	1.44862
chr1	4264	4265	1.53384
chr1	4265	4267	1.61905
chr1	4267	4268	1.70426
chr1	4268	4271	1.78948
chr1	4271	4272	2.04511
chr1	4272	4273	1.9599
chr1	4273	4274	2.04511
chr1	4274	4279	1.9599
chr1	4279	4281	1.87469
chr1	4281	4283	1.78948
chr1	4283	4285	1.70426
chr1	4285	4290	1.78948
chr1	4290	4291	1.70426
chr1	4291	4292	2.04511
chr1	4292	4293	2.38597
chr1	4293	4297	2.13033
chr1	4297	4298	2.21554
chr1	4298	4299	2.13033
chr1	4299	4302	1.9599
chr1	4302	4305	1.78948
chr1	4305	4308	1.87469
chr1	4308	4310	1.78948
chr1	4310	4311	1.70426
chr1	4311	4312	1.61905
chr1	4312	4313	1.36341
chr1	4313	4314	1.2782
chr1	4314	4315	1.19298
chr1	4315	4316	1.02256
chr1	4316	4317	0.852131
chr1	4317	4325	0.766918
chr1	4325	4328	0.681705
chr1	4328	4331	0.766918
chr1	4331	4334	0.681705
chr1	4334	4339	0.596492
chr1	4339	4341	0.255639
chr1	4341	4346	0.426066
chr1	4346	4349	0.511279
chr1	4349	4353	0.426066
chr1	4353	4359	0.340852
chr1	4359	4361	0.426066
chr1	4361	4362	0.596492
chr1	4362	4363	0.681705
chr1	4363	4364	0.766918
chr1	4364	4366	0.852131
chr1	4366	4371	0.937344
chr1	4371	4372	1.02256
chr1	4372	4379	0.937344
chr1	4379	4380	1.02256
chr1	4380	4383	1.10777
chr1	4383	4384	0.937344
chr1	4384	4385	1.02256
chr1	4385	4390	1.10777
chr1	4390	4397	1.02256
chr1	4397	4400	0.852131
chr1	4400	4401	0.766918
chr1	4401	4403	0.681705
chr1	4403	4407	0.596492
chr1	4407	4408	0.511279
chr1	4408	4409	0.426066
chr1	4409	4410	0.596492
chr1	4410	4413	0.681705
chr1	4413	4415	0.596492
chr1	4415	4416	0.511279
chr1	4416	4425	0.426066
chr1	4425	4428	0.340852
chr1	4428	4432	0.511279
chr1	4432	4435	0.596492
chr1	4435	4437	0.681705
chr1	4437	4446	0.766918
chr1	4446	4452	0.852131
chr1	4452	4453	0.766918
chr1	4453	4455	0.426066
chr1	4455	4456	0.511279
chr1	4456	4457	0.596492
chr1	4457	4459	0.681705
chr1	4459	4471	0.766918
chr1	4471	4473	0.852131
chr1	4473	4474	0.766918
chr1	4474	4475	0.681705
chr1	4475	4477	0.766918
chr1	4477	4479	0.852131
chr1	4479	4481	0.766918
chr1	4481	4483	0.681705
chr1	4483	4490	0.766918
chr1	4490	4492	0.681705
chr1	4492	4496	0.596492
chr1	4496	4499	0.426066
chr1	4499	4501	0.340852
chr1	4501	4507	0.255639
chr1	4507	4519	0.340852
chr1	4519	4521	0.255639
chr1	4521	4522	0.170426
chr1	4522	4527	0.511279
chr1	4527	4540	0.426066
chr1	4540	4545	0.511279
chr1	4545	4549	0.596492
chr1	4549	4550	0.511279
chr1	4550	4551	0.426066
chr1	4551	4560	0.340852
chr1	4560	4564	0.255639
chr1	4564	4566	0.170426
chr1	4566	4567	0.255639
chr1	4567	4571	0.340852
chr1	4571	4572	0.426066
chr1	4572	4584	0.511279
chr1	4584	4585	0.426066
chr1	4585	4587	0.340852
chr1	4587	4588	0.511279
chr1	4588	4589	0.852131
chr1	4589	4590	1.19298
chr1	4590	4591	1.2782
chr1	4591	4598	1.44862
chr1	4598	4601	1.53384
chr1	4601	4606	1.61905
chr1	4606	4610	1.70426
chr1	4610	4611	1.61905
chr1	4611	4615	1.53384
chr1	4615	4617	1.36341
chr1	4617	4618	1.2782
chr1	4618	4619	1.10777
chr1	4619	4621	0.852131
chr1	4621	4624	0.766918
chr1	4624	4625	0.681705
chr1	4625	4630	0.596492
chr1	4630	4632	0.511279
chr1	4632	4633	0.426066
chr1	4633	4634	0.340852
chr1	4634	4639	0.255639
chr1	4639	4641	0.170426
chr1	4641	4644	0.0852131
chr1	4644	4648	0.170426
chr1	4648	4659	0.0852131
chr1	4659	4668	0.255639
chr1	4668	4671	0.340852
chr1	4671	4672	0.426066
chr1	4672	4679	0.511279
chr1	4679	4681	0.596492
chr1	4681	4683	0.681705
chr1	4683	4684	0.766918
chr1	4684	4685	0.852131
chr1	4685	4695	1.10777
chr1	4695	4701	1.19298
chr1	4701	4702	1.2782
chr1	4702	4703	1.19298
chr1	4703	4706	1.10777
chr1	4706	4709	1.02256
chr1	4709	4711	1.10777
chr1	4711	4712	1.19298
chr1	4712	4715	1.10777
chr1	4715	4717	1.02256
chr1	4717	4718	0.937344
chr1	4718	4719	1.02256
chr1	4719	4724	1.10777
chr1	4724	4726	1.02256
chr1	4726	4729	0.937344
chr1	4729	4730	0.681705
chr1	4730	4731	0.766918
chr1	4731	4732	1.02256
chr1	4732	4734	1.19298
chr1	4734	4737	1.10777
chr1	4737	4745	1.02256
chr1	4745	4753	1.10777
chr1	4753	4756	1.02256
chr1	4756	4762	1.10777
chr1	4762	4763	1.02256
chr1	4763	4764	0.937344
chr1	4764	4766	1.19298
chr1	4766	4770	1.10777
chr1	4770	4772	1.02256
chr1	4772	4774	0.937344
chr1	4774	4777	0.596492
chr1	4777	4778	0.426066
chr1	4778	4781	0.511279
chr1	4781	4783	0.596492
chr1	4783	4787	0.681705
chr1	4787	4788	0.596492
chr1	4788	4797	0.681705
chr1	4797	4801	0.596492
chr1	4801	4802	0.511279
chr1	4802	4804	0.426066
chr1	4804	4807	0.340852
chr1	4807	4808	0.255639
chr1	4808	4810	0.340852
chr1	4810	4815	0.255639
chr1	4815	4816	0.340852
chr1	4816	4830	0.255639
chr1	4830	4831	0.511279
chr1	4831	4832	0.766918
chr1	4832	4834	0.852131
chr1	4834	4835	1.02256
chr1	4835	4846	1.10777
chr1	4846	4856	1.02256
chr1	4856	4857	0.937344
chr1	4857	4859	0.852131
chr1	4859	4861	0.766918
chr1	4861	4864	0.681705
chr1	4864	4866	0.766918
chr1	4866	4869	0.596492
chr1	4869	4872	0.511279
chr1	4872	4873	0.681705
chr1	4873	4874	0.766918
chr1	4874	4875	0.852131
chr1	4875	4876	0.766918
chr1	4876	4878	0.681705
chr1	4878	4879	0.766918
chr1	4879	4886	0.852131
chr1	4886	4898	0.937344
chr1	4898	4900	0.766918
chr1	4900	4901	0.681705
chr1	4901	4902	0.766918
chr1	4902	4904	0.681705
chr1	4904	4905	0.766918
chr1	4905	4906	0.937344
chr1	4906	4907	1.02256
chr1	4907	4915	1.10777
chr1	4915	4917	1.19298
chr1	4917	4921	0.937344
chr1	4921	4929	0.852131
chr1	4929	4930	0.766918
chr1	4930	4936	0.937344
chr1	4936	4937	1.19298
chr1	4937	4940	1.10777
chr1	4940	4942	1.36341
chr1	4942	4945	1.44862
chr1	4945	4947	1.36341
chr1	4947	4949	1.2782
chr1	4949	4950	1.19298
chr1	4950	4951	0.937344
chr1	4951	4955	0.852131
chr1	4955	4958	0.937344
chr1	4958	4965	1.02256
chr1	4965	4969	0.937344
chr1	4969	4970	1.02256
chr1	4970	4972	1.44862
chr1	4972	4979	1.36341
chr1	4979	4980	1.19298
chr1	4980	4984	0.937344
chr1	4984	4991	0.766918
chr1	4991	4993	0.681705
chr1	4993	4994	0.766918
chr1	4994	5002	0.852131
chr1	5002	5003	0.766918
chr1	5003	5012	0.681705
chr1	5012	5013	0.596492
chr1	5013	5014	0.255639
chr1	5014	5015	0.340852
chr1	5015	5016	0.426066
chr1	5016	5026	0.511279
chr1	5026	5038	0.596492
chr1	5038	5044	0.511279
chr1	5044	5045	0.596492
chr1	5045	5048	0.681705
chr1	5048	5050	0.511279
chr1	5050	5057	0.426066
chr1	5057	5059	0.340852
chr1	5059	5060	0.255639
chr1	5060	5066	0.170426
chr1	5066	5070	0.0
chr1	5070	5071	0.0852131
chr1	5071	5075	0.170426
chr1	5075	5081	0.255639
chr1	5081	5091	0.340852
chr1	5091	5092	0.426066
chr1	5092	5095	0.340852
chr1	5095	5114	0.426066
chr1	5114	5117	0.340852
chr1	5117	5119	0.255639
chr1	5119	5124	0.340852
chr1	5124	5137	0.170426
chr1	5137	5139	0.255639
chr1	5139	5148	0.170426
chr1	5148	5151	0.0852131
chr1	5151	5155	0.170426
chr1	5155	5160	0.426066
chr1	5160	5164	0.511279
chr1	5164	5171	0.681705
chr1	5171	5180	0.766918
chr1	5180	5189	0.681705
chr1	5189	5192	0.766918
chr1	5192	5198	0.681705
chr1	5198	5199	0.596492
chr1	5199	5204	0.511279
chr1	5204	5208	0.426066
chr1	5208	5212	0.340852
chr1	5212	5213	0.511279
chr1	5213	5216	0.596492
chr1	5216	5217	0.766918
chr1	5217	5218	1.10777
chr1	5218	5219	1.36341
chr1	5219	5220	1.61905
chr1	5220	5221	1.70426
chr1	5221	5223	1.78948
chr1	5223	5224	1.9599
chr1	5224	5225	2.04511
chr1	5225	5226	2.21554
chr1	5226	5227	2.38597
chr1	5227	5228	3.15289
chr1	5228	5233	3.2381
chr1	5233	5237	3.32331
chr1	5237	5240	3.2381
chr1	5240	5243	3.32331
chr1	5243	5246	3.40852
chr1	5246	5248	3.49374
chr1	5248	5255	3.40852
chr1	5255	5256	3.32331
chr1	5256	5257	3.15289
chr1	5257	5258	3.06767
chr1	5258	5259	2.98246
chr1	5259	5260	2.89725
chr1	5260	5261	2.64161
chr1	5261	5263	1.87469
chr1	5263	5265	1.78948
chr1	5265	5266	1.70426
chr1	5266	5269	1.53384
chr1	5269	5270	1.36341
chr1	5270	5271	1.19298
chr1	5271	5274	0.426066
chr1	5274	5275	0.511279
chr1	5275	5276	0.340852
chr1	5276	5277	0.426066
chr1	5277	5279	0.511279
chr1	5279	5283	0.596492
chr1	5283	5286	0.511279
chr1	5286	5287	0.681705
chr1	5287	5288	0.596492
chr1	5288	5296	0.511279
chr1	5296	5298	0.596492
chr1	5298	5299	0.681705
chr1	5299	5311	0.766918
chr1	5311	5312	0.681705
chr1	5312	5320	0.511279
chr1	5320	5323	0.426066
chr1	5323	5339	0.340852
chr1	5339	5340	0.426066
chr1	5340	5341	0.340852
chr1	5341	5354	0.426066
chr1	5354	5356	0.511279
chr1	5356	5362	0.426066
chr1	5362	5367	0.340852
chr1	5367	5369	0.426066
chr1	5369	5380	0.766918
chr1	5380	5382	0.852131
chr1	5382	5386	0.766918
chr1	5386	5408	0.681705
chr1	5408	5410	0.596492
chr1	5410	5413	0.426066
chr1	5413	5420	0.340852
chr1	5420	5425	0.255639
chr1	5425	5429	0.170426
chr1	5429	5446	0.0852131
chr1	5446	5448	0.170426
chr1	5448	5455	0.340852
chr1	5455	5457	0.426066
chr1	5457	5458	0.596492
chr1	5458	5459	0.681705
chr1	5459	5466	0.766918
chr1	5466	5467	0.852131
chr1	5467	5470	1.19298
chr1	5470	5471	1.2782
chr1	5471	5475	1.53384
chr1	5475	5480	1.61905
chr1	5480	5483	1.70426
chr1	5483	5484	1.78948
chr1	5484	5488	2.04511
chr1	5488	5489	2.13033
chr1	5489	5492	2.04511
chr1	5492	5498	1.9599
chr1	5498	5499	2.04511
chr1	5499	5500	1.87469
chr1	5500	5502	1.78948
chr1	5502	5503	1.53384
chr1	5503	5506	1.44862
chr1	5506	5510	1.2782
chr1	5510	5511	0.852131
[truncated: 5,031 more rows]
