# Supplementary material for: Structural modularity of the XIST ribonucleoprotein complex
Source: Nat Commun. 2020 Dec 2;11:6163. doi: 10.1038/s41467-020-20040-3 (PMC7710737; doi:10.1038/s41467-020-20040-3)
Supplement: Supplementary file 6 — Source Data [file 41467_2020_20040_MOESM6_ESM.zip › sourcedata/fig2efgi/K562_FMR1_2_neg_XIST_1_hsXIST.bedgraph]

chr1	0	44	0.0
chr1	44	50	0.445072
chr1	50	71	0.890144
chr1	71	79	0.445072
chr1	79	91	0.890144
chr1	91	100	0.445072
chr1	100	368	0.0
chr1	368	395	0.890144
chr1	395	399	0.445072
chr1	399	406	0.0
chr1	406	408	0.445072
chr1	408	435	0.890144
chr1	435	436	0.445072
chr1	436	560	0.0
chr1	560	586	0.445072
chr1	586	651	0.0
chr1	651	653	0.445072
chr1	653	656	0.890144
chr1	656	672	1.33522
chr1	672	680	0.890144
chr1	680	685	0.445072
chr1	685	786	0.0
chr1	786	787	0.445072
chr1	787	826	0.890144
chr1	826	916	0.0
chr1	916	949	0.445072
chr1	949	951	0.0
chr1	951	977	0.445072
chr1	977	982	0.0
chr1	982	990	0.445072
chr1	990	993	0.890144
chr1	993	1004	1.33522
chr1	1004	1006	1.78029
chr1	1006	1012	2.22536
chr1	1012	1022	2.67043
chr1	1022	1024	2.22536
chr1	1024	1034	1.78029
chr1	1034	1045	1.33522
chr1	1045	1046	0.890144
chr1	1046	1051	0.445072
chr1	1051	1096	0.0
chr1	1096	1108	0.445072
chr1	1108	1125	1.33522
chr1	1125	1149	0.890144
chr1	1149	1159	0.0
chr1	1159	1170	0.445072
chr1	1170	1171	0.890144
chr1	1171	1174	1.33522
chr1	1174	1175	1.78029
chr1	1175	1193	2.22536
chr1	1193	1198	1.78029
chr1	1198	1201	0.890144
chr1	1201	1202	0.445072
chr1	1202	1223	0.890144
chr1	1223	1231	1.33522
chr1	1231	1242	1.78029
chr1	1242	1251	1.33522
chr1	1251	1256	0.890144
chr1	1256	1262	1.33522
chr1	1262	1263	0.890144
chr1	1263	1266	0.445072
chr1	1266	1283	0.890144
chr1	1283	1284	1.33522
chr1	1284	1285	1.78029
chr1	1285	1286	2.22536
chr1	1286	1296	2.67043
chr1	1296	1305	2.22536
chr1	1305	1307	1.78029
chr1	1307	1324	1.33522
chr1	1324	1347	0.0
chr1	1347	1349	0.445072
chr1	1349	1387	0.890144
chr1	1387	1390	0.445072
chr1	1390	1422	0.0
chr1	1422	1434	0.445072
chr1	1434	1457	0.890144
chr1	1457	1462	1.33522
chr1	1462	1463	0.890144
chr1	1463	1498	0.445072
chr1	1498	1564	0.0
chr1	1564	1586	0.445072
chr1	1586	1592	0.890144
chr1	1592	1604	1.33522
chr1	1604	1607	0.890144
chr1	1607	1625	0.445072
chr1	1625	1726	0.0
chr1	1726	1749	0.445072
chr1	1749	1759	0.890144
chr1	1759	1764	1.33522
chr1	1764	1767	0.890144
chr1	1767	1771	1.33522
chr1	1771	1787	1.78029
chr1	1787	1789	2.22536
chr1	1789	1798	1.78029
chr1	1798	1806	1.33522
chr1	1806	1811	0.890144
chr1	1811	1823	0.445072
chr1	1823	1838	0.0
chr1	1838	1869	0.445072
chr1	1869	1871	0.890144
chr1	1871	1877	1.33522
chr1	1877	1908	0.890144
chr1	1908	1910	0.445072
chr1	1910	1922	0.0
chr1	1922	1950	0.445072
chr1	1950	2053	0.0
chr1	2053	2092	0.445072
chr1	2092	2097	0.0
chr1	2097	2133	0.445072
chr1	2133	2134	0.0
chr1	2134	2171	0.445072
chr1	2171	2178	0.0
chr1	2178	2182	0.445072
chr1	2182	2188	0.890144
chr1	2188	2207	1.33522
chr1	2207	2218	0.890144
chr1	2218	2220	0.445072
chr1	2220	2599	0.0
chr1	2599	2639	0.445072
chr1	2639	2933	0.0
chr1	2933	2968	0.445072
chr1	2968	2976	0.0
chr1	2976	2977	0.445072
chr1	2977	3016	0.890144
chr1	3016	3018	0.445072
chr1	3018	3443	0.0
chr1	3443	3453	0.445072
chr1	3453	3476	0.890144
chr1	3476	3491	0.445072
chr1	3491	3848	0.0
chr1	3848	3889	0.445072
chr1	3889	3909	0.0
chr1	3909	3950	0.445072
chr1	3950	4669	0.0
chr1	4669	4709	0.445072
chr1	4709	4742	0.890144
chr1	4742	4748	0.445072
chr1	4748	4957	0.0
chr1	4957	4959	0.445072
chr1	4959	4997	0.890144
chr1	4997	4999	0.445072
chr1	4999	5220	0.0
chr1	5220	5221	0.890144
chr1	5221	5226	1.33522
chr1	5226	5227	1.78029
chr1	5227	5228	2.22536
chr1	5228	5254	2.67043
chr1	5254	5261	1.78029
chr1	5261	5266	1.33522
chr1	5266	5268	0.890144
chr1	5268	5269	0.445072
chr1	5269	5277	0.0
chr1	5277	5312	0.445072
chr1	5312	5402	0.0
chr1	5402	5433	0.445072
chr1	5433	5989	0.0
chr1	5989	5993	0.445072
chr1	5993	6023	0.890144
chr1	6023	6034	0.445072
chr1	6034	6056	0.0
chr1	6056	6076	0.445072
chr1	6076	6086	0.890144
chr1	6086	6101	0.445072
chr1	6101	6116	0.890144
chr1	6116	6127	0.445072
chr1	6127	6825	0.0
chr1	6825	6864	0.890144
chr1	6864	6865	0.445072
chr1	6865	6925	0.0
chr1	6925	6931	0.445072
chr1	6931	6964	0.890144
chr1	6964	6972	0.445072
chr1	6972	7068	0.0
chr1	7068	7108	0.445072
chr1	7108	7128	0.0
chr1	7128	7169	0.445072
chr1	7169	7191	0.0
chr1	7191	7213	0.445072
chr1	7213	7231	0.890144
chr1	7231	7254	0.445072
chr1	7254	7429	0.0
chr1	7429	7465	0.445072
chr1	7465	7550	0.0
chr1	7550	7589	0.445072
chr1	7589	7797	0.0
chr1	7797	7835	0.445072
chr1	7835	7836	0.0
chr1	7836	7876	0.445072
chr1	7876	7940	0.0
chr1	7940	7970	0.445072
chr1	7970	8113	0.0
chr1	8113	8128	0.445072
chr1	8128	8129	1.33522
chr1	8129	8130	0.890144
chr1	8130	8143	1.33522
chr1	8143	8151	0.890144
chr1	8151	8168	0.445072
chr1	8168	8511	0.0
chr1	8511	8561	0.445072
chr1	8561	8582	0.890144
chr1	8582	8590	0.445072
chr1	8590	8631	0.0
chr1	8631	8653	0.445072
chr1	8653	8655	0.0
chr1	8655	8659	0.445072
chr1	8659	8673	1.33522
chr1	8673	8694	0.890144
chr1	8694	8699	0.445072
chr1	8699	8886	0.0
chr1	8886	8917	0.445072
chr1	8917	9195	0.0
chr1	9195	9225	0.445072
chr1	9225	9427	0.0
chr1	9427	9461	0.445072
chr1	9461	9474	0.0
chr1	9474	9502	0.445072
chr1	9502	9835	0.0
chr1	9835	9862	0.445072
chr1	9862	10089	0.0
chr1	10089	10115	0.445072
chr1	10115	10522	0.0
chr1	10522	10557	0.445072
chr1	10557	10663	0.0
chr1	10663	10687	0.445072
chr1	10687	10848	0.0
chr1	10848	10876	0.445072
chr1	10876	11315	0.0
chr1	11315	11318	0.890144
chr1	11318	11354	1.33522
chr1	11354	11356	1.78029
chr1	11356	11359	0.890144
chr1	11359	11385	0.445072
chr1	11385	11436	0.0
chr1	11436	11474	0.445072
chr1	11474	11519	0.0
chr1	11519	11542	0.445072
chr1	11542	11562	0.890144
chr1	11562	11563	0.445072
chr1	11563	11655	0.0
chr1	11655	11696	0.445072
chr1	11696	11826	0.0
chr1	11826	11854	0.445072
chr1	11854	11896	0.0
chr1	11896	11935	0.445072
chr1	11935	11979	0.0
chr1	11979	11998	0.445072
chr1	11998	12042	0.0
chr1	12042	12047	0.445072
chr1	12047	12068	0.890144
chr1	12068	12071	0.445072
chr1	12071	12189	0.0
chr1	12189	12213	0.445072
chr1	12213	12255	0.0
chr1	12255	12284	0.445072
chr1	12284	12406	0.0
chr1	12406	12424	0.445072
chr1	12424	12426	0.890144
chr1	12426	12429	1.33522
chr1	12429	12432	1.78029
chr1	12432	12439	2.22536
chr1	12439	12451	1.78029
chr1	12451	12461	1.33522
chr1	12461	12464	0.890144
chr1	12464	12467	0.445072
chr1	12467	12505	0.0
chr1	12505	12546	0.445072
chr1	12546	12617	0.0
chr1	12617	12625	0.445072
chr1	12625	12632	0.890144
chr1	12632	12635	1.78029
chr1	12635	12645	2.22536
chr1	12645	12648	2.67043
chr1	12648	12649	3.1155
chr1	12649	12651	3.56058
chr1	12651	12658	4.00565
chr1	12658	12662	3.56058
chr1	12662	12665	2.67043
chr1	12665	12666	2.22536
chr1	12666	12667	1.78029
chr1	12667	12676	1.33522
chr1	12676	12688	0.890144
chr1	12688	12712	0.445072
chr1	12712	12726	0.890144
chr1	12726	12727	0.445072
chr1	12727	12750	0.890144
chr1	12750	12768	0.445072
chr1	12768	12847	0.0
chr1	12847	12884	0.445072
chr1	12884	13121	0.0
chr1	13121	13137	0.445072
chr1	13137	13155	0.890144
chr1	13155	13162	0.445072
chr1	13162	13227	0.0
chr1	13227	13256	0.890144
chr1	13256	13259	0.445072
chr1	13259	13262	0.890144
chr1	13262	13299	0.445072
chr1	13299	13423	0.0
chr1	13423	13464	0.445072
chr1	13464	13557	0.0
chr1	13557	13587	0.445072
chr1	13587	13603	0.0
chr1	13603	13626	0.445072
chr1	13626	13630	0.890144
chr1	13630	13653	0.445072
chr1	13653	13858	0.0
chr1	13858	13899	0.445072
chr1	13899	14116	0.0
chr1	14116	14155	0.445072
chr1	14155	14256	0.0
chr1	14256	14288	0.445072
chr1	14288	14800	0.0
chr1	14800	14839	0.445072
chr1	14839	15190	0.0
chr1	15190	15231	0.445072
chr1	15231	15651	0.0
chr1	15651	15687	0.445072
chr1	15687	16003	0.0
chr1	16003	16038	0.445072
chr1	16038	16430	0.0
chr1	16430	16470	0.445072
chr1	16470	16727	0.0
chr1	16727	16767	0.445072
chr1	16767	16816	0.0
chr1	16816	16843	0.445072
chr1	16843	17118	0.0
chr1	17118	17119	0.445072
chr1	17119	17148	0.890144
chr1	17148	17159	0.445072
chr1	17159	17166	0.0
chr1	17166	17205	0.445072
chr1	17205	17491	0.0
chr1	17491	17531	0.445072
chr1	17531	17548	0.0
chr1	17548	17589	0.445072
chr1	17589	17731	0.0
chr1	17731	17770	0.445072
chr1	17770	18189	0.0
chr1	18189	18197	0.445072
chr1	18197	18222	1.33522
chr1	18222	18224	0.445072
chr1	18224	18240	0.0
chr1	18240	18269	0.445072
chr1	18269	18459	0.0
chr1	18459	18490	0.445072
chr1	18490	18680	0.0
chr1	18680	18687	0.445072
chr1	18687	18690	0.890144
chr1	18690	18721	1.33522
chr1	18721	18722	0.890144
chr1	18722	18729	0.445072
chr1	18729	18830	0.0
chr1	18830	18868	0.445072
chr1	18868	19261	0.0
chr1	19261	19280	0.890144
