# Supplementary material for: Structural modularity of the XIST ribonucleoprotein complex
Source: Nat Commun. 2020 Dec 2;11:6163. doi: 10.1038/s41467-020-20040-3 (PMC7710737; doi:10.1038/s41467-020-20040-3)
Supplement: Supplementary file 6 — Source Data [file 41467_2020_20040_MOESM6_ESM.zip › sourcedata/fig2efgi/K562_EIF4G2_1_neg_XIST_1_hsXIST.bedgraph]

chr1	0	46	0.0
chr1	46	90	0.567588
chr1	90	292	0.0
chr1	292	335	0.567588
chr1	335	368	0.0
chr1	368	399	0.567588
chr1	399	411	0.0
chr1	411	413	1.13518
chr1	413	440	1.70276
chr1	440	454	1.13518
chr1	454	456	0.567588
chr1	456	496	0.0
chr1	496	521	0.567588
chr1	521	527	1.13518
chr1	527	530	0.567588
chr1	530	542	1.13518
chr1	542	550	0.567588
chr1	550	652	0.0
chr1	652	685	1.13518
chr1	685	695	0.567588
chr1	695	741	0.0
chr1	741	775	0.567588
chr1	775	834	0.0
chr1	834	868	0.567588
chr1	868	877	1.13518
chr1	877	894	0.567588
chr1	894	911	1.13518
chr1	911	937	0.567588
chr1	937	939	0.0
chr1	939	954	0.567588
chr1	954	974	1.13518
chr1	974	982	1.70276
chr1	982	985	1.13518
chr1	985	992	1.70276
chr1	992	993	2.27035
chr1	993	997	3.40553
chr1	997	1006	2.83794
chr1	1006	1010	3.40553
chr1	1010	1017	3.97311
chr1	1017	1025	3.40553
chr1	1025	1035	2.83794
chr1	1035	1037	2.27035
chr1	1037	1049	1.13518
chr1	1049	1050	0.567588
chr1	1050	1071	0.0
chr1	1071	1097	0.567588
chr1	1097	1100	1.13518
chr1	1100	1101	1.70276
chr1	1101	1102	2.83794
chr1	1102	1104	3.40553
chr1	1104	1108	5.67588
chr1	1108	1115	6.24347
chr1	1115	1119	5.67588
chr1	1119	1120	5.10829
chr1	1120	1121	4.5407
chr1	1121	1132	5.10829
chr1	1132	1140	5.67588
chr1	1140	1142	4.5407
chr1	1142	1144	3.97311
chr1	1144	1146	2.83794
chr1	1146	1158	0.567588
chr1	1158	1172	0.0
chr1	1172	1205	0.567588
chr1	1205	1215	1.13518
chr1	1215	1237	0.567588
chr1	1237	1273	0.0
chr1	1273	1282	0.567588
chr1	1282	1283	1.13518
chr1	1283	1286	1.70276
chr1	1286	1293	2.27035
chr1	1293	1316	2.83794
chr1	1316	1323	2.27035
chr1	1323	1326	1.70276
chr1	1326	1328	1.13518
chr1	1328	1334	0.567588
chr1	1334	1335	1.13518
chr1	1335	1349	0.567588
chr1	1349	1353	1.70276
chr1	1353	1355	2.27035
chr1	1355	1363	2.83794
chr1	1363	1377	3.40553
chr1	1377	1385	2.83794
chr1	1385	1392	3.40553
chr1	1392	1396	2.27035
chr1	1396	1398	1.70276
chr1	1398	1406	1.13518
chr1	1406	1426	0.567588
chr1	1426	1428	1.13518
chr1	1428	1435	0.567588
chr1	1435	1451	1.13518
chr1	1451	1455	1.70276
chr1	1455	1477	1.13518
chr1	1477	1494	0.567588
chr1	1494	1512	0.0
chr1	1512	1541	0.567588
chr1	1541	1548	1.13518
chr1	1548	1552	1.70276
chr1	1552	1553	2.27035
chr1	1553	1555	2.83794
chr1	1555	1568	2.27035
chr1	1568	1574	2.83794
chr1	1574	1583	2.27035
chr1	1583	1587	1.70276
chr1	1587	1593	2.27035
chr1	1593	1594	1.70276
chr1	1594	1596	2.83794
chr1	1596	1612	2.27035
chr1	1612	1613	1.70276
chr1	1613	1629	2.27035
chr1	1629	1637	1.70276
chr1	1637	1642	0.567588
chr1	1642	1643	1.13518
chr1	1643	1685	1.70276
chr1	1685	1686	1.13518
chr1	1686	1696	0.567588
chr1	1696	1703	0.0
chr1	1703	1741	0.567588
chr1	1741	1746	1.13518
chr1	1746	1753	0.567588
chr1	1753	1762	1.70276
chr1	1762	1771	2.27035
chr1	1771	1774	2.83794
chr1	1774	1781	3.97311
chr1	1781	1784	3.40553
chr1	1784	1791	2.83794
chr1	1791	1792	3.40553
chr1	1792	1796	3.97311
chr1	1796	1804	3.40553
chr1	1804	1812	2.83794
chr1	1812	1817	2.27035
chr1	1817	1824	1.13518
chr1	1824	1833	0.567588
chr1	1833	1844	0.0
chr1	1844	1865	0.567588
chr1	1865	1868	1.13518
chr1	1868	1869	2.27035
chr1	1869	1892	2.83794
chr1	1892	1897	3.40553
chr1	1897	1909	2.27035
chr1	1909	1910	1.70276
chr1	1910	1912	1.13518
chr1	1912	1935	0.567588
chr1	1935	1951	0.0
chr1	1951	1993	0.567588
chr1	1993	2052	0.0
chr1	2052	2089	0.567588
chr1	2089	2107	0.0
chr1	2107	2142	0.567588
chr1	2142	2150	1.13518
chr1	2150	2171	0.567588
chr1	2171	2178	0.0
chr1	2178	2181	0.567588
chr1	2181	2182	1.13518
chr1	2182	2197	1.70276
chr1	2197	2218	2.27035
chr1	2218	2238	1.70276
chr1	2238	2240	1.13518
chr1	2240	2245	1.70276
chr1	2245	2260	1.13518
chr1	2260	2278	0.567588
chr1	2278	2283	1.13518
chr1	2283	2316	0.567588
chr1	2316	2578	0.0
chr1	2578	2619	0.567588
chr1	2619	2761	0.0
chr1	2761	2795	0.567588
chr1	2795	2797	0.0
chr1	2797	2840	0.567588
chr1	2840	2891	0.0
chr1	2891	2932	0.567588
chr1	2932	2934	1.13518
chr1	2934	2935	0.567588
chr1	2935	2975	1.13518
chr1	2975	2978	0.567588
chr1	2978	3021	0.0
chr1	3021	3063	0.567588
chr1	3063	3110	0.0
chr1	3110	3132	0.567588
chr1	3132	3133	0.0
chr1	3133	3154	0.567588
chr1	3154	3184	0.0
chr1	3184	3204	0.567588
chr1	3204	3216	1.13518
chr1	3216	3218	0.567588
chr1	3218	3237	1.70276
chr1	3237	3240	2.27035
chr1	3240	3247	1.70276
chr1	3247	3261	1.13518
chr1	3261	3280	0.567588
chr1	3280	3383	0.0
chr1	3383	3401	0.567588
chr1	3401	3407	1.13518
chr1	3407	3409	1.70276
chr1	3409	3410	2.27035
chr1	3410	3426	2.83794
chr1	3426	3436	2.27035
chr1	3436	3443	1.70276
chr1	3443	3452	1.13518
chr1	3452	3453	0.567588
chr1	3453	3488	0.0
chr1	3488	3530	0.567588
chr1	3530	3600	0.0
chr1	3600	3613	0.567588
chr1	3613	3642	1.13518
chr1	3642	3647	0.567588
chr1	3647	3708	0.0
chr1	3708	3717	0.567588
chr1	3717	3750	1.13518
chr1	3750	3760	0.567588
chr1	3760	3763	0.0
chr1	3763	3806	0.567588
chr1	3806	3826	0.0
chr1	3826	3867	0.567588
chr1	3867	4044	0.0
chr1	4044	4087	0.567588
chr1	4087	4183	0.0
chr1	4183	4226	0.567588
chr1	4226	4294	0.0
chr1	4294	4334	0.567588
chr1	4334	4341	0.0
chr1	4341	4381	0.567588
chr1	4381	4437	0.0
chr1	4437	4480	0.567588
chr1	4480	4525	0.0
chr1	4525	4563	0.567588
chr1	4563	4696	0.0
chr1	4696	4699	0.567588
chr1	4699	4703	1.13518
chr1	4703	4712	1.70276
chr1	4712	4713	2.27035
chr1	4713	4722	2.83794
chr1	4722	4724	3.40553
chr1	4724	4734	2.83794
chr1	4734	4741	2.27035
chr1	4741	4744	1.70276
chr1	4744	4748	1.13518
chr1	4748	4751	0.567588
chr1	4751	4754	1.13518
chr1	4754	4793	0.567588
chr1	4793	4908	0.0
chr1	4908	4928	0.567588
chr1	4928	5232	0.0
chr1	5232	5275	1.70276
chr1	5275	5313	0.0
chr1	5313	5345	0.567588
chr1	5345	5370	0.0
chr1	5370	5412	0.567588
chr1	5412	5519	0.0
chr1	5519	5561	0.567588
chr1	5561	5598	0.0
chr1	5598	5600	0.567588
chr1	5600	5640	1.13518
chr1	5640	5644	0.0
chr1	5644	5687	0.567588
chr1	5687	5737	0.0
chr1	5737	5780	0.567588
chr1	5780	6042	0.0
chr1	6042	6058	0.567588
chr1	6058	6066	1.13518
chr1	6066	6067	1.70276
chr1	6067	6082	3.40553
chr1	6082	6088	2.83794
chr1	6088	6099	3.40553
chr1	6099	6109	2.83794
chr1	6109	6127	0.567588
chr1	6127	6130	1.13518
chr1	6130	6131	1.70276
chr1	6131	6171	1.13518
chr1	6171	6172	0.567588
chr1	6172	6202	0.0
chr1	6202	6222	0.567588
chr1	6222	6244	1.13518
chr1	6244	6265	0.567588
chr1	6265	6331	0.0
chr1	6331	6354	0.567588
chr1	6354	6358	1.13518
chr1	6358	6373	1.70276
chr1	6373	6378	1.13518
chr1	6378	6384	1.70276
chr1	6384	6395	2.27035
chr1	6395	6399	1.70276
chr1	6399	6412	1.13518
chr1	6412	6421	0.567588
chr1	6421	6571	0.0
chr1	6571	6614	0.567588
chr1	6614	6621	0.0
chr1	6621	6661	0.567588
chr1	6661	6664	1.13518
chr1	6664	6703	0.567588
chr1	6703	6909	0.0
chr1	6909	6951	0.567588
chr1	6951	6952	1.13518
chr1	6952	6966	0.567588
chr1	6966	6967	1.13518
chr1	6967	6994	2.27035
chr1	6994	7009	1.70276
chr1	7009	7011	1.13518
chr1	7011	7160	0.0
chr1	7160	7198	0.567588
chr1	7198	7202	0.0
chr1	7202	7245	0.567588
chr1	7245	7254	0.0
chr1	7254	7297	0.567588
chr1	7297	7410	0.0
chr1	7410	7414	0.567588
chr1	7414	7453	1.13518
chr1	7453	7455	0.567588
chr1	7455	7477	0.0
chr1	7477	7520	0.567588
chr1	7520	7551	0.0
chr1	7551	7594	0.567588
chr1	7594	7712	0.0
chr1	7712	7754	0.567588
chr1	7754	7767	0.0
chr1	7767	7788	0.567588
chr1	7788	7839	0.0
chr1	7839	7840	1.13518
chr1	7840	7863	1.70276
chr1	7863	7882	1.13518
chr1	7882	7883	0.567588
chr1	7883	7900	0.0
chr1	7900	7939	0.567588
chr1	7939	7943	1.13518
chr1	7943	7944	0.567588
chr1	7944	7976	1.13518
chr1	7976	7987	0.567588
chr1	7987	8110	0.0
chr1	8110	8126	0.567588
chr1	8126	8140	1.13518
chr1	8140	8153	1.70276
chr1	8153	8169	1.13518
chr1	8169	8183	0.567588
chr1	8183	8288	0.0
chr1	8288	8312	0.567588
chr1	8312	8330	1.13518
chr1	8330	8355	0.567588
chr1	8355	8616	0.0
chr1	8616	8623	0.567588
chr1	8623	8653	1.13518
chr1	8653	8655	0.567588
chr1	8655	8658	1.13518
chr1	8658	8668	0.567588
chr1	8668	8836	0.0
chr1	8836	8879	0.567588
chr1	8879	9154	0.0
chr1	9154	9191	0.567588
chr1	9191	9282	0.0
chr1	9282	9324	0.567588
chr1	9324	9345	0.0
chr1	9345	9387	0.567588
chr1	9387	9424	0.0
chr1	9424	9435	0.567588
chr1	9435	9442	1.13518
chr1	9442	9447	0.567588
chr1	9447	9478	1.13518
chr1	9478	9488	0.567588
chr1	9488	9503	0.0
chr1	9503	9546	0.567588
chr1	9546	9554	0.0
chr1	9554	9596	0.567588
chr1	9596	9631	0.0
chr1	9631	9649	0.567588
chr1	9649	9650	1.13518
chr1	9650	9659	1.70276
chr1	9659	9675	2.27035
chr1	9675	9692	1.70276
chr1	9692	9693	1.13518
chr1	9693	9702	0.567588
chr1	9702	9735	0.0
chr1	9735	9778	0.567588
chr1	9778	9796	0.0
chr1	9796	9836	0.567588
chr1	9836	9839	0.0
chr1	9839	9858	0.567588
chr1	9858	9882	1.13518
chr1	9882	9901	0.567588
chr1	9901	9937	0.0
chr1	9937	9962	1.13518
chr1	9962	9969	1.70276
chr1	9969	9977	2.27035
chr1	9977	10005	1.70276
chr1	10005	10007	1.13518
chr1	10007	10012	1.70276
chr1	10012	10019	1.13518
chr1	10019	10043	0.567588
chr1	10043	10044	0.0
chr1	10044	10087	0.567588
chr1	10087	10172	0.0
chr1	10172	10214	0.567588
chr1	10214	10421	0.0
chr1	10421	10464	0.567588
chr1	10464	10673	0.0
chr1	10673	10697	0.567588
chr1	10697	10701	1.70276
chr1	10701	10711	2.83794
chr1	10711	10718	2.27035
chr1	10718	10729	1.70276
chr1	10729	10734	1.13518
chr1	10734	10744	0.567588
chr1	10744	11243	0.0
chr1	11243	11267	0.567588
chr1	11267	11268	1.13518
chr1	11268	11269	1.70276
chr1	11269	11285	2.27035
chr1	11285	11293	2.83794
chr1	11293	11310	3.40553
chr1	11310	11311	2.83794
chr1	11311	11312	2.27035
chr1	11312	11328	1.70276
chr1	11328	11329	0.567588
chr1	11329	11336	1.13518
chr1	11336	11341	0.567588
chr1	11341	11347	1.13518
chr1	11347	11364	1.70276
chr1	11364	11372	2.27035
chr1	11372	11378	1.70276
chr1	11378	11381	2.27035
chr1	11381	11382	2.83794
chr1	11382	11387	2.27035
chr1	11387	11390	3.40553
chr1	11390	11406	2.83794
chr1	11406	11420	2.27035
chr1	11420	11421	1.70276
chr1	11421	11423	1.13518
chr1	11423	11430	0.567588
chr1	11430	11443	0.0
chr1	11443	11455	1.13518
chr1	11455	11478	1.70276
chr1	11478	11486	1.13518
chr1	11486	11498	0.567588
chr1	11498	11510	0.0
chr1	11510	11511	0.567588
chr1	11511	11512	1.13518
chr1	11512	11550	1.70276
chr1	11550	11553	1.13518
chr1	11553	11578	0.0
chr1	11578	11664	0.567588
chr1	11664	11705	0.0
chr1	11705	11739	1.13518
chr1	11739	11748	0.567588
chr1	11748	11774	0.0
chr1	11774	11790	1.13518
chr1	11790	11812	1.70276
chr1	11812	11817	2.27035
chr1	11817	11818	1.13518
chr1	11818	11833	1.70276
chr1	11833	11838	1.13518
chr1	11838	11847	1.70276
chr1	11847	11851	2.27035
chr1	11851	11855	1.70276
chr1	11855	11865	1.13518
chr1	11865	11867	1.70276
chr1	11867	11870	2.27035
chr1	11870	11873	2.83794
chr1	11873	11878	3.40553
chr1	11878	11881	2.83794
chr1	11881	11890	3.40553
chr1	11890	11907	2.83794
chr1	11907	11908	2.27035
chr1	11908	11911	1.70276
chr1	11911	11913	1.13518
chr1	11913	11916	0.567588
chr1	11916	11958	0.0
chr1	11958	11973	0.567588
chr1	11973	12001	1.13518
chr1	12001	12016	0.567588
chr1	12016	12043	0.0
chr1	12043	12086	0.567588
chr1	12086	12093	0.0
chr1	12093	12122	0.567588
chr1	12122	12137	0.0
chr1	12137	12139	0.567588
chr1	12139	12180	1.13518
chr1	12180	12182	0.567588
chr1	12182	12429	0.0
chr1	12429	12430	0.567588
chr1	12430	12472	1.13518
chr1	12472	12473	0.567588
chr1	12473	12493	0.0
chr1	12493	12535	0.567588
chr1	12535	12556	0.0
chr1	12556	12591	0.567588
chr1	12591	12595	1.13518
chr1	12595	12609	0.567588
chr1	12609	12614	1.13518
chr1	12614	12625	1.70276
chr1	12625	12639	2.27035
chr1	12639	12640	3.97311
chr1	12640	12641	5.10829
chr1	12641	12642	6.24347
chr1	12642	12643	7.37864
chr1	12643	12644	8.51382
chr1	12644	12645	10.7842
chr1	12645	12646	11.3518
chr1	12646	12648	11.9193
chr1	12648	12652	13.6221
chr1	12652	12654	13.0545
chr1	12654	12655	14.1897
chr1	12655	12657	14.7573
chr1	12657	12660	14.1897
chr1	12660	12663	13.6221
chr1	12663	12666	13.0545
chr1	12666	12675	12.4869
chr1	12675	12676	13.0545
chr1	12676	12682	11.9193
chr1	12682	12684	11.3518
chr1	12684	12685	9.64899
chr1	12685	12687	6.81105
chr1	12687	12689	5.10829
chr1	12689	12690	3.97311
chr1	12690	12691	2.83794
chr1	12691	12692	2.27035
chr1	12692	12697	2.83794
chr1	12697	12701	1.70276
chr1	12701	12711	2.27035
chr1	12711	12712	3.40553
chr1	12712	12718	5.10829
chr1	12718	12719	4.5407
chr1	12719	12721	3.97311
chr1	12721	12722	5.10829
chr1	12722	12730	5.67588
chr1	12730	12732	6.24347
chr1	12732	12735	7.37864
chr1	12735	12738	6.81105
chr1	12738	12742	6.24347
chr1	12742	12745	7.37864
chr1	12745	12748	6.81105
chr1	12748	12752	6.24347
chr1	12752	12754	5.10829
chr1	12754	12764	4.5407
chr1	12764	12772	3.40553
chr1	12772	12774	2.83794
chr1	12774	12783	1.70276
chr1	12783	12792	0.567588
chr1	12792	12794	0.0
chr1	12794	12799	1.13518
chr1	12799	12802	1.70276
chr1	12802	12826	2.27035
chr1	12826	12833	2.83794
chr1	12833	12837	2.27035
chr1	12837	12840	1.70276
chr1	12840	12845	1.13518
chr1	12845	12860	0.567588
chr1	12860	12863	1.70276
chr1	12863	12899	1.13518
chr1	12899	12900	0.567588
chr1	12900	12907	0.0
chr1	12907	12912	0.567588
chr1	12912	12921	1.13518
chr1	12921	12949	1.70276
chr1	12949	12953	0.567588
chr1	12953	12959	1.13518
chr1	12959	12964	1.70276
chr1	12964	12974	1.13518
chr1	12974	12993	1.70276
chr1	12993	12995	2.27035
chr1	12995	13001	1.70276
chr1	13001	13002	2.27035
chr1	13002	13017	1.70276
chr1	13017	13023	1.13518
chr1	13023	13026	0.567588
chr1	13026	13029	1.13518
chr1	13029	13030	1.70276
chr1	13030	13039	2.27035
chr1	13039	13044	2.83794
chr1	13044	13068	2.27035
chr1	13068	13070	0.567588
chr1	13070	13071	0.0
chr1	13071	13075	0.567588
chr1	13075	13093	1.13518
chr1	13093	13098	0.567588
chr1	13098	13116	1.13518
chr1	13116	13134	0.567588
chr1	13134	13138	1.13518
chr1	13138	13148	0.567588
chr1	13148	13164	1.13518
chr1	13164	13175	1.70276
chr1	13175	13190	1.13518
chr1	13190	13198	0.567588
chr1	13198	13204	1.13518
chr1	13204	13206	1.70276
chr1	13206	13230	1.13518
chr1	13230	13240	1.70276
chr1	13240	13246	1.13518
chr1	13246	13256	0.567588
chr1	13256	13273	1.13518
chr1	13273	13299	0.567588
chr1	13299	13338	0.0
chr1	13338	13361	0.567588
chr1	13361	13412	0.0
chr1	13412	13423	0.567588
chr1	13423	13427	2.27035
chr1	13427	13455	2.83794
chr1	13455	13462	2.27035
chr1	13462	13463	1.70276
chr1	13463	13465	2.27035
chr1	13465	13506	0.567588
chr1	13506	13524	0.0
chr1	13524	13554	0.567588
chr1	13554	13560	0.0
chr1	13560	13603	0.567588
chr1	13603	13626	0.0
chr1	13626	13654	0.567588
chr1	13654	13687	0.0
chr1	13687	13728	0.567588
chr1	13728	13750	0.0
chr1	13750	13767	0.567588
chr1	13767	13789	1.13518
chr1	13789	13807	0.567588
chr1	13807	13811	1.13518
chr1	13811	13817	0.567588
chr1	13817	13849	1.13518
chr1	13849	13858	0.567588
chr1	13858	13871	0.0
chr1	13871	13905	0.567588
chr1	13905	13914	1.13518
chr1	13914	13947	0.567588
chr1	13947	13997	0.0
chr1	13997	14026	0.567588
chr1	14026	14056	0.0
chr1	14056	14100	0.567588
chr1	14100	14106	0.0
chr1	14106	14149	0.567588
chr1	14149	14660	0.0
chr1	14660	14662	0.567588
chr1	14662	14696	1.70276
chr1	14696	14705	1.13518
chr1	14705	14798	0.0
chr1	14798	14807	0.567588
chr1	14807	14841	1.13518
chr1	14841	14850	0.567588
chr1	14850	14949	0.0
chr1	14949	14986	0.567588
chr1	14986	15143	0.0
chr1	15143	15151	0.567588
chr1	15151	15185	1.13518
chr1	15185	15193	0.567588
chr1	15193	15553	0.0
chr1	15553	15589	0.567588
chr1	15589	15617	0.0
chr1	15617	15660	0.567588
chr1	15660	16178	0.0
chr1	16178	16196	0.567588
chr1	16196	16200	1.70276
chr1	16200	16238	2.27035
chr1	16238	16241	1.13518
chr1	16241	16264	0.567588
chr1	16264	16424	0.0
chr1	16424	16461	0.567588
chr1	16461	17271	0.0
chr1	17271	17314	0.567588
chr1	17314	17328	0.0
chr1	17328	17369	0.567588
chr1	17369	17472	0.0
chr1	17472	17515	0.567588
chr1	17515	17575	0.0
chr1	17575	17609	0.567588
chr1	17609	17613	0.0
chr1	17613	17652	0.567588
chr1	17652	17670	0.0
chr1	17670	17713	0.567588
chr1	17713	17887	0.0
chr1	17887	17930	0.567588
chr1	17930	18184	0.0
chr1	18184	18226	0.567588
chr1	18226	18680	0.0
chr1	18680	18723	0.567588
chr1	18723	18785	0.0
chr1	18785	18802	0.567588
chr1	18802	18817	1.13518
chr1	18817	18819	1.70276
chr1	18819	18844	1.13518
chr1	18844	18860	0.567588
chr1	18860	19175	0.0
chr1	19175	19217	0.567588
chr1	19217	19280	0.0
