# Supplementary material for: Structural modularity of the XIST ribonucleoprotein complex
Source: Nat Commun. 2020 Dec 2;11:6163. doi: 10.1038/s41467-020-20040-3 (PMC7710737; doi:10.1038/s41467-020-20040-3)
Supplement: Supplementary file 6 — Source Data [file 41467_2020_20040_MOESM6_ESM.zip › sourcedata/fig2efgi/K562_ZC3H8_1_neg_XIST_1_hsXIST.bedgraph]

chr1	0	45	0.0
chr1	45	77	1.73378
chr1	77	105	0.0
chr1	105	146	1.73378
chr1	146	217	0.0
chr1	217	252	1.73378
chr1	252	257	3.46757
chr1	257	280	1.73378
chr1	280	281	3.46757
chr1	281	289	5.20135
chr1	289	290	6.93514
chr1	290	292	8.66892
chr1	292	294	6.93514
chr1	294	305	8.66892
chr1	305	320	10.4027
chr1	320	322	8.66892
chr1	322	326	6.93514
chr1	326	330	5.20135
chr1	330	334	3.46757
chr1	334	342	1.73378
chr1	342	343	3.46757
chr1	343	346	5.20135
chr1	346	363	3.46757
chr1	363	365	5.20135
chr1	365	368	3.46757
chr1	368	371	5.20135
chr1	371	402	3.46757
chr1	402	409	1.73378
chr1	409	411	0.0
chr1	411	437	3.46757
chr1	437	443	1.73378
chr1	443	451	0.0
chr1	451	495	1.73378
chr1	495	497	3.46757
chr1	497	521	5.20135
chr1	521	531	3.46757
chr1	531	536	1.73378
chr1	536	543	0.0
chr1	543	579	1.73378
chr1	579	651	0.0
chr1	651	677	6.93514
chr1	677	685	5.20135
chr1	685	686	3.46757
chr1	686	692	1.73378
chr1	692	695	0.0
chr1	695	702	1.73378
chr1	702	736	3.46757
chr1	736	743	1.73378
chr1	743	748	0.0
chr1	748	767	1.73378
chr1	767	771	0.0
chr1	771	778	1.73378
chr1	778	781	3.46757
chr1	781	811	5.20135
chr1	811	816	3.46757
chr1	816	837	1.73378
chr1	837	846	3.46757
chr1	846	851	6.93514
chr1	851	856	5.20135
chr1	856	858	6.93514
chr1	858	865	8.66892
chr1	865	876	10.4027
chr1	876	877	8.66892
chr1	877	887	6.93514
chr1	887	895	3.46757
chr1	895	905	1.73378
chr1	905	919	0.0
chr1	919	935	1.73378
chr1	935	938	0.0
chr1	938	948	1.73378
chr1	948	963	3.46757
chr1	963	967	1.73378
chr1	967	976	3.46757
chr1	976	980	5.20135
chr1	980	986	6.93514
chr1	986	987	10.4027
chr1	987	1007	8.66892
chr1	1007	1010	6.93514
chr1	1010	1015	5.20135
chr1	1015	1021	3.46757
chr1	1021	1022	5.20135
chr1	1022	1024	3.46757
chr1	1024	1061	1.73378
chr1	1061	1066	0.0
chr1	1066	1068	1.73378
chr1	1068	1102	3.46757
chr1	1102	1103	0.0
chr1	1103	1107	1.73378
chr1	1107	1136	3.46757
chr1	1136	1138	5.20135
chr1	1138	1141	6.93514
chr1	1141	1148	5.20135
chr1	1148	1153	3.46757
chr1	1153	1155	8.66892
chr1	1155	1177	10.4027
chr1	1177	1184	6.93514
chr1	1184	1191	10.4027
chr1	1191	1193	6.93514
chr1	1193	1196	5.20135
chr1	1196	1203	3.46757
chr1	1203	1221	6.93514
chr1	1221	1223	8.66892
chr1	1223	1243	5.20135
chr1	1243	1261	1.73378
chr1	1261	1285	0.0
chr1	1285	1308	1.73378
chr1	1308	1327	0.0
chr1	1327	1359	1.73378
chr1	1359	1429	0.0
chr1	1429	1464	1.73378
chr1	1464	1519	0.0
chr1	1519	1535	1.73378
chr1	1535	1552	3.46757
chr1	1552	1555	5.20135
chr1	1555	1560	6.93514
chr1	1560	1563	5.20135
chr1	1563	1575	8.66892
chr1	1575	1591	6.93514
chr1	1591	1603	3.46757
chr1	1603	1604	5.20135
chr1	1604	1642	1.73378
chr1	1642	1692	0.0
chr1	1692	1733	1.73378
chr1	1733	1754	0.0
chr1	1754	1776	1.73378
chr1	1776	1790	3.46757
chr1	1790	1795	5.20135
chr1	1795	1816	3.46757
chr1	1816	1830	1.73378
chr1	1830	1840	0.0
chr1	1840	1855	1.73378
chr1	1855	1871	3.46757
chr1	1871	1881	5.20135
chr1	1881	1895	3.46757
chr1	1895	1897	1.73378
chr1	1897	1928	0.0
chr1	1928	1934	1.73378
chr1	1934	1964	3.46757
chr1	1964	1968	1.73378
chr1	1968	2106	0.0
chr1	2106	2142	1.73378
chr1	2142	2147	3.46757
chr1	2147	2163	1.73378
chr1	2163	2173	3.46757
chr1	2173	2179	5.20135
chr1	2179	2181	6.93514
chr1	2181	2182	8.66892
chr1	2182	2203	6.93514
chr1	2203	2205	5.20135
chr1	2205	2214	6.93514
chr1	2214	2216	5.20135
chr1	2216	2219	3.46757
chr1	2219	2244	1.73378
chr1	2244	2283	0.0
chr1	2283	2295	3.46757
chr1	2295	2321	5.20135
chr1	2321	2336	1.73378
chr1	2336	2346	0.0
chr1	2346	2387	1.73378
chr1	2387	2401	0.0
chr1	2401	2429	1.73378
chr1	2429	2438	0.0
chr1	2438	2478	1.73378
chr1	2478	2512	0.0
chr1	2512	2514	1.73378
chr1	2514	2553	3.46757
chr1	2553	2555	1.73378
chr1	2555	2580	0.0
chr1	2580	2601	1.73378
chr1	2601	2606	3.46757
chr1	2606	2613	6.93514
chr1	2613	2618	8.66892
chr1	2618	2637	6.93514
chr1	2637	2654	1.73378
chr1	2654	2793	0.0
chr1	2793	2834	5.20135
chr1	2834	2889	0.0
chr1	2889	2930	1.73378
chr1	2930	2932	0.0
chr1	2932	2933	1.73378
chr1	2933	2958	5.20135
chr1	2958	2973	1.73378
chr1	2973	2976	0.0
chr1	2976	2983	1.73378
chr1	2983	3001	3.46757
chr1	3001	3005	1.73378
chr1	3005	3149	0.0
chr1	3149	3163	1.73378
chr1	3163	3170	3.46757
chr1	3170	3187	5.20135
chr1	3187	3190	6.93514
chr1	3190	3202	5.20135
chr1	3202	3210	3.46757
chr1	3210	3214	1.73378
chr1	3214	3312	0.0
chr1	3312	3329	1.73378
chr1	3329	3349	3.46757
chr1	3349	3367	1.73378
chr1	3367	3475	0.0
chr1	3475	3516	1.73378
chr1	3516	3542	0.0
chr1	3542	3566	1.73378
chr1	3566	3582	3.46757
chr1	3582	3595	1.73378
chr1	3595	3603	3.46757
chr1	3603	3605	5.20135
chr1	3605	3631	3.46757
chr1	3631	3635	1.73378
chr1	3635	3762	0.0
chr1	3762	3803	1.73378
chr1	3803	4082	0.0
chr1	4082	4123	1.73378
chr1	4123	4194	0.0
chr1	4194	4201	1.73378
chr1	4201	4234	3.46757
chr1	4234	4235	1.73378
chr1	4235	4361	0.0
chr1	4361	4402	1.73378
chr1	4402	4520	0.0
chr1	4520	4531	1.73378
chr1	4531	4554	3.46757
chr1	4554	4563	1.73378
chr1	4563	5067	0.0
chr1	5067	5101	1.73378
chr1	5101	5215	0.0
chr1	5215	5216	1.73378
chr1	5216	5256	3.46757
chr1	5256	5358	0.0
chr1	5358	5360	1.73378
chr1	5360	5381	3.46757
chr1	5381	5400	1.73378
chr1	5400	5437	0.0
chr1	5437	5448	3.46757
chr1	5448	5477	5.20135
chr1	5477	5488	1.73378
chr1	5488	5556	0.0
chr1	5556	5589	1.73378
chr1	5589	5595	3.46757
chr1	5595	5629	1.73378
chr1	5629	5639	0.0
chr1	5639	5720	1.73378
chr1	5720	5832	0.0
chr1	5832	5844	1.73378
chr1	5844	5861	3.46757
chr1	5861	5867	1.73378
chr1	5867	5969	0.0
chr1	5969	6010	1.73378
chr1	6010	6064	0.0
chr1	6064	6105	1.73378
chr1	6105	6126	0.0
chr1	6126	6165	1.73378
chr1	6165	6370	0.0
chr1	6370	6380	1.73378
chr1	6380	6384	3.46757
chr1	6384	6410	5.20135
chr1	6410	6414	3.46757
chr1	6414	6420	5.20135
chr1	6420	6425	3.46757
chr1	6425	6444	1.73378
chr1	6444	6529	0.0
chr1	6529	6536	1.73378
chr1	6536	6570	3.46757
chr1	6570	6576	1.73378
chr1	6576	6595	0.0
chr1	6595	6634	1.73378
chr1	6634	6716	0.0
chr1	6716	6746	1.73378
chr1	6746	6885	0.0
chr1	6885	6926	1.73378
chr1	6926	7020	0.0
chr1	7020	7038	1.73378
chr1	7038	7102	0.0
chr1	7102	7115	1.73378
chr1	7115	7121	3.46757
chr1	7121	7142	5.20135
chr1	7142	7146	3.46757
chr1	7146	7160	1.73378
chr1	7160	7204	0.0
chr1	7204	7213	1.73378
chr1	7213	7244	3.46757
chr1	7244	7254	1.73378
chr1	7254	7525	0.0
chr1	7525	7534	1.73378
chr1	7534	7538	3.46757
chr1	7538	7550	5.20135
chr1	7550	7566	6.93514
chr1	7566	7567	5.20135
chr1	7567	7575	3.46757
chr1	7575	7580	1.73378
chr1	7580	7591	3.46757
chr1	7591	7620	1.73378
chr1	7620	7718	0.0
chr1	7718	7737	1.73378
chr1	7737	8058	0.0
chr1	8058	8098	1.73378
chr1	8098	8099	3.46757
chr1	8099	8136	1.73378
chr1	8136	8427	0.0
chr1	8427	8450	1.73378
chr1	8450	8467	3.46757
chr1	8467	8490	1.73378
chr1	8490	8558	0.0
chr1	8558	8580	1.73378
chr1	8580	8599	3.46757
chr1	8599	8611	0.0
chr1	8611	8624	1.73378
chr1	8624	8649	3.46757
chr1	8649	8665	1.73378
chr1	8665	8692	0.0
chr1	8692	8718	1.73378
chr1	8718	8733	3.46757
chr1	8733	8734	1.73378
chr1	8734	8750	3.46757
chr1	8750	8773	1.73378
chr1	8773	8886	0.0
chr1	8886	8926	3.46757
chr1	8926	8927	1.73378
chr1	8927	9001	0.0
chr1	9001	9019	1.73378
chr1	9019	9035	0.0
chr1	9035	9073	1.73378
chr1	9073	9259	0.0
chr1	9259	9292	1.73378
chr1	9292	9294	0.0
chr1	9294	9308	1.73378
chr1	9308	9334	3.46757
chr1	9334	9348	1.73378
chr1	9348	9408	0.0
chr1	9408	9417	1.73378
chr1	9417	9431	3.46757
chr1	9431	9456	1.73378
chr1	9456	9457	0.0
chr1	9457	9481	1.73378
chr1	9481	9876	0.0
chr1	9876	9910	1.73378
chr1	9910	10146	0.0
chr1	10146	10173	1.73378
chr1	10173	10414	0.0
chr1	10414	10418	1.73378
chr1	10418	10455	3.46757
chr1	10455	10458	1.73378
chr1	10458	10474	0.0
chr1	10474	10514	1.73378
chr1	10514	10665	0.0
chr1	10665	10692	1.73378
chr1	10692	10703	3.46757
chr1	10703	10732	1.73378
chr1	10732	11001	0.0
chr1	11001	11039	1.73378
chr1	11039	11226	0.0
chr1	11226	11232	1.73378
chr1	11232	11254	3.46757
chr1	11254	11257	5.20135
chr1	11257	11262	3.46757
chr1	11262	11272	5.20135
chr1	11272	11273	3.46757
chr1	11273	11284	5.20135
chr1	11284	11295	6.93514
chr1	11295	11301	5.20135
chr1	11301	11314	3.46757
chr1	11314	11318	1.73378
chr1	11318	11324	3.46757
chr1	11324	11346	1.73378
chr1	11346	11359	3.46757
chr1	11359	11372	1.73378
chr1	11372	11385	3.46757
chr1	11385	11398	1.73378
chr1	11398	11420	0.0
chr1	11420	11439	1.73378
chr1	11439	11440	0.0
chr1	11440	11456	1.73378
chr1	11456	11462	3.46757
chr1	11462	11489	1.73378
chr1	11489	11497	3.46757
chr1	11497	11510	1.73378
chr1	11510	11530	3.46757
chr1	11530	11539	1.73378
chr1	11539	11541	3.46757
chr1	11541	11551	5.20135
chr1	11551	11563	3.46757
chr1	11563	11579	5.20135
chr1	11579	11581	3.46757
chr1	11581	11588	1.73378
chr1	11588	11592	3.46757
chr1	11592	11600	5.20135
chr1	11600	11628	3.46757
chr1	11628	11633	1.73378
chr1	11633	11648	0.0
chr1	11648	11649	1.73378
chr1	11649	11651	5.20135
chr1	11651	11656	6.93514
chr1	11656	11686	8.66892
chr1	11686	11689	6.93514
chr1	11689	11690	3.46757
chr1	11690	11696	1.73378
chr1	11696	11787	0.0
chr1	11787	11818	1.73378
chr1	11818	11827	3.46757
chr1	11827	11847	1.73378
chr1	11847	11851	3.46757
chr1	11851	11857	5.20135
chr1	11857	11888	3.46757
chr1	11888	11890	1.73378
chr1	11890	11893	0.0
chr1	11893	11926	1.73378
chr1	11926	11970	0.0
chr1	11970	11972	1.73378
chr1	11972	11992	3.46757
chr1	11992	12007	1.73378
chr1	12007	12010	3.46757
chr1	12010	12023	1.73378
chr1	12023	12024	3.46757
chr1	12024	12030	5.20135
chr1	12030	12036	6.93514
chr1	12036	12048	10.4027
chr1	12048	12050	8.66892
chr1	12050	12064	6.93514
chr1	12064	12065	5.20135
chr1	12065	12071	3.46757
chr1	12071	12074	5.20135
chr1	12074	12108	1.73378
chr1	12108	12225	0.0
chr1	12225	12227	3.46757
chr1	12227	12230	5.20135
chr1	12230	12255	6.93514
chr1	12255	12261	3.46757
chr1	12261	12268	1.73378
chr1	12268	12389	0.0
chr1	12389	12404	1.73378
chr1	12404	12410	3.46757
chr1	12410	12438	1.73378
chr1	12438	12539	0.0
chr1	12539	12578	1.73378
chr1	12578	12604	0.0
chr1	12604	12606	1.73378
chr1	12606	12616	3.46757
chr1	12616	12631	5.20135
chr1	12631	12640	3.46757
chr1	12640	12643	5.20135
chr1	12643	12644	3.46757
chr1	12644	12645	8.66892
chr1	12645	12657	12.1365
chr1	12657	12681	10.4027
chr1	12681	12683	8.66892
chr1	12683	12684	12.1365
chr1	12684	12709	5.20135
chr1	12709	12712	8.66892
chr1	12712	12714	10.4027
chr1	12714	12723	13.8703
chr1	12723	12725	10.4027
chr1	12725	12748	8.66892
chr1	12748	12750	10.4027
chr1	12750	12753	6.93514
chr1	12753	12775	1.73378
chr1	12775	12788	3.46757
chr1	12788	12801	1.73378
chr1	12801	12815	3.46757
chr1	12815	12819	1.73378
chr1	12819	12835	6.93514
chr1	12835	12839	8.66892
chr1	12839	12857	6.93514
chr1	12857	12859	8.66892
chr1	12859	12860	5.20135
chr1	12860	12868	3.46757
chr1	12868	12874	5.20135
chr1	12874	12898	6.93514
chr1	12898	12907	5.20135
chr1	12907	12914	3.46757
chr1	12914	12930	0.0
chr1	12930	12957	1.73378
chr1	12957	12971	3.46757
chr1	12971	12996	1.73378
chr1	12996	12998	0.0
chr1	12998	13033	1.73378
chr1	13033	13035	0.0
chr1	13035	13049	1.73378
chr1	13049	13052	3.46757
chr1	13052	13073	5.20135
chr1	13073	13089	3.46757
chr1	13089	13092	1.73378
chr1	13092	13095	0.0
chr1	13095	13133	1.73378
chr1	13133	13209	0.0
chr1	13209	13235	1.73378
chr1	13235	13246	3.46757
chr1	13246	13249	5.20135
chr1	13249	13250	3.46757
chr1	13250	13254	5.20135
chr1	13254	13286	3.46757
chr1	13286	13290	1.73378
chr1	13290	13292	0.0
chr1	13292	13312	1.73378
chr1	13312	13314	0.0
chr1	13314	13332	1.73378
chr1	13332	13355	3.46757
chr1	13355	13361	1.73378
chr1	13361	13372	3.46757
chr1	13372	13375	1.73378
chr1	13375	13392	3.46757
chr1	13392	13402	8.66892
chr1	13402	13414	6.93514
chr1	13414	13418	5.20135
chr1	13418	13433	6.93514
chr1	13433	13458	1.73378
chr1	13458	13569	0.0
chr1	13569	13577	1.73378
chr1	13577	13593	6.93514
chr1	13593	13610	10.4027
chr1	13610	13618	8.66892
chr1	13618	13633	3.46757
chr1	13633	13662	0.0
chr1	13662	13702	1.73378
chr1	13702	13722	0.0
chr1	13722	13723	3.46757
chr1	13723	13763	5.20135
chr1	13763	13786	0.0
chr1	13786	13808	1.73378
chr1	13808	13814	3.46757
chr1	13814	13816	1.73378
chr1	13816	13818	0.0
chr1	13818	13848	1.73378
chr1	13848	13856	0.0
chr1	13856	13863	1.73378
chr1	13863	13895	3.46757
chr1	13895	13903	1.73378
chr1	13903	13982	0.0
chr1	13982	14023	1.73378
chr1	14023	14046	0.0
chr1	14046	14054	1.73378
chr1	14054	14086	3.46757
chr1	14086	14090	1.73378
chr1	14090	14137	0.0
chr1	14137	14138	1.73378
chr1	14138	14177	3.46757
chr1	14177	14178	1.73378
chr1	14178	14277	0.0
chr1	14277	14279	3.46757
chr1	14279	14318	5.20135
chr1	14318	14319	1.73378
chr1	14319	14552	0.0
chr1	14552	14591	1.73378
chr1	14591	14628	0.0
chr1	14628	14669	1.73378
chr1	14669	14751	0.0
chr1	14751	14781	1.73378
chr1	14781	14810	0.0
chr1	14810	14812	1.73378
chr1	14812	14849	3.46757
chr1	14849	14851	1.73378
chr1	14851	15262	0.0
chr1	15262	15284	1.73378
chr1	15284	15301	3.46757
chr1	15301	15324	1.73378
chr1	15324	15502	0.0
chr1	15502	15514	1.73378
chr1	15514	15517	3.46757
chr1	15517	15522	5.20135
chr1	15522	15527	6.93514
chr1	15527	15542	8.66892
chr1	15542	15554	6.93514
chr1	15554	15558	5.20135
chr1	15558	15563	3.46757
chr1	15563	15565	1.73378
chr1	15565	15704	0.0
chr1	15704	15705	1.73378
chr1	15705	15720	5.20135
chr1	15720	15744	6.93514
chr1	15744	15745	5.20135
chr1	15745	15760	1.73378
chr1	15760	15865	0.0
chr1	15865	15905	1.73378
chr1	15905	15990	0.0
chr1	15990	16031	1.73378
chr1	16031	16113	0.0
chr1	16113	16154	1.73378
chr1	16154	16178	0.0
chr1	16178	16190	1.73378
chr1	16190	16208	3.46757
chr1	16208	16212	5.20135
chr1	16212	16230	3.46757
chr1	16230	16247	1.73378
chr1	16247	16318	0.0
chr1	16318	16358	1.73378
chr1	16358	16363	0.0
chr1	16363	16404	1.73378
chr1	16404	16654	0.0
chr1	16654	16669	1.73378
chr1	16669	16687	3.46757
chr1	16687	16709	1.73378
chr1	16709	16781	0.0
chr1	16781	16796	1.73378
chr1	16796	16822	3.46757
chr1	16822	16837	1.73378
chr1	16837	16890	0.0
chr1	16890	16931	1.73378
chr1	16931	17112	0.0
chr1	17112	17144	3.46757
chr1	17144	17151	5.20135
chr1	17151	17152	6.93514
chr1	17152	17185	3.46757
chr1	17185	17190	1.73378
chr1	17190	17714	0.0
chr1	17714	17718	1.73378
chr1	17718	17724	3.46757
chr1	17724	17747	5.20135
chr1	17747	17754	3.46757
chr1	17754	17759	1.73378
chr1	17759	17799	0.0
chr1	17799	17831	1.73378
chr1	17831	17923	0.0
chr1	17923	17958	1.73378
chr1	17958	17980	0.0
chr1	17980	18021	3.46757
chr1	18021	18087	0.0
chr1	18087	18126	1.73378
chr1	18126	18201	0.0
chr1	18201	18222	1.73378
chr1	18222	18229	5.20135
chr1	18229	18241	6.93514
chr1	18241	18261	5.20135
chr1	18261	18262	3.46757
chr1	18262	18264	1.73378
chr1	18264	18441	0.0
chr1	18441	18481	1.73378
chr1	18481	18492	0.0
chr1	18492	18532	1.73378
chr1	18532	18616	0.0
chr1	18616	18651	1.73378
chr1	18651	18681	0.0
chr1	18681	18685	1.73378
chr1	18685	18721	3.46757
chr1	18721	18726	1.73378
chr1	18726	18740	0.0
chr1	18740	18780	1.73378
chr1	18780	18882	0.0
chr1	18882	18923	1.73378
chr1	18923	18982	0.0
chr1	18982	19023	1.73378
chr1	19023	19067	0.0
chr1	19067	19107	1.73378
chr1	19107	19143	0.0
chr1	19143	19157	1.73378
chr1	19157	19180	3.46757
chr1	19180	19182	5.20135
chr1	19182	19187	3.46757
chr1	19187	19216	1.73378
chr1	19216	19280	0.0
