# Supplementary material for: Structural modularity of the XIST ribonucleoprotein complex
Source: Nat Commun. 2020 Dec 2;11:6163. doi: 10.1038/s41467-020-20040-3 (PMC7710737; doi:10.1038/s41467-020-20040-3)
Supplement: Supplementary file 6 — Source Data [file 41467_2020_20040_MOESM6_ESM.zip › sourcedata/fig2efgi/K562_EXOSC5_1_neg_XIST_1_hsXIST.bedgraph]

chr1	0	43	0.0
chr1	43	44	0.273523
chr1	44	45	0.547047
chr1	45	46	1.64114
chr1	46	47	2.18819
chr1	47	48	3.5558
chr1	48	56	4.37637
chr1	56	60	4.6499
chr1	60	64	4.92342
chr1	64	69	5.19695
chr1	69	73	4.92342
chr1	73	75	5.19695
chr1	75	76	4.92342
chr1	76	77	4.6499
chr1	77	78	4.37637
chr1	78	79	4.10285
chr1	79	81	3.82933
chr1	81	82	4.10285
chr1	82	83	4.37637
chr1	83	84	3.5558
chr1	84	85	3.82933
chr1	85	87	4.10285
chr1	87	88	3.28228
chr1	88	89	2.73523
chr1	89	90	3.00876
chr1	90	91	2.73523
chr1	91	100	2.46171
chr1	100	101	2.18819
chr1	101	102	1.91466
chr1	102	104	1.64114
chr1	104	106	2.18819
chr1	106	108	1.91466
chr1	108	109	1.64114
chr1	109	110	1.36762
chr1	110	111	1.09409
chr1	111	113	0.82057
chr1	113	114	1.09409
chr1	114	115	1.64114
chr1	115	116	4.10285
chr1	116	119	6.29104
chr1	119	122	6.56456
chr1	122	126	6.83809
chr1	126	127	7.11161
chr1	127	134	7.38513
chr1	134	135	6.01752
chr1	135	136	5.74399
chr1	136	138	6.01752
chr1	138	139	5.74399
chr1	139	142	5.47047
chr1	142	146	4.6499
chr1	146	148	3.5558
chr1	148	149	3.28228
chr1	149	150	2.73523
chr1	150	153	2.46171
chr1	153	155	1.64114
chr1	155	159	1.36762
chr1	159	165	1.09409
chr1	165	173	0.82057
chr1	173	174	0.547047
chr1	174	176	0.273523
chr1	176	193	0.0
chr1	193	194	0.273523
chr1	194	197	0.547047
chr1	197	198	0.82057
chr1	198	201	1.09409
chr1	201	211	1.91466
chr1	211	214	2.46171
chr1	214	217	2.18819
chr1	217	224	2.46171
chr1	224	225	2.18819
chr1	225	226	1.91466
chr1	226	227	1.64114
chr1	227	230	1.36762
chr1	230	231	1.09409
chr1	231	232	0.547047
chr1	232	237	0.273523
chr1	237	239	0.547047
chr1	239	240	1.36762
chr1	240	248	2.18819
chr1	248	259	1.91466
chr1	259	260	1.36762
chr1	260	268	1.64114
chr1	268	270	1.36762
chr1	270	276	1.64114
chr1	276	277	1.36762
chr1	277	278	1.64114
chr1	278	279	1.36762
chr1	279	280	1.09409
chr1	280	282	0.82057
chr1	282	290	1.09409
chr1	290	291	1.64114
chr1	291	292	2.18819
chr1	292	294	1.91466
chr1	294	295	2.18819
chr1	295	296	2.46171
chr1	296	297	3.28228
chr1	297	300	3.82933
chr1	300	302	3.5558
chr1	302	305	3.28228
chr1	305	306	3.5558
chr1	306	307	4.10285
chr1	307	308	4.92342
chr1	308	310	5.19695
chr1	310	313	5.47047
chr1	313	317	5.19695
chr1	317	318	4.92342
chr1	318	321	4.6499
chr1	321	323	4.10285
chr1	323	326	4.6499
chr1	326	328	5.74399
chr1	328	331	6.01752
chr1	331	334	5.74399
chr1	334	335	5.47047
chr1	335	336	5.19695
chr1	336	338	4.92342
chr1	338	339	4.6499
chr1	339	341	3.82933
chr1	341	343	3.5558
chr1	343	344	4.10285
chr1	344	348	4.37637
chr1	348	354	4.10285
chr1	354	356	3.5558
chr1	356	359	3.28228
chr1	359	360	3.5558
chr1	360	362	3.28228
chr1	362	363	3.00876
chr1	363	365	2.73523
chr1	365	366	1.91466
chr1	366	367	2.18819
chr1	367	368	2.73523
chr1	368	369	5.19695
chr1	369	376	6.29104
chr1	376	384	6.01752
chr1	384	387	5.19695
chr1	387	388	4.92342
chr1	388	389	4.10285
chr1	389	390	3.82933
chr1	390	392	3.28228
chr1	392	395	3.00876
chr1	395	396	2.46171
chr1	396	399	2.18819
chr1	399	400	1.36762
chr1	400	406	1.09409
chr1	406	407	2.18819
chr1	407	408	2.73523
chr1	408	409	3.28228
chr1	409	410	3.5558
chr1	410	411	3.28228
chr1	411	412	4.6499
chr1	412	413	4.92342
chr1	413	421	5.19695
chr1	421	430	5.47047
chr1	430	431	5.19695
chr1	431	435	4.37637
chr1	435	439	4.10285
chr1	439	440	3.82933
chr1	440	441	3.00876
chr1	441	442	2.18819
chr1	442	447	1.64114
chr1	447	448	1.36762
chr1	448	449	1.09409
chr1	449	450	0.82057
chr1	450	451	0.547047
chr1	451	452	1.91466
chr1	452	456	2.46171
chr1	456	465	2.18819
chr1	465	475	2.46171
chr1	475	477	2.18819
chr1	477	478	1.91466
chr1	478	480	1.64114
chr1	480	481	1.36762
chr1	481	494	1.09409
chr1	494	495	0.82057
chr1	495	496	2.46171
chr1	496	497	7.11161
chr1	497	507	8.2057
chr1	507	509	7.93218
chr1	509	513	8.2057
chr1	513	515	8.47923
chr1	515	517	7.93218
chr1	517	519	7.38513
chr1	519	522	7.11161
chr1	522	523	5.19695
chr1	523	524	4.37637
chr1	524	525	4.10285
chr1	525	526	4.37637
chr1	526	527	4.6499
chr1	527	532	4.92342
chr1	532	535	6.01752
chr1	535	539	6.29104
chr1	539	540	4.6499
chr1	540	546	4.10285
chr1	546	551	3.82933
chr1	551	552	3.5558
chr1	552	553	3.28228
chr1	553	556	2.73523
chr1	556	557	1.91466
chr1	557	559	1.64114
chr1	559	564	1.36762
chr1	564	567	1.09409
chr1	567	571	0.82057
chr1	571	573	1.09409
chr1	573	581	0.82057
chr1	581	591	0.547047
chr1	591	594	0.82057
chr1	594	597	0.547047
chr1	597	599	0.273523
chr1	599	603	0.547047
chr1	603	604	1.91466
chr1	604	605	2.73523
chr1	605	606	3.5558
chr1	606	608	4.10285
chr1	608	617	4.37637
chr1	617	624	4.10285
chr1	624	629	3.5558
chr1	629	630	2.73523
chr1	630	631	2.46171
chr1	631	632	2.18819
chr1	632	636	1.91466
chr1	636	638	1.64114
chr1	638	639	1.36762
chr1	639	646	1.09409
chr1	646	648	0.82057
chr1	648	649	0.547047
chr1	649	650	0.273523
chr1	650	651	1.36762
chr1	651	652	4.92342
chr1	652	653	7.11161
chr1	653	657	7.93218
chr1	657	671	8.2057
chr1	671	672	7.93218
chr1	672	673	7.65866
chr1	673	675	7.38513
chr1	675	677	7.11161
chr1	677	679	6.83809
chr1	679	680	6.56456
chr1	680	684	5.47047
chr1	684	686	4.6499
chr1	686	692	3.5558
chr1	692	694	3.28228
chr1	694	695	1.91466
chr1	695	696	0.82057
chr1	696	698	1.36762
chr1	698	710	1.64114
chr1	710	719	1.91466
chr1	719	721	1.64114
chr1	721	730	1.09409
chr1	730	738	0.82057
chr1	738	739	0.273523
chr1	739	740	1.64114
chr1	740	741	5.74399
chr1	741	742	6.83809
chr1	742	746	7.11161
chr1	746	747	7.38513
chr1	747	749	7.65866
chr1	749	758	7.93218
chr1	758	759	7.11161
chr1	759	761	6.83809
chr1	761	762	7.38513
chr1	762	764	8.2057
chr1	764	765	8.75275
chr1	765	766	8.47923
chr1	766	768	8.75275
chr1	768	770	8.47923
chr1	770	771	8.75275
chr1	771	772	7.93218
chr1	772	774	6.83809
chr1	774	775	6.29104
chr1	775	776	5.47047
chr1	776	778	6.01752
chr1	778	779	6.29104
chr1	779	780	6.83809
chr1	780	781	8.2057
chr1	781	782	9.02627
chr1	782	783	10.9409
chr1	783	784	10.6674
chr1	784	785	12.8556
chr1	785	786	18.8731
chr1	786	787	21.8819
chr1	787	788	23.523
chr1	788	789	23.7965
chr1	789	790	24.3436
chr1	790	791	24.6171
chr1	791	792	25.4377
chr1	792	793	26.5318
chr1	793	795	26.2582
chr1	795	796	25.9847
chr1	796	797	26.2582
chr1	797	798	26.8053
chr1	798	799	26.5318
chr1	799	802	26.2582
chr1	802	803	25.7112
chr1	803	804	23.7965
chr1	804	805	21.6084
chr1	805	806	20.7878
chr1	806	807	20.2407
chr1	807	808	19.6937
chr1	808	809	18.3261
chr1	809	810	15.8644
chr1	810	811	13.4026
chr1	811	812	10.1204
chr1	812	813	8.47923
chr1	813	814	7.65866
chr1	814	815	6.83809
chr1	815	816	6.29104
chr1	816	818	5.74399
chr1	818	819	5.19695
chr1	819	820	4.92342
chr1	820	821	4.37637
chr1	821	822	4.92342
chr1	822	823	7.65866
chr1	823	824	10.3939
chr1	824	825	14.2232
chr1	825	826	18.5996
chr1	826	827	22.1554
chr1	827	828	23.7965
chr1	828	829	25.4377
chr1	829	830	25.1642
chr1	830	831	25.9847
chr1	831	832	27.0788
chr1	832	833	27.3523
chr1	833	834	27.8994
chr1	834	836	28.1729
chr1	836	837	28.4464
chr1	837	838	28.72
chr1	838	839	29.5405
chr1	839	840	30.6346
chr1	840	841	32.5493
chr1	841	843	35.8316
chr1	843	844	37.4727
chr1	844	845	40.4815
chr1	845	846	41.302
chr1	846	847	41.5756
chr1	847	848	42.9432
chr1	848	850	43.7637
chr1	850	851	43.4902
chr1	851	852	44.5843
chr1	852	853	44.0373
chr1	853	854	43.7637
chr1	854	855	45.1314
chr1	855	856	45.6784
chr1	856	857	44.5843
chr1	857	858	44.0373
chr1	858	859	42.9432
chr1	859	860	43.2167
chr1	860	861	44.0373
chr1	861	862	41.8491
chr1	862	863	40.755
chr1	863	864	38.5668
chr1	864	865	34.464
chr1	865	866	33.0963
chr1	866	867	32.8228
chr1	867	868	27.6259
chr1	868	869	26.8053
chr1	869	870	25.1642
chr1	870	871	24.3436
chr1	871	872	23.2495
chr1	872	873	22.976
chr1	873	874	22.7024
chr1	874	875	21.8819
chr1	875	876	21.6084
chr1	876	877	20.2407
chr1	877	878	14.4967
chr1	878	879	13.4026
chr1	879	880	13.6762
chr1	880	881	12.8556
chr1	881	882	12.035
chr1	882	884	11.7615
chr1	884	886	11.2145
chr1	886	887	10.9409
chr1	887	888	10.3939
chr1	888	889	9.02627
chr1	889	890	7.93218
chr1	890	891	7.38513
chr1	891	892	8.2057
chr1	892	895	7.93218
chr1	895	899	7.65866
chr1	899	902	7.93218
chr1	902	903	9.2998
chr1	903	904	9.02627
chr1	904	905	10.9409
chr1	905	906	10.6674
chr1	906	907	12.3086
chr1	907	908	13.6762
chr1	908	910	14.7703
chr1	910	911	14.4967
chr1	911	912	14.7703
chr1	912	913	15.5908
chr1	913	914	17.779
chr1	914	915	18.3261
chr1	915	916	19.4202
chr1	916	917	20.2407
chr1	917	918	21.3348
chr1	918	920	21.8819
chr1	920	921	22.976
chr1	921	922	22.4289
chr1	922	923	21.8819
chr1	923	924	22.1554
chr1	924	925	22.4289
chr1	925	926	22.7024
chr1	926	927	24.3436
chr1	927	928	24.8906
chr1	928	931	25.1642
chr1	931	932	24.8906
chr1	932	933	24.3436
chr1	933	934	24.0701
chr1	934	936	22.4289
chr1	936	937	21.8819
chr1	937	938	25.9847
chr1	938	939	26.5318
chr1	939	942	25.9847
chr1	942	943	25.4377
chr1	943	944	24.3436
chr1	944	945	23.7965
chr1	945	946	24.3436
chr1	946	947	23.7965
chr1	947	948	22.976
chr1	948	949	22.4289
chr1	949	950	19.4202
chr1	950	951	19.1466
chr1	951	955	18.0525
chr1	955	956	18.5996
chr1	956	957	18.3261
chr1	957	958	16.6849
chr1	958	959	16.9585
chr1	959	960	17.5055
chr1	960	961	18.8731
chr1	961	963	18.5996
chr1	963	964	19.1466
chr1	964	965	18.8731
chr1	965	966	19.1466
chr1	966	967	18.8731
chr1	967	969	19.1466
chr1	969	970	18.3261
chr1	970	971	19.1466
chr1	971	972	20.2407
chr1	972	973	20.5143
chr1	973	974	20.7878
chr1	974	975	22.7024
chr1	975	976	25.4377
chr1	976	977	26.2582
chr1	977	978	27.6259
chr1	978	979	27.8994
chr1	979	980	27.0788
chr1	980	981	22.4289
chr1	981	982	24.6171
chr1	982	983	25.7112
chr1	983	984	29.267
chr1	984	985	35.558
chr1	985	986	38.0198
chr1	986	987	37.1992
chr1	987	989	36.9257
chr1	989	990	36.6521
chr1	990	991	36.9257
chr1	991	992	37.4727
chr1	992	993	38.0198
chr1	993	994	73.8513
chr1	994	995	74.3984
chr1	995	996	74.9454
chr1	996	997	76.313
chr1	997	998	76.5866
chr1	998	999	76.8601
chr1	999	1000	75.766
chr1	1000	1001	75.4925
chr1	1001	1002	76.0395
chr1	1002	1003	76.313
chr1	1003	1004	77.4071
chr1	1004	1005	79.8688
chr1	1005	1006	83.4246
chr1	1006	1007	85.0658
chr1	1007	1008	90.8098
chr1	1008	1009	96.5538
chr1	1009	1010	102.298
chr1	1010	1011	103.118
chr1	1011	1012	103.392
chr1	1012	1014	102.298
chr1	1014	1015	102.845
chr1	1015	1016	103.392
chr1	1016	1017	102.571
chr1	1017	1018	99.289
chr1	1018	1019	96.5538
chr1	1019	1020	96.0067
chr1	1020	1021	95.4597
chr1	1021	1022	91.3568
chr1	1022	1023	88.3481
chr1	1023	1024	86.1599
chr1	1024	1025	81.7835
chr1	1025	1026	68.1073
chr1	1026	1027	65.6456
chr1	1027	1028	64.0045
chr1	1028	1029	61.5428
chr1	1029	1031	60.9957
chr1	1031	1032	59.3546
chr1	1032	1033	56.3458
chr1	1033	1034	54.9782
chr1	1034	1035	54.4312
chr1	1035	1036	38.5668
chr1	1036	1037	35.558
chr1	1037	1038	33.0963
chr1	1038	1039	24.8906
chr1	1039	1040	18.3261
chr1	1040	1041	16.6849
chr1	1041	1043	16.9585
chr1	1043	1044	17.232
chr1	1044	1045	17.5055
chr1	1045	1046	18.0525
chr1	1046	1047	16.9585
chr1	1047	1048	14.7703
chr1	1048	1049	14.2232
chr1	1049	1050	12.8556
chr1	1050	1051	11.488
chr1	1051	1052	10.6674
chr1	1052	1054	9.2998
chr1	1054	1056	8.75275
chr1	1056	1057	8.2057
chr1	1057	1058	7.11161
chr1	1058	1059	7.38513
chr1	1059	1060	6.83809
chr1	1060	1061	7.11161
chr1	1061	1062	6.56456
chr1	1062	1064	6.29104
chr1	1064	1065	6.83809
chr1	1065	1066	6.29104
chr1	1066	1067	5.74399
chr1	1067	1068	6.83809
chr1	1068	1069	8.2057
chr1	1069	1071	9.2998
chr1	1071	1072	9.57332
chr1	1072	1073	10.3939
chr1	1073	1074	12.035
chr1	1074	1075	15.8644
chr1	1075	1076	17.232
chr1	1076	1077	18.8731
chr1	1077	1078	19.1466
chr1	1078	1079	18.8731
chr1	1079	1080	18.5996
chr1	1080	1081	20.5143
chr1	1081	1082	21.6084
chr1	1082	1083	22.7024
chr1	1083	1085	22.976
chr1	1085	1087	23.2495
chr1	1087	1088	23.523
chr1	1088	1091	24.0701
chr1	1091	1092	26.2582
chr1	1092	1093	25.9847
chr1	1093	1094	27.0788
chr1	1094	1095	27.3523
chr1	1095	1096	29.267
chr1	1096	1097	29.8141
chr1	1097	1098	30.0876
chr1	1098	1099	28.1729
chr1	1099	1100	27.8994
chr1	1100	1101	27.6259
chr1	1101	1102	32.2758
chr1	1102	1103	33.9169
chr1	1103	1104	34.1904
chr1	1104	1105	36.1051
chr1	1105	1106	36.6521
chr1	1106	1107	35.011
chr1	1107	1108	35.2845
chr1	1108	1109	35.558
chr1	1109	1110	36.3786
chr1	1110	1111	36.1051
chr1	1111	1112	36.6521
chr1	1112	1114	37.4727
chr1	1114	1115	36.6521
chr1	1115	1116	35.011
chr1	1116	1118	34.1904
chr1	1118	1119	32.0022
chr1	1119	1120	31.1817
chr1	1120	1121	30.9081
chr1	1121	1122	30.3611
chr1	1122	1123	29.5405
chr1	1123	1124	27.0788
chr1	1124	1125	26.5318
chr1	1125	1126	22.976
chr1	1126	1127	22.4289
chr1	1127	1128	21.8819
chr1	1128	1129	21.6084
chr1	1129	1130	21.3348
chr1	1130	1131	20.2407
chr1	1131	1132	22.4289
chr1	1132	1133	26.2582
chr1	1133	1134	27.8994
chr1	1134	1135	30.0876
chr1	1135	1136	29.8141
chr1	1136	1138	30.3611
chr1	1138	1139	28.9935
chr1	1139	1140	24.8906
chr1	1140	1141	23.523
chr1	1141	1142	23.2495
chr1	1142	1144	22.976
chr1	1144	1145	23.523
chr1	1145	1146	24.0701
chr1	1146	1147	23.7965
chr1	1147	1148	22.976
chr1	1148	1150	22.4289
chr1	1150	1151	22.7024
chr1	1151	1152	22.4289
chr1	1152	1153	26.2582
chr1	1153	1154	27.8994
chr1	1154	1155	25.7112
chr1	1155	1156	24.0701
chr1	1156	1157	23.523
chr1	1157	1158	23.2495
chr1	1158	1159	23.523
chr1	1159	1160	25.7112
chr1	1160	1161	25.9847
chr1	1161	1163	27.6259
chr1	1163	1164	28.72
chr1	1164	1165	29.267
chr1	1165	1166	31.7287
chr1	1166	1168	32.5493
chr1	1168	1169	33.0963
chr1	1169	1170	33.9169
chr1	1170	1171	35.558
chr1	1171	1172	36.3786
chr1	1172	1175	36.6521
chr1	1175	1176	33.3699
chr1	1176	1177	33.0963
chr1	1177	1178	30.9081
chr1	1178	1179	30.6346
chr1	1179	1181	30.3611
chr1	1181	1182	29.8141
chr1	1182	1183	30.6346
chr1	1183	1185	29.8141
chr1	1185	1186	30.0876
chr1	1186	1187	30.6346
chr1	1187	1188	27.6259
chr1	1188	1189	27.3523
chr1	1189	1190	27.6259
chr1	1190	1191	28.1729
chr1	1191	1192	27.8994
chr1	1192	1193	28.1729
chr1	1193	1194	25.7112
chr1	1194	1195	24.3436
chr1	1195	1196	22.976
chr1	1196	1197	22.1554
chr1	1197	1199	22.4289
chr1	1199	1200	22.1554
chr1	1200	1201	21.3348
chr1	1201	1202	20.5143
chr1	1202	1203	21.0613
chr1	1203	1204	23.523
chr1	1204	1205	26.8053
chr1	1205	1206	28.72
chr1	1206	1207	27.6259
chr1	1207	1208	27.3523
chr1	1208	1209	25.7112
chr1	1209	1210	25.9847
chr1	1210	1211	26.5318
chr1	1211	1216	26.8053
chr1	1216	1217	23.2495
chr1	1217	1218	22.976
chr1	1218	1219	21.3348
chr1	1219	1221	22.7024
chr1	1221	1222	23.7965
chr1	1222	1223	24.3436
chr1	1223	1224	23.2495
chr1	1224	1225	22.976
chr1	1225	1226	22.4289
chr1	1226	1227	21.6084
chr1	1227	1228	20.7878
chr1	1228	1229	21.3348
chr1	1229	1230	21.6084
chr1	1230	1231	21.3348
chr1	1231	1233	22.1554
chr1	1233	1234	21.6084
chr1	1234	1235	21.3348
chr1	1235	1237	21.0613
chr1	1237	1238	19.4202
chr1	1238	1239	19.6937
chr1	1239	1240	19.4202
chr1	1240	1241	18.3261
chr1	1241	1242	18.8731
chr1	1242	1243	19.6937
chr1	1243	1244	20.5143
chr1	1244	1245	18.0525
chr1	1245	1246	16.9585
chr1	1246	1247	15.8644
chr1	1247	1249	15.3173
chr1	1249	1250	14.2232
chr1	1250	1251	14.4967
chr1	1251	1252	15.8644
chr1	1252	1253	15.5908
chr1	1253	1254	15.8644
chr1	1254	1255	15.5908
chr1	1255	1256	13.6762
chr1	1256	1257	12.035
chr1	1257	1259	11.7615
chr1	1259	1260	12.035
chr1	1260	1262	12.3086
chr1	1262	1263	12.035
chr1	1263	1264	11.7615
chr1	1264	1265	12.035
chr1	1265	1266	13.4026
chr1	1266	1267	13.1291
chr1	1267	1268	12.5821
chr1	1268	1270	11.7615
chr1	1270	1271	12.3086
chr1	1271	1272	12.8556
chr1	1272	1273	14.2232
chr1	1273	1274	14.4967
chr1	1274	1275	14.7703
chr1	1275	1276	15.5908
chr1	1276	1277	15.3173
chr1	1277	1278	16.1379
chr1	1278	1279	16.6849
chr1	1279	1280	16.1379
chr1	1280	1282	16.4114
chr1	1282	1283	16.9585
chr1	1283	1284	18.8731
chr1	1284	1285	18.3261
chr1	1285	1286	22.1554
chr1	1286	1288	22.7024
chr1	1288	1289	21.8819
chr1	1289	1290	22.4289
chr1	1290	1292	22.1554
chr1	1292	1293	22.4289
chr1	1293	1294	21.8819
chr1	1294	1295	21.6084
chr1	1295	1296	20.5143
chr1	1296	1297	19.9672
chr1	1297	1299	19.6937
chr1	1299	1300	20.2407
chr1	1300	1303	20.5143
chr1	1303	1304	21.0613
chr1	1304	1305	20.7878
chr1	1305	1306	20.5143
chr1	1306	1307	19.4202
chr1	1307	1308	18.5996
chr1	1308	1310	14.4967
chr1	1310	1311	14.7703
chr1	1311	1312	15.0438
chr1	1312	1313	14.7703
chr1	1313	1314	17.779
chr1	1314	1315	18.8731
chr1	1315	1316	21.0613
chr1	1316	1317	20.5143
chr1	1317	1318	21.0613
chr1	1318	1319	22.1554
chr1	1319	1320	22.4289
chr1	1320	1321	22.1554
chr1	1321	1322	21.8819
chr1	1322	1323	22.1554
chr1	1323	1324	24.3436
chr1	1324	1325	27.6259
chr1	1325	1326	33.9169
chr1	1326	1327	38.8403
chr1	1327	1330	40.4815
chr1	1330	1331	41.8491
chr1	1331	1332	42.9432
chr1	1332	1333	46.499
chr1	1333	1334	48.1401
chr1	1334	1335	51.1489
chr1	1335	1336	53.8841
chr1	1336	1337	57.7134
chr1	1337	1338	58.8075
chr1	1338	1339	58.2605
chr1	1339	1340	57.987
chr1	1340	1341	59.0811
chr1	1341	1342	64.8251
chr1	1342	1343	68.1073
chr1	1343	1344	70.2955
chr1	1344	1345	73.8513
chr1	1345	1346	75.766
chr1	1346	1347	79.0483
chr1	1347	1348	83.9717
chr1	1348	1349	88.0745
chr1	1349	1350	94.3656
chr1	1350	1351	94.0921
chr1	1351	1352	92.998
chr1	1352	1353	91.0833
chr1	1353	1355	94.3656
chr1	1355	1356	95.1861
chr1	1356	1357	89.9892
chr1	1357	1358	91.6303
chr1	1358	1359	93.2715
chr1	1359	1360	91.0833
chr1	1360	1361	90.5363
chr1	1361	1362	88.3481
chr1	1362	1363	88.0745
chr1	1363	1364	86.9804
chr1	1364	1365	84.5187
chr1	1365	1366	84.2452
chr1	1366	1367	77.1336
chr1	1367	1368	77.4071
chr1	1368	1369	77.1336
chr1	1369	1370	71.9367
chr1	1370	1371	67.8338
chr1	1371	1372	65.9191
chr1	1372	1373	65.6456
chr1	1373	1374	65.9191
chr1	1374	1375	64.8251
chr1	1375	1376	62.6369
chr1	1376	1377	59.9016
chr1	1377	1378	52.5165
chr1	1378	1379	50.3283
chr1	1379	1380	45.9519
chr1	1380	1381	44.3108
chr1	1381	1382	43.7637
chr1	1382	1383	40.755
chr1	1383	1384	33.6434
chr1	1384	1385	32.8228
chr1	1385	1386	31.7287
chr1	1386	1387	31.1817
chr1	1387	1388	28.4464
chr1	1388	1389	26.8053
chr1	1389	1390	21.0613
chr1	1390	1391	20.7878
chr1	1391	1393	17.5055
chr1	1393	1394	17.232
chr1	1394	1395	16.9585
chr1	1395	1396	14.4967
chr1	1396	1397	9.02627
chr1	1397	1398	7.93218
chr1	1398	1399	7.38513
chr1	1399	1400	6.56456
chr1	1400	1401	5.19695
chr1	1401	1402	2.46171
chr1	1402	1403	1.91466
chr1	1403	1404	1.64114
chr1	1404	1406	1.91466
chr1	1406	1411	2.18819
chr1	1411	1420	2.46171
chr1	1420	1421	2.73523
chr1	1421	1422	3.28228
chr1	1422	1423	3.5558
chr1	1423	1424	4.10285
chr1	1424	1425	4.92342
chr1	1425	1426	6.83809
chr1	1426	1427	8.2057
chr1	1427	1428	8.75275
chr1	1428	1429	9.2998
chr1	1429	1430	9.84684
chr1	1430	1431	11.2145
chr1	1431	1432	11.7615
chr1	1432	1433	14.2232
chr1	1433	1434	14.4967
chr1	1434	1436	15.5908
chr1	1436	1437	16.9585
chr1	1437	1438	21.6084
chr1	1438	1439	25.1642
chr1	1439	1440	29.5405
chr1	1440	1441	31.7287
chr1	1441	1442	33.9169
chr1	1442	1443	35.011
chr1	1443	1444	39.3874
chr1	1444	1445	41.5756
chr1	1445	1446	42.3961
chr1	1446	1447	46.2255
chr1	1447	1448	46.7725
chr1	1448	1449	50.0548
chr1	1449	1450	51.1489
chr1	1450	1451	52.5165
chr1	1451	1452	62.0898
chr1	1452	1453	67.2868
chr1	1453	1454	69.2014
chr1	1454	1456	70.8426
chr1	1456	1457	71.9367
chr1	1457	1458	72.4837
chr1	1458	1459	70.8426
chr1	1459	1461	70.569
chr1	1461	1462	71.9367
chr1	1462	1463	71.3896
chr1	1463	1464	69.2014
chr1	1464	1465	64.8251
chr1	1465	1466	63.1839
chr1	1466	1467	62.3633
chr1	1467	1468	60.9957
chr1	1468	1469	61.2692
chr1	1469	1470	60.9957
chr1	1470	1471	61.2692
chr1	1471	1472	60.4487
chr1	1472	1473	60.1752
chr1	1473	1474	59.0811
chr1	1474	1475	57.7134
chr1	1475	1476	54.7047
chr1	1476	1477	53.6106
chr1	1477	1479	50.6018
chr1	1479	1480	50.8754
chr1	1480	1481	48.9607
chr1	1481	1482	46.2255
chr1	1482	1483	44.3108
chr1	1483	1484	41.8491
chr1	1484	1485	32.5493
chr1	1485	1486	27.8994
chr1	1486	1487	26.8053
chr1	1487	1488	24.6171
chr1	1488	1489	23.2495
chr1	1489	1490	19.4202
chr1	1490	1491	18.8731
chr1	1491	1493	19.4202
chr1	1493	1494	18.8731
chr1	1494	1495	16.9585
chr1	1495	1496	16.6849
chr1	1496	1499	15.3173
chr1	1499	1500	15.5908
chr1	1500	1501	16.9585
chr1	1501	1502	20.2407
chr1	1502	1503	21.8819
chr1	1503	1504	22.1554
chr1	1504	1505	21.8819
chr1	1505	1507	22.1554
chr1	1507	1508	23.2495
chr1	1508	1509	23.523
chr1	1509	1510	25.4377
chr1	1510	1511	25.9847
chr1	1511	1512	25.1642
chr1	1512	1513	24.0701
chr1	1513	1514	25.7112
chr1	1514	1515	25.1642
chr1	1515	1516	25.7112
chr1	1516	1517	25.9847
chr1	1517	1518	26.2582
chr1	1518	1519	27.0788
chr1	1519	1521	26.8053
chr1	1521	1524	27.3523
chr1	1524	1525	25.4377
chr1	1525	1526	23.7965
chr1	1526	1527	23.2495
chr1	1527	1529	23.523
chr1	1529	1530	23.2495
chr1	1530	1531	22.976
chr1	1531	1532	22.1554
chr1	1532	1533	18.0525
chr1	1533	1534	17.5055
chr1	1534	1535	16.6849
chr1	1535	1536	16.1379
chr1	1536	1537	14.2232
chr1	1537	1538	14.4967
chr1	1538	1541	10.3939
chr1	1541	1544	9.84684
chr1	1544	1545	10.9409
chr1	1545	1547	10.3939
chr1	1547	1548	10.6674
chr1	1548	1549	10.9409
chr1	1549	1550	11.488
chr1	1550	1551	11.2145
chr1	1551	1552	10.6674
chr1	1552	1553	11.7615
chr1	1553	1554	12.5821
chr1	1554	1555	13.9497
chr1	1555	1557	14.4967
chr1	1557	1558	18.0525
chr1	1558	1559	19.1466
chr1	1559	1560	19.4202
chr1	1560	1561	19.9672
chr1	1561	1562	20.2407
chr1	1562	1563	21.3348
chr1	1563	1564	21.6084
chr1	1564	1565	22.4289
chr1	1565	1567	24.0701
chr1	1567	1568	24.8906
chr1	1568	1569	25.1642
chr1	1569	1571	26.8053
chr1	1571	1572	26.2582
chr1	1572	1573	25.7112
chr1	1573	1575	26.2582
chr1	1575	1577	27.0788
chr1	1577	1578	29.267
chr1	1578	1579	33.6434
chr1	1579	1580	34.7375
chr1	1580	1581	34.464
chr1	1581	1582	35.011
chr1	1582	1583	33.6434
chr1	1583	1585	32.5493
chr1	1585	1586	33.0963
chr1	1586	1587	33.3699
chr1	1587	1588	36.3786
chr1	1588	1589	39.1138
chr1	1589	1590	39.3874
chr1	1590	1591	44.8578
chr1	1591	1593	45.1314
chr1	1593	1594	48.9607
chr1	1594	1595	50.8754
chr1	1595	1596	50.0548
chr1	1596	1597	47.3196
chr1	1597	1598	45.9519
chr1	1598	1599	45.6784
chr1	1599	1600	44.5843
chr1	1600	1601	44.8578
chr1	1601	1602	45.4049
chr1	1602	1603	44.0373
chr1	1603	1604	47.046
chr1	1604	1605	45.4049
chr1	1605	1606	41.8491
chr1	1606	1607	44.3108
chr1	1607	1610	42.6697
chr1	1610	1611	42.9432
chr1	1611	1612	42.6697
chr1	1612	1613	42.1226
chr1	1613	1614	41.302
chr1	1614	1616	40.4815
chr1	1616	1619	39.1138
chr1	1619	1620	37.4727
chr1	1620	1621	38.0198
chr1	1621	1622	35.2845
chr1	1622	1623	34.464
chr1	1623	1624	32.5493
chr1	1624	1625	30.0876
chr1	1625	1626	28.4464
chr1	1626	1628	23.7965
chr1	1628	1629	21.3348
chr1	1629	1630	21.8819
chr1	1630	1631	20.2407
chr1	1631	1632	20.5143
chr1	1632	1633	20.2407
chr1	1633	1634	19.4202
chr1	1634	1635	21.3348
chr1	1635	1636	23.523
chr1	1636	1638	29.5405
chr1	1638	1639	31.7287
chr1	1639	1640	32.8228
chr1	1640	1641	36.1051
chr1	1641	1642	36.3786
chr1	1642	1643	38.0198
chr1	1643	1644	36.9257
chr1	1644	1645	39.3874
chr1	1645	1646	40.755
chr1	1646	1647	42.1226
chr1	1647	1648	42.6697
chr1	1648	1649	43.2167
chr1	1649	1650	42.3961
chr1	1650	1651	41.8491
chr1	1651	1652	42.1226
chr1	1652	1653	40.755
chr1	1653	1654	41.0285
chr1	1654	1655	41.8491
chr1	1655	1656	41.302
chr1	1656	1657	40.4815
chr1	1657	1658	42.1226
chr1	1658	1659	41.302
chr1	1659	1660	41.5756
chr1	1660	1661	41.0285
chr1	1661	1662	41.5756
chr1	1662	1663	40.755
chr1	1663	1665	41.0285
chr1	1665	1666	39.6609
chr1	1666	1667	38.8403
chr1	1667	1668	39.1138
chr1	1668	1669	37.1992
chr1	1669	1670	35.558
chr1	1670	1671	34.464
chr1	1671	1672	32.8228
chr1	1672	1673	33.9169
chr1	1673	1674	34.1904
chr1	1674	1675	33.3699
chr1	1675	1676	32.5493
chr1	1676	1678	25.9847
chr1	1678	1679	26.5318
chr1	1679	1680	25.7112
chr1	1680	1681	25.1642
chr1	1681	1682	25.7112
chr1	1682	1683	25.1642
chr1	1683	1684	23.7965
chr1	1684	1685	24.0701
chr1	1685	1686	22.7024
chr1	1686	1687	22.976
chr1	1687	1689	21.6084
chr1	1689	1690	20.5143
chr1	1690	1691	19.4202
chr1	1691	1692	18.0525
chr1	1692	1693	17.5055
chr1	1693	1694	17.779
chr1	1694	1696	18.3261
chr1	1696	1697	17.779
chr1	1697	1698	18.0525
chr1	1698	1700	17.5055
chr1	1700	1701	17.779
chr1	1701	1702	17.5055
chr1	1702	1703	17.779
chr1	1703	1704	17.232
chr1	1704	1706	16.4114
chr1	1706	1708	14.7703
chr1	1708	1709	14.4967
chr1	1709	1711	13.6762
chr1	1711	1712	13.9497
chr1	1712	1713	14.4967
chr1	1713	1714	13.9497
chr1	1714	1715	13.6762
chr1	1715	1716	12.8556
chr1	1716	1717	12.035
chr1	1717	1718	11.7615
chr1	1718	1719	11.488
chr1	1719	1720	12.8556
chr1	1720	1721	12.5821
chr1	1721	1722	12.035
chr1	1722	1723	11.7615
chr1	1723	1724	10.9409
chr1	1724	1725	10.1204
chr1	1725	1728	11.2145
chr1	1728	1730	11.488
chr1	1730	1731	11.2145
chr1	1731	1732	12.035
chr1	1732	1733	12.3086
chr1	1733	1737	12.035
chr1	1737	1738	12.3086
chr1	1738	1739	12.8556
chr1	1739	1741	13.6762
chr1	1741	1742	13.1291
chr1	1742	1743	12.5821
chr1	1743	1744	12.3086
chr1	1744	1747	12.035
chr1	1747	1748	11.7615
chr1	1748	1749	12.3086
chr1	1749	1750	12.8556
chr1	1750	1751	15.3173
chr1	1751	1754	16.1379
chr1	1754	1755	16.4114
chr1	1755	1757	16.6849
chr1	1757	1758	17.232
chr1	1758	1760	18.0525
chr1	1760	1761	18.3261
chr1	1761	1762	18.5996
chr1	1762	1763	17.779
chr1	1763	1764	18.0525
chr1	1764	1766	17.779
chr1	1766	1767	17.5055
chr1	1767	1768	18.3261
chr1	1768	1771	18.5996
chr1	1771	1772	18.8731
chr1	1772	1773	21.8819
chr1	1773	1774	22.4289
chr1	1774	1776	23.2495
chr1	1776	1777	24.8906
chr1	1777	1778	25.4377
chr1	1778	1780	26.2582
chr1	1780	1781	25.9847
chr1	1781	1782	24.6171
chr1	1782	1784	23.7965
chr1	1784	1785	24.6171
chr1	1785	1786	25.1642
chr1	1786	1787	24.3436
chr1	1787	1789	24.6171
chr1	1789	1790	26.2582
chr1	1790	1791	26.8053
chr1	1791	1792	26.5318
chr1	1792	1793	28.4464
chr1	1793	1794	29.8141
chr1	1794	1796	29.5405
chr1	1796	1797	29.267
chr1	1797	1798	28.1729
chr1	1798	1799	29.267
chr1	1799	1800	30.9081
chr1	1800	1801	31.1817
chr1	1801	1802	30.9081
chr1	1802	1803	30.0876
chr1	1803	1805	31.1817
chr1	1805	1806	31.4552
chr1	1806	1807	30.9081
chr1	1807	1809	30.6346
chr1	1809	1810	29.267
chr1	1810	1811	28.9935
chr1	1811	1812	26.2582
chr1	1812	1814	25.9847
chr1	1814	1815	25.7112
chr1	1815	1816	24.8906
chr1	1816	1817	21.0613
chr1	1817	1819	19.4202
chr1	1819	1820	20.7878
chr1	1820	1821	18.8731
chr1	1821	1822	16.6849
chr1	1822	1823	16.1379
chr1	1823	1825	15.5908
chr1	1825	1826	15.3173
chr1	1826	1827	13.9497
chr1	1827	1828	14.2232
chr1	1828	1829	15.5908
chr1	1829	1830	16.1379
chr1	1830	1834	16.4114
chr1	1834	1837	16.1379
chr1	1837	1838	15.3173
chr1	1838	1840	14.4967
chr1	1840	1841	16.1379
chr1	1841	1842	19.9672
chr1	1842	1843	20.2407
chr1	1843	1845	20.7878
chr1	1845	1846	21.0613
chr1	1846	1847	21.6084
chr1	1847	1849	22.1554
chr1	1849	1851	23.2495
chr1	1851	1852	22.976
chr1	1852	1854	23.2495
chr1	1854	1855	22.976
chr1	1855	1856	23.523
chr1	1856	1860	25.7112
chr1	1860	1861	24.8906
chr1	1861	1862	24.3436
chr1	1862	1863	22.4289
chr1	1863	1864	21.3348
chr1	1864	1865	21.0613
chr1	1865	1866	21.8819
chr1	1866	1867	22.1554
chr1	1867	1868	26.2582
chr1	1868	1869	30.9081
chr1	1869	1870	39.6609
chr1	1870	1871	47.5931
chr1	1871	1873	60.4487
chr1	1873	1874	61.2692
chr1	1874	1877	61.5428
chr1	1877	1878	62.3633
chr1	1878	1880	62.0898
chr1	1880	1881	63.1839
chr1	1881	1882	64.5515
chr1	1882	1883	64.0045
chr1	1883	1887	61.5428
chr1	1887	1890	61.2692
chr1	1890	1891	60.4487
chr1	1891	1892	60.1752
chr1	1892	1893	59.0811
chr1	1893	1894	56.0723
chr1	1894	1895	40.4815
chr1	1895	1896	26.8053
chr1	1896	1898	21.8819
chr1	1898	1899	22.1554
chr1	1899	1901	21.6084
chr1	1901	1903	21.8819
chr1	1903	1907	22.1554
chr1	1907	1908	21.3348
chr1	1908	1909	24.3436
chr1	1909	1910	25.7112
chr1	1910	1912	23.7965
chr1	1912	1913	21.6084
chr1	1913	1914	20.2407
chr1	1914	1915	20.5143
chr1	1915	1916	20.2407
chr1	1916	1917	20.5143
chr1	1917	1918	21.6084
chr1	1918	1919	22.1554
chr1	1919	1920	23.2495
chr1	1920	1921	23.7965
chr1	1921	1922	23.2495
chr1	1922	1923	25.1642
chr1	1923	1924	25.7112
chr1	1924	1925	24.6171
chr1	1925	1926	26.2582
chr1	1926	1927	27.0788
chr1	1927	1928	28.4464
chr1	1928	1929	27.6259
chr1	1929	1930	27.3523
chr1	1930	1931	26.8053
chr1	1931	1932	26.5318
chr1	1932	1934	26.8053
chr1	1934	1935	26.2582
chr1	1935	1936	26.8053
chr1	1936	1937	26.5318
chr1	1937	1938	25.9847
chr1	1938	1939	23.2495
chr1	1939	1940	20.7878
chr1	1940	1941	19.9672
chr1	1941	1945	19.6937
chr1	1945	1946	19.4202
chr1	1946	1947	18.5996
chr1	1947	1948	19.4202
chr1	1948	1949	18.5996
chr1	1949	1950	15.3173
chr1	1950	1951	15.0438
chr1	1951	1952	14.4967
chr1	1952	1953	14.7703
chr1	1953	1955	15.0438
chr1	1955	1956	14.4967
chr1	1956	1957	13.9497
chr1	1957	1958	12.8556
chr1	1958	1959	12.5821
chr1	1959	1960	11.7615
chr1	1960	1961	10.6674
chr1	1961	1962	10.3939
chr1	1962	1963	10.1204
chr1	1963	1964	9.84684
chr1	1964	1965	9.57332
chr1	1965	1966	9.2998
chr1	1966	1967	8.75275
chr1	1967	1968	7.93218
chr1	1968	1969	7.65866
chr1	1969	1970	6.83809
chr1	1970	1971	4.92342
chr1	1971	1973	4.10285
chr1	1973	1974	3.28228
chr1	1974	1975	2.46171
chr1	1975	1978	1.64114
chr1	1978	1981	1.36762
chr1	1981	1984	1.09409
chr1	1984	1987	0.82057
chr1	1987	1991	0.547047
chr1	1991	1993	0.273523
chr1	1993	2062	0.0
chr1	2062	2063	0.273523
chr1	2063	2066	0.547047
chr1	2066	2070	0.82057
chr1	2070	2072	1.09409
chr1	2072	2074	1.36762
chr1	2074	2091	2.18819
chr1	2091	2092	1.64114
chr1	2092	2094	1.36762
chr1	2094	2095	1.64114
chr1	2095	2096	1.91466
chr1	2096	2097	1.36762
chr1	2097	2098	2.46171
chr1	2098	2101	2.73523
chr1	2101	2102	3.00876
chr1	2102	2104	4.37637
chr1	2104	2106	4.6499
chr1	2106	2109	4.37637
chr1	2109	2110	5.19695
chr1	2110	2116	5.47047
chr1	2116	2117	5.74399
chr1	2117	2121	5.19695
chr1	2121	2122	4.92342
chr1	2122	2123	4.37637
chr1	2123	2124	4.92342
chr1	2124	2125	5.74399
chr1	2125	2126	6.29104
chr1	2126	2127	7.11161
chr1	2127	2128	8.2057
chr1	2128	2129	8.75275
chr1	2129	2130	10.6674
chr1	2130	2131	11.488
chr1	2131	2132	12.035
chr1	2132	2133	11.7615
chr1	2133	2134	12.035
chr1	2134	2135	11.488
chr1	2135	2136	12.5821
chr1	2136	2137	12.3086
chr1	2137	2139	13.9497
chr1	2139	2140	14.7703
chr1	2140	2141	13.9497
chr1	2141	2142	14.4967
chr1	2142	2144	14.2232
chr1	2144	2145	14.7703
chr1	2145	2146	13.6762
chr1	2146	2147	13.9497
chr1	2147	2148	13.6762
chr1	2148	2149	15.3173
chr1	2149	2150	15.0438
chr1	2150	2151	15.3173
chr1	2151	2152	13.9497
chr1	2152	2153	13.4026
chr1	2153	2155	13.1291
chr1	2155	2156	12.8556
chr1	2156	2157	11.7615
chr1	2157	2158	11.2145
chr1	2158	2159	9.2998
chr1	2159	2160	9.02627
chr1	2160	2161	8.2057
chr1	2161	2162	7.93218
chr1	2162	2163	8.2057
chr1	2163	2164	9.02627
chr1	2164	2166	9.2998
chr1	2166	2167	8.75275
chr1	2167	2168	8.2057
chr1	2168	2170	7.11161
chr1	2170	2171	6.83809
chr1	2171	2172	6.56456
chr1	2172	2173	5.74399
chr1	2173	2174	6.29104
chr1	2174	2176	7.65866
chr1	2176	2178	8.2057
chr1	2178	2179	8.75275
chr1	2179	2180	9.57332
chr1	2180	2181	11.488
chr1	2181	2182	12.5821
chr1	2182	2184	12.3086
chr1	2184	2185	12.035
chr1	2185	2186	11.7615
chr1	2186	2192	11.2145
chr1	2192	2193	11.488
chr1	2193	2194	10.6674
chr1	2194	2195	9.84684
chr1	2195	2196	9.2998
chr1	2196	2197	8.47923
chr1	2197	2198	8.75275
chr1	2198	2199	7.11161
chr1	2199	2202	7.65866
chr1	2202	2204	7.93218
chr1	2204	2205	7.65866
chr1	2205	2206	7.11161
chr1	2206	2207	7.38513
chr1	2207	2208	7.93218
chr1	2208	2209	7.38513
chr1	2209	2211	7.11161
chr1	2211	2212	6.83809
chr1	2212	2215	7.11161
chr1	2215	2216	7.65866
chr1	2216	2217	7.93218
chr1	2217	2218	7.65866
chr1	2218	2219	7.11161
chr1	2219	2220	6.56456
chr1	2220	2221	6.29104
chr1	2221	2223	6.01752
chr1	2223	2224	4.37637
chr1	2224	2225	4.6499
chr1	2225	2228	4.92342
chr1	2228	2229	4.6499
chr1	2229	2230	4.37637
chr1	2230	2235	4.10285
chr1	2235	2237	3.82933
chr1	2237	2238	3.5558
chr1	2238	2239	2.46171
chr1	2239	2240	3.00876
chr1	2240	2241	2.73523
chr1	2241	2242	3.28228
chr1	2242	2243	3.00876
chr1	2243	2244	2.73523
chr1	2244	2249	3.00876
chr1	2249	2251	3.28228
chr1	2251	2259	3.5558
chr1	2259	2263	3.28228
chr1	2263	2266	3.00876
chr1	2266	2267	2.46171
chr1	2267	2268	2.18819
chr1	2268	2271	1.91466
chr1	2271	2272	1.36762
chr1	2272	2274	1.91466
chr1	2274	2275	3.00876
chr1	2275	2276	4.92342
chr1	2276	2277	5.74399
chr1	2277	2278	7.65866
chr1	2278	2279	10.3939
chr1	2279	2280	11.7615
chr1	2280	2282	13.1291
chr1	2282	2284	13.4026
chr1	2284	2285	13.6762
chr1	2285	2289	13.9497
chr1	2289	2290	13.6762
chr1	2290	2292	14.4967
chr1	2292	2293	13.9497
chr1	2293	2294	14.4967
chr1	2294	2295	14.7703
chr1	2295	2299	14.4967
chr1	2299	2300	14.7703
chr1	2300	2301	15.8644
chr1	2301	2302	14.7703
chr1	2302	2304	14.2232
chr1	2304	2305	13.9497
chr1	2305	2306	14.2232
chr1	2306	2307	15.0438
chr1	2307	2308	16.4114
chr1	2308	2309	18.3261
chr1	2309	2311	19.1466
chr1	2311	2312	19.4202
chr1	2312	2313	20.2407
chr1	2313	2314	21.3348
chr1	2314	2315	21.0613
chr1	2315	2316	20.5143
chr1	2316	2318	20.2407
chr1	2318	2320	18.3261
chr1	2320	2321	16.6849
chr1	2321	2322	15.0438
chr1	2322	2323	14.4967
chr1	2323	2324	13.9497
chr1	2324	2325	13.1291
chr1	2325	2326	12.3086
chr1	2326	2327	12.035
chr1	2327	2328	11.2145
chr1	2328	2329	11.488
chr1	2329	2330	13.1291
chr1	2330	2331	13.4026
chr1	2331	2333	13.6762
chr1	2333	2334	14.4967
chr1	2334	2335	14.2232
chr1	2335	2336	13.4026
chr1	2336	2337	12.5821
chr1	2337	2339	12.035
chr1	2339	2340	12.3086
chr1	2340	2342	12.035
chr1	2342	2343	11.488
chr1	2343	2344	10.6674
chr1	2344	2345	10.3939
chr1	2345	2347	9.84684
chr1	2347	2349	9.02627
chr1	2349	2350	8.47923
chr1	2350	2351	8.2057
chr1	2351	2352	7.93218
chr1	2352	2354	7.38513
chr1	2354	2355	8.75275
chr1	2355	2356	9.2998
chr1	2356	2357	8.75275
chr1	2357	2358	8.47923
chr1	2358	2359	8.2057
chr1	2359	2360	7.65866
chr1	2360	2361	8.2057
chr1	2361	2362	7.65866
chr1	2362	2369	7.93218
chr1	2369	2370	7.38513
chr1	2370	2371	6.56456
chr1	2371	2372	6.01752
chr1	2372	2373	4.92342
chr1	2373	2374	5.19695
chr1	2374	2376	5.47047
chr1	2376	2377	6.01752
chr1	2377	2378	6.29104
chr1	2378	2382	5.19695
chr1	2382	2383	4.6499
chr1	2383	2390	4.37637
chr1	2390	2392	4.10285
chr1	2392	2394	3.5558
chr1	2394	2396	3.28228
chr1	2396	2398	3.00876
chr1	2398	2400	2.73523
chr1	2400	2405	3.00876
chr1	2405	2406	2.73523
chr1	2406	2407	2.46171
chr1	2407	2408	2.73523
chr1	2408	2409	3.82933
chr1	2409	2411	4.10285
chr1	2411	2412	4.6499
chr1	2412	2413	4.92342
chr1	2413	2417	5.19695
chr1	2417	2418	4.92342
chr1	2418	2419	4.6499
chr1	2419	2420	4.10285
chr1	2420	2427	3.5558
chr1	2427	2429	3.82933
chr1	2429	2430	2.73523
chr1	2430	2432	2.46171
chr1	2432	2433	2.18819
chr1	2433	2434	1.91466
chr1	2434	2439	1.64114
chr1	2439	2440	1.91466
chr1	2440	2441	1.64114
chr1	2441	2442	1.91466
chr1	2442	2447	2.46171
chr1	2447	2450	2.73523
chr1	2450	2454	2.46171
chr1	2454	2457	2.18819
chr1	2457	2461	1.91466
chr1	2461	2464	2.18819
chr1	2464	2469	1.91466
chr1	2469	2470	2.46171
chr1	2470	2471	3.28228
chr1	2471	2472	5.74399
chr1	2472	2473	6.01752
chr1	2473	2475	8.75275
chr1	2475	2476	10.9409
chr1	2476	2479	11.488
chr1	2479	2480	11.2145
chr1	2480	2484	10.6674
chr1	2484	2489	10.3939
chr1	2489	2490	9.84684
chr1	2490	2491	9.57332
chr1	2491	2492	9.84684
chr1	2492	2494	10.3939
chr1	2494	2495	10.1204
chr1	2495	2496	8.75275
chr1	2496	2497	8.2057
chr1	2497	2498	7.65866
chr1	2498	2500	7.38513
chr1	2500	2501	7.11161
chr1	2501	2503	6.56456
chr1	2503	2507	6.29104
chr1	2507	2510	6.01752
chr1	2510	2512	5.47047
chr1	2512	2513	4.37637
chr1	2513	2514	5.19695
chr1	2514	2515	4.10285
chr1	2515	2516	4.6499
chr1	2516	2518	3.28228
chr1	2518	2519	2.73523
chr1	2519	2531	2.46171
chr1	2531	2536	2.18819
chr1	2536	2537	1.91466
chr1	2537	2538	2.18819
chr1	2538	2540	2.46171
chr1	2540	2542	2.18819
chr1	2542	2551	1.91466
chr1	2551	2553	1.64114
chr1	2553	2555	1.36762
chr1	2555	2556	1.91466
chr1	2556	2557	1.36762
chr1	2557	2558	1.64114
chr1	2558	2560	2.18819
chr1	2560	2561	2.46171
chr1	2561	2562	2.73523
chr1	2562	2563	3.00876
chr1	2563	2564	3.28228
chr1	2564	2570	3.00876
chr1	2570	2574	3.28228
chr1	2574	2582	3.5558
chr1	2582	2584	3.28228
chr1	2584	2587	3.00876
chr1	2587	2588	2.73523
chr1	2588	2589	2.46171
chr1	2589	2591	2.18819
chr1	2591	2593	1.91466
chr1	2593	2594	1.64114
chr1	2594	2595	1.36762
chr1	2595	2596	1.09409
chr1	2596	2597	1.64114
chr1	2597	2598	1.91466
chr1	2598	2605	1.36762
chr1	2605	2614	1.09409
chr1	2614	2616	1.36762
chr1	2616	2617	1.09409
chr1	2617	2620	0.82057
chr1	2620	2635	1.09409
chr1	2635	2639	1.36762
chr1	2639	2641	0.82057
chr1	2641	2652	0.547047
chr1	2652	2659	0.273523
chr1	2659	2663	0.0
chr1	2663	2689	0.273523
chr1	2689	2701	0.0
chr1	2701	2723	0.273523
chr1	2723	2743	0.547047
chr1	2743	2749	0.273523
chr1	2749	2775	0.0
chr1	2775	2777	0.547047
chr1	2777	2779	1.36762
chr1	2779	2782	1.64114
chr1	2782	2792	1.91466
chr1	2792	2795	2.18819
chr1	2795	2796	1.91466
chr1	2796	2798	1.36762
chr1	2798	2800	1.09409
chr1	2800	2801	0.82057
chr1	2801	2825	0.547047
chr1	2825	2835	0.273523
chr1	2835	2848	0.0
chr1	2848	2885	0.273523
chr1	2885	2890	0.0
chr1	2890	2891	0.273523
chr1	2891	2909	0.547047
chr1	2909	2929	0.82057
chr1	2929	2933	0.547047
chr1	2933	2972	0.273523
chr1	2972	2976	0.0
chr1	2976	2978	0.273523
chr1	2978	3018	0.547047
chr1	3018	3019	0.273523
chr1	3019	3036	0.0
chr1	3036	3055	0.273523
chr1	3055	3132	0.0
chr1	3132	3135	0.273523
chr1	3135	3152	0.547047
chr1	3152	3157	0.82057
chr1	3157	3172	1.09409
chr1	3172	3175	0.82057
chr1	3175	3176	0.547047
chr1	3176	3183	0.273523
chr1	3183	3218	0.0
chr1	3218	3219	0.273523
chr1	3219	3220	0.82057
chr1	3220	3236	1.09409
chr1	3236	3237	1.36762
chr1	3237	3254	1.64114
chr1	3254	3255	1.36762
chr1	3255	3261	1.09409
chr1	3261	3262	0.82057
chr1	3262	3277	0.273523
chr1	3277	3304	0.0
chr1	3304	3309	0.273523
chr1	3309	3311	0.547047
chr1	3311	3321	0.82057
chr1	3321	3329	1.09409
chr1	3329	3330	1.36762
chr1	3330	3347	1.09409
chr1	3347	3349	0.82057
chr1	3349	3351	0.547047
chr1	3351	3375	0.273523
chr1	3375	3378	0.0
chr1	3378	3398	0.547047
chr1	3398	3401	0.273523
chr1	3401	3439	0.0
chr1	3439	3440	0.273523
chr1	3440	3473	0.547047
chr1	3473	3481	0.273523
chr1	3481	3514	0.0
chr1	3514	3549	0.273523
chr1	3549	3581	0.0
chr1	3581	3586	0.273523
chr1	3586	3608	0.547047
chr1	3608	3627	0.273523
chr1	3627	3631	0.0
chr1	3631	3672	0.273523
chr1	3672	3674	0.0
chr1	3674	3701	0.273523
chr1	3701	3717	0.0
chr1	3717	3740	0.273523
chr1	3740	3741	0.547047
chr1	3741	3808	0.273523
chr1	3808	3811	0.547047
chr1	3811	3815	0.82057
chr1	3815	3824	1.09409
chr1	3824	3827	0.82057
chr1	3827	3832	1.09409
chr1	3832	3838	0.82057
chr1	3838	3839	0.547047
chr1	3839	3844	0.273523
chr1	3844	3850	0.547047
chr1	3850	3855	0.82057
chr1	3855	3856	0.547047
chr1	3856	3871	0.82057
chr1	3871	3874	0.547047
chr1	3874	3880	0.82057
chr1	3880	3887	0.547047
chr1	3887	3907	0.273523
chr1	3907	3908	0.0
chr1	3908	3929	0.273523
chr1	3929	3932	0.0
chr1	3932	3954	0.273523
chr1	3954	3956	0.0
chr1	3956	3985	0.273523
chr1	3985	3993	0.0
chr1	3993	4009	0.273523
chr1	4009	4024	0.547047
chr1	4024	4051	0.273523
chr1	4051	4081	0.0
chr1	4081	4082	0.273523
chr1	4082	4099	0.547047
chr1	4099	4104	0.273523
chr1	4104	4111	0.547047
chr1	4111	4118	0.273523
chr1	4118	4143	0.547047
chr1	4143	4147	0.273523
chr1	4147	4203	0.0
chr1	4203	4232	0.273523
chr1	4232	4294	0.0
chr1	4294	4314	0.273523
chr1	4314	4321	0.0
chr1	4321	4340	0.273523
chr1	4340	4342	0.547047
chr1	4342	4358	0.82057
chr1	4358	4360	0.547047
chr1	4360	4375	0.273523
chr1	4375	4380	0.0
chr1	4380	4381	0.273523
chr1	4381	4388	0.82057
chr1	4388	4402	1.09409
chr1	4402	4404	0.82057
chr1	4404	4423	0.547047
chr1	4423	4431	0.273523
chr1	4431	4433	0.0
chr1	4433	4462	0.273523
chr1	4462	4476	0.547047
chr1	4476	4491	0.273523
chr1	4491	4505	0.547047
chr1	4505	4512	0.273523
chr1	4512	4522	0.0
chr1	4522	4523	0.547047
chr1	4523	4545	1.09409
chr1	4545	4549	1.36762
chr1	4549	4560	1.09409
chr1	4560	4562	0.82057
chr1	4562	4564	0.547047
chr1	4564	4565	0.273523
chr1	4565	4566	0.547047
chr1	4566	4591	0.273523
chr1	4591	4608	0.547047
chr1	4608	4609	0.273523
chr1	4609	4619	0.547047
chr1	4619	4641	0.273523
chr1	4641	4667	0.0
chr1	4667	4681	0.273523
chr1	4681	4695	0.547047
chr1	4695	4724	0.273523
chr1	4724	4780	0.0
chr1	4780	4804	0.273523
chr1	4804	4878	0.0
chr1	4878	4879	0.273523
chr1	4879	4899	0.547047
chr1	4899	4904	0.273523
chr1	4904	4920	0.547047
chr1	4920	4929	0.273523
chr1	4929	4938	0.0
chr1	4938	4967	0.273523
chr1	4967	4978	0.547047
chr1	4978	5003	0.273523
chr1	5003	5099	0.0
chr1	5099	5136	0.273523
chr1	5136	5227	0.0
chr1	5227	5268	0.273523
chr1	5268	5270	0.547047
chr1	5270	5310	0.273523
chr1	5310	5360	0.0
chr1	5360	5398	0.273523
chr1	5398	5481	0.0
chr1	5481	5500	0.273523
chr1	5500	5580	0.0
chr1	5580	5584	0.273523
chr1	5584	5596	0.547047
chr1	5596	5623	0.82057
chr1	5623	5624	1.09409
chr1	5624	5625	0.82057
chr1	5625	5626	0.547047
chr1	5626	5633	0.82057
chr1	5633	5639	1.09409
chr1	5639	5640	0.82057
chr1	5640	5657	1.09409
chr1	5657	5658	0.82057
chr1	5658	5663	0.547047
chr1	5663	5675	0.273523
chr1	5675	5680	0.0
chr1	5680	5683	0.273523
chr1	5683	5701	0.547047
chr1	5701	5719	0.273523
chr1	5719	5723	0.547047
chr1	5723	5737	0.273523
chr1	5737	5810	0.0
chr1	5810	5829	0.273523
chr1	5829	5939	0.0
chr1	5939	5964	0.273523
chr1	5964	5972	0.0
chr1	5972	5990	0.273523
chr1	5990	5995	0.0
chr1	5995	6004	0.273523
chr1	6004	6038	0.547047
chr1	6038	6040	0.273523
chr1	6040	6087	0.0
chr1	6087	6101	0.547047
chr1	6101	6114	0.82057
chr1	6114	6118	0.547047
chr1	6118	6125	0.82057
chr1	6125	6129	1.36762
chr1	6129	6142	1.09409
chr1	6142	6144	0.547047
chr1	6144	6146	0.273523
chr1	6146	6187	0.0
chr1	6187	6223	0.273523
chr1	6223	6230	0.547047
chr1	6230	6251	0.273523
chr1	6251	6292	0.0
chr1	6292	6295	0.273523
chr1	6295	6312	0.547047
chr1	6312	6313	0.273523
chr1	6313	6316	0.547047
chr1	6316	6325	0.82057
chr1	6325	6333	0.547047
chr1	6333	6343	0.273523
chr1	6343	6364	0.0
chr1	6364	6384	0.273523
chr1	6384	6394	1.09409
chr1	6394	6403	1.36762
chr1	6403	6408	1.09409
chr1	6408	6410	0.82057
chr1	6410	6426	0.547047
chr1	6426	6437	0.273523
chr1	6437	6566	0.0
chr1	6566	6610	0.273523
chr1	6610	6664	0.0
chr1	6664	6679	0.273523
chr1	6679	6691	0.547047
chr1	6691	6704	0.273523
chr1	6704	6716	0.547047
chr1	6716	6721	1.09409
chr1	6721	6734	0.82057
chr1	6734	6737	0.547047
chr1	6737	6738	0.273523
chr1	6738	6763	0.0
chr1	6763	6803	0.273523
chr1	6803	6817	0.0
chr1	6817	6860	0.273523
chr1	6860	6871	0.0
chr1	6871	6879	0.273523
chr1	6879	6898	0.547047
chr1	6898	6899	0.273523
chr1	6899	6901	0.0
chr1	6901	6944	0.547047
chr1	6944	6967	0.0
chr1	6967	7008	0.273523
chr1	7008	7009	0.547047
chr1	7009	7050	0.273523
chr1	7050	7052	0.0
chr1	7052	7092	0.273523
chr1	7092	7127	0.0
chr1	7127	7157	0.273523
chr1	7157	7252	0.0
chr1	7252	7265	0.273523
chr1	7265	7267	0.547047
chr1	7267	7268	0.82057
chr1	7268	7275	1.09409
chr1	7275	7282	0.82057
chr1	7282	7285	1.09409
chr1	7285	7298	0.82057
chr1	7298	7299	0.547047
chr1	7299	7325	0.273523
chr1	7325	7411	0.0
chr1	7411	7446	0.547047
chr1	7446	7454	0.82057
chr1	7454	7478	0.273523
chr1	7478	7481	0.547047
chr1	7481	7483	0.82057
chr1	7483	7520	0.547047
chr1	7520	7523	0.273523
chr1	7523	7533	0.0
chr1	7533	7551	0.273523
chr1	7551	7560	0.547047
chr1	7560	7576	1.09409
chr1	7576	7580	0.82057
chr1	7580	7582	1.09409
chr1	7582	7590	0.82057
chr1	7590	7602	0.547047
chr1	7602	7612	0.273523
chr1	7612	7623	0.547047
chr1	7623	7634	0.273523
chr1	7634	7642	0.0
chr1	7642	7685	0.273523
chr1	7685	7700	0.0
chr1	7700	7728	0.273523
chr1	7728	7734	0.0
chr1	7734	7777	0.273523
chr1	7777	7841	0.0
chr1	7841	7849	0.273523
chr1	7849	7859	0.547047
chr1	7859	7875	0.82057
chr1	7875	7882	0.547047
chr1	7882	7901	0.273523
chr1	7901	7905	0.0
chr1	7905	7936	0.273523
chr1	7936	7948	0.547047
chr1	7948	7957	0.273523
chr1	7957	8054	0.0
chr1	8054	8062	0.273523
chr1	8062	8064	0.547047
chr1	8064	8075	0.82057
chr1	8075	8092	1.09409
chr1	8092	8093	1.36762
chr1	8093	8105	1.09409
chr1	8105	8106	0.82057
chr1	8106	8118	0.547047
chr1	8118	8124	0.273523
chr1	8124	8127	0.547047
chr1	8127	8131	1.09409
chr1	8131	8153	1.36762
chr1	8153	8155	1.09409
chr1	8155	8156	0.82057
chr1	8156	8166	0.547047
chr1	8166	8170	0.273523
chr1	8170	8256	0.0
chr1	8256	8264	0.273523
chr1	8264	8286	0.547047
chr1	8286	8289	0.273523
chr1	8289	8307	0.0
chr1	8307	8323	0.273523
chr1	8323	8331	0.547047
chr1	8331	8366	0.273523
chr1	8366	8387	0.0
chr1	8387	8414	0.273523
chr1	8414	8422	0.0
chr1	8422	8426	0.273523
chr1	8426	8427	0.547047
chr1	8427	8428	0.82057
chr1	8428	8429	1.64114
chr1	8429	8448	1.91466
chr1	8448	8449	1.64114
chr1	8449	8450	1.36762
chr1	8450	8454	0.547047
chr1	8454	8458	0.273523
chr1	8458	8579	0.0
chr1	8579	8580	0.273523
chr1	8580	8581	0.547047
chr1	8581	8586	0.82057
chr1	8586	8591	1.09409
chr1	8591	8592	1.36762
chr1	8592	8602	1.64114
chr1	8602	8609	1.36762
chr1	8609	8610	1.64114
chr1	8610	8629	1.36762
chr1	8629	8631	1.09409
chr1	8631	8632	0.82057
chr1	8632	8633	0.273523
chr1	8633	8652	0.547047
chr1	8652	8653	0.273523
chr1	8653	8665	0.547047
chr1	8665	8684	0.82057
chr1	8684	8686	0.547047
chr1	8686	8691	0.273523
chr1	8691	8747	0.0
chr1	8747	8758	0.273523
chr1	8758	8759	0.547047
chr1	8759	8765	0.82057
chr1	8765	8779	0.547047
chr1	8779	8784	0.273523
chr1	8784	8793	0.0
chr1	8793	8804	0.273523
chr1	8804	8811	0.547047
chr1	8811	8832	0.273523
chr1	8832	8836	0.0
chr1	8836	8837	0.82057
chr1	8837	8840	1.36762
chr1	8840	8842	1.64114
chr1	8842	8844	1.91466
chr1	8844	8854	2.18819
chr1	8854	8858	2.46171
chr1	8858	8862	2.18819
chr1	8862	8871	1.91466
chr1	8871	8873	1.64114
chr1	8873	8875	1.36762
chr1	8875	8879	1.09409
chr1	8879	8885	0.82057
chr1	8885	8896	0.547047
chr1	8896	8920	0.273523
chr1	8920	9001	0.0
chr1	9001	9003	0.273523
chr1	9003	9004	0.547047
chr1	9004	9028	0.82057
chr1	9028	9029	0.547047
chr1	9029	9031	0.273523
chr1	9031	9038	0.547047
chr1	9038	9047	0.82057
[truncated: 1,094 more rows]
