# Supplementary material for: Structural modularity of the XIST ribonucleoprotein complex
Source: Nat Commun. 2020 Dec 2;11:6163. doi: 10.1038/s41467-020-20040-3 (PMC7710737; doi:10.1038/s41467-020-20040-3)
Supplement: Supplementary file 6 — Source Data [file 41467_2020_20040_MOESM6_ESM.zip › sourcedata/fig2efgi/K562_DDX3X_1_neg_XIST_1_hsXIST.bedgraph]

chr1	0	42	0.0
chr1	42	44	0.356369
chr1	44	46	0.712737
chr1	46	68	1.06911
chr1	68	70	0.712737
chr1	70	71	1.06911
chr1	71	79	1.42547
chr1	79	91	0.712737
chr1	91	109	0.356369
chr1	109	113	0.0
chr1	113	116	0.356369
chr1	116	121	0.712737
chr1	121	122	1.06911
chr1	122	131	1.42547
chr1	131	134	1.78184
chr1	134	146	1.42547
chr1	146	158	1.06911
chr1	158	160	0.712737
chr1	160	169	0.356369
chr1	169	199	0.0
chr1	199	200	0.356369
chr1	200	226	0.712737
chr1	226	234	0.356369
chr1	234	240	0.0
chr1	240	260	0.356369
chr1	260	276	0.712737
chr1	276	282	0.356369
chr1	282	288	1.06911
chr1	288	297	0.712737
chr1	297	310	1.06911
chr1	310	315	1.42547
chr1	315	318	0.712737
chr1	318	342	0.356369
chr1	342	348	0.712737
chr1	348	364	0.356369
chr1	364	365	0.0
chr1	365	368	0.356369
chr1	368	369	0.712737
chr1	369	381	1.06911
chr1	381	402	1.42547
chr1	402	403	1.06911
chr1	403	411	0.712737
chr1	411	413	1.42547
chr1	413	419	1.78184
chr1	419	420	1.42547
chr1	420	427	1.78184
chr1	427	445	1.42547
chr1	445	447	1.06911
chr1	447	449	0.712737
chr1	449	451	0.0
chr1	451	454	0.356369
chr1	454	474	1.78184
chr1	474	479	1.42547
chr1	479	484	0.712737
chr1	484	487	0.356369
chr1	487	496	0.0
chr1	496	497	1.78184
chr1	497	500	2.13821
chr1	500	525	2.49458
chr1	525	531	1.42547
chr1	531	534	1.06911
chr1	534	535	0.356369
chr1	535	605	0.0
chr1	605	606	0.712737
chr1	606	631	1.06911
chr1	631	632	0.712737
chr1	632	643	0.356369
chr1	643	651	0.0
chr1	651	672	1.42547
chr1	672	674	1.06911
chr1	674	679	0.712737
chr1	679	680	0.356369
chr1	680	696	0.0
chr1	696	726	1.06911
chr1	726	732	0.712737
chr1	732	734	0.356369
chr1	734	772	0.0
chr1	772	787	0.356369
chr1	787	797	0.712737
chr1	797	808	1.06911
chr1	808	810	0.712737
chr1	810	815	0.356369
chr1	815	823	0.0
chr1	823	824	0.712737
chr1	824	825	1.42547
chr1	825	848	1.78184
chr1	848	855	2.13821
chr1	855	861	2.49458
chr1	861	862	1.78184
chr1	862	863	1.06911
chr1	863	869	0.712737
chr1	869	877	1.42547
chr1	877	878	1.06911
chr1	878	891	1.42547
chr1	891	907	1.06911
chr1	907	915	0.356369
chr1	915	922	0.0
chr1	922	925	0.356369
chr1	925	939	0.712737
chr1	939	957	1.06911
chr1	957	974	0.356369
chr1	974	981	1.06911
chr1	981	983	1.42547
chr1	983	984	1.78184
chr1	984	985	2.13821
chr1	985	990	3.20732
chr1	990	993	3.56369
chr1	993	995	3.92006
chr1	995	1005	4.63279
chr1	1005	1008	4.98916
chr1	1008	1012	5.34553
chr1	1012	1014	4.63279
chr1	1014	1016	4.98916
chr1	1016	1019	5.34553
chr1	1019	1021	4.98916
chr1	1021	1023	3.92006
chr1	1023	1025	3.56369
chr1	1025	1029	3.20732
chr1	1029	1031	2.85095
chr1	1031	1033	2.49458
chr1	1033	1038	1.78184
chr1	1038	1039	2.13821
chr1	1039	1041	1.78184
chr1	1041	1046	2.13821
chr1	1046	1050	1.78184
chr1	1050	1052	2.13821
chr1	1052	1054	1.78184
chr1	1054	1058	1.42547
chr1	1058	1059	1.06911
chr1	1059	1070	0.712737
chr1	1070	1072	0.356369
chr1	1072	1074	0.712737
chr1	1074	1077	1.06911
chr1	1077	1081	0.712737
chr1	1081	1098	1.06911
chr1	1098	1101	0.712737
chr1	1101	1110	1.42547
chr1	1110	1119	1.06911
chr1	1119	1132	0.712737
chr1	1132	1133	0.0
chr1	1133	1152	0.356369
chr1	1152	1163	0.712737
chr1	1163	1165	1.06911
chr1	1165	1171	1.42547
chr1	1171	1177	1.06911
chr1	1177	1180	0.712737
chr1	1180	1189	1.06911
chr1	1189	1190	1.42547
chr1	1190	1200	1.78184
chr1	1200	1203	1.42547
chr1	1203	1206	1.78184
chr1	1206	1212	2.49458
chr1	1212	1216	2.85095
chr1	1216	1218	2.13821
chr1	1218	1220	2.49458
chr1	1220	1221	2.85095
chr1	1221	1223	3.20732
chr1	1223	1228	3.56369
chr1	1228	1231	3.20732
chr1	1231	1237	3.56369
chr1	1237	1239	3.20732
chr1	1239	1242	2.85095
chr1	1242	1244	3.20732
chr1	1244	1246	2.85095
chr1	1246	1250	3.56369
chr1	1250	1256	3.92006
chr1	1256	1258	3.56369
chr1	1258	1259	3.20732
chr1	1259	1261	2.85095
chr1	1261	1267	2.49458
chr1	1267	1271	1.78184
chr1	1271	1272	2.13821
chr1	1272	1279	2.49458
chr1	1279	1280	2.13821
chr1	1280	1283	1.78184
chr1	1283	1284	2.13821
chr1	1284	1286	1.42547
chr1	1286	1287	1.06911
chr1	1287	1289	1.78184
chr1	1289	1294	2.13821
chr1	1294	1301	1.78184
chr1	1301	1310	2.13821
chr1	1310	1315	1.78184
chr1	1315	1320	2.13821
chr1	1320	1323	1.78184
chr1	1323	1326	2.49458
chr1	1326	1327	1.42547
chr1	1327	1332	1.78184
chr1	1332	1334	2.13821
chr1	1334	1338	2.49458
chr1	1338	1339	2.85095
chr1	1339	1344	2.49458
chr1	1344	1347	2.85095
chr1	1347	1352	3.56369
chr1	1352	1353	3.20732
chr1	1353	1354	3.56369
chr1	1354	1360	3.20732
chr1	1360	1361	3.56369
chr1	1361	1364	3.20732
chr1	1364	1370	2.85095
chr1	1370	1371	2.49458
chr1	1371	1376	2.13821
chr1	1376	1379	1.78184
chr1	1379	1382	2.13821
chr1	1382	1383	1.78184
chr1	1383	1385	1.42547
chr1	1385	1389	1.06911
chr1	1389	1391	0.712737
chr1	1391	1398	1.06911
chr1	1398	1416	0.712737
chr1	1416	1421	0.356369
chr1	1421	1427	0.0
chr1	1427	1428	0.356369
chr1	1428	1439	0.712737
chr1	1439	1440	1.06911
chr1	1440	1444	1.42547
chr1	1444	1448	2.13821
chr1	1448	1449	2.85095
chr1	1449	1450	2.49458
chr1	1450	1451	2.85095
chr1	1451	1453	3.56369
chr1	1453	1458	3.20732
chr1	1458	1461	2.85095
chr1	1461	1464	3.56369
chr1	1464	1471	3.20732
chr1	1471	1485	2.49458
chr1	1485	1487	2.13821
chr1	1487	1488	1.78184
chr1	1488	1489	1.42547
chr1	1489	1490	0.356369
chr1	1490	1500	0.0
chr1	1500	1501	0.356369
chr1	1501	1513	1.06911
chr1	1513	1521	1.42547
chr1	1521	1539	1.06911
chr1	1539	1547	0.356369
chr1	1547	1551	0.712737
chr1	1551	1557	0.356369
chr1	1557	1558	1.06911
chr1	1558	1570	1.42547
chr1	1570	1577	1.06911
chr1	1577	1587	1.42547
chr1	1587	1592	1.78184
chr1	1592	1595	2.49458
chr1	1595	1603	1.42547
chr1	1603	1606	1.78184
chr1	1606	1608	2.85095
chr1	1608	1611	3.56369
chr1	1611	1613	3.92006
chr1	1613	1615	4.27642
chr1	1615	1625	3.92006
chr1	1625	1630	3.56369
chr1	1630	1635	2.85095
chr1	1635	1636	3.20732
chr1	1636	1638	3.56369
chr1	1638	1640	3.92006
chr1	1640	1643	3.56369
chr1	1643	1646	2.49458
chr1	1646	1649	1.78184
chr1	1649	1662	1.42547
chr1	1662	1671	1.06911
chr1	1671	1672	0.712737
chr1	1672	1674	0.356369
chr1	1674	1678	0.712737
chr1	1678	1692	1.06911
chr1	1692	1695	1.42547
chr1	1695	1699	1.78184
chr1	1699	1702	2.49458
chr1	1702	1703	2.13821
chr1	1703	1707	1.78184
chr1	1707	1730	1.42547
chr1	1730	1733	1.06911
chr1	1733	1737	0.712737
chr1	1737	1760	0.0
chr1	1760	1761	0.356369
chr1	1761	1765	0.712737
chr1	1765	1772	1.06911
chr1	1772	1776	1.42547
chr1	1776	1789	1.78184
chr1	1789	1794	2.13821
chr1	1794	1797	2.49458
chr1	1797	1799	2.85095
chr1	1799	1802	2.49458
chr1	1802	1808	2.13821
chr1	1808	1809	1.78184
chr1	1809	1814	1.42547
chr1	1814	1816	1.06911
chr1	1816	1818	1.42547
chr1	1818	1820	1.78184
chr1	1820	1821	2.13821
chr1	1821	1828	1.78184
chr1	1828	1830	2.13821
chr1	1830	1831	1.42547
chr1	1831	1832	1.78184
chr1	1832	1838	2.13821
chr1	1838	1842	1.78184
chr1	1842	1853	1.42547
chr1	1853	1858	1.06911
chr1	1858	1864	0.712737
chr1	1864	1869	1.06911
chr1	1869	1870	0.712737
chr1	1870	1873	1.06911
chr1	1873	1897	2.13821
chr1	1897	1898	1.78184
chr1	1898	1902	2.13821
chr1	1902	1904	1.42547
chr1	1904	1907	1.78184
chr1	1907	1908	1.42547
chr1	1908	1910	2.13821
chr1	1910	1917	1.42547
chr1	1917	1922	1.78184
chr1	1922	1931	2.13821
chr1	1931	1936	2.49458
chr1	1936	1941	2.13821
chr1	1941	1942	1.78184
chr1	1942	1946	1.42547
chr1	1946	1947	1.06911
chr1	1947	1954	1.42547
chr1	1954	1960	1.06911
chr1	1960	1969	0.712737
chr1	1969	1983	0.356369
chr1	1983	2135	0.0
chr1	2135	2137	0.712737
chr1	2137	2139	1.06911
chr1	2139	2142	1.42547
chr1	2142	2148	1.78184
chr1	2148	2168	2.13821
chr1	2168	2169	2.49458
chr1	2169	2171	2.13821
chr1	2171	2172	1.42547
chr1	2172	2174	1.06911
chr1	2174	2186	0.712737
chr1	2186	2187	0.356369
chr1	2187	2190	0.712737
chr1	2190	2206	1.06911
chr1	2206	2215	0.712737
chr1	2215	2222	1.06911
chr1	2222	2223	1.42547
chr1	2223	2228	1.06911
chr1	2228	2239	0.712737
chr1	2239	2253	1.06911
chr1	2253	2260	0.712737
chr1	2260	2270	0.356369
chr1	2270	2272	0.0
chr1	2272	2274	0.356369
chr1	2274	2278	1.06911
chr1	2278	2279	1.42547
chr1	2279	2303	1.78184
chr1	2303	2304	1.42547
chr1	2304	2309	1.78184
chr1	2309	2310	2.13821
chr1	2310	2311	1.78184
chr1	2311	2315	1.42547
chr1	2315	2318	1.06911
chr1	2318	2328	0.712737
chr1	2328	2331	0.356369
chr1	2331	2345	0.0
chr1	2345	2349	0.356369
chr1	2349	2359	0.712737
chr1	2359	2383	1.06911
chr1	2383	2386	0.712737
chr1	2386	2390	0.356369
chr1	2390	2412	0.0
chr1	2412	2443	0.356369
chr1	2443	2450	0.712737
chr1	2450	2469	0.356369
chr1	2469	2476	0.712737
chr1	2476	2488	0.356369
chr1	2488	2495	0.712737
chr1	2495	2513	0.356369
chr1	2513	2516	0.712737
chr1	2516	2523	0.356369
chr1	2523	2537	0.712737
chr1	2537	2551	1.42547
chr1	2551	2557	1.06911
chr1	2557	2561	1.78184
chr1	2561	2570	1.42547
chr1	2570	2571	1.78184
chr1	2571	2574	2.13821
chr1	2574	2576	1.42547
chr1	2576	2591	1.78184
chr1	2591	2595	1.42547
chr1	2595	2596	1.06911
chr1	2596	2600	1.42547
chr1	2600	2608	1.06911
chr1	2608	2614	0.712737
chr1	2614	2628	0.356369
chr1	2628	2629	0.712737
chr1	2629	2634	1.06911
chr1	2634	2665	0.712737
chr1	2665	2666	0.356369
chr1	2666	2668	0.0
chr1	2668	2702	0.356369
chr1	2702	2720	0.0
chr1	2720	2722	0.356369
chr1	2722	2753	0.712737
chr1	2753	2756	0.356369
chr1	2756	2782	0.0
chr1	2782	2805	0.356369
chr1	2805	2838	0.0
chr1	2838	2871	0.356369
chr1	2871	2924	0.0
chr1	2924	2931	0.356369
chr1	2931	2932	0.712737
chr1	2932	2936	2.49458
chr1	2936	2955	2.85095
chr1	2955	2959	2.49458
chr1	2959	2962	2.13821
chr1	2962	2969	1.42547
chr1	2969	3037	0.0
chr1	3037	3053	0.356369
chr1	3053	3059	0.712737
chr1	3059	3075	1.06911
chr1	3075	3081	0.712737
chr1	3081	3089	0.356369
chr1	3089	3090	0.712737
chr1	3090	3126	0.356369
chr1	3126	3147	0.0
chr1	3147	3161	0.356369
chr1	3161	3178	0.712737
chr1	3178	3180	0.356369
chr1	3180	3193	0.712737
chr1	3193	3198	1.06911
chr1	3198	3214	0.712737
chr1	3214	3221	0.356369
chr1	3221	3225	0.712737
chr1	3225	3260	0.356369
chr1	3260	3265	0.0
chr1	3265	3289	0.356369
chr1	3289	3303	0.712737
chr1	3303	3306	0.356369
chr1	3306	3309	0.712737
chr1	3309	3310	1.06911
chr1	3310	3311	1.42547
chr1	3311	3316	1.78184
chr1	3316	3323	2.13821
chr1	3323	3327	2.49458
chr1	3327	3329	1.78184
chr1	3329	3330	1.06911
chr1	3330	3332	1.42547
chr1	3332	3338	1.78184
chr1	3338	3341	1.42547
chr1	3341	3350	1.06911
chr1	3350	3358	0.712737
chr1	3358	3359	1.06911
chr1	3359	3367	1.42547
chr1	3367	3370	1.06911
chr1	3370	3396	0.712737
chr1	3396	3411	0.0
chr1	3411	3413	0.712737
chr1	3413	3448	1.42547
chr1	3448	3451	0.712737
chr1	3451	3453	0.356369
chr1	3453	3471	0.712737
chr1	3471	3472	1.06911
chr1	3472	3475	1.42547
chr1	3475	3482	1.06911
chr1	3482	3491	1.42547
chr1	3491	3494	1.06911
chr1	3494	3509	1.42547
chr1	3509	3510	1.06911
chr1	3510	3513	0.712737
chr1	3513	3515	0.356369
chr1	3515	3519	0.0
chr1	3519	3521	0.356369
chr1	3521	3540	0.712737
chr1	3540	3559	0.356369
chr1	3559	3575	0.0
chr1	3575	3590	0.356369
chr1	3590	3613	0.712737
chr1	3613	3627	0.356369
chr1	3627	3681	0.0
chr1	3681	3702	0.356369
chr1	3702	3706	0.712737
chr1	3706	3711	1.06911
chr1	3711	3718	1.42547
chr1	3718	3723	1.06911
chr1	3723	3730	0.712737
chr1	3730	3737	0.356369
chr1	3737	3749	0.712737
chr1	3749	3752	0.356369
chr1	3752	3759	0.712737
chr1	3759	3779	0.356369
chr1	3779	3795	0.0
chr1	3795	3807	0.356369
chr1	3807	3809	0.712737
chr1	3809	3819	1.06911
chr1	3819	3825	1.42547
chr1	3825	3845	1.06911
chr1	3845	3847	0.712737
chr1	3847	3855	0.356369
chr1	3855	3856	0.712737
chr1	3856	3860	0.356369
chr1	3860	3882	0.712737
chr1	3882	3883	1.06911
chr1	3883	3897	0.712737
chr1	3897	3908	0.356369
chr1	3908	3911	0.712737
chr1	3911	3915	1.06911
chr1	3915	3916	0.712737
chr1	3916	3936	1.06911
chr1	3936	3937	1.42547
chr1	3937	3942	1.06911
chr1	3942	3946	1.42547
chr1	3946	3949	1.06911
chr1	3949	3955	0.712737
chr1	3955	3965	1.06911
chr1	3965	3974	1.42547
chr1	3974	3980	0.712737
chr1	3980	3993	0.356369
chr1	3993	4004	0.712737
chr1	4004	4025	0.356369
chr1	4025	4054	0.712737
chr1	4054	4057	1.42547
chr1	4057	4069	1.06911
chr1	4069	4075	0.712737
chr1	4075	4082	1.06911
chr1	4082	4083	1.42547
chr1	4083	4084	1.78184
chr1	4084	4092	2.13821
chr1	4092	4113	1.42547
chr1	4113	4120	1.06911
chr1	4120	4121	0.712737
chr1	4121	4162	0.0
chr1	4162	4188	0.356369
chr1	4188	4196	0.712737
chr1	4196	4223	0.356369
chr1	4223	4226	0.712737
chr1	4226	4244	0.356369
chr1	4244	4255	0.0
chr1	4255	4286	0.356369
chr1	4286	4326	0.0
chr1	4326	4328	0.356369
chr1	4328	4357	0.712737
chr1	4357	4364	0.356369
chr1	4364	4365	0.0
chr1	4365	4380	0.356369
chr1	4380	4381	0.712737
chr1	4381	4382	1.06911
chr1	4382	4383	1.42547
chr1	4383	4385	1.78184
chr1	4385	4391	2.13821
chr1	4391	4397	2.49458
chr1	4397	4402	2.85095
chr1	4402	4411	2.49458
chr1	4411	4419	2.13821
chr1	4419	4420	1.78184
chr1	4420	4421	1.42547
chr1	4421	4423	1.06911
chr1	4423	4424	0.712737
chr1	4424	4428	1.06911
chr1	4428	4429	1.42547
chr1	4429	4432	1.06911
chr1	4432	4450	0.712737
chr1	4450	4454	0.356369
chr1	4454	4476	0.0
chr1	4476	4477	0.356369
chr1	4477	4478	0.712737
chr1	4478	4497	1.06911
chr1	4497	4514	0.712737
chr1	4514	4515	0.356369
chr1	4515	4522	0.0
chr1	4522	4523	0.712737
chr1	4523	4525	1.42547
chr1	4525	4527	1.78184
chr1	4527	4529	2.13821
chr1	4529	4538	2.49458
chr1	4538	4559	3.20732
chr1	4559	4560	2.85095
chr1	4560	4561	2.13821
chr1	4561	4563	1.78184
chr1	4563	4564	1.06911
chr1	4564	4575	0.712737
chr1	4575	4577	0.356369
chr1	4577	4618	0.0
chr1	4618	4656	0.356369
chr1	4656	4660	0.0
chr1	4660	4661	0.356369
chr1	4661	4672	0.712737
chr1	4672	4683	1.42547
chr1	4683	4693	1.06911
chr1	4693	4699	1.42547
chr1	4699	4700	1.78184
chr1	4700	4708	1.42547
chr1	4708	4710	1.06911
chr1	4710	4717	0.712737
chr1	4717	4718	1.06911
chr1	4718	4730	1.42547
chr1	4730	4731	1.78184
chr1	4731	4736	1.42547
chr1	4736	4745	1.06911
chr1	4745	4749	1.42547
chr1	4749	4751	1.78184
chr1	4751	4754	1.42547
chr1	4754	4764	1.06911
chr1	4764	4767	1.42547
chr1	4767	4768	1.06911
chr1	4768	4776	0.712737
chr1	4776	4786	1.06911
chr1	4786	4801	0.712737
chr1	4801	4807	0.356369
chr1	4807	4812	0.0
chr1	4812	4813	0.356369
chr1	4813	4843	0.712737
chr1	4843	4850	1.06911
chr1	4850	4872	0.356369
chr1	4872	4876	0.712737
chr1	4876	4879	0.356369
chr1	4879	4910	0.712737
chr1	4910	4934	0.356369
chr1	4934	4943	0.712737
chr1	4943	4965	0.356369
chr1	4965	4966	0.712737
chr1	4966	4970	1.06911
chr1	4970	4971	1.42547
chr1	4971	5003	1.06911
chr1	5003	5004	0.712737
chr1	5004	5018	0.0
chr1	5018	5026	0.356369
chr1	5026	5045	0.712737
chr1	5045	5056	1.06911
chr1	5056	5064	0.712737
chr1	5064	5068	0.356369
chr1	5068	5083	0.712737
chr1	5083	5106	0.356369
chr1	5106	5114	0.0
chr1	5114	5117	0.356369
chr1	5117	5138	0.712737
chr1	5138	5139	1.06911
chr1	5139	5152	1.42547
chr1	5152	5154	1.06911
chr1	5154	5175	0.712737
chr1	5175	5177	0.356369
chr1	5177	5188	0.0
chr1	5188	5207	0.356369
chr1	5207	5225	0.0
chr1	5225	5263	0.356369
chr1	5263	5277	0.0
chr1	5277	5287	0.356369
chr1	5287	5290	0.712737
chr1	5290	5309	1.06911
chr1	5309	5325	0.712737
chr1	5325	5326	0.356369
chr1	5326	5353	0.0
chr1	5353	5381	0.356369
chr1	5381	5382	0.712737
chr1	5382	5390	1.06911
chr1	5390	5414	0.712737
chr1	5414	5419	0.356369
chr1	5419	5476	0.0
chr1	5476	5481	0.356369
chr1	5481	5483	0.712737
chr1	5483	5485	1.06911
chr1	5485	5505	1.42547
chr1	5505	5511	1.78184
chr1	5511	5514	1.42547
chr1	5514	5520	1.78184
chr1	5520	5521	1.42547
chr1	5521	5538	1.06911
chr1	5538	5543	0.712737
chr1	5543	5551	0.356369
chr1	5551	5557	0.0
chr1	5557	5579	0.356369
chr1	5579	5595	0.712737
chr1	5595	5611	0.356369
chr1	5611	5617	0.712737
chr1	5617	5649	0.356369
chr1	5649	5656	0.0
chr1	5656	5657	0.356369
chr1	5657	5691	0.712737
chr1	5691	5692	1.06911
chr1	5692	5728	0.356369
chr1	5728	5739	0.0
chr1	5739	5755	0.356369
chr1	5755	5760	0.712737
chr1	5760	5776	1.06911
chr1	5776	5781	0.712737
chr1	5781	5793	1.06911
chr1	5793	5797	0.712737
chr1	5797	5804	0.356369
chr1	5804	5809	0.712737
chr1	5809	5810	1.42547
chr1	5810	5818	1.78184
chr1	5818	5821	1.42547
chr1	5821	5831	1.78184
chr1	5831	5833	1.42547
chr1	5833	5843	1.78184
chr1	5843	5847	1.42547
chr1	5847	5849	0.712737
chr1	5849	5850	1.06911
chr1	5850	5869	0.712737
chr1	5869	5878	0.356369
chr1	5878	5885	0.712737
chr1	5885	5887	1.06911
chr1	5887	5896	0.712737
chr1	5896	5903	0.356369
chr1	5903	5923	0.712737
chr1	5923	5940	0.356369
chr1	5940	5941	0.712737
chr1	5941	5972	0.356369
chr1	5972	5975	0.712737
chr1	5975	5978	1.06911
chr1	5978	5986	0.712737
chr1	5986	5996	1.06911
chr1	5996	6013	1.42547
chr1	6013	6024	1.06911
chr1	6024	6028	0.712737
chr1	6028	6033	1.06911
chr1	6033	6066	0.712737
chr1	6066	6076	0.356369
chr1	6076	6086	0.0
chr1	6086	6107	0.356369
chr1	6107	6121	0.712737
chr1	6121	6125	0.356369
chr1	6125	6127	1.42547
chr1	6127	6131	1.78184
chr1	6131	6142	2.13821
chr1	6142	6145	1.42547
chr1	6145	6150	1.06911
chr1	6150	6152	0.712737
chr1	6152	6157	1.06911
chr1	6157	6162	0.712737
chr1	6162	6173	0.356369
chr1	6173	6179	0.0
chr1	6179	6182	0.356369
chr1	6182	6188	0.712737
chr1	6188	6189	1.06911
chr1	6189	6214	1.42547
chr1	6214	6217	1.78184
chr1	6217	6218	1.42547
chr1	6218	6220	1.78184
chr1	6220	6226	1.42547
chr1	6226	6227	1.06911
chr1	6227	6238	0.712737
chr1	6238	6245	1.06911
chr1	6245	6246	1.42547
chr1	6246	6251	1.78184
chr1	6251	6255	1.42547
chr1	6255	6264	1.06911
chr1	6264	6271	0.712737
chr1	6271	6283	0.356369
chr1	6283	6298	0.0
chr1	6298	6305	0.356369
chr1	6305	6316	1.06911
chr1	6316	6329	1.42547
chr1	6329	6330	1.06911
chr1	6330	6336	1.78184
chr1	6336	6340	1.42547
chr1	6340	6342	1.78184
chr1	6342	6343	2.13821
chr1	6343	6354	1.78184
chr1	6354	6359	1.42547
chr1	6359	6362	1.06911
chr1	6362	6367	1.42547
chr1	6367	6368	1.06911
chr1	6368	6370	0.712737
chr1	6370	6372	1.06911
chr1	6372	6387	0.712737
chr1	6387	6397	0.356369
chr1	6397	6414	0.0
chr1	6414	6433	0.356369
chr1	6433	6448	0.712737
chr1	6448	6467	0.356369
chr1	6467	6536	0.0
chr1	6536	6574	0.356369
chr1	6574	6591	0.0
chr1	6591	6592	0.356369
chr1	6592	6595	0.712737
chr1	6595	6610	1.06911
chr1	6610	6612	1.42547
chr1	6612	6613	1.06911
chr1	6613	6617	0.712737
chr1	6617	6640	0.356369
chr1	6640	6689	0.0
chr1	6689	6711	0.356369
chr1	6711	6716	0.0
chr1	6716	6736	0.712737
chr1	6736	6737	0.356369
chr1	6737	6744	0.0
chr1	6744	6766	0.712737
chr1	6766	6769	1.06911
chr1	6769	6782	0.712737
chr1	6782	6787	0.356369
chr1	6787	6818	0.0
chr1	6818	6856	0.356369
chr1	6856	6864	0.0
chr1	6864	6881	0.356369
chr1	6881	6901	0.712737
chr1	6901	6916	0.356369
chr1	6916	6940	0.0
chr1	6940	6956	0.356369
chr1	6956	6978	0.712737
chr1	6978	6982	0.356369
chr1	6982	6991	0.0
chr1	6991	6993	0.356369
chr1	6993	7019	0.712737
chr1	7019	7020	1.06911
chr1	7020	7029	1.42547
chr1	7029	7030	1.06911
chr1	7030	7048	0.712737
chr1	7048	7050	0.356369
chr1	7050	7084	1.06911
chr1	7084	7087	0.712737
chr1	7087	7089	0.356369
chr1	7089	7096	0.0
chr1	7096	7127	0.356369
chr1	7127	7134	0.712737
chr1	7134	7159	0.356369
chr1	7159	7160	0.712737
chr1	7160	7165	1.06911
chr1	7165	7189	0.712737
chr1	7189	7197	1.06911
chr1	7197	7198	0.712737
chr1	7198	7202	0.356369
chr1	7202	7211	0.712737
chr1	7211	7227	1.42547
chr1	7227	7230	1.06911
chr1	7230	7237	1.42547
chr1	7237	7247	1.06911
chr1	7247	7249	0.712737
chr1	7249	7250	0.356369
chr1	7250	7261	0.712737
chr1	7261	7288	0.356369
chr1	7288	7296	0.0
chr1	7296	7316	0.356369
chr1	7316	7321	0.712737
chr1	7321	7334	1.06911
chr1	7334	7350	0.712737
chr1	7350	7359	0.356369
chr1	7359	7477	0.0
chr1	7477	7478	0.356369
chr1	7478	7480	0.712737
chr1	7480	7503	1.06911
chr1	7503	7515	0.712737
chr1	7515	7516	0.356369
chr1	7516	7557	0.0
chr1	7557	7573	0.356369
chr1	7573	7594	0.712737
chr1	7594	7610	0.356369
chr1	7610	7635	0.0
chr1	7635	7663	0.356369
chr1	7663	7698	0.0
chr1	7698	7702	0.356369
chr1	7702	7736	1.42547
chr1	7736	7740	1.06911
chr1	7740	7799	0.0
chr1	7799	7808	0.356369
chr1	7808	7826	0.712737
chr1	7826	7835	1.06911
chr1	7835	7837	1.42547
chr1	7837	7842	1.06911
chr1	7842	7846	1.42547
chr1	7846	7854	1.06911
chr1	7854	7869	0.712737
chr1	7869	7872	1.06911
chr1	7872	7877	0.712737
chr1	7877	7880	1.06911
chr1	7880	7902	0.712737
chr1	7902	7907	1.06911
chr1	7907	7915	0.712737
chr1	7915	7939	0.356369
chr1	7939	7940	1.06911
chr1	7940	7964	0.712737
chr1	7964	7975	0.0
chr1	7975	7993	0.356369
chr1	7993	8012	0.712737
chr1	8012	8029	0.356369
chr1	8029	8031	0.712737
chr1	8031	8055	0.356369
chr1	8055	8066	0.712737
chr1	8066	8067	1.06911
chr1	8067	8089	0.712737
chr1	8089	8093	1.06911
chr1	8093	8097	0.712737
chr1	8097	8103	1.06911
chr1	8103	8127	0.712737
chr1	8127	8132	0.356369
chr1	8132	8134	0.712737
chr1	8134	8155	0.356369
chr1	8155	8197	0.0
chr1	8197	8204	0.356369
chr1	8204	8225	0.712737
chr1	8225	8226	0.356369
chr1	8226	8235	0.712737
chr1	8235	8249	0.356369
chr1	8249	8257	0.0
chr1	8257	8289	0.356369
chr1	8289	8305	0.0
chr1	8305	8342	0.356369
chr1	8342	8351	0.0
chr1	8351	8360	0.356369
chr1	8360	8366	0.712737
chr1	8366	8381	1.06911
chr1	8381	8389	0.712737
chr1	8389	8404	0.356369
chr1	8404	8427	0.0
chr1	8427	8460	0.356369
chr1	8460	8481	0.0
chr1	8481	8484	0.356369
chr1	8484	8512	0.712737
chr1	8512	8518	0.356369
chr1	8518	8527	0.0
chr1	8527	8539	0.356369
chr1	8539	8559	0.712737
chr1	8559	8565	1.06911
chr1	8565	8575	0.712737
chr1	8575	8577	1.06911
chr1	8577	8597	0.712737
chr1	8597	8609	0.356369
chr1	8609	8613	0.712737
chr1	8613	8615	0.356369
chr1	8615	8631	1.06911
chr1	8631	8636	1.42547
chr1	8636	8647	1.06911
chr1	8647	8649	0.712737
chr1	8649	8653	0.356369
chr1	8653	8654	1.06911
chr1	8654	8655	1.42547
chr1	8655	8656	1.78184
chr1	8656	8659	2.13821
chr1	8659	8666	2.49458
chr1	8666	8668	2.85095
chr1	8668	8677	2.49458
chr1	8677	8686	2.13821
chr1	8686	8689	1.78184
chr1	8689	8690	1.42547
chr1	8690	8697	0.712737
chr1	8697	8703	0.356369
chr1	8703	8717	0.712737
chr1	8717	8719	1.06911
chr1	8719	8730	1.42547
chr1	8730	8738	0.712737
chr1	8738	8750	1.06911
chr1	8750	8755	1.42547
chr1	8755	8756	1.06911
chr1	8756	8759	0.712737
chr1	8759	8761	1.06911
chr1	8761	8762	1.42547
chr1	8762	8764	1.78184
chr1	8764	8776	2.13821
chr1	8776	8777	1.78184
chr1	8777	8781	2.13821
chr1	8781	8783	2.49458
chr1	8783	8785	3.20732
chr1	8785	8787	2.85095
chr1	8787	8791	3.20732
chr1	8791	8799	2.85095
chr1	8799	8800	2.49458
chr1	8800	8801	2.13821
chr1	8801	8810	1.78184
chr1	8810	8814	1.42547
chr1	8814	8819	1.06911
chr1	8819	8821	0.356369
chr1	8821	8836	0.0
chr1	8836	8841	0.356369
chr1	8841	8856	0.712737
chr1	8856	8860	1.06911
chr1	8860	8862	1.42547
chr1	8862	8868	1.78184
chr1	8868	8874	2.49458
chr1	8874	8875	2.13821
chr1	8875	8877	2.49458
chr1	8877	8879	2.13821
chr1	8879	8880	2.85095
chr1	8880	8881	3.20732
chr1	8881	8885	4.27642
chr1	8885	8888	4.63279
chr1	8888	8895	3.92006
chr1	8895	8898	3.56369
chr1	8898	8899	3.20732
chr1	8899	8900	3.56369
chr1	8900	8902	3.20732
chr1	8902	8909	3.56369
chr1	8909	8913	2.85095
chr1	8913	8918	2.49458
chr1	8918	8921	1.06911
chr1	8921	8934	0.712737
chr1	8934	8938	0.356369
chr1	8938	8947	0.712737
chr1	8947	8969	0.356369
chr1	8969	8977	0.0
chr1	8977	9003	0.356369
chr1	9003	9036	1.06911
chr1	9036	9041	1.42547
chr1	9041	9043	0.712737
chr1	9043	9052	1.06911
chr1	9052	9073	0.712737
chr1	9073	9078	0.356369
chr1	9078	9090	0.712737
chr1	9090	9115	1.06911
chr1	9115	9116	0.712737
chr1	9116	9128	0.356369
chr1	9128	9135	0.0
chr1	9135	9142	0.712737
chr1	9142	9168	1.06911
chr1	9168	9172	0.712737
chr1	9172	9173	0.356369
chr1	9173	9175	0.0
chr1	9175	9183	0.356369
chr1	9183	9208	0.712737
chr1	9208	9213	1.06911
chr1	9213	9221	0.712737
chr1	9221	9235	0.356369
chr1	9235	9245	0.712737
chr1	9245	9259	0.356369
chr1	9259	9267	0.712737
chr1	9267	9269	1.06911
chr1	9269	9272	1.42547
chr1	9272	9274	1.06911
chr1	9274	9276	1.42547
chr1	9276	9281	2.13821
chr1	9281	9285	2.49458
chr1	9285	9303	2.13821
chr1	9303	9305	1.78184
chr1	9305	9307	2.13821
chr1	9307	9311	1.78184
chr1	9311	9313	1.42547
chr1	9313	9314	1.06911
chr1	9314	9321	1.42547
chr1	9321	9342	1.78184
chr1	9342	9346	1.06911
chr1	9346	9352	0.712737
chr1	9352	9353	0.356369
chr1	9353	9359	0.712737
chr1	9359	9391	0.356369
chr1	9391	9430	0.0
chr1	9430	9435	0.356369
chr1	9435	9464	0.712737
chr1	9464	9468	0.356369
chr1	9468	9472	0.0
chr1	9472	9501	0.356369
chr1	9501	9505	0.712737
chr1	9505	9510	1.06911
chr1	9510	9519	0.712737
chr1	9519	9538	1.06911
chr1	9538	9542	0.712737
chr1	9542	9553	0.356369
chr1	9553	9586	0.0
chr1	9586	9623	0.356369
chr1	9623	9632	0.0
chr1	9632	9652	0.356369
chr1	9652	9669	0.712737
chr1	9669	9690	0.356369
chr1	9690	9693	0.0
chr1	9693	9723	0.356369
chr1	9723	9731	0.0
chr1	9731	9762	0.356369
chr1	9762	9860	0.0
chr1	9860	9877	0.712737
chr1	9877	9885	1.06911
chr1	9885	9886	1.42547
chr1	9886	9896	1.06911
chr1	9896	9897	1.42547
chr1	9897	9916	1.06911
chr1	9916	9923	0.712737
chr1	9923	9933	0.356369
chr1	9933	9937	0.0
chr1	9937	9957	0.712737
chr1	9957	9959	1.06911
chr1	9959	9971	1.42547
chr1	9971	9975	1.06911
chr1	9975	9983	0.712737
chr1	9983	9995	0.356369
chr1	9995	10013	0.0
chr1	10013	10018	0.712737
chr1	10018	10025	1.42547
chr1	10025	10042	1.78184
chr1	10042	10045	1.42547
chr1	10045	10052	0.712737
chr1	10052	10062	1.06911
chr1	10062	10070	0.712737
chr1	10070	10074	1.06911
chr1	10074	10082	0.712737
chr1	10082	10089	0.356369
chr1	10089	10108	0.712737
chr1	10108	10126	0.356369
chr1	10126	10140	0.0
chr1	10140	10144	0.356369
chr1	10144	10153	1.06911
chr1	10153	10165	1.42547
chr1	10165	10170	1.78184
chr1	10170	10172	1.42547
chr1	10172	10174	1.78184
chr1	10174	10175	1.06911
chr1	10175	10182	0.712737
chr1	10182	10184	1.06911
chr1	10184	10203	1.42547
chr1	10203	10205	1.06911
chr1	10205	10217	0.712737
chr1	10217	10220	1.06911
chr1	10220	10222	0.712737
chr1	10222	10255	0.356369
chr1	10255	10281	0.0
chr1	10281	10285	0.356369
chr1	10285	10309	0.712737
chr1	10309	10311	1.06911
chr1	10311	10319	1.42547
chr1	10319	10324	1.06911
chr1	10324	10341	0.712737
chr1	10341	10349	0.356369
chr1	10349	10351	0.0
chr1	10351	10386	0.356369
chr1	10386	10415	0.0
chr1	10415	10418	0.356369
chr1	10418	10420	0.712737
chr1	10420	10429	1.06911
chr1	10429	10451	1.42547
chr1	10451	10452	1.06911
chr1	10452	10455	0.712737
chr1	10455	10465	0.356369
chr1	10465	10476	0.0
chr1	10476	10501	0.356369
chr1	10501	10520	0.0
chr1	10520	10521	0.712737
chr1	10521	10528	1.06911
chr1	10528	10542	1.42547
chr1	10542	10543	1.06911
chr1	10543	10546	0.712737
chr1	10546	10565	0.356369
chr1	10565	10585	0.0
chr1	10585	10623	0.356369
chr1	10623	10636	0.0
chr1	10636	10637	0.356369
chr1	10637	10639	0.712737
chr1	10639	10658	1.06911
chr1	10658	10660	1.42547
chr1	10660	10662	2.13821
chr1	10662	10665	1.78184
chr1	10665	10668	2.13821
chr1	10668	10674	2.49458
chr1	10674	10675	2.13821
chr1	10675	10688	1.78184
chr1	10688	10690	1.42547
chr1	10690	10691	1.78184
chr1	10691	10692	1.42547
chr1	10692	10695	1.06911
chr1	10695	10696	0.712737
chr1	10696	10697	0.356369
chr1	10697	10703	0.712737
chr1	10703	10724	1.06911
chr1	10724	10728	1.42547
chr1	10728	10731	1.06911
chr1	10731	10735	0.712737
chr1	10735	10752	0.356369
chr1	10752	10753	0.712737
chr1	10753	10762	1.06911
chr1	10762	10782	0.712737
chr1	10782	10790	1.42547
chr1	10790	10791	1.06911
chr1	10791	10811	0.712737
chr1	10811	10851	0.0
chr1	10851	10878	0.356369
chr1	10878	10887	0.712737
chr1	10887	10889	0.356369
chr1	10889	10902	0.712737
chr1	10902	10916	1.06911
chr1	10916	10927	0.712737
chr1	10927	10928	0.356369
chr1	10928	11016	0.0
chr1	11016	11052	0.356369
chr1	11052	11069	0.0
chr1	11069	11070	0.356369
chr1	11070	11091	0.712737
chr1	11091	11106	1.06911
chr1	11106	11108	0.712737
chr1	11108	11110	0.356369
chr1	11110	11122	0.712737
chr1	11122	11128	1.06911
chr1	11128	11142	0.712737
chr1	11142	11146	0.356369
chr1	11146	11191	0.0
chr1	11191	11196	0.356369
chr1	11196	11197	0.712737
chr1	11197	11219	1.06911
chr1	11219	11221	0.712737
chr1	11221	11228	1.06911
chr1	11228	11249	0.356369
chr1	11249	11251	0.0
chr1	11251	11288	0.356369
chr1	11288	11316	0.0
chr1	11316	11320	0.356369
chr1	11320	11324	0.712737
chr1	11324	11342	1.06911
chr1	11342	11354	0.712737
chr1	11354	11360	0.356369
chr1	11360	11399	0.0
chr1	11399	11407	0.712737
chr1	11407	11422	1.06911
chr1	11422	11436	0.356369
chr1	11436	11519	0.0
chr1	11519	11555	0.356369
chr1	11555	11556	0.712737
chr1	11556	11582	0.356369
chr1	11582	11592	0.712737
chr1	11592	11620	0.356369
chr1	11620	11634	0.0
chr1	11634	11642	0.712737
chr1	11642	11657	1.42547
chr1	11657	11670	1.78184
chr1	11670	11680	1.06911
chr1	11680	11681	0.356369
chr1	11681	11821	0.0
chr1	11821	11830	0.356369
chr1	11830	11840	0.712737
chr1	11840	11847	1.06911
chr1	11847	11858	1.42547
chr1	11858	11863	1.06911
chr1	11863	11868	1.42547
chr1	11868	11878	1.06911
chr1	11878	11885	0.712737
chr1	11885	11898	0.356369
chr1	11898	11973	0.0
chr1	11973	11975	0.356369
chr1	11975	11980	0.712737
chr1	11980	12007	1.06911
chr1	12007	12011	0.712737
chr1	12011	12018	0.356369
chr1	12018	12030	0.0
chr1	12030	12040	0.356369
chr1	12040	12044	1.06911
chr1	12044	12046	1.42547
chr1	12046	12053	2.13821
chr1	12053	12068	2.49458
chr1	12068	12073	2.13821
chr1	12073	12074	2.85095
chr1	12074	12075	2.49458
chr1	12075	12076	3.20732
chr1	12076	12077	3.56369
chr1	12077	12078	3.20732
chr1	12078	12085	2.49458
chr1	12085	12086	2.13821
chr1	12086	12091	2.49458
chr1	12091	12092	3.20732
chr1	12092	12103	2.85095
chr1	12103	12104	2.13821
chr1	12104	12111	1.42547
chr1	12111	12117	1.06911
chr1	12117	12123	0.712737
chr1	12123	12155	0.0
chr1	12155	12192	0.356369
chr1	12192	12193	0.712737
chr1	12193	12229	0.356369
chr1	12229	12230	0.712737
chr1	12230	12232	0.356369
chr1	12232	12248	1.06911
chr1	12248	12259	1.78184
chr1	12259	12270	1.42547
chr1	12270	12273	0.712737
chr1	12273	12274	1.06911
chr1	12274	12276	1.42547
chr1	12276	12282	1.78184
chr1	12282	12285	1.42547
chr1	12285	12289	1.06911
chr1	12289	12291	1.42547
chr1	12291	12293	1.78184
chr1	12293	12300	2.13821
chr1	12300	12311	1.78184
chr1	12311	12312	1.42547
chr1	12312	12321	0.712737
chr1	12321	12326	0.356369
chr1	12326	12332	0.0
chr1	12332	12352	0.356369
chr1	12352	12369	0.712737
chr1	12369	12375	0.356369
chr1	12375	12382	0.0
chr1	12382	12388	0.356369
chr1	12388	12391	0.712737
chr1	12391	12402	1.06911
chr1	12402	12406	1.42547
chr1	12406	12420	1.78184
chr1	12420	12421	1.42547
chr1	12421	12425	2.13821
chr1	12425	12426	2.49458
chr1	12426	12429	2.13821
chr1	12429	12433	1.78184
chr1	12433	12440	2.13821
chr1	12440	12444	1.78184
chr1	12444	12452	1.42547
chr1	12452	12454	1.06911
chr1	12454	12460	0.712737
chr1	12460	12471	0.356369
chr1	12471	12491	0.0
chr1	12491	12525	0.356369
chr1	12525	12526	0.712737
chr1	12526	12529	1.06911
chr1	12529	12563	0.712737
chr1	12563	12564	0.356369
chr1	12564	12577	0.0
chr1	12577	12602	0.356369
chr1	12602	12612	0.0
chr1	12612	12614	0.356369
chr1	12614	12617	0.712737
chr1	12617	12618	1.06911
chr1	12618	12619	1.42547
chr1	12619	12628	1.78184
chr1	12628	12630	2.13821
chr1	12630	12632	2.49458
chr1	12632	12634	2.85095
chr1	12634	12638	3.20732
chr1	12638	12640	4.27642
chr1	12640	12642	3.92006
chr1	12642	12644	4.63279
chr1	12644	12649	5.34553
chr1	12649	12650	5.7019
chr1	12650	12651	5.34553
chr1	12651	12655	4.98916
chr1	12655	12657	4.63279
chr1	12657	12658	4.27642
chr1	12658	12662	3.92006
chr1	12662	12663	3.56369
chr1	12663	12664	3.92006
chr1	12664	12665	3.56369
chr1	12665	12666	3.20732
chr1	12666	12670	2.85095
chr1	12670	12674	2.49458
chr1	12674	12676	2.85095
chr1	12676	12679	2.49458
chr1	12679	12680	2.85095
chr1	12680	12682	2.13821
chr1	12682	12687	1.78184
chr1	12687	12690	1.42547
chr1	12690	12691	1.78184
chr1	12691	12699	2.13821
chr1	12699	12701	1.78184
chr1	12701	12704	2.13821
chr1	12704	12712	1.78184
chr1	12712	12713	2.13821
chr1	12713	12716	1.78184
chr1	12716	12727	1.42547
chr1	12727	12737	1.06911
chr1	12737	12749	0.712737
chr1	12749	12751	0.356369
chr1	12751	12763	0.712737
chr1	12763	12781	0.356369
chr1	12781	12788	0.712737
chr1	12788	12797	0.356369
chr1	12797	12806	0.712737
chr1	12806	12835	1.06911
chr1	12835	12844	0.712737
chr1	12844	12849	0.356369
chr1	12849	12857	0.0
chr1	12857	12895	0.356369
chr1	12895	12908	0.0
chr1	12908	12912	0.712737
chr1	12912	12936	1.06911
chr1	12936	12944	1.42547
chr1	12944	12945	0.712737
chr1	12945	12952	0.356369
chr1	12952	12957	0.712737
chr1	12957	12982	0.356369
chr1	12982	12990	0.712737
chr1	12990	13007	0.356369
chr1	13007	13019	0.0
chr1	13019	13044	0.712737
chr1	13044	13049	1.06911
chr1	13049	13056	1.42547
chr1	13056	13057	1.78184
chr1	13057	13058	1.06911
chr1	13058	13059	1.42547
chr1	13059	13072	1.78184
chr1	13072	13077	2.13821
chr1	13077	13086	1.78184
chr1	13086	13094	1.42547
chr1	13094	13096	1.06911
chr1	13096	13100	0.712737
chr1	13100	13102	1.06911
chr1	13102	13130	0.712737
chr1	13130	13138	0.356369
chr1	13138	13229	0.0
chr1	13229	13267	0.356369
chr1	13267	13292	0.0
chr1	13292	13317	0.356369
chr1	13317	13324	0.712737
chr1	13324	13336	0.356369
chr1	13336	13337	0.712737
chr1	13337	13340	1.06911
chr1	13340	13354	1.42547
chr1	13354	13355	1.06911
chr1	13355	13357	0.712737
chr1	13357	13377	0.356369
chr1	13377	13388	0.0
chr1	13388	13389	0.712737
chr1	13389	13391	1.06911
chr1	13391	13409	1.42547
chr1	13409	13423	0.712737
chr1	13423	13427	1.06911
chr1	13427	13450	0.712737
chr1	13450	13455	0.356369
chr1	13455	13459	0.712737
chr1	13459	13466	0.356369
chr1	13466	13490	0.712737
chr1	13490	13493	0.356369
chr1	13493	13505	0.0
chr1	13505	13508	0.356369
chr1	13508	13540	0.712737
chr1	13540	13545	0.356369
chr1	13545	13547	0.712737
chr1	13547	13567	0.356369
chr1	13567	13569	0.712737
chr1	13569	13579	1.06911
chr1	13579	13582	1.42547
chr1	13582	13593	1.06911
chr1	13593	13603	1.42547
chr1	13603	13607	1.78184
chr1	13607	13618	1.42547
chr1	13618	13625	1.06911
chr1	13625	13627	1.78184
chr1	13627	13628	2.13821
chr1	13628	13631	2.49458
chr1	13631	13632	2.13821
chr1	13632	13641	1.78184
chr1	13641	13649	1.42547
chr1	13649	13656	1.78184
chr1	13656	13658	1.42547
chr1	13658	13662	1.06911
chr1	13662	13664	0.712737
chr1	13664	13669	0.356369
chr1	13669	13673	0.712737
chr1	13673	13685	1.06911
chr1	13685	13687	1.42547
chr1	13687	13701	1.06911
chr1	13701	13707	0.712737
chr1	13707	13717	0.356369
chr1	13717	13718	0.712737
chr1	13718	13723	1.06911
chr1	13723	13751	0.712737
chr1	13751	13754	0.0
chr1	13754	13786	0.356369
chr1	13786	13807	0.0
chr1	13807	13818	0.356369
chr1	13818	13829	0.712737
chr1	13829	13845	1.06911
chr1	13845	13856	0.712737
chr1	13856	13867	0.356369
chr1	13867	13921	0.0
chr1	13921	13957	0.356369
chr1	13957	13993	0.0
chr1	13993	14018	0.356369
chr1	14018	14046	0.0
chr1	14046	14052	0.712737
chr1	14052	14057	1.06911
chr1	14057	14060	1.42547
chr1	14060	14072	1.78184
chr1	14072	14084	1.42547
chr1	14084	14090	1.06911
chr1	14090	14095	0.712737
chr1	14095	14129	0.356369
chr1	14129	14156	0.0
chr1	14156	14177	0.356369
chr1	14177	14193	0.712737
chr1	14193	14210	0.356369
chr1	14210	14283	0.0
chr1	14283	14284	0.356369
chr1	14284	14295	0.712737
chr1	14295	14319	1.06911
chr1	14319	14321	1.42547
chr1	14321	14322	1.06911
chr1	14322	14323	0.712737
chr1	14323	14334	0.356369
chr1	14334	14338	0.712737
chr1	14338	14352	1.42547
chr1	14352	14370	1.06911
chr1	14370	14372	0.712737
chr1	14372	14373	0.356369
chr1	14373	14379	0.0
chr1	14379	14380	0.356369
chr1	14380	14386	0.712737
chr1	14386	14410	1.06911
chr1	14410	14416	0.712737
chr1	14416	14423	1.06911
chr1	14423	14428	0.712737
chr1	14428	14447	1.06911
chr1	14447	14451	0.356369
chr1	14451	14514	0.0
chr1	14514	14524	0.356369
chr1	14524	14552	0.712737
chr1	14552	14553	0.356369
chr1	14553	14594	0.0
chr1	14594	14631	0.356369
chr1	14631	14669	0.0
chr1	14669	14708	0.356369
chr1	14708	14784	0.0
chr1	14784	14821	0.356369
chr1	14821	14842	0.0
chr1	14842	14871	0.356369
chr1	14871	14883	0.0
chr1	14883	14912	0.356369
chr1	14912	14922	0.0
chr1	14922	14942	0.356369
chr1	14942	14961	0.0
chr1	14961	14964	0.356369
chr1	14964	14985	0.712737
chr1	14985	14986	0.356369
chr1	14986	15016	0.0
chr1	15016	15024	0.356369
chr1	15024	15053	0.712737
chr1	15053	15054	0.356369
chr1	15054	15088	0.0
chr1	15088	15125	0.356369
chr1	15125	15140	0.0
chr1	15140	15144	0.356369
chr1	15144	15158	0.712737
chr1	15158	15169	1.06911
chr1	15169	15178	1.42547
chr1	15178	15182	1.06911
chr1	15182	15193	0.712737
chr1	15193	15206	0.356369
chr1	15206	15294	0.0
chr1	15294	15304	0.356369
chr1	15304	15330	0.712737
chr1	15330	15332	0.356369
chr1	15332	15340	0.712737
chr1	15340	15341	1.42547
chr1	15341	15371	1.06911
chr1	15371	15378	0.712737
chr1	15378	15406	0.0
chr1	15406	15432	0.356369
chr1	15432	15514	0.0
chr1	15514	15552	0.356369
chr1	15552	15562	0.0
chr1	15562	15593	0.356369
chr1	15593	15600	1.06911
chr1	15600	15613	0.712737
chr1	15613	15622	1.42547
chr1	15622	15642	0.712737
chr1	15642	15650	0.356369
chr1	15650	15765	0.0
chr1	15765	15789	0.356369
chr1	15789	15811	0.0
chr1	15811	15849	0.712737
chr1	15849	15943	0.0
chr1	15943	15981	0.356369
chr1	15981	16060	0.0
chr1	16060	16098	0.356369
chr1	16098	16131	0.0
chr1	16131	16138	0.712737
chr1	16138	16141	1.06911
chr1	16141	16158	1.42547
chr1	16158	16168	1.06911
chr1	16168	16169	0.712737
chr1	16169	16179	1.06911
chr1	16179	16203	0.712737
chr1	16203	16205	0.356369
chr1	16205	16207	1.06911
chr1	16207	16237	0.712737
chr1	16237	16241	1.06911
chr1	16241	16254	0.356369
chr1	16254	16255	0.712737
chr1	16255	16256	1.06911
chr1	16256	16258	1.42547
chr1	16258	16268	1.78184
chr1	16268	16275	2.13821
chr1	16275	16278	1.78184
chr1	16278	16286	1.42547
chr1	16286	16289	1.06911
chr1	16289	16291	0.712737
chr1	16291	16293	0.356369
chr1	16293	16306	0.712737
chr1	16306	16308	0.356369
chr1	16308	16328	0.712737
chr1	16328	16331	1.06911
chr1	16331	16334	0.712737
chr1	16334	16365	0.356369
chr1	16365	16394	0.0
chr1	16394	16415	0.356369
chr1	16415	16421	1.42547
chr1	16421	16422	1.78184
chr1	16422	16432	2.13821
chr1	16432	16450	1.78184
chr1	16450	16453	2.13821
chr1	16453	16459	0.712737
chr1	16459	16488	0.356369
chr1	16488	16636	0.0
chr1	16636	16662	0.356369
chr1	16662	16669	0.0
chr1	16669	16693	0.356369
chr1	16693	16701	0.712737
chr1	16701	16731	0.356369
chr1	16731	16764	0.0
chr1	16764	16781	0.356369
chr1	16781	16789	0.712737
chr1	16789	16790	0.356369
chr1	16790	16817	0.712737
chr1	16817	16819	1.06911
chr1	16819	16842	0.712737
chr1	16842	16866	0.356369
chr1	16866	16913	0.0
chr1	16913	16921	0.356369
chr1	16921	16944	0.712737
chr1	16944	16945	1.06911
chr1	16945	16951	1.42547
chr1	16951	16958	1.06911
chr1	16958	16982	0.712737
chr1	16982	16985	0.0
chr1	16985	17024	0.356369
chr1	17024	17100	0.0
chr1	17100	17111	0.356369
chr1	17111	17138	0.712737
chr1	17138	17144	0.356369
chr1	17144	17146	0.712737
chr1	17146	17148	1.06911
chr1	17148	17165	0.712737
chr1	17165	17166	0.356369
chr1	17166	17174	0.712737
chr1	17174	17181	0.356369
chr1	17181	17194	0.712737
chr1	17194	17216	0.356369
chr1	17216	17219	0.712737
chr1	17219	17254	0.356369
chr1	17254	17295	0.0
chr1	17295	17319	0.356369
chr1	17319	17433	0.0
chr1	17433	17442	0.356369
chr1	17442	17450	0.712737
chr1	17450	17466	1.06911
chr1	17466	17476	0.712737
chr1	17476	17480	1.06911
chr1	17480	17488	0.712737
chr1	17488	17491	0.356369
chr1	17491	17514	0.712737
chr1	17514	17529	0.356369
chr1	17529	17534	0.0
chr1	17534	17547	0.356369
chr1	17547	17548	0.712737
chr1	17548	17549	1.42547
chr1	17549	17572	1.78184
chr1	17572	17577	1.42547
chr1	17577	17580	0.712737
chr1	17580	17583	0.356369
chr1	17583	17585	0.712737
chr1	17585	17594	0.356369
chr1	17594	17608	0.712737
chr1	17608	17621	1.06911
chr1	17621	17632	0.712737
chr1	17632	17646	0.356369
chr1	17646	17732	0.0
chr1	17732	17740	0.356369
chr1	17740	17747	0.712737
chr1	17747	17766	1.06911
chr1	17766	17770	0.712737
chr1	17770	17785	0.356369
chr1	17785	17796	0.0
chr1	17796	17832	0.356369
chr1	17832	17855	0.0
chr1	17855	17878	0.356369
chr1	17878	17886	0.0
chr1	17886	17887	0.356369
chr1	17887	17907	0.712737
chr1	17907	17912	1.06911
chr1	17912	17916	1.42547
chr1	17916	17941	0.712737
chr1	17941	17943	1.06911
chr1	17943	17944	0.712737
chr1	17944	17950	1.06911
chr1	17950	17955	0.712737
chr1	17955	17959	1.06911
chr1	17959	17982	0.712737
chr1	17982	17988	0.356369
chr1	17988	17992	0.712737
chr1	17992	18011	0.356369
chr1	18011	18026	0.712737
chr1	18026	18037	0.356369
chr1	18037	18064	0.0
chr1	18064	18100	0.356369
chr1	18100	18101	0.712737
chr1	18101	18102	1.06911
chr1	18102	18128	0.712737
chr1	18128	18129	0.356369
chr1	18129	18136	0.712737
chr1	18136	18139	1.06911
chr1	18139	18151	0.712737
chr1	18151	18169	0.356369
chr1	18169	18182	0.0
chr1	18182	18184	0.356369
chr1	18184	18220	0.712737
chr1	18220	18222	0.356369
chr1	18222	18223	0.0
chr1	18223	18224	0.712737
chr1	18224	18251	1.42547
chr1	18251	18260	1.06911
chr1	18260	18262	0.712737
chr1	18262	18315	0.0
chr1	18315	18331	0.356369
chr1	18331	18340	0.712737
chr1	18340	18350	0.356369
chr1	18350	18359	0.712737
chr1	18359	18410	0.356369
chr1	18410	18444	0.0
chr1	18444	18445	1.06911
chr1	18445	18465	1.42547
chr1	18465	18466	1.06911
chr1	18466	18481	0.712737
chr1	18481	18482	0.356369
chr1	18482	18494	0.0
chr1	18494	18512	0.356369
chr1	18512	18531	0.712737
chr1	18531	18534	0.356369
chr1	18534	18544	0.712737
chr1	18544	18560	0.356369
chr1	18560	18563	0.712737
chr1	18563	18598	0.356369
chr1	18598	18602	0.0
chr1	18602	18603	0.356369
chr1	18603	18639	0.712737
chr1	18639	18641	0.356369
chr1	18641	18668	0.0
chr1	18668	18693	0.356369
chr1	18693	18699	0.712737
chr1	18699	18710	0.356369
chr1	18710	18732	0.712737
chr1	18732	18746	0.356369
chr1	18746	18750	0.0
chr1	18750	18751	0.712737
chr1	18751	18752	1.42547
chr1	18752	18785	2.13821
chr1	18785	18786	1.78184
chr1	18786	18788	1.42547
chr1	18788	18789	1.06911
chr1	18789	18790	0.356369
chr1	18790	18791	0.0
chr1	18791	18827	0.356369
chr1	18827	18831	0.712737
chr1	18831	18862	1.06911
chr1	18862	18868	0.712737
chr1	18868	18885	0.356369
chr1	18885	18902	0.712737
chr1	18902	18911	0.356369
chr1	18911	18973	0.0
chr1	18973	18991	0.712737
chr1	18991	19006	1.06911
chr1	19006	19025	0.356369
chr1	19025	19028	0.712737
chr1	19028	19036	0.356369
chr1	19036	19055	0.712737
chr1	19055	19074	0.356369
chr1	19074	19139	0.0
chr1	19139	19177	0.712737
chr1	19177	19280	0.0
