# Supplementary material for: Structural modularity of the XIST ribonucleoprotein complex
Source: Nat Commun. 2020 Dec 2;11:6163. doi: 10.1038/s41467-020-20040-3 (PMC7710737; doi:10.1038/s41467-020-20040-3)
Supplement: Supplementary file 6 — Source Data [file 41467_2020_20040_MOESM6_ESM.zip › sourcedata/fig2efgi/K562_HNRNPUL1_0_neg_XIST_1_hsXIST.bedgraph]

chr1	0	43	0.0
chr1	43	44	0.330106
chr1	44	47	0.660212
chr1	47	48	0.990317
chr1	48	79	1.32042
chr1	79	80	1.65053
chr1	80	85	1.98063
chr1	85	86	1.65053
chr1	86	91	1.32042
chr1	91	92	0.990317
chr1	92	110	0.660212
chr1	110	123	0.990317
chr1	123	124	0.660212
chr1	124	154	0.330106
chr1	154	160	0.0
chr1	160	191	0.330106
chr1	191	198	0.660212
chr1	198	204	0.990317
chr1	204	206	0.660212
chr1	206	228	0.990317
chr1	228	231	0.660212
chr1	231	250	0.330106
chr1	250	302	0.0
chr1	302	307	0.330106
chr1	307	326	0.660212
chr1	326	345	0.330106
chr1	345	350	0.0
chr1	350	363	0.330106
chr1	363	364	0.660212
chr1	364	368	0.990317
chr1	368	389	1.32042
chr1	389	393	0.990317
chr1	393	399	0.660212
chr1	399	406	0.330106
chr1	406	409	0.660212
chr1	409	412	0.990317
chr1	412	427	1.65053
chr1	427	432	1.32042
chr1	432	443	1.65053
chr1	443	444	1.32042
chr1	444	451	0.990317
chr1	451	455	1.65053
chr1	455	456	1.32042
chr1	456	494	0.990317
chr1	494	497	1.32042
chr1	497	498	1.65053
chr1	498	501	1.98063
chr1	501	502	2.31074
chr1	502	507	2.64085
chr1	507	537	3.30106
chr1	537	539	2.97095
chr1	539	541	2.31074
chr1	541	542	1.65053
chr1	542	545	1.32042
chr1	545	551	0.660212
chr1	551	554	0.330106
chr1	554	586	0.660212
chr1	586	596	0.330106
chr1	596	603	0.0
chr1	603	647	0.330106
chr1	647	651	0.0
chr1	651	653	0.660212
chr1	653	658	0.990317
chr1	658	659	1.32042
chr1	659	685	1.65053
chr1	685	689	1.32042
chr1	689	694	0.990317
chr1	694	695	1.32042
chr1	695	697	1.65053
chr1	697	700	1.32042
chr1	700	701	0.990317
chr1	701	738	0.660212
chr1	738	740	0.330106
chr1	740	741	0.990317
chr1	741	779	1.32042
chr1	779	783	0.990317
chr1	783	784	1.32042
chr1	784	808	0.660212
chr1	808	821	0.330106
chr1	821	825	0.660212
chr1	825	831	0.330106
chr1	831	839	0.660212
chr1	839	841	0.990317
chr1	841	849	1.32042
chr1	849	854	1.65053
chr1	854	858	1.98063
chr1	858	861	2.31074
chr1	861	865	2.64085
chr1	865	874	2.31074
chr1	874	875	1.98063
chr1	875	878	1.65053
chr1	878	882	2.31074
chr1	882	885	1.98063
chr1	885	888	1.65053
chr1	888	891	1.32042
chr1	891	901	1.65053
chr1	901	904	1.32042
chr1	904	905	1.65053
chr1	905	908	1.32042
chr1	908	913	2.31074
chr1	913	917	3.30106
chr1	917	922	3.63116
chr1	922	935	2.97095
chr1	935	937	2.64085
chr1	937	938	2.31074
chr1	938	948	2.97095
chr1	948	949	2.64085
chr1	949	950	1.98063
chr1	950	952	1.65053
chr1	952	954	0.990317
chr1	954	956	0.660212
chr1	956	977	0.990317
chr1	977	981	1.98063
chr1	981	983	1.65053
chr1	983	985	1.98063
chr1	985	986	2.97095
chr1	986	989	3.30106
chr1	989	993	3.63116
chr1	993	998	4.29138
chr1	998	999	3.96127
chr1	999	1003	3.63116
chr1	1003	1010	3.30106
chr1	1010	1015	3.63116
chr1	1015	1016	3.96127
chr1	1016	1021	3.63116
chr1	1021	1025	3.30106
chr1	1025	1037	1.98063
chr1	1037	1040	1.32042
chr1	1040	1048	0.990317
chr1	1048	1053	0.660212
chr1	1053	1059	0.330106
chr1	1059	1064	0.0
chr1	1064	1071	0.330106
chr1	1071	1091	0.660212
chr1	1091	1095	0.990317
chr1	1095	1101	1.32042
chr1	1101	1103	1.98063
chr1	1103	1104	2.31074
chr1	1104	1106	2.64085
chr1	1106	1115	2.31074
chr1	1115	1126	1.98063
chr1	1126	1133	1.32042
chr1	1133	1138	1.98063
chr1	1138	1139	2.31074
chr1	1139	1141	2.64085
chr1	1141	1144	2.31074
chr1	1144	1147	1.65053
chr1	1147	1158	1.32042
chr1	1158	1159	1.65053
chr1	1159	1172	1.98063
chr1	1172	1177	2.64085
chr1	1177	1178	1.98063
chr1	1178	1182	2.31074
chr1	1182	1183	2.64085
chr1	1183	1190	2.31074
chr1	1190	1191	2.64085
chr1	1191	1198	2.97095
chr1	1198	1199	3.30106
chr1	1199	1201	2.97095
chr1	1201	1203	1.98063
chr1	1203	1204	2.31074
chr1	1204	1206	2.97095
chr1	1206	1216	3.30106
chr1	1216	1220	2.97095
chr1	1220	1221	3.30106
chr1	1221	1222	3.63116
chr1	1222	1226	3.96127
chr1	1226	1232	3.30106
chr1	1232	1235	2.97095
chr1	1235	1241	2.64085
chr1	1241	1242	3.30106
chr1	1242	1243	2.97095
chr1	1243	1246	3.30106
chr1	1246	1247	2.97095
chr1	1247	1250	2.31074
chr1	1250	1251	1.98063
chr1	1251	1259	2.31074
chr1	1259	1262	2.64085
chr1	1262	1264	2.31074
chr1	1264	1268	1.98063
chr1	1268	1273	2.64085
chr1	1273	1285	2.97095
chr1	1285	1286	2.31074
chr1	1286	1289	1.98063
chr1	1289	1291	2.31074
chr1	1291	1293	2.64085
chr1	1293	1299	2.31074
chr1	1299	1300	1.98063
chr1	1300	1305	2.31074
chr1	1305	1307	2.64085
chr1	1307	1308	2.97095
chr1	1308	1310	3.30106
chr1	1310	1322	2.64085
chr1	1322	1325	2.31074
chr1	1325	1332	2.64085
chr1	1332	1336	2.31074
chr1	1336	1338	2.64085
chr1	1338	1340	2.97095
chr1	1340	1341	3.30106
chr1	1341	1342	4.29138
chr1	1342	1343	4.95159
chr1	1343	1346	5.9419
chr1	1346	1349	6.60212
chr1	1349	1350	6.93222
chr1	1350	1351	7.26233
chr1	1351	1352	6.60212
chr1	1352	1355	6.93222
chr1	1355	1359	7.26233
chr1	1359	1361	6.93222
chr1	1361	1362	7.26233
chr1	1362	1366	6.93222
chr1	1366	1377	6.60212
chr1	1377	1380	6.27201
chr1	1380	1383	5.6118
chr1	1383	1384	5.28169
chr1	1384	1385	3.96127
chr1	1385	1387	3.30106
chr1	1387	1390	2.31074
chr1	1390	1393	1.32042
chr1	1393	1399	0.660212
chr1	1399	1401	0.330106
chr1	1401	1451	0.0
chr1	1451	1477	0.330106
chr1	1477	1493	0.0
chr1	1493	1525	0.330106
chr1	1525	1526	0.660212
chr1	1526	1541	0.330106
chr1	1541	1558	0.660212
chr1	1558	1567	0.990317
chr1	1567	1568	1.32042
chr1	1568	1572	0.990317
chr1	1572	1580	1.32042
chr1	1580	1584	1.65053
chr1	1584	1585	1.32042
chr1	1585	1602	1.65053
chr1	1602	1611	1.32042
chr1	1611	1615	0.990317
chr1	1615	1616	1.32042
chr1	1616	1620	0.990317
chr1	1620	1624	1.32042
chr1	1624	1634	0.660212
chr1	1634	1636	0.990317
chr1	1636	1652	1.32042
chr1	1652	1654	0.990317
chr1	1654	1659	1.32042
chr1	1659	1662	1.65053
chr1	1662	1663	1.32042
chr1	1663	1665	1.65053
chr1	1665	1672	1.32042
chr1	1672	1677	1.65053
chr1	1677	1683	2.31074
chr1	1683	1689	2.64085
chr1	1689	1690	2.97095
chr1	1690	1691	3.30106
chr1	1691	1693	3.63116
chr1	1693	1694	2.97095
chr1	1694	1698	3.30106
chr1	1698	1702	2.97095
chr1	1702	1706	3.30106
chr1	1706	1709	3.63116
chr1	1709	1715	3.30106
chr1	1715	1716	2.97095
chr1	1716	1721	2.64085
chr1	1721	1724	1.98063
chr1	1724	1725	2.31074
chr1	1725	1726	2.97095
chr1	1726	1729	3.30106
chr1	1729	1735	3.63116
chr1	1735	1737	3.30106
chr1	1737	1746	2.97095
chr1	1746	1747	2.64085
chr1	1747	1755	2.97095
chr1	1755	1760	3.30106
chr1	1760	1765	2.97095
chr1	1765	1767	2.64085
chr1	1767	1769	2.97095
chr1	1769	1771	2.31074
chr1	1771	1772	2.64085
chr1	1772	1776	2.31074
chr1	1776	1788	1.98063
chr1	1788	1789	1.65053
chr1	1789	1790	1.98063
chr1	1790	1793	1.65053
chr1	1793	1798	1.98063
chr1	1798	1799	1.65053
chr1	1799	1809	1.32042
chr1	1809	1811	0.990317
chr1	1811	1818	0.660212
chr1	1818	1821	0.990317
chr1	1821	1829	0.660212
chr1	1829	1837	0.990317
chr1	1837	1846	0.660212
chr1	1846	1862	0.990317
chr1	1862	1864	0.660212
chr1	1864	1867	0.990317
chr1	1867	1868	1.32042
chr1	1868	1869	1.65053
chr1	1869	1870	2.31074
chr1	1870	1872	2.97095
chr1	1872	1874	3.30106
chr1	1874	1876	3.63116
chr1	1876	1878	3.96127
chr1	1878	1882	4.29138
chr1	1882	1884	4.62148
chr1	1884	1890	4.95159
chr1	1890	1894	4.62148
chr1	1894	1895	3.96127
chr1	1895	1897	3.63116
chr1	1897	1908	3.96127
chr1	1908	1910	4.29138
chr1	1910	1912	3.96127
chr1	1912	1913	3.63116
chr1	1913	1914	3.30106
chr1	1914	1916	2.64085
chr1	1916	1918	2.31074
chr1	1918	1922	1.98063
chr1	1922	1926	1.65053
chr1	1926	1927	1.32042
chr1	1927	1928	0.990317
chr1	1928	1949	0.660212
chr1	1949	1951	0.330106
chr1	1951	1952	0.660212
chr1	1952	1994	0.330106
chr1	1994	2053	0.0
chr1	2053	2062	0.330106
chr1	2062	2064	0.990317
chr1	2064	2065	1.98063
chr1	2065	2072	2.31074
chr1	2072	2073	2.64085
chr1	2073	2075	2.97095
chr1	2075	2083	3.30106
chr1	2083	2086	2.97095
chr1	2086	2091	2.64085
chr1	2091	2096	2.31074
chr1	2096	2099	1.65053
chr1	2099	2106	0.990317
chr1	2106	2108	0.660212
chr1	2108	2117	0.330106
chr1	2117	2128	0.0
chr1	2128	2168	0.330106
chr1	2168	2172	0.0
chr1	2172	2177	0.330106
chr1	2177	2179	0.660212
chr1	2179	2181	0.990317
chr1	2181	2183	1.32042
chr1	2183	2186	1.98063
chr1	2186	2191	2.31074
chr1	2191	2216	2.64085
chr1	2216	2217	2.31074
chr1	2217	2219	2.64085
chr1	2219	2220	2.97095
chr1	2220	2222	2.64085
chr1	2222	2227	2.31074
chr1	2227	2230	1.98063
chr1	2230	2233	1.65053
chr1	2233	2239	1.32042
chr1	2239	2259	1.65053
chr1	2259	2262	1.32042
chr1	2262	2263	0.990317
chr1	2263	2279	0.660212
chr1	2279	2280	0.990317
chr1	2280	2289	0.660212
chr1	2289	2321	0.330106
chr1	2321	2329	0.660212
chr1	2329	2354	0.990317
chr1	2354	2360	1.32042
chr1	2360	2364	1.65053
chr1	2364	2367	1.32042
chr1	2367	2373	0.990317
chr1	2373	2398	0.660212
chr1	2398	2404	0.330106
chr1	2404	2438	0.0
chr1	2438	2451	0.330106
chr1	2451	2472	0.990317
chr1	2472	2474	1.32042
chr1	2474	2495	1.65053
chr1	2495	2512	0.990317
chr1	2512	2513	1.32042
chr1	2513	2515	1.98063
chr1	2515	2516	1.65053
chr1	2516	2520	0.990317
chr1	2520	2556	1.32042
chr1	2556	2557	0.990317
chr1	2557	2560	0.330106
chr1	2560	2563	0.990317
chr1	2563	2572	0.660212
chr1	2572	2575	0.990317
chr1	2575	2577	1.32042
chr1	2577	2583	1.65053
chr1	2583	2592	1.98063
chr1	2592	2596	1.65053
chr1	2596	2603	2.31074
chr1	2603	2616	1.98063
chr1	2616	2620	2.31074
chr1	2620	2623	1.98063
chr1	2623	2636	2.31074
chr1	2636	2637	3.63116
chr1	2637	2640	4.62148
chr1	2640	2652	3.96127
chr1	2652	2658	4.29138
chr1	2658	2659	3.96127
chr1	2659	2660	3.63116
chr1	2660	2665	2.64085
chr1	2665	2667	2.31074
chr1	2667	2671	1.32042
chr1	2671	2681	0.990317
chr1	2681	2687	0.660212
chr1	2687	2702	0.330106
chr1	2702	2772	0.0
chr1	2772	2777	0.330106
chr1	2777	2779	0.660212
chr1	2779	2780	0.990317
chr1	2780	2781	1.32042
chr1	2781	2784	1.65053
chr1	2784	2800	1.98063
chr1	2800	2806	2.31074
chr1	2806	2807	2.64085
chr1	2807	2815	2.97095
chr1	2815	2817	2.64085
chr1	2817	2821	2.97095
chr1	2821	2823	3.63116
chr1	2823	2825	2.97095
chr1	2825	2832	2.64085
chr1	2832	2841	2.31074
chr1	2841	2843	2.64085
chr1	2843	2848	2.31074
chr1	2848	2855	1.98063
chr1	2855	2856	1.65053
chr1	2856	2861	1.32042
chr1	2861	2863	0.990317
chr1	2863	2864	0.660212
chr1	2864	2878	0.330106
chr1	2878	2882	0.660212
chr1	2882	2884	0.990317
chr1	2884	2885	1.32042
chr1	2885	2886	0.990317
chr1	2886	2888	1.32042
chr1	2888	2889	1.65053
chr1	2889	2896	1.98063
chr1	2896	2904	2.64085
chr1	2904	2909	3.63116
chr1	2909	2913	3.96127
chr1	2913	2916	3.63116
chr1	2916	2917	3.96127
chr1	2917	2919	4.29138
chr1	2919	2921	3.96127
chr1	2921	2924	3.63116
chr1	2924	2932	3.30106
chr1	2932	2933	4.29138
chr1	2933	2934	3.96127
chr1	2934	2935	3.63116
chr1	2935	2937	3.96127
chr1	2937	2940	4.62148
chr1	2940	2942	4.29138
chr1	2942	2944	4.62148
chr1	2944	2946	4.95159
chr1	2946	2948	4.62148
chr1	2948	2952	4.29138
chr1	2952	2956	3.96127
chr1	2956	2958	3.63116
chr1	2958	2961	3.30106
chr1	2961	2962	2.97095
chr1	2962	2963	2.64085
chr1	2963	2966	2.31074
chr1	2966	2967	1.98063
chr1	2967	2971	2.31074
chr1	2971	2972	1.98063
chr1	2972	2974	1.65053
chr1	2974	2975	1.32042
chr1	2975	2977	0.990317
chr1	2977	2978	0.660212
chr1	2978	2987	0.990317
chr1	2987	2996	0.660212
chr1	2996	3001	0.330106
chr1	3001	3006	0.660212
chr1	3006	3015	0.990317
chr1	3015	3017	1.32042
chr1	3017	3019	1.98063
chr1	3019	3029	2.31074
chr1	3029	3037	2.64085
chr1	3037	3044	2.97095
chr1	3044	3052	2.64085
chr1	3052	3057	3.30106
chr1	3057	3058	2.97095
chr1	3058	3060	2.64085
chr1	3060	3063	2.31074
chr1	3063	3066	1.98063
chr1	3066	3068	1.65053
chr1	3068	3079	1.32042
chr1	3079	3082	0.660212
chr1	3082	3088	0.990317
chr1	3088	3090	1.32042
chr1	3090	3091	1.65053
chr1	3091	3092	1.32042
chr1	3092	3093	1.65053
chr1	3093	3094	1.32042
chr1	3094	3104	1.65053
chr1	3104	3116	1.98063
chr1	3116	3118	1.65053
chr1	3118	3119	1.32042
chr1	3119	3131	1.65053
chr1	3131	3132	1.98063
chr1	3132	3134	2.31074
chr1	3134	3136	1.98063
chr1	3136	3137	1.32042
chr1	3137	3145	1.65053
chr1	3145	3149	1.32042
chr1	3149	3163	1.65053
chr1	3163	3171	1.32042
chr1	3171	3172	0.990317
chr1	3172	3178	0.660212
chr1	3178	3180	0.330106
chr1	3180	3219	0.0
chr1	3219	3224	0.330106
chr1	3224	3225	0.660212
chr1	3225	3247	1.32042
chr1	3247	3256	1.65053
chr1	3256	3258	1.98063
chr1	3258	3262	2.31074
chr1	3262	3268	1.98063
chr1	3268	3270	0.990317
chr1	3270	3291	1.65053
chr1	3291	3298	1.32042
chr1	3298	3302	0.990317
chr1	3302	3314	0.330106
chr1	3314	3351	0.0
chr1	3351	3362	0.330106
chr1	3362	3382	0.660212
chr1	3382	3383	0.990317
chr1	3383	3384	1.32042
chr1	3384	3395	1.65053
chr1	3395	3404	1.32042
chr1	3404	3405	0.990317
chr1	3405	3407	1.65053
chr1	3407	3410	1.98063
chr1	3410	3412	2.31074
chr1	3412	3413	1.98063
chr1	3413	3415	2.31074
chr1	3415	3425	2.64085
chr1	3425	3426	2.97095
chr1	3426	3440	2.31074
chr1	3440	3449	2.64085
chr1	3449	3451	1.98063
chr1	3451	3452	1.65053
chr1	3452	3454	1.32042
chr1	3454	3456	0.990317
chr1	3456	3469	0.660212
chr1	3469	3472	0.330106
chr1	3472	3478	0.660212
chr1	3478	3484	0.990317
chr1	3484	3488	0.660212
chr1	3488	3491	0.990317
chr1	3491	3493	1.65053
chr1	3493	3495	1.98063
chr1	3495	3516	2.31074
chr1	3516	3522	1.98063
chr1	3522	3524	1.65053
chr1	3524	3529	1.98063
chr1	3529	3530	1.65053
chr1	3530	3532	1.32042
chr1	3532	3537	0.990317
chr1	3537	3538	0.660212
chr1	3538	3539	0.990317
chr1	3539	3567	0.660212
chr1	3567	3575	0.330106
chr1	3575	3582	0.660212
chr1	3582	3594	0.330106
chr1	3594	3597	0.990317
chr1	3597	3598	1.32042
chr1	3598	3599	1.65053
chr1	3599	3600	2.31074
chr1	3600	3603	2.64085
chr1	3603	3609	2.97095
chr1	3609	3618	3.30106
chr1	3618	3622	2.97095
chr1	3622	3626	3.30106
chr1	3626	3627	3.63116
chr1	3627	3630	3.96127
chr1	3630	3631	3.30106
chr1	3631	3637	2.97095
chr1	3637	3641	2.64085
chr1	3641	3643	2.31074
chr1	3643	3644	1.98063
chr1	3644	3650	1.65053
chr1	3650	3662	1.32042
chr1	3662	3666	0.660212
chr1	3666	3671	0.330106
chr1	3671	3674	0.0
chr1	3674	3688	0.330106
chr1	3688	3706	0.660212
chr1	3706	3707	0.990317
chr1	3707	3708	1.32042
chr1	3708	3709	1.65053
chr1	3709	3710	1.98063
chr1	3710	3717	2.31074
chr1	3717	3723	1.98063
chr1	3723	3730	2.31074
chr1	3730	3734	1.98063
chr1	3734	3738	2.97095
chr1	3738	3739	3.30106
chr1	3739	3740	3.96127
chr1	3740	3749	3.63116
chr1	3749	3750	3.30106
chr1	3750	3754	2.64085
chr1	3754	3758	2.31074
chr1	3758	3778	1.98063
chr1	3778	3781	0.990317
chr1	3781	3858	0.0
chr1	3858	3860	0.330106
chr1	3860	3874	0.990317
chr1	3874	3876	1.32042
chr1	3876	3878	0.990317
chr1	3878	3881	1.32042
chr1	3881	3899	1.65053
chr1	3899	3915	1.32042
chr1	3915	3916	0.990317
chr1	3916	3918	1.32042
chr1	3918	3934	0.990317
chr1	3934	3939	0.660212
chr1	3939	3942	0.990317
chr1	3942	3943	1.32042
chr1	3943	3949	1.65053
chr1	3949	3950	1.98063
chr1	3950	3959	1.65053
chr1	3959	3966	1.32042
chr1	3966	3977	1.65053
chr1	3977	3978	1.98063
chr1	3978	3979	1.65053
chr1	3979	3987	1.32042
chr1	3987	3992	0.990317
chr1	3992	3997	0.660212
chr1	3997	4016	0.330106
chr1	4016	4017	0.0
chr1	4017	4053	0.330106
chr1	4053	4055	0.660212
chr1	4055	4056	0.990317
chr1	4056	4061	1.32042
chr1	4061	4074	0.990317
chr1	4074	4084	1.32042
chr1	4084	4090	0.990317
chr1	4090	4097	0.660212
chr1	4097	4105	0.330106
chr1	4105	4140	0.0
chr1	4140	4183	0.330106
chr1	4183	4184	0.990317
chr1	4184	4186	0.660212
chr1	4186	4187	0.990317
chr1	4187	4198	1.32042
chr1	4198	4201	1.65053
chr1	4201	4223	2.31074
chr1	4223	4224	1.98063
chr1	4224	4230	1.32042
chr1	4230	4231	0.990317
chr1	4231	4235	0.660212
chr1	4235	4237	0.990317
chr1	4237	4238	0.660212
chr1	4238	4245	0.990317
chr1	4245	4254	0.660212
chr1	4254	4264	0.990317
chr1	4264	4279	1.32042
chr1	4279	4282	0.990317
chr1	4282	4291	0.660212
chr1	4291	4295	0.990317
chr1	4295	4296	1.65053
chr1	4296	4297	1.98063
chr1	4297	4308	2.64085
chr1	4308	4320	2.31074
chr1	4320	4322	2.64085
chr1	4322	4331	2.97095
chr1	4331	4332	2.64085
chr1	4332	4333	2.31074
chr1	4333	4334	2.64085
chr1	4334	4338	1.98063
chr1	4338	4340	1.65053
chr1	4340	4341	1.32042
chr1	4341	4352	0.990317
chr1	4352	4353	0.660212
chr1	4353	4354	0.330106
chr1	4354	4362	0.660212
chr1	4362	4369	0.330106
chr1	4369	4381	0.0
chr1	4381	4406	0.330106
chr1	4406	4417	0.660212
chr1	4417	4449	0.330106
chr1	4449	4461	0.0
chr1	4461	4480	0.330106
chr1	4480	4484	0.660212
chr1	4484	4492	0.990317
chr1	4492	4496	1.32042
chr1	4496	4524	0.990317
chr1	4524	4528	0.660212
chr1	4528	4529	0.330106
chr1	4529	4530	0.0
chr1	4530	4573	0.330106
chr1	4573	4590	0.0
chr1	4590	4592	0.330106
chr1	4592	4597	0.660212
chr1	4597	4599	0.990317
chr1	4599	4623	1.32042
chr1	4623	4633	0.990317
chr1	4633	4640	0.660212
chr1	4640	4641	0.330106
chr1	4641	4644	0.0
chr1	4644	4688	0.330106
chr1	4688	4693	0.0
chr1	4693	4694	0.330106
chr1	4694	4703	0.660212
chr1	4703	4704	0.990317
chr1	4704	4705	1.32042
chr1	4705	4714	1.65053
chr1	4714	4727	1.98063
chr1	4727	4728	2.31074
chr1	4728	4730	2.64085
chr1	4730	4731	2.97095
chr1	4731	4732	3.63116
chr1	4732	4737	3.30106
chr1	4737	4739	1.98063
chr1	4739	4740	2.31074
chr1	4740	4747	2.64085
chr1	4747	4755	2.31074
chr1	4755	4763	2.64085
chr1	4763	4764	2.31074
chr1	4764	4770	2.64085
chr1	4770	4773	2.31074
chr1	4773	4774	1.98063
chr1	4774	4781	1.32042
chr1	4781	4783	1.65053
chr1	4783	4789	1.32042
chr1	4789	4807	1.65053
chr1	4807	4816	1.32042
chr1	4816	4827	0.990317
chr1	4827	4829	0.660212
chr1	4829	4832	0.330106
chr1	4832	4845	0.0
chr1	4845	4864	0.330106
chr1	4864	4865	0.660212
chr1	4865	4869	1.32042
chr1	4869	4872	1.65053
chr1	4872	4879	1.98063
chr1	4879	4889	2.31074
chr1	4889	4896	1.98063
chr1	4896	4900	2.31074
chr1	4900	4903	1.98063
chr1	4903	4908	1.65053
chr1	4908	4909	1.32042
chr1	4909	4913	0.990317
chr1	4913	4925	0.660212
chr1	4925	4930	0.990317
chr1	4930	4940	1.32042
chr1	4940	4946	0.990317
chr1	4946	4959	0.660212
chr1	4959	4967	0.990317
chr1	4967	4971	1.32042
chr1	4971	4987	0.990317
chr1	4987	4988	1.32042
chr1	4988	5003	0.990317
chr1	5003	5004	0.660212
chr1	5004	5017	0.330106
chr1	5017	5031	0.660212
chr1	5031	5060	0.330106
chr1	5060	5140	0.0
chr1	5140	5162	0.330106
chr1	5162	5184	0.660212
chr1	5184	5206	0.330106
chr1	5206	5217	0.0
chr1	5217	5220	0.330106
chr1	5220	5221	0.660212
chr1	5221	5222	1.98063
chr1	5222	5223	2.31074
chr1	5223	5225	2.64085
chr1	5225	5226	3.63116
chr1	5226	5227	4.29138
chr1	5227	5228	5.9419
chr1	5228	5233	6.27201
chr1	5233	5252	6.60212
chr1	5252	5261	6.27201
chr1	5261	5265	5.6118
chr1	5265	5266	4.62148
chr1	5266	5269	4.29138
chr1	5269	5270	3.63116
chr1	5270	5271	3.30106
chr1	5271	5273	1.65053
chr1	5273	5274	1.98063
chr1	5274	5275	2.31074
chr1	5275	5282	1.98063
chr1	5282	5284	2.31074
chr1	5284	5304	2.64085
chr1	5304	5309	2.31074
chr1	5309	5311	1.98063
chr1	5311	5312	1.32042
chr1	5312	5313	1.65053
chr1	5313	5314	1.32042
chr1	5314	5315	0.990317
chr1	5315	5328	0.660212
chr1	5328	5345	0.330106
chr1	5345	5354	0.0
chr1	5354	5355	0.330106
chr1	5355	5359	0.660212
chr1	5359	5360	0.990317
chr1	5360	5367	1.32042
chr1	5367	5368	1.65053
chr1	5368	5369	1.98063
chr1	5369	5378	2.31074
chr1	5378	5385	2.64085
chr1	5385	5388	2.97095
chr1	5388	5392	3.30106
chr1	5392	5394	3.63116
chr1	5394	5395	3.30106
chr1	5395	5397	2.97095
chr1	5397	5400	2.64085
chr1	5400	5411	2.31074
chr1	5411	5412	1.98063
chr1	5412	5413	1.65053
chr1	5413	5422	1.32042
chr1	5422	5429	0.990317
chr1	5429	5431	0.660212
chr1	5431	5436	0.330106
chr1	5436	5453	0.0
chr1	5453	5454	0.330106
chr1	5454	5482	0.660212
chr1	5482	5489	1.32042
chr1	5489	5491	0.990317
chr1	5491	5498	1.32042
chr1	5498	5506	0.990317
chr1	5506	5511	1.32042
chr1	5511	5521	0.990317
chr1	5521	5522	0.660212
chr1	5522	5534	0.990317
chr1	5534	5536	0.660212
chr1	5536	5550	0.990317
chr1	5550	5566	0.660212
chr1	5566	5578	0.330106
chr1	5578	5596	0.0
chr1	5596	5600	0.330106
chr1	5600	5601	0.660212
chr1	5601	5605	0.990317
chr1	5605	5609	1.32042
chr1	5609	5624	1.65053
chr1	5624	5639	1.98063
chr1	5639	5640	1.65053
chr1	5640	5644	0.990317
chr1	5644	5649	1.32042
chr1	5649	5666	0.990317
chr1	5666	5673	0.660212
chr1	5673	5676	0.990317
chr1	5676	5687	1.32042
chr1	5687	5691	0.990317
chr1	5691	5695	0.660212
chr1	5695	5716	0.990317
chr1	5716	5720	0.660212
chr1	5720	5736	0.330106
chr1	5736	5738	0.660212
chr1	5738	5757	0.330106
chr1	5757	5779	0.990317
chr1	5779	5780	0.660212
chr1	5780	5796	0.990317
chr1	5796	5798	0.660212
chr1	5798	5799	0.990317
chr1	5799	5800	1.32042
chr1	5800	5801	1.65053
chr1	5801	5818	1.32042
chr1	5818	5823	1.65053
chr1	5823	5826	1.32042
chr1	5826	5833	1.65053
chr1	5833	5839	2.31074
chr1	5839	5842	2.64085
chr1	5842	5854	1.98063
chr1	5854	5861	2.31074
chr1	5861	5862	2.64085
chr1	5862	5870	2.31074
chr1	5870	5877	1.98063
chr1	5877	5880	1.32042
chr1	5880	5883	1.65053
chr1	5883	5888	1.32042
chr1	5888	5898	0.990317
chr1	5898	5924	0.330106
chr1	5924	5933	0.0
chr1	5933	5935	0.330106
chr1	5935	5939	0.660212
chr1	5939	5966	0.990317
chr1	5966	5974	1.32042
chr1	5974	5977	0.990317
chr1	5977	5981	0.660212
chr1	5981	6003	0.330106
chr1	6003	6010	0.990317
chr1	6010	6023	0.660212
chr1	6023	6028	0.990317
chr1	6028	6035	1.65053
chr1	6035	6039	1.32042
chr1	6039	6046	1.65053
chr1	6046	6047	1.32042
chr1	6047	6049	0.990317
chr1	6049	6055	1.32042
chr1	6055	6063	1.65053
chr1	6063	6065	1.98063
chr1	6065	6066	2.64085
chr1	6066	6067	2.97095
chr1	6067	6068	2.64085
chr1	6068	6072	2.97095
chr1	6072	6074	2.64085
chr1	6074	6076	2.31074
chr1	6076	6083	2.64085
chr1	6083	6088	2.31074
chr1	6088	6089	2.64085
chr1	6089	6092	2.97095
chr1	6092	6098	3.30106
chr1	6098	6101	2.97095
chr1	6101	6102	3.63116
chr1	6102	6105	3.96127
chr1	6105	6107	4.29138
chr1	6107	6108	3.96127
chr1	6108	6109	3.63116
chr1	6109	6112	3.30106
chr1	6112	6114	2.97095
chr1	6114	6116	2.64085
chr1	6116	6119	2.97095
chr1	6119	6128	3.30106
chr1	6128	6129	3.63116
chr1	6129	6130	3.30106
chr1	6130	6131	3.63116
chr1	6131	6134	3.96127
chr1	6134	6135	3.63116
chr1	6135	6138	3.30106
chr1	6138	6145	3.63116
chr1	6145	6147	2.97095
chr1	6147	6148	2.64085
chr1	6148	6150	2.31074
chr1	6150	6151	1.98063
chr1	6151	6153	1.65053
chr1	6153	6154	0.990317
chr1	6154	6159	1.65053
chr1	6159	6160	1.98063
chr1	6160	6171	2.31074
chr1	6171	6175	1.98063
chr1	6175	6176	1.65053
chr1	6176	6181	2.31074
chr1	6181	6185	1.98063
chr1	6185	6192	2.31074
chr1	6192	6198	1.98063
chr1	6198	6202	1.65053
chr1	6202	6204	1.32042
chr1	6204	6216	0.990317
chr1	6216	6218	0.660212
chr1	6218	6221	0.990317
chr1	6221	6222	1.32042
chr1	6222	6228	1.65053
chr1	6228	6229	1.98063
chr1	6229	6261	1.65053
chr1	6261	6262	1.32042
chr1	6262	6263	0.990317
chr1	6263	6265	0.660212
chr1	6265	6305	0.0
chr1	6305	6307	0.330106
chr1	6307	6309	0.660212
chr1	6309	6310	0.990317
chr1	6310	6313	1.32042
chr1	6313	6321	1.65053
chr1	6321	6323	2.31074
chr1	6323	6325	2.64085
chr1	6325	6330	2.97095
chr1	6330	6349	3.30106
chr1	6349	6351	2.64085
chr1	6351	6352	2.31074
chr1	6352	6359	1.98063
chr1	6359	6362	2.31074
chr1	6362	6363	2.64085
chr1	6363	6365	2.31074
chr1	6365	6367	1.98063
chr1	6367	6369	1.65053
chr1	6369	6370	1.32042
chr1	6370	6374	2.31074
chr1	6374	6375	1.98063
chr1	6375	6376	2.31074
chr1	6376	6384	2.64085
chr1	6384	6392	2.97095
chr1	6392	6396	2.64085
chr1	6396	6399	2.97095
chr1	6399	6402	3.30106
chr1	6402	6403	3.63116
chr1	6403	6413	3.30106
chr1	6413	6418	2.97095
chr1	6418	6420	2.64085
chr1	6420	6428	2.31074
chr1	6428	6433	1.98063
chr1	6433	6434	2.31074
chr1	6434	6439	1.98063
chr1	6439	6440	1.32042
chr1	6440	6458	0.990317
chr1	6458	6477	0.330106
chr1	6477	6520	0.0
chr1	6520	6528	0.330106
chr1	6528	6535	0.990317
chr1	6535	6564	1.65053
chr1	6564	6571	1.32042
chr1	6571	6576	0.660212
chr1	6576	6579	0.330106
chr1	6579	6592	0.0
chr1	6592	6603	0.330106
chr1	6603	6622	0.660212
chr1	6622	6636	0.990317
chr1	6636	6647	0.660212
chr1	6647	6661	0.330106
chr1	6661	6663	0.660212
chr1	6663	6666	0.990317
chr1	6666	6674	0.660212
chr1	6674	6675	0.990317
chr1	6675	6686	1.32042
chr1	6686	6687	1.65053
chr1	6687	6704	1.32042
chr1	6704	6705	0.990317
chr1	6705	6713	0.660212
chr1	6713	6714	0.990317
chr1	6714	6715	1.32042
chr1	6715	6718	1.65053
chr1	6718	6724	1.32042
chr1	6724	6726	1.65053
chr1	6726	6731	1.32042
chr1	6731	6732	1.65053
chr1	6732	6739	1.98063
chr1	6739	6749	1.65053
chr1	6749	6758	1.32042
chr1	6758	6763	0.990317
chr1	6763	6767	1.32042
chr1	6767	6768	1.65053
chr1	6768	6773	1.32042
chr1	6773	6775	0.990317
chr1	6775	6776	1.32042
chr1	6776	6802	0.990317
chr1	6802	6811	0.660212
chr1	6811	6818	0.330106
chr1	6818	6819	0.660212
chr1	6819	6825	0.330106
chr1	6825	6862	0.660212
chr1	6862	6869	0.330106
chr1	6869	6870	0.0
chr1	6870	6902	0.330106
chr1	6902	6906	0.660212
chr1	6906	6928	0.990317
chr1	6928	6929	1.32042
chr1	6929	6930	1.65053
chr1	6930	6932	1.98063
chr1	6932	6936	1.65053
chr1	6936	6940	1.32042
chr1	6940	6941	1.65053
chr1	6941	6954	1.32042
chr1	6954	6955	1.65053
chr1	6955	6956	1.98063
chr1	6956	6958	2.31074
chr1	6958	6959	2.64085
chr1	6959	6960	3.30106
chr1	6960	6961	2.97095
chr1	6961	6963	3.30106
chr1	6963	6967	3.63116
chr1	6967	6969	4.29138
chr1	6969	6972	4.62148
chr1	6972	6978	4.29138
chr1	6978	6983	4.62148
chr1	6983	6990	3.63116
chr1	6990	6991	3.96127
chr1	6991	6994	4.29138
chr1	6994	6996	3.96127
chr1	6996	6997	3.30106
chr1	6997	6999	2.97095
chr1	6999	7000	3.30106
chr1	7000	7001	2.97095
chr1	7001	7005	2.31074
chr1	7005	7011	1.98063
chr1	7011	7013	1.65053
chr1	7013	7016	1.32042
chr1	7016	7017	1.98063
chr1	7017	7018	2.64085
chr1	7018	7019	2.97095
chr1	7019	7020	3.30106
chr1	7020	7023	4.29138
chr1	7023	7034	4.62148
chr1	7034	7043	4.29138
chr1	7043	7045	3.96127
chr1	7045	7049	3.63116
chr1	7049	7050	3.30106
chr1	7050	7051	2.97095
chr1	7051	7052	2.64085
chr1	7052	7053	2.31074
chr1	7053	7057	1.98063
chr1	7057	7060	1.65053
chr1	7060	7061	1.32042
chr1	7061	7064	0.660212
chr1	7064	7066	0.330106
chr1	7066	7067	0.660212
chr1	7067	7069	0.990317
chr1	7069	7074	1.32042
chr1	7074	7075	1.65053
chr1	7075	7077	1.98063
chr1	7077	7090	1.65053
chr1	7090	7108	1.98063
chr1	7108	7111	1.65053
chr1	7111	7118	0.990317
chr1	7118	7119	0.660212
chr1	7119	7133	0.330106
chr1	7133	7188	0.0
chr1	7188	7200	0.330106
chr1	7200	7210	0.660212
chr1	7210	7212	0.990317
chr1	7212	7215	1.32042
chr1	7215	7216	1.98063
chr1	7216	7217	2.31074
chr1	7217	7221	2.97095
chr1	7221	7222	3.30106
chr1	7222	7230	3.63116
chr1	7230	7232	3.96127
chr1	7232	7241	3.63116
chr1	7241	7244	3.30106
chr1	7244	7247	2.31074
chr1	7247	7252	2.64085
chr1	7252	7254	3.30106
chr1	7254	7255	3.96127
chr1	7255	7256	4.29138
chr1	7256	7259	3.96127
chr1	7259	7261	3.63116
chr1	7261	7265	3.30106
chr1	7265	7277	2.64085
chr1	7277	7278	2.97095
chr1	7278	7285	2.64085
chr1	7285	7286	2.31074
chr1	7286	7289	2.64085
chr1	7289	7290	2.31074
chr1	7290	7291	2.64085
chr1	7291	7293	2.97095
chr1	7293	7295	3.30106
chr1	7295	7296	2.97095
chr1	7296	7297	2.64085
chr1	7297	7302	1.98063
chr1	7302	7305	1.65053
chr1	7305	7306	1.98063
chr1	7306	7321	2.31074
chr1	7321	7324	1.98063
chr1	7324	7325	2.31074
chr1	7325	7328	2.64085
chr1	7328	7330	2.31074
chr1	7330	7334	1.98063
chr1	7334	7335	1.65053
chr1	7335	7336	1.32042
chr1	7336	7347	1.65053
chr1	7347	7348	1.98063
chr1	7348	7349	1.65053
chr1	7349	7364	1.32042
chr1	7364	7367	1.65053
chr1	7367	7369	1.32042
chr1	7369	7374	0.990317
chr1	7374	7379	1.32042
chr1	7379	7391	0.990317
chr1	7391	7408	0.660212
chr1	7408	7410	0.330106
chr1	7410	7411	0.0
chr1	7411	7413	0.330106
chr1	7413	7455	0.660212
chr1	7455	7457	0.330106
chr1	7457	7477	0.0
chr1	7477	7492	0.330106
chr1	7492	7493	0.660212
chr1	7493	7510	0.990317
chr1	7510	7512	1.65053
chr1	7512	7521	1.98063
chr1	7521	7534	1.65053
chr1	7534	7545	1.32042
chr1	7545	7548	1.65053
chr1	7548	7551	1.98063
chr1	7551	7554	2.31074
chr1	7554	7555	1.65053
chr1	7555	7561	1.32042
chr1	7561	7585	1.65053
chr1	7585	7591	2.31074
chr1	7591	7608	1.65053
chr1	7608	7611	1.98063
chr1	7611	7612	2.31074
chr1	7612	7623	2.64085
chr1	7623	7626	2.31074
chr1	7626	7629	1.98063
chr1	7629	7631	1.65053
chr1	7631	7637	1.32042
chr1	7637	7640	0.990317
chr1	7640	7645	0.660212
chr1	7645	7652	0.990317
chr1	7652	7672	0.660212
chr1	7672	7683	0.990317
chr1	7683	7689	1.32042
chr1	7689	7691	0.990317
chr1	7691	7702	1.32042
chr1	7702	7704	1.65053
chr1	7704	7716	1.98063
chr1	7716	7719	1.65053
chr1	7719	7722	1.98063
chr1	7722	7724	1.65053
chr1	7724	7728	1.98063
chr1	7728	7735	1.65053
chr1	7735	7741	1.32042
chr1	7741	7746	0.990317
chr1	7746	7753	0.660212
chr1	7753	7756	0.330106
chr1	7756	7764	0.0
chr1	7764	7768	0.330106
chr1	7768	7787	0.660212
chr1	7787	7788	0.990317
chr1	7788	7790	1.32042
chr1	7790	7793	1.65053
chr1	7793	7796	1.98063
chr1	7796	7797	2.31074
chr1	7797	7798	2.64085
chr1	7798	7802	2.97095
chr1	7802	7806	3.30106
chr1	7806	7807	2.97095
chr1	7807	7808	3.30106
chr1	7808	7817	3.63116
chr1	7817	7822	3.30106
chr1	7822	7824	3.63116
chr1	7824	7827	3.30106
chr1	7827	7828	2.97095
chr1	7828	7834	2.64085
chr1	7834	7835	2.31074
chr1	7835	7836	1.98063
chr1	7836	7837	1.65053
chr1	7837	7839	1.32042
chr1	7839	7845	1.65053
chr1	7845	7851	1.32042
chr1	7851	7852	0.990317
chr1	7852	7863	0.330106
chr1	7863	7877	0.660212
chr1	7877	7878	0.990317
chr1	7878	7882	1.65053
chr1	7882	7905	1.32042
chr1	7905	7907	1.65053
chr1	7907	7911	1.32042
chr1	7911	7921	1.65053
chr1	7921	7922	1.32042
chr1	7922	7940	0.660212
chr1	7940	7949	0.990317
chr1	7949	7955	0.660212
chr1	7955	7963	0.330106
chr1	7963	7969	0.660212
chr1	7969	7990	0.330106
chr1	7990	7991	0.0
chr1	7991	8034	0.330106
chr1	8034	8054	0.0
chr1	8054	8062	0.660212
chr1	8062	8076	0.990317
chr1	8076	8083	1.32042
chr1	8083	8092	1.65053
chr1	8092	8098	2.31074
chr1	8098	8106	1.65053
chr1	8106	8112	1.32042
chr1	8112	8116	0.990317
chr1	8116	8119	0.660212
chr1	8119	8125	0.330106
chr1	8125	8126	0.660212
chr1	8126	8127	0.990317
chr1	8127	8128	1.98063
chr1	8128	8129	3.63116
chr1	8129	8130	3.96127
chr1	8130	8135	4.95159
chr1	8135	8136	5.28169
chr1	8136	8155	4.95159
chr1	8155	8157	4.62148
chr1	8157	8158	4.95159
chr1	8158	8168	4.62148
chr1	8168	8171	4.29138
chr1	8171	8172	3.30106
chr1	8172	8177	0.990317
chr1	8177	8196	0.660212
chr1	8196	8201	0.990317
chr1	8201	8213	0.660212
chr1	8213	8227	0.330106
chr1	8227	8240	0.660212
chr1	8240	8262	0.330106
chr1	8262	8263	0.660212
chr1	8263	8271	0.990317
chr1	8271	8286	0.660212
chr1	8286	8289	0.990317
chr1	8289	8306	0.660212
chr1	8306	8318	0.330106
chr1	8318	8330	0.660212
chr1	8330	8344	0.330106
chr1	8344	8347	0.660212
chr1	8347	8349	0.990317
chr1	8349	8362	1.32042
chr1	8362	8372	0.990317
chr1	8372	8377	0.660212
chr1	8377	8389	0.330106
chr1	8389	8393	0.660212
chr1	8393	8427	0.330106
chr1	8427	8433	0.660212
chr1	8433	8498	0.330106
chr1	8498	8502	0.660212
chr1	8502	8514	0.990317
chr1	8514	8532	0.660212
chr1	8532	8541	0.990317
chr1	8541	8546	1.32042
chr1	8546	8547	0.990317
chr1	8547	8548	1.32042
chr1	8548	8560	1.65053
chr1	8560	8563	1.98063
chr1	8563	8572	2.31074
chr1	8572	8574	1.98063
chr1	8574	8575	2.31074
chr1	8575	8576	1.98063
chr1	8576	8589	1.65053
chr1	8589	8590	1.32042
chr1	8590	8591	0.990317
chr1	8591	8603	0.660212
chr1	8603	8611	0.330106
chr1	8611	8619	0.660212
chr1	8619	8620	0.990317
chr1	8620	8624	1.32042
chr1	8624	8627	1.98063
chr1	8627	8631	2.31074
chr1	8631	8644	2.64085
chr1	8644	8651	2.31074
chr1	8651	8653	1.98063
chr1	8653	8656	2.31074
chr1	8656	8657	1.98063
chr1	8657	8659	2.31074
chr1	8659	8662	1.98063
chr1	8662	8668	1.65053
chr1	8668	8671	1.32042
chr1	8671	8675	0.990317
chr1	8675	8692	0.660212
chr1	8692	8696	0.330106
chr1	8696	8709	0.0
chr1	8709	8710	0.330106
chr1	8710	8737	0.660212
chr1	8737	8738	0.990317
chr1	8738	8746	1.32042
chr1	8746	8749	0.990317
chr1	8749	8754	1.32042
chr1	8754	8779	0.990317
chr1	8779	8780	1.32042
chr1	8780	8782	1.65053
chr1	8782	8784	1.32042
chr1	8784	8785	1.65053
chr1	8785	8787	2.31074
chr1	8787	8791	2.64085
chr1	8791	8792	2.31074
chr1	8792	8800	2.97095
chr1	8800	8813	2.64085
chr1	8813	8816	1.98063
chr1	8816	8818	1.65053
chr1	8818	8820	1.32042
chr1	8820	8821	0.990317
chr1	8821	8834	0.660212
chr1	8834	8835	0.990317
chr1	8835	8836	1.32042
chr1	8836	8846	0.990317
chr1	8846	8849	1.32042
chr1	8849	8854	1.65053
chr1	8854	8862	1.98063
chr1	8862	8873	2.31074
chr1	8873	8874	1.98063
chr1	8874	8877	2.31074
chr1	8877	8878	1.98063
chr1	8878	8879	1.65053
chr1	8879	8882	2.64085
chr1	8882	8886	2.31074
chr1	8886	8898	2.64085
chr1	8898	8899	2.31074
chr1	8899	8901	1.98063
chr1	8901	8908	2.31074
chr1	8908	8922	1.98063
chr1	8922	8923	1.32042
chr1	8923	8930	0.660212
chr1	8930	8938	0.330106
chr1	8938	8951	0.660212
chr1	8951	8975	0.990317
chr1	8975	8982	0.660212
chr1	8982	8995	0.330106
chr1	8995	9001	0.0
chr1	9001	9012	0.330106
chr1	9012	9021	0.660212
chr1	9021	9042	0.990317
chr1	9042	9045	0.660212
chr1	9045	9050	0.330106
chr1	9050	9061	0.660212
chr1	9061	9075	0.330106
chr1	9075	9079	0.660212
chr1	9079	9087	1.32042
chr1	9087	9096	0.990317
chr1	9096	9097	1.32042
chr1	9097	9108	1.65053
chr1	9108	9111	1.98063
chr1	9111	9119	1.65053
chr1	9119	9123	1.32042
chr1	9123	9140	0.990317
chr1	9140	9141	0.660212
chr1	9141	9152	0.330106
chr1	9152	9164	0.0
chr1	9164	9177	0.330106
chr1	9177	9178	0.660212
chr1	9178	9193	0.990317
chr1	9193	9197	1.32042
chr1	9197	9208	1.65053
chr1	9208	9211	1.32042
chr1	9211	9220	0.990317
chr1	9220	9222	0.660212
chr1	9222	9228	0.330106
chr1	9228	9268	0.0
chr1	9268	9271	0.330106
chr1	9271	9272	1.32042
chr1	9272	9275	1.65053
chr1	9275	9288	1.98063
chr1	9288	9301	2.31074
chr1	9301	9304	2.64085
chr1	9304	9312	2.97095
chr1	9312	9315	2.64085
chr1	9315	9316	1.98063
chr1	9316	9317	1.65053
chr1	9317	9319	1.98063
chr1	9319	9326	1.65053
chr1	9326	9342	1.32042
chr1	9342	9345	0.990317
chr1	9345	9358	0.660212
chr1	9358	9360	0.330106
chr1	9360	9364	0.0
chr1	9364	9392	0.330106
chr1	9392	9406	0.660212
chr1	9406	9421	0.330106
chr1	9421	9430	0.660212
chr1	9430	9434	0.990317
chr1	9434	9437	1.32042
chr1	9437	9439	1.98063
chr1	9439	9447	2.31074
chr1	9447	9449	2.64085
chr1	9449	9452	2.97095
chr1	9452	9459	2.64085
chr1	9459	9463	2.31074
chr1	9463	9475	1.98063
chr1	9475	9477	1.65053
chr1	9477	9481	1.32042
chr1	9481	9482	0.990317
chr1	9482	9485	0.660212
chr1	9485	9493	0.330106
chr1	9493	9499	0.0
chr1	9499	9508	0.330106
chr1	9508	9511	0.660212
chr1	9511	9526	0.990317
chr1	9526	9532	1.32042
chr1	9532	9534	1.65053
chr1	9534	9538	1.98063
chr1	9538	9540	1.65053
chr1	9540	9541	1.98063
chr1	9541	9549	2.31074
chr1	9549	9552	2.97095
chr1	9552	9555	2.64085
chr1	9555	9556	2.31074
chr1	9556	9557	2.64085
chr1	9557	9570	2.97095
chr1	9570	9576	2.64085
chr1	9576	9577	2.31074
chr1	9577	9579	1.98063
chr1	9579	9581	1.65053
chr1	9581	9584	1.32042
chr1	9584	9592	0.990317
chr1	9592	9600	0.660212
chr1	9600	9601	0.330106
chr1	9601	9602	0.0
chr1	9602	9622	0.330106
chr1	9622	9631	0.660212
chr1	9631	9640	1.32042
chr1	9640	9645	1.65053
chr1	9645	9646	1.98063
chr1	9646	9653	1.65053
chr1	9653	9666	1.98063
chr1	9666	9674	1.65053
chr1	9674	9682	0.990317
chr1	9682	9689	0.660212
chr1	9689	9697	0.330106
chr1	9697	9731	0.0
chr1	9731	9733	0.330106
chr1	9733	9735	0.660212
chr1	9735	9738	0.990317
chr1	9738	9739	1.32042
chr1	9739	9745	1.65053
chr1	9745	9752	1.98063
chr1	9752	9758	2.31074
chr1	9758	9759	2.64085
chr1	9759	9760	2.97095
chr1	9760	9775	3.30106
chr1	9775	9777	2.97095
chr1	9777	9779	2.64085
chr1	9779	9780	2.31074
chr1	9780	9783	1.98063
chr1	9783	9788	1.65053
chr1	9788	9794	1.32042
chr1	9794	9795	0.990317
chr1	9795	9801	0.660212
chr1	9801	9804	0.330106
chr1	9804	9825	0.0
chr1	9825	9832	0.330106
chr1	9832	9839	0.660212
chr1	9839	9842	0.990317
chr1	9842	9844	1.32042
chr1	9844	9859	1.65053
chr1	9859	9860	1.32042
chr1	9860	9866	1.65053
chr1	9866	9868	1.32042
chr1	9868	9870	0.660212
chr1	9870	9875	0.990317
chr1	9875	9878	0.660212
chr1	9878	9888	0.990317
chr1	9888	9890	1.32042
chr1	9890	9898	1.98063
chr1	9898	9909	2.31074
chr1	9909	9910	1.98063
chr1	9910	9913	2.31074
chr1	9913	9916	2.64085
chr1	9916	9919	2.97095
chr1	9919	9920	2.64085
chr1	9920	9921	2.31074
chr1	9921	9922	1.98063
chr1	9922	9923	2.31074
chr1	9923	9927	2.97095
chr1	9927	9930	3.30106
chr1	9930	9934	3.63116
chr1	9934	9936	3.30106
chr1	9936	9940	3.63116
chr1	9940	9941	3.30106
chr1	9941	9942	3.96127
chr1	9942	9946	4.29138
chr1	9946	9954	4.62148
chr1	9954	9957	3.96127
chr1	9957	9961	3.63116
chr1	9961	9962	3.30106
chr1	9962	9963	2.97095
chr1	9963	9967	2.64085
chr1	9967	9972	1.98063
chr1	9972	9973	2.31074
chr1	9973	9975	1.98063
chr1	9975	9976	2.31074
chr1	9976	9980	3.30106
chr1	9980	9985	2.97095
chr1	9985	9990	2.64085
chr1	9990	10009	2.31074
chr1	10009	10010	1.98063
chr1	10010	10014	1.65053
chr1	10014	10017	1.98063
chr1	10017	10020	1.32042
chr1	10020	10021	0.990317
chr1	10021	10028	1.32042
chr1	10028	10041	1.65053
chr1	10041	10042	1.32042
chr1	10042	10044	0.990317
chr1	10044	10046	1.32042
chr1	10046	10047	1.98063
chr1	10047	10053	2.64085
chr1	10053	10064	2.97095
chr1	10064	10065	2.31074
chr1	10065	10072	2.97095
chr1	10072	10073	2.64085
chr1	10073	10081	2.97095
chr1	10081	10086	3.30106
chr1	10086	10088	3.96127
chr1	10088	10089	4.29138
chr1	10089	10090	5.28169
chr1	10090	10091	4.62148
chr1	10091	10106	3.96127
chr1	10106	10108	4.29138
chr1	10108	10109	3.63116
chr1	10109	10113	3.30106
chr1	10113	10116	2.97095
chr1	10116	10117	2.31074
chr1	10117	10132	1.98063
chr1	10132	10133	1.65053
chr1	10133	10138	0.990317
chr1	10138	10146	0.660212
chr1	10146	10147	1.98063
chr1	10147	10149	2.31074
chr1	10149	10154	2.64085
chr1	10154	10156	2.97095
chr1	10156	10158	3.30106
chr1	10158	10162	3.63116
chr1	10162	10164	3.96127
chr1	10164	10176	4.62148
chr1	10176	10177	4.29138
chr1	10177	10179	3.96127
chr1	10179	10182	3.63116
chr1	10182	10190	3.96127
chr1	10190	10193	2.64085
chr1	10193	10194	2.31074
chr1	10194	10198	1.98063
chr1	10198	10200	1.65053
chr1	10200	10201	1.32042
chr1	10201	10204	0.990317
chr1	10204	10205	0.660212
chr1	10205	10225	0.330106
chr1	10225	10265	0.0
chr1	10265	10266	0.330106
chr1	10266	10279	0.660212
chr1	10279	10281	0.990317
chr1	10281	10291	1.65053
chr1	10291	10301	1.98063
chr1	10301	10303	2.31074
chr1	10303	10307	2.64085
chr1	10307	10321	2.31074
chr1	10321	10323	2.64085
chr1	10323	10325	2.31074
chr1	10325	10331	1.65053
chr1	10331	10337	1.32042
chr1	10337	10341	1.65053
chr1	10341	10342	1.32042
chr1	10342	10343	0.990317
chr1	10343	10347	1.32042
chr1	10347	10349	0.990317
chr1	10349	10352	1.32042
chr1	10352	10353	0.990317
chr1	10353	10358	1.32042
chr1	10358	10381	1.65053
chr1	10381	10382	1.32042
chr1	10382	10393	0.990317
chr1	10393	10395	0.660212
chr1	10395	10397	0.990317
chr1	10397	10402	0.660212
chr1	10402	10418	0.330106
chr1	10418	10420	0.660212
chr1	10420	10421	1.32042
chr1	10421	10422	1.98063
chr1	10422	10423	2.31074
chr1	10423	10424	2.64085
chr1	10424	10431	2.97095
chr1	10431	10437	3.30106
chr1	10437	10439	3.63116
chr1	10439	10454	3.30106
chr1	10454	10462	2.97095
chr1	10462	10463	2.64085
chr1	10463	10464	2.97095
chr1	10464	10466	1.98063
chr1	10466	10467	1.65053
chr1	10467	10481	0.990317
chr1	10481	10491	0.660212
chr1	10491	10516	0.330106
chr1	10516	10518	0.0
chr1	10518	10519	0.330106
chr1	10519	10526	0.660212
chr1	10526	10535	0.990317
chr1	10535	10554	1.32042
chr1	10554	10562	0.990317
chr1	10562	10570	0.660212
chr1	10570	10579	0.330106
chr1	10579	10585	0.0
chr1	10585	10597	0.330106
chr1	10597	10598	0.660212
chr1	10598	10601	0.990317
chr1	10601	10602	1.32042
chr1	10602	10604	1.98063
chr1	10604	10605	2.64085
chr1	10605	10620	2.97095
chr1	10620	10628	3.30106
chr1	10628	10631	2.97095
chr1	10631	10633	2.64085
chr1	10633	10640	2.31074
chr1	10640	10641	1.98063
chr1	10641	10645	1.32042
chr1	10645	10646	0.990317
chr1	10646	10665	0.330106
chr1	10665	10667	0.660212
chr1	10667	10691	1.32042
chr1	10691	10693	1.98063
chr1	10693	10701	1.65053
chr1	10701	10703	2.31074
chr1	10703	10711	2.97095
chr1	10711	10725	2.31074
chr1	10725	10735	1.98063
chr1	10735	10736	1.65053
chr1	10736	10741	1.32042
chr1	10741	10744	0.990317
chr1	10744	10747	0.660212
chr1	10747	10749	0.330106
chr1	10749	10750	0.0
chr1	10750	10753	0.330106
chr1	10753	10754	0.660212
chr1	10754	10762	0.990317
chr1	10762	10766	1.32042
chr1	10766	10772	1.65053
chr1	10772	10773	1.98063
chr1	10773	10779	2.31074
chr1	10779	10794	1.98063
chr1	10794	10796	1.65053
chr1	10796	10798	1.32042
chr1	10798	10806	0.990317
chr1	10806	10810	0.660212
chr1	10810	10814	0.330106
chr1	10814	10832	0.0
chr1	10832	10837	0.330106
chr1	10837	10848	0.660212
chr1	10848	10850	1.65053
chr1	10850	10851	2.31074
chr1	10851	10852	2.64085
chr1	10852	10857	3.30106
chr1	10857	10859	3.63116
chr1	10859	10876	3.96127
chr1	10876	10879	3.30106
chr1	10879	10881	2.97095
chr1	10881	10884	2.64085
chr1	10884	10886	3.30106
chr1	10886	10887	2.97095
chr1	10887	10889	2.64085
chr1	10889	10892	2.31074
chr1	10892	10894	1.98063
chr1	10894	10896	1.65053
chr1	10896	10928	0.660212
chr1	10928	10998	0.0
chr1	10998	11007	0.330106
chr1	11007	11011	0.660212
chr1	11011	11025	0.990317
chr1	11025	11041	1.32042
chr1	11041	11043	0.660212
chr1	11043	11055	0.990317
chr1	11055	11065	0.660212
chr1	11065	11068	0.330106
chr1	11068	11074	0.660212
chr1	11074	11110	0.330106
chr1	11110	11119	0.990317
chr1	11119	11128	1.65053
chr1	11128	11137	2.31074
chr1	11137	11140	1.98063
chr1	11140	11147	2.31074
chr1	11147	11150	2.64085
chr1	11150	11153	2.97095
chr1	11153	11163	2.31074
chr1	11163	11172	1.65053
chr1	11172	11184	0.990317
chr1	11184	11187	0.660212
chr1	11187	11192	0.330106
chr1	11192	11200	0.660212
chr1	11200	11211	0.990317
chr1	11211	11231	1.32042
chr1	11231	11233	0.990317
chr1	11233	11236	0.660212
chr1	11236	11249	0.330106
chr1	11249	11266	0.0
chr1	11266	11270	0.330106
chr1	11270	11273	0.660212
chr1	11273	11281	0.990317
chr1	11281	11284	1.32042
chr1	11284	11296	1.65053
chr1	11296	11302	1.98063
chr1	11302	11304	2.31074
chr1	11304	11310	2.64085
chr1	11310	11314	2.31074
chr1	11314	11317	1.98063
chr1	11317	11323	1.65053
chr1	11323	11324	1.32042
chr1	11324	11327	1.65053
chr1	11327	11334	1.32042
chr1	11334	11336	0.990317
chr1	11336	11342	1.32042
chr1	11342	11344	1.65053
chr1	11344	11347	1.32042
chr1	11347	11348	0.990317
chr1	11348	11367	1.32042
chr1	11367	11371	0.990317
chr1	11371	11375	1.32042
chr1	11375	11377	1.65053
chr1	11377	11381	1.32042
chr1	11381	11383	1.98063
chr1	11383	11385	1.65053
chr1	11385	11392	1.98063
chr1	11392	11396	2.31074
chr1	11396	11399	1.98063
chr1	11399	11402	2.31074
chr1	11402	11407	1.98063
chr1	11407	11411	2.31074
chr1	11411	11419	2.64085
chr1	11419	11422	2.31074
chr1	11422	11423	1.65053
chr1	11423	11424	1.32042
chr1	11424	11433	1.65053
chr1	11433	11435	1.98063
chr1	11435	11436	1.65053
chr1	11436	11445	2.31074
chr1	11445	11448	1.98063
chr1	11448	11451	2.31074
chr1	11451	11453	1.98063
chr1	11453	11466	1.65053
chr1	11466	11468	1.32042
chr1	11468	11472	0.990317
chr1	11472	11492	0.330106
chr1	11492	11502	0.0
chr1	11502	11510	0.330106
chr1	11510	11528	0.660212
chr1	11528	11544	0.990317
chr1	11544	11553	0.660212
chr1	11553	11554	0.990317
chr1	11554	11571	0.660212
chr1	11571	11573	0.330106
chr1	11573	11575	0.0
chr1	11575	11580	0.330106
chr1	11580	11619	0.660212
chr1	11619	11620	0.330106
chr1	11620	11624	0.990317
chr1	11624	11629	0.660212
chr1	11629	11639	0.990317
chr1	11639	11641	1.32042
chr1	11641	11642	1.65053
chr1	11642	11645	1.98063
chr1	11645	11646	2.31074
chr1	11646	11648	2.64085
chr1	11648	11649	2.97095
chr1	11649	11650	3.30106
chr1	11650	11656	3.63116
chr1	11656	11657	4.29138
chr1	11657	11659	4.62148
chr1	11659	11664	4.95159
chr1	11664	11669	3.96127
chr1	11669	11670	4.29138
chr1	11670	11675	3.96127
chr1	11675	11683	3.63116
chr1	11683	11684	3.30106
chr1	11684	11689	3.63116
chr1	11689	11692	2.97095
chr1	11692	11694	2.64085
chr1	11694	11700	2.31074
chr1	11700	11701	1.65053
chr1	11701	11702	1.32042
chr1	11702	11703	0.990317
chr1	11703	11707	1.32042
chr1	11707	11727	0.990317
chr1	11727	11728	1.32042
chr1	11728	11736	0.990317
chr1	11736	11742	0.660212
chr1	11742	11791	0.330106
chr1	11791	11806	0.660212
chr1	11806	11812	0.330106
chr1	11812	11818	0.660212
chr1	11818	11820	1.32042
chr1	11820	11821	1.65053
chr1	11821	11828	1.98063
chr1	11828	11829	2.31074
chr1	11829	11844	1.98063
chr1	11844	11847	2.31074
chr1	11847	11852	2.64085
chr1	11852	11856	2.31074
chr1	11856	11862	1.98063
chr1	11862	11864	1.32042
chr1	11864	11866	0.990317
chr1	11866	11868	1.32042
chr1	11868	11870	1.65053
chr1	11870	11872	1.98063
chr1	11872	11888	1.65053
chr1	11888	11893	1.32042
chr1	11893	11910	1.65053
chr1	11910	11912	1.32042
chr1	11912	11913	0.990317
chr1	11913	11914	1.32042
chr1	11914	11924	0.660212
chr1	11924	11935	0.330106
chr1	11935	11938	0.0
chr1	11938	11946	0.330106
chr1	11946	11977	0.660212
chr1	11977	11982	0.330106
chr1	11982	11987	0.0
chr1	11987	12002	0.330106
chr1	12002	12003	0.660212
chr1	12003	12007	0.990317
chr1	12007	12031	1.32042
chr1	12031	12033	0.990317
chr1	12033	12051	0.660212
chr1	12051	12075	0.330106
chr1	12075	12077	0.660212
chr1	12077	12079	0.990317
chr1	12079	12090	1.32042
chr1	12090	12100	0.990317
chr1	12100	12116	1.32042
chr1	12116	12118	0.990317
chr1	12118	12122	0.660212
chr1	12122	12123	0.990317
chr1	12123	12131	0.660212
chr1	12131	12144	1.32042
chr1	12144	12147	0.990317
chr1	12147	12166	1.32042
chr1	12166	12168	0.990317
chr1	12168	12169	1.32042
chr1	12169	12175	0.990317
chr1	12175	12191	0.660212
chr1	12191	12205	0.330106
chr1	12205	12212	0.660212
chr1	12212	12216	0.330106
chr1	12216	12217	0.660212
chr1	12217	12224	0.990317
chr1	12224	12228	1.32042
chr1	12228	12229	1.98063
chr1	12229	12236	2.31074
chr1	12236	12237	2.97095
chr1	12237	12241	3.30106
chr1	12241	12247	3.63116
chr1	12247	12248	3.96127
chr1	12248	12252	3.63116
chr1	12252	12257	3.96127
chr1	12257	12260	4.29138
chr1	12260	12267	3.63116
chr1	12267	12271	3.30106
chr1	12271	12272	2.97095
chr1	12272	12273	2.64085
chr1	12273	12276	2.31074
chr1	12276	12279	2.97095
chr1	12279	12281	2.64085
chr1	12281	12283	2.31074
chr1	12283	12288	1.98063
chr1	12288	12289	2.31074
chr1	12289	12293	2.97095
chr1	12293	12294	3.63116
chr1	12294	12296	3.96127
chr1	12296	12299	3.63116
chr1	12299	12308	3.96127
chr1	12308	12314	3.63116
chr1	12314	12316	3.30106
chr1	12316	12317	2.97095
chr1	12317	12319	2.64085
chr1	12319	12320	2.31074
chr1	12320	12331	1.98063
chr1	12331	12332	1.65053
chr1	12332	12333	1.98063
chr1	12333	12334	1.65053
chr1	12334	12335	2.31074
chr1	12335	12336	2.64085
chr1	12336	12337	2.97095
chr1	12337	12339	2.31074
chr1	12339	12340	1.98063
chr1	12340	12363	2.31074
chr1	12363	12369	1.98063
chr1	12369	12373	1.65053
chr1	12373	12376	1.98063
chr1	12376	12378	1.32042
chr1	12378	12380	0.990317
chr1	12380	12381	0.660212
chr1	12381	12383	0.990317
chr1	12383	12385	1.32042
chr1	12385	12388	1.98063
chr1	12388	12394	2.31074
chr1	12394	12397	2.64085
chr1	12397	12399	2.97095
chr1	12399	12402	3.30106
chr1	12402	12403	3.96127
chr1	12403	12408	4.29138
chr1	12408	12412	4.95159
chr1	12412	12413	5.28169
chr1	12413	12414	5.6118
chr1	12414	12415	5.9419
chr1	12415	12417	5.6118
chr1	12417	12418	5.28169
chr1	12418	12419	5.9419
chr1	12419	12420	6.60212
chr1	12420	12421	7.59243
chr1	12421	12422	7.26233
chr1	12422	12423	7.59243
chr1	12423	12426	7.92254
chr1	12426	12427	7.59243
chr1	12427	12428	7.92254
chr1	12428	12429	8.25264
chr1	12429	12432	8.58275
chr1	12432	12433	8.91286
chr1	12433	12435	8.58275
chr1	12435	12438	8.91286
chr1	12438	12441	8.58275
chr1	12441	12444	8.25264
chr1	12444	12446	7.92254
chr1	12446	12448	6.93222
chr1	12448	12450	6.60212
chr1	12450	12451	6.27201
chr1	12451	12452	5.9419
chr1	12452	12456	5.6118
chr1	12456	12457	5.28169
chr1	12457	12461	4.95159
chr1	12461	12462	4.62148
chr1	12462	12463	3.63116
chr1	12463	12464	2.64085
chr1	12464	12465	2.31074
chr1	12465	12466	1.65053
chr1	12466	12470	1.32042
chr1	12470	12472	0.990317
chr1	12472	12473	0.660212
chr1	12473	12478	0.330106
chr1	12478	12490	0.0
chr1	12490	12503	0.330106
chr1	12503	12504	0.660212
chr1	12504	12508	0.990317
chr1	12508	12510	1.32042
chr1	12510	12516	1.65053
chr1	12516	12517	2.31074
chr1	12517	12519	2.97095
chr1	12519	12524	3.30106
chr1	12524	12525	3.63116
chr1	12525	12528	4.29138
chr1	12528	12534	4.62148
chr1	12534	12540	4.29138
chr1	12540	12548	4.62148
chr1	12548	12552	4.29138
chr1	12552	12554	3.63116
chr1	12554	12559	3.30106
chr1	12559	12560	2.31074
chr1	12560	12568	1.98063
chr1	12568	12569	1.65053
chr1	12569	12572	0.990317
chr1	12572	12583	0.660212
chr1	12583	12588	0.330106
[truncated: 751 more rows]
