# Supplementary material for: Structural modularity of the XIST ribonucleoprotein complex
Source: Nat Commun. 2020 Dec 2;11:6163. doi: 10.1038/s41467-020-20040-3 (PMC7710737; doi:10.1038/s41467-020-20040-3)
Supplement: Supplementary file 6 — Source Data [file 41467_2020_20040_MOESM6_ESM.zip › sourcedata/fig2efgi/K562_TROVE2_2_neg_XIST_1_hsXIST.bedgraph]

chr1	0	45	0.0
chr1	45	46	0.526448
chr1	46	47	0.789672
chr1	47	48	1.57934
chr1	48	49	2.89546
chr1	49	63	3.42191
chr1	63	72	3.68513
chr1	72	77	3.42191
chr1	77	78	2.89546
chr1	78	83	2.63224
chr1	83	84	2.36902
chr1	84	85	2.10579
chr1	85	86	1.31612
chr1	86	87	1.0529
chr1	87	90	0.526448
chr1	90	98	0.263224
chr1	98	115	0.0
chr1	115	116	0.263224
chr1	116	117	1.57934
chr1	117	119	1.84257
chr1	119	130	2.10579
chr1	130	135	2.36902
chr1	135	137	2.10579
chr1	137	144	1.84257
chr1	144	146	1.57934
chr1	146	149	1.0529
chr1	149	152	0.789672
chr1	152	156	0.526448
chr1	156	173	0.263224
chr1	173	190	0.0
chr1	190	196	0.263224
chr1	196	198	0.526448
chr1	198	199	1.31612
chr1	199	200	1.57934
chr1	200	201	3.15869
chr1	201	215	3.94836
chr1	215	217	3.42191
chr1	217	225	3.68513
chr1	225	226	3.15869
chr1	226	228	2.89546
chr1	228	229	2.63224
chr1	229	230	2.10579
chr1	230	231	1.84257
chr1	231	239	1.57934
chr1	239	240	1.0529
chr1	240	255	0.263224
chr1	255	260	0.526448
chr1	260	261	0.789672
chr1	261	263	1.0529
chr1	263	278	1.31612
chr1	278	295	0.789672
chr1	295	302	0.526448
chr1	302	306	0.263224
chr1	306	316	0.526448
chr1	316	323	0.263224
chr1	323	324	0.526448
chr1	324	325	0.789672
chr1	325	341	1.0529
chr1	341	355	1.31612
chr1	355	359	1.0529
chr1	359	365	0.789672
chr1	365	367	0.263224
chr1	367	369	1.0529
chr1	369	378	1.57934
chr1	378	394	1.84257
chr1	394	396	1.57934
chr1	396	399	1.31612
chr1	399	400	1.0529
chr1	400	401	0.789672
chr1	401	402	0.526448
chr1	402	406	0.263224
chr1	406	408	1.31612
chr1	408	410	1.0529
chr1	410	413	1.57934
chr1	413	414	1.84257
chr1	414	430	2.10579
chr1	430	432	1.84257
chr1	432	436	2.10579
chr1	436	440	1.84257
chr1	440	441	1.57934
chr1	441	443	1.31612
chr1	443	447	1.0529
chr1	447	450	0.526448
chr1	450	451	0.263224
chr1	451	453	1.57934
chr1	453	459	1.84257
chr1	459	461	2.10579
chr1	461	472	1.84257
chr1	472	476	1.57934
chr1	476	477	1.0529
chr1	477	482	0.789672
chr1	482	492	0.526448
chr1	492	494	0.263224
chr1	494	495	0.526448
chr1	495	496	1.31612
chr1	496	497	2.63224
chr1	497	498	3.15869
chr1	498	499	3.42191
chr1	499	502	3.15869
chr1	502	519	3.42191
chr1	519	520	3.15869
chr1	520	522	2.89546
chr1	522	530	2.63224
chr1	530	531	2.36902
chr1	531	535	1.84257
chr1	535	537	1.57934
chr1	537	538	0.789672
chr1	538	542	0.263224
chr1	542	568	0.0
chr1	568	598	0.263224
chr1	598	604	0.0
chr1	604	607	0.789672
chr1	607	608	1.0529
chr1	608	624	1.31612
chr1	624	630	0.789672
chr1	630	631	0.526448
chr1	631	640	0.263224
chr1	640	650	0.0
chr1	650	651	0.263224
chr1	651	652	0.789672
chr1	652	657	1.0529
chr1	657	686	1.31612
chr1	686	687	1.0529
chr1	687	692	0.789672
chr1	692	695	0.263224
chr1	695	719	0.526448
chr1	719	729	0.263224
chr1	729	740	0.0
chr1	740	741	1.57934
chr1	741	742	1.84257
chr1	742	761	2.10579
chr1	761	763	1.84257
chr1	763	768	2.63224
chr1	768	769	2.89546
chr1	769	770	2.63224
chr1	770	780	2.36902
chr1	780	781	2.10579
chr1	781	785	1.31612
chr1	785	786	1.84257
chr1	786	796	1.31612
chr1	796	802	1.0529
chr1	802	804	0.789672
chr1	804	808	1.0529
chr1	808	824	0.789672
chr1	824	825	1.84257
chr1	825	826	2.36902
chr1	826	827	2.63224
chr1	827	837	2.89546
chr1	837	840	3.15869
chr1	840	841	4.21158
chr1	841	845	4.73803
chr1	845	861	4.21158
chr1	861	864	3.68513
chr1	864	865	2.63224
chr1	865	869	1.57934
chr1	869	872	1.0529
chr1	872	877	0.789672
chr1	877	879	0.526448
chr1	879	897	0.263224
chr1	897	912	0.0
chr1	912	913	0.263224
chr1	913	917	0.526448
chr1	917	918	1.0529
chr1	918	920	1.31612
chr1	920	934	1.57934
chr1	934	942	1.84257
chr1	942	948	2.10579
chr1	948	949	1.57934
chr1	949	951	1.31612
chr1	951	956	1.0529
chr1	956	957	1.31612
chr1	957	958	1.0529
chr1	958	971	0.789672
chr1	971	973	1.0529
chr1	973	974	1.31612
chr1	974	981	1.57934
chr1	981	984	1.31612
chr1	984	985	1.57934
chr1	985	990	2.10579
chr1	990	992	2.36902
chr1	992	993	2.63224
chr1	993	995	4.47481
chr1	995	1004	4.73803
chr1	1004	1006	4.47481
chr1	1006	1008	4.73803
chr1	1008	1009	5.00125
chr1	1009	1010	5.26448
chr1	1010	1016	5.00125
chr1	1016	1017	5.26448
chr1	1017	1018	5.5277
chr1	1018	1020	4.73803
chr1	1020	1021	5.00125
chr1	1021	1022	4.73803
chr1	1022	1024	4.21158
chr1	1024	1030	2.89546
chr1	1030	1032	3.15869
chr1	1032	1036	2.89546
chr1	1036	1038	2.36902
chr1	1038	1039	2.10579
chr1	1039	1040	2.36902
chr1	1040	1046	2.63224
chr1	1046	1048	2.36902
chr1	1048	1050	1.57934
chr1	1050	1058	1.0529
chr1	1058	1060	0.789672
chr1	1060	1063	0.526448
chr1	1063	1064	0.789672
chr1	1064	1067	1.0529
chr1	1067	1069	1.31612
chr1	1069	1070	1.57934
chr1	1070	1074	1.31612
chr1	1074	1077	1.57934
chr1	1077	1090	1.31612
chr1	1090	1091	1.0529
chr1	1091	1094	1.31612
chr1	1094	1101	0.789672
chr1	1101	1102	1.31612
chr1	1102	1104	1.57934
chr1	1104	1115	1.84257
chr1	1115	1126	1.57934
chr1	1126	1131	1.31612
chr1	1131	1133	1.57934
chr1	1133	1134	1.84257
chr1	1134	1135	2.10579
chr1	1135	1139	2.36902
chr1	1139	1141	1.57934
chr1	1141	1145	1.31612
chr1	1145	1152	1.57934
chr1	1152	1153	2.10579
chr1	1153	1159	2.36902
chr1	1159	1160	3.15869
chr1	1160	1166	3.42191
chr1	1166	1170	3.68513
chr1	1170	1172	3.94836
chr1	1172	1174	3.42191
chr1	1174	1182	2.89546
chr1	1182	1185	3.42191
chr1	1185	1186	3.68513
chr1	1186	1191	3.42191
chr1	1191	1193	2.36902
chr1	1193	1197	2.10579
chr1	1197	1199	1.84257
chr1	1199	1200	1.57934
chr1	1200	1203	1.31612
chr1	1203	1204	1.84257
chr1	1204	1206	2.63224
chr1	1206	1208	2.36902
chr1	1208	1211	2.10579
chr1	1211	1218	2.36902
chr1	1218	1222	2.63224
chr1	1222	1224	2.10579
chr1	1224	1225	1.84257
chr1	1225	1226	1.57934
chr1	1226	1234	1.31612
chr1	1234	1236	1.0529
chr1	1236	1242	0.789672
chr1	1242	1243	0.526448
chr1	1243	1245	0.789672
chr1	1245	1251	1.0529
chr1	1251	1260	0.789672
chr1	1260	1275	1.0529
chr1	1275	1282	1.57934
chr1	1282	1283	1.84257
chr1	1283	1284	1.31612
chr1	1284	1285	1.0529
chr1	1285	1307	1.31612
chr1	1307	1308	1.0529
chr1	1308	1310	1.57934
chr1	1310	1323	1.84257
chr1	1323	1324	2.10579
chr1	1324	1325	2.89546
chr1	1325	1326	3.15869
chr1	1326	1327	3.42191
chr1	1327	1332	3.68513
chr1	1332	1333	4.21158
chr1	1333	1336	5.00125
chr1	1336	1341	5.26448
chr1	1341	1343	5.00125
chr1	1343	1344	4.73803
chr1	1344	1346	5.00125
chr1	1346	1347	5.26448
chr1	1347	1348	5.5277
chr1	1348	1351	5.26448
chr1	1351	1354	5.00125
chr1	1354	1355	4.73803
chr1	1355	1358	4.47481
chr1	1358	1359	3.15869
chr1	1359	1361	2.89546
chr1	1361	1366	2.63224
chr1	1366	1368	2.36902
chr1	1368	1373	2.63224
chr1	1373	1377	2.10579
chr1	1377	1379	1.84257
chr1	1379	1381	1.57934
chr1	1381	1387	1.0529
chr1	1387	1389	0.789672
chr1	1389	1399	0.526448
chr1	1399	1400	0.263224
chr1	1400	1426	0.0
chr1	1426	1437	0.526448
chr1	1437	1438	0.789672
chr1	1438	1439	1.31612
chr1	1439	1440	1.57934
chr1	1440	1443	1.84257
chr1	1443	1446	2.36902
chr1	1446	1448	2.89546
chr1	1448	1451	3.15869
chr1	1451	1452	3.68513
chr1	1452	1453	4.47481
chr1	1453	1462	5.00125
chr1	1462	1464	4.73803
chr1	1464	1465	4.21158
chr1	1465	1474	3.94836
chr1	1474	1478	2.36902
chr1	1478	1481	2.10579
chr1	1481	1485	1.57934
chr1	1485	1488	1.84257
chr1	1488	1490	1.57934
chr1	1490	1491	1.31612
chr1	1491	1493	1.0529
chr1	1493	1501	0.526448
chr1	1501	1505	0.789672
chr1	1505	1513	0.526448
chr1	1513	1523	0.789672
chr1	1523	1524	1.0529
chr1	1524	1531	0.789672
chr1	1531	1535	0.526448
chr1	1535	1537	0.263224
chr1	1537	1552	0.526448
chr1	1552	1558	0.789672
chr1	1558	1560	1.0529
chr1	1560	1563	1.31612
chr1	1563	1567	1.0529
chr1	1567	1577	1.31612
chr1	1577	1578	1.0529
chr1	1578	1586	1.31612
chr1	1586	1587	1.57934
chr1	1587	1590	2.10579
chr1	1590	1591	2.89546
chr1	1591	1593	2.63224
chr1	1593	1599	3.15869
chr1	1599	1605	2.63224
chr1	1605	1616	2.89546
chr1	1616	1621	2.63224
chr1	1621	1622	2.10579
chr1	1622	1624	2.36902
chr1	1624	1625	2.10579
chr1	1625	1627	1.57934
chr1	1627	1628	1.31612
chr1	1628	1631	1.0529
chr1	1631	1636	0.526448
chr1	1636	1638	1.0529
chr1	1638	1640	1.31612
chr1	1640	1642	1.57934
chr1	1642	1646	1.84257
chr1	1646	1647	2.36902
chr1	1647	1648	2.63224
chr1	1648	1659	2.36902
chr1	1659	1661	2.63224
chr1	1661	1662	2.36902
chr1	1662	1664	2.10579
chr1	1664	1666	1.84257
chr1	1666	1672	1.57934
chr1	1672	1674	1.84257
chr1	1674	1676	1.57934
chr1	1676	1677	1.84257
chr1	1677	1682	2.10579
chr1	1682	1683	1.84257
chr1	1683	1684	1.57934
chr1	1684	1688	1.0529
chr1	1688	1698	1.31612
chr1	1698	1700	1.0529
chr1	1700	1706	1.31612
chr1	1706	1713	1.0529
chr1	1713	1719	0.263224
chr1	1719	1722	0.526448
chr1	1722	1724	0.263224
chr1	1724	1732	0.526448
chr1	1732	1738	0.789672
chr1	1738	1739	1.0529
chr1	1739	1749	1.31612
chr1	1749	1751	1.57934
chr1	1751	1757	1.84257
chr1	1757	1762	2.10579
chr1	1762	1763	2.63224
chr1	1763	1764	2.89546
chr1	1764	1765	2.63224
chr1	1765	1767	2.10579
chr1	1767	1774	2.36902
chr1	1774	1777	2.63224
chr1	1777	1778	2.36902
chr1	1778	1781	2.89546
chr1	1781	1787	2.63224
chr1	1787	1788	2.89546
chr1	1788	1789	2.63224
chr1	1789	1790	3.42191
chr1	1790	1791	3.15869
chr1	1791	1793	2.89546
chr1	1793	1798	3.15869
chr1	1798	1799	3.42191
chr1	1799	1802	3.15869
chr1	1802	1806	2.63224
chr1	1806	1811	2.36902
chr1	1811	1815	2.10579
chr1	1815	1819	1.84257
chr1	1819	1820	2.10579
chr1	1820	1822	1.84257
chr1	1822	1827	1.57934
chr1	1827	1829	1.31612
chr1	1829	1830	1.84257
chr1	1830	1831	1.31612
chr1	1831	1833	1.57934
chr1	1833	1835	1.84257
chr1	1835	1838	2.10579
chr1	1838	1840	1.84257
chr1	1840	1841	2.10579
chr1	1841	1846	2.63224
chr1	1846	1847	2.36902
chr1	1847	1848	2.63224
chr1	1848	1851	2.89546
chr1	1851	1854	3.15869
chr1	1854	1856	2.89546
chr1	1856	1859	3.15869
chr1	1859	1860	3.42191
chr1	1860	1862	3.15869
chr1	1862	1864	2.63224
chr1	1864	1865	3.15869
chr1	1865	1867	3.42191
chr1	1867	1868	3.68513
chr1	1868	1871	4.21158
chr1	1871	1873	4.73803
chr1	1873	1874	4.47481
chr1	1874	1881	5.00125
chr1	1881	1883	4.21158
chr1	1883	1889	4.47481
chr1	1889	1892	4.21158
chr1	1892	1894	3.94836
chr1	1894	1895	3.42191
chr1	1895	1897	3.15869
chr1	1897	1902	2.89546
chr1	1902	1904	2.63224
chr1	1904	1908	2.36902
chr1	1908	1910	2.10579
chr1	1910	1913	1.57934
chr1	1913	1914	1.0529
chr1	1914	1920	1.31612
chr1	1920	1921	1.57934
chr1	1921	1927	1.84257
chr1	1927	1929	2.10579
chr1	1929	1932	2.36902
chr1	1932	1934	2.10579
chr1	1934	1948	1.84257
chr1	1948	1949	1.0529
chr1	1949	1951	0.789672
chr1	1951	1955	0.526448
chr1	1955	1960	0.263224
chr1	1960	2048	0.0
chr1	2048	2053	0.263224
chr1	2053	2062	0.526448
chr1	2062	2063	0.789672
chr1	2063	2072	1.0529
chr1	2072	2088	1.31612
chr1	2088	2089	1.57934
chr1	2089	2093	1.31612
chr1	2093	2094	1.0529
chr1	2094	2097	0.789672
chr1	2097	2100	1.0529
chr1	2100	2102	0.789672
chr1	2102	2109	1.0529
chr1	2109	2112	1.31612
chr1	2112	2122	1.0529
chr1	2122	2124	0.789672
chr1	2124	2133	1.0529
chr1	2133	2134	0.789672
chr1	2134	2137	1.0529
chr1	2137	2149	0.789672
chr1	2149	2164	0.526448
chr1	2164	2174	0.0
chr1	2174	2178	0.263224
chr1	2178	2215	0.526448
chr1	2215	2218	0.263224
chr1	2218	2224	0.0
chr1	2224	2241	0.263224
chr1	2241	2243	0.526448
chr1	2243	2264	0.263224
chr1	2264	2278	0.0
chr1	2278	2279	0.526448
chr1	2279	2290	1.0529
chr1	2290	2295	1.57934
chr1	2295	2303	1.84257
chr1	2303	2304	2.10579
chr1	2304	2306	2.36902
chr1	2306	2309	2.63224
chr1	2309	2318	2.36902
chr1	2318	2319	1.84257
chr1	2319	2321	1.57934
chr1	2321	2324	1.31612
chr1	2324	2328	0.789672
chr1	2328	2329	0.526448
chr1	2329	2330	0.789672
chr1	2330	2344	0.526448
chr1	2344	2360	0.263224
chr1	2360	2371	0.0
chr1	2371	2394	0.263224
chr1	2394	2395	0.0
chr1	2395	2429	0.263224
chr1	2429	2439	0.0
chr1	2439	2453	0.263224
chr1	2453	2469	0.526448
chr1	2469	2478	0.789672
chr1	2478	2493	0.526448
chr1	2493	2495	0.263224
chr1	2495	2513	0.0
chr1	2513	2515	0.263224
chr1	2515	2543	0.526448
chr1	2543	2553	0.789672
chr1	2553	2555	0.526448
chr1	2555	2556	0.263224
chr1	2556	2571	0.789672
chr1	2571	2573	1.0529
chr1	2573	2596	0.789672
chr1	2596	2597	1.0529
chr1	2597	2601	0.526448
chr1	2601	2602	0.789672
chr1	2602	2613	0.526448
chr1	2613	2614	0.789672
chr1	2614	2615	1.0529
chr1	2615	2637	1.31612
chr1	2637	2654	1.0529
chr1	2654	2655	0.789672
chr1	2655	2675	0.263224
chr1	2675	2708	0.0
chr1	2708	2723	0.263224
chr1	2723	2743	0.526448
chr1	2743	2763	0.263224
chr1	2763	2774	0.0
chr1	2774	2781	0.263224
chr1	2781	2782	0.526448
chr1	2782	2797	0.789672
chr1	2797	2799	0.526448
chr1	2799	2805	0.789672
chr1	2805	2823	0.526448
chr1	2823	2827	0.263224
chr1	2827	2834	0.526448
chr1	2834	2868	0.263224
chr1	2868	2916	0.0
chr1	2916	2917	0.263224
chr1	2917	2924	0.526448
chr1	2924	2928	1.0529
chr1	2928	2932	1.31612
chr1	2932	2940	1.57934
chr1	2940	2950	1.84257
chr1	2950	2953	1.57934
chr1	2953	2955	1.31612
chr1	2955	2956	0.789672
chr1	2956	2963	1.0529
chr1	2963	2973	0.789672
chr1	2973	2976	0.526448
chr1	2976	2977	0.789672
chr1	2977	2979	0.526448
chr1	2979	2990	0.263224
chr1	2990	2995	0.526448
chr1	2995	3007	0.263224
chr1	3007	3016	0.789672
chr1	3016	3018	0.526448
chr1	3018	3033	0.789672
chr1	3033	3037	1.0529
chr1	3037	3040	1.31612
chr1	3040	3047	1.0529
chr1	3047	3048	0.789672
chr1	3048	3049	1.0529
chr1	3049	3056	1.31612
chr1	3056	3060	1.0529
chr1	3060	3065	1.31612
chr1	3065	3069	1.57934
chr1	3069	3073	1.31612
chr1	3073	3074	1.57934
chr1	3074	3079	1.31612
chr1	3079	3084	1.0529
chr1	3084	3086	1.31612
chr1	3086	3088	1.57934
chr1	3088	3106	1.0529
chr1	3106	3110	0.789672
chr1	3110	3114	0.526448
chr1	3114	3115	0.263224
chr1	3115	3119	0.526448
chr1	3119	3143	0.263224
chr1	3143	3147	0.0
chr1	3147	3177	0.263224
chr1	3177	3187	0.526448
chr1	3187	3192	0.263224
chr1	3192	3193	0.526448
chr1	3193	3212	1.31612
chr1	3212	3217	1.0529
chr1	3217	3234	0.789672
chr1	3234	3241	0.263224
chr1	3241	3260	0.789672
chr1	3260	3273	1.0529
chr1	3273	3280	0.789672
chr1	3280	3281	0.526448
chr1	3281	3301	0.263224
chr1	3301	3319	0.0
chr1	3319	3321	0.263224
chr1	3321	3322	0.526448
chr1	3322	3337	0.789672
chr1	3337	3341	1.0529
chr1	3341	3359	0.526448
chr1	3359	3375	0.263224
chr1	3375	3412	0.0
chr1	3412	3413	0.263224
chr1	3413	3439	0.526448
chr1	3439	3444	0.263224
chr1	3444	3452	0.526448
chr1	3452	3453	0.789672
chr1	3453	3474	0.526448
chr1	3474	3480	0.789672
chr1	3480	3483	0.526448
chr1	3483	3488	0.789672
chr1	3488	3489	0.526448
chr1	3489	3511	0.789672
chr1	3511	3513	0.526448
chr1	3513	3514	0.263224
chr1	3514	3515	0.526448
chr1	3515	3521	0.789672
chr1	3521	3543	0.526448
chr1	3543	3555	0.789672
chr1	3555	3582	0.526448
chr1	3582	3594	0.263224
chr1	3594	3614	0.0
chr1	3614	3642	0.263224
chr1	3642	3669	0.0
chr1	3669	3674	0.263224
chr1	3674	3681	0.526448
chr1	3681	3700	0.789672
chr1	3700	3722	0.526448
chr1	3722	3732	0.263224
chr1	3732	3748	0.0
chr1	3748	3751	0.263224
chr1	3751	3765	0.526448
chr1	3765	3774	1.0529
chr1	3774	3775	1.31612
chr1	3775	3783	1.84257
chr1	3783	3785	1.57934
chr1	3785	3789	1.31612
chr1	3789	3797	1.0529
chr1	3797	3802	0.789672
chr1	3802	3805	0.526448
chr1	3805	3807	0.263224
chr1	3807	3808	0.526448
chr1	3808	3816	0.789672
chr1	3816	3818	0.526448
chr1	3818	3824	0.789672
chr1	3824	3844	1.0529
chr1	3844	3845	0.789672
chr1	3845	3848	1.0529
chr1	3848	3858	0.789672
chr1	3858	3864	0.526448
chr1	3864	3868	0.263224
chr1	3868	3882	0.526448
chr1	3882	3885	0.789672
chr1	3885	3891	0.526448
chr1	3891	3894	0.789672
chr1	3894	3906	1.0529
chr1	3906	3907	1.31612
chr1	3907	3908	1.57934
chr1	3908	3916	1.84257
chr1	3916	3918	1.57934
chr1	3918	3922	1.84257
chr1	3922	3931	1.57934
chr1	3931	3932	2.10579
chr1	3932	3935	2.36902
chr1	3935	3936	2.63224
chr1	3936	3942	2.89546
chr1	3942	3947	2.63224
chr1	3947	3948	2.36902
chr1	3948	3949	2.10579
chr1	3949	3951	1.84257
chr1	3951	3953	1.31612
chr1	3953	3958	1.57934
chr1	3958	3961	1.31612
chr1	3961	3965	1.57934
chr1	3965	3972	1.84257
chr1	3972	3973	1.57934
chr1	3973	3975	1.84257
chr1	3975	3976	1.57934
chr1	3976	3989	1.31612
chr1	3989	3992	1.0529
chr1	3992	3993	0.789672
chr1	3993	3995	0.526448
chr1	3995	4005	0.789672
chr1	4005	4015	0.526448
chr1	4015	4024	0.263224
chr1	4024	4035	0.526448
chr1	4035	4055	0.263224
chr1	4055	4063	0.526448
chr1	4063	4073	0.263224
chr1	4073	4075	0.526448
chr1	4075	4085	1.0529
chr1	4085	4093	1.31612
chr1	4093	4103	1.0529
chr1	4103	4106	1.31612
chr1	4106	4109	1.0529
chr1	4109	4143	0.263224
chr1	4143	4146	0.0
chr1	4146	4163	0.263224
chr1	4163	4176	0.526448
chr1	4176	4187	0.789672
chr1	4187	4201	0.526448
chr1	4201	4204	0.789672
chr1	4204	4212	0.526448
chr1	4212	4226	0.263224
chr1	4226	4238	0.526448
chr1	4238	4248	0.263224
chr1	4248	4251	0.0
chr1	4251	4257	0.263224
chr1	4257	4264	0.526448
chr1	4264	4265	0.789672
chr1	4265	4273	1.0529
chr1	4273	4290	1.31612
chr1	4290	4291	1.57934
chr1	4291	4292	1.84257
chr1	4292	4294	2.10579
chr1	4294	4302	1.57934
chr1	4302	4305	1.31612
chr1	4305	4306	1.57934
chr1	4306	4312	1.31612
chr1	4312	4313	1.0529
chr1	4313	4315	0.789672
chr1	4315	4317	0.526448
chr1	4317	4343	0.263224
chr1	4343	4344	0.0
chr1	4344	4380	0.263224
chr1	4380	4381	0.526448
chr1	4381	4401	1.31612
chr1	4401	4403	1.0529
chr1	4403	4409	0.789672
chr1	4409	4411	0.526448
chr1	4411	4412	0.263224
chr1	4412	4423	0.526448
chr1	4423	4434	0.263224
chr1	4434	4435	0.0
chr1	4435	4456	0.263224
chr1	4456	4467	0.789672
chr1	4467	4469	0.526448
chr1	4469	4493	0.789672
chr1	4493	4495	0.526448
chr1	4495	4502	0.263224
chr1	4502	4524	0.0
chr1	4524	4542	0.263224
chr1	4542	4550	0.0
chr1	4550	4551	0.263224
chr1	4551	4564	0.526448
chr1	4564	4567	0.789672
chr1	4567	4589	1.0529
chr1	4589	4590	0.789672
chr1	4590	4594	0.526448
chr1	4594	4605	0.789672
chr1	4605	4623	0.263224
chr1	4623	4641	0.0
chr1	4641	4660	0.263224
chr1	4660	4661	0.526448
chr1	4661	4671	0.789672
chr1	4671	4679	1.0529
chr1	4679	4680	1.31612
chr1	4680	4681	1.57934
chr1	4681	4682	1.84257
chr1	4682	4695	1.57934
chr1	4695	4699	1.84257
chr1	4699	4702	1.57934
chr1	4702	4709	1.31612
chr1	4709	4710	1.0529
chr1	4710	4716	0.789672
chr1	4716	4721	0.526448
chr1	4721	4729	0.789672
chr1	4729	4734	1.0529
chr1	4734	4753	0.789672
chr1	4753	4754	0.526448
chr1	4754	4762	0.789672
chr1	4762	4763	0.263224
chr1	4763	4780	0.526448
chr1	4780	4801	0.263224
chr1	4801	4813	0.0
chr1	4813	4831	0.263224
chr1	4831	4832	0.526448
chr1	4832	4834	0.789672
chr1	4834	4857	0.526448
chr1	4857	4859	0.263224
chr1	4859	4862	0.0
chr1	4862	4878	0.263224
chr1	4878	4879	0.526448
chr1	4879	4901	0.789672
chr1	4901	4908	0.526448
chr1	4908	4920	0.263224
chr1	4920	4931	0.0
chr1	4931	4957	0.526448
chr1	4957	4971	0.789672
chr1	4971	4975	0.263224
chr1	4975	5144	0.0
chr1	5144	5163	0.263224
chr1	5163	5181	0.526448
chr1	5181	5185	0.789672
chr1	5185	5189	0.526448
chr1	5189	5193	0.789672
chr1	5193	5195	1.0529
chr1	5195	5203	1.31612
chr1	5203	5218	1.0529
chr1	5218	5219	0.789672
chr1	5219	5221	1.31612
chr1	5221	5227	1.0529
chr1	5227	5229	1.31612
chr1	5229	5232	1.0529
chr1	5232	5233	1.31612
chr1	5233	5260	1.0529
chr1	5260	5268	0.526448
chr1	5268	5271	0.263224
chr1	5271	5272	0.0
chr1	5272	5273	0.263224
chr1	5273	5281	0.526448
chr1	5281	5311	0.789672
chr1	5311	5313	0.263224
chr1	5313	5314	0.0
chr1	5314	5343	0.263224
chr1	5343	5351	0.0
chr1	5351	5353	0.263224
chr1	5353	5366	0.526448
chr1	5366	5380	0.789672
chr1	5380	5391	1.0529
chr1	5391	5392	0.789672
chr1	5392	5393	1.0529
chr1	5393	5400	0.789672
chr1	5400	5414	0.526448
chr1	5414	5419	0.263224
chr1	5419	5430	0.0
chr1	5430	5451	0.263224
chr1	5451	5481	0.0
chr1	5481	5533	0.263224
chr1	5533	5544	0.526448
chr1	5544	5573	0.263224
chr1	5573	5579	0.0
chr1	5579	5580	0.526448
chr1	5580	5583	1.57934
chr1	5583	5596	1.84257
chr1	5596	5597	2.10579
chr1	5597	5598	2.36902
chr1	5598	5599	2.89546
chr1	5599	5600	3.15869
chr1	5600	5602	3.42191
chr1	5602	5604	3.68513
chr1	5604	5611	3.94836
chr1	5611	5615	3.68513
chr1	5615	5619	3.42191
chr1	5619	5620	2.89546
chr1	5620	5626	2.10579
chr1	5626	5629	2.36902
chr1	5629	5636	1.84257
chr1	5636	5639	1.31612
chr1	5639	5642	1.0529
chr1	5642	5652	0.789672
chr1	5652	5658	1.0529
chr1	5658	5666	1.31612
chr1	5666	5668	0.789672
chr1	5668	5692	0.526448
chr1	5692	5698	0.263224
chr1	5698	5756	0.0
chr1	5756	5757	0.263224
chr1	5757	5785	0.789672
chr1	5785	5796	1.0529
chr1	5796	5797	0.789672
chr1	5797	5825	0.526448
chr1	5825	5837	0.263224
chr1	5837	5851	0.0
chr1	5851	5866	0.526448
chr1	5866	5883	0.789672
chr1	5883	5884	1.0529
chr1	5884	5887	1.31612
chr1	5887	5895	0.789672
chr1	5895	5900	0.526448
chr1	5900	5917	0.789672
chr1	5917	5921	1.0529
chr1	5921	5923	0.789672
chr1	5923	5939	0.526448
chr1	5939	5950	0.263224
chr1	5950	5965	0.0
chr1	5965	5966	0.263224
chr1	5966	5970	0.526448
chr1	5970	6002	0.789672
chr1	6002	6004	0.526448
chr1	6004	6011	0.789672
chr1	6011	6032	0.526448
chr1	6032	6033	0.789672
chr1	6033	6037	1.0529
chr1	6037	6043	1.31612
chr1	6043	6046	1.0529
chr1	6046	6060	0.789672
chr1	6060	6069	1.0529
chr1	6069	6070	0.789672
chr1	6070	6072	1.0529
chr1	6072	6078	0.789672
chr1	6078	6085	0.526448
chr1	6085	6086	1.0529
chr1	6086	6087	1.57934
chr1	6087	6090	2.36902
chr1	6090	6092	2.63224
chr1	6092	6096	2.89546
chr1	6096	6097	3.42191
chr1	6097	6098	3.68513
chr1	6098	6101	3.94836
chr1	6101	6105	3.68513
chr1	6105	6107	4.21158
chr1	6107	6109	4.47481
chr1	6109	6114	3.94836
chr1	6114	6115	3.68513
chr1	6115	6124	3.42191
chr1	6124	6127	2.89546
chr1	6127	6130	2.63224
chr1	6130	6131	2.89546
chr1	6131	6137	3.15869
chr1	6137	6139	2.89546
chr1	6139	6142	2.63224
chr1	6142	6146	2.36902
chr1	6146	6148	2.10579
chr1	6148	6149	1.84257
chr1	6149	6151	1.57934
chr1	6151	6154	1.31612
chr1	6154	6165	1.0529
chr1	6165	6170	0.526448
chr1	6170	6171	0.263224
chr1	6171	6172	0.526448
chr1	6172	6185	0.263224
chr1	6185	6205	0.526448
chr1	6205	6218	0.263224
chr1	6218	6226	0.0
chr1	6226	6244	0.263224
chr1	6244	6247	0.526448
chr1	6247	6283	0.263224
chr1	6283	6293	0.0
chr1	6293	6319	0.263224
chr1	6319	6327	0.526448
chr1	6327	6328	0.263224
chr1	6328	6330	0.526448
chr1	6330	6349	0.789672
chr1	6349	6354	0.526448
chr1	6354	6362	0.789672
chr1	6362	6370	1.0529
chr1	6370	6371	1.31612
chr1	6371	6384	1.84257
chr1	6384	6386	3.15869
chr1	6386	6397	3.42191
chr1	6397	6398	3.15869
chr1	6398	6399	2.89546
chr1	6399	6400	2.63224
chr1	6400	6402	2.36902
chr1	6402	6405	2.63224
chr1	6405	6410	2.36902
chr1	6410	6411	2.10579
chr1	6411	6417	1.84257
chr1	6417	6418	1.57934
chr1	6418	6425	1.31612
chr1	6425	6435	0.789672
chr1	6435	6441	1.0529
chr1	6441	6474	0.526448
chr1	6474	6476	0.0
chr1	6476	6481	0.263224
chr1	6481	6487	0.526448
chr1	6487	6498	0.789672
chr1	6498	6505	0.526448
chr1	6505	6509	1.0529
chr1	6509	6521	1.31612
chr1	6521	6528	1.0529
chr1	6528	6536	0.789672
chr1	6536	6545	0.526448
chr1	6545	6549	0.263224
chr1	6549	6571	0.0
chr1	6571	6580	0.263224
chr1	6580	6583	0.526448
chr1	6583	6607	0.789672
chr1	6607	6610	0.526448
chr1	6610	6613	0.263224
chr1	6613	6666	0.0
chr1	6666	6679	0.263224
chr1	6679	6680	0.526448
chr1	6680	6693	0.789672
chr1	6693	6705	0.526448
chr1	6705	6710	0.789672
chr1	6710	6716	0.526448
chr1	6716	6720	0.789672
chr1	6720	6736	0.526448
chr1	6736	6746	0.263224
chr1	6746	6775	0.0
chr1	6775	6814	0.263224
chr1	6814	6858	0.0
chr1	6858	6881	0.263224
chr1	6881	6883	0.526448
chr1	6883	6885	1.0529
chr1	6885	6886	1.31612
chr1	6886	6901	1.57934
chr1	6901	6908	1.31612
chr1	6908	6921	1.0529
chr1	6921	6924	0.789672
chr1	6924	6927	0.526448
chr1	6927	6933	0.263224
chr1	6933	6946	0.0
chr1	6946	6947	0.263224
chr1	6947	6958	0.526448
chr1	6958	6961	0.789672
chr1	6961	6967	1.0529
chr1	6967	6968	2.63224
chr1	6968	6981	2.89546
chr1	6981	6987	2.63224
chr1	6987	6992	2.36902
chr1	6992	6995	2.10579
chr1	6995	6996	1.84257
chr1	6996	7002	2.10579
chr1	7002	7008	1.31612
chr1	7008	7026	0.526448
chr1	7026	7030	0.789672
chr1	7030	7045	0.526448
chr1	7045	7047	0.789672
chr1	7047	7051	1.0529
chr1	7051	7052	0.789672
chr1	7052	7069	1.31612
chr1	7069	7075	1.57934
chr1	7075	7079	1.31612
chr1	7079	7084	1.57934
chr1	7084	7087	1.31612
chr1	7087	7091	1.0529
chr1	7091	7104	0.789672
chr1	7104	7108	1.0529
chr1	7108	7120	1.31612
chr1	7120	7122	1.0529
chr1	7122	7127	0.789672
chr1	7127	7142	1.0529
chr1	7142	7146	0.789672
chr1	7146	7168	0.263224
chr1	7168	7201	0.0
chr1	7201	7223	0.263224
chr1	7223	7231	0.526448
chr1	7231	7241	0.789672
chr1	7241	7247	0.526448
chr1	7247	7250	0.789672
chr1	7250	7252	1.0529
chr1	7252	7253	1.31612
chr1	7253	7254	1.57934
chr1	7254	7255	1.84257
chr1	7255	7256	2.10579
chr1	7256	7259	2.63224
chr1	7259	7260	2.89546
chr1	7260	7262	3.15869
chr1	7262	7272	2.89546
chr1	7272	7276	2.63224
chr1	7276	7280	2.36902
chr1	7280	7281	2.10579
chr1	7281	7282	1.84257
chr1	7282	7285	1.57934
chr1	7285	7287	1.84257
chr1	7287	7290	1.57934
chr1	7290	7291	1.84257
chr1	7291	7293	1.31612
chr1	7293	7294	1.0529
chr1	7294	7295	0.789672
chr1	7295	7304	0.526448
chr1	7304	7310	0.263224
chr1	7310	7320	0.526448
chr1	7320	7327	0.789672
chr1	7327	7328	0.526448
chr1	7328	7346	0.263224
chr1	7346	7352	0.0
chr1	7352	7381	0.263224
chr1	7381	7387	0.526448
chr1	7387	7402	0.263224
chr1	7402	7407	0.526448
chr1	7407	7411	0.789672
chr1	7411	7412	0.526448
chr1	7412	7417	0.789672
chr1	7417	7419	1.0529
chr1	7419	7435	1.31612
chr1	7435	7446	1.0529
chr1	7446	7449	0.789672
chr1	7449	7452	1.0529
chr1	7452	7453	1.57934
chr1	7453	7456	1.31612
chr1	7456	7457	1.0529
chr1	7457	7458	0.789672
chr1	7458	7463	1.0529
chr1	7463	7477	1.31612
chr1	7477	7479	1.57934
chr1	7479	7482	2.36902
chr1	7482	7485	2.63224
chr1	7485	7486	2.10579
chr1	7486	7489	1.84257
chr1	7489	7490	2.10579
chr1	7490	7491	1.84257
chr1	7491	7493	2.10579
chr1	7493	7516	2.36902
chr1	7516	7518	2.10579
chr1	7518	7520	1.31612
chr1	7520	7522	0.789672
chr1	7522	7529	0.526448
chr1	7529	7540	0.263224
chr1	7540	7548	0.526448
chr1	7548	7550	0.789672
chr1	7550	7551	1.0529
chr1	7551	7570	1.31612
chr1	7570	7573	1.57934
chr1	7573	7581	1.31612
chr1	7581	7585	1.0529
chr1	7585	7586	0.789672
chr1	7586	7587	1.0529
chr1	7587	7591	1.31612
chr1	7591	7602	0.789672
chr1	7602	7610	0.526448
chr1	7610	7624	0.0
chr1	7624	7663	0.263224
chr1	7663	7683	0.0
chr1	7683	7691	0.263224
chr1	7691	7700	0.526448
chr1	7700	7719	0.789672
chr1	7719	7722	1.0529
chr1	7722	7723	1.31612
chr1	7723	7724	1.0529
chr1	7724	7732	0.789672
chr1	7732	7739	1.31612
chr1	7739	7749	1.0529
chr1	7749	7751	0.789672
chr1	7751	7754	0.526448
chr1	7754	7758	0.263224
chr1	7758	7780	0.0
chr1	7780	7820	0.263224
chr1	7820	7831	0.0
chr1	7831	7833	0.263224
chr1	7833	7834	0.526448
chr1	7834	7835	0.789672
chr1	7835	7848	1.31612
chr1	7848	7851	1.57934
chr1	7851	7854	1.84257
chr1	7854	7861	1.57934
chr1	7861	7871	1.31612
chr1	7871	7872	1.0529
chr1	7872	7874	0.789672
chr1	7874	7876	0.526448
chr1	7876	7882	0.789672
chr1	7882	7889	0.526448
chr1	7889	7911	0.263224
chr1	7911	7956	0.0
chr1	7956	7964	0.263224
chr1	7964	7976	0.526448
chr1	7976	7993	0.263224
chr1	7993	8016	0.526448
chr1	8016	8033	0.263224
chr1	8033	8064	0.0
chr1	8064	8070	0.263224
chr1	8070	8073	0.526448
chr1	8073	8091	0.789672
chr1	8091	8098	1.0529
chr1	8098	8103	1.31612
chr1	8103	8108	1.0529
chr1	8108	8114	0.789672
chr1	8114	8122	0.526448
chr1	8122	8124	0.263224
chr1	8124	8126	0.526448
chr1	8126	8127	0.789672
chr1	8127	8128	1.31612
chr1	8128	8129	2.63224
chr1	8129	8130	2.89546
chr1	8130	8150	3.15869
chr1	8150	8155	2.89546
chr1	8155	8158	2.63224
chr1	8158	8162	2.36902
chr1	8162	8166	2.10579
chr1	8166	8168	1.57934
chr1	8168	8176	0.526448
chr1	8176	8190	0.263224
chr1	8190	8206	0.526448
chr1	8206	8230	0.263224
chr1	8230	8257	0.0
chr1	8257	8285	0.263224
chr1	8285	8288	0.526448
chr1	8288	8290	0.789672
chr1	8290	8305	0.526448
chr1	8305	8306	0.789672
chr1	8306	8322	1.0529
chr1	8322	8324	1.31612
chr1	8324	8329	1.0529
chr1	8329	8338	0.789672
chr1	8338	8343	0.263224
chr1	8343	8351	0.789672
chr1	8351	8362	1.0529
chr1	8362	8365	0.789672
chr1	8365	8366	0.526448
chr1	8366	8370	0.789672
chr1	8370	8371	0.526448
chr1	8371	8381	0.789672
chr1	8381	8387	0.526448
chr1	8387	8407	0.789672
chr1	8407	8410	0.526448
chr1	8410	8425	0.263224
chr1	8425	8428	0.526448
chr1	8428	8462	0.789672
chr1	8462	8467	0.526448
chr1	8467	8511	0.0
chr1	8511	8512	0.263224
chr1	8512	8529	0.526448
chr1	8529	8537	0.789672
chr1	8537	8540	1.0529
chr1	8540	8541	1.31612
chr1	8541	8550	1.57934
chr1	8550	8564	1.0529
chr1	8564	8566	0.789672
chr1	8566	8570	1.0529
chr1	8570	8572	0.789672
chr1	8572	8575	1.0529
chr1	8575	8578	1.31612
chr1	8578	8579	1.0529
chr1	8579	8580	1.31612
chr1	8580	8581	1.0529
chr1	8581	8590	1.84257
chr1	8590	8596	1.57934
chr1	8596	8597	1.84257
chr1	8597	8607	2.10579
chr1	8607	8610	1.84257
chr1	8610	8612	1.57934
chr1	8612	8618	1.31612
chr1	8618	8620	1.57934
chr1	8620	8621	2.10579
chr1	8621	8622	2.36902
chr1	8622	8633	1.84257
chr1	8633	8647	1.57934
chr1	8647	8652	1.31612
chr1	8652	8653	1.0529
chr1	8653	8654	1.31612
chr1	8654	8657	1.0529
chr1	8657	8660	0.526448
chr1	8660	8663	0.789672
chr1	8663	8670	1.0529
chr1	8670	8676	1.31612
chr1	8676	8691	1.0529
chr1	8691	8693	0.789672
chr1	8693	8695	0.526448
chr1	8695	8696	0.263224
chr1	8696	8711	0.0
chr1	8711	8713	0.263224
chr1	8713	8718	0.526448
chr1	8718	8732	1.0529
chr1	8732	8738	1.31612
chr1	8738	8739	1.0529
chr1	8739	8751	0.789672
chr1	8751	8754	0.526448
chr1	8754	8768	0.263224
chr1	8768	8806	0.526448
chr1	8806	8821	0.263224
chr1	8821	8836	0.0
chr1	8836	8844	0.263224
chr1	8844	8852	0.526448
chr1	8852	8856	0.789672
chr1	8856	8866	1.0529
chr1	8866	8875	0.789672
chr1	8875	8880	1.0529
chr1	8880	8882	1.31612
chr1	8882	8884	1.0529
chr1	8884	8891	1.31612
chr1	8891	8897	1.0529
chr1	8897	8899	0.789672
chr1	8899	8902	1.0529
chr1	8902	8905	1.31612
chr1	8905	8921	1.0529
chr1	8921	8923	0.789672
chr1	8923	8933	0.526448
chr1	8933	8963	0.263224
chr1	8963	8968	0.0
chr1	8968	8977	0.263224
chr1	8977	8993	0.526448
chr1	8993	9000	0.263224
chr1	9000	9001	0.789672
chr1	9001	9002	1.0529
chr1	9002	9010	1.57934
chr1	9010	9012	1.84257
chr1	9012	9017	2.10579
chr1	9017	9025	1.84257
chr1	9025	9031	1.57934
chr1	9031	9033	1.84257
chr1	9033	9043	1.57934
chr1	9043	9044	1.31612
chr1	9044	9052	1.0529
chr1	9052	9054	0.789672
chr1	9054	9066	0.526448
chr1	9066	9069	0.789672
chr1	9069	9070	0.526448
chr1	9070	9076	0.263224
chr1	9076	9095	0.526448
chr1	9095	9096	0.789672
chr1	9096	9100	1.0529
chr1	9100	9106	1.31612
chr1	9106	9112	1.0529
chr1	9112	9115	1.31612
chr1	9115	9116	2.10579
chr1	9116	9134	1.84257
chr1	9134	9135	1.57934
chr1	9135	9137	1.31612
chr1	9137	9140	1.0529
chr1	9140	9142	0.789672
chr1	9142	9147	0.526448
chr1	9147	9150	0.263224
chr1	9150	9151	0.526448
chr1	9151	9176	0.263224
chr1	9176	9188	0.526448
chr1	9188	9213	0.263224
chr1	9213	9235	0.0
chr1	9235	9259	0.263224
chr1	9259	9267	1.0529
chr1	9267	9272	1.57934
chr1	9272	9273	1.84257
chr1	9273	9274	2.10579
chr1	9274	9279	1.84257
chr1	9279	9289	2.10579
chr1	9289	9292	2.36902
chr1	9292	9293	2.10579
chr1	9293	9300	1.84257
chr1	9300	9302	1.57934
chr1	9302	9308	1.31612
chr1	9308	9313	1.0529
chr1	9313	9315	0.789672
chr1	9315	9316	1.0529
chr1	9316	9319	1.31612
chr1	9319	9322	1.0529
chr1	9322	9325	1.31612
chr1	9325	9330	1.0529
chr1	9330	9344	0.789672
chr1	9344	9353	0.526448
chr1	9353	9354	0.263224
chr1	9354	9395	0.0
chr1	9395	9427	0.263224
chr1	9427	9436	0.526448
chr1	9436	9444	0.263224
chr1	9444	9456	0.526448
chr1	9456	9457	1.0529
chr1	9457	9462	0.789672
chr1	9462	9468	1.0529
chr1	9468	9484	1.31612
chr1	9484	9486	1.0529
chr1	9486	9500	0.789672
chr1	9500	9501	1.0529
chr1	9501	9502	1.31612
chr1	9502	9504	1.0529
chr1	9504	9509	1.31612
chr1	9509	9513	1.0529
chr1	9513	9514	1.31612
chr1	9514	9526	1.57934
chr1	9526	9527	1.84257
chr1	9527	9531	1.57934
chr1	9531	9532	1.31612
chr1	9532	9541	1.57934
chr1	9541	9542	1.31612
chr1	9542	9549	1.0529
chr1	9549	9551	0.789672
chr1	9551	9555	1.0529
chr1	9555	9559	0.789672
chr1	9559	9570	1.0529
chr1	9570	9571	0.789672
chr1	9571	9578	0.526448
chr1	9578	9588	0.263224
chr1	9588	9603	0.526448
chr1	9603	9627	0.789672
chr1	9627	9629	1.0529
chr1	9629	9642	0.526448
chr1	9642	9647	0.263224
chr1	9647	9651	0.526448
chr1	9651	9663	0.789672
chr1	9663	9665	0.526448
chr1	9665	9674	0.789672
chr1	9674	9679	1.0529
chr1	9679	9687	0.789672
chr1	9687	9695	0.526448
chr1	9695	9699	0.0
chr1	9699	9733	0.263224
chr1	9733	9742	0.0
chr1	9742	9765	0.263224
chr1	9765	9775	0.526448
chr1	9775	9776	0.263224
chr1	9776	9777	0.526448
chr1	9777	9806	0.789672
chr1	9806	9808	0.526448
chr1	9808	9815	0.263224
chr1	9815	9816	0.526448
chr1	9816	9837	0.263224
chr1	9837	9838	0.526448
chr1	9838	9842	1.0529
chr1	9842	9844	1.31612
chr1	9844	9857	1.57934
chr1	9857	9864	1.84257
chr1	9864	9868	1.57934
chr1	9868	9872	1.31612
chr1	9872	9873	1.0529
chr1	9873	9881	0.789672
chr1	9881	9889	0.526448
chr1	9889	9891	0.263224
chr1	9891	9902	0.0
chr1	9902	9904	0.263224
chr1	9904	9906	0.526448
chr1	9906	9912	0.789672
chr1	9912	9914	1.0529
chr1	9914	9919	1.31612
chr1	9919	9923	1.57934
chr1	9923	9935	1.84257
chr1	9935	9941	2.36902
chr1	9941	9944	2.63224
chr1	9944	9945	2.10579
chr1	9945	9947	1.84257
chr1	9947	9951	1.57934
chr1	9951	9952	1.84257
chr1	9952	9953	1.57934
chr1	9953	9954	1.84257
chr1	9954	9955	2.36902
chr1	9955	9960	3.15869
chr1	9960	9961	2.63224
chr1	9961	9963	2.89546
chr1	9963	9964	3.15869
chr1	9964	9966	2.89546
chr1	9966	9972	3.15869
chr1	9972	9974	3.42191
chr1	9974	9976	3.68513
chr1	9976	9978	3.42191
chr1	9978	9987	2.89546
chr1	9987	9990	2.63224
chr1	9990	9992	2.36902
chr1	9992	9994	2.10579
chr1	9994	9995	2.63224
chr1	9995	9996	2.36902
chr1	9996	10002	1.84257
chr1	10002	10005	1.57934
chr1	10005	10007	1.31612
chr1	10007	10010	1.84257
chr1	10010	10014	1.57934
chr1	10014	10015	1.31612
chr1	10015	10020	1.57934
chr1	10020	10032	1.84257
chr1	10032	10034	2.10579
chr1	10034	10045	1.57934
chr1	10045	10047	1.31612
chr1	10047	10050	0.789672
chr1	10050	10051	0.526448
chr1	10051	10056	1.0529
chr1	10056	10060	0.789672
chr1	10060	10076	1.0529
chr1	10076	10085	1.31612
chr1	10085	10086	1.0529
chr1	10086	10087	0.789672
chr1	10087	10089	0.526448
chr1	10089	10100	0.789672
chr1	10100	10109	0.526448
chr1	10109	10118	0.263224
chr1	10118	10130	0.526448
chr1	10130	10134	0.263224
chr1	10134	10138	0.526448
chr1	10138	10145	0.789672
chr1	10145	10146	1.0529
chr1	10146	10147	1.31612
chr1	10147	10148	2.10579
chr1	10148	10149	2.63224
chr1	10149	10153	3.68513
chr1	10153	10158	3.94836
chr1	10158	10160	3.68513
chr1	10160	10161	3.94836
chr1	10161	10168	4.21158
chr1	10168	10172	3.94836
chr1	10172	10177	3.68513
chr1	10177	10178	3.42191
chr1	10178	10180	2.89546
chr1	10180	10181	2.63224
chr1	10181	10186	2.89546
chr1	10186	10188	2.10579
chr1	10188	10189	1.84257
chr1	10189	10197	1.0529
chr1	10197	10201	0.789672
chr1	10201	10203	0.526448
chr1	10203	10214	0.263224
chr1	10214	10289	0.0
chr1	10289	10293	0.263224
chr1	10293	10294	0.526448
chr1	10294	10301	0.789672
chr1	10301	10326	1.0529
chr1	10326	10329	0.526448
chr1	10329	10334	0.263224
chr1	10334	10337	0.0
chr1	10337	10340	0.263224
chr1	10340	10343	0.526448
chr1	10343	10378	0.789672
chr1	10378	10381	0.526448
chr1	10381	10384	0.263224
chr1	10384	10404	0.0
chr1	10404	10414	0.263224
chr1	10414	10420	0.526448
chr1	10420	10421	0.789672
chr1	10421	10435	1.0529
chr1	10435	10444	1.31612
chr1	10444	10446	1.0529
chr1	10446	10449	1.31612
chr1	10449	10454	1.0529
chr1	10454	10461	0.789672
chr1	10461	10462	0.526448
chr1	10462	10486	0.263224
chr1	10486	10535	0.0
chr1	10535	10562	0.263224
chr1	10562	10583	0.0
chr1	10583	10585	0.263224
chr1	10585	10592	0.526448
chr1	10592	10597	0.789672
chr1	10597	10600	1.0529
chr1	10600	10601	1.57934
chr1	10601	10615	1.84257
chr1	10615	10616	1.57934
chr1	10616	10619	1.84257
chr1	10619	10627	1.31612
chr1	10627	10637	1.0529
chr1	10637	10640	0.789672
chr1	10640	10646	0.526448
chr1	10646	10657	0.263224
chr1	10657	10664	0.526448
chr1	10664	10666	0.789672
chr1	10666	10671	1.0529
chr1	10671	10674	1.31612
chr1	10674	10680	1.57934
chr1	10680	10681	1.31612
chr1	10681	10684	1.57934
chr1	10684	10690	1.31612
chr1	10690	10691	1.57934
chr1	10691	10696	2.10579
chr1	10696	10703	1.84257
chr1	10703	10710	1.31612
chr1	10710	10721	1.0529
chr1	10721	10723	0.789672
chr1	10723	10724	0.526448
chr1	10724	10727	0.789672
chr1	10727	10732	0.526448
chr1	10732	10743	0.263224
chr1	10743	10744	0.526448
chr1	10744	10745	0.789672
chr1	10745	10746	1.0529
chr1	10746	10762	1.31612
chr1	10762	10763	1.0529
chr1	10763	10774	1.31612
chr1	10774	10777	1.0529
chr1	10777	10778	1.57934
chr1	10778	10783	1.84257
chr1	10783	10785	1.31612
chr1	10785	10786	1.0529
chr1	10786	10797	1.31612
chr1	10797	10798	1.57934
chr1	10798	10814	1.0529
chr1	10814	10816	1.31612
chr1	10816	10818	1.0529
chr1	10818	10826	0.789672
chr1	10826	10828	0.526448
chr1	10828	10848	0.263224
chr1	10848	10850	1.0529
chr1	10850	10851	1.57934
chr1	10851	10853	1.84257
chr1	10853	10859	1.57934
chr1	10859	10864	1.84257
chr1	10864	10872	2.10579
chr1	10872	10873	1.84257
chr1	10873	10877	1.57934
chr1	10877	10879	1.84257
chr1	10879	10882	2.10579
chr1	10882	10883	1.84257
chr1	10883	10889	1.57934
chr1	10889	10891	1.84257
chr1	10891	10894	1.31612
chr1	10894	10902	1.0529
chr1	10902	10904	1.31612
chr1	10904	10915	1.0529
chr1	10915	10917	1.31612
chr1	10917	10918	1.0529
chr1	10918	10925	0.789672
chr1	10925	10930	1.0529
chr1	10930	10934	0.789672
chr1	10934	10937	0.526448
chr1	10937	10956	0.789672
chr1	10956	10958	0.526448
chr1	10958	10969	0.263224
chr1	10969	10970	0.526448
chr1	10970	10972	0.789672
chr1	10972	11000	0.526448
chr1	11000	11001	0.789672
chr1	11001	11009	0.526448
chr1	11009	11010	0.263224
chr1	11010	11014	0.526448
chr1	11014	11018	0.789672
chr1	11018	11038	1.0529
chr1	11038	11039	0.789672
chr1	11039	11041	0.526448
chr1	11041	11059	0.263224
chr1	11059	11108	0.0
chr1	11108	11109	0.263224
chr1	11109	11110	0.526448
chr1	11110	11128	1.0529
chr1	11128	11132	0.789672
chr1	11132	11139	0.526448
chr1	11139	11141	0.263224
chr1	11141	11146	0.789672
chr1	11146	11150	1.0529
chr1	11150	11160	0.789672
chr1	11160	11177	0.526448
chr1	11177	11178	0.263224
chr1	11178	11216	0.0
chr1	11216	11255	0.263224
chr1	11255	11272	0.0
chr1	11272	11283	0.263224
chr1	11283	11292	0.526448
chr1	11292	11303	0.789672
chr1	11303	11311	0.526448
chr1	11311	11316	0.263224
chr1	11316	11331	0.526448
chr1	11331	11347	0.263224
chr1	11347	11362	0.0
chr1	11362	11380	0.263224
chr1	11380	11403	0.526448
chr1	11403	11420	0.263224
chr1	11420	11436	0.0
chr1	11436	11442	0.263224
chr1	11442	11443	0.526448
chr1	11443	11452	0.789672
chr1	11452	11475	1.0529
chr1	11475	11477	0.789672
chr1	11477	11483	0.526448
chr1	11483	11493	0.263224
chr1	11493	11510	0.0
chr1	11510	11519	0.526448
chr1	11519	11541	0.789672
chr1	11541	11551	1.0529
chr1	11551	11559	0.526448
chr1	11559	11581	0.263224
chr1	11581	11645	0.0
chr1	11645	11651	0.263224
chr1	11651	11652	0.526448
chr1	11652	11685	0.789672
chr1	11685	11690	0.526448
chr1	11690	11736	0.0
chr1	11736	11765	0.263224
chr1	11765	11768	0.0
chr1	11768	11782	0.263224
chr1	11782	11798	0.0
chr1	11798	11830	0.263224
chr1	11830	11838	0.526448
chr1	11838	11870	0.263224
chr1	11870	11955	0.0
chr1	11955	11958	0.263224
chr1	11958	11969	0.526448
chr1	11969	11972	1.0529
chr1	11972	11973	1.31612
chr1	11973	11978	1.84257
chr1	11978	11979	2.10579
chr1	11979	11980	2.36902
chr1	11980	11982	2.63224
chr1	11982	11993	2.89546
chr1	11993	11995	3.15869
chr1	11995	11998	2.89546
chr1	11998	11999	2.36902
chr1	11999	12002	2.10579
chr1	12002	12003	1.84257
chr1	12003	12005	2.10579
chr1	12005	12008	1.84257
chr1	12008	12009	2.10579
chr1	12009	12020	2.36902
chr1	12020	12023	2.10579
chr1	12023	12026	1.84257
chr1	12026	12030	1.31612
chr1	12030	12032	1.0529
chr1	12032	12036	0.789672
chr1	12036	12039	1.0529
chr1	12039	12041	1.31612
chr1	12041	12045	1.57934
chr1	12045	12046	1.84257
chr1	12046	12047	2.36902
chr1	12047	12049	2.10579
chr1	12049	12050	1.84257
chr1	12050	12054	1.57934
chr1	12054	12055	1.84257
chr1	12055	12057	2.36902
chr1	12057	12058	2.63224
chr1	12058	12070	2.10579
chr1	12070	12072	1.84257
chr1	12072	12074	2.10579
chr1	12074	12080	1.84257
chr1	12080	12081	1.31612
chr1	12081	12085	1.0529
chr1	12085	12093	0.789672
chr1	12093	12096	1.0529
chr1	12096	12103	0.789672
chr1	12103	12112	1.0529
chr1	12112	12115	0.789672
chr1	12115	12120	0.526448
chr1	12120	12126	0.263224
chr1	12126	12127	0.526448
chr1	12127	12137	0.789672
chr1	12137	12140	1.31612
chr1	12140	12143	1.57934
chr1	12143	12164	1.31612
chr1	12164	12166	1.57934
chr1	12166	12175	1.31612
chr1	12175	12176	1.0529
chr1	12176	12192	0.789672
chr1	12192	12193	0.526448
chr1	12193	12194	0.789672
chr1	12194	12207	1.31612
chr1	12207	12218	1.0529
chr1	12218	12227	0.789672
chr1	12227	12231	1.31612
chr1	12231	12232	1.57934
chr1	12232	12234	2.10579
chr1	12234	12238	1.31612
chr1	12238	12244	1.57934
chr1	12244	12248	1.84257
chr1	12248	12249	2.10579
chr1	12249	12250	2.36902
chr1	12250	12252	2.89546
chr1	12252	12256	2.63224
chr1	12256	12268	3.15869
chr1	12268	12271	2.63224
chr1	12271	12272	2.89546
chr1	12272	12277	2.36902
chr1	12277	12278	2.10579
chr1	12278	12281	1.84257
chr1	12281	12284	1.57934
chr1	12284	12286	1.31612
chr1	12286	12289	1.0529
chr1	12289	12290	1.57934
chr1	12290	12295	1.31612
chr1	12295	12297	1.0529
chr1	12297	12310	0.789672
chr1	12310	12319	0.263224
chr1	12319	12323	0.0
chr1	12323	12331	0.263224
chr1	12331	12333	0.526448
chr1	12333	12334	0.789672
chr1	12334	12338	1.57934
chr1	12338	12363	1.84257
chr1	12363	12367	1.57934
chr1	12367	12369	1.31612
chr1	12369	12370	1.0529
chr1	12370	12371	0.789672
chr1	12371	12373	1.0529
chr1	12373	12387	1.31612
chr1	12387	12389	1.57934
chr1	12389	12390	1.84257
chr1	12390	12394	2.36902
chr1	12394	12395	2.63224
chr1	12395	12398	2.36902
chr1	12398	12402	2.63224
chr1	12402	12403	2.89546
chr1	12403	12408	3.15869
chr1	12408	12409	2.63224
chr1	12409	12410	2.36902
chr1	12410	12419	1.84257
chr1	12419	12422	2.10579
chr1	12422	12425	2.63224
chr1	12425	12428	2.36902
chr1	12428	12431	2.63224
chr1	12431	12432	2.10579
chr1	12432	12435	1.84257
chr1	12435	12442	2.10579
chr1	12442	12443	1.84257
chr1	12443	12452	1.57934
chr1	12452	12461	1.0529
chr1	12461	12462	0.526448
chr1	12462	12465	0.263224
chr1	12465	12481	0.0
chr1	12481	12482	0.263224
chr1	12482	12485	0.526448
chr1	12485	12503	0.789672
chr1	12503	12504	1.0529
chr1	12504	12505	0.789672
chr1	12505	12511	1.84257
chr1	12511	12512	2.10579
chr1	12512	12520	2.36902
chr1	12520	12521	2.63224
chr1	12521	12523	2.36902
chr1	12523	12524	2.10579
chr1	12524	12526	2.63224
chr1	12526	12527	2.89546
chr1	12527	12533	3.15869
chr1	12533	12534	3.42191
chr1	12534	12541	3.15869
chr1	12541	12542	2.89546
chr1	12542	12543	3.15869
chr1	12543	12545	2.63224
chr1	12545	12546	2.36902
chr1	12546	12551	2.63224
chr1	12551	12553	2.10579
chr1	12553	12555	1.57934
chr1	12555	12556	1.31612
chr1	12556	12567	1.57934
chr1	12567	12568	1.0529
chr1	12568	12574	0.789672
chr1	12574	12581	0.526448
chr1	12581	12583	0.789672
chr1	12583	12584	0.263224
chr1	12584	12585	0.526448
chr1	12585	12591	0.789672
chr1	12591	12603	1.0529
chr1	12603	12609	0.789672
chr1	12609	12610	1.0529
chr1	12610	12615	1.31612
chr1	12615	12616	1.0529
chr1	12616	12618	0.789672
chr1	12618	12632	1.57934
chr1	12632	12638	1.31612
chr1	12638	12639	1.84257
chr1	12639	12640	2.36902
chr1	12640	12641	3.42191
chr1	12641	12648	3.68513
chr1	12648	12649	3.94836
chr1	12649	12650	4.21158
chr1	12650	12659	4.47481
chr1	12659	12660	3.42191
chr1	12660	12663	2.89546
chr1	12663	12670	2.63224
chr1	12670	12677	2.36902
chr1	12677	12679	2.10579
chr1	12679	12681	1.57934
chr1	12681	12687	1.0529
chr1	12687	12688	0.263224
chr1	12688	12711	0.0
chr1	12711	12713	0.526448
chr1	12713	12717	1.31612
chr1	12717	12720	1.57934
chr1	12720	12727	1.84257
chr1	12727	12736	2.10579
chr1	12736	12739	1.84257
chr1	12739	12740	1.57934
chr1	12740	12741	1.0529
chr1	12741	12742	0.789672
chr1	12742	12750	1.0529
chr1	12750	12760	0.789672
chr1	12760	12768	1.0529
chr1	12768	12779	0.789672
chr1	12779	12782	0.526448
chr1	12782	12838	0.263224
chr1	12838	12907	0.0
chr1	12907	12947	0.263224
chr1	12947	12973	0.0
chr1	12973	12974	0.263224
chr1	12974	12976	0.526448
chr1	12976	12999	0.789672
chr1	12999	13012	0.526448
chr1	13012	13015	0.263224
chr1	13015	13065	0.0
chr1	13065	13102	0.263224
chr1	13102	13170	0.0
chr1	13170	13178	0.263224
chr1	13178	13209	0.526448
chr1	13209	13218	0.263224
chr1	13218	13228	0.0
chr1	13228	13248	0.263224
chr1	13248	13268	0.526448
chr1	13268	13287	0.263224
chr1	13287	13295	0.0
chr1	13295	13326	0.263224
chr1	13326	13329	0.0
chr1	13329	13332	0.263224
chr1	13332	13354	0.789672
chr1	13354	13356	0.526448
chr1	13356	13357	0.789672
chr1	13357	13359	0.526448
chr1	13359	13361	0.789672
chr1	13361	13375	0.526448
chr1	13375	13376	0.789672
chr1	13376	13382	1.31612
chr1	13382	13387	1.0529
chr1	13387	13388	1.84257
chr1	13388	13389	2.10579
chr1	13389	13395	2.63224
chr1	13395	13399	2.36902
chr1	13399	13403	2.10579
chr1	13403	13404	1.84257
chr1	13404	13408	2.10579
chr1	13408	13409	1.84257
chr1	13409	13410	1.57934
chr1	13410	13412	1.84257
chr1	13412	13413	1.31612
chr1	13413	13414	1.57934
chr1	13414	13417	1.84257
chr1	13417	13420	1.57934
chr1	13420	13423	1.84257
chr1	13423	13425	2.10579
chr1	13425	13426	1.84257
chr1	13426	13430	2.10579
chr1	13430	13445	1.84257
chr1	13445	13448	1.57934
chr1	13448	13451	1.31612
chr1	13451	13453	0.789672
chr1	13453	13456	0.526448
chr1	13456	13464	0.263224
chr1	13464	13473	0.0
chr1	13473	13499	0.263224
chr1	13499	13504	0.526448
chr1	13504	13507	0.789672
chr1	13507	13511	0.526448
chr1	13511	13525	0.789672
chr1	13525	13545	1.0529
chr1	13545	13548	0.789672
chr1	13548	13553	0.526448
chr1	13553	13566	0.789672
chr1	13566	13567	0.526448
chr1	13567	13593	0.789672
chr1	13593	13595	0.263224
chr1	13595	13612	0.0
chr1	13612	13614	0.263224
chr1	13614	13623	0.526448
chr1	13623	13628	1.0529
chr1	13628	13648	1.57934
chr1	13648	13650	1.31612
chr1	13650	13652	1.0529
chr1	13652	13653	0.789672
chr1	13653	13654	1.0529
chr1	13654	13657	0.789672
chr1	13657	13679	0.526448
chr1	13679	13687	0.263224
chr1	13687	13693	0.526448
chr1	13693	13710	0.263224
chr1	13710	13727	0.526448
chr1	13727	13740	0.263224
chr1	13740	13742	0.0
chr1	13742	13763	0.263224
chr1	13763	13791	0.0
chr1	13791	13806	0.263224
chr1	13806	13807	0.526448
chr1	13807	13808	1.0529
chr1	13808	13816	1.31612
chr1	13816	13818	1.0529
chr1	13818	13840	1.31612
chr1	13840	13842	1.0529
chr1	13842	13843	1.31612
chr1	13843	13844	1.0529
chr1	13844	13846	0.789672
chr1	13846	13848	0.526448
chr1	13848	13858	0.263224
chr1	13858	13871	0.526448
chr1	13871	13874	0.789672
chr1	13874	13882	1.0529
chr1	13882	13887	0.526448
chr1	13887	13898	0.789672
chr1	13898	13900	1.0529
chr1	13900	13912	1.31612
chr1	13912	13915	1.0529
chr1	13915	13928	0.789672
chr1	13928	13935	0.526448
chr1	13935	13936	0.789672
chr1	13936	13937	1.0529
chr1	13937	13944	0.526448
chr1	13944	13961	0.789672
chr1	13961	13966	1.0529
chr1	13966	13971	0.789672
chr1	13971	13983	0.526448
chr1	13983	13999	0.263224
chr1	13999	14046	0.0
chr1	14046	14051	0.263224
chr1	14051	14073	0.526448
chr1	14073	14086	0.789672
chr1	14086	14091	0.526448
chr1	14091	14111	0.263224
chr1	14111	14123	0.0
chr1	14123	14130	0.263224
chr1	14130	14136	0.526448
chr1	14136	14160	1.0529
chr1	14160	14170	0.789672
chr1	14170	14172	0.526448
chr1	14172	14176	0.263224
chr1	14176	14212	0.0
chr1	14212	14215	0.263224
chr1	14215	14218	0.526448
chr1	14218	14253	0.789672
chr1	14253	14257	0.263224
chr1	14257	14281	0.0
chr1	14281	14282	0.263224
chr1	14282	14294	0.526448
chr1	14294	14307	0.789672
chr1	14307	14309	0.526448
chr1	14309	14317	0.263224
chr1	14317	14319	0.526448
chr1	14319	14320	0.789672
chr1	14320	14321	1.31612
chr1	14321	14333	1.84257
chr1	14333	14336	1.57934
chr1	14336	14341	2.10579
chr1	14341	14346	1.84257
chr1	14346	14348	1.31612
chr1	14348	14361	1.0529
chr1	14361	14362	0.789672
chr1	14362	14364	0.526448
chr1	14364	14371	0.263224
chr1	14371	14380	0.0
chr1	14380	14384	0.263224
chr1	14384	14385	0.526448
chr1	14385	14405	1.0529
chr1	14405	14417	0.789672
chr1	14417	14418	1.0529
chr1	14418	14421	1.57934
chr1	14421	14422	1.84257
chr1	14422	14425	2.10579
chr1	14425	14426	1.84257
[truncated: 378 more rows]
