# Supplementary material for: Structural modularity of the XIST ribonucleoprotein complex
Source: Nat Commun. 2020 Dec 2;11:6163. doi: 10.1038/s41467-020-20040-3 (PMC7710737; doi:10.1038/s41467-020-20040-3)
Supplement: Supplementary file 6 — Source Data [file 41467_2020_20040_MOESM6_ESM.zip › sourcedata/fig2efgi/K562_U2AF2_1_neg_XIST_1_hsXIST.bedgraph]

chr1	0	43	0.0
chr1	43	44	1.06991
chr1	44	45	1.71186
chr1	45	46	2.56779
chr1	46	47	3.20974
chr1	47	48	4.27965
chr1	48	49	5.13558
chr1	49	50	5.99151
chr1	50	51	6.63346
chr1	51	52	7.27541
chr1	52	53	7.70337
chr1	53	55	8.13134
chr1	55	61	8.5593
chr1	61	65	8.77328
chr1	65	66	8.5593
chr1	66	68	8.34532
chr1	68	69	7.91735
chr1	69	70	7.48939
chr1	70	71	6.84744
chr1	71	72	6.41948
chr1	72	73	5.99151
chr1	73	74	5.56355
chr1	74	75	5.13558
chr1	75	76	4.9216
chr1	76	77	4.70762
chr1	77	78	4.49363
chr1	78	79	4.06567
chr1	79	81	3.20974
chr1	81	83	2.99576
chr1	83	85	2.56779
chr1	85	86	2.35381
chr1	86	87	1.92584
chr1	87	90	1.71186
chr1	90	91	1.49788
chr1	91	92	0.85593
chr1	92	93	0.641948
chr1	93	96	0.427965
chr1	96	99	0.213983
chr1	99	113	0.0
chr1	113	114	0.213983
chr1	114	115	0.427965
chr1	115	117	1.06991
chr1	117	121	1.2839
chr1	121	130	1.49788
chr1	130	133	1.92584
chr1	133	135	2.13983
chr1	135	144	1.92584
chr1	144	145	1.71186
chr1	145	147	1.49788
chr1	147	152	1.2839
chr1	152	156	1.06991
chr1	156	157	0.85593
chr1	157	158	0.641948
chr1	158	160	0.427965
chr1	160	173	0.213983
chr1	173	195	0.0
chr1	195	199	0.213983
chr1	199	200	0.427965
chr1	200	203	0.641948
chr1	203	206	0.85593
chr1	206	207	1.06991
chr1	207	217	1.2839
chr1	217	227	1.49788
chr1	227	228	1.06991
chr1	228	232	0.85593
chr1	232	240	0.641948
chr1	240	248	0.427965
chr1	248	298	0.0
chr1	298	306	0.213983
chr1	306	310	0.85593
chr1	310	316	1.06991
chr1	316	324	1.2839
chr1	324	327	1.49788
chr1	327	328	1.2839
chr1	328	339	1.71186
chr1	339	340	1.49788
chr1	340	341	1.2839
chr1	341	342	1.06991
chr1	342	343	0.85593
chr1	343	344	1.06991
chr1	344	349	1.2839
chr1	349	354	1.06991
chr1	354	365	0.85593
chr1	365	366	3.42372
chr1	366	367	3.85169
chr1	367	368	4.70762
chr1	368	369	6.84744
chr1	369	370	7.06142
chr1	370	384	7.27541
chr1	384	386	7.06142
chr1	386	387	6.84744
chr1	387	388	6.63346
chr1	388	389	6.20549
chr1	389	390	5.99151
chr1	390	391	5.56355
chr1	391	392	5.13558
chr1	392	393	4.70762
chr1	393	395	4.49363
chr1	395	398	4.27965
chr1	398	399	3.6377
chr1	399	400	2.35381
chr1	400	401	1.92584
chr1	401	406	1.71186
chr1	406	407	1.92584
chr1	407	408	2.13983
chr1	408	409	2.35381
chr1	409	410	1.71186
chr1	410	411	2.35381
chr1	411	412	3.20974
chr1	412	413	4.06567
chr1	413	415	4.27965
chr1	415	420	4.49363
chr1	420	421	4.70762
chr1	421	430	4.9216
chr1	430	431	4.27965
chr1	431	432	3.85169
chr1	432	433	3.42372
chr1	433	439	3.20974
chr1	439	440	2.78177
chr1	440	442	2.56779
chr1	442	443	2.35381
chr1	443	450	1.92584
chr1	450	451	1.49788
chr1	451	452	2.99576
chr1	452	453	2.56779
chr1	453	454	2.78177
chr1	454	456	3.6377
chr1	456	457	3.42372
chr1	457	462	4.06567
chr1	462	472	4.27965
chr1	472	474	4.06567
chr1	474	475	4.27965
chr1	475	476	4.06567
chr1	476	478	3.85169
chr1	478	479	3.6377
chr1	479	481	3.42372
chr1	481	482	3.20974
chr1	482	483	2.99576
chr1	483	484	2.78177
chr1	484	486	2.56779
chr1	486	487	2.13983
chr1	487	492	1.71186
chr1	492	494	1.92584
chr1	494	495	1.49788
chr1	495	496	3.20974
chr1	496	497	4.49363
chr1	497	498	5.56355
chr1	498	499	6.20549
chr1	499	500	5.99151
chr1	500	502	6.20549
chr1	502	505	6.84744
chr1	505	506	6.63346
chr1	506	508	6.84744
chr1	508	510	6.63346
chr1	510	515	6.84744
chr1	515	516	6.63346
chr1	516	517	7.06142
chr1	517	519	6.84744
chr1	519	521	7.06142
chr1	521	522	7.27541
chr1	522	523	6.84744
chr1	523	524	6.41948
chr1	524	526	5.77753
chr1	526	529	5.56355
chr1	529	530	5.34956
chr1	530	531	5.13558
chr1	531	538	4.70762
chr1	538	539	4.06567
chr1	539	540	3.42372
chr1	540	541	2.99576
chr1	541	545	2.56779
chr1	545	547	1.92584
chr1	547	548	2.13983
chr1	548	549	1.92584
chr1	549	552	1.49788
chr1	552	554	1.2839
chr1	554	555	1.49788
chr1	555	559	1.71186
chr1	559	560	1.2839
chr1	560	561	1.49788
chr1	561	562	1.71186
chr1	562	564	1.49788
chr1	564	580	1.92584
chr1	580	581	1.71186
chr1	581	583	1.49788
chr1	583	590	1.2839
chr1	590	593	1.06991
chr1	593	596	0.85593
chr1	596	598	0.641948
chr1	598	603	0.427965
chr1	603	604	1.06991
chr1	604	605	1.71186
chr1	605	606	2.56779
chr1	606	607	3.20974
chr1	607	608	3.6377
chr1	608	610	4.27965
chr1	610	618	4.49363
chr1	618	623	4.70762
chr1	623	625	4.27965
chr1	625	627	4.06567
chr1	627	629	3.6377
chr1	629	630	2.56779
chr1	630	631	2.35381
chr1	631	632	1.92584
chr1	632	635	1.2839
chr1	635	636	0.85593
chr1	636	645	0.641948
chr1	645	647	0.427965
chr1	647	648	0.213983
chr1	648	650	0.0
chr1	650	651	0.85593
chr1	651	652	1.92584
chr1	652	653	3.20974
chr1	653	655	3.85169
chr1	655	656	4.27965
chr1	656	657	5.56355
chr1	657	658	5.99151
chr1	658	659	6.63346
chr1	659	664	7.06142
chr1	664	665	7.27541
chr1	665	671	7.48939
chr1	671	672	7.06142
chr1	672	673	6.84744
chr1	673	674	6.63346
chr1	674	675	6.41948
chr1	675	677	6.20549
chr1	677	678	6.41948
chr1	678	679	5.56355
chr1	679	680	4.9216
chr1	680	681	4.27965
chr1	681	682	4.06567
chr1	682	684	3.85169
chr1	684	686	3.6377
chr1	686	687	3.42372
chr1	687	689	2.78177
chr1	689	693	2.56779
chr1	693	694	2.35381
chr1	694	696	2.13983
chr1	696	697	2.99576
chr1	697	699	2.78177
chr1	699	700	2.35381
chr1	700	701	2.13983
chr1	701	704	1.92584
chr1	704	706	2.13983
chr1	706	709	2.35381
chr1	709	717	2.56779
chr1	717	720	2.78177
chr1	720	723	2.56779
chr1	723	724	2.35381
chr1	724	728	2.13983
chr1	728	730	1.71186
chr1	730	734	1.49788
chr1	734	736	1.06991
chr1	736	739	0.85593
chr1	739	740	0.641948
chr1	740	741	1.71186
chr1	741	742	2.13983
chr1	742	751	2.56779
chr1	751	762	2.35381
chr1	762	763	1.49788
chr1	763	764	1.2839
chr1	764	770	1.06991
chr1	770	772	0.85593
chr1	772	774	0.427965
chr1	774	777	0.213983
chr1	777	780	0.427965
chr1	780	785	0.641948
chr1	785	786	1.49788
chr1	786	796	1.92584
chr1	796	799	1.71186
chr1	799	803	1.92584
chr1	803	810	2.13983
chr1	810	814	1.92584
chr1	814	816	1.71186
chr1	816	820	1.49788
chr1	820	821	1.06991
chr1	821	822	0.85593
chr1	822	823	1.06991
chr1	823	824	1.2839
chr1	824	825	1.49788
chr1	825	827	2.99576
chr1	827	829	3.20974
chr1	829	831	2.99576
chr1	831	835	3.20974
chr1	835	836	2.99576
chr1	836	840	3.20974
chr1	840	841	3.6377
chr1	841	842	3.85169
chr1	842	843	4.06567
chr1	843	844	4.27965
chr1	844	848	4.70762
chr1	848	851	4.27965
chr1	851	853	4.49363
chr1	853	854	4.27965
chr1	854	855	4.49363
chr1	855	856	4.27965
chr1	856	857	4.06567
chr1	857	861	4.49363
chr1	861	863	4.70762
chr1	863	864	4.49363
chr1	864	865	4.06567
chr1	865	866	3.6377
chr1	866	867	3.42372
chr1	867	868	3.20974
chr1	868	870	2.78177
chr1	870	876	2.56779
chr1	876	878	2.13983
chr1	878	880	1.92584
chr1	880	883	1.71186
chr1	883	886	1.2839
chr1	886	890	0.85593
chr1	890	891	1.06991
chr1	891	894	1.2839
chr1	894	896	1.49788
chr1	896	897	1.06991
chr1	897	900	1.2839
chr1	900	901	1.06991
chr1	901	908	0.85593
chr1	908	912	1.06991
chr1	912	913	1.2839
chr1	913	914	1.92584
chr1	914	915	2.13983
chr1	915	929	2.56779
chr1	929	936	2.35381
chr1	936	937	1.92584
chr1	937	940	1.71186
chr1	940	949	1.49788
chr1	949	953	1.2839
chr1	953	954	1.49788
chr1	954	957	1.2839
chr1	957	958	0.641948
chr1	958	974	0.85593
chr1	974	980	0.641948
chr1	980	985	0.427965
chr1	985	986	1.06991
chr1	986	990	1.49788
chr1	990	992	1.2839
chr1	992	993	1.49788
chr1	993	997	2.13983
chr1	997	1001	2.35381
chr1	1001	1005	2.13983
chr1	1005	1006	2.35381
chr1	1006	1007	2.78177
chr1	1007	1008	2.99576
chr1	1008	1012	3.20974
chr1	1012	1013	3.42372
chr1	1013	1016	3.6377
chr1	1016	1019	3.85169
chr1	1019	1021	3.6377
chr1	1021	1023	3.42372
chr1	1023	1025	3.20974
chr1	1025	1035	2.13983
chr1	1035	1037	1.92584
chr1	1037	1038	1.71186
chr1	1038	1041	1.2839
chr1	1041	1046	1.49788
chr1	1046	1048	1.2839
chr1	1048	1051	1.06991
chr1	1051	1052	0.85593
chr1	1052	1056	0.641948
chr1	1056	1059	0.427965
chr1	1059	1067	0.213983
chr1	1067	1073	0.427965
chr1	1073	1079	0.641948
chr1	1079	1084	0.85593
chr1	1084	1089	1.2839
chr1	1089	1092	1.06991
chr1	1092	1100	0.85593
chr1	1100	1101	1.06991
chr1	1101	1104	1.49788
chr1	1104	1106	1.71186
chr1	1106	1110	1.92584
chr1	1110	1120	1.71186
chr1	1120	1122	1.92584
chr1	1122	1124	1.71186
chr1	1124	1126	1.49788
chr1	1126	1133	1.2839
chr1	1133	1137	1.49788
chr1	1137	1139	1.71186
chr1	1139	1143	1.06991
chr1	1143	1147	0.85593
chr1	1147	1152	0.641948
chr1	1152	1155	0.85593
chr1	1155	1160	0.641948
chr1	1160	1171	0.85593
chr1	1171	1172	1.06991
chr1	1172	1174	1.2839
chr1	1174	1175	1.49788
chr1	1175	1176	1.2839
chr1	1176	1177	1.06991
chr1	1177	1182	1.2839
chr1	1182	1191	1.71186
chr1	1191	1195	1.92584
chr1	1195	1200	1.71186
chr1	1200	1201	1.49788
chr1	1201	1202	1.2839
chr1	1202	1203	1.06991
chr1	1203	1210	0.85593
chr1	1210	1216	0.641948
chr1	1216	1219	0.213983
chr1	1219	1223	0.427965
chr1	1223	1227	1.2839
chr1	1227	1238	1.06991
chr1	1238	1242	0.85593
chr1	1242	1243	1.06991
chr1	1243	1250	1.2839
chr1	1250	1251	1.49788
chr1	1251	1257	1.2839
chr1	1257	1264	1.06991
chr1	1264	1266	0.641948
chr1	1266	1273	0.427965
chr1	1273	1276	0.641948
chr1	1276	1278	0.85593
chr1	1278	1283	1.06991
chr1	1283	1284	1.49788
chr1	1284	1285	1.92584
chr1	1285	1286	2.13983
chr1	1286	1287	1.92584
chr1	1287	1295	2.35381
chr1	1295	1300	2.56779
chr1	1300	1301	2.78177
chr1	1301	1304	2.99576
chr1	1304	1306	3.20974
chr1	1306	1307	3.42372
chr1	1307	1308	3.20974
chr1	1308	1309	3.42372
chr1	1309	1310	3.6377
chr1	1310	1312	3.85169
chr1	1312	1319	4.06567
chr1	1319	1321	3.85169
chr1	1321	1322	3.6377
chr1	1322	1323	3.42372
chr1	1323	1324	2.99576
chr1	1324	1326	2.78177
chr1	1326	1327	2.56779
chr1	1327	1328	2.35381
chr1	1328	1334	1.92584
chr1	1334	1335	2.13983
chr1	1335	1336	2.35381
chr1	1336	1337	2.56779
chr1	1337	1338	2.78177
chr1	1338	1339	2.56779
chr1	1339	1341	2.78177
chr1	1341	1342	2.99576
chr1	1342	1343	3.42372
chr1	1343	1344	3.85169
chr1	1344	1345	3.6377
chr1	1345	1346	3.85169
chr1	1346	1347	4.06567
chr1	1347	1349	4.27965
chr1	1349	1351	4.49363
chr1	1351	1354	4.70762
chr1	1354	1356	4.27965
chr1	1356	1357	4.49363
chr1	1357	1371	4.70762
chr1	1371	1372	4.49363
chr1	1372	1374	4.27965
chr1	1374	1376	3.85169
chr1	1376	1377	3.6377
chr1	1377	1378	2.99576
chr1	1378	1379	2.78177
chr1	1379	1381	2.56779
chr1	1381	1382	2.99576
chr1	1382	1383	3.20974
chr1	1383	1385	2.99576
chr1	1385	1388	2.56779
chr1	1388	1389	1.92584
chr1	1389	1394	1.71186
chr1	1394	1397	1.2839
chr1	1397	1400	1.06991
chr1	1400	1401	0.85593
chr1	1401	1402	0.641948
chr1	1402	1407	0.427965
chr1	1407	1423	0.641948
chr1	1423	1436	0.427965
chr1	1436	1438	0.213983
chr1	1438	1439	0.427965
chr1	1439	1440	1.06991
chr1	1440	1442	0.85593
chr1	1442	1443	1.06991
chr1	1443	1446	1.49788
chr1	1446	1450	1.71186
chr1	1450	1451	2.13983
chr1	1451	1452	2.35381
chr1	1452	1453	2.99576
chr1	1453	1455	3.20974
chr1	1455	1458	3.42372
chr1	1458	1461	3.6377
chr1	1461	1463	3.85169
chr1	1463	1465	3.6377
chr1	1465	1468	3.42372
chr1	1468	1471	3.20974
chr1	1471	1476	2.99576
chr1	1476	1481	2.78177
chr1	1481	1484	2.56779
chr1	1484	1486	2.35381
chr1	1486	1487	1.71186
chr1	1487	1488	1.49788
chr1	1488	1493	0.85593
chr1	1493	1495	0.427965
chr1	1495	1496	0.213983
chr1	1496	1499	0.0
chr1	1499	1500	0.213983
chr1	1500	1502	0.427965
chr1	1502	1507	0.641948
chr1	1507	1509	0.85593
chr1	1509	1511	1.2839
chr1	1511	1512	1.49788
chr1	1512	1513	1.71186
chr1	1513	1514	1.92584
chr1	1514	1517	2.35381
chr1	1517	1526	2.13983
chr1	1526	1538	1.92584
chr1	1538	1539	1.49788
chr1	1539	1540	1.06991
chr1	1540	1546	1.2839
chr1	1546	1550	1.06991
chr1	1550	1552	0.85593
chr1	1552	1554	0.641948
chr1	1554	1557	0.85593
chr1	1557	1558	0.641948
chr1	1558	1564	0.85593
chr1	1564	1565	1.71186
chr1	1565	1567	2.13983
chr1	1567	1570	2.35381
chr1	1570	1572	2.13983
chr1	1572	1577	2.35381
chr1	1577	1579	2.78177
chr1	1579	1585	3.20974
chr1	1585	1586	2.99576
chr1	1586	1588	3.20974
chr1	1588	1589	3.42372
chr1	1589	1590	3.6377
chr1	1590	1599	3.42372
chr1	1599	1601	3.20974
chr1	1601	1604	2.78177
chr1	1604	1605	2.56779
chr1	1605	1615	1.71186
chr1	1615	1619	1.2839
chr1	1619	1622	0.85593
chr1	1622	1628	0.427965
chr1	1628	1630	0.85593
chr1	1630	1633	0.641948
chr1	1633	1639	0.85593
chr1	1639	1640	0.641948
chr1	1640	1644	0.85593
chr1	1644	1660	1.06991
chr1	1660	1663	1.2839
chr1	1663	1668	1.49788
chr1	1668	1670	1.2839
chr1	1670	1671	1.49788
chr1	1671	1675	1.06991
chr1	1675	1676	0.85593
chr1	1676	1677	1.06991
chr1	1677	1685	1.49788
chr1	1685	1686	1.2839
chr1	1686	1689	1.49788
chr1	1689	1695	1.71186
chr1	1695	1700	1.92584
chr1	1700	1701	2.13983
chr1	1701	1703	2.35381
chr1	1703	1704	2.13983
chr1	1704	1705	2.35381
chr1	1705	1706	2.13983
chr1	1706	1713	1.92584
chr1	1713	1720	1.71186
chr1	1720	1723	1.2839
chr1	1723	1724	0.85593
chr1	1724	1726	1.06991
chr1	1726	1729	1.49788
chr1	1729	1742	1.71186
chr1	1742	1743	1.49788
chr1	1743	1747	1.2839
chr1	1747	1748	1.06991
chr1	1748	1750	1.49788
chr1	1750	1753	2.13983
chr1	1753	1755	1.92584
chr1	1755	1758	2.35381
chr1	1758	1759	2.56779
chr1	1759	1764	2.78177
chr1	1764	1765	2.56779
chr1	1765	1766	2.99576
chr1	1766	1767	3.20974
chr1	1767	1768	2.99576
chr1	1768	1779	2.78177
chr1	1779	1780	2.99576
chr1	1780	1788	2.78177
chr1	1788	1789	2.99576
chr1	1789	1791	3.42372
chr1	1791	1792	3.20974
chr1	1792	1793	3.42372
chr1	1793	1798	3.20974
chr1	1798	1801	2.78177
chr1	1801	1802	2.56779
chr1	1802	1805	2.35381
chr1	1805	1808	2.13983
chr1	1808	1809	1.71186
chr1	1809	1815	1.2839
chr1	1815	1818	1.06991
chr1	1818	1826	0.641948
chr1	1826	1827	0.85593
chr1	1827	1834	0.641948
chr1	1834	1835	0.427965
chr1	1835	1842	0.213983
chr1	1842	1847	0.427965
chr1	1847	1848	0.641948
chr1	1848	1854	0.85593
chr1	1854	1856	1.06991
chr1	1856	1860	1.2839
chr1	1860	1864	1.49788
chr1	1864	1865	1.2839
chr1	1865	1866	1.49788
chr1	1866	1868	2.13983
chr1	1868	1869	2.99576
chr1	1869	1870	3.42372
chr1	1870	1871	5.13558
chr1	1871	1872	6.20549
chr1	1872	1875	6.84744
chr1	1875	1876	6.63346
chr1	1876	1877	6.84744
chr1	1877	1878	7.48939
chr1	1878	1879	8.13134
chr1	1879	1880	8.34532
chr1	1880	1882	8.5593
chr1	1882	1884	8.77328
chr1	1884	1886	8.98727
chr1	1886	1889	9.41523
chr1	1889	1891	9.62921
chr1	1891	1893	9.8432
chr1	1893	1894	9.62921
chr1	1894	1895	9.41523
chr1	1895	1896	9.20125
chr1	1896	1899	8.98727
chr1	1899	1902	8.77328
chr1	1902	1904	8.5593
chr1	1904	1907	8.98727
chr1	1907	1909	8.77328
chr1	1909	1910	8.5593
chr1	1910	1912	7.70337
chr1	1912	1913	6.84744
chr1	1913	1914	5.77753
chr1	1914	1915	5.34956
chr1	1915	1916	4.9216
chr1	1916	1918	4.70762
chr1	1918	1919	5.13558
chr1	1919	1920	4.9216
chr1	1920	1921	5.13558
chr1	1921	1924	3.6377
chr1	1924	1925	3.85169
chr1	1925	1927	3.6377
chr1	1927	1928	3.20974
chr1	1928	1929	2.99576
chr1	1929	1932	2.56779
chr1	1932	1933	2.35381
chr1	1933	1934	2.13983
chr1	1934	1936	1.92584
chr1	1936	1937	2.13983
chr1	1937	1939	1.71186
chr1	1939	1943	1.49788
chr1	1943	1948	1.2839
chr1	1948	1949	0.85593
chr1	1949	1951	0.427965
chr1	1951	1963	0.641948
chr1	1963	1971	0.427965
chr1	1971	1974	0.213983
chr1	1974	1987	0.0
chr1	1987	2017	0.213983
chr1	2017	2048	0.0
chr1	2048	2053	0.213983
chr1	2053	2061	0.427965
chr1	2061	2071	0.641948
chr1	2071	2077	0.85593
chr1	2077	2083	0.641948
chr1	2083	2093	0.427965
chr1	2093	2096	0.213983
chr1	2096	2099	0.427965
chr1	2099	2101	0.641948
chr1	2101	2108	0.427965
chr1	2108	2110	0.641948
chr1	2110	2113	0.85593
chr1	2113	2121	1.06991
chr1	2121	2122	0.85593
chr1	2122	2124	1.06991
chr1	2124	2125	1.2839
chr1	2125	2126	1.49788
chr1	2126	2142	1.71186
chr1	2142	2150	1.49788
chr1	2150	2153	1.2839
chr1	2153	2155	1.06991
chr1	2155	2156	0.85593
chr1	2156	2160	0.641948
chr1	2160	2164	0.427965
chr1	2164	2167	0.213983
chr1	2167	2177	0.0
chr1	2177	2178	0.213983
chr1	2178	2179	0.85593
chr1	2179	2180	1.49788
chr1	2180	2181	3.20974
chr1	2181	2192	3.42372
chr1	2192	2203	3.6377
chr1	2203	2204	3.42372
chr1	2204	2206	3.20974
chr1	2206	2215	2.99576
chr1	2215	2217	3.20974
chr1	2217	2218	2.99576
chr1	2218	2220	2.78177
chr1	2220	2222	2.13983
chr1	2222	2223	1.49788
chr1	2223	2224	0.85593
chr1	2224	2225	0.641948
chr1	2225	2235	0.85593
chr1	2235	2245	0.641948
chr1	2245	2253	0.427965
chr1	2253	2262	0.213983
chr1	2262	2277	0.0
chr1	2277	2278	0.213983
chr1	2278	2279	0.427965
chr1	2279	2281	0.85593
chr1	2281	2288	1.06991
chr1	2288	2291	1.2839
chr1	2291	2302	1.49788
chr1	2302	2306	1.2839
chr1	2306	2313	1.49788
chr1	2313	2317	1.2839
chr1	2317	2320	1.06991
chr1	2320	2321	0.85593
chr1	2321	2328	0.641948
chr1	2328	2333	0.427965
chr1	2333	2346	0.213983
chr1	2346	2354	0.0
chr1	2354	2355	0.213983
chr1	2355	2388	0.427965
chr1	2388	2398	0.213983
chr1	2398	2410	0.0
chr1	2410	2411	0.213983
chr1	2411	2412	1.2839
chr1	2412	2425	1.92584
chr1	2425	2430	2.13983
chr1	2430	2434	1.92584
chr1	2434	2436	1.71186
chr1	2436	2439	1.92584
chr1	2439	2440	2.35381
chr1	2440	2441	3.20974
chr1	2441	2447	3.42372
chr1	2447	2448	4.27965
chr1	2448	2449	4.06567
chr1	2449	2450	3.85169
chr1	2450	2451	4.06567
chr1	2451	2452	4.27965
chr1	2452	2453	4.49363
chr1	2453	2457	5.13558
chr1	2457	2459	5.77753
chr1	2459	2463	5.56355
chr1	2463	2465	5.34956
chr1	2465	2467	5.56355
chr1	2467	2469	5.13558
chr1	2469	2470	5.56355
chr1	2470	2471	5.77753
chr1	2471	2474	5.99151
chr1	2474	2477	5.77753
chr1	2477	2478	5.56355
chr1	2478	2479	5.13558
chr1	2479	2480	4.9216
chr1	2480	2482	4.27965
chr1	2482	2484	3.85169
chr1	2484	2486	3.6377
chr1	2486	2490	3.42372
chr1	2490	2495	3.20974
chr1	2495	2496	2.99576
chr1	2496	2497	2.13983
chr1	2497	2498	1.71186
chr1	2498	2499	1.49788
chr1	2499	2500	1.2839
chr1	2500	2504	1.06991
chr1	2504	2507	0.85593
chr1	2507	2511	0.641948
chr1	2511	2512	0.427965
chr1	2512	2515	0.213983
chr1	2515	2521	0.427965
chr1	2521	2548	0.213983
chr1	2548	2556	0.0
chr1	2556	2571	0.213983
chr1	2571	2583	0.427965
chr1	2583	2595	0.213983
chr1	2595	2612	0.427965
chr1	2612	2614	0.641948
chr1	2614	2617	0.427965
chr1	2617	2652	0.213983
chr1	2652	2666	0.0
chr1	2666	2673	0.213983
chr1	2673	2686	0.427965
chr1	2686	2688	0.641948
chr1	2688	2715	0.427965
chr1	2715	2716	0.213983
chr1	2716	2722	0.427965
chr1	2722	2730	0.641948
chr1	2730	2745	0.427965
chr1	2745	2750	0.213983
chr1	2750	2757	0.0
chr1	2757	2800	0.213983
chr1	2800	2803	0.0
chr1	2803	2806	0.213983
chr1	2806	2831	0.427965
chr1	2831	2835	0.213983
chr1	2835	2871	0.0
chr1	2871	2891	0.213983
chr1	2891	2931	0.0
chr1	2931	2932	0.213983
chr1	2932	2934	0.427965
chr1	2934	2952	0.641948
chr1	2952	2959	0.427965
chr1	2959	2967	0.213983
chr1	2967	2975	0.427965
chr1	2975	2990	0.213983
chr1	2990	3203	0.0
chr1	3203	3246	0.213983
chr1	3246	3294	0.0
chr1	3294	3313	0.213983
chr1	3313	3370	0.0
chr1	3370	3389	0.213983
chr1	3389	3395	0.427965
chr1	3395	3405	0.213983
chr1	3405	3406	0.427965
chr1	3406	3434	0.641948
chr1	3434	3442	0.427965
chr1	3442	3447	0.213983
chr1	3447	3521	0.0
chr1	3521	3548	0.213983
chr1	3548	3631	0.0
chr1	3631	3661	0.213983
chr1	3661	3756	0.0
chr1	3756	3799	0.213983
chr1	3799	3806	0.0
chr1	3806	3815	0.213983
chr1	3815	3838	0.427965
chr1	3838	3842	0.213983
chr1	3842	3939	0.0
chr1	3939	3961	0.213983
chr1	3961	3963	0.0
chr1	3963	3998	0.213983
chr1	3998	4000	0.427965
chr1	4000	4004	0.213983
chr1	4004	4031	0.427965
chr1	4031	4046	0.213983
chr1	4046	4138	0.0
chr1	4138	4180	0.213983
chr1	4180	4215	0.0
chr1	4215	4257	0.213983
chr1	4257	4290	0.0
chr1	4290	4292	0.213983
chr1	4292	4295	0.427965
chr1	4295	4315	0.641948
chr1	4315	4334	0.427965
chr1	4334	4335	0.213983
chr1	4335	4526	0.0
chr1	4526	4527	0.213983
chr1	4527	4554	0.427965
chr1	4554	4561	0.213983
chr1	4561	4593	0.0
chr1	4593	4618	0.213983
chr1	4618	4680	0.0
chr1	4680	4701	0.213983
chr1	4701	4723	0.427965
chr1	4723	4744	0.213983
chr1	4744	4905	0.0
chr1	4905	4930	0.213983
chr1	4930	4955	0.0
chr1	4955	4966	0.213983
chr1	4966	4998	0.427965
chr1	4998	5009	0.213983
chr1	5009	5231	0.0
chr1	5231	5274	0.213983
chr1	5274	5373	0.0
chr1	5373	5384	0.213983
chr1	5384	5415	0.427965
chr1	5415	5422	0.213983
chr1	5422	5448	0.0
chr1	5448	5471	0.213983
chr1	5471	5491	0.427965
chr1	5491	5497	0.213983
chr1	5497	5605	0.0
chr1	5605	5607	0.213983
chr1	5607	5628	0.427965
chr1	5628	5629	0.641948
chr1	5629	5648	0.85593
chr1	5648	5650	0.641948
chr1	5650	5660	0.427965
chr1	5660	5661	0.213983
chr1	5661	5675	0.0
chr1	5675	5718	0.213983
chr1	5718	5843	0.0
chr1	5843	5884	0.213983
chr1	5884	5907	0.0
chr1	5907	5950	0.213983
chr1	5950	5966	0.0
chr1	5966	5987	0.213983
chr1	5987	6002	0.427965
chr1	6002	6017	0.213983
chr1	6017	6043	0.0
chr1	6043	6053	0.213983
chr1	6053	6076	0.427965
chr1	6076	6086	0.641948
chr1	6086	6091	0.427965
chr1	6091	6092	0.641948
chr1	6092	6114	0.85593
chr1	6114	6127	0.641948
chr1	6127	6131	0.85593
chr1	6131	6133	1.2839
chr1	6133	6135	0.85593
chr1	6135	6150	0.641948
chr1	6150	6154	0.427965
chr1	6154	6169	0.213983
chr1	6169	6211	0.0
chr1	6211	6252	0.213983
chr1	6252	6305	0.0
chr1	6305	6318	0.213983
chr1	6318	6348	0.427965
chr1	6348	6353	0.213983
chr1	6353	6369	0.0
chr1	6369	6370	0.427965
chr1	6370	6372	0.85593
chr1	6372	6374	1.06991
chr1	6374	6380	1.49788
chr1	6380	6393	1.71186
chr1	6393	6394	1.49788
chr1	6394	6398	1.2839
chr1	6398	6407	1.06991
chr1	6407	6408	0.85593
chr1	6408	6412	0.427965
chr1	6412	6421	0.213983
chr1	6421	6528	0.0
chr1	6528	6571	0.213983
chr1	6571	6661	0.0
chr1	6661	6684	0.213983
chr1	6684	6890	0.0
chr1	6890	6933	0.213983
chr1	6933	6941	0.0
chr1	6941	6963	0.213983
chr1	6963	6967	0.427965
chr1	6967	6983	0.641948
chr1	6983	6987	0.427965
chr1	6987	7004	0.213983
chr1	7004	7214	0.0
chr1	7214	7215	0.213983
chr1	7215	7236	0.427965
chr1	7236	7248	0.213983
chr1	7248	7252	0.0
chr1	7252	7294	0.213983
chr1	7294	7295	0.427965
chr1	7295	7334	0.213983
chr1	7334	7410	0.0
chr1	7410	7415	0.213983
chr1	7415	7453	0.427965
chr1	7453	7459	0.213983
chr1	7459	7475	0.0
chr1	7475	7494	0.213983
chr1	7494	7517	0.427965
chr1	7517	7536	0.213983
chr1	7536	7542	0.0
chr1	7542	7548	0.213983
chr1	7548	7559	0.427965
chr1	7559	7583	0.641948
chr1	7583	7585	0.427965
chr1	7585	7602	0.213983
chr1	7602	7700	0.0
chr1	7700	7701	0.213983
chr1	7701	7728	0.427965
chr1	7728	7737	0.213983
chr1	7737	7766	0.0
chr1	7766	7786	0.213983
chr1	7786	7797	0.0
chr1	7797	7840	0.213983
chr1	7840	7841	0.0
chr1	7841	7863	0.641948
chr1	7863	7871	0.85593
chr1	7871	7872	0.641948
chr1	7872	7874	0.85593
chr1	7874	7884	0.641948
chr1	7884	7900	0.427965
chr1	7900	7906	0.213983
chr1	7906	8000	0.0
chr1	8000	8043	0.213983
chr1	8043	8080	0.0
chr1	8080	8123	0.213983
chr1	8123	8124	0.0
chr1	8124	8125	0.213983
chr1	8125	8126	0.427965
chr1	8126	8127	0.85593
chr1	8127	8128	2.35381
chr1	8128	8129	3.6377
chr1	8129	8132	4.06567
chr1	8132	8133	4.9216
chr1	8133	8134	5.34956
chr1	8134	8136	5.56355
chr1	8136	8139	5.77753
chr1	8139	8149	5.99151
chr1	8149	8152	5.77753
chr1	8152	8154	5.56355
chr1	8154	8155	5.34956
chr1	8155	8156	5.13558
chr1	8156	8157	4.70762
chr1	8157	8158	4.06567
chr1	8158	8160	3.85169
chr1	8160	8164	3.6377
chr1	8164	8166	3.20974
chr1	8166	8167	2.35381
chr1	8167	8168	1.71186
chr1	8168	8170	1.2839
chr1	8170	8172	0.85593
chr1	8172	8176	0.427965
chr1	8176	8177	0.641948
chr1	8177	8182	0.427965
chr1	8182	8190	0.213983
chr1	8190	8218	0.427965
chr1	8218	8221	0.213983
chr1	8221	8310	0.0
chr1	8310	8350	0.213983
chr1	8350	8352	0.0
chr1	8352	8366	0.213983
chr1	8366	8367	0.0
chr1	8367	8395	0.213983
chr1	8395	8448	0.0
chr1	8448	8456	0.213983
chr1	8456	8480	0.427965
chr1	8480	8484	0.213983
chr1	8484	8547	0.0
chr1	8547	8548	0.213983
chr1	8548	8549	0.427965
chr1	8549	8577	0.641948
chr1	8577	8582	0.427965
chr1	8582	8591	0.641948
chr1	8591	8619	0.213983
chr1	8619	8629	0.0
chr1	8629	8631	0.427965
chr1	8631	8649	0.85593
chr1	8649	8650	0.641948
chr1	8650	8655	0.85593
chr1	8655	8658	1.2839
chr1	8658	8661	0.85593
chr1	8661	8674	1.06991
chr1	8674	8682	0.85593
chr1	8682	8683	0.641948
chr1	8683	8685	0.427965
chr1	8685	8696	0.641948
chr1	8696	8698	0.427965
chr1	8698	8708	0.213983
chr1	8708	8728	0.427965
chr1	8728	8730	0.213983
chr1	8730	8751	0.427965
chr1	8751	8758	0.213983
chr1	8758	8760	0.0
chr1	8760	8775	0.213983
chr1	8775	8782	0.0
chr1	8782	8825	0.213983
chr1	8825	8836	0.0
chr1	8836	8841	0.213983
chr1	8841	8856	0.427965
chr1	8856	8859	0.641948
chr1	8859	8861	0.85593
chr1	8861	8879	0.641948
chr1	8879	8880	0.85593
chr1	8880	8882	1.06991
chr1	8882	8883	1.2839
chr1	8883	8884	1.06991
chr1	8884	8885	1.2839
chr1	8885	8901	1.06991
chr1	8901	8909	0.85593
chr1	8909	8911	0.641948
chr1	8911	8922	0.427965
chr1	8922	8927	0.213983
chr1	8927	9008	0.0
chr1	9008	9009	0.213983
chr1	9009	9050	0.427965
chr1	9050	9052	0.213983
chr1	9052	9115	0.0
chr1	9115	9145	0.213983
chr1	9145	9197	0.0
chr1	9197	9228	0.213983
chr1	9228	9267	0.0
chr1	9267	9269	0.213983
chr1	9269	9273	0.427965
chr1	9273	9294	0.641948
chr1	9294	9310	0.427965
chr1	9310	9316	0.213983
chr1	9316	9427	0.0
chr1	9427	9445	0.213983
chr1	9445	9470	0.427965
chr1	9470	9479	0.213983
chr1	9479	9487	0.0
chr1	9487	9510	0.213983
chr1	9510	9529	0.427965
chr1	9529	9533	0.213983
chr1	9533	9549	0.427965
chr1	9549	9569	0.213983
chr1	9569	9576	0.427965
chr1	9576	9612	0.213983
chr1	9612	9626	0.0
chr1	9626	9631	0.213983
chr1	9631	9635	0.427965
chr1	9635	9648	0.641948
chr1	9648	9650	0.427965
chr1	9650	9652	0.641948
chr1	9652	9671	0.85593
chr1	9671	9678	0.641948
chr1	9678	9680	0.427965
chr1	9680	9693	0.213983
chr1	9693	9849	0.0
chr1	9849	9858	0.213983
chr1	9858	9860	0.427965
chr1	9860	9867	0.85593
chr1	9867	9886	1.06991
chr1	9886	9892	1.2839
chr1	9892	9894	1.06991
chr1	9894	9902	0.85593
chr1	9902	9906	0.427965
chr1	9906	9909	0.213983
chr1	9909	9910	0.0
chr1	9910	9917	0.213983
chr1	9917	9920	0.427965
chr1	9920	9935	0.641948
chr1	9935	9937	0.85593
chr1	9937	9950	0.427965
chr1	9950	9971	0.213983
chr1	9971	9974	0.0
chr1	9974	9975	0.213983
chr1	9975	9979	0.427965
chr1	9979	10010	0.641948
chr1	10010	10019	0.427965
chr1	10019	10032	0.213983
chr1	10032	10060	0.427965
chr1	10060	10064	0.213983
chr1	10064	10065	0.427965
chr1	10065	10075	0.213983
chr1	10075	10089	0.427965
chr1	10089	10099	0.641948
chr1	10099	10121	0.427965
chr1	10121	10132	0.213983
chr1	10132	10148	0.0
chr1	10148	10149	0.213983
chr1	10149	10170	0.427965
chr1	10170	10239	0.0
chr1	10239	10280	0.213983
chr1	10280	10282	0.427965
chr1	10282	10311	0.641948
chr1	10311	10323	0.85593
chr1	10323	10324	1.06991
chr1	10324	10332	0.427965
chr1	10332	10357	0.213983
chr1	10357	10360	0.427965
chr1	10360	10363	0.641948
chr1	10363	10364	0.85593
chr1	10364	10395	0.641948
chr1	10395	10400	0.85593
chr1	10400	10402	0.427965
chr1	10402	10404	0.641948
chr1	10404	10413	0.427965
chr1	10413	10414	0.641948
chr1	10414	10418	0.85593
chr1	10418	10419	1.06991
chr1	10419	10420	3.6377
chr1	10420	10421	4.49363
chr1	10421	10422	5.13558
chr1	10422	10423	5.34956
chr1	10423	10424	5.56355
chr1	10424	10427	5.77753
chr1	10427	10428	5.99151
chr1	10428	10439	6.41948
chr1	10439	10441	6.20549
chr1	10441	10443	5.99151
chr1	10443	10445	5.77753
chr1	10445	10446	5.56355
chr1	10446	10447	5.34956
chr1	10447	10448	4.9216
chr1	10448	10449	4.27965
chr1	10449	10450	3.6377
chr1	10450	10451	3.20974
chr1	10451	10452	2.99576
chr1	10452	10454	3.20974
chr1	10454	10455	2.99576
chr1	10455	10456	2.56779
chr1	10456	10457	2.13983
chr1	10457	10461	1.92584
chr1	10461	10462	1.2839
chr1	10462	10464	1.06991
chr1	10464	10466	0.85593
chr1	10466	10471	1.06991
chr1	10471	10493	0.641948
chr1	10493	10509	0.213983
chr1	10509	10525	0.0
chr1	10525	10540	0.213983
chr1	10540	10549	0.427965
chr1	10549	10566	0.213983
chr1	10566	10584	0.0
chr1	10584	10593	0.213983
chr1	10593	10597	0.427965
chr1	10597	10603	0.641948
chr1	10603	10618	0.85593
chr1	10618	10625	0.641948
chr1	10625	10627	0.427965
chr1	10627	10631	0.213983
chr1	10631	10665	0.0
chr1	10665	10691	0.641948
chr1	10691	10692	1.2839
chr1	10692	10694	1.92584
chr1	10694	10697	2.13983
chr1	10697	10701	1.92584
chr1	10701	10703	2.13983
chr1	10703	10709	2.56779
chr1	10709	10710	2.13983
chr1	10710	10713	1.92584
chr1	10713	10717	2.13983
chr1	10717	10719	1.92584
chr1	10719	10721	1.49788
chr1	10721	10731	1.2839
chr1	10731	10733	1.06991
chr1	10733	10735	0.85593
chr1	10735	10741	0.641948
chr1	10741	10746	0.213983
chr1	10746	10808	0.0
chr1	10808	10849	0.213983
chr1	10849	10850	0.85593
chr1	10850	10851	1.49788
chr1	10851	10852	1.71186
chr1	10852	10853	2.13983
chr1	10853	10855	2.78177
chr1	10855	10856	3.42372
chr1	10856	10857	3.85169
chr1	10857	10859	4.27965
chr1	10859	10873	4.49363
chr1	10873	10875	4.27965
chr1	10875	10876	3.85169
chr1	10876	10877	3.42372
chr1	10877	10879	3.20974
chr1	10879	10880	2.99576
chr1	10880	10881	2.13983
chr1	10881	10882	1.71186
chr1	10882	10884	1.49788
chr1	10884	10885	1.06991
chr1	10885	10887	0.85593
chr1	10887	10890	0.641948
chr1	10890	10895	0.85593
chr1	10895	10896	0.641948
chr1	10896	10898	0.427965
chr1	10898	10927	0.213983
chr1	10927	10996	0.0
chr1	10996	11035	0.213983
chr1	11035	11072	0.0
chr1	11072	11119	0.213983
chr1	11119	11135	0.641948
chr1	11135	11138	0.85593
chr1	11138	11142	0.641948
chr1	11142	11146	0.85593
chr1	11146	11148	1.06991
chr1	11148	11150	0.85593
chr1	11150	11162	1.06991
chr1	11162	11172	0.641948
chr1	11172	11174	0.427965
chr1	11174	11178	0.85593
chr1	11178	11179	0.641948
chr1	11179	11186	0.85593
chr1	11186	11188	0.641948
chr1	11188	11202	0.427965
chr1	11202	11209	0.641948
chr1	11209	11223	0.427965
chr1	11223	11230	0.213983
chr1	11230	11264	0.0
chr1	11264	11265	0.641948
chr1	11265	11266	1.92584
chr1	11266	11267	2.78177
chr1	11267	11268	3.6377
chr1	11268	11269	4.27965
chr1	11269	11270	4.70762
chr1	11270	11271	4.9216
chr1	11271	11276	5.13558
chr1	11276	11283	5.34956
chr1	11283	11284	5.13558
chr1	11284	11285	6.84744
chr1	11285	11286	7.06142
chr1	11286	11287	6.84744
chr1	11287	11288	6.20549
chr1	11288	11289	6.41948
chr1	11289	11291	6.20549
chr1	11291	11292	6.63346
chr1	11292	11293	6.41948
chr1	11293	11294	6.63346
chr1	11294	11295	7.27541
chr1	11295	11296	7.48939
chr1	11296	11299	7.91735
chr1	11299	11303	8.34532
chr1	11303	11306	8.13134
chr1	11306	11308	7.91735
chr1	11308	11310	6.63346
chr1	11310	11313	5.99151
chr1	11313	11314	5.77753
chr1	11314	11315	6.41948
chr1	11315	11316	6.20549
chr1	11316	11318	6.41948
chr1	11318	11319	6.20549
chr1	11319	11320	5.99151
chr1	11320	11325	5.77753
chr1	11325	11327	5.99151
chr1	11327	11328	4.9216
chr1	11328	11330	4.70762
chr1	11330	11334	3.20974
chr1	11334	11336	2.78177
chr1	11336	11341	2.35381
chr1	11341	11342	2.13983
chr1	11342	11343	1.71186
chr1	11343	11344	1.49788
chr1	11344	11345	1.06991
chr1	11345	11349	0.85593
chr1	11349	11351	1.06991
chr1	11351	11357	0.85593
chr1	11357	11368	0.641948
chr1	11368	11369	0.427965
chr1	11369	11372	0.641948
chr1	11372	11375	15.8347
chr1	11375	11376	16.2627
chr1	11376	11378	16.9046
chr1	11378	11379	22.0402
chr1	11379	11380	24.608
chr1	11380	11381	27.1758
chr1	11381	11382	28.8876
chr1	11382	11383	29.3156
chr1	11383	11384	29.5296
chr1	11384	11385	30.1715
chr1	11385	11386	30.8135
chr1	11386	11387	31.2414
chr1	11387	11388	32.7393
chr1	11388	11389	33.3813
chr1	11389	11390	33.5953
chr1	11390	11391	34.0232
chr1	11391	11392	33.3813
chr1	11392	11393	32.5253
chr1	11393	11394	32.7393
chr1	11394	11396	32.3114
chr1	11396	11397	31.6694
chr1	11397	11398	29.7436
chr1	11398	11399	29.3156
chr1	11399	11400	29.5296
chr1	11400	11401	29.1016
chr1	11401	11402	28.6737
chr1	11402	11403	28.0317
chr1	11403	11404	26.3198
chr1	11404	11405	20.5423
chr1	11405	11406	19.6864
chr1	11406	11407	18.4025
chr1	11407	11408	17.7605
chr1	11408	11410	17.5466
chr1	11410	11411	14.3368
chr1	11411	11412	14.1228
chr1	11412	11413	13.0529
chr1	11413	11414	12.625
chr1	11414	11415	12.411
chr1	11415	11417	11.983
chr1	11417	11418	11.3411
chr1	11418	11420	10.0572
chr1	11420	11421	8.77328
chr1	11421	11422	5.13558
chr1	11422	11423	4.9216
chr1	11423	11424	4.06567
chr1	11424	11427	3.85169
chr1	11427	11428	3.6377
chr1	11428	11429	3.20974
chr1	11429	11430	2.99576
chr1	11430	11431	2.56779
chr1	11431	11432	2.13983
chr1	11432	11433	1.49788
chr1	11433	11441	1.71186
chr1	11441	11443	1.92584
chr1	11443	11445	2.35381
chr1	11445	11446	2.56779
chr1	11446	11448	2.78177
chr1	11448	11449	3.42372
chr1	11449	11450	3.6377
chr1	11450	11451	4.06567
chr1	11451	11452	3.85169
chr1	11452	11454	4.27965
chr1	11454	11457	4.49363
chr1	11457	11458	4.27965
chr1	11458	11465	4.49363
chr1	11465	11466	4.70762
chr1	11466	11467	4.49363
chr1	11467	11468	4.06567
chr1	11468	11469	3.85169
chr1	11469	11471	3.6377
chr1	11471	11472	3.42372
chr1	11472	11476	2.99576
chr1	11476	11477	2.78177
chr1	11477	11478	2.35381
chr1	11478	11479	1.92584
chr1	11479	11481	1.71186
chr1	11481	11487	1.49788
chr1	11487	11489	1.2839
chr1	11489	11492	1.06991
chr1	11492	11493	0.85593
chr1	11493	11495	0.641948
chr1	11495	11496	0.85593
chr1	11496	11498	0.427965
chr1	11498	11500	0.641948
chr1	11500	11502	1.06991
chr1	11502	11503	1.49788
chr1	11503	11504	1.71186
chr1	11504	11507	1.92584
chr1	11507	11509	2.13983
chr1	11509	11510	2.35381
chr1	11510	11511	2.78177
chr1	11511	11513	3.42372
chr1	11513	11517	3.6377
chr1	11517	11520	3.85169
chr1	11520	11523	4.06567
chr1	11523	11533	3.85169
chr1	11533	11535	3.42372
chr1	11535	11538	3.20974
chr1	11538	11540	2.99576
chr1	11540	11542	2.35381
chr1	11542	11543	2.56779
chr1	11543	11544	2.35381
chr1	11544	11546	1.92584
chr1	11546	11552	1.49788
chr1	11552	11559	1.2839
chr1	11559	11563	1.06991
chr1	11563	11565	0.85593
chr1	11565	11570	0.641948
chr1	11570	11572	0.427965
chr1	11572	11573	0.213983
chr1	11573	11590	0.85593
chr1	11590	11599	0.641948
chr1	11599	11602	0.427965
chr1	11602	11610	0.85593
chr1	11610	11624	0.641948
chr1	11624	11627	0.427965
chr1	11627	11628	0.641948
chr1	11628	11629	0.85593
chr1	11629	11632	0.641948
chr1	11632	11636	0.85593
chr1	11636	11642	1.06991
chr1	11642	11644	1.2839
chr1	11644	11645	1.49788
chr1	11645	11647	1.71186
chr1	11647	11648	1.92584
chr1	11648	11651	2.13983
chr1	11651	11654	2.35381
chr1	11654	11655	2.78177
chr1	11655	11657	2.99576
chr1	11657	11661	3.20974
chr1	11661	11665	2.99576
chr1	11665	11666	2.78177
chr1	11666	11670	2.56779
chr1	11670	11673	2.35381
chr1	11673	11675	2.13983
chr1	11675	11684	1.92584
chr1	11684	11688	1.49788
chr1	11688	11690	1.2839
chr1	11690	11691	1.06991
chr1	11691	11697	0.85593
chr1	11697	11698	0.427965
chr1	11698	11706	0.0
chr1	11706	11715	0.213983
chr1	11715	11737	0.427965
chr1	11737	11751	0.213983
chr1	11751	11768	0.0
chr1	11768	11775	0.213983
chr1	11775	11782	0.427965
chr1	11782	11785	1.06991
chr1	11785	11789	1.49788
chr1	11789	11790	1.71186
chr1	11790	11791	2.56779
chr1	11791	11792	2.78177
chr1	11792	11794	2.99576
chr1	11794	11795	3.20974
chr1	11795	11799	3.42372
chr1	11799	11800	3.85169
chr1	11800	11806	4.06567
chr1	11806	11810	3.85169
chr1	11810	11812	4.06567
chr1	11812	11813	3.6377
chr1	11813	11814	3.42372
chr1	11814	11815	3.6377
chr1	11815	11816	4.27965
chr1	11816	11817	4.49363
chr1	11817	11818	4.70762
chr1	11818	11819	4.9216
chr1	11819	11821	5.13558
chr1	11821	11822	4.70762
chr1	11822	11824	4.49363
chr1	11824	11827	4.9216
chr1	11827	11828	5.13558
chr1	11828	11830	5.77753
chr1	11830	11831	5.99151
chr1	11831	11832	5.56355
chr1	11832	11833	5.34956
chr1	11833	11837	5.56355
chr1	11837	11840	5.34956
chr1	11840	11842	5.56355
chr1	11842	11843	5.34956
chr1	11843	11844	4.9216
chr1	11844	11846	5.13558
chr1	11846	11850	5.34956
chr1	11850	11854	5.56355
chr1	11854	11855	5.13558
chr1	11855	11856	4.9216
chr1	11856	11858	4.06567
chr1	11858	11859	3.6377
chr1	11859	11860	3.42372
chr1	11860	11862	2.99576
chr1	11862	11864	2.56779
chr1	11864	11865	2.35381
chr1	11865	11867	3.20974
chr1	11867	11868	2.78177
chr1	11868	11870	2.99576
chr1	11870	11872	2.56779
chr1	11872	11875	2.78177
chr1	11875	11878	2.99576
chr1	11878	11881	3.20974
chr1	11881	11884	2.99576
chr1	11884	11888	3.20974
chr1	11888	11892	2.99576
chr1	11892	11893	2.78177
chr1	11893	11894	2.99576
chr1	11894	11898	3.20974
chr1	11898	11900	2.78177
chr1	11900	11903	2.56779
chr1	11903	11909	2.78177
chr1	11909	11910	2.56779
chr1	11910	11915	2.35381
chr1	11915	11916	2.13983
chr1	11916	11918	1.92584
chr1	11918	11920	1.71186
chr1	11920	11921	1.49788
chr1	11921	11926	1.06991
chr1	11926	11935	0.85593
chr1	11935	11936	0.641948
chr1	11936	11940	0.427965
chr1	11940	11946	0.213983
chr1	11946	11947	0.427965
chr1	11947	11954	0.641948
chr1	11954	11955	0.85593
chr1	11955	11958	1.06991
chr1	11958	11959	1.49788
chr1	11959	11968	1.71186
chr1	11968	11972	1.92584
chr1	11972	11973	2.35381
chr1	11973	11974	3.20974
chr1	11974	11976	3.42372
chr1	11976	11979	3.6377
chr1	11979	11980	3.85169
chr1	11980	11984	4.06567
chr1	11984	11989	3.85169
chr1	11989	11993	3.6377
chr1	11993	11999	3.42372
chr1	11999	12003	2.56779
chr1	12003	12004	2.78177
chr1	12004	12007	2.56779
chr1	12007	12009	2.78177
chr1	12009	12010	2.56779
chr1	12010	12012	2.35381
chr1	12012	12014	1.92584
chr1	12014	12015	1.49788
chr1	12015	12016	1.06991
chr1	12016	12017	0.85593
chr1	12017	12018	1.2839
chr1	12018	12021	1.49788
chr1	12021	12023	1.71186
chr1	12023	12028	1.49788
chr1	12028	12035	1.71186
chr1	12035	12039	1.49788
chr1	12039	12040	1.2839
chr1	12040	12041	1.06991
chr1	12041	12046	1.2839
chr1	12046	12047	1.71186
chr1	12047	12049	2.13983
chr1	12049	12050	2.35381
chr1	12050	12052	3.20974
chr1	12052	12053	3.42372
chr1	12053	12054	4.27965
chr1	12054	12055	4.49363
chr1	12055	12061	4.27965
chr1	12061	12062	4.06567
chr1	12062	12071	3.85169
chr1	12071	12073	4.27965
chr1	12073	12074	4.49363
chr1	12074	12075	5.34956
chr1	12075	12079	5.56355
chr1	12079	12080	4.9216
chr1	12080	12081	5.13558
chr1	12081	12089	4.9216
chr1	12089	12093	4.70762
chr1	12093	12094	4.9216
chr1	12094	12095	4.49363
chr1	12095	12096	3.6377
chr1	12096	12097	3.42372
chr1	12097	12100	3.6377
chr1	12100	12101	3.85169
chr1	12101	12102	3.42372
chr1	12102	12107	3.20974
chr1	12107	12108	2.56779
chr1	12108	12114	2.78177
chr1	12114	12115	2.56779
chr1	12115	12116	2.35381
chr1	12116	12117	2.13983
chr1	12117	12118	1.92584
chr1	12118	12119	1.49788
chr1	12119	12121	1.2839
chr1	12121	12122	1.06991
chr1	12122	12123	0.85593
chr1	12123	12124	0.641948
chr1	12124	12125	0.85593
chr1	12125	12129	0.641948
chr1	12129	12130	0.85593
chr1	12130	12135	1.2839
chr1	12135	12137	1.49788
chr1	12137	12138	1.92584
chr1	12138	12139	2.13983
chr1	12139	12142	2.56779
chr1	12142	12143	2.78177
chr1	12143	12144	3.20974
chr1	12144	12147	3.6377
chr1	12147	12148	3.85169
chr1	12148	12149	4.06567
chr1	12149	12151	3.85169
chr1	12151	12156	3.6377
chr1	12156	12162	4.06567
chr1	12162	12164	3.6377
chr1	12164	12166	4.06567
chr1	12166	12167	3.85169
chr1	12167	12169	3.42372
chr1	12169	12170	3.20974
chr1	12170	12172	2.99576
chr1	12172	12173	2.78177
chr1	12173	12176	2.56779
chr1	12176	12177	1.92584
chr1	12177	12178	1.71186
chr1	12178	12182	1.49788
chr1	12182	12184	1.2839
chr1	12184	12185	1.49788
chr1	12185	12186	1.2839
chr1	12186	12189	1.06991
chr1	12189	12192	0.85593
chr1	12192	12193	1.06991
chr1	12193	12194	0.641948
chr1	12194	12195	1.06991
chr1	12195	12197	1.49788
chr1	12197	12198	1.71186
chr1	12198	12201	1.92584
chr1	12201	12207	2.13983
chr1	12207	12209	2.35381
chr1	12209	12215	2.56779
chr1	12215	12218	2.78177
chr1	12218	12221	2.56779
chr1	12221	12226	2.35381
chr1	12226	12228	1.92584
chr1	12228	12231	2.13983
chr1	12231	12232	2.35381
chr1	12232	12233	2.78177
chr1	12233	12234	2.99576
chr1	12234	12236	3.20974
chr1	12236	12237	3.85169
chr1	12237	12238	3.42372
chr1	12238	12244	3.20974
chr1	12244	12246	2.99576
chr1	12246	12247	3.20974
chr1	12247	12248	3.42372
chr1	12248	12250	4.49363
chr1	12250	12251	4.70762
chr1	12251	12252	4.9216
chr1	12252	12257	5.34956
chr1	12257	12260	5.56355
chr1	12260	12262	5.34956
chr1	12262	12267	5.13558
chr1	12267	12268	4.9216
chr1	12268	12270	4.70762
chr1	12270	12272	4.27965
chr1	12272	12274	4.06567
chr1	12274	12275	3.85169
chr1	12275	12276	3.42372
chr1	12276	12277	3.20974
chr1	12277	12278	2.78177
chr1	12278	12279	2.56779
chr1	12279	12285	2.13983
chr1	12285	12288	1.71186
chr1	12288	12289	1.92584
chr1	12289	12291	1.71186
chr1	12291	12292	2.13983
chr1	12292	12293	1.71186
chr1	12293	12294	1.92584
chr1	12294	12295	2.13983
chr1	12295	12314	1.92584
chr1	12314	12316	1.71186
chr1	12316	12317	1.49788
chr1	12317	12320	1.06991
chr1	12320	12321	0.641948
chr1	12321	12327	0.427965
chr1	12327	12331	0.641948
chr1	12331	12332	1.92584
chr1	12332	12333	2.56779
chr1	12333	12334	2.35381
chr1	12334	12335	3.20974
chr1	12335	12336	3.42372
chr1	12336	12337	4.06567
chr1	12337	12350	3.85169
chr1	12350	12351	4.06567
chr1	12351	12352	3.85169
chr1	12352	12353	3.42372
chr1	12353	12354	3.6377
chr1	12354	12356	3.42372
chr1	12356	12360	3.20974
chr1	12360	12361	2.99576
chr1	12361	12368	2.78177
chr1	12368	12369	2.35381
chr1	12369	12371	1.92584
chr1	12371	12375	1.71186
chr1	12375	12376	1.49788
chr1	12376	12377	1.71186
chr1	12377	12378	1.49788
chr1	12378	12380	1.06991
chr1	12380	12381	1.2839
chr1	12381	12382	1.92584
chr1	12382	12383	2.13983
chr1	12383	12386	2.35381
chr1	12386	12387	2.78177
chr1	12387	12389	2.99576
chr1	12389	12390	3.85169
chr1	12390	12393	4.27965
chr1	12393	12394	4.06567
chr1	12394	12395	4.27965
chr1	12395	12398	4.49363
chr1	12398	12400	5.13558
chr1	12400	12402	4.9216
chr1	12402	12404	5.34956
chr1	12404	12406	5.56355
chr1	12406	12408	6.41948
chr1	12408	12409	5.99151
chr1	12409	12411	5.77753
chr1	12411	12412	5.56355
chr1	12412	12415	5.77753
chr1	12415	12417	5.56355
chr1	12417	12419	5.13558
chr1	12419	12420	6.20549
chr1	12420	12422	6.84744
chr1	12422	12423	7.91735
chr1	12423	12424	8.13134
chr1	12424	12425	8.5593
chr1	12425	12426	8.34532
chr1	12426	12427	9.62921
chr1	12427	12428	10.2712
chr1	12428	12429	10.6991
chr1	12429	12430	11.1271
chr1	12430	12432	11.3411
chr1	12432	12433	11.1271
chr1	12433	12434	11.3411
chr1	12434	12436	11.983
chr1	12436	12438	12.197
chr1	12438	12440	11.5551
chr1	12440	12442	11.3411
chr1	12442	12443	11.1271
chr1	12443	12446	10.9131
chr1	12446	12447	10.4851
chr1	12447	12448	10.2712
chr1	12448	12449	10.0572
chr1	12449	12450	9.62921
chr1	12450	12451	9.41523
chr1	12451	12452	8.77328
chr1	12452	12453	8.5593
chr1	12453	12454	7.91735
chr1	12454	12456	7.48939
chr1	12456	12458	7.06142
chr1	12458	12460	6.84744
chr1	12460	12461	6.41948
chr1	12461	12462	5.34956
chr1	12462	12463	5.13558
chr1	12463	12464	4.49363
chr1	12464	12465	4.06567
chr1	12465	12466	3.20974
chr1	12466	12467	2.78177
chr1	12467	12468	2.56779
chr1	12468	12469	2.35381
chr1	12469	12473	1.49788
chr1	12473	12474	1.2839
chr1	12474	12475	1.06991
chr1	12475	12476	0.85593
chr1	12476	12477	0.641948
chr1	12477	12478	0.427965
chr1	12478	12482	0.85593
chr1	12482	12485	1.2839
chr1	12485	12489	1.49788
chr1	12489	12491	1.71186
chr1	12491	12492	1.92584
chr1	12492	12493	2.13983
chr1	12493	12496	2.35381
chr1	12496	12501	2.56779
chr1	12501	12502	2.35381
chr1	12502	12503	2.13983
chr1	12503	12505	2.35381
chr1	12505	12509	3.20974
chr1	12509	12510	3.42372
chr1	12510	12511	4.27965
chr1	12511	12512	4.70762
chr1	12512	12514	4.9216
chr1	12514	12517	4.70762
chr1	12517	12518	4.49363
chr1	12518	12522	4.70762
chr1	12522	12523	4.9216
chr1	12523	12524	4.70762
chr1	12524	12525	4.49363
chr1	12525	12526	4.27965
chr1	12526	12527	3.85169
chr1	12527	12531	4.06567
chr1	12531	12534	3.85169
chr1	12534	12535	3.6377
chr1	12535	12537	3.42372
chr1	12537	12540	3.20974
chr1	12540	12542	2.99576
chr1	12542	12543	2.56779
chr1	12543	12544	2.78177
chr1	12544	12545	2.35381
chr1	12545	12546	2.13983
chr1	12546	12549	1.92584
chr1	12549	12552	1.71186
chr1	12552	12555	1.92584
chr1	12555	12560	2.35381
chr1	12560	12564	2.56779
chr1	12564	12566	2.35381
chr1	12566	12571	2.56779
chr1	12571	12572	2.35381
chr1	12572	12574	2.56779
chr1	12574	12576	2.35381
chr1	12576	12577	2.56779
chr1	12577	12580	2.35381
chr1	12580	12582	2.13983
chr1	12582	12584	1.92584
chr1	12584	12587	2.35381
chr1	12587	12588	2.56779
chr1	12588	12589	2.35381
chr1	12589	12592	2.56779
chr1	12592	12595	2.35381
chr1	12595	12596	2.13983
chr1	12596	12602	1.92584
chr1	12602	12607	1.71186
chr1	12607	12608	1.92584
chr1	12608	12609	2.35381
chr1	12609	12610	2.99576
chr1	12610	12611	3.6377
chr1	12611	12612	3.85169
chr1	12612	12615	3.6377
chr1	12615	12616	4.27965
chr1	12616	12617	4.70762
chr1	12617	12618	5.13558
chr1	12618	12622	5.56355
chr1	12622	12625	5.77753
chr1	12625	12626	5.56355
chr1	12626	12627	5.77753
chr1	12627	12628	5.56355
chr1	12628	12629	5.99151
chr1	12629	12630	6.20549
chr1	12630	12631	5.99151
chr1	12631	12632	5.77753
chr1	12632	12633	5.56355
chr1	12633	12634	5.77753
chr1	12634	12637	6.20549
chr1	12637	12639	6.41948
chr1	12639	12640	6.84744
chr1	12640	12641	8.77328
chr1	12641	12642	9.62921
chr1	12642	12643	12.411
chr1	12643	12644	13.0529
chr1	12644	12645	13.6949
chr1	12645	12646	13.2669
chr1	12646	12647	13.4809
chr1	12647	12648	14.5508
chr1	12648	12649	15.4067
chr1	12649	12651	16.4767
chr1	12651	12654	15.4067
chr1	12654	12657	14.9788
chr1	12657	12658	14.7648
chr1	12658	12661	13.9089
chr1	12661	12663	13.4809
chr1	12663	12664	12.625
chr1	12664	12665	12.197
chr1	12665	12666	12.411
chr1	12666	12667	11.769
chr1	12667	12668	11.3411
chr1	12668	12669	11.1271
chr1	12669	12670	10.9131
chr1	12670	12671	10.6991
chr1	12671	12673	10.2712
chr1	12673	12674	9.8432
chr1	12674	12677	10.0572
chr1	12677	12678	10.2712
chr1	12678	12682	9.8432
chr1	12682	12683	8.98727
chr1	12683	12684	8.77328
chr1	12684	12685	7.06142
chr1	12685	12687	6.84744
chr1	12687	12689	6.41948
chr1	12689	12691	5.77753
chr1	12691	12692	3.6377
chr1	12692	12696	3.85169
chr1	12696	12697	4.06567
chr1	12697	12698	3.85169
chr1	12698	12699	4.06567
chr1	12699	12702	3.6377
chr1	12702	12704	3.85169
chr1	12704	12705	4.06567
chr1	12705	12706	4.49363
chr1	12706	12708	4.70762
chr1	12708	12711	4.49363
chr1	12711	12712	4.9216
chr1	12712	12717	5.77753
chr1	12717	12718	5.56355
chr1	12718	12719	5.34956
chr1	12719	12721	5.13558
chr1	12721	12722	4.27965
chr1	12722	12723	3.85169
chr1	12723	12724	3.6377
chr1	12724	12727	3.42372
chr1	12727	12729	3.85169
chr1	12729	12737	4.06567
chr1	12737	12738	3.85169
chr1	12738	12740	3.6377
chr1	12740	12742	3.20974
chr1	12742	12743	2.78177
chr1	12743	12744	2.56779
chr1	12744	12747	2.78177
chr1	12747	12748	2.99576
chr1	12748	12753	2.35381
chr1	12753	12760	1.49788
chr1	12760	12761	1.2839
chr1	12761	12765	1.71186
chr1	12765	12770	1.92584
chr1	12770	12771	1.49788
chr1	12771	12772	1.92584
chr1	12772	12782	1.71186
chr1	12782	12783	1.92584
chr1	12783	12786	2.13983
chr1	12786	12789	1.92584
chr1	12789	12790	2.13983
chr1	12790	12792	2.35381
chr1	12792	12793	2.56779
chr1	12793	12794	2.78177
chr1	12794	12795	2.99576
chr1	12795	12797	3.20974
chr1	12797	12798	3.6377
chr1	12798	12799	3.85169
chr1	12799	12800	3.6377
chr1	12800	12804	3.85169
chr1	12804	12805	3.6377
chr1	12805	12806	3.42372
chr1	12806	12808	3.6377
chr1	12808	12812	3.42372
chr1	12812	12813	3.20974
chr1	12813	12815	2.99576
chr1	12815	12821	3.20974
chr1	12821	12825	2.99576
chr1	12825	12826	2.78177
chr1	12826	12828	2.56779
chr1	12828	12829	2.78177
chr1	12829	12832	2.56779
chr1	12832	12835	2.35381
chr1	12835	12837	2.13983
chr1	12837	12838	1.92584
chr1	12838	12840	1.71186
chr1	12840	12841	1.06991
chr1	12841	12842	0.85593
chr1	12842	12843	0.641948
chr1	12843	12846	0.427965
chr1	12846	12847	0.641948
chr1	12847	12857	0.85593
chr1	12857	12858	0.641948
chr1	12858	12865	0.85593
chr1	12865	12867	1.06991
chr1	12867	12871	1.2839
chr1	12871	12876	1.06991
chr1	12876	12889	1.2839
chr1	12889	12900	0.85593
chr1	12900	12903	0.641948
chr1	12903	12906	0.85593
chr1	12906	12907	0.641948
chr1	12907	12910	1.06991
chr1	12910	12911	0.85593
chr1	12911	12930	1.2839
chr1	12930	12935	1.49788
chr1	12935	12945	1.2839
chr1	12945	12947	1.06991
chr1	12947	12953	0.641948
chr1	12953	12954	0.85593
chr1	12954	12959	0.641948
chr1	12959	12963	1.06991
chr1	12963	12969	1.2839
chr1	12969	12973	1.49788
chr1	12973	12993	1.2839
chr1	12993	12994	1.49788
chr1	12994	12995	1.71186
chr1	12995	12998	1.2839
chr1	12998	13000	0.85593
chr1	13000	13017	1.06991
chr1	13017	13025	0.85593
chr1	13025	13027	1.06991
chr1	13027	13028	1.2839
chr1	13028	13034	1.92584
[truncated: 468 more rows]
