# Supplementary material for: Structural modularity of the XIST ribonucleoprotein complex
Source: Nat Commun. 2020 Dec 2;11:6163. doi: 10.1038/s41467-020-20040-3 (PMC7710737; doi:10.1038/s41467-020-20040-3)
Supplement: Supplementary file 6 — Source Data [file 41467_2020_20040_MOESM6_ESM.zip › sourcedata/fig2efgi/K562_SAFB_2_neg_XIST_1_hsXIST.bedgraph]

chr1	0	44	0.0
chr1	44	46	0.0993824
chr1	46	48	0.198765
chr1	48	59	0.39753
chr1	59	62	0.496912
chr1	62	64	0.596294
chr1	64	67	0.695677
chr1	67	70	0.795059
chr1	70	74	0.894442
chr1	74	79	0.993824
chr1	79	85	0.894442
chr1	85	87	1.29197
chr1	87	89	1.19259
chr1	89	90	1.29197
chr1	90	91	1.19259
chr1	91	95	1.09321
chr1	95	101	1.19259
chr1	101	102	1.09321
chr1	102	103	0.993824
chr1	103	106	1.09321
chr1	106	112	0.993824
chr1	112	114	0.695677
chr1	114	115	0.894442
chr1	115	116	1.39135
chr1	116	121	1.59012
chr1	121	123	1.6895
chr1	123	127	1.78888
chr1	127	130	1.59012
chr1	130	131	1.49074
chr1	131	135	1.39135
chr1	135	136	1.49074
chr1	136	137	1.59012
chr1	137	138	1.6895
chr1	138	146	1.78888
chr1	146	149	1.6895
chr1	149	152	1.49074
chr1	152	153	1.39135
chr1	153	154	1.49074
chr1	154	157	1.59012
chr1	157	158	1.39135
chr1	158	159	1.09321
chr1	159	160	0.993824
chr1	160	164	1.09321
chr1	164	166	0.993824
chr1	166	171	0.894442
chr1	171	178	0.993824
chr1	178	179	0.894442
chr1	179	180	0.795059
chr1	180	181	0.695677
chr1	181	187	0.596294
chr1	187	189	0.496912
chr1	189	191	0.596294
chr1	191	192	0.695677
chr1	192	194	0.795059
chr1	194	195	0.993824
chr1	195	196	1.09321
chr1	196	200	0.894442
chr1	200	203	1.29197
chr1	203	206	1.19259
chr1	206	207	1.49074
chr1	207	214	1.59012
chr1	214	215	1.49074
chr1	215	216	1.59012
chr1	216	224	1.6895
chr1	224	226	1.59012
chr1	226	227	1.49074
chr1	227	228	1.39135
chr1	228	232	1.29197
chr1	232	234	1.19259
chr1	234	243	0.993824
chr1	243	249	0.695677
chr1	249	250	0.39753
chr1	250	256	0.298147
chr1	256	258	0.39753
chr1	258	260	0.298147
chr1	260	278	0.496912
chr1	278	279	0.695677
chr1	279	282	0.596294
chr1	282	289	0.695677
chr1	289	290	0.894442
chr1	290	293	0.993824
chr1	293	294	1.09321
chr1	294	295	1.29197
chr1	295	296	1.49074
chr1	296	297	1.78888
chr1	297	301	1.88827
chr1	301	302	1.78888
chr1	302	304	1.6895
chr1	304	305	1.98765
chr1	305	306	2.38518
chr1	306	307	2.68333
chr1	307	308	2.78271
chr1	308	309	2.98147
chr1	309	310	3.08085
chr1	310	311	3.379
chr1	311	315	3.47838
chr1	315	317	3.379
chr1	317	319	3.47838
chr1	319	320	3.379
chr1	320	323	3.18024
chr1	323	324	3.47838
chr1	324	325	3.57777
chr1	325	326	3.77653
chr1	326	327	4.07468
chr1	327	330	4.27344
chr1	330	331	4.37283
chr1	331	334	4.17406
chr1	334	336	3.9753
chr1	336	338	3.77653
chr1	338	339	3.47838
chr1	339	340	3.18024
chr1	340	341	3.08085
chr1	341	346	2.78271
chr1	346	348	2.48456
chr1	348	349	2.2858
chr1	349	351	2.18641
chr1	351	353	1.98765
chr1	353	354	1.88827
chr1	354	355	1.78888
chr1	355	356	1.6895
chr1	356	357	1.59012
chr1	357	358	1.49074
chr1	358	359	1.39135
chr1	359	360	1.29197
chr1	360	362	1.19259
chr1	362	363	1.09321
chr1	363	364	0.894442
chr1	364	365	0.993824
chr1	365	366	0.894442
chr1	366	368	0.795059
chr1	368	369	1.09321
chr1	369	378	1.29197
chr1	378	384	1.39135
chr1	384	389	0.993824
chr1	389	398	1.29197
chr1	398	406	1.19259
chr1	406	407	1.49074
chr1	407	408	1.78888
chr1	408	409	1.88827
chr1	409	411	1.98765
chr1	411	413	1.78888
chr1	413	421	1.88827
chr1	421	427	1.98765
chr1	427	433	1.88827
chr1	433	434	1.6895
chr1	434	435	1.59012
chr1	435	440	1.49074
chr1	440	441	1.29197
chr1	441	442	1.09321
chr1	442	443	0.993824
chr1	443	444	0.894442
chr1	444	449	0.795059
chr1	449	450	0.695677
chr1	450	451	0.496912
chr1	451	452	0.894442
chr1	452	453	0.993824
chr1	453	454	1.09321
chr1	454	456	0.993824
chr1	456	458	1.09321
chr1	458	462	1.19259
chr1	462	471	1.09321
chr1	471	474	1.19259
chr1	474	477	0.993824
chr1	477	487	1.19259
chr1	487	492	1.09321
chr1	492	494	0.993824
chr1	494	495	0.894442
chr1	495	496	2.48456
chr1	496	497	4.07468
chr1	497	498	4.27344
chr1	498	499	4.47221
chr1	499	501	4.37283
chr1	501	502	4.27344
chr1	502	503	4.47221
chr1	503	504	4.57159
chr1	504	505	4.86974
chr1	505	507	4.77036
chr1	507	513	4.86974
chr1	513	515	5.0685
chr1	515	516	4.96912
chr1	516	518	5.0685
chr1	518	519	5.16789
chr1	519	522	4.96912
chr1	522	523	4.86974
chr1	523	526	4.77036
chr1	526	527	4.86974
chr1	527	529	4.96912
chr1	529	530	4.86974
chr1	530	532	4.77036
chr1	532	533	4.67097
chr1	533	534	4.77036
chr1	534	535	4.86974
chr1	535	538	4.96912
chr1	538	539	3.77653
chr1	539	540	2.2858
chr1	540	541	1.98765
chr1	541	544	1.88827
chr1	544	545	1.78888
chr1	545	546	1.6895
chr1	546	550	1.29197
chr1	550	556	1.19259
chr1	556	565	1.09321
chr1	565	566	0.993824
chr1	566	570	0.795059
chr1	570	573	0.695677
chr1	573	576	0.596294
chr1	576	581	0.39753
chr1	581	583	0.496912
chr1	583	588	0.39753
chr1	588	592	0.298147
chr1	592	604	0.198765
chr1	604	623	0.0993824
chr1	623	626	0.0
chr1	626	649	0.0993824
chr1	649	650	0.298147
chr1	650	651	0.496912
chr1	651	652	1.29197
chr1	652	653	1.78888
chr1	653	656	1.88827
chr1	656	661	2.18641
chr1	661	672	2.08703
chr1	672	684	2.18641
chr1	684	686	1.88827
chr1	686	687	1.49074
chr1	687	690	1.39135
chr1	690	691	1.29197
chr1	691	694	1.09321
chr1	694	695	0.795059
chr1	695	696	0.695677
chr1	696	697	0.795059
chr1	697	699	0.894442
chr1	699	716	0.596294
chr1	716	721	0.496912
chr1	721	730	0.596294
chr1	730	739	0.496912
chr1	739	740	1.19259
chr1	740	741	2.18641
chr1	741	742	2.2858
chr1	742	759	2.38518
chr1	759	763	2.2858
chr1	763	764	2.18641
chr1	764	765	2.08703
chr1	765	771	1.98765
chr1	771	772	1.88827
chr1	772	773	1.6895
chr1	773	774	1.39135
chr1	774	775	1.19259
chr1	775	776	1.09321
chr1	776	777	1.19259
chr1	777	778	1.09321
chr1	778	779	1.29197
chr1	779	781	1.19259
chr1	781	782	1.09321
chr1	782	783	0.993824
chr1	783	785	0.695677
chr1	785	786	0.894442
chr1	786	787	1.19259
chr1	787	793	1.49074
chr1	793	794	1.59012
chr1	794	797	1.78888
chr1	797	802	2.08703
chr1	802	803	2.18641
chr1	803	804	2.38518
chr1	804	806	2.58394
chr1	806	810	2.48456
chr1	810	811	2.38518
chr1	811	813	2.48456
chr1	813	817	2.38518
chr1	817	818	2.2858
chr1	818	822	2.08703
chr1	822	823	2.38518
chr1	823	824	2.48456
chr1	824	825	3.47838
chr1	825	826	4.27344
chr1	826	827	4.67097
chr1	827	828	4.96912
chr1	828	829	4.86974
chr1	829	830	4.67097
chr1	830	833	5.0685
chr1	833	834	5.16789
chr1	834	835	5.0685
chr1	835	836	5.16789
chr1	836	837	5.0685
chr1	837	839	5.16789
chr1	839	840	4.96912
chr1	840	841	5.86356
chr1	841	843	6.06233
chr1	843	844	6.26109
chr1	844	845	6.45986
chr1	845	846	6.36047
chr1	846	847	6.06233
chr1	847	848	6.16171
chr1	848	850	6.06233
chr1	850	852	6.16171
chr1	852	853	6.26109
chr1	853	856	6.36047
chr1	856	858	6.45986
chr1	858	860	6.55924
chr1	860	861	6.45986
chr1	861	863	6.16171
chr1	863	864	6.06233
chr1	864	865	5.86356
chr1	865	867	5.46603
chr1	867	868	4.37283
chr1	868	869	4.17406
chr1	869	871	3.87591
chr1	871	872	3.57777
chr1	872	873	3.379
chr1	873	874	3.57777
chr1	874	877	3.47838
chr1	877	878	2.98147
chr1	878	880	3.08085
chr1	880	883	2.98147
chr1	883	884	2.58394
chr1	884	886	2.38518
chr1	886	887	2.18641
chr1	887	888	2.08703
chr1	888	891	1.88827
chr1	891	894	1.98765
chr1	894	895	1.88827
chr1	895	896	1.78888
chr1	896	897	1.88827
chr1	897	904	1.6895
chr1	904	907	1.88827
chr1	907	908	1.78888
chr1	908	911	1.6895
chr1	911	914	1.49074
chr1	914	915	1.6895
chr1	915	916	1.59012
chr1	916	917	1.88827
chr1	917	919	1.98765
chr1	919	920	2.08703
chr1	920	921	2.18641
chr1	921	922	1.98765
chr1	922	924	1.78888
chr1	924	925	1.88827
chr1	925	926	1.98765
chr1	926	927	2.2858
chr1	927	928	2.38518
chr1	928	931	2.48456
chr1	931	936	2.2858
chr1	936	937	2.38518
chr1	937	938	2.48456
chr1	938	940	2.58394
chr1	940	944	2.38518
chr1	944	948	2.48456
chr1	948	950	2.2858
chr1	950	952	2.18641
chr1	952	956	2.08703
chr1	956	958	2.18641
chr1	958	960	1.6895
chr1	960	963	1.59012
chr1	963	966	1.49074
chr1	966	967	1.39135
chr1	967	969	1.49074
chr1	969	972	1.09321
chr1	972	974	1.19259
chr1	974	975	1.39135
chr1	975	976	1.49074
chr1	976	979	1.59012
chr1	979	980	1.49074
chr1	980	981	1.39135
chr1	981	982	1.49074
chr1	982	986	1.59012
chr1	986	992	1.49074
chr1	992	993	1.39135
chr1	993	994	1.88827
chr1	994	997	1.98765
chr1	997	1003	1.78888
chr1	1003	1004	1.6895
chr1	1004	1005	1.78888
chr1	1005	1009	2.08703
chr1	1009	1010	1.98765
chr1	1010	1012	2.18641
chr1	1012	1015	2.08703
chr1	1015	1017	1.98765
chr1	1017	1018	1.78888
chr1	1018	1021	1.59012
chr1	1021	1022	1.49074
chr1	1022	1024	1.39135
chr1	1024	1027	1.19259
chr1	1027	1030	1.29197
chr1	1030	1032	1.39135
chr1	1032	1034	1.49074
chr1	1034	1037	1.6895
chr1	1037	1038	1.19259
chr1	1038	1041	0.993824
chr1	1041	1048	1.09321
chr1	1048	1052	0.894442
chr1	1052	1055	0.695677
chr1	1055	1057	0.795059
chr1	1057	1058	0.894442
chr1	1058	1061	0.993824
chr1	1061	1064	0.894442
chr1	1064	1067	0.993824
chr1	1067	1074	0.894442
chr1	1074	1075	0.993824
chr1	1075	1078	0.894442
chr1	1078	1084	0.695677
chr1	1084	1086	0.894442
chr1	1086	1093	0.993824
chr1	1093	1099	1.09321
chr1	1099	1101	0.894442
chr1	1101	1102	1.39135
chr1	1102	1104	1.49074
chr1	1104	1105	1.6895
chr1	1105	1106	1.78888
chr1	1106	1108	1.6895
chr1	1108	1112	1.78888
chr1	1112	1116	1.6895
chr1	1116	1117	1.78888
chr1	1117	1119	1.6895
chr1	1119	1121	1.88827
chr1	1121	1126	1.98765
chr1	1126	1127	1.88827
chr1	1127	1128	1.78888
chr1	1128	1130	1.6895
chr1	1130	1131	1.88827
chr1	1131	1132	2.38518
chr1	1132	1133	2.98147
chr1	1133	1135	3.18024
chr1	1135	1136	3.47838
chr1	1136	1139	3.57777
chr1	1139	1140	3.67715
chr1	1140	1141	3.57777
chr1	1141	1144	3.47838
chr1	1144	1146	2.98147
chr1	1146	1150	2.78271
chr1	1150	1152	3.08085
chr1	1152	1153	3.27962
chr1	1153	1154	3.379
chr1	1154	1159	3.47838
chr1	1159	1160	3.18024
chr1	1160	1161	3.27962
chr1	1161	1162	3.47838
chr1	1162	1163	3.57777
chr1	1163	1167	3.67715
chr1	1167	1168	3.77653
chr1	1168	1169	4.07468
chr1	1169	1170	4.17406
chr1	1170	1171	4.27344
chr1	1171	1172	3.9753
chr1	1172	1173	4.07468
chr1	1173	1174	3.67715
chr1	1174	1175	3.08085
chr1	1175	1176	3.18024
chr1	1176	1177	2.98147
chr1	1177	1178	2.88209
chr1	1178	1179	2.78271
chr1	1179	1180	2.88209
chr1	1180	1182	3.18024
chr1	1182	1183	3.379
chr1	1183	1191	3.27962
chr1	1191	1192	3.47838
chr1	1192	1193	3.67715
chr1	1193	1194	3.379
chr1	1194	1195	3.27962
chr1	1195	1201	3.18024
chr1	1201	1203	3.08085
chr1	1203	1204	3.379
chr1	1204	1205	4.77036
chr1	1205	1206	4.96912
chr1	1206	1209	5.16789
chr1	1209	1210	5.26727
chr1	1210	1211	5.36665
chr1	1211	1212	5.56541
chr1	1212	1215	5.0685
chr1	1215	1216	4.96912
chr1	1216	1218	4.86974
chr1	1218	1219	5.16789
chr1	1219	1220	5.26727
chr1	1220	1222	5.0685
chr1	1222	1223	5.26727
chr1	1223	1225	4.96912
chr1	1225	1227	4.77036
chr1	1227	1230	4.86974
chr1	1230	1234	4.96912
chr1	1234	1235	4.77036
chr1	1235	1236	4.67097
chr1	1236	1239	4.57159
chr1	1239	1241	4.37283
chr1	1241	1242	4.47221
chr1	1242	1245	4.57159
chr1	1245	1246	4.07468
chr1	1246	1247	2.98147
chr1	1247	1248	2.88209
chr1	1248	1249	2.48456
chr1	1249	1250	2.2858
chr1	1250	1252	2.38518
chr1	1252	1253	2.2858
chr1	1253	1254	2.08703
chr1	1254	1256	2.18641
chr1	1256	1258	1.88827
chr1	1258	1259	1.78888
chr1	1259	1260	1.88827
chr1	1260	1262	1.78888
chr1	1262	1264	1.6895
chr1	1264	1265	1.39135
chr1	1265	1266	1.49074
chr1	1266	1267	1.59012
chr1	1267	1268	1.49074
chr1	1268	1269	1.6895
chr1	1269	1272	1.78888
chr1	1272	1273	2.08703
chr1	1273	1283	2.18641
chr1	1283	1285	2.2858
chr1	1285	1286	2.38518
chr1	1286	1289	2.2858
chr1	1289	1290	2.18641
chr1	1290	1293	2.2858
chr1	1293	1295	2.08703
chr1	1295	1301	1.98765
chr1	1301	1308	1.88827
chr1	1308	1309	1.78888
chr1	1309	1313	1.6895
chr1	1313	1314	1.59012
chr1	1314	1315	1.6895
chr1	1315	1316	1.98765
chr1	1316	1317	1.59012
chr1	1317	1322	1.6895
chr1	1322	1323	1.78888
chr1	1323	1324	1.98765
chr1	1324	1325	2.38518
chr1	1325	1326	2.48456
chr1	1326	1327	2.2858
chr1	1327	1328	2.18641
chr1	1328	1329	2.38518
chr1	1329	1330	2.48456
chr1	1330	1331	2.58394
chr1	1331	1332	2.98147
chr1	1332	1334	3.18024
chr1	1334	1335	3.379
chr1	1335	1336	3.67715
chr1	1336	1338	4.17406
chr1	1338	1342	4.07468
chr1	1342	1343	4.27344
chr1	1343	1344	4.47221
chr1	1344	1345	4.67097
chr1	1345	1346	4.77036
chr1	1346	1347	4.96912
chr1	1347	1348	5.16789
chr1	1348	1349	5.46603
chr1	1349	1351	5.86356
chr1	1351	1352	5.96294
chr1	1352	1353	5.6648
chr1	1353	1356	6.06233
chr1	1356	1358	5.86356
chr1	1358	1359	5.6648
chr1	1359	1360	5.76418
chr1	1360	1365	5.6648
chr1	1365	1366	4.86974
chr1	1366	1369	4.77036
chr1	1369	1370	4.86974
chr1	1370	1374	3.9753
chr1	1374	1376	3.57777
chr1	1376	1377	3.47838
chr1	1377	1380	2.98147
chr1	1380	1384	2.48456
chr1	1384	1386	2.2858
chr1	1386	1387	2.08703
chr1	1387	1388	1.98765
chr1	1388	1391	1.39135
chr1	1391	1392	1.49074
chr1	1392	1394	0.795059
chr1	1394	1395	0.596294
chr1	1395	1396	0.496912
chr1	1396	1400	0.298147
chr1	1400	1401	0.39753
chr1	1401	1404	0.298147
chr1	1404	1419	0.198765
chr1	1419	1420	0.298147
chr1	1420	1421	0.695677
chr1	1421	1422	0.795059
chr1	1422	1423	0.894442
chr1	1423	1424	0.993824
chr1	1424	1425	1.09321
chr1	1425	1430	1.19259
chr1	1430	1431	1.39135
chr1	1431	1435	1.49074
chr1	1435	1437	1.39135
chr1	1437	1438	1.78888
chr1	1438	1439	1.88827
chr1	1439	1440	2.08703
chr1	1440	1441	2.38518
chr1	1441	1443	2.48456
chr1	1443	1446	2.58394
chr1	1446	1447	2.88209
chr1	1447	1448	3.08085
chr1	1448	1450	3.379
chr1	1450	1451	3.57777
chr1	1451	1452	3.77653
chr1	1452	1453	3.9753
chr1	1453	1460	4.07468
chr1	1460	1463	3.9753
chr1	1463	1464	3.47838
chr1	1464	1465	3.57777
chr1	1465	1466	3.379
chr1	1466	1467	3.27962
chr1	1467	1468	3.18024
chr1	1468	1472	3.08085
chr1	1472	1475	2.88209
chr1	1475	1477	2.78271
chr1	1477	1480	2.58394
chr1	1480	1481	2.18641
chr1	1481	1482	2.08703
chr1	1482	1483	1.78888
chr1	1483	1484	1.59012
chr1	1484	1487	1.29197
chr1	1487	1488	1.49074
chr1	1488	1493	1.39135
chr1	1493	1494	1.29197
chr1	1494	1495	1.19259
chr1	1495	1498	0.894442
chr1	1498	1500	0.993824
chr1	1500	1501	1.19259
chr1	1501	1507	1.29197
chr1	1507	1509	1.19259
chr1	1509	1518	1.29197
chr1	1518	1525	1.39135
chr1	1525	1528	1.29197
chr1	1528	1531	0.993824
chr1	1531	1533	0.795059
chr1	1533	1534	0.596294
chr1	1534	1535	0.695677
chr1	1535	1537	0.795059
chr1	1537	1539	0.695677
chr1	1539	1543	0.496912
chr1	1543	1552	0.39753
chr1	1552	1553	0.496912
chr1	1553	1554	0.795059
chr1	1554	1559	0.993824
chr1	1559	1560	1.09321
chr1	1560	1561	0.993824
chr1	1561	1562	1.09321
chr1	1562	1571	1.29197
chr1	1571	1573	1.39135
chr1	1573	1576	1.29197
chr1	1576	1577	1.39135
chr1	1577	1588	1.29197
chr1	1588	1593	1.39135
chr1	1593	1594	1.19259
chr1	1594	1596	1.29197
chr1	1596	1597	0.993824
chr1	1597	1602	0.795059
chr1	1602	1604	0.695677
chr1	1604	1608	0.496912
chr1	1608	1613	0.596294
chr1	1613	1614	0.695677
chr1	1614	1615	0.596294
chr1	1615	1618	0.695677
chr1	1618	1631	0.596294
chr1	1631	1636	0.496912
chr1	1636	1638	0.795059
chr1	1638	1640	0.993824
chr1	1640	1642	1.19259
chr1	1642	1643	1.39135
chr1	1643	1644	1.49074
chr1	1644	1646	1.78888
chr1	1646	1651	1.88827
chr1	1651	1652	1.78888
chr1	1652	1654	1.88827
chr1	1654	1660	1.78888
chr1	1660	1662	1.88827
chr1	1662	1664	1.98765
chr1	1664	1673	2.08703
chr1	1673	1677	2.18641
chr1	1677	1678	1.98765
chr1	1678	1680	2.18641
chr1	1680	1683	1.98765
chr1	1683	1685	1.88827
chr1	1685	1686	1.78888
chr1	1686	1689	1.49074
chr1	1689	1695	1.39135
chr1	1695	1696	1.29197
chr1	1696	1701	1.39135
chr1	1701	1702	1.29197
chr1	1702	1703	1.19259
chr1	1703	1704	1.29197
chr1	1704	1705	1.19259
chr1	1705	1708	1.09321
chr1	1708	1709	1.19259
chr1	1709	1710	1.09321
chr1	1710	1716	1.19259
chr1	1716	1720	1.09321
chr1	1720	1723	0.894442
chr1	1723	1725	0.795059
chr1	1725	1727	0.695677
chr1	1727	1728	0.795059
chr1	1728	1730	0.894442
chr1	1730	1731	0.993824
chr1	1731	1732	1.09321
chr1	1732	1737	1.19259
chr1	1737	1738	1.39135
chr1	1738	1740	1.49074
chr1	1740	1741	1.39135
chr1	1741	1745	1.49074
chr1	1745	1746	1.39135
chr1	1746	1747	1.49074
chr1	1747	1748	1.59012
chr1	1748	1749	1.6895
chr1	1749	1750	1.78888
chr1	1750	1753	1.88827
chr1	1753	1755	1.78888
chr1	1755	1757	1.88827
chr1	1757	1758	1.98765
chr1	1758	1759	2.08703
chr1	1759	1760	1.98765
chr1	1760	1764	2.08703
chr1	1764	1766	1.98765
chr1	1766	1768	2.08703
chr1	1768	1770	1.98765
chr1	1770	1771	1.88827
chr1	1771	1773	1.78888
chr1	1773	1774	1.98765
chr1	1774	1775	2.2858
chr1	1775	1776	2.48456
chr1	1776	1778	2.68333
chr1	1778	1779	2.78271
chr1	1779	1780	2.68333
chr1	1780	1783	2.58394
chr1	1783	1788	2.68333
chr1	1788	1790	2.58394
chr1	1790	1791	2.68333
chr1	1791	1792	2.78271
chr1	1792	1798	2.68333
chr1	1798	1802	2.58394
chr1	1802	1804	2.38518
chr1	1804	1808	2.2858
chr1	1808	1809	1.98765
chr1	1809	1811	2.08703
chr1	1811	1812	1.98765
chr1	1812	1814	1.88827
chr1	1814	1815	1.78888
chr1	1815	1817	1.88827
chr1	1817	1818	1.98765
chr1	1818	1819	2.08703
chr1	1819	1821	1.88827
chr1	1821	1826	1.98765
chr1	1826	1827	1.78888
chr1	1827	1828	1.88827
chr1	1828	1829	2.18641
chr1	1829	1830	2.48456
chr1	1830	1831	2.78271
chr1	1831	1832	2.68333
chr1	1832	1833	2.48456
chr1	1833	1836	2.38518
chr1	1836	1837	2.48456
chr1	1837	1838	2.38518
chr1	1838	1839	2.48456
chr1	1839	1840	2.68333
chr1	1840	1841	2.88209
chr1	1841	1842	3.379
chr1	1842	1843	3.47838
chr1	1843	1844	3.67715
chr1	1844	1845	3.77653
chr1	1845	1846	3.87591
chr1	1846	1847	4.07468
chr1	1847	1848	4.37283
chr1	1848	1849	4.57159
chr1	1849	1851	4.77036
chr1	1851	1853	4.67097
chr1	1853	1854	4.57159
chr1	1854	1855	4.77036
chr1	1855	1859	4.86974
chr1	1859	1860	4.77036
chr1	1860	1861	4.47221
chr1	1861	1863	4.17406
chr1	1863	1864	4.07468
chr1	1864	1865	4.17406
chr1	1865	1866	4.07468
chr1	1866	1867	3.87591
chr1	1867	1868	3.67715
chr1	1868	1869	4.17406
chr1	1869	1870	3.87591
chr1	1870	1871	4.57159
chr1	1871	1872	5.0685
chr1	1872	1874	4.96912
chr1	1874	1877	5.0685
chr1	1877	1879	5.16789
chr1	1879	1881	5.26727
chr1	1881	1883	5.36665
chr1	1883	1885	4.86974
chr1	1885	1886	4.77036
chr1	1886	1889	4.57159
chr1	1889	1890	4.37283
chr1	1890	1892	3.9753
chr1	1892	1896	3.67715
chr1	1896	1897	3.77653
chr1	1897	1898	3.67715
chr1	1898	1906	3.57777
chr1	1906	1909	3.379
chr1	1909	1910	3.27962
chr1	1910	1911	2.88209
chr1	1911	1913	2.68333
chr1	1913	1914	2.18641
chr1	1914	1915	1.88827
chr1	1915	1916	1.78888
chr1	1916	1918	1.6895
chr1	1918	1922	1.78888
chr1	1922	1923	1.6895
chr1	1923	1924	1.59012
chr1	1924	1926	1.49074
chr1	1926	1927	1.59012
chr1	1927	1928	1.78888
chr1	1928	1937	1.6895
chr1	1937	1950	1.39135
chr1	1950	1951	1.19259
chr1	1951	1960	1.09321
chr1	1960	1964	0.795059
chr1	1964	1965	0.596294
chr1	1965	1969	0.496912
chr1	1969	1971	0.298147
chr1	1971	1982	0.198765
chr1	1982	1985	0.0993824
chr1	1985	2050	0.0
chr1	2050	2063	0.0993824
chr1	2063	2065	0.198765
chr1	2065	2069	0.39753
chr1	2069	2070	0.496912
chr1	2070	2072	0.596294
chr1	2072	2079	0.695677
chr1	2079	2084	0.795059
chr1	2084	2087	0.993824
chr1	2087	2092	1.09321
chr1	2092	2093	1.19259
chr1	2093	2095	1.09321
chr1	2095	2099	1.19259
chr1	2099	2100	1.09321
chr1	2100	2101	0.993824
chr1	2101	2108	1.09321
chr1	2108	2112	0.993824
chr1	2112	2114	0.795059
chr1	2114	2122	0.695677
chr1	2122	2126	0.596294
chr1	2126	2127	0.39753
chr1	2127	2130	0.496912
chr1	2130	2135	0.596294
chr1	2135	2138	0.496912
chr1	2138	2141	0.39753
chr1	2141	2144	0.496912
chr1	2144	2146	0.39753
chr1	2146	2167	0.496912
chr1	2167	2170	0.596294
chr1	2170	2180	0.39753
chr1	2180	2181	0.496912
chr1	2181	2182	0.695677
chr1	2182	2183	0.894442
chr1	2183	2188	0.795059
chr1	2188	2192	0.695677
chr1	2192	2207	0.795059
chr1	2207	2211	0.894442
chr1	2211	2216	0.795059
chr1	2216	2218	0.695677
chr1	2218	2219	0.496912
chr1	2219	2222	0.39753
chr1	2222	2232	0.298147
chr1	2232	2235	0.39753
chr1	2235	2239	0.298147
chr1	2239	2241	0.39753
chr1	2241	2244	0.496912
chr1	2244	2253	0.39753
chr1	2253	2265	0.298147
chr1	2265	2273	0.198765
chr1	2273	2275	0.298147
chr1	2275	2276	0.39753
chr1	2276	2277	0.298147
chr1	2277	2278	0.39753
chr1	2278	2280	0.496912
chr1	2280	2283	0.596294
chr1	2283	2286	0.496912
chr1	2286	2290	0.596294
chr1	2290	2291	0.795059
chr1	2291	2293	0.894442
chr1	2293	2298	0.993824
chr1	2298	2299	1.09321
chr1	2299	2302	1.19259
chr1	2302	2304	1.29197
chr1	2304	2307	1.39135
chr1	2307	2312	1.49074
chr1	2312	2315	1.59012
chr1	2315	2316	1.49074
chr1	2316	2320	1.39135
chr1	2320	2321	1.29197
chr1	2321	2322	1.19259
chr1	2322	2323	1.29197
chr1	2323	2325	1.19259
chr1	2325	2327	1.09321
chr1	2327	2328	0.993824
chr1	2328	2333	0.894442
chr1	2333	2337	0.795059
chr1	2337	2338	0.894442
chr1	2338	2340	0.993824
chr1	2340	2341	0.894442
chr1	2341	2345	0.795059
chr1	2345	2347	0.695677
chr1	2347	2348	0.596294
chr1	2348	2354	0.496912
chr1	2354	2365	0.39753
chr1	2365	2366	0.596294
chr1	2366	2368	0.496912
chr1	2368	2369	0.39753
chr1	2369	2371	0.298147
chr1	2371	2376	0.39753
chr1	2376	2378	0.596294
chr1	2378	2380	0.695677
chr1	2380	2394	0.596294
chr1	2394	2395	0.496912
chr1	2395	2400	0.596294
chr1	2400	2407	0.695677
chr1	2407	2408	0.596294
chr1	2408	2409	0.496912
chr1	2409	2410	0.596294
chr1	2410	2412	0.695677
chr1	2412	2413	0.795059
chr1	2413	2415	0.894442
chr1	2415	2419	0.993824
chr1	2419	2420	0.795059
chr1	2420	2421	0.894442
chr1	2421	2425	0.795059
chr1	2425	2427	0.695677
chr1	2427	2430	0.596294
chr1	2430	2432	0.496912
chr1	2432	2436	0.39753
chr1	2436	2438	0.496912
chr1	2438	2441	0.596294
chr1	2441	2451	0.894442
chr1	2451	2453	0.795059
chr1	2453	2454	0.695677
chr1	2454	2460	0.596294
chr1	2460	2463	0.695677
chr1	2463	2464	0.596294
chr1	2464	2469	0.496912
chr1	2469	2470	0.596294
chr1	2470	2471	0.695677
chr1	2471	2474	0.795059
chr1	2474	2478	0.993824
chr1	2478	2479	0.894442
chr1	2479	2481	0.596294
chr1	2481	2486	0.695677
chr1	2486	2503	0.795059
chr1	2503	2513	0.695677
chr1	2513	2514	1.59012
chr1	2514	2517	1.49074
chr1	2517	2518	1.29197
chr1	2518	2519	1.39135
chr1	2519	2520	1.49074
chr1	2520	2521	1.59012
chr1	2521	2524	1.6895
chr1	2524	2529	1.59012
chr1	2529	2536	1.49074
chr1	2536	2538	1.59012
chr1	2538	2541	1.78888
chr1	2541	2547	1.88827
chr1	2547	2549	1.78888
chr1	2549	2552	1.59012
chr1	2552	2553	1.49074
chr1	2553	2554	1.29197
chr1	2554	2556	1.19259
chr1	2556	2563	0.795059
chr1	2563	2564	0.695677
chr1	2564	2570	0.596294
chr1	2570	2579	0.695677
chr1	2579	2581	0.596294
chr1	2581	2594	0.298147
chr1	2594	2595	0.39753
chr1	2595	2596	0.496912
chr1	2596	2597	0.695677
chr1	2597	2600	0.496912
chr1	2600	2612	0.596294
chr1	2612	2613	0.496912
chr1	2613	2615	0.596294
chr1	2615	2628	0.695677
chr1	2628	2632	0.795059
chr1	2632	2633	0.894442
chr1	2633	2635	0.993824
chr1	2635	2636	0.894442
chr1	2636	2637	0.993824
chr1	2637	2638	0.894442
chr1	2638	2639	0.795059
chr1	2639	2643	0.695677
chr1	2643	2647	0.596294
chr1	2647	2655	0.695677
chr1	2655	2656	0.596294
chr1	2656	2657	0.695677
chr1	2657	2668	0.596294
chr1	2668	2669	0.496912
chr1	2669	2676	0.39753
chr1	2676	2679	0.298147
chr1	2679	2688	0.198765
chr1	2688	2690	0.0993824
chr1	2690	2700	0.0
chr1	2700	2717	0.0993824
chr1	2717	2734	0.198765
chr1	2734	2743	0.298147
chr1	2743	2751	0.198765
chr1	2751	2756	0.0993824
chr1	2756	2776	0.298147
chr1	2776	2777	0.39753
chr1	2777	2778	0.496912
chr1	2778	2786	0.695677
chr1	2786	2799	0.795059
chr1	2799	2800	0.596294
chr1	2800	2804	0.695677
chr1	2804	2807	0.795059
chr1	2807	2815	0.695677
chr1	2815	2819	0.596294
chr1	2819	2820	0.496912
chr1	2820	2822	0.298147
chr1	2822	2842	0.198765
chr1	2842	2847	0.0993824
chr1	2847	2877	0.0
chr1	2877	2902	0.0993824
chr1	2902	2904	0.198765
chr1	2904	2910	0.298147
chr1	2910	2918	0.39753
chr1	2918	2920	0.496912
chr1	2920	2922	0.39753
chr1	2922	2930	0.496912
chr1	2930	2936	0.596294
chr1	2936	2944	0.695677
chr1	2944	2947	0.596294
chr1	2947	2948	0.695677
chr1	2948	2951	0.596294
chr1	2951	2953	0.695677
chr1	2953	2955	0.596294
chr1	2955	2961	0.695677
chr1	2961	2965	0.596294
chr1	2965	2968	0.496912
chr1	2968	2971	0.39753
chr1	2971	2973	0.496912
chr1	2973	2978	0.39753
chr1	2978	2994	0.298147
chr1	2994	2998	0.198765
chr1	2998	3000	0.0993824
chr1	3000	3004	0.198765
chr1	3004	3015	0.0993824
chr1	3015	3020	0.198765
chr1	3020	3038	0.39753
chr1	3038	3041	0.795059
chr1	3041	3043	0.695677
chr1	3043	3057	0.795059
chr1	3057	3058	0.894442
chr1	3058	3063	0.795059
chr1	3063	3078	0.596294
chr1	3078	3081	0.496912
chr1	3081	3082	0.39753
chr1	3082	3086	0.496912
chr1	3086	3100	0.39753
chr1	3100	3107	0.298147
chr1	3107	3114	0.39753
chr1	3114	3116	0.496912
chr1	3116	3117	0.39753
chr1	3117	3125	0.298147
chr1	3125	3136	0.198765
chr1	3136	3146	0.298147
chr1	3146	3157	0.198765
chr1	3157	3162	0.0993824
chr1	3162	3163	0.198765
chr1	3163	3169	0.298147
chr1	3169	3176	0.39753
chr1	3176	3178	0.496912
chr1	3178	3179	0.596294
chr1	3179	3191	0.496912
chr1	3191	3202	0.695677
chr1	3202	3204	0.795059
chr1	3204	3205	0.894442
chr1	3205	3206	0.795059
chr1	3206	3210	0.695677
chr1	3210	3213	0.596294
chr1	3213	3217	0.496912
chr1	3217	3218	0.39753
chr1	3218	3219	0.496912
chr1	3219	3220	0.894442
chr1	3220	3221	0.993824
chr1	3221	3222	1.09321
chr1	3222	3224	1.29197
chr1	3224	3226	1.39135
chr1	3226	3227	1.49074
chr1	3227	3231	1.6895
chr1	3231	3234	1.78888
chr1	3234	3236	1.59012
chr1	3236	3237	1.6895
chr1	3237	3239	1.88827
chr1	3239	3241	1.98765
chr1	3241	3244	1.88827
chr1	3244	3247	1.78888
chr1	3247	3254	1.6895
chr1	3254	3262	1.59012
chr1	3262	3263	1.29197
chr1	3263	3266	1.09321
chr1	3266	3267	0.894442
chr1	3267	3269	0.795059
chr1	3269	3270	0.695677
chr1	3270	3274	0.496912
chr1	3274	3275	0.298147
chr1	3275	3279	0.39753
chr1	3279	3280	0.298147
chr1	3280	3282	0.198765
chr1	3282	3303	0.0993824
chr1	3303	3304	0.198765
chr1	3304	3306	0.298147
chr1	3306	3308	0.496912
chr1	3308	3309	0.695677
chr1	3309	3310	0.894442
chr1	3310	3317	0.993824
chr1	3317	3329	0.894442
chr1	3329	3337	0.993824
chr1	3337	3344	1.09321
chr1	3344	3346	1.19259
chr1	3346	3347	0.993824
chr1	3347	3349	0.894442
chr1	3349	3350	0.795059
chr1	3350	3351	0.894442
chr1	3351	3352	0.795059
chr1	3352	3356	0.596294
chr1	3356	3358	0.695677
chr1	3358	3365	0.795059
chr1	3365	3372	0.894442
chr1	3372	3377	0.795059
chr1	3377	3382	0.894442
chr1	3382	3387	0.993824
chr1	3387	3393	0.894442
chr1	3393	3394	0.795059
chr1	3394	3396	0.695677
chr1	3396	3398	0.596294
chr1	3398	3401	0.496912
chr1	3401	3404	0.39753
chr1	3404	3406	0.298147
chr1	3406	3420	0.39753
chr1	3420	3422	0.298147
chr1	3422	3425	0.198765
chr1	3425	3441	0.0993824
chr1	3441	3449	0.198765
chr1	3449	3462	0.0993824
chr1	3462	3483	0.198765
chr1	3483	3484	0.298147
chr1	3484	3489	0.198765
chr1	3489	3490	0.298147
chr1	3490	3505	0.496912
chr1	3505	3514	0.39753
chr1	3514	3516	0.695677
chr1	3516	3517	0.795059
chr1	3517	3526	0.894442
chr1	3526	3532	0.795059
chr1	3532	3533	0.695677
chr1	3533	3536	0.496912
chr1	3536	3538	0.596294
chr1	3538	3551	0.695677
chr1	3551	3552	0.596294
chr1	3552	3556	0.496912
chr1	3556	3559	0.298147
chr1	3559	3565	0.198765
chr1	3565	3571	0.298147
chr1	3571	3572	0.39753
chr1	3572	3574	0.496912
chr1	3574	3576	0.596294
chr1	3576	3579	0.695677
chr1	3579	3580	0.496912
chr1	3580	3591	0.596294
chr1	3591	3593	0.695677
chr1	3593	3601	0.795059
chr1	3601	3606	0.894442
chr1	3606	3613	0.795059
chr1	3613	3614	0.894442
chr1	3614	3615	0.795059
chr1	3615	3616	0.695677
chr1	3616	3617	0.596294
chr1	3617	3620	0.496912
chr1	3620	3630	0.39753
chr1	3630	3634	0.496912
chr1	3634	3637	0.39753
chr1	3637	3644	0.298147
chr1	3644	3648	0.198765
chr1	3648	3653	0.298147
chr1	3653	3656	0.39753
chr1	3656	3668	0.298147
chr1	3668	3674	0.39753
chr1	3674	3677	0.596294
chr1	3677	3678	0.695677
chr1	3678	3685	0.894442
chr1	3685	3687	0.993824
chr1	3687	3688	0.894442
chr1	3688	3689	0.795059
chr1	3689	3690	0.993824
chr1	3690	3691	1.19259
chr1	3691	3704	1.29197
chr1	3704	3705	1.39135
chr1	3705	3707	1.49074
chr1	3707	3711	1.59012
chr1	3711	3712	1.49074
chr1	3712	3715	1.59012
chr1	3715	3717	1.49074
chr1	3717	3719	1.29197
chr1	3719	3720	1.19259
chr1	3720	3723	0.993824
chr1	3723	3727	1.19259
chr1	3727	3730	1.09321
chr1	3730	3732	1.19259
chr1	3732	3734	0.795059
chr1	3734	3735	0.695677
chr1	3735	3736	0.795059
chr1	3736	3737	0.993824
chr1	3737	3740	1.19259
chr1	3740	3748	1.09321
chr1	3748	3750	0.993824
chr1	3750	3752	0.894442
chr1	3752	3753	0.993824
chr1	3753	3755	1.09321
chr1	3755	3760	0.993824
chr1	3760	3762	1.09321
chr1	3762	3765	1.19259
chr1	3765	3773	0.993824
chr1	3773	3774	0.894442
chr1	3774	3778	0.993824
chr1	3778	3780	0.596294
chr1	3780	3788	0.695677
chr1	3788	3789	0.795059
chr1	3789	3795	0.894442
chr1	3795	3796	0.795059
chr1	3796	3805	0.695677
chr1	3805	3807	0.596294
chr1	3807	3810	0.695677
chr1	3810	3817	0.795059
chr1	3817	3818	0.695677
chr1	3818	3820	0.596294
chr1	3820	3821	0.695677
chr1	3821	3824	0.596294
chr1	3824	3831	0.496912
chr1	3831	3836	0.39753
chr1	3836	3846	0.496912
chr1	3846	3847	0.596294
chr1	3847	3850	0.695677
chr1	3850	3851	0.795059
chr1	3851	3852	0.695677
chr1	3852	3855	0.596294
chr1	3855	3856	0.695677
chr1	3856	3857	0.894442
chr1	3857	3863	0.993824
chr1	3863	3876	0.894442
chr1	3876	3877	0.993824
chr1	3877	3878	1.09321
chr1	3878	3886	0.993824
chr1	3886	3889	0.894442
chr1	3889	3891	0.695677
chr1	3891	3894	0.596294
chr1	3894	3898	0.695677
chr1	3898	3899	0.596294
chr1	3899	3900	0.39753
chr1	3900	3903	0.298147
chr1	3903	3904	0.496912
chr1	3904	3906	0.596294
chr1	3906	3908	0.695677
chr1	3908	3911	0.795059
chr1	3911	3914	0.894442
chr1	3914	3916	0.993824
chr1	3916	3918	1.09321
chr1	3918	3920	1.19259
chr1	3920	3922	1.09321
chr1	3922	3926	1.39135
chr1	3926	3927	1.59012
chr1	3927	3931	1.6895
chr1	3931	3936	1.78888
chr1	3936	3939	1.88827
chr1	3939	3940	1.98765
chr1	3940	3942	2.18641
chr1	3942	3944	2.2858
chr1	3944	3945	2.38518
chr1	3945	3946	2.58394
chr1	3946	3949	2.48456
chr1	3949	3951	2.58394
chr1	3951	3955	2.48456
chr1	3955	3956	2.88209
chr1	3956	3957	3.08085
chr1	3957	3959	2.98147
chr1	3959	3960	2.88209
chr1	3960	3963	2.78271
chr1	3963	3966	2.68333
chr1	3966	3969	2.38518
chr1	3969	3970	2.18641
chr1	3970	3974	2.08703
chr1	3974	3979	1.98765
chr1	3979	3981	1.78888
chr1	3981	3983	1.6895
chr1	3983	3985	1.49074
chr1	3985	3987	1.39135
chr1	3987	3989	1.19259
chr1	3989	3992	1.09321
chr1	3992	3996	0.993824
chr1	3996	3998	1.09321
chr1	3998	3999	0.695677
chr1	3999	4013	0.496912
chr1	4013	4022	0.39753
chr1	4022	4024	0.496912
chr1	4024	4025	0.39753
chr1	4025	4029	0.496912
chr1	4029	4031	0.695677
chr1	4031	4032	0.795059
chr1	4032	4039	0.695677
chr1	4039	4045	0.596294
chr1	4045	4050	0.695677
chr1	4050	4054	0.795059
chr1	4054	4056	0.894442
chr1	4056	4065	1.09321
chr1	4065	4068	0.993824
chr1	4068	4071	0.894442
chr1	4071	4072	0.795059
chr1	4072	4074	0.695677
chr1	4074	4078	0.596294
chr1	4078	4082	0.496912
chr1	4082	4084	0.596294
chr1	4084	4088	0.695677
chr1	4088	4093	0.596294
chr1	4093	4095	0.496912
chr1	4095	4097	0.596294
chr1	4097	4099	0.39753
chr1	4099	4107	0.298147
chr1	4107	4110	0.198765
chr1	4110	4119	0.298147
chr1	4119	4131	0.39753
chr1	4131	4137	0.496912
chr1	4137	4138	0.596294
chr1	4138	4153	0.496912
chr1	4153	4168	0.39753
chr1	4168	4180	0.298147
chr1	4180	4186	0.198765
chr1	4186	4189	0.298147
chr1	4189	4194	0.39753
chr1	4194	4200	0.496912
chr1	4200	4209	0.39753
chr1	4209	4217	0.496912
chr1	4217	4223	0.596294
chr1	4223	4226	0.695677
chr1	4226	4229	0.596294
chr1	4229	4232	0.695677
chr1	4232	4236	0.596294
chr1	4236	4242	0.496912
chr1	4242	4247	0.39753
chr1	4247	4249	0.298147
chr1	4249	4251	0.39753
chr1	4251	4252	0.496912
chr1	4252	4254	0.596294
chr1	4254	4257	0.795059
chr1	4257	4264	0.993824
chr1	4264	4265	0.894442
chr1	4265	4271	0.993824
chr1	4271	4273	1.09321
chr1	4273	4278	1.19259
chr1	4278	4279	1.29197
chr1	4279	4280	1.49074
chr1	4280	4281	1.6895
chr1	4281	4290	1.78888
chr1	4290	4292	1.6895
chr1	4292	4293	1.59012
chr1	4293	4297	1.6895
chr1	4297	4301	1.59012
chr1	4301	4305	1.39135
chr1	4305	4311	1.29197
chr1	4311	4313	1.39135
chr1	4313	4314	1.19259
chr1	4314	4315	1.29197
chr1	4315	4316	1.19259
chr1	4316	4317	1.09321
chr1	4317	4319	1.19259
chr1	4319	4322	0.894442
chr1	4322	4323	0.795059
chr1	4323	4332	0.695677
chr1	4332	4334	0.795059
chr1	4334	4349	0.596294
chr1	4349	4353	0.695677
chr1	4353	4356	0.596294
chr1	4356	4357	0.695677
chr1	4357	4360	0.596294
chr1	4360	4362	0.496912
chr1	4362	4366	0.596294
chr1	4366	4375	0.695677
chr1	4375	4376	0.596294
chr1	4376	4381	0.39753
chr1	4381	4382	0.496912
chr1	4382	4386	0.596294
chr1	4386	4390	0.695677
chr1	4390	4392	0.795059
chr1	4392	4396	0.695677
chr1	4396	4399	0.596294
chr1	4399	4404	0.496912
chr1	4404	4409	0.39753
chr1	4409	4411	0.496912
chr1	4411	4425	0.596294
chr1	4425	4427	0.39753
chr1	4427	4429	0.496912
chr1	4429	4433	0.39753
chr1	4433	4439	0.298147
chr1	4439	4443	0.39753
chr1	4443	4452	0.496912
chr1	4452	4453	0.39753
chr1	4453	4456	0.496912
chr1	4456	4457	0.596294
chr1	4457	4470	0.695677
chr1	4470	4475	0.596294
chr1	4475	4476	0.695677
chr1	4476	4477	0.795059
chr1	4477	4479	0.894442
chr1	4479	4480	0.993824
chr1	4480	4482	1.09321
chr1	4482	4487	0.993824
chr1	4487	4496	0.894442
chr1	4496	4497	0.795059
chr1	4497	4499	0.695677
chr1	4499	4500	0.596294
chr1	4500	4505	0.496912
chr1	4505	4506	0.39753
chr1	4506	4507	0.496912
chr1	4507	4515	0.596294
chr1	4515	4518	0.695677
chr1	4518	4523	0.596294
chr1	4523	4526	0.894442
chr1	4526	4528	0.993824
chr1	4528	4534	1.09321
chr1	4534	4548	1.19259
chr1	4548	4550	1.09321
chr1	4550	4558	0.993824
chr1	4558	4561	0.894442
chr1	4561	4563	0.795059
chr1	4563	4564	0.695677
chr1	4564	4565	0.596294
chr1	4565	4568	0.298147
chr1	4568	4571	0.198765
chr1	4571	4577	0.0993824
chr1	4577	4587	0.0
chr1	4587	4588	0.198765
chr1	4588	4592	0.298147
chr1	4592	4593	0.39753
chr1	4593	4594	0.496912
chr1	4594	4595	0.596294
chr1	4595	4605	0.695677
chr1	4605	4606	0.795059
chr1	4606	4618	0.894442
chr1	4618	4619	1.09321
chr1	4619	4620	1.19259
chr1	4620	4623	1.09321
chr1	4623	4628	1.29197
chr1	4628	4636	0.993824
chr1	4636	4638	0.894442
chr1	4638	4641	0.695677
chr1	4641	4647	0.894442
chr1	4647	4655	0.695677
chr1	4655	4661	0.596294
chr1	4661	4665	0.496912
chr1	4665	4667	0.39753
chr1	4667	4672	0.496912
chr1	4672	4674	0.596294
chr1	4674	4675	0.695677
chr1	4675	4684	0.795059
chr1	4684	4687	0.596294
chr1	4687	4693	0.695677
chr1	4693	4694	0.894442
chr1	4694	4696	0.993824
chr1	4696	4698	1.19259
chr1	4698	4701	1.09321
chr1	4701	4702	1.29197
chr1	4702	4703	1.19259
chr1	4703	4706	1.39135
chr1	4706	4709	1.29197
chr1	4709	4718	1.19259
chr1	4718	4722	1.09321
chr1	4722	4729	1.19259
chr1	4729	4733	1.09321
chr1	4733	4735	1.19259
chr1	4735	4736	1.29197
chr1	4736	4737	1.09321
chr1	4737	4738	0.993824
chr1	4738	4739	0.894442
chr1	4739	4742	0.795059
chr1	4742	4744	0.894442
chr1	4744	4746	0.596294
chr1	4746	4752	0.695677
chr1	4752	4760	0.795059
chr1	4760	4762	0.695677
chr1	4762	4763	0.795059
chr1	4763	4765	0.894442
chr1	4765	4770	0.795059
chr1	4770	4776	1.09321
chr1	4776	4777	0.993824
chr1	4777	4778	1.09321
chr1	4778	4780	0.993824
chr1	4780	4784	0.894442
chr1	4784	4789	0.795059
chr1	4789	4793	0.695677
chr1	4793	4802	0.596294
chr1	4802	4804	0.496912
chr1	4804	4805	0.39753
chr1	4805	4813	0.198765
chr1	4813	4814	0.0993824
chr1	4814	4816	0.39753
chr1	4816	4820	0.496912
chr1	4820	4830	0.39753
chr1	4830	4831	0.496912
chr1	4831	4844	0.596294
chr1	4844	4845	0.695677
chr1	4845	4847	0.596294
chr1	4847	4859	0.496912
chr1	4859	4867	0.39753
chr1	4867	4868	0.298147
chr1	4868	4871	0.198765
chr1	4871	4877	0.298147
chr1	4877	4880	0.39753
chr1	4880	4887	0.496912
chr1	4887	4905	0.39753
chr1	4905	4906	0.496912
chr1	4906	4914	0.596294
chr1	4914	4920	0.496912
chr1	4920	4923	0.39753
chr1	4923	4928	0.298147
chr1	4928	4932	0.198765
chr1	4932	4934	0.0993824
chr1	4934	4936	0.198765
chr1	4936	4947	0.298147
chr1	4947	4956	0.198765
chr1	4956	4957	0.298147
chr1	4957	4968	0.596294
chr1	4968	4969	0.695677
chr1	4969	4976	0.795059
chr1	4976	4978	0.695677
chr1	4978	4992	0.596294
chr1	4992	5000	0.496912
chr1	5000	5009	0.198765
chr1	5009	5012	0.0993824
chr1	5012	5031	0.0
chr1	5031	5044	0.0993824
chr1	5044	5047	0.198765
chr1	5047	5049	0.298147
chr1	5049	5052	0.39753
chr1	5052	5066	0.496912
chr1	5066	5071	0.39753
chr1	5071	5081	0.496912
chr1	5081	5082	0.39753
chr1	5082	5087	0.496912
chr1	5087	5090	0.39753
chr1	5090	5093	0.298147
chr1	5093	5114	0.198765
chr1	5114	5115	0.0993824
chr1	5115	5125	0.198765
chr1	5125	5137	0.0993824
chr1	5137	5155	0.298147
chr1	5155	5157	0.39753
chr1	5157	5161	0.298147
chr1	5161	5179	0.39753
chr1	5179	5180	0.496912
chr1	5180	5191	0.298147
chr1	5191	5198	0.39753
chr1	5198	5201	0.298147
chr1	5201	5213	0.198765
chr1	5213	5217	0.298147
chr1	5217	5218	0.496912
chr1	5218	5219	0.596294
chr1	5219	5222	0.695677
chr1	5222	5225	0.596294
chr1	5225	5260	0.695677
chr1	5260	5261	0.496912
chr1	5261	5268	0.298147
chr1	5268	5272	0.198765
chr1	5272	5273	0.298147
chr1	5273	5292	0.198765
chr1	5292	5295	0.298147
chr1	5295	5299	0.39753
chr1	5299	5315	0.298147
chr1	5315	5335	0.198765
chr1	5335	5338	0.0993824
chr1	5338	5352	0.0
chr1	5352	5366	0.0993824
chr1	5366	5367	0.198765
chr1	5367	5368	0.298147
chr1	5368	5374	0.39753
chr1	5374	5378	0.596294
chr1	5378	5379	0.695677
chr1	5379	5391	0.795059
chr1	5391	5392	0.993824
chr1	5392	5409	0.894442
chr1	5409	5410	0.993824
chr1	5410	5411	0.795059
chr1	5411	5412	0.695677
chr1	5412	5418	0.596294
chr1	5418	5421	0.39753
chr1	5421	5423	0.298147
chr1	5423	5431	0.39753
chr1	5431	5434	0.496912
chr1	5434	5452	0.298147
chr1	5452	5453	0.39753
chr1	5453	5463	0.496912
chr1	5463	5466	0.596294
chr1	5466	5468	0.695677
chr1	5468	5472	0.894442
chr1	5472	5474	0.993824
chr1	5474	5475	1.09321
chr1	5475	5484	1.19259
chr1	5484	5488	1.29197
chr1	5488	5495	1.39135
chr1	5495	5496	1.19259
chr1	5496	5498	1.09321
chr1	5498	5504	1.19259
chr1	5504	5506	1.29197
chr1	5506	5508	1.19259
chr1	5508	5511	0.993824
chr1	5511	5512	0.795059
chr1	5512	5513	0.695677
chr1	5513	5514	0.596294
chr1	5514	5517	0.695677
chr1	5517	5519	0.496912
chr1	5519	5531	0.39753
chr1	5531	5533	0.298147
chr1	5533	5534	0.39753
chr1	5534	5541	0.496912
chr1	5541	5542	0.39753
chr1	5542	5547	0.496912
chr1	5547	5557	0.39753
chr1	5557	5559	0.298147
chr1	5559	5565	0.39753
chr1	5565	5574	0.496912
chr1	5574	5577	0.39753
chr1	5577	5581	0.298147
chr1	5581	5585	0.496912
chr1	5585	5597	0.39753
chr1	5597	5598	0.496912
chr1	5598	5603	0.695677
chr1	5603	5605	0.596294
chr1	5605	5607	0.695677
chr1	5607	5622	0.596294
chr1	5622	5625	0.496912
chr1	5625	5626	0.596294
chr1	5626	5630	0.695677
chr1	5630	5640	0.795059
chr1	5640	5642	0.39753
chr1	5642	5648	0.496912
chr1	5648	5651	0.39753
chr1	5651	5665	0.596294
chr1	5665	5667	0.695677
chr1	5667	5668	0.596294
chr1	5668	5672	0.496912
chr1	5672	5673	0.39753
chr1	5673	5679	0.496912
chr1	5679	5686	0.596294
chr1	5686	5692	0.496912
chr1	5692	5694	0.596294
chr1	5694	5708	0.496912
chr1	5708	5712	0.39753
chr1	5712	5716	0.596294
chr1	5716	5720	0.496912
chr1	5720	5722	0.596294
chr1	5722	5733	0.496912
chr1	5733	5734	0.596294
chr1	5734	5737	0.496912
chr1	5737	5738	0.39753
chr1	5738	5739	0.596294
chr1	5739	5741	0.695677
chr1	5741	5743	0.894442
chr1	5743	5750	0.993824
chr1	5750	5753	1.09321
chr1	5753	5764	0.894442
chr1	5764	5776	0.795059
chr1	5776	5781	0.695677
chr1	5781	5782	0.496912
chr1	5782	5784	0.39753
chr1	5784	5785	0.198765
chr1	5785	5792	0.0993824
chr1	5792	5793	0.198765
chr1	5793	5794	0.0993824
chr1	5794	5801	0.298147
chr1	5801	5802	0.496912
chr1	5802	5808	0.596294
chr1	5808	5815	0.695677
chr1	5815	5828	0.795059
chr1	5828	5829	0.894442
chr1	5829	5835	1.09321
chr1	5835	5837	0.993824
chr1	5837	5843	0.795059
chr1	5843	5844	0.894442
chr1	5844	5845	0.596294
chr1	5845	5851	0.695677
chr1	5851	5854	0.596294
chr1	5854	5856	0.695677
chr1	5856	5858	0.795059
chr1	5858	5864	0.695677
chr1	5864	5871	0.795059
chr1	5871	5872	0.695677
chr1	5872	5876	0.496912
chr1	5876	5885	0.596294
chr1	5885	5887	0.795059
chr1	5887	5888	0.695677
chr1	5888	5895	0.596294
chr1	5895	5902	0.496912
chr1	5902	5905	0.39753
chr1	5905	5906	0.596294
chr1	5906	5913	0.695677
chr1	5913	5919	0.795059
chr1	5919	5923	0.695677
chr1	5923	5927	0.795059
chr1	5927	5928	0.695677
chr1	5928	5933	0.795059
chr1	5933	5935	0.993824
chr1	5935	5939	1.09321
chr1	5939	5942	1.19259
chr1	5942	5948	1.09321
chr1	5948	5949	0.894442
chr1	5949	5952	0.795059
chr1	5952	5955	0.695677
chr1	5955	5959	0.596294
chr1	5959	5965	0.695677
chr1	5965	5966	0.795059
chr1	5966	5967	0.695677
chr1	5967	5969	0.795059
chr1	5969	5976	0.695677
chr1	5976	5978	0.496912
chr1	5978	5981	0.39753
chr1	5981	5993	0.298147
chr1	5993	6002	0.198765
chr1	6002	6003	0.0993824
chr1	6003	6005	0.198765
chr1	6005	6006	0.39753
chr1	6006	6010	0.496912
chr1	6010	6015	0.39753
chr1	6015	6038	0.496912
chr1	6038	6041	0.596294
chr1	6041	6045	0.695677
chr1	6045	6046	0.894442
chr1	6046	6048	0.795059
chr1	6048	6050	0.596294
chr1	6050	6058	0.496912
chr1	6058	6060	0.39753
chr1	6060	6074	0.496912
chr1	6074	6075	0.596294
chr1	6075	6080	0.695677
chr1	6080	6083	0.596294
chr1	6083	6086	0.496912
chr1	6086	6087	0.695677
chr1	6087	6088	0.795059
chr1	6088	6091	0.695677
chr1	6091	6092	0.795059
chr1	6092	6099	0.993824
chr1	6099	6101	1.09321
chr1	6101	6102	1.19259
chr1	6102	6105	1.49074
chr1	6105	6108	1.6895
chr1	6108	6116	1.78888
chr1	6116	6125	1.59012
chr1	6125	6127	2.18641
chr1	6127	6129	2.48456
chr1	6129	6130	2.18641
chr1	6130	6131	2.2858
chr1	6131	6133	2.48456
chr1	6133	6135	2.38518
chr1	6135	6140	2.18641
chr1	6140	6141	2.2858
chr1	6141	6142	2.38518
chr1	6142	6145	2.2858
chr1	6145	6146	1.88827
chr1	6146	6148	1.78888
chr1	6148	6149	1.59012
chr1	6149	6150	1.6895
chr1	6150	6154	1.59012
chr1	6154	6168	1.6895
chr1	6168	6171	1.09321
chr1	6171	6172	0.795059
chr1	6172	6174	0.596294
chr1	6174	6176	0.39753
chr1	6176	6181	0.496912
chr1	6181	6182	0.596294
chr1	6182	6183	0.695677
chr1	6183	6184	0.596294
chr1	6184	6187	0.496912
chr1	6187	6189	0.596294
chr1	6189	6191	0.695677
chr1	6191	6193	0.596294
chr1	6193	6198	0.695677
chr1	6198	6208	0.596294
chr1	6208	6214	0.795059
chr1	6214	6224	0.894442
chr1	6224	6225	0.795059
chr1	6225	6229	0.695677
chr1	6229	6232	0.596294
chr1	6232	6236	0.496912
chr1	6236	6244	0.39753
chr1	6244	6250	0.496912
chr1	6250	6251	0.39753
chr1	6251	6256	0.298147
chr1	6256	6261	0.198765
chr1	6261	6262	0.0993824
chr1	6262	6263	0.198765
chr1	6263	6266	0.298147
chr1	6266	6282	0.39753
chr1	6282	6283	0.496912
chr1	6283	6287	0.695677
chr1	6287	6290	0.596294
chr1	6290	6292	0.695677
chr1	6292	6294	0.795059
chr1	6294	6297	0.894442
chr1	6297	6300	0.795059
chr1	6300	6303	0.695677
chr1	6303	6304	0.795059
chr1	6304	6306	0.894442
chr1	6306	6307	0.795059
chr1	6307	6312	0.894442
chr1	6312	6315	0.993824
chr1	6315	6316	1.09321
chr1	6316	6321	1.19259
chr1	6321	6326	1.09321
chr1	6326	6332	0.894442
chr1	6332	6333	0.993824
chr1	6333	6334	0.894442
chr1	6334	6335	0.795059
chr1	6335	6338	0.695677
chr1	6338	6341	0.795059
chr1	6341	6342	0.894442
chr1	6342	6344	0.993824
chr1	6344	6346	1.19259
chr1	6346	6347	1.09321
chr1	6347	6348	0.993824
chr1	6348	6350	1.19259
chr1	6350	6352	1.09321
chr1	6352	6358	1.29197
chr1	6358	6359	1.19259
chr1	6359	6360	1.09321
chr1	6360	6361	1.19259
chr1	6361	6363	1.59012
chr1	6363	6368	1.88827
chr1	6368	6369	1.98765
chr1	6369	6371	2.08703
chr1	6371	6374	2.18641
chr1	6374	6376	2.38518
chr1	6376	6384	2.58394
chr1	6384	6385	2.88209
chr1	6385	6387	2.78271
chr1	6387	6390	2.58394
chr1	6390	6394	2.2858
chr1	6394	6395	2.18641
chr1	6395	6397	2.08703
chr1	6397	6402	1.98765
chr1	6402	6403	1.88827
chr1	6403	6404	1.98765
chr1	6404	6405	1.78888
chr1	6405	6406	1.88827
chr1	6406	6409	1.59012
chr1	6409	6411	1.49074
chr1	6411	6413	1.39135
chr1	6413	6417	1.49074
chr1	6417	6419	1.29197
chr1	6419	6423	1.09321
chr1	6423	6426	0.993824
chr1	6426	6428	0.894442
chr1	6428	6432	0.596294
chr1	6432	6435	0.496912
chr1	6435	6440	0.596294
chr1	6440	6444	0.695677
chr1	6444	6445	0.596294
chr1	6445	6446	0.695677
chr1	6446	6455	0.596294
chr1	6455	6456	0.496912
chr1	6456	6467	0.298147
chr1	6467	6477	0.39753
chr1	6477	6483	0.298147
chr1	6483	6489	0.198765
chr1	6489	6504	0.0993824
chr1	6504	6505	0.198765
chr1	6505	6509	0.298147
chr1	6509	6513	0.39753
chr1	6513	6529	0.596294
chr1	6529	6530	0.695677
chr1	6530	6535	0.894442
chr1	6535	6547	0.993824
chr1	6547	6548	0.894442
chr1	6548	6550	0.795059
chr1	6550	6553	0.894442
chr1	6553	6565	0.496912
chr1	6565	6566	0.39753
chr1	6566	6567	0.496912
chr1	6567	6573	0.695677
chr1	6573	6577	0.596294
chr1	6577	6587	0.496912
chr1	6587	6591	0.596294
chr1	6591	6592	0.795059
chr1	6592	6595	0.695677
chr1	6595	6597	0.795059
chr1	6597	6602	0.894442
chr1	6602	6606	0.795059
chr1	6606	6609	0.695677
chr1	6609	6610	0.596294
chr1	6610	6615	0.496912
chr1	6615	6618	0.596294
chr1	6618	6620	0.695677
chr1	6620	6629	0.795059
chr1	6629	6630	0.894442
chr1	6630	6632	0.795059
chr1	6632	6634	0.695677
chr1	6634	6635	0.496912
chr1	6635	6638	0.596294
chr1	6638	6644	0.496912
chr1	6644	6649	0.695677
chr1	6649	6654	0.894442
chr1	6654	6656	0.993824
chr1	6656	6658	1.09321
chr1	6658	6663	0.993824
chr1	6663	6666	0.894442
chr1	6666	6672	0.993824
chr1	6672	6675	0.894442
chr1	6675	6678	0.993824
chr1	6678	6685	0.894442
chr1	6685	6686	0.993824
chr1	6686	6690	0.795059
chr1	6690	6692	0.596294
chr1	6692	6696	0.695677
chr1	6696	6699	0.596294
chr1	6699	6703	0.496912
chr1	6703	6708	0.39753
chr1	6708	6710	0.298147
chr1	6710	6711	0.39753
chr1	6711	6728	0.298147
chr1	6728	6732	0.198765
chr1	6732	6733	0.0993824
chr1	6733	6738	0.198765
chr1	6738	6751	0.298147
chr1	6751	6763	0.198765
chr1	6763	6769	0.298147
chr1	6769	6777	0.496912
chr1	6777	6781	0.39753
chr1	6781	6783	0.298147
chr1	6783	6790	0.39753
chr1	6790	6796	0.496912
chr1	6796	6804	0.596294
chr1	6804	6806	0.496912
chr1	6806	6812	0.39753
chr1	6812	6816	0.298147
chr1	6816	6817	0.198765
chr1	6817	6827	0.298147
chr1	6827	6833	0.198765
chr1	6833	6839	0.39753
chr1	6839	6854	0.298147
chr1	6854	6858	0.39753
chr1	6858	6861	0.496912
chr1	6861	6869	0.39753
chr1	6869	6875	0.596294
chr1	6875	6882	0.39753
chr1	6882	6883	0.496912
chr1	6883	6884	0.695677
chr1	6884	6885	0.795059
chr1	6885	6896	0.993824
chr1	6896	6898	0.894442
chr1	6898	6902	0.993824
chr1	6902	6903	1.09321
chr1	6903	6904	1.19259
chr1	6904	6906	1.29197
chr1	6906	6910	1.39135
chr1	6910	6925	1.19259
chr1	6925	6926	1.29197
chr1	6926	6927	0.993824
chr1	6927	6928	0.894442
chr1	6928	6937	0.695677
chr1	6937	6939	0.795059
chr1	6939	6941	0.894442
chr1	6941	6943	0.795059
chr1	6943	6944	0.894442
chr1	6944	6946	0.795059
chr1	6946	6947	0.596294
chr1	6947	6948	0.496912
chr1	6948	6949	0.596294
chr1	6949	6950	0.496912
chr1	6950	6952	0.596294
chr1	6952	6953	0.795059
chr1	6953	6954	0.894442
chr1	6954	6959	0.993824
chr1	6959	6961	1.19259
chr1	6961	6964	1.39135
chr1	6964	6967	1.29197
chr1	6967	6969	1.88827
chr1	6969	6977	1.98765
chr1	6977	6980	2.08703
chr1	6980	6981	1.78888
chr1	6981	6982	1.6895
chr1	6982	6989	1.59012
chr1	6989	6991	1.6895
chr1	6991	6993	1.88827
chr1	6993	6995	1.78888
chr1	6995	6998	1.6895
chr1	6998	7000	1.88827
chr1	7000	7001	1.78888
chr1	7001	7002	1.6895
chr1	7002	7004	1.59012
chr1	7004	7006	1.49074
chr1	7006	7011	1.39135
chr1	7011	7017	0.993824
chr1	7017	7020	1.09321
chr1	7020	7024	0.993824
chr1	7024	7032	1.09321
chr1	7032	7034	0.993824
chr1	7034	7038	0.795059
chr1	7038	7040	0.596294
chr1	7040	7043	0.298147
chr1	7043	7049	0.198765
chr1	7049	7053	0.298147
chr1	7053	7059	0.39753
chr1	7059	7060	0.496912
chr1	7060	7061	0.39753
chr1	7061	7067	0.496912
[truncated: 4,088 more rows]
