# Supplementary material for: Structural modularity of the XIST ribonucleoprotein complex
Source: Nat Commun. 2020 Dec 2;11:6163. doi: 10.1038/s41467-020-20040-3 (PMC7710737; doi:10.1038/s41467-020-20040-3)
Supplement: Supplementary file 6 — Source Data [file 41467_2020_20040_MOESM6_ESM.zip › sourcedata/fig2efgi/K562_NPM1_1_neg_XIST_1_hsXIST.bedgraph]

chr1	0	46	0.0
chr1	46	79	1.77168
chr1	79	113	0.0
chr1	113	115	1.77168
chr1	115	116	5.31504
chr1	116	137	7.08672
chr1	137	144	5.31504
chr1	144	152	0.0
chr1	152	185	1.77168
chr1	185	452	0.0
chr1	452	477	1.77168
chr1	477	511	0.0
chr1	511	534	1.77168
chr1	534	609	0.0
chr1	609	633	1.77168
chr1	633	650	0.0
chr1	650	687	1.77168
chr1	687	785	0.0
chr1	785	813	3.54336
chr1	813	826	0.0
chr1	826	859	1.77168
chr1	859	910	0.0
chr1	910	934	1.77168
chr1	934	993	0.0
chr1	993	1022	1.77168
chr1	1022	1067	0.0
chr1	1067	1092	3.54336
chr1	1092	1131	0.0
chr1	1131	1153	1.77168
chr1	1153	1168	3.54336
chr1	1168	1175	1.77168
chr1	1175	1176	3.54336
chr1	1176	1201	1.77168
chr1	1201	1204	0.0
chr1	1204	1218	1.77168
chr1	1218	1241	3.54336
chr1	1241	1256	1.77168
chr1	1256	1344	0.0
chr1	1344	1349	3.54336
chr1	1349	1359	5.31504
chr1	1359	1382	7.08672
chr1	1382	1383	3.54336
chr1	1383	1440	0.0
chr1	1440	1468	1.77168
chr1	1468	1474	5.31504
chr1	1474	1486	3.54336
chr1	1486	1489	1.77168
chr1	1489	1603	0.0
chr1	1603	1627	1.77168
chr1	1627	1628	5.31504
chr1	1628	1635	8.8584
chr1	1635	1640	12.4018
chr1	1640	1643	10.6301
chr1	1643	1646	12.4018
chr1	1646	1648	14.1734
chr1	1648	1655	15.9451
chr1	1655	1663	12.4018
chr1	1663	1664	14.1734
chr1	1664	1665	10.6301
chr1	1665	1668	8.8584
chr1	1668	1672	7.08672
chr1	1672	1676	3.54336
chr1	1676	1689	1.77168
chr1	1689	1701	3.54336
chr1	1701	1726	1.77168
chr1	1726	1801	0.0
chr1	1801	1821	1.77168
chr1	1821	1826	0.0
chr1	1826	1841	1.77168
chr1	1841	1864	3.54336
chr1	1864	1870	1.77168
chr1	1870	1871	0.0
chr1	1871	1894	1.77168
chr1	1894	1911	0.0
chr1	1911	1949	1.77168
chr1	1949	1969	0.0
chr1	1969	1992	1.77168
chr1	1992	2249	0.0
chr1	2249	2273	1.77168
chr1	2273	2349	0.0
chr1	2349	2372	1.77168
chr1	2372	2684	0.0
chr1	2684	2705	1.77168
chr1	2705	2718	5.31504
chr1	2718	2726	3.54336
chr1	2726	2728	0.0
chr1	2728	2766	1.77168
chr1	2766	2867	0.0
chr1	2867	2902	1.77168
chr1	2902	3038	0.0
chr1	3038	3076	1.77168
chr1	3076	3080	0.0
chr1	3080	3113	1.77168
chr1	3113	3382	0.0
chr1	3382	3404	1.77168
chr1	3404	3406	0.0
chr1	3406	3441	1.77168
chr1	3441	3443	3.54336
chr1	3443	3461	1.77168
chr1	3461	3945	0.0
chr1	3945	3981	1.77168
chr1	3981	3982	3.54336
chr1	3982	4002	1.77168
chr1	4002	4082	0.0
chr1	4082	4120	1.77168
chr1	4120	4540	0.0
chr1	4540	4571	1.77168
chr1	4571	4679	0.0
chr1	4679	4716	1.77168
chr1	4716	4743	0.0
chr1	4743	4774	1.77168
chr1	4774	4830	0.0
chr1	4830	4868	3.54336
chr1	4868	4912	0.0
chr1	4912	4950	1.77168
chr1	4950	5017	0.0
chr1	5017	5055	1.77168
chr1	5055	5152	0.0
chr1	5152	5190	1.77168
chr1	5190	5219	0.0
chr1	5219	5257	1.77168
chr1	5257	5314	0.0
chr1	5314	5343	1.77168
chr1	5343	5472	0.0
chr1	5472	5481	1.77168
chr1	5481	5510	3.54336
chr1	5510	5519	1.77168
chr1	5519	5599	0.0
chr1	5599	5627	1.77168
chr1	5627	5628	3.54336
chr1	5628	5636	5.31504
chr1	5636	5641	3.54336
chr1	5641	5649	5.31504
chr1	5649	5657	3.54336
chr1	5657	5666	1.77168
chr1	5666	5678	3.54336
chr1	5678	5699	1.77168
chr1	5699	5704	3.54336
chr1	5704	5737	1.77168
chr1	5737	5782	0.0
chr1	5782	5800	1.77168
chr1	5800	5845	0.0
chr1	5845	5874	1.77168
chr1	5874	6087	0.0
chr1	6087	6104	1.77168
chr1	6104	6125	3.54336
chr1	6125	6126	1.77168
chr1	6126	6127	3.54336
chr1	6127	6143	5.31504
chr1	6143	6147	3.54336
chr1	6147	6154	1.77168
chr1	6154	6414	0.0
chr1	6414	6452	3.54336
chr1	6452	6614	0.0
chr1	6614	6641	1.77168
chr1	6641	6724	0.0
chr1	6724	6762	1.77168
chr1	6762	6793	0.0
chr1	6793	6831	1.77168
chr1	6831	7003	0.0
chr1	7003	7029	1.77168
chr1	7029	7170	0.0
chr1	7170	7208	1.77168
chr1	7208	7268	0.0
chr1	7268	7293	1.77168
chr1	7293	7480	0.0
chr1	7480	7498	1.77168
chr1	7498	7721	0.0
chr1	7721	7744	3.54336
chr1	7744	7847	0.0
chr1	7847	7885	1.77168
chr1	7885	7990	0.0
chr1	7990	7991	1.77168
chr1	7991	8028	3.54336
chr1	8028	8029	1.77168
chr1	8029	8225	0.0
chr1	8225	8263	1.77168
chr1	8263	8305	0.0
chr1	8305	8342	1.77168
chr1	8342	8368	0.0
chr1	8368	8387	1.77168
chr1	8387	8395	3.54336
chr1	8395	8404	5.31504
chr1	8404	8425	3.54336
chr1	8425	8432	1.77168
chr1	8432	8579	0.0
chr1	8579	8604	1.77168
chr1	8604	8612	3.54336
chr1	8612	8641	1.77168
chr1	8641	8653	0.0
chr1	8653	8678	1.77168
chr1	8678	8690	0.0
chr1	8690	8728	1.77168
chr1	8728	8852	0.0
chr1	8852	8882	1.77168
chr1	8882	8924	0.0
chr1	8924	8956	1.77168
chr1	8956	8980	0.0
chr1	8980	9000	1.77168
chr1	9000	9001	0.0
chr1	9001	9003	1.77168
chr1	9003	9022	3.54336
chr1	9022	9041	1.77168
chr1	9041	9150	0.0
chr1	9150	9182	1.77168
chr1	9182	9260	0.0
chr1	9260	9298	1.77168
chr1	9298	9783	0.0
chr1	9783	9803	1.77168
chr1	9803	9859	0.0
chr1	9859	9881	3.54336
chr1	9881	9914	0.0
chr1	9914	9951	1.77168
chr1	9951	9984	0.0
chr1	9984	10004	1.77168
chr1	10004	10146	0.0
chr1	10146	10174	1.77168
chr1	10174	10184	3.54336
chr1	10184	10199	1.77168
chr1	10199	10483	0.0
chr1	10483	10485	1.77168
chr1	10485	10513	3.54336
chr1	10513	10612	0.0
chr1	10612	10620	1.77168
chr1	10620	10640	3.54336
chr1	10640	10647	1.77168
chr1	10647	10692	0.0
chr1	10692	10730	1.77168
chr1	10730	10748	0.0
chr1	10748	10785	1.77168
chr1	10785	10848	0.0
chr1	10848	10885	1.77168
chr1	10885	11163	0.0
chr1	11163	11176	1.77168
chr1	11176	11177	5.31504
chr1	11177	11199	7.08672
chr1	11199	11206	5.31504
chr1	11206	11214	3.54336
chr1	11214	11365	0.0
chr1	11365	11403	1.77168
chr1	11403	11475	0.0
chr1	11475	11496	1.77168
chr1	11496	11547	0.0
chr1	11547	11584	1.77168
chr1	11584	11733	0.0
chr1	11733	11735	1.77168
chr1	11735	11761	3.54336
chr1	11761	11764	1.77168
chr1	11764	11793	0.0
chr1	11793	11823	1.77168
chr1	11823	11865	0.0
chr1	11865	11890	1.77168
chr1	11890	11900	3.54336
chr1	11900	11908	1.77168
chr1	11908	11922	3.54336
chr1	11922	11927	5.31504
chr1	11927	11946	3.54336
chr1	11946	11960	1.77168
chr1	11960	12007	0.0
chr1	12007	12045	1.77168
chr1	12045	12050	0.0
chr1	12050	12078	1.77168
chr1	12078	12130	0.0
chr1	12130	12142	1.77168
chr1	12142	12149	3.54336
chr1	12149	12167	1.77168
chr1	12167	12289	0.0
chr1	12289	12319	1.77168
chr1	12319	12371	0.0
chr1	12371	12399	1.77168
chr1	12399	12432	0.0
chr1	12432	12441	1.77168
chr1	12441	12453	3.54336
chr1	12453	12469	1.77168
chr1	12469	12510	0.0
chr1	12510	12543	1.77168
chr1	12543	12546	3.54336
chr1	12546	12575	1.77168
chr1	12575	12607	0.0
chr1	12607	12611	1.77168
chr1	12611	12613	5.31504
chr1	12613	12614	7.08672
chr1	12614	12620	8.8584
chr1	12620	12626	10.6301
chr1	12626	12636	15.9451
chr1	12636	12637	17.7168
chr1	12637	12639	15.9451
chr1	12639	12640	17.7168
chr1	12640	12642	19.4885
chr1	12642	12646	21.2602
chr1	12646	12648	15.9451
chr1	12648	12649	10.6301
chr1	12649	12651	15.9451
chr1	12651	12658	14.1734
chr1	12658	12674	12.4018
chr1	12674	12676	10.6301
chr1	12676	12680	8.8584
chr1	12680	12682	7.08672
chr1	12682	12687	5.31504
chr1	12687	12705	0.0
chr1	12705	12727	1.77168
chr1	12727	12743	5.31504
chr1	12743	12751	3.54336
chr1	12751	12755	5.31504
chr1	12755	12763	3.54336
chr1	12763	12783	1.77168
chr1	12783	12801	3.54336
chr1	12801	12813	5.31504
chr1	12813	12821	3.54336
chr1	12821	12825	1.77168
chr1	12825	12837	0.0
chr1	12837	12845	1.77168
chr1	12845	12854	3.54336
chr1	12854	12856	5.31504
chr1	12856	12868	3.54336
chr1	12868	12872	7.08672
chr1	12872	12886	5.31504
chr1	12886	12889	8.8584
chr1	12889	12906	7.08672
chr1	12906	12925	0.0
chr1	12925	12944	1.77168
chr1	12944	12975	0.0
chr1	12975	12996	1.77168
chr1	12996	13007	3.54336
chr1	13007	13019	1.77168
chr1	13019	13042	0.0
chr1	13042	13067	1.77168
chr1	13067	13323	0.0
chr1	13323	13345	1.77168
chr1	13345	13354	3.54336
chr1	13354	13356	1.77168
chr1	13356	13359	3.54336
chr1	13359	13374	5.31504
chr1	13374	13383	7.08672
chr1	13383	13387	5.31504
chr1	13387	13392	3.54336
chr1	13392	13394	1.77168
chr1	13394	13474	0.0
chr1	13474	13493	1.77168
chr1	13493	13497	3.54336
chr1	13497	13512	1.77168
chr1	13512	13574	0.0
chr1	13574	13611	1.77168
chr1	13611	13623	0.0
chr1	13623	13661	1.77168
chr1	13661	13804	0.0
chr1	13804	13818	1.77168
chr1	13818	13842	7.08672
chr1	13842	13856	5.31504
chr1	13856	14027	0.0
chr1	14027	14054	1.77168
chr1	14054	14158	0.0
chr1	14158	14165	1.77168
chr1	14165	14190	3.54336
chr1	14190	14193	1.77168
chr1	14193	14325	0.0
chr1	14325	14343	1.77168
chr1	14343	14347	3.54336
chr1	14347	14348	5.31504
chr1	14348	14369	3.54336
chr1	14369	14374	1.77168
chr1	14374	14461	0.0
chr1	14461	14486	1.77168
chr1	14486	14581	0.0
chr1	14581	14598	1.77168
chr1	14598	14609	3.54336
chr1	14609	14618	1.77168
chr1	14618	14989	0.0
chr1	14989	15009	1.77168
chr1	15009	15090	0.0
chr1	15090	15100	1.77168
chr1	15100	15124	3.54336
chr1	15124	15138	1.77168
chr1	15138	15141	0.0
chr1	15141	15150	1.77168
chr1	15150	15168	3.54336
chr1	15168	15169	1.77168
chr1	15169	15562	0.0
chr1	15562	15581	1.77168
chr1	15581	15650	0.0
chr1	15650	15683	1.77168
chr1	15683	15812	0.0
chr1	15812	15846	1.77168
chr1	15846	16291	0.0
chr1	16291	16311	1.77168
chr1	16311	16409	0.0
chr1	16409	16441	1.77168
chr1	16441	16522	0.0
chr1	16522	16548	1.77168
chr1	16548	16560	5.31504
chr1	16560	16570	3.54336
chr1	16570	16586	5.31504
chr1	16586	16593	1.77168
chr1	16593	16663	0.0
chr1	16663	16684	1.77168
chr1	16684	16693	0.0
chr1	16693	16730	1.77168
chr1	16730	16869	0.0
chr1	16869	16907	1.77168
chr1	16907	17157	0.0
chr1	17157	17191	1.77168
chr1	17191	17361	0.0
chr1	17361	17379	1.77168
chr1	17379	17498	0.0
chr1	17498	17501	1.77168
chr1	17501	17536	3.54336
chr1	17536	17538	1.77168
chr1	17538	17554	0.0
chr1	17554	17581	1.77168
chr1	17581	17729	0.0
chr1	17729	17731	1.77168
chr1	17731	17733	3.54336
chr1	17733	17767	5.31504
chr1	17767	17768	3.54336
chr1	17768	17771	1.77168
chr1	17771	17886	0.0
chr1	17886	17906	1.77168
chr1	17906	17909	3.54336
chr1	17909	17941	1.77168
chr1	17941	17943	3.54336
chr1	17943	17963	1.77168
chr1	17963	18037	0.0
chr1	18037	18069	1.77168
chr1	18069	18083	0.0
chr1	18083	18121	1.77168
chr1	18121	18184	0.0
chr1	18184	18220	1.77168
chr1	18220	18351	0.0
chr1	18351	18352	1.77168
chr1	18352	18371	3.54336
chr1	18371	18389	1.77168
chr1	18389	18445	0.0
chr1	18445	18470	3.54336
chr1	18470	18482	1.77168
chr1	18482	18561	0.0
chr1	18561	18584	1.77168
chr1	18584	18715	0.0
chr1	18715	18738	1.77168
chr1	18738	18745	3.54336
chr1	18745	18763	1.77168
chr1	18763	18835	0.0
chr1	18835	18837	1.77168
chr1	18837	18838	3.54336
chr1	18838	18852	5.31504
chr1	18852	18873	7.08672
chr1	18873	18874	5.31504
chr1	18874	18877	3.54336
chr1	18877	19130	0.0
chr1	19130	19154	3.54336
chr1	19154	19230	0.0
chr1	19230	19251	1.77168
chr1	19251	19280	0.0
