# Supplementary material for: Structural modularity of the XIST ribonucleoprotein complex
Source: Nat Commun. 2020 Dec 2;11:6163. doi: 10.1038/s41467-020-20040-3 (PMC7710737; doi:10.1038/s41467-020-20040-3)
Supplement: Supplementary file 6 — Source Data [file 41467_2020_20040_MOESM6_ESM.zip › sourcedata/fig2efgi/K562_RBM27_1_neg_XIST_1_hsXIST.bedgraph]

chr1	0	47	0.0
chr1	47	53	0.47938
chr1	53	71	0.958761
chr1	71	80	1.43814
chr1	80	95	0.958761
chr1	95	101	1.43814
chr1	101	104	0.958761
chr1	104	116	1.43814
chr1	116	127	1.91752
chr1	127	138	1.43814
chr1	138	143	0.958761
chr1	143	147	0.47938
chr1	147	216	0.0
chr1	216	241	0.47938
chr1	241	264	0.0
chr1	264	294	0.47938
chr1	294	306	0.958761
chr1	306	312	0.47938
chr1	312	323	0.958761
chr1	323	325	1.43814
chr1	325	337	2.87628
chr1	337	340	2.3969
chr1	340	341	2.87628
chr1	341	349	3.35566
chr1	349	355	3.83504
chr1	355	356	3.35566
chr1	356	357	2.87628
chr1	357	365	2.3969
chr1	365	368	1.43814
chr1	368	376	0.958761
chr1	376	392	0.47938
chr1	392	484	0.0
chr1	484	510	0.47938
chr1	510	511	0.958761
chr1	511	525	1.43814
chr1	525	552	0.958761
chr1	552	554	0.47938
chr1	554	602	0.0
chr1	602	603	0.47938
chr1	603	604	0.958761
chr1	604	606	1.43814
chr1	606	630	1.91752
chr1	630	632	1.43814
chr1	632	646	0.958761
chr1	646	649	0.47938
chr1	649	651	0.0
chr1	651	656	0.47938
chr1	656	657	0.958761
chr1	657	689	1.43814
chr1	689	699	0.958761
chr1	699	700	0.47938
chr1	700	740	0.0
chr1	740	743	1.43814
chr1	743	764	1.91752
chr1	764	776	1.43814
chr1	776	781	0.958761
chr1	781	783	1.43814
chr1	783	784	0.958761
chr1	784	787	1.43814
chr1	787	794	1.91752
chr1	794	797	2.3969
chr1	797	803	2.87628
chr1	803	804	3.35566
chr1	804	805	3.83504
chr1	805	811	4.31442
chr1	811	816	4.7938
chr1	816	820	4.31442
chr1	820	822	3.83504
chr1	822	826	4.31442
chr1	826	832	3.83504
chr1	832	837	4.31442
chr1	837	838	3.83504
chr1	838	842	3.35566
chr1	842	845	3.83504
chr1	845	846	3.35566
chr1	846	856	2.87628
chr1	856	859	3.35566
chr1	859	864	4.31442
chr1	864	865	4.7938
chr1	865	867	4.31442
chr1	867	869	3.35566
chr1	869	874	4.31442
chr1	874	884	3.83504
chr1	884	886	3.35566
chr1	886	891	2.87628
chr1	891	896	2.3969
chr1	896	899	1.91752
chr1	899	907	1.43814
chr1	907	908	0.958761
chr1	908	913	0.0
chr1	913	937	0.958761
chr1	937	954	1.43814
chr1	954	972	0.47938
chr1	972	980	0.958761
chr1	980	1008	0.47938
chr1	1008	1016	0.958761
chr1	1016	1050	0.47938
chr1	1050	1079	0.0
chr1	1079	1081	0.47938
chr1	1081	1109	0.958761
chr1	1109	1110	0.47938
chr1	1110	1122	0.958761
chr1	1122	1132	0.47938
chr1	1132	1139	0.958761
chr1	1139	1152	0.47938
chr1	1152	1165	0.958761
chr1	1165	1180	1.43814
chr1	1180	1185	1.91752
chr1	1185	1195	2.3969
chr1	1195	1202	1.91752
chr1	1202	1206	1.43814
chr1	1206	1216	0.958761
chr1	1216	1228	0.47938
chr1	1228	1251	0.0
chr1	1251	1266	0.47938
chr1	1266	1275	0.958761
chr1	1275	1287	1.43814
chr1	1287	1295	0.958761
chr1	1295	1309	1.43814
chr1	1309	1317	0.958761
chr1	1317	1323	0.47938
chr1	1323	1324	0.958761
chr1	1324	1330	1.43814
chr1	1330	1333	1.91752
chr1	1333	1338	2.87628
chr1	1338	1339	2.3969
chr1	1339	1341	2.87628
chr1	1341	1343	3.35566
chr1	1343	1349	3.83504
chr1	1349	1354	4.31442
chr1	1354	1360	4.7938
chr1	1360	1366	5.27318
chr1	1366	1371	4.31442
chr1	1371	1372	3.83504
chr1	1372	1374	3.35566
chr1	1374	1376	3.83504
chr1	1376	1383	2.87628
chr1	1383	1387	2.3969
chr1	1387	1391	1.91752
chr1	1391	1396	1.43814
chr1	1396	1402	0.958761
chr1	1402	1417	0.47938
chr1	1417	1496	0.0
chr1	1496	1509	0.47938
chr1	1509	1535	0.958761
chr1	1535	1538	1.91752
chr1	1538	1540	1.43814
chr1	1540	1552	1.91752
chr1	1552	1554	1.43814
chr1	1554	1571	1.91752
chr1	1571	1576	1.43814
chr1	1576	1577	1.91752
chr1	1577	1579	0.958761
chr1	1579	1581	1.43814
chr1	1581	1588	1.91752
chr1	1588	1596	2.3969
chr1	1596	1618	1.91752
chr1	1618	1622	1.43814
chr1	1622	1623	0.958761
chr1	1623	1628	0.47938
chr1	1628	1640	0.0
chr1	1640	1675	0.47938
chr1	1675	1683	0.958761
chr1	1683	1687	0.47938
chr1	1687	1714	0.958761
chr1	1714	1718	0.47938
chr1	1718	1720	0.0
chr1	1720	1749	0.958761
chr1	1749	1759	1.43814
chr1	1759	1761	1.91752
chr1	1761	1762	1.43814
chr1	1762	1783	0.958761
chr1	1783	1792	1.43814
chr1	1792	1797	0.958761
chr1	1797	1811	1.43814
chr1	1811	1824	1.91752
chr1	1824	1826	1.43814
chr1	1826	1832	0.958761
chr1	1832	1854	0.47938
chr1	1854	1858	0.0
chr1	1858	1868	0.47938
chr1	1868	1869	0.958761
chr1	1869	1875	1.43814
chr1	1875	1890	1.91752
chr1	1890	1895	2.3969
chr1	1895	1902	2.87628
chr1	1902	1908	2.3969
chr1	1908	1910	2.87628
chr1	1910	1912	2.3969
chr1	1912	1919	1.91752
chr1	1919	1920	1.43814
chr1	1920	1925	1.91752
chr1	1925	1928	2.3969
chr1	1928	1933	2.87628
chr1	1933	1937	2.3969
chr1	1937	1940	1.91752
chr1	1940	1949	2.3969
chr1	1949	1950	1.91752
chr1	1950	1959	1.43814
chr1	1959	1965	0.958761
chr1	1965	1977	0.47938
chr1	1977	2098	0.0
chr1	2098	2127	0.47938
chr1	2127	2141	0.958761
chr1	2141	2169	0.47938
chr1	2169	2278	0.0
chr1	2278	2300	0.47938
chr1	2300	2303	0.958761
chr1	2303	2321	1.43814
chr1	2321	2343	0.958761
chr1	2343	2344	0.47938
chr1	2344	2357	0.0
chr1	2357	2400	0.47938
chr1	2400	2413	0.0
chr1	2413	2440	0.47938
chr1	2440	2456	0.958761
chr1	2456	2480	0.47938
chr1	2480	2512	0.0
chr1	2512	2537	0.47938
chr1	2537	2538	0.0
chr1	2538	2542	0.958761
chr1	2542	2556	1.43814
chr1	2556	2570	0.958761
chr1	2570	2581	1.43814
chr1	2581	2584	0.958761
chr1	2584	2595	0.47938
chr1	2595	2613	0.958761
chr1	2613	2614	1.43814
chr1	2614	2637	0.958761
chr1	2637	2652	0.47938
chr1	2652	2671	0.0
chr1	2671	2695	0.47938
chr1	2695	2713	0.958761
chr1	2713	2738	0.47938
chr1	2738	2775	0.0
chr1	2775	2818	0.47938
chr1	2818	2913	0.0
chr1	2913	2935	0.47938
chr1	2935	2949	0.958761
chr1	2949	2956	1.43814
chr1	2956	2962	0.958761
chr1	2962	2975	1.43814
chr1	2975	2976	0.958761
chr1	2976	2977	1.43814
chr1	2977	2978	0.958761
chr1	2978	3004	1.43814
chr1	3004	3010	0.958761
chr1	3010	3019	1.43814
chr1	3019	3021	0.958761
chr1	3021	3047	0.47938
chr1	3047	3080	0.0
chr1	3080	3086	0.47938
chr1	3086	3097	0.958761
chr1	3097	3122	1.43814
chr1	3122	3129	0.958761
chr1	3129	3134	0.47938
chr1	3134	3139	0.958761
chr1	3139	3177	0.47938
chr1	3177	3216	0.0
chr1	3216	3236	0.47938
chr1	3236	3239	1.43814
chr1	3239	3260	1.91752
chr1	3260	3269	1.43814
chr1	3269	3274	1.91752
chr1	3274	3278	1.43814
chr1	3278	3280	0.958761
chr1	3280	3282	1.43814
chr1	3282	3312	0.958761
chr1	3312	3318	0.0
chr1	3318	3338	0.47938
chr1	3338	3358	0.958761
chr1	3358	3360	0.47938
chr1	3360	3380	0.958761
chr1	3380	3391	0.47938
chr1	3391	3403	0.958761
chr1	3403	3434	0.47938
chr1	3434	3609	0.0
chr1	3609	3624	0.47938
chr1	3624	3650	0.958761
chr1	3650	3651	0.47938
chr1	3651	3674	0.0
chr1	3674	3683	0.958761
chr1	3683	3690	1.43814
chr1	3690	3698	1.91752
chr1	3698	3701	2.3969
chr1	3701	3711	1.91752
chr1	3711	3715	2.3969
chr1	3715	3717	1.91752
chr1	3717	3725	1.43814
chr1	3725	3734	0.958761
chr1	3734	3737	1.43814
chr1	3737	3740	1.91752
chr1	3740	3741	1.43814
chr1	3741	3762	0.958761
chr1	3762	3765	1.43814
chr1	3765	3777	1.91752
chr1	3777	3779	1.43814
chr1	3779	3805	0.958761
chr1	3805	3808	0.47938
chr1	3808	3812	0.0
chr1	3812	3819	0.47938
chr1	3819	3854	0.958761
chr1	3854	3856	0.47938
chr1	3856	3860	0.0
chr1	3860	3886	0.47938
chr1	3886	3894	0.958761
chr1	3894	3903	1.43814
chr1	3903	3908	0.958761
chr1	3908	3915	1.43814
chr1	3915	3920	1.91752
chr1	3920	3924	2.3969
chr1	3924	3928	2.87628
chr1	3928	3932	2.3969
chr1	3932	3934	2.87628
chr1	3934	3935	3.35566
chr1	3935	3951	2.87628
chr1	3951	3952	2.3969
chr1	3952	3958	2.87628
chr1	3958	3959	3.35566
chr1	3959	3967	2.87628
chr1	3967	3971	2.3969
chr1	3971	3977	1.91752
chr1	3977	3985	1.43814
chr1	3985	3990	1.91752
chr1	3990	3998	0.958761
chr1	3998	4009	1.43814
chr1	4009	4016	1.91752
chr1	4016	4017	1.43814
chr1	4017	4022	1.91752
chr1	4022	4028	2.3969
chr1	4028	4040	1.91752
chr1	4040	4050	1.43814
chr1	4050	4058	0.958761
chr1	4058	4060	1.43814
chr1	4060	4065	0.958761
chr1	4065	4066	0.47938
chr1	4066	4072	0.958761
chr1	4072	4091	1.43814
chr1	4091	4100	1.91752
chr1	4100	4109	1.43814
chr1	4109	4115	0.958761
chr1	4115	4119	0.47938
chr1	4119	4130	0.958761
chr1	4130	4134	1.43814
chr1	4134	4141	0.958761
chr1	4141	4150	1.43814
chr1	4150	4156	0.958761
chr1	4156	4173	1.43814
chr1	4173	4180	0.958761
chr1	4180	4199	0.47938
chr1	4199	4209	0.0
chr1	4209	4250	0.47938
chr1	4250	4251	0.958761
chr1	4251	4279	0.47938
chr1	4279	4290	0.0
chr1	4290	4309	0.47938
chr1	4309	4317	0.958761
chr1	4317	4331	1.43814
chr1	4331	4332	0.958761
chr1	4332	4367	0.47938
chr1	4367	4381	0.958761
chr1	4381	4385	1.43814
chr1	4385	4402	1.91752
chr1	4402	4404	1.43814
chr1	4404	4423	0.958761
chr1	4423	4429	0.47938
chr1	4429	4453	0.0
chr1	4453	4470	0.47938
chr1	4470	4475	0.958761
chr1	4475	4496	1.43814
chr1	4496	4513	0.958761
chr1	4513	4518	0.47938
chr1	4518	4545	0.0
chr1	4545	4563	0.47938
chr1	4563	4588	0.958761
chr1	4588	4589	0.47938
chr1	4589	4590	0.958761
chr1	4590	4604	1.43814
chr1	4604	4625	0.958761
chr1	4625	4632	1.43814
chr1	4632	4633	0.958761
chr1	4633	4655	0.47938
chr1	4655	4670	0.0
chr1	4670	4681	0.47938
chr1	4681	4695	0.958761
chr1	4695	4703	1.43814
chr1	4703	4713	1.91752
chr1	4713	4724	1.43814
chr1	4724	4739	0.958761
chr1	4739	4746	0.47938
chr1	4746	4763	0.0
chr1	4763	4804	0.47938
chr1	4804	4824	0.0
chr1	4824	4849	0.47938
chr1	4849	4866	0.958761
chr1	4866	4892	0.47938
chr1	4892	4970	0.0
chr1	4970	5013	0.47938
chr1	5013	5045	0.0
chr1	5045	5067	0.47938
chr1	5067	5141	0.0
chr1	5141	5161	0.47938
chr1	5161	5184	0.958761
chr1	5184	5190	0.47938
chr1	5190	5196	0.0
chr1	5196	5205	0.47938
chr1	5205	5214	0.958761
chr1	5214	5217	1.43814
chr1	5217	5229	1.91752
chr1	5229	5235	2.3969
chr1	5235	5248	1.91752
chr1	5248	5251	1.43814
chr1	5251	5260	0.958761
chr1	5260	5272	0.47938
chr1	5272	5274	0.0
chr1	5274	5317	0.47938
chr1	5317	5343	0.0
chr1	5343	5353	0.47938
chr1	5353	5381	0.958761
chr1	5381	5386	1.43814
chr1	5386	5391	0.958761
chr1	5391	5396	1.43814
chr1	5396	5422	0.958761
chr1	5422	5432	0.47938
chr1	5432	5456	0.0
chr1	5456	5471	0.47938
chr1	5471	5487	0.958761
chr1	5487	5497	1.43814
chr1	5497	5503	1.91752
chr1	5503	5504	1.43814
chr1	5504	5528	1.91752
chr1	5528	5538	1.43814
chr1	5538	5547	0.47938
chr1	5547	5596	0.0
chr1	5596	5600	0.958761
chr1	5600	5635	1.43814
chr1	5635	5636	1.91752
chr1	5636	5639	1.43814
chr1	5639	5640	0.958761
chr1	5640	5643	0.47938
chr1	5643	5678	0.958761
chr1	5678	5686	0.47938
chr1	5686	5688	0.0
chr1	5688	5712	0.47938
chr1	5712	5722	1.43814
chr1	5722	5731	1.91752
chr1	5731	5734	1.43814
chr1	5734	5749	1.91752
chr1	5749	5754	1.43814
chr1	5754	5755	0.958761
chr1	5755	5767	0.47938
chr1	5767	5776	0.958761
chr1	5776	5788	0.47938
chr1	5788	5797	0.958761
chr1	5797	5805	1.43814
chr1	5805	5818	0.958761
chr1	5818	5831	0.47938
chr1	5831	5833	0.958761
chr1	5833	5840	1.43814
chr1	5840	5858	0.958761
chr1	5858	5876	0.47938
chr1	5876	5884	0.0
chr1	5884	5895	0.47938
chr1	5895	5899	0.958761
chr1	5899	5902	1.43814
chr1	5902	5921	1.91752
chr1	5921	5924	1.43814
chr1	5924	5938	1.91752
chr1	5938	5941	1.43814
chr1	5941	5944	0.958761
chr1	5944	5949	0.47938
chr1	5949	5965	0.958761
chr1	5965	5966	0.47938
chr1	5966	5979	0.958761
chr1	5979	5987	0.47938
chr1	5987	6003	0.958761
chr1	6003	6008	1.43814
chr1	6008	6009	1.91752
chr1	6009	6016	1.43814
chr1	6016	6030	1.91752
chr1	6030	6046	1.43814
chr1	6046	6051	0.958761
chr1	6051	6058	0.47938
chr1	6058	6068	0.0
chr1	6068	6075	0.47938
chr1	6075	6078	0.958761
chr1	6078	6079	1.91752
chr1	6079	6095	2.3969
chr1	6095	6112	1.91752
chr1	6112	6117	1.43814
chr1	6117	6121	0.958761
chr1	6121	6125	0.0
chr1	6125	6130	0.47938
chr1	6130	6142	0.958761
chr1	6142	6186	0.0
chr1	6186	6192	0.47938
chr1	6192	6202	0.958761
chr1	6202	6229	1.43814
chr1	6229	6234	0.958761
chr1	6234	6235	1.43814
chr1	6235	6244	0.958761
chr1	6244	6266	0.47938
chr1	6266	6326	0.0
chr1	6326	6335	0.47938
chr1	6335	6369	0.958761
chr1	6369	6370	0.47938
chr1	6370	6376	0.958761
chr1	6376	6406	0.47938
chr1	6406	6434	0.0
chr1	6434	6477	0.47938
chr1	6477	6535	0.0
chr1	6535	6552	0.47938
chr1	6552	6565	0.958761
chr1	6565	6574	0.47938
chr1	6574	6591	0.0
chr1	6591	6634	0.47938
chr1	6634	6641	0.0
chr1	6641	6666	0.47938
chr1	6666	6683	0.958761
chr1	6683	6684	1.43814
chr1	6684	6707	0.958761
chr1	6707	6716	0.47938
chr1	6716	6727	1.43814
chr1	6727	6736	0.958761
chr1	6736	6737	0.47938
chr1	6737	6774	0.0
chr1	6774	6816	0.47938
chr1	6816	6823	0.0
chr1	6823	6865	0.47938
chr1	6865	6963	0.0
chr1	6963	6967	0.47938
chr1	6967	6971	0.958761
chr1	6971	6985	1.43814
chr1	6985	7004	1.91752
chr1	7004	7009	1.43814
chr1	7009	7012	0.958761
chr1	7012	7028	0.47938
chr1	7028	7073	0.0
chr1	7073	7101	0.47938
chr1	7101	7110	0.958761
chr1	7110	7120	0.47938
chr1	7120	7128	0.958761
chr1	7128	7163	0.47938
chr1	7163	7198	0.0
chr1	7198	7237	0.47938
chr1	7237	7241	0.958761
chr1	7241	7242	0.47938
chr1	7242	7247	0.958761
chr1	7247	7254	1.43814
chr1	7254	7257	1.91752
chr1	7257	7279	2.3969
chr1	7279	7285	1.91752
chr1	7285	7297	1.43814
chr1	7297	7299	0.958761
chr1	7299	7315	0.47938
chr1	7315	7316	0.958761
chr1	7316	7331	1.43814
chr1	7331	7334	0.958761
chr1	7334	7335	1.43814
chr1	7335	7337	1.91752
chr1	7337	7358	2.3969
chr1	7358	7359	1.91752
chr1	7359	7373	1.43814
chr1	7373	7376	1.91752
chr1	7376	7377	0.958761
chr1	7377	7416	0.47938
chr1	7416	7448	0.0
chr1	7448	7479	0.47938
chr1	7479	7488	0.958761
chr1	7488	7491	1.43814
chr1	7491	7522	0.958761
chr1	7522	7531	0.47938
chr1	7531	7536	0.0
chr1	7536	7568	0.47938
chr1	7568	7575	0.958761
chr1	7575	7586	0.47938
chr1	7586	7611	0.958761
chr1	7611	7612	0.47938
chr1	7612	7629	0.958761
chr1	7629	7655	0.47938
chr1	7655	7766	0.0
chr1	7766	7779	0.958761
chr1	7779	7795	1.91752
chr1	7795	7802	2.3969
chr1	7802	7808	2.87628
chr1	7808	7817	2.3969
chr1	7817	7822	2.87628
chr1	7822	7832	1.91752
chr1	7832	7834	2.3969
chr1	7834	7835	2.87628
chr1	7835	7837	3.35566
chr1	7837	7844	2.87628
chr1	7844	7851	2.3969
chr1	7851	7857	1.91752
chr1	7857	7859	2.3969
chr1	7859	7864	1.91752
chr1	7864	7869	1.43814
chr1	7869	7874	0.958761
chr1	7874	7877	0.47938
chr1	7877	7898	0.958761
chr1	7898	7899	0.47938
chr1	7899	7905	0.958761
chr1	7905	7920	1.43814
chr1	7920	7930	0.958761
chr1	7930	7932	1.43814
chr1	7932	7948	0.958761
chr1	7948	7973	0.47938
chr1	7973	7991	0.0
chr1	7991	7993	0.47938
chr1	7993	8026	0.958761
chr1	8026	8034	0.47938
chr1	8034	8053	0.0
chr1	8053	8054	0.47938
chr1	8054	8060	0.958761
chr1	8060	8074	1.43814
chr1	8074	8079	1.91752
chr1	8079	8096	2.3969
chr1	8096	8097	1.91752
chr1	8097	8103	1.43814
chr1	8103	8111	0.958761
chr1	8111	8128	0.0
chr1	8128	8129	0.47938
chr1	8129	8139	0.958761
chr1	8139	8140	1.43814
chr1	8140	8150	2.3969
chr1	8150	8165	2.87628
chr1	8165	8171	2.3969
chr1	8171	8172	2.87628
chr1	8172	8182	3.35566
chr1	8182	8184	2.87628
chr1	8184	8194	2.3969
chr1	8194	8197	1.91752
chr1	8197	8213	2.3969
chr1	8213	8215	1.43814
chr1	8215	8226	0.47938
chr1	8226	8240	0.958761
chr1	8240	8269	0.47938
chr1	8269	8286	0.0
chr1	8286	8292	0.47938
chr1	8292	8314	0.958761
chr1	8314	8322	1.43814
chr1	8322	8329	0.958761
chr1	8329	8347	0.47938
chr1	8347	8363	0.0
chr1	8363	8371	0.47938
chr1	8371	8384	0.958761
chr1	8384	8414	0.47938
chr1	8414	8422	0.0
chr1	8422	8465	0.47938
chr1	8465	8525	0.0
chr1	8525	8541	0.47938
chr1	8541	8545	0.958761
chr1	8545	8557	1.43814
chr1	8557	8558	1.91752
chr1	8558	8568	2.3969
chr1	8568	8583	1.91752
chr1	8583	8584	1.43814
chr1	8584	8600	0.958761
chr1	8600	8601	0.47938
chr1	8601	8609	0.0
chr1	8609	8627	0.47938
chr1	8627	8629	0.958761
chr1	8629	8636	1.43814
chr1	8636	8652	1.91752
chr1	8652	8666	1.43814
chr1	8666	8670	1.91752
chr1	8670	8672	1.43814
chr1	8672	8679	0.958761
chr1	8679	8691	0.47938
chr1	8691	8701	0.958761
chr1	8701	8704	0.47938
chr1	8704	8727	0.958761
chr1	8727	8734	1.43814
chr1	8734	8746	0.958761
chr1	8746	8749	0.47938
chr1	8749	8764	1.43814
chr1	8764	8776	0.958761
chr1	8776	8781	1.43814
chr1	8781	8792	2.3969
chr1	8792	8793	1.43814
chr1	8793	8810	1.91752
chr1	8810	8815	1.43814
chr1	8815	8816	0.958761
chr1	8816	8820	0.47938
chr1	8820	8836	0.0
chr1	8836	8857	0.958761
chr1	8857	8875	1.43814
chr1	8875	8879	1.91752
chr1	8879	8900	0.958761
chr1	8900	8922	0.0
chr1	8922	8952	0.47938
chr1	8952	8964	0.958761
chr1	8964	8995	0.47938
chr1	8995	9010	0.0
chr1	9010	9014	0.958761
chr1	9014	9021	1.43814
chr1	9021	9033	1.91752
chr1	9033	9037	2.3969
chr1	9037	9044	2.87628
chr1	9044	9053	3.35566
chr1	9053	9057	2.3969
chr1	9057	9063	1.91752
chr1	9063	9067	1.43814
chr1	9067	9069	1.91752
chr1	9069	9076	2.3969
chr1	9076	9080	1.91752
chr1	9080	9087	1.43814
chr1	9087	9089	0.958761
chr1	9089	9110	1.43814
chr1	9110	9112	0.958761
chr1	9112	9122	0.47938
chr1	9122	9131	0.958761
chr1	9131	9153	0.47938
chr1	9153	9176	0.0
chr1	9176	9219	0.47938
chr1	9219	9274	0.0
chr1	9274	9297	0.47938
chr1	9297	9301	0.958761
chr1	9301	9317	1.43814
chr1	9317	9331	0.958761
chr1	9331	9339	1.43814
chr1	9339	9344	0.958761
chr1	9344	9349	0.47938
chr1	9349	9373	0.958761
chr1	9373	9375	0.47938
chr1	9375	9381	0.958761
chr1	9381	9404	0.47938
chr1	9404	9427	0.0
chr1	9427	9440	0.47938
chr1	9440	9470	0.958761
chr1	9470	9480	0.47938
chr1	9480	9485	0.0
chr1	9485	9504	0.47938
chr1	9504	9508	0.958761
chr1	9508	9512	1.43814
chr1	9512	9528	1.91752
chr1	9528	9547	1.43814
chr1	9547	9549	0.958761
chr1	9549	9554	0.47938
chr1	9554	9598	0.0
chr1	9598	9629	0.47938
chr1	9629	9640	0.958761
chr1	9640	9671	0.47938
chr1	9671	9679	0.0
chr1	9679	9684	0.47938
chr1	9684	9700	0.958761
chr1	9700	9714	1.43814
chr1	9714	9721	1.91752
chr1	9721	9723	1.43814
chr1	9723	9730	0.958761
chr1	9730	9733	1.43814
chr1	9733	9734	1.91752
chr1	9734	9741	0.958761
chr1	9741	9763	1.43814
chr1	9763	9767	0.958761
chr1	9767	9776	1.43814
chr1	9776	9783	0.958761
chr1	9783	9810	0.47938
chr1	9810	9935	0.0
chr1	9935	9947	0.47938
chr1	9947	9955	0.958761
chr1	9955	9956	2.3969
chr1	9956	9974	2.87628
chr1	9974	9978	3.35566
chr1	9978	9990	2.87628
chr1	9990	9997	2.3969
chr1	9997	10012	0.47938
chr1	10012	10016	0.958761
chr1	10016	10041	0.47938
chr1	10041	10048	0.958761
chr1	10048	10055	1.43814
chr1	10055	10060	0.958761
chr1	10060	10076	1.43814
chr1	10076	10085	1.91752
chr1	10085	10091	1.43814
chr1	10091	10098	0.958761
chr1	10098	10117	0.47938
chr1	10117	10147	0.0
chr1	10147	10157	0.958761
chr1	10157	10160	1.43814
chr1	10160	10173	1.91752
chr1	10173	10174	2.3969
chr1	10174	10190	2.87628
chr1	10190	10199	1.91752
chr1	10199	10203	1.43814
chr1	10203	10205	0.958761
chr1	10205	10207	0.47938
chr1	10207	10220	0.0
chr1	10220	10257	0.47938
chr1	10257	10284	0.0
chr1	10284	10287	0.47938
chr1	10287	10302	0.958761
chr1	10302	10327	1.43814
chr1	10327	10328	0.958761
chr1	10328	10339	0.0
chr1	10339	10369	0.47938
chr1	10369	10382	0.958761
chr1	10382	10394	0.47938
chr1	10394	10400	0.958761
chr1	10400	10436	0.47938
chr1	10436	10488	0.0
chr1	10488	10518	0.47938
chr1	10518	10521	0.958761
chr1	10521	10530	1.43814
chr1	10530	10549	0.958761
chr1	10549	10555	1.43814
chr1	10555	10557	0.958761
chr1	10557	10582	0.47938
chr1	10582	10589	0.958761
chr1	10589	10592	1.43814
chr1	10592	10605	0.958761
chr1	10605	10615	1.43814
chr1	10615	10626	1.91752
chr1	10626	10631	1.43814
chr1	10631	10640	0.958761
chr1	10640	10658	0.47938
chr1	10658	10670	0.0
chr1	10670	10701	0.47938
chr1	10701	10704	0.958761
chr1	10704	10713	1.43814
chr1	10713	10721	0.958761
chr1	10721	10731	1.43814
chr1	10731	10744	0.958761
chr1	10744	10755	0.47938
chr1	10755	10759	0.958761
chr1	10759	10763	1.43814
chr1	10763	10765	0.958761
chr1	10765	10790	1.43814
chr1	10790	10798	1.91752
chr1	10798	10802	0.958761
chr1	10802	10813	0.47938
chr1	10813	10832	0.958761
chr1	10832	10836	0.47938
chr1	10836	10849	0.958761
chr1	10849	10856	1.43814
chr1	10856	10859	0.958761
chr1	10859	10888	1.43814
chr1	10888	10902	0.958761
chr1	10902	10911	0.47938
chr1	10911	11000	0.0
chr1	11000	11007	0.47938
chr1	11007	11012	0.958761
chr1	11012	11038	1.91752
chr1	11038	11043	2.3969
chr1	11043	11046	1.91752
chr1	11046	11050	1.43814
chr1	11050	11052	0.958761
chr1	11052	11075	0.47938
chr1	11075	11094	0.0
chr1	11094	11119	0.47938
chr1	11119	11135	0.958761
chr1	11135	11141	0.47938
chr1	11141	11143	0.958761
chr1	11143	11144	1.43814
chr1	11144	11162	1.91752
chr1	11162	11183	1.43814
chr1	11183	11185	0.958761
chr1	11185	11186	0.47938
chr1	11186	11284	0.0
chr1	11284	11314	0.47938
chr1	11314	11327	0.958761
chr1	11327	11344	0.47938
chr1	11344	11379	0.0
chr1	11379	11381	0.47938
chr1	11381	11385	0.958761
chr1	11385	11416	1.43814
chr1	11416	11421	0.958761
chr1	11421	11428	0.47938
chr1	11428	11449	0.0
chr1	11449	11491	0.47938
chr1	11491	11517	0.0
chr1	11517	11559	0.47938
chr1	11559	11575	0.0
chr1	11575	11602	0.47938
chr1	11602	11603	0.958761
chr1	11603	11614	1.43814
chr1	11614	11618	1.91752
chr1	11618	11639	1.43814
chr1	11639	11645	0.958761
chr1	11645	11657	0.47938
chr1	11657	11660	0.0
chr1	11660	11689	0.47938
chr1	11689	11703	0.958761
chr1	11703	11732	0.47938
chr1	11732	11791	0.0
chr1	11791	11820	0.47938
chr1	11820	11821	0.958761
chr1	11821	11855	0.47938
chr1	11855	11862	0.958761
chr1	11862	11898	0.47938
chr1	11898	11947	0.0
chr1	11947	11959	0.47938
chr1	11959	11973	0.958761
chr1	11973	11986	1.43814
chr1	11986	11990	1.91752
chr1	11990	12002	1.43814
chr1	12002	12012	0.958761
chr1	12012	12016	1.43814
chr1	12016	12024	0.958761
chr1	12024	12028	1.43814
chr1	12028	12043	0.958761
chr1	12043	12046	0.47938
chr1	12046	12055	0.958761
chr1	12055	12067	1.43814
chr1	12067	12070	0.958761
chr1	12070	12089	1.43814
chr1	12089	12099	0.958761
chr1	12099	12113	0.47938
chr1	12113	12147	0.0
chr1	12147	12156	0.47938
chr1	12156	12172	0.958761
chr1	12172	12178	0.47938
chr1	12178	12179	0.958761
chr1	12179	12203	0.47938
chr1	12203	12218	0.958761
chr1	12218	12221	1.43814
chr1	12221	12231	0.958761
chr1	12231	12246	1.43814
chr1	12246	12247	1.91752
chr1	12247	12256	2.3969
chr1	12256	12265	1.91752
chr1	12265	12266	1.43814
chr1	12266	12273	1.91752
chr1	12273	12275	2.3969
chr1	12275	12285	1.91752
chr1	12285	12289	1.43814
chr1	12289	12291	0.958761
chr1	12291	12299	1.43814
chr1	12299	12308	0.958761
chr1	12308	12319	0.47938
chr1	12319	12335	0.0
chr1	12335	12343	0.47938
chr1	12343	12361	0.958761
chr1	12361	12362	0.47938
chr1	12362	12369	0.0
chr1	12369	12382	0.958761
chr1	12382	12387	1.43814
chr1	12387	12396	1.91752
chr1	12396	12397	2.3969
chr1	12397	12402	2.87628
chr1	12402	12407	3.35566
chr1	12407	12411	3.83504
chr1	12411	12413	2.87628
chr1	12413	12425	3.35566
chr1	12425	12430	2.87628
chr1	12430	12437	2.3969
chr1	12437	12438	2.87628
chr1	12438	12440	3.35566
chr1	12440	12445	2.3969
chr1	12445	12449	1.91752
chr1	12449	12450	1.43814
chr1	12450	12468	0.958761
chr1	12468	12481	0.47938
chr1	12481	12488	0.0
chr1	12488	12506	0.47938
chr1	12506	12510	0.958761
chr1	12510	12511	0.47938
chr1	12511	12522	0.958761
chr1	12522	12524	1.43814
chr1	12524	12536	1.91752
chr1	12536	12540	1.43814
chr1	12540	12547	1.91752
chr1	12547	12561	1.43814
chr1	12561	12565	0.958761
chr1	12565	12583	0.47938
chr1	12583	12616	0.0
chr1	12616	12618	0.47938
chr1	12618	12626	0.958761
chr1	12626	12628	1.43814
chr1	12628	12629	2.3969
chr1	12629	12630	2.87628
chr1	12630	12635	3.35566
chr1	12635	12638	3.83504
chr1	12638	12640	4.31442
chr1	12640	12642	5.27318
chr1	12642	12647	6.23195
chr1	12647	12648	6.71133
chr1	12648	12649	7.19071
chr1	12649	12653	7.67009
chr1	12653	12658	8.14947
chr1	12658	12661	7.67009
chr1	12661	12664	7.19071
chr1	12664	12668	6.23195
chr1	12668	12671	5.75256
chr1	12671	12672	5.27318
chr1	12672	12673	4.7938
chr1	12673	12675	5.27318
chr1	12675	12676	5.75256
chr1	12676	12678	6.23195
chr1	12678	12679	5.75256
chr1	12679	12682	5.27318
chr1	12682	12686	3.83504
chr1	12686	12691	3.35566
chr1	12691	12696	2.87628
chr1	12696	12703	2.3969
chr1	12703	12704	1.91752
chr1	12704	12708	0.958761
chr1	12708	12709	0.47938
chr1	12709	12716	0.958761
chr1	12716	12752	0.47938
chr1	12752	12798	0.0
chr1	12798	12801	0.47938
chr1	12801	12840	0.958761
chr1	12840	12844	0.47938
chr1	12844	12909	0.0
chr1	12909	12941	0.47938
chr1	12941	12950	0.958761
chr1	12950	12971	0.47938
chr1	12971	12984	0.958761
chr1	12984	12995	0.47938
chr1	12995	13014	0.958761
chr1	13014	13038	0.47938
chr1	13038	13099	0.0
chr1	13099	13142	0.47938
chr1	13142	13383	0.0
chr1	13383	13387	0.47938
chr1	13387	13408	0.958761
chr1	13408	13416	1.91752
chr1	13416	13423	1.43814
chr1	13423	13425	2.87628
chr1	13425	13426	3.35566
chr1	13426	13430	3.83504
chr1	13430	13437	3.35566
chr1	13437	13441	3.83504
chr1	13441	13449	3.35566
chr1	13449	13451	2.87628
chr1	13451	13455	2.3969
chr1	13455	13460	1.91752
chr1	13460	13465	2.3969
chr1	13465	13468	1.91752
chr1	13468	13479	1.43814
chr1	13479	13503	0.958761
chr1	13503	13507	0.47938
chr1	13507	13518	0.0
chr1	13518	13525	0.47938
chr1	13525	13552	0.958761
chr1	13552	13553	0.47938
chr1	13553	13555	0.958761
chr1	13555	13567	0.47938
chr1	13567	13596	0.958761
chr1	13596	13610	0.47938
chr1	13610	13613	0.0
chr1	13613	13656	0.47938
chr1	13656	13718	0.0
chr1	13718	13741	0.47938
chr1	13741	13742	0.958761
chr1	13742	13745	0.47938
chr1	13745	13770	0.958761
chr1	13770	13784	1.43814
chr1	13784	13787	0.958761
chr1	13787	13795	0.47938
chr1	13795	13810	0.958761
chr1	13810	13816	0.47938
chr1	13816	13843	0.0
chr1	13843	13886	0.47938
chr1	13886	13887	0.0
chr1	13887	13930	0.958761
chr1	13930	14034	0.0
chr1	14034	14076	0.47938
chr1	14076	14089	0.0
chr1	14089	14133	0.47938
chr1	14133	14138	0.0
chr1	14138	14163	0.47938
chr1	14163	14181	0.958761
chr1	14181	14205	0.47938
chr1	14205	14220	0.0
chr1	14220	14263	0.47938
chr1	14263	14331	0.0
chr1	14331	14336	0.47938
chr1	14336	14339	1.43814
chr1	14339	14361	1.91752
chr1	14361	14372	1.43814
chr1	14372	14373	0.958761
chr1	14373	14379	0.47938
chr1	14379	14402	0.0
chr1	14402	14445	0.958761
chr1	14445	14458	0.0
chr1	14458	14464	0.47938
chr1	14464	14466	0.958761
chr1	14466	14490	1.43814
chr1	14490	14506	0.958761
chr1	14506	14552	0.47938
chr1	14552	14590	0.0
chr1	14590	14591	0.47938
chr1	14591	14615	0.958761
chr1	14615	14620	0.47938
chr1	14620	14669	0.0
chr1	14669	14684	0.47938
chr1	14684	14711	0.958761
chr1	14711	14720	0.47938
chr1	14720	14761	0.0
chr1	14761	14783	0.47938
chr1	14783	14795	0.958761
chr1	14795	14825	0.47938
chr1	14825	14866	0.0
chr1	14866	14880	0.47938
chr1	14880	14895	0.958761
chr1	14895	14919	0.47938
chr1	14919	14923	0.958761
chr1	14923	14956	0.47938
chr1	14956	14958	0.958761
chr1	14958	14988	0.47938
chr1	14988	14989	0.958761
chr1	14989	14999	1.43814
chr1	14999	15012	0.958761
chr1	15012	15030	1.43814
chr1	15030	15032	0.958761
chr1	15032	15054	0.47938
chr1	15054	15064	0.0
chr1	15064	15068	0.47938
chr1	15068	15105	0.958761
chr1	15105	15111	0.47938
chr1	15111	15171	0.0
chr1	15171	15179	0.958761
chr1	15179	15199	1.43814
chr1	15199	15211	1.91752
chr1	15211	15212	1.43814
chr1	15212	15215	0.47938
chr1	15215	15242	0.958761
chr1	15242	15258	0.47938
chr1	15258	15429	0.0
chr1	15429	15435	0.47938
chr1	15435	15441	0.958761
chr1	15441	15465	1.43814
chr1	15465	15468	0.958761
chr1	15468	15472	1.43814
chr1	15472	15478	0.958761
chr1	15478	15510	0.47938
chr1	15510	15583	0.0
chr1	15583	15601	0.47938
chr1	15601	15603	0.958761
chr1	15603	15612	1.91752
chr1	15612	15626	2.3969
chr1	15626	15633	1.91752
chr1	15633	15636	2.3969
chr1	15636	15643	2.87628
chr1	15643	15644	2.3969
chr1	15644	15645	1.91752
chr1	15645	15649	1.43814
chr1	15649	15651	2.3969
chr1	15651	15655	2.87628
chr1	15655	15676	2.3969
chr1	15676	15678	1.91752
chr1	15678	15684	1.43814
chr1	15684	15688	0.958761
chr1	15688	15694	0.47938
chr1	15694	15712	0.0
chr1	15712	15752	0.47938
chr1	15752	15810	0.0
chr1	15810	15813	0.47938
chr1	15813	15847	0.958761
chr1	15847	15856	0.47938
chr1	15856	15882	0.0
chr1	15882	15924	0.47938
chr1	15924	15963	0.0
chr1	15963	15981	0.47938
chr1	15981	16005	0.958761
chr1	16005	16018	0.47938
chr1	16018	16184	0.0
chr1	16184	16187	0.47938
chr1	16187	16227	0.958761
chr1	16227	16229	0.47938
chr1	16229	16230	0.0
chr1	16230	16254	0.47938
chr1	16254	16255	1.43814
chr1	16255	16274	1.91752
chr1	16274	16298	1.43814
chr1	16298	16305	0.0
chr1	16305	16314	0.958761
chr1	16314	16316	1.43814
chr1	16316	16348	1.91752
chr1	16348	16357	0.958761
chr1	16357	16359	0.47938
chr1	16359	16421	0.0
chr1	16421	16460	0.47938
chr1	16460	16468	0.0
chr1	16468	16470	0.47938
chr1	16470	16511	0.958761
chr1	16511	16513	0.47938
chr1	16513	16550	0.0
chr1	16550	16572	0.47938
chr1	16572	16592	0.958761
chr1	16592	16612	0.47938
chr1	16612	16615	0.958761
chr1	16615	16644	0.47938
chr1	16644	16648	0.0
chr1	16648	16660	0.47938
chr1	16660	16672	0.958761
chr1	16672	16690	1.43814
chr1	16690	16693	0.958761
chr1	16693	16710	0.47938
chr1	16710	16724	0.0
chr1	16724	16767	0.47938
chr1	16767	16813	0.0
chr1	16813	16819	0.47938
chr1	16819	16850	0.958761
chr1	16850	16862	0.47938
chr1	16862	16913	0.0
chr1	16913	16936	0.47938
chr1	16936	16940	0.958761
chr1	16940	16945	1.43814
chr1	16945	16956	1.91752
chr1	16956	16972	1.43814
chr1	16972	16983	0.958761
chr1	16983	17006	0.47938
chr1	17006	17022	0.958761
chr1	17022	17033	0.47938
chr1	17033	17048	0.958761
chr1	17048	17051	0.47938
chr1	17051	17076	0.958761
chr1	17076	17088	0.47938
chr1	17088	17101	0.0
chr1	17101	17122	0.47938
chr1	17122	17144	0.958761
chr1	17144	17145	0.47938
chr1	17145	17166	0.958761
chr1	17166	17175	1.43814
chr1	17175	17188	2.3969
chr1	17188	17200	1.91752
chr1	17200	17207	2.3969
chr1	17207	17209	1.91752
chr1	17209	17218	1.43814
chr1	17218	17226	0.47938
chr1	17226	17242	0.958761
chr1	17242	17253	0.47938
chr1	17253	17257	0.958761
chr1	17257	17269	1.43814
chr1	17269	17295	0.958761
chr1	17295	17300	0.47938
chr1	17300	17354	0.0
chr1	17354	17380	0.47938
chr1	17380	17397	0.958761
chr1	17397	17407	0.47938
chr1	17407	17409	0.958761
chr1	17409	17423	1.43814
chr1	17423	17426	0.958761
chr1	17426	17434	1.43814
chr1	17434	17435	1.91752
chr1	17435	17450	2.3969
chr1	17450	17452	1.91752
chr1	17452	17464	1.43814
chr1	17464	17474	0.958761
chr1	17474	17477	0.47938
chr1	17477	17491	0.0
chr1	17491	17510	0.47938
chr1	17510	17533	0.958761
chr1	17533	17545	0.47938
chr1	17545	17546	1.43814
chr1	17546	17576	0.958761
chr1	17576	17584	0.47938
chr1	17584	17600	0.0
chr1	17600	17642	0.47938
chr1	17642	17650	0.0
chr1	17650	17663	0.47938
chr1	17663	17673	0.958761
chr1	17673	17690	1.43814
chr1	17690	17691	0.958761
chr1	17691	17704	1.43814
chr1	17704	17706	0.958761
chr1	17706	17714	1.43814
chr1	17714	17715	1.91752
chr1	17715	17717	1.43814
chr1	17717	17724	1.91752
chr1	17724	17729	2.3969
chr1	17729	17736	1.91752
chr1	17736	17747	0.958761
chr1	17747	17759	1.43814
chr1	17759	17767	0.958761
chr1	17767	17790	0.47938
chr1	17790	17810	0.0
chr1	17810	17845	0.47938
chr1	17845	17858	0.0
chr1	17858	17886	0.47938
chr1	17886	17887	0.958761
chr1	17887	17889	1.91752
chr1	17889	17896	2.87628
chr1	17896	17901	3.35566
chr1	17901	17911	2.87628
chr1	17911	17916	2.3969
chr1	17916	17919	1.43814
chr1	17919	17930	0.958761
chr1	17930	17938	0.47938
chr1	17938	18031	0.0
chr1	18031	18069	0.47938
chr1	18069	18180	0.0
chr1	18180	18182	0.47938
chr1	18182	18222	0.958761
chr1	18222	18225	0.47938
chr1	18225	18226	0.0
chr1	18226	18239	0.47938
chr1	18239	18265	0.958761
chr1	18265	18280	0.47938
chr1	18280	18281	0.0
chr1	18281	18324	0.47938
chr1	18324	18417	0.0
chr1	18417	18443	0.47938
chr1	18443	18444	0.958761
chr1	18444	18445	1.43814
chr1	18445	18455	1.91752
chr1	18455	18460	2.3969
chr1	18460	18486	1.91752
chr1	18486	18487	1.43814
chr1	18487	18494	0.47938
chr1	18494	18511	0.0
chr1	18511	18514	0.47938
chr1	18514	18544	0.958761
chr1	18544	18554	0.47938
chr1	18554	18733	0.0
chr1	18733	18750	0.47938
chr1	18750	18775	0.958761
chr1	18775	18788	0.47938
chr1	18788	18792	0.958761
chr1	18792	18796	0.47938
chr1	18796	18803	0.958761
chr1	18803	18808	1.43814
chr1	18808	18828	1.91752
chr1	18828	18831	2.3969
chr1	18831	18840	1.91752
chr1	18840	18844	1.43814
chr1	18844	18850	0.958761
chr1	18850	18870	0.47938
chr1	18870	18927	0.0
chr1	18927	18950	0.47938
chr1	18950	18951	0.958761
chr1	18951	18970	1.43814
chr1	18970	18972	0.958761
chr1	18972	18993	1.43814
chr1	18993	18994	0.958761
chr1	18994	19005	0.47938
chr1	19005	19013	0.958761
chr1	19013	19048	0.47938
chr1	19048	19062	0.0
chr1	19062	19063	0.47938
chr1	19063	19097	0.958761
chr1	19097	19100	1.43814
chr1	19100	19106	0.958761
chr1	19106	19130	0.47938
chr1	19130	19138	0.958761
chr1	19138	19158	0.47938
chr1	19158	19163	0.958761
chr1	19163	19165	1.43814
chr1	19165	19173	1.91752
chr1	19173	19198	1.43814
chr1	19198	19206	0.958761
chr1	19206	19220	0.0
chr1	19220	19224	0.47938
chr1	19224	19263	0.958761
chr1	19263	19267	0.47938
chr1	19267	19280	0.0
