# Supplementary material for: Structural modularity of the XIST ribonucleoprotein complex
Source: Nat Commun. 2020 Dec 2;11:6163. doi: 10.1038/s41467-020-20040-3 (PMC7710737; doi:10.1038/s41467-020-20040-3)
Supplement: Supplementary file 6 — Source Data [file 41467_2020_20040_MOESM6_ESM.zip › sourcedata/fig2efgi/K562_CPEB4_2_neg_XIST_1_hsXIST.bedgraph]

chr1	0	44	0.0
chr1	44	85	1.07226
chr1	85	140	0.0
chr1	140	152	1.07226
chr1	152	178	2.14452
chr1	178	181	1.07226
chr1	181	198	0.0
chr1	198	219	1.07226
chr1	219	225	2.14452
chr1	225	237	3.21679
chr1	237	240	2.14452
chr1	240	256	1.07226
chr1	256	296	0.0
chr1	296	310	1.07226
chr1	310	316	2.14452
chr1	316	337	3.21679
chr1	337	340	2.14452
chr1	340	351	3.21679
chr1	351	357	2.14452
chr1	357	367	1.07226
chr1	367	409	0.0
chr1	409	410	1.07226
chr1	410	412	2.14452
chr1	412	438	3.21679
chr1	438	440	2.14452
chr1	440	451	1.07226
chr1	451	453	2.14452
chr1	453	467	1.07226
chr1	467	489	2.14452
chr1	489	497	1.07226
chr1	497	507	2.14452
chr1	507	518	1.07226
chr1	518	530	2.14452
chr1	530	537	3.21679
chr1	537	555	2.14452
chr1	555	558	3.21679
chr1	558	563	2.14452
chr1	563	567	3.21679
chr1	567	569	4.28905
chr1	569	570	5.36131
chr1	570	571	4.28905
chr1	571	593	5.36131
chr1	593	595	4.28905
chr1	595	604	3.21679
chr1	604	605	2.14452
chr1	605	608	1.07226
chr1	608	615	0.0
chr1	615	647	2.14452
chr1	647	648	1.07226
chr1	648	652	2.14452
chr1	652	654	3.21679
chr1	654	656	2.14452
chr1	656	657	4.28905
chr1	657	680	3.21679
chr1	680	693	2.14452
chr1	693	696	1.07226
chr1	696	697	2.14452
chr1	697	713	3.21679
chr1	713	736	4.28905
chr1	736	738	3.21679
chr1	738	740	1.07226
chr1	740	754	2.14452
chr1	754	778	1.07226
chr1	778	841	0.0
chr1	841	847	1.07226
chr1	847	850	2.14452
chr1	850	864	3.21679
chr1	864	877	4.28905
chr1	877	878	3.21679
chr1	878	880	2.14452
chr1	880	885	1.07226
chr1	885	892	2.14452
chr1	892	893	1.07226
chr1	893	907	2.14452
chr1	907	917	3.21679
chr1	917	929	2.14452
chr1	929	933	3.21679
chr1	933	947	2.14452
chr1	947	964	1.07226
chr1	964	966	2.14452
chr1	966	970	3.21679
chr1	970	975	2.14452
chr1	975	977	3.21679
chr1	977	987	5.36131
chr1	987	993	6.43357
chr1	993	994	7.50583
chr1	994	998	6.43357
chr1	998	1003	7.50583
chr1	1003	1004	8.5781
chr1	1004	1005	9.65036
chr1	1005	1006	8.5781
chr1	1006	1008	9.65036
chr1	1008	1012	10.7226
chr1	1012	1015	11.7949
chr1	1015	1017	10.7226
chr1	1017	1018	9.65036
chr1	1018	1021	8.5781
chr1	1021	1022	7.50583
chr1	1022	1034	6.43357
chr1	1034	1039	5.36131
chr1	1039	1046	2.14452
chr1	1046	1049	1.07226
chr1	1049	1051	2.14452
chr1	1051	1059	1.07226
chr1	1059	1061	3.21679
chr1	1061	1090	8.5781
chr1	1090	1100	7.50583
chr1	1100	1102	2.14452
chr1	1102	1113	1.07226
chr1	1113	1128	2.14452
chr1	1128	1131	3.21679
chr1	1131	1133	4.28905
chr1	1133	1141	6.43357
chr1	1141	1152	5.36131
chr1	1152	1161	4.28905
chr1	1161	1167	6.43357
chr1	1167	1171	5.36131
chr1	1171	1172	4.28905
chr1	1172	1191	2.14452
chr1	1191	1202	1.07226
chr1	1202	1211	0.0
chr1	1211	1218	1.07226
chr1	1218	1251	2.14452
chr1	1251	1253	1.07226
chr1	1253	1273	0.0
chr1	1273	1279	1.07226
chr1	1279	1294	2.14452
chr1	1294	1308	3.21679
chr1	1308	1311	2.14452
chr1	1311	1320	3.21679
chr1	1320	1325	2.14452
chr1	1325	1332	3.21679
chr1	1332	1333	4.28905
chr1	1333	1334	5.36131
chr1	1334	1336	4.28905
chr1	1336	1351	5.36131
chr1	1351	1354	4.28905
chr1	1354	1359	5.36131
chr1	1359	1363	6.43357
chr1	1363	1367	5.36131
chr1	1367	1371	4.28905
chr1	1371	1373	3.21679
chr1	1373	1378	2.14452
chr1	1378	1393	3.21679
chr1	1393	1396	2.14452
chr1	1396	1404	1.07226
chr1	1404	1407	0.0
chr1	1407	1418	1.07226
chr1	1418	1426	2.14452
chr1	1426	1448	3.21679
chr1	1448	1458	2.14452
chr1	1458	1465	1.07226
chr1	1465	1495	0.0
chr1	1495	1526	1.07226
chr1	1526	1536	2.14452
chr1	1536	1557	1.07226
chr1	1557	1567	2.14452
chr1	1567	1597	1.07226
chr1	1597	1623	0.0
chr1	1623	1624	1.07226
chr1	1624	1651	3.21679
chr1	1651	1654	4.28905
chr1	1654	1661	5.36131
chr1	1661	1662	6.43357
chr1	1662	1674	3.21679
chr1	1674	1681	4.28905
chr1	1681	1687	5.36131
chr1	1687	1690	4.28905
chr1	1690	1695	3.21679
chr1	1695	1702	4.28905
chr1	1702	1736	3.21679
chr1	1736	1737	2.14452
chr1	1737	1745	3.21679
chr1	1745	1749	1.07226
chr1	1749	1762	2.14452
chr1	1762	1763	3.21679
chr1	1763	1764	5.36131
chr1	1764	1778	6.43357
chr1	1778	1788	5.36131
chr1	1788	1800	4.28905
chr1	1800	1802	3.21679
chr1	1802	1804	2.14452
chr1	1804	1805	1.07226
chr1	1805	1817	0.0
chr1	1817	1843	1.07226
chr1	1843	1858	2.14452
chr1	1858	1862	1.07226
chr1	1862	1865	2.14452
chr1	1865	1882	3.21679
chr1	1882	1906	2.14452
chr1	1906	1935	1.07226
chr1	1935	2069	0.0
chr1	2069	2093	1.07226
chr1	2093	2096	2.14452
chr1	2096	2101	1.07226
chr1	2101	2116	2.14452
chr1	2116	2131	3.21679
chr1	2131	2140	2.14452
chr1	2140	2141	3.21679
chr1	2141	2148	2.14452
chr1	2148	2155	3.21679
chr1	2155	2166	2.14452
chr1	2166	2180	1.07226
chr1	2180	2186	4.28905
chr1	2186	2219	3.21679
chr1	2219	2320	0.0
chr1	2320	2329	1.07226
chr1	2329	2333	2.14452
chr1	2333	2340	3.21679
chr1	2340	2348	4.28905
chr1	2348	2354	5.36131
chr1	2354	2355	4.28905
chr1	2355	2360	5.36131
chr1	2360	2370	4.28905
chr1	2370	2373	3.21679
chr1	2373	2377	2.14452
chr1	2377	2407	1.07226
chr1	2407	2429	2.14452
chr1	2429	2430	1.07226
chr1	2430	2462	0.0
chr1	2462	2469	2.14452
chr1	2469	2471	3.21679
chr1	2471	2497	4.28905
chr1	2497	2500	3.21679
chr1	2500	2501	2.14452
chr1	2501	2502	3.21679
chr1	2502	2511	2.14452
chr1	2511	2514	1.07226
chr1	2514	2540	2.14452
chr1	2540	2555	1.07226
chr1	2555	2649	0.0
chr1	2649	2668	1.07226
chr1	2668	2916	0.0
chr1	2916	2918	1.07226
chr1	2918	2932	2.14452
chr1	2932	2955	3.21679
chr1	2955	2958	2.14452
chr1	2958	2971	1.07226
chr1	2971	2973	2.14452
chr1	2973	3011	1.07226
chr1	3011	3095	0.0
chr1	3095	3136	1.07226
chr1	3136	3157	0.0
chr1	3157	3198	1.07226
chr1	3198	3210	0.0
chr1	3210	3219	2.14452
chr1	3219	3251	3.21679
chr1	3251	3260	1.07226
chr1	3260	3451	0.0
chr1	3451	3490	1.07226
chr1	3490	3673	0.0
chr1	3673	3712	1.07226
chr1	3712	3937	0.0
chr1	3937	3978	1.07226
chr1	3978	4029	0.0
chr1	4029	4070	1.07226
chr1	4070	4184	0.0
chr1	4184	4225	1.07226
chr1	4225	4264	0.0
chr1	4264	4304	1.07226
chr1	4304	4462	0.0
chr1	4462	4475	1.07226
chr1	4475	4503	2.14452
chr1	4503	4515	1.07226
chr1	4515	4523	0.0
chr1	4523	4532	1.07226
chr1	4532	4563	2.14452
chr1	4563	4570	1.07226
chr1	4570	4686	0.0
chr1	4686	4726	1.07226
chr1	4726	4950	0.0
chr1	4950	4966	1.07226
chr1	4966	4990	2.14452
chr1	4990	5003	1.07226
chr1	5003	5013	0.0
chr1	5013	5052	1.07226
chr1	5052	5179	0.0
chr1	5179	5217	1.07226
chr1	5217	5364	0.0
chr1	5364	5403	1.07226
chr1	5403	5530	0.0
chr1	5530	5570	1.07226
chr1	5570	5598	0.0
chr1	5598	5624	1.07226
chr1	5624	5638	3.21679
chr1	5638	5651	2.14452
chr1	5651	5664	1.07226
chr1	5664	5674	0.0
chr1	5674	5715	1.07226
chr1	5715	5757	0.0
chr1	5757	5782	1.07226
chr1	5782	5797	2.14452
chr1	5797	5808	1.07226
chr1	5808	5819	2.14452
chr1	5819	5847	1.07226
chr1	5847	5926	0.0
chr1	5926	5964	1.07226
chr1	5964	5976	0.0
chr1	5976	5993	1.07226
chr1	5993	5998	2.14452
chr1	5998	6021	1.07226
chr1	6021	6031	2.14452
chr1	6031	6058	1.07226
chr1	6058	6067	0.0
chr1	6067	6088	1.07226
chr1	6088	6099	2.14452
chr1	6099	6108	5.36131
chr1	6108	6127	4.28905
chr1	6127	6138	3.21679
chr1	6138	6140	1.07226
chr1	6140	6183	0.0
chr1	6183	6224	1.07226
chr1	6224	6238	0.0
chr1	6238	6279	3.21679
chr1	6279	6321	0.0
chr1	6321	6361	1.07226
chr1	6361	6467	0.0
chr1	6467	6507	1.07226
chr1	6507	6775	0.0
chr1	6775	6816	1.07226
chr1	6816	6871	0.0
chr1	6871	6901	1.07226
chr1	6901	6911	2.14452
chr1	6911	6941	1.07226
chr1	6941	6949	0.0
chr1	6949	6988	1.07226
chr1	6988	7030	0.0
chr1	7030	7070	1.07226
chr1	7070	7106	0.0
chr1	7106	7127	1.07226
chr1	7127	7189	0.0
chr1	7189	7201	1.07226
chr1	7201	7228	2.14452
chr1	7228	7229	3.21679
chr1	7229	7240	2.14452
chr1	7240	7248	1.07226
chr1	7248	7411	0.0
chr1	7411	7452	1.07226
chr1	7452	7682	0.0
chr1	7682	7691	1.07226
chr1	7691	7722	2.14452
chr1	7722	7727	1.07226
chr1	7727	7859	0.0
chr1	7859	7936	1.07226
chr1	7936	8043	0.0
chr1	8043	8083	2.14452
chr1	8083	8112	0.0
chr1	8112	8153	1.07226
chr1	8153	8257	0.0
chr1	8257	8285	1.07226
chr1	8285	8388	0.0
chr1	8388	8414	1.07226
chr1	8414	8420	3.21679
chr1	8420	8423	4.28905
chr1	8423	8428	5.36131
chr1	8428	8455	4.28905
chr1	8455	8459	2.14452
chr1	8459	8464	1.07226
chr1	8464	8514	0.0
chr1	8514	8518	1.07226
chr1	8518	8542	2.14452
chr1	8542	8558	1.07226
chr1	8558	8580	0.0
chr1	8580	8621	1.07226
chr1	8621	8631	0.0
chr1	8631	8657	1.07226
chr1	8657	8771	0.0
chr1	8771	8797	1.07226
chr1	8797	8852	0.0
chr1	8852	8883	1.07226
chr1	8883	8995	0.0
chr1	8995	9000	1.07226
chr1	9000	9013	2.14452
chr1	9013	9020	3.21679
chr1	9020	9021	4.28905
chr1	9021	9029	5.36131
chr1	9029	9034	4.28905
chr1	9034	9052	3.21679
chr1	9052	9061	2.14452
chr1	9061	9101	0.0
chr1	9101	9139	1.07226
chr1	9139	9186	0.0
chr1	9186	9225	1.07226
chr1	9225	9226	2.14452
chr1	9226	9231	1.07226
chr1	9231	9265	2.14452
chr1	9265	9270	1.07226
chr1	9270	9366	0.0
chr1	9366	9393	1.07226
chr1	9393	9405	2.14452
chr1	9405	9431	1.07226
chr1	9431	9543	0.0
chr1	9543	9582	2.14452
chr1	9582	9584	1.07226
chr1	9584	9591	0.0
chr1	9591	9632	1.07226
chr1	9632	9668	0.0
chr1	9668	9698	1.07226
chr1	9698	9721	0.0
chr1	9721	9730	1.07226
chr1	9730	9759	2.14452
chr1	9759	9761	3.21679
chr1	9761	9769	2.14452
chr1	9769	9800	1.07226
chr1	9800	9811	0.0
chr1	9811	9843	1.07226
chr1	9843	9887	0.0
chr1	9887	9915	2.14452
chr1	9915	9928	3.21679
chr1	9928	9956	1.07226
chr1	9956	9973	0.0
chr1	9973	9977	1.07226
chr1	9977	10013	3.21679
chr1	10013	10017	2.14452
chr1	10017	10046	0.0
chr1	10046	10086	1.07226
chr1	10086	10088	0.0
chr1	10088	10124	3.21679
chr1	10124	10126	2.14452
chr1	10126	10128	1.07226
chr1	10128	10134	0.0
chr1	10134	10168	1.07226
chr1	10168	10174	2.14452
chr1	10174	10180	1.07226
chr1	10180	10187	3.21679
chr1	10187	10204	4.28905
chr1	10204	10221	3.21679
chr1	10221	10227	1.07226
chr1	10227	10283	0.0
chr1	10283	10324	1.07226
chr1	10324	10361	0.0
chr1	10361	10401	1.07226
chr1	10401	10414	0.0
chr1	10414	10455	2.14452
chr1	10455	10507	0.0
chr1	10507	10523	2.14452
chr1	10523	10543	3.21679
chr1	10543	10544	2.14452
chr1	10544	10559	1.07226
chr1	10559	10582	0.0
chr1	10582	10598	1.07226
chr1	10598	10620	2.14452
chr1	10620	10636	1.07226
chr1	10636	10637	0.0
chr1	10637	10677	1.07226
chr1	10677	10698	0.0
chr1	10698	10736	1.07226
chr1	10736	10741	0.0
chr1	10741	10755	1.07226
chr1	10755	10774	2.14452
chr1	10774	10779	5.36131
chr1	10779	10781	4.28905
chr1	10781	10813	3.21679
chr1	10813	10846	0.0
chr1	10846	10885	1.07226
chr1	10885	11011	0.0
chr1	11011	11022	1.07226
chr1	11022	11050	2.14452
chr1	11050	11063	1.07226
chr1	11063	11067	0.0
chr1	11067	11094	1.07226
chr1	11094	11098	2.14452
chr1	11098	11107	3.21679
chr1	11107	11114	2.14452
chr1	11114	11119	3.21679
chr1	11119	11132	4.28905
chr1	11132	11137	3.21679
chr1	11137	11146	2.14452
chr1	11146	11155	1.07226
chr1	11155	11162	0.0
chr1	11162	11179	1.07226
chr1	11179	11202	2.14452
chr1	11202	11217	1.07226
chr1	11217	11224	0.0
chr1	11224	11240	1.07226
chr1	11240	11253	2.14452
chr1	11253	11278	1.07226
chr1	11278	11290	0.0
chr1	11290	11330	1.07226
chr1	11330	11372	0.0
chr1	11372	11403	1.07226
chr1	11403	11408	0.0
chr1	11408	11442	1.07226
chr1	11442	11448	2.14452
chr1	11448	11483	1.07226
chr1	11483	11505	0.0
chr1	11505	11514	1.07226
chr1	11514	11545	3.21679
chr1	11545	11554	2.14452
chr1	11554	11555	1.07226
chr1	11555	11565	0.0
chr1	11565	11604	1.07226
chr1	11604	11650	0.0
chr1	11650	11684	1.07226
chr1	11684	11689	2.14452
chr1	11689	11718	1.07226
chr1	11718	11724	2.14452
chr1	11724	11757	1.07226
chr1	11757	11792	0.0
chr1	11792	11826	1.07226
chr1	11826	11863	0.0
chr1	11863	11867	1.07226
chr1	11867	11878	2.14452
chr1	11878	11891	3.21679
chr1	11891	11894	4.28905
chr1	11894	11906	3.21679
chr1	11906	11916	2.14452
chr1	11916	11932	1.07226
chr1	11932	11976	0.0
chr1	11976	12017	1.07226
chr1	12017	12022	0.0
chr1	12022	12061	4.28905
chr1	12061	12063	3.21679
chr1	12063	12229	0.0
chr1	12229	12270	1.07226
chr1	12270	12291	0.0
chr1	12291	12296	1.07226
chr1	12296	12318	2.14452
chr1	12318	12335	1.07226
chr1	12335	12351	0.0
chr1	12351	12381	1.07226
chr1	12381	12392	2.14452
chr1	12392	12398	1.07226
chr1	12398	12422	2.14452
chr1	12422	12438	1.07226
chr1	12438	12463	0.0
chr1	12463	12504	1.07226
chr1	12504	12524	0.0
chr1	12524	12565	1.07226
chr1	12565	12608	0.0
chr1	12608	12648	1.07226
chr1	12648	12700	0.0
chr1	12700	12740	1.07226
chr1	12740	12748	0.0
chr1	12748	12775	1.07226
chr1	12775	12788	2.14452
chr1	12788	12795	1.07226
chr1	12795	12797	2.14452
chr1	12797	12800	3.21679
chr1	12800	12815	4.28905
chr1	12815	12822	3.21679
chr1	12822	12826	2.14452
chr1	12826	12835	3.21679
chr1	12835	12836	2.14452
chr1	12836	12846	1.07226
chr1	12846	12866	2.14452
chr1	12866	12873	1.07226
chr1	12873	12884	2.14452
chr1	12884	12891	1.07226
chr1	12891	12897	2.14452
chr1	12897	12907	3.21679
chr1	12907	12913	4.28905
chr1	12913	12926	3.21679
chr1	12926	12927	4.28905
chr1	12927	12931	5.36131
chr1	12931	12932	4.28905
chr1	12932	12947	3.21679
chr1	12947	12953	2.14452
chr1	12953	12957	1.07226
chr1	12957	12967	2.14452
chr1	12967	12976	1.07226
chr1	12976	12978	2.14452
chr1	12978	12988	4.28905
chr1	12988	12996	8.5781
chr1	12996	13005	7.50583
chr1	13005	13008	8.5781
chr1	13008	13010	9.65036
chr1	13010	13015	10.7226
chr1	13015	13019	9.65036
chr1	13019	13023	8.5781
chr1	13023	13024	9.65036
chr1	13024	13027	10.7226
chr1	13027	13028	9.65036
chr1	13028	13033	7.50583
chr1	13033	13036	6.43357
chr1	13036	13047	5.36131
chr1	13047	13057	3.21679
chr1	13057	13063	1.07226
chr1	13063	13073	0.0
chr1	13073	13078	1.07226
chr1	13078	13082	2.14452
chr1	13082	13112	4.28905
chr1	13112	13118	3.21679
chr1	13118	13123	2.14452
chr1	13123	13143	0.0
chr1	13143	13149	1.07226
chr1	13149	13152	3.21679
chr1	13152	13178	4.28905
chr1	13178	13219	0.0
chr1	13219	13254	1.07226
chr1	13254	13293	2.14452
chr1	13293	13294	1.07226
chr1	13294	13317	0.0
chr1	13317	13355	1.07226
chr1	13355	13361	0.0
chr1	13361	13380	1.07226
chr1	13380	13388	3.21679
chr1	13388	13399	4.28905
chr1	13399	13417	3.21679
chr1	13417	13420	4.28905
chr1	13420	13429	2.14452
chr1	13429	13450	1.07226
chr1	13450	13452	2.14452
chr1	13452	13489	1.07226
chr1	13489	13505	0.0
chr1	13505	13507	1.07226
chr1	13507	13509	3.21679
chr1	13509	13527	4.28905
chr1	13527	13535	5.36131
chr1	13535	13545	4.28905
chr1	13545	13548	2.14452
chr1	13548	13563	1.07226
chr1	13563	13567	2.14452
chr1	13567	13604	1.07226
chr1	13604	13630	0.0
chr1	13630	13649	1.07226
chr1	13649	13663	0.0
chr1	13663	13687	4.28905
chr1	13687	13700	6.43357
chr1	13700	13702	5.36131
chr1	13702	13704	4.28905
chr1	13704	13725	2.14452
chr1	13725	13727	0.0
chr1	13727	13760	1.07226
chr1	13760	13766	2.14452
chr1	13766	13771	1.07226
chr1	13771	13801	2.14452
chr1	13801	13811	1.07226
chr1	13811	13842	0.0
chr1	13842	13844	1.07226
chr1	13844	13880	2.14452
chr1	13880	13883	1.07226
chr1	13883	13988	0.0
chr1	13988	14028	1.07226
chr1	14028	14069	0.0
chr1	14069	14109	1.07226
chr1	14109	14120	0.0
chr1	14120	14159	1.07226
chr1	14159	14250	0.0
chr1	14250	14283	1.07226
chr1	14283	14346	0.0
chr1	14346	14376	1.07226
chr1	14376	14385	2.14452
chr1	14385	14417	1.07226
chr1	14417	14423	0.0
chr1	14423	14461	3.21679
chr1	14461	14462	5.36131
chr1	14462	14464	4.28905
chr1	14464	14485	2.14452
chr1	14485	14489	3.21679
chr1	14489	14502	2.14452
chr1	14502	14526	1.07226
chr1	14526	14603	0.0
chr1	14603	14643	2.14452
chr1	14643	14646	0.0
chr1	14646	14651	3.21679
chr1	14651	14653	4.28905
chr1	14653	14685	5.36131
chr1	14685	14690	2.14452
chr1	14690	14692	1.07226
chr1	14692	14767	0.0
chr1	14767	14768	1.07226
chr1	14768	14795	4.28905
chr1	14795	14807	5.36131
chr1	14807	14832	1.07226
chr1	14832	14835	2.14452
chr1	14835	14846	1.07226
chr1	14846	14867	3.21679
chr1	14867	14887	2.14452
chr1	14887	15147	0.0
chr1	15147	15171	2.14452
chr1	15171	15184	5.36131
chr1	15184	15186	4.28905
chr1	15186	15191	3.21679
chr1	15191	15211	4.28905
chr1	15211	15232	1.07226
chr1	15232	15373	0.0
chr1	15373	15391	1.07226
chr1	15391	15436	0.0
chr1	15436	15472	1.07226
chr1	15472	15477	2.14452
chr1	15477	15510	1.07226
chr1	15510	15650	0.0
chr1	15650	15673	1.07226
chr1	15673	15686	2.14452
chr1	15686	15700	1.07226
chr1	15700	15874	0.0
chr1	15874	15898	1.07226
chr1	15898	16022	0.0
chr1	16022	16060	1.07226
chr1	16060	16078	0.0
chr1	16078	16079	1.07226
chr1	16079	16118	2.14452
chr1	16118	16130	0.0
chr1	16130	16169	1.07226
chr1	16169	16254	0.0
chr1	16254	16283	3.21679
chr1	16283	16285	2.14452
chr1	16285	16290	1.07226
chr1	16290	16300	0.0
chr1	16300	16301	1.07226
chr1	16301	16340	2.14452
chr1	16340	16412	0.0
chr1	16412	16451	1.07226
chr1	16451	16517	0.0
chr1	16517	16531	1.07226
chr1	16531	16555	3.21679
chr1	16555	16557	2.14452
chr1	16557	16571	3.21679
chr1	16571	16590	1.07226
chr1	16590	16597	2.14452
chr1	16597	16629	1.07226
chr1	16629	16632	0.0
chr1	16632	16671	1.07226
chr1	16671	16672	2.14452
chr1	16672	16709	1.07226
chr1	16709	16719	0.0
chr1	16719	16733	1.07226
chr1	16733	16747	2.14452
chr1	16747	16774	1.07226
chr1	16774	16803	0.0
chr1	16803	16842	1.07226
chr1	16842	16881	0.0
chr1	16881	16910	1.07226
chr1	16910	16936	0.0
chr1	16936	16976	1.07226
chr1	16976	17010	0.0
chr1	17010	17048	1.07226
chr1	17048	17112	0.0
chr1	17112	17144	1.07226
chr1	17144	17145	3.21679
chr1	17145	17146	4.28905
chr1	17146	17152	6.43357
chr1	17152	17163	5.36131
chr1	17163	17177	7.50583
chr1	17177	17178	6.43357
chr1	17178	17180	4.28905
chr1	17180	17202	3.21679
chr1	17202	17206	1.07226
chr1	17206	17221	0.0
chr1	17221	17249	1.07226
chr1	17249	17263	0.0
chr1	17263	17304	1.07226
chr1	17304	17468	0.0
chr1	17468	17499	1.07226
chr1	17499	17508	2.14452
chr1	17508	17540	1.07226
chr1	17540	17678	0.0
chr1	17678	17719	1.07226
chr1	17719	17737	0.0
chr1	17737	17744	1.07226
chr1	17744	17757	2.14452
chr1	17757	17760	3.21679
chr1	17760	17768	4.28905
chr1	17768	17775	3.21679
chr1	17775	17795	2.14452
chr1	17795	17798	1.07226
chr1	17798	17851	0.0
chr1	17851	17888	1.07226
chr1	17888	17891	2.14452
chr1	17891	17914	1.07226
chr1	17914	17981	0.0
chr1	17981	18022	1.07226
chr1	18022	18099	0.0
chr1	18099	18117	1.07226
chr1	18117	18138	2.14452
chr1	18138	18153	1.07226
chr1	18153	18182	0.0
chr1	18182	18183	1.07226
chr1	18183	18190	3.21679
chr1	18190	18219	4.28905
chr1	18219	18221	3.21679
chr1	18221	18222	2.14452
chr1	18222	18224	5.36131
chr1	18224	18231	4.28905
chr1	18231	18252	3.21679
chr1	18252	18261	2.14452
chr1	18261	18270	0.0
chr1	18270	18280	2.14452
chr1	18280	18302	3.21679
chr1	18302	18311	2.14452
chr1	18311	18319	1.07226
chr1	18319	18364	0.0
chr1	18364	18404	2.14452
chr1	18404	18405	1.07226
chr1	18405	18438	0.0
chr1	18438	18445	1.07226
chr1	18445	18477	2.14452
chr1	18477	18484	1.07226
chr1	18484	18578	0.0
chr1	18578	18598	1.07226
chr1	18598	18618	2.14452
chr1	18618	18634	1.07226
chr1	18634	18635	2.14452
chr1	18635	18636	3.21679
chr1	18636	18661	2.14452
chr1	18661	18672	3.21679
chr1	18672	18673	2.14452
chr1	18673	18700	1.07226
chr1	18700	18724	0.0
chr1	18724	18730	1.07226
chr1	18730	18752	2.14452
chr1	18752	18755	4.28905
chr1	18755	18765	5.36131
chr1	18765	18770	4.28905
chr1	18770	18773	3.21679
chr1	18773	18781	2.14452
chr1	18781	18791	4.28905
chr1	18791	18816	3.21679
chr1	18816	18822	2.14452
chr1	18822	18825	1.07226
chr1	18825	18844	3.21679
chr1	18844	18854	4.28905
chr1	18854	18862	3.21679
chr1	18862	18877	1.07226
chr1	18877	18893	2.14452
chr1	18893	18915	4.28905
chr1	18915	18920	3.21679
chr1	18920	18928	2.14452
chr1	18928	18932	3.21679
chr1	18932	18933	2.14452
chr1	18933	18950	1.07226
chr1	18950	18951	2.14452
chr1	18951	18969	3.21679
chr1	18969	18989	2.14452
chr1	18989	18990	1.07226
chr1	18990	19003	0.0
chr1	19003	19030	1.07226
chr1	19030	19038	2.14452
chr1	19038	19039	3.21679
chr1	19039	19043	4.28905
chr1	19043	19051	3.21679
chr1	19051	19060	4.28905
chr1	19060	19066	5.36131
chr1	19066	19070	3.21679
chr1	19070	19071	2.14452
chr1	19071	19091	4.28905
chr1	19091	19100	3.21679
chr1	19100	19103	0.0
chr1	19103	19129	1.07226
chr1	19129	19138	2.14452
chr1	19138	19143	4.28905
chr1	19143	19146	3.21679
chr1	19146	19160	4.28905
chr1	19160	19164	3.21679
chr1	19164	19165	4.28905
chr1	19165	19173	5.36131
chr1	19173	19174	6.43357
chr1	19174	19178	7.50583
chr1	19178	19184	5.36131
chr1	19184	19187	4.28905
chr1	19187	19191	5.36131
chr1	19191	19193	6.43357
chr1	19193	19210	4.28905
chr1	19210	19212	3.21679
chr1	19212	19214	2.14452
chr1	19214	19217	1.07226
chr1	19217	19221	2.14452
chr1	19221	19257	1.07226
chr1	19257	19280	0.0
