# Supplementary material for: Structural modularity of the XIST ribonucleoprotein complex
Source: Nat Commun. 2020 Dec 2;11:6163. doi: 10.1038/s41467-020-20040-3 (PMC7710737; doi:10.1038/s41467-020-20040-3)
Supplement: Supplementary file 6 — Source Data [file 41467_2020_20040_MOESM6_ESM.zip › sourcedata/fig2efgi/K562_FXR1_0_neg_XIST_1_hsXIST.bedgraph]

chr1	0	135	0.0
chr1	135	160	0.929024
chr1	160	169	1.85805
chr1	169	179	2.78707
chr1	179	204	1.85805
chr1	204	213	0.929024
chr1	213	323	0.0
chr1	323	327	0.929024
chr1	327	360	1.85805
chr1	360	367	0.929024
chr1	367	453	0.0
chr1	453	477	0.929024
chr1	477	497	1.85805
chr1	497	498	0.929024
chr1	498	501	1.85805
chr1	501	512	2.78707
chr1	512	519	3.7161
chr1	519	532	2.78707
chr1	532	542	1.85805
chr1	542	545	0.929024
chr1	545	605	0.0
chr1	605	649	0.929024
chr1	649	658	0.0
chr1	658	701	0.929024
chr1	701	739	0.0
chr1	739	740	0.929024
chr1	740	783	1.85805
chr1	783	784	0.929024
chr1	784	786	0.0
chr1	786	811	0.929024
chr1	811	827	0.0
chr1	827	840	0.929024
chr1	840	867	1.85805
chr1	867	884	0.929024
chr1	884	902	0.0
chr1	902	937	0.929024
chr1	937	946	2.78707
chr1	946	960	1.85805
chr1	960	973	2.78707
chr1	973	981	3.7161
chr1	981	990	2.78707
chr1	990	993	3.7161
chr1	993	1003	4.64512
chr1	1003	1015	3.7161
chr1	1015	1016	4.64512
chr1	1016	1020	2.78707
chr1	1020	1024	3.7161
chr1	1024	1037	2.78707
chr1	1037	1040	1.85805
chr1	1040	1057	2.78707
chr1	1057	1059	1.85805
chr1	1059	1084	0.929024
chr1	1084	1091	0.0
chr1	1091	1101	0.929024
chr1	1101	1119	1.85805
chr1	1119	1129	2.78707
chr1	1129	1133	3.7161
chr1	1133	1139	2.78707
chr1	1139	1144	3.7161
chr1	1144	1151	2.78707
chr1	1151	1159	3.7161
chr1	1159	1160	2.78707
chr1	1160	1172	3.7161
chr1	1172	1183	2.78707
chr1	1183	1194	1.85805
chr1	1194	1204	0.929024
chr1	1204	1222	0.0
chr1	1222	1233	0.929024
chr1	1233	1264	1.85805
chr1	1264	1276	0.929024
chr1	1276	1278	0.0
chr1	1278	1313	0.929024
chr1	1313	1322	1.85805
chr1	1322	1324	0.929024
chr1	1324	1333	1.85805
chr1	1333	1343	2.78707
chr1	1343	1345	4.64512
chr1	1345	1350	5.57415
chr1	1350	1353	6.50317
chr1	1353	1366	5.57415
chr1	1366	1377	4.64512
chr1	1377	1382	3.7161
chr1	1382	1387	2.78707
chr1	1387	1389	1.85805
chr1	1389	1393	0.929024
chr1	1393	1437	0.0
chr1	1437	1446	0.929024
chr1	1446	1480	1.85805
chr1	1480	1489	0.929024
chr1	1489	1501	0.0
chr1	1501	1540	0.929024
chr1	1540	1554	0.0
chr1	1554	1597	0.929024
chr1	1597	1598	0.0
chr1	1598	1611	0.929024
chr1	1611	1640	1.85805
chr1	1640	1647	0.929024
chr1	1647	1655	1.85805
chr1	1655	1656	0.929024
chr1	1656	1691	1.85805
chr1	1691	1698	0.929024
chr1	1698	1817	0.0
chr1	1817	1819	1.85805
chr1	1819	1840	2.78707
chr1	1840	1856	3.7161
chr1	1856	1861	2.78707
chr1	1861	1863	1.85805
chr1	1863	1865	0.929024
chr1	1865	1866	1.85805
chr1	1866	1870	2.78707
chr1	1870	1880	3.7161
chr1	1880	1884	4.64512
chr1	1884	1898	3.7161
chr1	1898	1906	2.78707
chr1	1906	1907	1.85805
chr1	1907	1924	0.929024
chr1	1924	2133	0.0
chr1	2133	2140	0.929024
chr1	2140	2141	1.85805
chr1	2141	2148	2.78707
chr1	2148	2174	3.7161
chr1	2174	2179	2.78707
chr1	2179	2184	3.7161
chr1	2184	2185	2.78707
chr1	2185	2192	1.85805
chr1	2192	2222	0.929024
chr1	2222	2277	0.0
chr1	2277	2321	0.929024
chr1	2321	2399	0.0
chr1	2399	2423	0.929024
chr1	2423	2441	1.85805
chr1	2441	2442	2.78707
chr1	2442	2463	1.85805
chr1	2463	2471	0.929024
chr1	2471	2485	1.85805
chr1	2485	2494	0.929024
chr1	2494	2515	1.85805
chr1	2515	2537	0.929024
chr1	2537	2538	1.85805
chr1	2538	2563	0.929024
chr1	2563	2579	1.85805
chr1	2579	2580	0.929024
chr1	2580	2597	1.85805
chr1	2597	2607	2.78707
chr1	2607	2624	1.85805
chr1	2624	2641	0.929024
chr1	2641	2721	0.0
chr1	2721	2765	0.929024
chr1	2765	2799	0.0
chr1	2799	2843	0.929024
chr1	2843	2896	0.0
chr1	2896	2925	0.929024
chr1	2925	2931	1.85805
chr1	2931	2938	2.78707
chr1	2938	2940	3.7161
chr1	2940	2959	2.78707
chr1	2959	2971	1.85805
chr1	2971	2972	2.78707
chr1	2972	2981	3.7161
chr1	2981	3009	2.78707
chr1	3009	3015	1.85805
chr1	3015	3019	0.929024
chr1	3019	3082	0.0
chr1	3082	3088	0.929024
chr1	3088	3126	1.85805
chr1	3126	3132	0.929024
chr1	3132	3169	0.0
chr1	3169	3213	0.929024
chr1	3213	3218	0.0
chr1	3218	3224	0.929024
chr1	3224	3233	1.85805
chr1	3233	3236	2.78707
chr1	3236	3262	3.7161
chr1	3262	3267	2.78707
chr1	3267	3277	1.85805
chr1	3277	3279	0.929024
chr1	3279	3320	0.0
chr1	3320	3336	0.929024
chr1	3336	3364	1.85805
chr1	3364	3379	0.929024
chr1	3379	3405	0.0
chr1	3405	3409	0.929024
chr1	3409	3449	1.85805
chr1	3449	3451	0.929024
chr1	3451	3487	0.0
chr1	3487	3513	0.929024
chr1	3513	3515	1.85805
chr1	3515	3528	2.78707
chr1	3528	3530	3.7161
chr1	3530	3551	2.78707
chr1	3551	3553	1.85805
chr1	3553	3569	0.929024
chr1	3569	3571	1.85805
chr1	3571	3572	0.929024
chr1	3572	3592	1.85805
chr1	3592	3593	2.78707
chr1	3593	3611	3.7161
chr1	3611	3612	2.78707
chr1	3612	3613	3.7161
chr1	3613	3616	4.64512
chr1	3616	3631	3.7161
chr1	3631	3637	2.78707
chr1	3637	3656	1.85805
chr1	3656	3657	0.929024
chr1	3657	3674	0.0
chr1	3674	3704	0.929024
chr1	3704	3717	1.85805
chr1	3717	3729	0.929024
chr1	3729	3748	1.85805
chr1	3748	3806	0.929024
chr1	3806	3809	1.85805
chr1	3809	3838	2.78707
chr1	3838	3839	3.7161
chr1	3839	3841	4.64512
chr1	3841	3848	5.57415
chr1	3848	3850	6.50317
chr1	3850	3852	5.57415
chr1	3852	3853	4.64512
chr1	3853	3860	3.7161
chr1	3860	3882	4.64512
chr1	3882	3883	3.7161
chr1	3883	3885	2.78707
chr1	3885	3887	1.85805
chr1	3887	3891	2.78707
chr1	3891	3903	1.85805
chr1	3903	3904	2.78707
chr1	3904	3906	1.85805
chr1	3906	3908	2.78707
chr1	3908	3912	3.7161
chr1	3912	3916	4.64512
chr1	3916	3917	5.57415
chr1	3917	3931	6.50317
chr1	3931	3936	5.57415
chr1	3936	3937	6.50317
chr1	3937	3947	7.4322
chr1	3947	3950	6.50317
chr1	3950	3956	5.57415
chr1	3956	3959	4.64512
chr1	3959	3961	3.7161
chr1	3961	3965	2.78707
chr1	3965	3979	3.7161
chr1	3979	3981	4.64512
chr1	3981	3994	3.7161
chr1	3994	3998	2.78707
chr1	3998	3999	3.7161
chr1	3999	4009	2.78707
chr1	4009	4023	1.85805
chr1	4023	4042	0.929024
chr1	4042	4201	0.0
chr1	4201	4245	0.929024
chr1	4245	4286	0.0
chr1	4286	4291	0.929024
chr1	4291	4292	1.85805
chr1	4292	4294	2.78707
chr1	4294	4317	3.7161
chr1	4317	4330	4.64512
chr1	4330	4334	3.7161
chr1	4334	4335	2.78707
chr1	4335	4338	1.85805
chr1	4338	4356	0.929024
chr1	4356	4462	0.0
chr1	4462	4475	0.929024
chr1	4475	4503	1.85805
chr1	4503	4518	0.929024
chr1	4518	4519	1.85805
chr1	4519	4561	0.929024
chr1	4561	4664	0.0
chr1	4664	4673	0.929024
chr1	4673	4674	1.85805
chr1	4674	4686	2.78707
chr1	4686	4708	3.7161
chr1	4708	4717	2.78707
chr1	4717	4730	0.929024
chr1	4730	4764	0.0
chr1	4764	4807	0.929024
chr1	4807	4812	0.0
chr1	4812	4854	0.929024
chr1	4854	4869	0.0
chr1	4869	4906	0.929024
chr1	4906	4913	2.78707
chr1	4913	4948	1.85805
chr1	4948	4950	0.929024
chr1	4950	4970	0.0
chr1	4970	4971	0.929024
chr1	4971	5013	1.85805
chr1	5013	5015	0.929024
chr1	5015	5051	0.0
chr1	5051	5095	0.929024
chr1	5095	5154	0.0
chr1	5154	5190	0.929024
chr1	5190	5217	0.0
chr1	5217	5227	1.85805
chr1	5227	5261	2.78707
chr1	5261	5271	0.929024
chr1	5271	5358	0.0
chr1	5358	5402	0.929024
chr1	5402	5464	0.0
chr1	5464	5483	0.929024
chr1	5483	5497	1.85805
chr1	5497	5507	2.78707
chr1	5507	5525	1.85805
chr1	5525	5541	0.929024
chr1	5541	5565	0.0
chr1	5565	5599	0.929024
chr1	5599	5604	1.85805
chr1	5604	5607	2.78707
chr1	5607	5628	1.85805
chr1	5628	5640	2.78707
chr1	5640	5642	1.85805
chr1	5642	5643	2.78707
chr1	5643	5648	3.7161
chr1	5648	5649	2.78707
chr1	5649	5651	3.7161
chr1	5651	5652	4.64512
chr1	5652	5660	5.57415
chr1	5660	5671	6.50317
chr1	5671	5677	5.57415
chr1	5677	5682	6.50317
chr1	5682	5686	7.4322
chr1	5686	5687	6.50317
chr1	5687	5693	5.57415
chr1	5693	5695	4.64512
chr1	5695	5701	2.78707
chr1	5701	5712	1.85805
chr1	5712	5721	2.78707
chr1	5721	5722	1.85805
chr1	5722	5726	2.78707
chr1	5726	5736	1.85805
chr1	5736	5741	2.78707
chr1	5741	5756	3.7161
chr1	5756	5765	2.78707
chr1	5765	5780	1.85805
chr1	5780	5782	0.929024
chr1	5782	5826	1.85805
chr1	5826	5828	0.929024
chr1	5828	5842	0.0
chr1	5842	5857	0.929024
chr1	5857	5886	1.85805
chr1	5886	5900	0.929024
chr1	5900	5902	0.0
chr1	5902	5943	0.929024
chr1	5943	5966	0.0
chr1	5966	6002	0.929024
chr1	6002	6010	1.85805
chr1	6010	6046	0.929024
chr1	6046	6060	0.0
chr1	6060	6076	0.929024
chr1	6076	6083	1.85805
chr1	6083	6099	2.78707
chr1	6099	6101	1.85805
chr1	6101	6104	2.78707
chr1	6104	6120	3.7161
chr1	6120	6125	2.78707
chr1	6125	6127	3.7161
chr1	6127	6145	2.78707
chr1	6145	6168	1.85805
chr1	6168	6192	0.929024
chr1	6192	6193	0.0
chr1	6193	6217	0.929024
chr1	6217	6236	1.85805
chr1	6236	6261	0.929024
chr1	6261	6282	0.0
chr1	6282	6306	0.929024
chr1	6306	6307	1.85805
chr1	6307	6326	3.7161
chr1	6326	6337	2.78707
chr1	6337	6350	3.7161
chr1	6350	6351	2.78707
chr1	6351	6355	0.929024
chr1	6355	6364	1.85805
chr1	6364	6381	2.78707
chr1	6381	6388	1.85805
chr1	6388	6408	0.929024
chr1	6408	6475	0.0
chr1	6475	6500	0.929024
chr1	6500	6519	1.85805
chr1	6519	6543	0.929024
chr1	6543	6554	0.0
chr1	6554	6566	0.929024
chr1	6566	6598	1.85805
chr1	6598	6610	0.929024
chr1	6610	6667	0.0
chr1	6667	6710	0.929024
chr1	6710	6825	0.0
chr1	6825	6861	0.929024
chr1	6861	6869	0.0
chr1	6869	6883	0.929024
chr1	6883	6884	1.85805
chr1	6884	6909	2.78707
chr1	6909	6927	1.85805
chr1	6927	6928	0.929024
chr1	6928	6957	0.0
chr1	6957	6967	0.929024
chr1	6967	7001	1.85805
chr1	7001	7010	0.929024
chr1	7010	7094	0.0
chr1	7094	7100	0.929024
chr1	7100	7101	1.85805
chr1	7101	7124	2.78707
chr1	7124	7125	1.85805
chr1	7125	7143	2.78707
chr1	7143	7169	0.929024
chr1	7169	7174	0.0
chr1	7174	7186	0.929024
chr1	7186	7188	1.85805
chr1	7188	7191	2.78707
chr1	7191	7204	3.7161
chr1	7204	7215	4.64512
chr1	7215	7217	3.7161
chr1	7217	7223	4.64512
chr1	7223	7228	5.57415
chr1	7228	7230	6.50317
chr1	7230	7232	5.57415
chr1	7232	7235	4.64512
chr1	7235	7248	3.7161
chr1	7248	7254	2.78707
chr1	7254	7261	3.7161
chr1	7261	7266	2.78707
chr1	7266	7272	1.85805
chr1	7272	7296	0.929024
chr1	7296	7297	1.85805
chr1	7297	7340	0.929024
chr1	7340	7478	0.0
chr1	7478	7485	0.929024
chr1	7485	7517	1.85805
chr1	7517	7522	2.78707
chr1	7522	7529	1.85805
chr1	7529	7561	0.929024
chr1	7561	7587	0.0
chr1	7587	7623	0.929024
chr1	7623	7644	0.0
chr1	7644	7671	0.929024
chr1	7671	7687	1.85805
chr1	7687	7689	0.929024
chr1	7689	7714	1.85805
chr1	7714	7729	0.929024
chr1	7729	7779	0.0
chr1	7779	7788	0.929024
chr1	7788	7819	1.85805
chr1	7819	7832	0.929024
chr1	7832	7834	0.0
chr1	7834	7848	0.929024
chr1	7848	7878	1.85805
chr1	7878	7892	0.929024
chr1	7892	8028	0.0
chr1	8028	8034	0.929024
chr1	8034	8054	1.85805
chr1	8054	8060	2.78707
chr1	8060	8072	3.7161
chr1	8072	8078	2.78707
chr1	8078	8093	1.85805
chr1	8093	8097	2.78707
chr1	8097	8101	1.85805
chr1	8101	8123	0.929024
chr1	8123	8125	1.85805
chr1	8125	8126	2.78707
chr1	8126	8128	3.7161
chr1	8128	8136	4.64512
chr1	8136	8138	3.7161
chr1	8138	8141	4.64512
chr1	8141	8167	5.57415
chr1	8167	8168	4.64512
chr1	8168	8172	2.78707
chr1	8172	8181	1.85805
chr1	8181	8185	0.929024
chr1	8185	8217	0.0
chr1	8217	8223	0.929024
chr1	8223	8260	1.85805
chr1	8260	8264	0.929024
chr1	8264	8285	0.0
chr1	8285	8328	0.929024
chr1	8328	8422	0.0
chr1	8422	8425	0.929024
chr1	8425	8427	1.85805
chr1	8427	8429	2.78707
chr1	8429	8465	3.7161
chr1	8465	8469	2.78707
chr1	8469	8471	1.85805
chr1	8471	8520	0.0
chr1	8520	8528	0.929024
chr1	8528	8540	1.85805
chr1	8540	8543	2.78707
chr1	8543	8564	3.7161
chr1	8564	8568	2.78707
chr1	8568	8570	1.85805
chr1	8570	8573	2.78707
chr1	8573	8584	3.7161
chr1	8584	8587	2.78707
chr1	8587	8613	1.85805
chr1	8613	8617	0.929024
chr1	8617	8640	0.0
chr1	8640	8653	0.929024
chr1	8653	8655	1.85805
chr1	8655	8663	2.78707
chr1	8663	8684	3.7161
chr1	8684	8691	2.78707
chr1	8691	8696	3.7161
chr1	8696	8699	2.78707
chr1	8699	8707	1.85805
chr1	8707	8735	0.929024
chr1	8735	8736	0.0
chr1	8736	8765	0.929024
chr1	8765	8779	1.85805
chr1	8779	8807	2.78707
chr1	8807	8809	1.85805
chr1	8809	8810	0.929024
chr1	8810	8835	0.0
chr1	8835	8836	0.929024
chr1	8836	8837	2.78707
chr1	8837	8841	3.7161
chr1	8841	8862	4.64512
chr1	8862	8872	5.57415
chr1	8872	8879	4.64512
chr1	8879	8880	3.7161
chr1	8880	8885	1.85805
chr1	8885	8892	0.929024
chr1	8892	8907	1.85805
chr1	8907	8934	0.929024
chr1	8934	8992	0.0
chr1	8992	9010	0.929024
chr1	9010	9019	1.85805
chr1	9019	9035	0.929024
chr1	9035	9054	1.85805
chr1	9054	9080	0.929024
chr1	9080	9085	1.85805
chr1	9085	9089	2.78707
chr1	9089	9121	3.7161
chr1	9121	9124	2.78707
chr1	9124	9129	1.85805
chr1	9129	9133	0.929024
chr1	9133	9172	0.0
chr1	9172	9215	0.929024
chr1	9215	9254	0.0
chr1	9254	9258	0.929024
chr1	9258	9259	1.85805
chr1	9259	9287	2.78707
chr1	9287	9288	3.7161
chr1	9288	9298	4.64512
chr1	9298	9302	3.7161
chr1	9302	9328	1.85805
chr1	9328	9331	0.929024
chr1	9331	9343	0.0
chr1	9343	9377	0.929024
chr1	9377	9385	1.85805
chr1	9385	9421	0.929024
chr1	9421	9440	0.0
chr1	9440	9484	0.929024
chr1	9484	9528	0.0
chr1	9528	9540	0.929024
chr1	9540	9543	1.85805
chr1	9543	9549	2.78707
chr1	9549	9564	3.7161
chr1	9564	9571	2.78707
chr1	9571	9584	1.85805
chr1	9584	9592	0.929024
chr1	9592	9624	0.0
chr1	9624	9650	0.929024
chr1	9650	9665	2.78707
chr1	9665	9679	1.85805
chr1	9679	9689	2.78707
chr1	9689	9694	1.85805
chr1	9694	9723	0.929024
chr1	9723	9724	0.0
chr1	9724	9731	0.929024
chr1	9731	9768	1.85805
chr1	9768	9775	0.929024
chr1	9775	9811	0.0
chr1	9811	9828	0.929024
chr1	9828	9855	1.85805
chr1	9855	9857	0.929024
chr1	9857	9868	1.85805
chr1	9868	9872	2.78707
chr1	9872	9893	1.85805
chr1	9893	9901	2.78707
chr1	9901	9937	1.85805
chr1	9937	9941	0.929024
chr1	9941	9954	1.85805
chr1	9954	9985	0.929024
chr1	9985	10011	0.0
chr1	10011	10020	0.929024
chr1	10020	10027	1.85805
chr1	10027	10028	0.929024
chr1	10028	10031	1.85805
chr1	10031	10032	2.78707
chr1	10032	10047	3.7161
chr1	10047	10051	4.64512
chr1	10051	10056	5.57415
chr1	10056	10075	4.64512
chr1	10075	10076	3.7161
chr1	10076	10091	2.78707
chr1	10091	10093	1.85805
chr1	10093	10101	0.929024
chr1	10101	10107	1.85805
chr1	10107	10145	0.929024
chr1	10145	10146	0.0
chr1	10146	10147	0.929024
chr1	10147	10160	1.85805
chr1	10160	10171	2.78707
chr1	10171	10190	3.7161
chr1	10190	10204	1.85805
chr1	10204	10214	0.929024
chr1	10214	10327	0.0
chr1	10327	10370	0.929024
chr1	10370	10415	0.0
chr1	10415	10421	0.929024
chr1	10421	10431	1.85805
chr1	10431	10432	2.78707
chr1	10432	10459	3.7161
chr1	10459	10460	2.78707
chr1	10460	10464	3.7161
chr1	10464	10472	2.78707
chr1	10472	10475	1.85805
chr1	10475	10504	0.929024
chr1	10504	10582	0.0
chr1	10582	10583	0.929024
chr1	10583	10584	1.85805
chr1	10584	10600	3.7161
chr1	10600	10626	4.64512
chr1	10626	10628	2.78707
chr1	10628	10636	0.929024
chr1	10636	10644	1.85805
chr1	10644	10658	0.929024
chr1	10658	10663	1.85805
chr1	10663	10664	0.929024
chr1	10664	10690	1.85805
chr1	10690	10697	2.78707
chr1	10697	10701	1.85805
chr1	10701	10707	2.78707
chr1	10707	10717	1.85805
chr1	10717	10734	2.78707
chr1	10734	10744	1.85805
chr1	10744	10758	0.929024
chr1	10758	10796	0.0
chr1	10796	10813	0.929024
chr1	10813	10840	2.78707
chr1	10840	10846	1.85805
chr1	10846	10850	2.78707
chr1	10850	10852	3.7161
chr1	10852	10853	4.64512
chr1	10853	10857	3.7161
chr1	10857	10890	2.78707
chr1	10890	10894	1.85805
chr1	10894	10902	0.0
chr1	10902	10945	0.929024
chr1	10945	10991	0.0
chr1	10991	11035	0.929024
chr1	11035	11037	0.0
chr1	11037	11081	0.929024
chr1	11081	11144	0.0
chr1	11144	11147	0.929024
chr1	11147	11177	1.85805
chr1	11177	11186	2.78707
chr1	11186	11190	1.85805
chr1	11190	11221	0.929024
chr1	11221	11264	0.0
chr1	11264	11306	0.929024
chr1	11306	11314	0.0
chr1	11314	11358	0.929024
chr1	11358	11372	0.0
chr1	11372	11387	0.929024
chr1	11387	11389	1.85805
chr1	11389	11424	0.929024
chr1	11424	11549	0.0
chr1	11549	11569	0.929024
chr1	11569	11573	0.0
chr1	11573	11575	0.929024
chr1	11575	11612	2.78707
chr1	11612	11619	1.85805
chr1	11619	11642	0.0
chr1	11642	11645	0.929024
chr1	11645	11650	1.85805
chr1	11650	11683	3.7161
chr1	11683	11689	2.78707
chr1	11689	11694	1.85805
chr1	11694	11845	0.0
chr1	11845	11863	0.929024
chr1	11863	11889	1.85805
chr1	11889	11907	0.929024
chr1	11907	11953	0.0
chr1	11953	11957	0.929024
chr1	11957	11967	1.85805
chr1	11967	11996	2.78707
chr1	11996	11997	3.7161
chr1	11997	12000	2.78707
chr1	12000	12011	1.85805
chr1	12011	12014	0.929024
chr1	12014	12028	1.85805
chr1	12028	12048	2.78707
chr1	12048	12053	4.64512
chr1	12053	12055	5.57415
chr1	12055	12056	7.4322
chr1	12056	12058	8.36122
chr1	12058	12072	7.4322
chr1	12072	12073	6.50317
chr1	12073	12092	7.4322
chr1	12092	12096	5.57415
chr1	12096	12097	4.64512
chr1	12097	12099	3.7161
chr1	12099	12100	2.78707
chr1	12100	12102	1.85805
chr1	12102	12103	0.929024
chr1	12103	12116	1.85805
chr1	12116	12125	0.929024
chr1	12125	12127	1.85805
chr1	12127	12146	2.78707
chr1	12146	12156	1.85805
chr1	12156	12164	2.78707
chr1	12164	12167	3.7161
chr1	12167	12168	4.64512
chr1	12168	12171	3.7161
chr1	12171	12176	2.78707
chr1	12176	12177	3.7161
chr1	12177	12191	4.64512
chr1	12191	12208	3.7161
chr1	12208	12211	2.78707
chr1	12211	12221	1.85805
chr1	12221	12227	0.929024
chr1	12227	12236	1.85805
chr1	12236	12246	2.78707
chr1	12246	12248	3.7161
chr1	12248	12249	4.64512
chr1	12249	12250	6.50317
chr1	12250	12262	8.36122
chr1	12262	12267	7.4322
chr1	12267	12271	8.36122
chr1	12271	12273	7.4322
chr1	12273	12275	6.50317
chr1	12275	12276	5.57415
chr1	12276	12280	7.4322
chr1	12280	12284	6.50317
chr1	12284	12290	5.57415
chr1	12290	12291	4.64512
chr1	12291	12293	5.57415
chr1	12293	12294	4.64512
chr1	12294	12311	3.7161
chr1	12311	12319	2.78707
chr1	12319	12331	1.85805
chr1	12331	12334	2.78707
chr1	12334	12342	3.7161
chr1	12342	12344	4.64512
chr1	12344	12350	5.57415
chr1	12350	12355	6.50317
chr1	12355	12364	7.4322
chr1	12364	12366	6.50317
chr1	12366	12369	5.57415
chr1	12369	12370	6.50317
chr1	12370	12372	8.36122
chr1	12372	12374	9.29024
chr1	12374	12378	10.2193
chr1	12378	12382	9.29024
chr1	12382	12385	10.2193
chr1	12385	12393	9.29024
chr1	12393	12396	8.36122
chr1	12396	12398	7.4322
chr1	12398	12401	8.36122
chr1	12401	12410	9.29024
chr1	12410	12413	10.2193
chr1	12413	12416	7.4322
chr1	12416	12418	6.50317
chr1	12418	12424	5.57415
chr1	12424	12426	4.64512
chr1	12426	12442	3.7161
chr1	12442	12443	2.78707
chr1	12443	12444	1.85805
chr1	12444	12454	0.929024
chr1	12454	12463	0.0
chr1	12463	12478	0.929024
chr1	12478	12491	1.85805
chr1	12491	12503	3.7161
chr1	12503	12505	4.64512
chr1	12505	12507	5.57415
chr1	12507	12514	4.64512
chr1	12514	12517	5.57415
chr1	12517	12519	4.64512
chr1	12519	12530	5.57415
chr1	12530	12531	6.50317
chr1	12531	12535	7.4322
chr1	12535	12544	5.57415
chr1	12544	12546	6.50317
chr1	12546	12549	5.57415
chr1	12549	12557	4.64512
chr1	12557	12574	3.7161
chr1	12574	12575	2.78707
chr1	12575	12576	1.85805
chr1	12576	12583	2.78707
chr1	12583	12588	4.64512
chr1	12588	12614	2.78707
chr1	12614	12618	3.7161
chr1	12618	12619	4.64512
chr1	12619	12627	3.7161
chr1	12627	12630	1.85805
chr1	12630	12636	2.78707
chr1	12636	12657	3.7161
chr1	12657	12661	2.78707
chr1	12661	12673	1.85805
chr1	12673	12679	0.929024
chr1	12679	12844	0.0
chr1	12844	12848	0.929024
chr1	12848	12884	1.85805
chr1	12884	12890	0.929024
chr1	12890	12907	0.0
chr1	12907	12940	0.929024
chr1	12940	12951	1.85805
chr1	12951	12983	0.929024
chr1	12983	12996	0.0
chr1	12996	13040	0.929024
chr1	13040	13065	0.0
chr1	13065	13109	0.929024
chr1	13109	13116	0.0
chr1	13116	13137	0.929024
chr1	13137	13159	1.85805
chr1	13159	13181	0.929024
chr1	13181	13215	0.0
chr1	13215	13230	0.929024
chr1	13230	13259	1.85805
chr1	13259	13273	0.929024
chr1	13273	13315	0.0
chr1	13315	13324	0.929024
chr1	13324	13357	1.85805
chr1	13357	13358	2.78707
chr1	13358	13359	3.7161
chr1	13359	13367	2.78707
chr1	13367	13374	1.85805
chr1	13374	13388	2.78707
chr1	13388	13401	3.7161
chr1	13401	13402	2.78707
chr1	13402	13417	1.85805
chr1	13417	13422	0.929024
chr1	13422	13425	1.85805
chr1	13425	13432	2.78707
chr1	13432	13445	1.85805
chr1	13445	13463	2.78707
chr1	13463	13466	3.7161
chr1	13466	13469	2.78707
chr1	13469	13475	1.85805
chr1	13475	13489	2.78707
chr1	13489	13491	1.85805
chr1	13491	13507	2.78707
chr1	13507	13510	1.85805
chr1	13510	13519	2.78707
chr1	13519	13535	1.85805
chr1	13535	13552	0.929024
chr1	13552	13571	0.0
chr1	13571	13611	0.929024
chr1	13611	13879	0.0
chr1	13879	13891	0.929024
chr1	13891	13923	1.85805
chr1	13923	13935	0.929024
chr1	13935	14060	0.0
chr1	14060	14074	0.929024
chr1	14074	14075	0.0
chr1	14075	14105	0.929024
chr1	14105	14159	0.0
chr1	14159	14203	1.85805
chr1	14203	14242	0.0
chr1	14242	14286	0.929024
chr1	14286	14293	0.0
chr1	14293	14294	1.85805
chr1	14294	14326	2.78707
chr1	14326	14337	1.85805
chr1	14337	14377	0.0
chr1	14377	14378	0.929024
chr1	14378	14404	1.85805
chr1	14404	14413	2.78707
chr1	14413	14421	3.7161
chr1	14421	14422	2.78707
chr1	14422	14448	1.85805
chr1	14448	14456	0.929024
chr1	14456	14462	0.0
chr1	14462	14470	0.929024
chr1	14470	14482	1.85805
chr1	14482	14484	2.78707
chr1	14484	14506	3.7161
chr1	14506	14511	2.78707
chr1	14511	14514	3.7161
chr1	14514	14522	2.78707
chr1	14522	14523	1.85805
chr1	14523	14553	0.929024
chr1	14553	14755	0.0
chr1	14755	14756	0.929024
chr1	14756	14757	1.85805
chr1	14757	14769	2.78707
chr1	14769	14798	3.7161
chr1	14798	14799	5.57415
chr1	14799	14800	4.64512
chr1	14800	14801	3.7161
chr1	14801	14810	2.78707
chr1	14810	14824	1.85805
chr1	14824	14825	0.929024
chr1	14825	14842	1.85805
chr1	14842	14868	0.929024
chr1	14868	14882	0.0
chr1	14882	14922	0.929024
chr1	14922	14926	1.85805
chr1	14926	14965	0.929024
chr1	14965	14973	0.0
chr1	14973	15016	0.929024
chr1	15016	15022	0.0
chr1	15022	15065	0.929024
chr1	15065	15129	0.0
chr1	15129	15131	0.929024
chr1	15131	15141	1.85805
chr1	15141	15143	2.78707
chr1	15143	15155	4.64512
chr1	15155	15172	5.57415
chr1	15172	15184	3.7161
chr1	15184	15186	2.78707
chr1	15186	15199	0.929024
chr1	15199	15297	0.0
chr1	15297	15303	0.929024
chr1	15303	15341	1.85805
chr1	15341	15347	0.929024
chr1	15347	15355	0.0
chr1	15355	15361	0.929024
chr1	15361	15363	1.85805
chr1	15363	15390	2.78707
chr1	15390	15399	3.7161
chr1	15399	15405	2.78707
chr1	15405	15434	0.929024
chr1	15434	15467	0.0
chr1	15467	15471	0.929024
chr1	15471	15505	1.85805
chr1	15505	15510	2.78707
chr1	15510	15513	1.85805
chr1	15513	15536	0.929024
chr1	15536	15537	0.0
chr1	15537	15579	0.929024
chr1	15579	15581	1.85805
chr1	15581	15607	0.929024
chr1	15607	15622	1.85805
chr1	15622	15630	0.929024
chr1	15630	15633	1.85805
chr1	15633	15651	2.78707
chr1	15651	15674	1.85805
chr1	15674	15677	0.929024
chr1	15677	15704	0.0
chr1	15704	15747	0.929024
chr1	15747	15753	0.0
chr1	15753	15794	0.929024
chr1	15794	15907	0.0
chr1	15907	15910	0.929024
chr1	15910	15950	1.85805
chr1	15950	15954	0.929024
chr1	15954	16058	0.0
chr1	16058	16087	0.929024
chr1	16087	16100	1.85805
chr1	16100	16131	0.929024
chr1	16131	16139	0.0
chr1	16139	16166	0.929024
chr1	16166	16182	1.85805
chr1	16182	16197	0.929024
chr1	16197	16210	1.85805
chr1	16210	16219	0.929024
chr1	16219	16239	1.85805
chr1	16239	16254	0.929024
chr1	16254	16256	1.85805
chr1	16256	16263	2.78707
chr1	16263	16294	1.85805
chr1	16294	16298	2.78707
chr1	16298	16300	1.85805
chr1	16300	16338	0.929024
chr1	16338	16396	0.0
chr1	16396	16410	0.929024
chr1	16410	16422	1.85805
chr1	16422	16439	2.78707
chr1	16439	16453	1.85805
chr1	16453	16462	0.929024
chr1	16462	16520	0.0
chr1	16520	16564	0.929024
chr1	16564	16652	0.0
chr1	16652	16695	0.929024
chr1	16695	16699	0.0
chr1	16699	16743	0.929024
chr1	16743	16819	0.0
chr1	16819	16824	0.929024
chr1	16824	16830	1.85805
chr1	16830	16862	2.78707
chr1	16862	16868	1.85805
chr1	16868	16874	0.929024
chr1	16874	16879	0.0
chr1	16879	16910	0.929024
chr1	16910	16911	0.0
chr1	16911	16928	0.929024
chr1	16928	16933	1.85805
chr1	16933	16934	2.78707
chr1	16934	16955	3.7161
chr1	16955	16971	2.78707
chr1	16971	16976	1.85805
chr1	16976	16978	0.929024
chr1	16978	16985	0.0
chr1	16985	17029	0.929024
chr1	17029	17144	0.0
chr1	17144	17178	0.929024
chr1	17178	17187	1.85805
chr1	17187	17221	0.929024
chr1	17221	17278	0.0
chr1	17278	17285	0.929024
chr1	17285	17322	1.85805
chr1	17322	17329	0.929024
chr1	17329	17368	0.0
chr1	17368	17403	0.929024
chr1	17403	17408	1.85805
chr1	17408	17418	2.78707
chr1	17418	17433	3.7161
chr1	17433	17447	4.64512
chr1	17447	17451	3.7161
chr1	17451	17456	2.78707
chr1	17456	17462	1.85805
chr1	17462	17477	0.929024
chr1	17477	17532	0.0
chr1	17532	17533	0.929024
chr1	17533	17545	1.85805
chr1	17545	17563	2.78707
chr1	17563	17564	3.7161
chr1	17564	17574	4.64512
chr1	17574	17576	3.7161
chr1	17576	17589	2.78707
chr1	17589	17590	1.85805
chr1	17590	17607	2.78707
chr1	17607	17633	0.929024
chr1	17633	17745	0.0
chr1	17745	17788	0.929024
chr1	17788	17901	0.0
chr1	17901	17905	0.929024
chr1	17905	17909	3.7161
chr1	17909	17910	4.64512
chr1	17910	17916	5.57415
chr1	17916	17918	6.50317
chr1	17918	17931	7.4322
chr1	17931	17944	8.36122
chr1	17944	17948	7.4322
chr1	17948	17949	6.50317
chr1	17949	17953	4.64512
chr1	17953	17960	2.78707
chr1	17960	17962	1.85805
chr1	17962	17975	0.929024
chr1	17975	18035	0.0
chr1	18035	18073	0.929024
chr1	18073	18079	1.85805
chr1	18079	18117	0.929024
chr1	18117	18223	0.0
chr1	18223	18267	0.929024
chr1	18267	18293	0.0
chr1	18293	18294	0.929024
chr1	18294	18337	1.85805
chr1	18337	18338	0.929024
chr1	18338	18354	0.0
chr1	18354	18396	0.929024
chr1	18396	18445	0.0
chr1	18445	18469	0.929024
chr1	18469	18478	1.85805
chr1	18478	18487	2.78707
chr1	18487	18513	1.85805
chr1	18513	18522	0.929024
chr1	18522	18735	0.0
chr1	18735	18778	1.85805
chr1	18778	18850	0.0
chr1	18850	18880	0.929024
chr1	18880	18894	1.85805
chr1	18894	18897	0.929024
chr1	18897	18924	1.85805
chr1	18924	18939	0.929024
chr1	18939	19177	0.0
chr1	19177	19220	0.929024
chr1	19220	19280	0.0
