# Supplementary material for: Structural modularity of the XIST ribonucleoprotein complex
Source: Nat Commun. 2020 Dec 2;11:6163. doi: 10.1038/s41467-020-20040-3 (PMC7710737; doi:10.1038/s41467-020-20040-3)
Supplement: Supplementary file 6 — Source Data [file 41467_2020_20040_MOESM6_ESM.zip › sourcedata/fig2efgi/K562_HNRNPC_2_neg_XIST_1_hsXIST.bedgraph]

chr1	0	40	0.0
chr1	40	41	0.211824
chr1	41	42	0.466013
chr1	42	43	0.762566
chr1	43	44	1.10148
chr1	44	45	1.69459
chr1	45	46	1.86405
chr1	46	47	1.94878
chr1	47	48	2.54189
chr1	48	49	2.83844
chr1	49	50	2.92317
chr1	50	51	3.05026
chr1	51	53	3.09263
chr1	53	54	3.13499
chr1	54	55	3.21972
chr1	55	56	3.26209
chr1	56	57	3.34682
chr1	57	58	3.38918
chr1	58	60	3.43155
chr1	60	61	3.51628
chr1	61	62	3.60101
chr1	62	64	3.7281
chr1	64	65	3.68574
chr1	65	66	3.7281
chr1	66	67	3.77046
chr1	67	68	3.85519
chr1	68	69	3.89756
chr1	69	71	3.93992
chr1	71	73	3.98229
chr1	73	74	3.93992
chr1	74	75	3.89756
chr1	75	77	3.81283
chr1	77	78	3.85519
chr1	78	79	3.81283
chr1	79	81	3.77046
chr1	81	82	3.13499
chr1	82	83	3.17736
chr1	83	84	2.92317
chr1	84	85	2.58425
chr1	85	86	2.20297
chr1	86	87	2.1606
chr1	87	88	1.82169
chr1	88	89	1.73696
chr1	89	90	1.60986
chr1	90	91	1.52513
chr1	91	92	1.35567
chr1	92	93	1.4404
chr1	93	94	1.39804
chr1	94	96	1.35567
chr1	96	97	1.31331
chr1	97	99	1.22858
chr1	99	100	1.18621
chr1	100	102	1.14385
chr1	102	104	1.22858
chr1	104	105	1.4404
chr1	105	106	1.35567
chr1	106	107	1.39804
chr1	107	111	1.27094
chr1	111	112	1.31331
chr1	112	113	1.39804
chr1	113	114	1.60986
chr1	114	115	1.99114
chr1	115	116	2.71135
chr1	116	117	3.0079
chr1	117	118	3.13499
chr1	118	119	3.17736
chr1	119	121	3.21972
chr1	121	122	3.17736
chr1	122	123	3.13499
chr1	123	124	3.05026
chr1	124	125	3.09263
chr1	125	130	3.13499
chr1	130	133	3.21972
chr1	133	134	3.26209
chr1	134	137	3.21972
chr1	137	138	2.8808
chr1	138	140	2.79608
chr1	140	141	2.83844
chr1	141	142	2.8808
chr1	142	143	2.79608
chr1	143	144	2.71135
chr1	144	145	2.49952
chr1	145	146	2.54189
chr1	146	148	2.58425
chr1	148	150	2.49952
chr1	150	151	2.54189
chr1	151	152	2.62662
chr1	152	153	2.37243
chr1	153	155	2.45716
chr1	155	156	2.11824
chr1	156	157	1.77932
chr1	157	159	1.86405
chr1	159	162	1.94878
chr1	162	163	2.03351
chr1	163	164	2.11824
chr1	164	165	2.1606
chr1	165	166	2.20297
chr1	166	169	2.1606
chr1	169	170	2.24533
chr1	170	172	2.11824
chr1	172	174	1.94878
chr1	174	175	1.73696
chr1	175	177	1.69459
chr1	177	179	1.65223
chr1	179	181	1.60986
chr1	181	185	1.52513
chr1	185	186	1.5675
chr1	186	188	1.65223
chr1	188	189	1.77932
chr1	189	190	2.20297
chr1	190	191	2.24533
chr1	191	192	2.8808
chr1	192	193	2.92317
chr1	193	194	3.38918
chr1	194	195	3.43155
chr1	195	197	3.51628
chr1	197	198	3.7281
chr1	198	200	3.64337
chr1	200	201	3.7281
chr1	201	203	3.89756
chr1	203	204	3.81283
chr1	204	206	3.85519
chr1	206	207	3.93992
chr1	207	211	4.02465
chr1	211	212	4.19411
chr1	212	213	4.15175
chr1	213	214	4.19411
chr1	214	216	4.27884
chr1	216	217	4.4483
chr1	217	218	4.53303
chr1	218	219	4.61776
chr1	219	220	4.66013
chr1	220	222	4.74485
chr1	222	224	4.82958
chr1	224	225	4.78722
chr1	225	226	4.49067
chr1	226	227	4.32121
chr1	227	228	4.15175
chr1	228	229	3.98229
chr1	229	231	3.34682
chr1	231	232	2.96553
chr1	232	233	2.92317
chr1	233	234	2.66898
chr1	234	235	2.41479
chr1	235	236	2.1606
chr1	236	237	2.62662
chr1	237	238	3.09263
chr1	238	239	3.26209
chr1	239	240	3.09263
chr1	240	241	3.30445
chr1	241	242	2.92317
chr1	242	243	2.8808
chr1	243	245	2.83844
chr1	245	247	2.79608
chr1	247	251	2.83844
chr1	251	252	2.8808
chr1	252	253	3.09263
chr1	253	254	2.96553
chr1	254	255	2.92317
chr1	255	256	2.96553
chr1	256	257	3.0079
chr1	257	260	2.66898
chr1	260	261	3.13499
chr1	261	262	3.60101
chr1	262	263	3.7281
chr1	263	265	3.68574
chr1	265	266	3.64337
chr1	266	267	3.55864
chr1	267	268	3.51628
chr1	268	271	3.47391
chr1	271	274	3.38918
chr1	274	275	3.43155
chr1	275	276	3.55864
chr1	276	277	3.68574
chr1	277	278	2.71135
chr1	278	280	2.8808
chr1	280	281	2.79608
chr1	281	283	2.75371
chr1	283	284	2.71135
chr1	284	285	2.83844
chr1	285	288	2.8808
chr1	288	289	2.83844
chr1	289	290	3.21972
chr1	290	291	3.89756
chr1	291	292	4.40594
chr1	292	293	4.36357
chr1	293	294	4.49067
chr1	294	295	4.66013
chr1	295	296	5.04141
chr1	296	297	5.08377
chr1	297	298	5.1685
chr1	298	299	5.12614
chr1	299	300	5.04141
chr1	300	301	5.1685
chr1	301	303	4.99904
chr1	303	304	5.1685
chr1	304	305	5.33796
chr1	305	306	5.67688
chr1	306	307	6.26999
chr1	307	308	6.736
chr1	308	309	6.82073
chr1	309	311	6.86309
chr1	311	312	6.94782
chr1	312	313	7.03255
chr1	313	315	7.11728
chr1	315	317	7.03255
chr1	317	318	6.69363
chr1	318	320	6.6089
chr1	320	321	6.65127
chr1	321	322	6.82073
chr1	322	323	6.94782
chr1	323	324	7.4562
chr1	324	325	7.58329
chr1	325	326	8.26113
chr1	326	327	9.19316
chr1	327	328	9.40498
chr1	328	329	9.36262
chr1	329	330	9.40498
chr1	330	331	9.10843
chr1	331	332	8.21877
chr1	332	333	7.96458
chr1	333	334	8.00694
chr1	334	335	7.96458
chr1	335	336	7.32911
chr1	336	337	7.24438
chr1	337	338	7.07492
chr1	338	339	6.99019
chr1	339	340	7.03255
chr1	340	341	7.4562
chr1	341	342	8.00694
chr1	342	345	8.26113
chr1	345	346	8.21877
chr1	346	347	7.79512
chr1	347	348	7.15965
chr1	348	349	7.11728
chr1	349	351	7.07492
chr1	351	353	6.99019
chr1	353	354	7.20201
chr1	354	355	7.07492
chr1	355	356	6.94782
chr1	356	358	6.736
chr1	358	360	6.65127
chr1	360	361	6.86309
chr1	361	362	7.07492
chr1	362	363	7.11728
chr1	363	364	7.15965
chr1	364	365	7.20201
chr1	365	366	5.8887
chr1	366	367	5.84634
chr1	367	368	6.10053
chr1	368	369	6.77836
chr1	369	370	7.41384
chr1	370	371	7.54093
chr1	371	372	7.62566
chr1	372	373	7.71039
chr1	373	375	7.79512
chr1	375	376	8.04931
chr1	376	377	8.1764
chr1	377	378	8.43059
chr1	378	379	8.34586
chr1	379	380	8.1764
chr1	380	381	8.21877
chr1	381	382	7.75275
chr1	382	383	7.58329
chr1	383	384	7.28674
chr1	384	385	7.41384
chr1	385	387	7.37147
chr1	387	388	7.24438
chr1	388	389	7.20201
chr1	389	390	7.07492
chr1	390	392	6.94782
chr1	392	393	6.99019
chr1	393	394	6.90546
chr1	394	395	6.82073
chr1	395	396	6.736
chr1	396	397	6.65127
chr1	397	398	6.43945
chr1	398	399	6.14289
chr1	399	401	6.0158
chr1	401	402	5.80397
chr1	402	404	5.21087
chr1	404	405	4.36357
chr1	405	406	4.5754
chr1	406	407	7.07492
chr1	407	408	7.4562
chr1	408	409	8.00694
chr1	409	410	7.54093
chr1	410	411	7.58329
chr1	411	412	8.68478
chr1	412	413	8.98133
chr1	413	414	8.85424
chr1	414	415	8.93897
chr1	415	416	8.98133
chr1	416	417	8.72714
chr1	417	418	8.43059
chr1	418	419	8.60005
chr1	419	420	8.64241
chr1	420	421	8.68478
chr1	421	422	8.60005
chr1	422	423	8.34586
chr1	423	424	8.55768
chr1	424	425	8.47295
chr1	425	426	8.76951
chr1	426	428	8.81187
chr1	428	429	8.76951
chr1	429	430	8.72714
chr1	430	431	8.60005
chr1	431	432	8.47295
chr1	432	434	8.13404
chr1	434	435	8.26113
chr1	435	436	8.21877
chr1	436	437	8.1764
chr1	437	438	8.21877
chr1	438	439	8.1764
chr1	439	440	7.83748
chr1	440	441	7.66802
chr1	441	442	7.62566
chr1	442	443	7.4562
chr1	443	444	7.32911
chr1	444	445	7.20201
chr1	445	446	7.11728
chr1	446	447	6.56654
chr1	447	448	4.49067
chr1	448	449	4.02465
chr1	449	450	3.7281
chr1	450	451	3.98229
chr1	451	452	6.22762
chr1	452	453	6.14289
chr1	453	454	6.31235
chr1	454	455	6.86309
chr1	455	456	6.94782
chr1	456	457	7.20201
chr1	457	458	7.41384
chr1	458	461	7.24438
chr1	461	462	7.15965
chr1	462	463	6.94782
chr1	463	464	6.99019
chr1	464	465	7.03255
chr1	465	466	6.94782
chr1	466	467	6.736
chr1	467	468	6.6089
chr1	468	470	6.69363
chr1	470	471	6.82073
chr1	471	473	6.77836
chr1	473	474	6.69363
chr1	474	475	6.77836
chr1	475	477	6.43945
chr1	477	478	6.35472
chr1	478	479	6.14289
chr1	479	480	6.10053
chr1	480	481	5.84634
chr1	481	482	5.71924
chr1	482	483	5.67688
chr1	483	484	5.63451
chr1	484	485	5.59215
chr1	485	486	5.50742
chr1	486	487	5.42269
chr1	487	488	5.33796
chr1	488	490	5.21087
chr1	490	491	5.12614
chr1	491	492	4.49067
chr1	492	493	2.8808
chr1	493	494	3.38918
chr1	494	495	3.98229
chr1	495	496	5.2956
chr1	496	497	8.00694
chr1	497	498	8.93897
chr1	498	499	9.15079
chr1	499	500	9.23552
chr1	500	501	9.40498
chr1	501	502	9.6168
chr1	502	503	10.0828
chr1	503	504	10.1675
chr1	504	505	10.337
chr1	505	506	10.2523
chr1	506	507	10.2946
chr1	507	509	10.2523
chr1	509	510	10.1252
chr1	510	511	10.2099
chr1	511	512	10.337
chr1	512	513	10.5912
chr1	513	514	10.8454
chr1	514	515	10.8877
chr1	515	516	10.9301
chr1	516	517	10.9725
chr1	517	519	10.8877
chr1	519	521	10.9301
chr1	521	522	10.5488
chr1	522	523	10.2523
chr1	523	524	10.0828
chr1	524	525	10.1675
chr1	525	527	9.70153
chr1	527	528	9.6168
chr1	528	532	9.57444
chr1	532	534	9.6168
chr1	534	535	9.06606
chr1	535	536	8.26113
chr1	536	537	6.82073
chr1	537	538	5.1685
chr1	538	539	4.36357
chr1	539	541	4.23648
chr1	541	542	3.93992
chr1	542	543	3.68574
chr1	543	544	3.77046
chr1	544	545	3.85519
chr1	545	546	3.93992
chr1	546	547	3.98229
chr1	547	549	4.06702
chr1	549	550	3.89756
chr1	550	551	3.81283
chr1	551	552	3.77046
chr1	552	553	3.55864
chr1	553	554	3.47391
chr1	554	556	3.38918
chr1	556	557	3.26209
chr1	557	558	3.34682
chr1	558	559	3.43155
chr1	559	560	3.47391
chr1	560	561	3.43155
chr1	561	562	3.47391
chr1	562	564	3.43155
chr1	564	565	3.26209
chr1	565	566	3.17736
chr1	566	567	2.83844
chr1	567	568	2.8808
chr1	568	569	2.75371
chr1	569	570	2.96553
chr1	570	571	3.0079
chr1	571	572	2.96553
chr1	572	573	3.21972
chr1	573	574	3.13499
chr1	574	575	3.05026
chr1	575	576	2.62662
chr1	576	577	2.75371
chr1	577	580	2.66898
chr1	580	581	2.71135
chr1	581	582	2.58425
chr1	582	583	2.62662
chr1	583	584	2.49952
chr1	584	585	2.54189
chr1	585	586	2.41479
chr1	586	587	2.20297
chr1	587	588	2.11824
chr1	588	589	2.03351
chr1	589	590	2.07587
chr1	590	591	1.99114
chr1	591	592	1.94878
chr1	592	593	1.90641
chr1	593	594	1.73696
chr1	594	595	1.69459
chr1	595	596	1.65223
chr1	596	598	1.60986
chr1	598	599	1.5675
chr1	599	600	1.48277
chr1	600	601	1.4404
chr1	601	602	1.35567
chr1	602	603	1.48277
chr1	603	604	4.02465
chr1	604	605	4.53303
chr1	605	606	4.66013
chr1	606	607	4.82958
chr1	607	608	5.2956
chr1	608	609	5.54979
chr1	609	610	5.76161
chr1	610	611	5.67688
chr1	611	612	5.84634
chr1	612	613	5.8887
chr1	613	614	5.59215
chr1	614	615	5.50742
chr1	615	616	5.59215
chr1	616	617	5.50742
chr1	617	620	5.54979
chr1	620	621	5.67688
chr1	621	622	5.71924
chr1	622	624	5.8887
chr1	624	626	5.97343
chr1	626	628	6.0158
chr1	628	629	5.93107
chr1	629	630	5.8887
chr1	630	631	5.80397
chr1	631	632	5.67688
chr1	632	633	5.50742
chr1	633	634	5.42269
chr1	634	635	5.38033
chr1	635	636	5.33796
chr1	636	637	5.2956
chr1	637	639	5.25323
chr1	639	640	5.21087
chr1	640	641	5.1685
chr1	641	643	5.12614
chr1	643	644	4.74485
chr1	644	645	2.79608
chr1	645	646	2.54189
chr1	646	647	2.41479
chr1	647	648	2.2877
chr1	648	649	2.96553
chr1	649	650	3.81283
chr1	650	651	4.99904
chr1	651	652	8.93897
chr1	652	653	10.0405
chr1	653	654	10.337
chr1	654	655	10.3794
chr1	655	656	10.5065
chr1	656	657	10.5912
chr1	657	658	10.6759
chr1	658	659	11.1419
chr1	659	660	11.269
chr1	660	661	11.2267
chr1	661	662	10.9301
chr1	662	664	10.7607
chr1	664	665	10.6759
chr1	665	666	10.8877
chr1	666	667	11.0572
chr1	667	668	11.0996
chr1	668	671	11.3114
chr1	671	672	11.269
chr1	672	673	11.1419
chr1	673	674	11.0996
chr1	674	675	10.9301
chr1	675	676	10.8877
chr1	676	677	10.8454
chr1	677	678	10.5065
chr1	678	679	9.82863
chr1	679	680	9.44734
chr1	680	681	9.23552
chr1	681	682	9.10843
chr1	682	683	8.8966
chr1	683	684	8.81187
chr1	684	685	8.68478
chr1	685	686	8.21877
chr1	686	687	8.00694
chr1	687	688	7.79512
chr1	688	689	7.75275
chr1	689	690	5.67688
chr1	690	691	5.46506
chr1	691	692	5.71924
chr1	692	693	3.30445
chr1	693	694	3.26209
chr1	694	695	3.34682
chr1	695	696	4.27884
chr1	696	697	4.87195
chr1	697	698	5.46506
chr1	698	699	5.38033
chr1	699	700	5.63451
chr1	700	702	5.59215
chr1	702	703	5.63451
chr1	703	705	5.67688
chr1	705	706	5.46506
chr1	706	707	5.21087
chr1	707	708	5.12614
chr1	708	710	4.95668
chr1	710	711	4.87195
chr1	711	712	4.95668
chr1	712	713	5.04141
chr1	713	715	4.99904
chr1	715	717	5.2956
chr1	717	718	5.1685
chr1	718	719	5.04141
chr1	719	721	4.95668
chr1	721	722	4.53303
chr1	722	723	4.4483
chr1	723	724	4.36357
chr1	724	725	4.27884
chr1	725	726	4.15175
chr1	726	727	4.10938
chr1	727	729	4.02465
chr1	729	730	3.64337
chr1	730	731	3.47391
chr1	731	733	3.17736
chr1	733	734	2.96553
chr1	734	735	2.75371
chr1	735	736	2.62662
chr1	736	737	2.11824
chr1	737	738	1.94878
chr1	738	739	1.73696
chr1	739	740	2.03351
chr1	740	741	3.43155
chr1	741	744	3.89756
chr1	744	746	3.85519
chr1	746	747	3.98229
chr1	747	748	3.93992
chr1	748	749	3.89756
chr1	749	750	3.81283
chr1	750	751	3.68574
chr1	751	753	3.47391
chr1	753	754	3.43155
chr1	754	755	3.51628
chr1	755	756	3.47391
chr1	756	758	3.30445
chr1	758	760	3.21972
chr1	760	761	3.0079
chr1	761	762	2.92317
chr1	762	763	3.13499
chr1	763	764	3.17736
chr1	764	765	3.21972
chr1	765	766	3.13499
chr1	766	768	3.21972
chr1	768	769	3.17736
chr1	769	770	3.26209
chr1	770	772	3.30445
chr1	772	774	3.26209
chr1	774	775	3.21972
chr1	775	776	3.17736
chr1	776	778	3.21972
chr1	778	780	2.83844
chr1	780	781	2.8808
chr1	781	782	2.1606
chr1	782	783	1.94878
chr1	783	784	1.86405
chr1	784	785	1.94878
chr1	785	786	2.49952
chr1	786	789	2.62662
chr1	789	790	2.83844
chr1	790	791	2.8808
chr1	791	792	2.92317
chr1	792	793	3.13499
chr1	793	794	3.21972
chr1	794	796	3.30445
chr1	796	797	3.55864
chr1	797	798	3.7281
chr1	798	800	3.68574
chr1	800	802	3.81283
chr1	802	803	3.7281
chr1	803	804	3.64337
chr1	804	805	3.60101
chr1	805	806	3.7281
chr1	806	807	3.81283
chr1	807	809	3.7281
chr1	809	811	3.64337
chr1	811	812	3.34682
chr1	812	813	3.38918
chr1	813	817	3.43155
chr1	817	818	3.34682
chr1	818	819	3.30445
chr1	819	820	3.21972
chr1	820	821	3.26209
chr1	821	822	3.55864
chr1	822	823	3.89756
chr1	823	824	4.19411
chr1	824	825	4.53303
chr1	825	826	5.42269
chr1	826	827	5.12614
chr1	827	828	5.08377
chr1	828	829	5.12614
chr1	829	830	4.95668
chr1	830	831	4.91431
chr1	831	832	5.04141
chr1	832	833	4.99904
chr1	833	834	4.82958
chr1	834	836	4.87195
chr1	836	837	4.66013
chr1	837	838	4.61776
chr1	838	839	4.66013
chr1	839	840	4.91431
chr1	840	841	5.04141
chr1	841	842	5.08377
chr1	842	843	5.1685
chr1	843	844	5.08377
chr1	844	845	5.04141
chr1	845	846	4.78722
chr1	846	847	4.82958
chr1	847	848	4.91431
chr1	848	849	4.99904
chr1	849	851	4.95668
chr1	851	852	4.87195
chr1	852	853	4.91431
chr1	853	854	5.04141
chr1	854	855	5.12614
chr1	855	856	5.21087
chr1	856	857	5.1685
chr1	857	858	5.12614
chr1	858	859	5.2956
chr1	859	861	5.25323
chr1	861	863	4.87195
chr1	863	864	4.5754
chr1	864	865	4.27884
chr1	865	866	3.43155
chr1	866	867	2.8808
chr1	867	869	2.83844
chr1	869	870	2.8808
chr1	870	871	2.83844
chr1	871	872	2.75371
chr1	872	874	2.49952
chr1	874	876	2.41479
chr1	876	877	2.2877
chr1	877	878	2.20297
chr1	878	879	2.24533
chr1	879	880	2.45716
chr1	880	882	2.11824
chr1	882	883	2.1606
chr1	883	884	2.11824
chr1	884	887	2.1606
chr1	887	888	1.65223
chr1	888	889	1.77932
chr1	889	890	1.86405
chr1	890	891	1.99114
chr1	891	892	2.1606
chr1	892	893	2.2877
chr1	893	894	2.45716
chr1	894	895	2.58425
chr1	895	896	2.66898
chr1	896	897	2.71135
chr1	897	898	2.96553
chr1	898	899	3.05026
chr1	899	900	3.09263
chr1	900	901	3.0079
chr1	901	902	3.05026
chr1	902	904	3.13499
chr1	904	906	3.0079
chr1	906	907	3.13499
chr1	907	909	3.17736
chr1	909	910	3.26209
chr1	910	911	3.34682
chr1	911	912	3.43155
chr1	912	914	3.51628
chr1	914	915	3.60101
chr1	915	916	3.64337
chr1	916	917	3.7281
chr1	917	918	3.13499
chr1	918	919	3.30445
chr1	919	920	3.43155
chr1	920	921	3.47391
chr1	921	922	3.51628
chr1	922	923	3.47391
chr1	923	924	3.55864
chr1	924	925	3.60101
chr1	925	926	3.7281
chr1	926	928	3.93992
chr1	928	929	3.89756
chr1	929	930	3.81283
chr1	930	931	3.77046
chr1	931	932	3.68574
chr1	932	933	3.47391
chr1	933	935	3.17736
chr1	935	936	3.30445
chr1	936	937	3.38918
chr1	937	938	3.77046
chr1	938	941	3.89756
chr1	941	942	3.93992
chr1	942	944	4.15175
chr1	944	945	4.36357
chr1	945	946	4.32121
chr1	946	947	4.49067
chr1	947	948	4.32121
chr1	948	949	4.36357
chr1	949	951	4.23648
chr1	951	952	4.19411
chr1	952	953	4.23648
chr1	953	954	4.49067
chr1	954	955	4.61776
chr1	955	956	4.87195
chr1	956	957	4.95668
chr1	957	958	4.91431
chr1	958	960	4.74485
chr1	960	961	4.66013
chr1	961	962	4.99904
chr1	962	963	5.12614
chr1	963	964	5.04141
chr1	964	966	4.87195
chr1	966	967	4.78722
chr1	967	969	4.66013
chr1	969	970	4.74485
chr1	970	971	4.70249
chr1	971	972	4.74485
chr1	972	973	4.78722
chr1	973	974	4.70249
chr1	974	976	4.87195
chr1	976	977	4.02465
chr1	977	979	4.15175
chr1	979	980	4.10938
chr1	980	981	3.60101
chr1	981	982	3.64337
chr1	982	983	3.89756
chr1	983	984	3.81283
chr1	984	985	3.77046
chr1	985	987	3.7281
chr1	987	990	3.81283
chr1	990	991	3.85519
chr1	991	992	3.89756
chr1	992	993	3.85519
chr1	993	994	3.89756
chr1	994	996	3.17736
chr1	996	997	3.21972
chr1	997	998	3.13499
chr1	998	999	3.17736
chr1	999	1001	3.13499
chr1	1001	1002	2.83844
chr1	1002	1003	2.8808
chr1	1003	1004	2.75371
chr1	1004	1005	2.79608
chr1	1005	1006	2.83844
chr1	1006	1007	2.8808
chr1	1007	1008	2.92317
chr1	1008	1009	2.79608
chr1	1009	1010	2.75371
chr1	1010	1011	2.83844
chr1	1011	1012	2.8808
chr1	1012	1013	2.83844
chr1	1013	1014	2.54189
chr1	1014	1015	2.58425
chr1	1015	1016	2.54189
chr1	1016	1017	2.41479
chr1	1017	1019	2.2877
chr1	1019	1021	2.33006
chr1	1021	1022	2.2877
chr1	1022	1023	1.65223
chr1	1023	1024	1.60986
chr1	1024	1025	1.48277
chr1	1025	1026	1.39804
chr1	1026	1027	1.27094
chr1	1027	1029	1.31331
chr1	1029	1030	1.27094
chr1	1030	1032	1.22858
chr1	1032	1033	1.10148
chr1	1033	1034	1.18621
chr1	1034	1035	0.97439
chr1	1035	1038	0.932025
chr1	1038	1039	0.847295
chr1	1039	1040	0.97439
chr1	1040	1041	1.01675
chr1	1041	1043	0.932025
chr1	1043	1045	0.847295
chr1	1045	1046	0.804931
chr1	1046	1047	0.635472
chr1	1047	1050	0.677836
chr1	1050	1052	0.508377
chr1	1052	1054	0.593107
chr1	1054	1055	0.635472
chr1	1055	1057	0.677836
chr1	1057	1058	0.720201
chr1	1058	1062	0.762566
chr1	1062	1063	0.804931
chr1	1063	1064	0.847295
chr1	1064	1065	0.88966
chr1	1065	1066	0.932025
chr1	1066	1067	0.97439
chr1	1067	1068	1.14385
chr1	1068	1069	1.10148
chr1	1069	1070	1.18621
chr1	1070	1071	1.27094
chr1	1071	1072	1.31331
chr1	1072	1073	1.39804
chr1	1073	1078	1.35567
chr1	1078	1080	1.4404
chr1	1080	1082	1.35567
chr1	1082	1086	1.39804
chr1	1086	1087	1.4404
chr1	1087	1090	1.39804
chr1	1090	1091	1.4404
chr1	1091	1093	1.35567
chr1	1093	1094	1.39804
chr1	1094	1095	1.35567
chr1	1095	1096	1.39804
chr1	1096	1097	1.35567
chr1	1097	1099	1.31331
chr1	1099	1100	1.35567
chr1	1100	1101	1.14385
chr1	1101	1102	1.22858
chr1	1102	1103	1.4404
chr1	1103	1104	1.52513
chr1	1104	1105	1.69459
chr1	1105	1106	1.65223
chr1	1106	1107	1.60986
chr1	1107	1108	1.69459
chr1	1108	1109	1.77932
chr1	1109	1110	1.86405
chr1	1110	1111	1.94878
chr1	1111	1112	1.99114
chr1	1112	1113	1.94878
chr1	1113	1115	2.03351
chr1	1115	1116	2.20297
chr1	1116	1117	2.1606
chr1	1117	1118	2.24533
chr1	1118	1119	2.11824
chr1	1119	1121	2.24533
chr1	1121	1122	2.41479
chr1	1122	1124	2.45716
chr1	1124	1125	2.49952
chr1	1125	1126	2.54189
chr1	1126	1128	2.2877
chr1	1128	1129	2.37243
chr1	1129	1130	2.49952
chr1	1130	1131	2.83844
chr1	1131	1132	3.0079
chr1	1132	1133	3.13499
chr1	1133	1134	3.26209
chr1	1134	1135	3.38918
chr1	1135	1138	3.55864
chr1	1138	1139	3.60101
chr1	1139	1141	3.68574
chr1	1141	1142	3.60101
chr1	1142	1145	3.51628
chr1	1145	1146	3.34682
chr1	1146	1148	3.17736
chr1	1148	1149	3.13499
chr1	1149	1150	2.96553
chr1	1150	1151	3.05026
chr1	1151	1152	3.21972
chr1	1152	1153	3.26209
chr1	1153	1154	3.34682
chr1	1154	1155	3.30445
chr1	1155	1156	3.38918
chr1	1156	1157	2.92317
chr1	1157	1158	2.96553
chr1	1158	1159	3.05026
chr1	1159	1160	3.13499
chr1	1160	1162	3.21972
chr1	1162	1165	3.17736
chr1	1165	1167	3.09263
chr1	1167	1168	3.05026
chr1	1168	1169	3.09263
chr1	1169	1170	3.05026
chr1	1170	1171	2.92317
chr1	1171	1172	2.83844
chr1	1172	1173	2.2877
chr1	1173	1174	2.33006
chr1	1174	1175	2.41479
chr1	1175	1176	2.45716
chr1	1176	1177	2.41479
chr1	1177	1178	2.62662
chr1	1178	1179	2.58425
chr1	1179	1180	2.66898
chr1	1180	1181	2.58425
chr1	1181	1185	2.49952
chr1	1185	1186	2.58425
chr1	1186	1187	2.62662
chr1	1187	1188	2.71135
chr1	1188	1190	2.58425
chr1	1190	1191	2.66898
chr1	1191	1192	2.37243
chr1	1192	1193	2.33006
chr1	1193	1194	2.24533
chr1	1194	1195	2.07587
chr1	1195	1196	2.11824
chr1	1196	1198	2.2877
chr1	1198	1199	2.24533
chr1	1199	1200	2.20297
chr1	1200	1201	1.99114
chr1	1201	1202	2.07587
chr1	1202	1203	2.11824
chr1	1203	1204	2.37243
chr1	1204	1205	2.62662
chr1	1205	1206	2.71135
chr1	1206	1208	2.62662
chr1	1208	1209	2.58425
chr1	1209	1210	2.66898
chr1	1210	1211	2.62662
chr1	1211	1212	2.66898
chr1	1212	1213	2.58425
chr1	1213	1214	2.62662
chr1	1214	1215	2.58425
chr1	1215	1216	2.45716
chr1	1216	1218	2.41479
chr1	1218	1221	2.24533
chr1	1221	1223	2.2877
chr1	1223	1225	2.24533
chr1	1225	1226	2.1606
chr1	1226	1227	2.03351
chr1	1227	1229	2.11824
chr1	1229	1231	2.03351
chr1	1231	1232	2.07587
chr1	1232	1233	1.90641
chr1	1233	1236	1.99114
chr1	1236	1237	1.90641
chr1	1237	1239	1.69459
chr1	1239	1241	1.65223
chr1	1241	1242	1.69459
chr1	1242	1243	1.60986
chr1	1243	1244	1.48277
chr1	1244	1246	1.18621
chr1	1246	1247	1.27094
chr1	1247	1248	1.31331
chr1	1248	1249	1.35567
chr1	1249	1250	1.4404
chr1	1250	1251	1.39804
chr1	1251	1252	1.31331
chr1	1252	1253	1.35567
chr1	1253	1254	1.39804
chr1	1254	1256	1.60986
chr1	1256	1258	1.69459
chr1	1258	1259	1.60986
chr1	1259	1260	1.69459
chr1	1260	1261	1.82169
chr1	1261	1262	1.77932
chr1	1262	1263	1.82169
chr1	1263	1264	1.86405
chr1	1264	1265	1.82169
chr1	1265	1266	1.73696
chr1	1266	1267	1.94878
chr1	1267	1269	1.99114
chr1	1269	1270	2.1606
chr1	1270	1273	2.24533
chr1	1273	1274	2.41479
chr1	1274	1276	2.54189
chr1	1276	1278	2.62662
chr1	1278	1280	2.66898
chr1	1280	1282	2.62662
chr1	1282	1283	2.66898
chr1	1283	1284	2.49952
chr1	1284	1285	2.75371
chr1	1285	1287	2.71135
chr1	1287	1289	2.83844
chr1	1289	1290	2.8808
chr1	1290	1291	2.92317
chr1	1291	1292	2.83844
chr1	1292	1293	2.8808
chr1	1293	1294	2.75371
chr1	1294	1295	3.0079
chr1	1295	1296	3.05026
chr1	1296	1297	2.96553
chr1	1297	1298	3.0079
chr1	1298	1299	2.96553
chr1	1299	1300	3.05026
chr1	1300	1301	3.09263
chr1	1301	1302	2.96553
chr1	1302	1303	3.05026
chr1	1303	1304	3.09263
chr1	1304	1305	3.13499
chr1	1305	1307	3.0079
chr1	1307	1308	2.83844
chr1	1308	1309	2.8808
chr1	1309	1310	2.92317
chr1	1310	1311	2.96553
chr1	1311	1312	3.13499
chr1	1312	1313	3.21972
chr1	1313	1314	3.0079
chr1	1314	1315	2.92317
chr1	1315	1316	2.96553
chr1	1316	1317	2.8808
chr1	1317	1319	2.92317
chr1	1319	1321	2.96553
chr1	1321	1323	2.8808
chr1	1323	1324	3.0079
chr1	1324	1325	2.49952
chr1	1325	1326	2.66898
chr1	1326	1327	2.54189
chr1	1327	1328	2.62662
chr1	1328	1330	2.54189
chr1	1330	1331	2.62662
chr1	1331	1333	2.71135
chr1	1333	1334	2.75371
chr1	1334	1335	2.66898
chr1	1335	1336	2.45716
chr1	1336	1337	2.49952
chr1	1337	1338	2.58425
chr1	1338	1339	2.49952
chr1	1339	1341	2.45716
chr1	1341	1343	2.49952
chr1	1343	1345	2.33006
chr1	1345	1346	2.24533
chr1	1346	1347	2.33006
chr1	1347	1349	2.58425
chr1	1349	1351	2.24533
chr1	1351	1353	2.07587
chr1	1353	1354	1.94878
chr1	1354	1355	1.86405
chr1	1355	1360	1.90641
chr1	1360	1361	1.86405
chr1	1361	1363	1.90641
chr1	1363	1364	1.4404
chr1	1364	1365	1.48277
chr1	1365	1366	1.14385
chr1	1366	1370	1.18621
chr1	1370	1371	1.14385
chr1	1371	1375	1.01675
chr1	1375	1378	0.97439
chr1	1378	1379	0.847295
chr1	1379	1380	0.804931
chr1	1380	1382	0.847295
chr1	1382	1383	0.804931
chr1	1383	1387	0.847295
chr1	1387	1388	0.593107
chr1	1388	1389	0.635472
chr1	1389	1395	0.720201
chr1	1395	1396	0.635472
chr1	1396	1397	0.593107
chr1	1397	1400	0.635472
chr1	1400	1402	0.677836
chr1	1402	1405	0.635472
chr1	1405	1406	0.677836
chr1	1406	1407	0.635472
chr1	1407	1409	0.847295
chr1	1409	1412	0.804931
chr1	1412	1416	0.847295
chr1	1416	1417	0.932025
chr1	1417	1420	0.88966
chr1	1420	1422	1.01675
chr1	1422	1424	1.10148
chr1	1424	1425	1.05912
chr1	1425	1426	1.10148
chr1	1426	1428	1.14385
chr1	1428	1430	1.01675
chr1	1430	1432	1.05912
chr1	1432	1434	1.14385
chr1	1434	1435	1.18621
chr1	1435	1437	1.27094
chr1	1437	1438	1.18621
chr1	1438	1439	1.60986
chr1	1439	1441	1.65223
chr1	1441	1442	1.69459
chr1	1442	1446	1.65223
chr1	1446	1447	1.60986
chr1	1447	1448	1.5675
chr1	1448	1449	1.39804
chr1	1449	1450	1.35567
chr1	1450	1451	1.48277
chr1	1451	1452	1.82169
chr1	1452	1453	1.94878
chr1	1453	1456	1.99114
chr1	1456	1459	1.94878
chr1	1459	1460	1.90641
chr1	1460	1461	1.77932
chr1	1461	1462	1.86405
chr1	1462	1463	1.82169
chr1	1463	1464	1.86405
chr1	1464	1465	1.82169
chr1	1465	1467	1.77932
chr1	1467	1468	1.82169
chr1	1468	1470	1.86405
chr1	1470	1475	1.77932
chr1	1475	1476	1.69459
chr1	1476	1478	1.65223
chr1	1478	1479	1.35567
chr1	1479	1480	1.27094
chr1	1480	1481	1.22858
chr1	1481	1482	1.14385
chr1	1482	1483	1.10148
chr1	1483	1484	1.05912
chr1	1484	1485	0.97439
chr1	1485	1487	0.847295
chr1	1487	1488	0.804931
chr1	1488	1489	0.720201
chr1	1489	1490	0.762566
chr1	1490	1491	0.466013
chr1	1491	1492	0.508377
chr1	1492	1495	0.423648
chr1	1495	1496	0.466013
chr1	1496	1499	0.550742
chr1	1499	1500	0.635472
chr1	1500	1501	0.804931
chr1	1501	1502	0.847295
chr1	1502	1503	0.88966
chr1	1503	1504	0.847295
chr1	1504	1505	0.804931
chr1	1505	1506	0.932025
chr1	1506	1507	1.01675
chr1	1507	1508	1.05912
chr1	1508	1509	1.10148
chr1	1509	1510	1.22858
chr1	1510	1515	1.31331
chr1	1515	1516	1.39804
chr1	1516	1518	1.48277
chr1	1518	1522	1.4404
chr1	1522	1527	1.39804
chr1	1527	1528	1.4404
chr1	1528	1530	1.48277
chr1	1530	1531	1.39804
chr1	1531	1532	1.35567
chr1	1532	1533	1.27094
chr1	1533	1534	1.22858
chr1	1534	1535	1.18621
chr1	1535	1538	0.932025
chr1	1538	1540	0.97439
chr1	1540	1541	1.01675
chr1	1541	1543	1.10148
chr1	1543	1547	1.27094
chr1	1547	1548	1.22858
chr1	1548	1549	1.18621
chr1	1549	1550	1.14385
chr1	1550	1551	0.932025
chr1	1551	1552	0.97439
chr1	1552	1553	1.22858
chr1	1553	1554	1.73696
chr1	1554	1555	1.99114
chr1	1555	1556	2.03351
chr1	1556	1557	1.94878
chr1	1557	1558	2.2877
chr1	1558	1560	2.33006
chr1	1560	1562	2.37243
chr1	1562	1563	2.54189
chr1	1563	1564	2.58425
chr1	1564	1566	2.66898
chr1	1566	1567	2.58425
chr1	1567	1568	2.71135
chr1	1568	1569	2.79608
chr1	1569	1571	2.8808
chr1	1571	1572	2.96553
chr1	1572	1575	3.13499
chr1	1575	1576	3.17736
chr1	1576	1578	3.26209
chr1	1578	1580	3.21972
chr1	1580	1581	3.34682
chr1	1581	1582	3.21972
chr1	1582	1583	3.34682
chr1	1583	1584	3.30445
chr1	1584	1585	3.43155
chr1	1585	1586	3.47391
chr1	1586	1588	3.55864
chr1	1588	1590	3.60101
chr1	1590	1591	3.7281
chr1	1591	1593	3.64337
chr1	1593	1594	3.13499
chr1	1594	1595	2.8808
chr1	1595	1596	2.83844
chr1	1596	1597	2.8808
chr1	1597	1598	2.58425
chr1	1598	1599	2.66898
chr1	1599	1600	2.71135
chr1	1600	1602	2.83844
chr1	1602	1603	2.8808
chr1	1603	1604	2.83844
chr1	1604	1605	2.79608
chr1	1605	1606	2.8808
chr1	1606	1607	3.05026
chr1	1607	1608	2.92317
chr1	1608	1609	3.13499
chr1	1609	1610	3.05026
chr1	1610	1611	3.13499
chr1	1611	1613	2.92317
chr1	1613	1615	3.0079
chr1	1615	1619	2.96553
chr1	1619	1620	2.8808
chr1	1620	1622	2.58425
chr1	1622	1623	2.71135
chr1	1623	1624	2.58425
chr1	1624	1625	2.33006
chr1	1625	1626	2.24533
chr1	1626	1627	2.41479
chr1	1627	1628	2.37243
chr1	1628	1630	2.45716
chr1	1630	1631	2.33006
chr1	1631	1632	2.24533
chr1	1632	1633	2.1606
chr1	1633	1634	2.20297
chr1	1634	1638	2.03351
chr1	1638	1639	1.90641
chr1	1639	1640	1.94878
chr1	1640	1641	2.07587
chr1	1641	1642	1.99114
chr1	1642	1643	1.86405
chr1	1643	1645	1.94878
chr1	1645	1646	1.90641
chr1	1646	1647	1.82169
chr1	1647	1648	1.60986
chr1	1648	1649	1.69459
chr1	1649	1650	1.65223
chr1	1650	1652	1.5675
chr1	1652	1653	1.52513
chr1	1653	1656	1.65223
chr1	1656	1659	1.52513
chr1	1659	1660	1.48277
chr1	1660	1662	1.60986
chr1	1662	1664	1.39804
chr1	1664	1665	1.4404
chr1	1665	1668	1.27094
chr1	1668	1669	1.31331
chr1	1669	1672	1.35567
chr1	1672	1673	1.39804
chr1	1673	1674	1.4404
chr1	1674	1675	1.52513
chr1	1675	1676	1.48277
chr1	1676	1678	1.52513
chr1	1678	1680	1.39804
chr1	1680	1682	1.22858
chr1	1682	1684	1.14385
chr1	1684	1685	1.18621
chr1	1685	1686	1.35567
chr1	1686	1693	1.31331
chr1	1693	1694	1.22858
chr1	1694	1695	1.18621
chr1	1695	1696	1.22858
chr1	1696	1697	1.31331
chr1	1697	1698	1.35567
chr1	1698	1699	1.4404
chr1	1699	1700	1.52513
chr1	1700	1701	1.5675
chr1	1701	1703	1.4404
chr1	1703	1704	1.39804
chr1	1704	1706	1.35567
chr1	1706	1707	1.27094
chr1	1707	1708	1.39804
chr1	1708	1709	1.4404
chr1	1709	1710	1.35567
chr1	1710	1711	1.39804
chr1	1711	1712	1.48277
chr1	1712	1713	1.52513
chr1	1713	1715	1.35567
chr1	1715	1719	1.22858
chr1	1719	1720	1.27094
chr1	1720	1721	1.31331
chr1	1721	1722	1.39804
chr1	1722	1723	1.22858
chr1	1723	1724	1.31331
chr1	1724	1725	1.35567
chr1	1725	1726	1.14385
chr1	1726	1727	1.18621
chr1	1727	1729	1.22858
chr1	1729	1731	1.18621
chr1	1731	1734	1.22858
chr1	1734	1737	1.14385
chr1	1737	1738	1.05912
chr1	1738	1739	1.01675
chr1	1739	1740	0.97439
chr1	1740	1742	0.932025
chr1	1742	1746	0.97439
chr1	1746	1747	1.01675
chr1	1747	1748	0.932025
chr1	1748	1749	0.97439
chr1	1749	1750	1.14385
chr1	1750	1751	1.18621
chr1	1751	1752	1.10148
chr1	1752	1753	1.14385
chr1	1753	1754	1.18621
chr1	1754	1759	1.22858
chr1	1759	1761	1.01675
chr1	1761	1763	0.97439
chr1	1763	1766	1.05912
chr1	1766	1769	1.10148
chr1	1769	1771	1.05912
chr1	1771	1772	1.01675
chr1	1772	1773	1.05912
chr1	1773	1777	1.10148
chr1	1777	1781	1.05912
chr1	1781	1784	0.932025
chr1	1784	1785	0.88966
chr1	1785	1789	0.720201
chr1	1789	1790	0.593107
chr1	1790	1792	0.423648
chr1	1792	1800	0.381283
chr1	1800	1804	0.423648
chr1	1804	1806	0.338918
chr1	1806	1807	0.254189
chr1	1807	1813	0.338918
chr1	1813	1817	0.296553
chr1	1817	1818	0.423648
chr1	1818	1819	0.677836
chr1	1819	1821	0.762566
chr1	1821	1822	0.88966
chr1	1822	1823	0.97439
chr1	1823	1825	1.01675
chr1	1825	1828	1.05912
chr1	1828	1829	1.14385
chr1	1829	1831	1.31331
chr1	1831	1834	1.27094
chr1	1834	1836	1.31331
chr1	1836	1840	1.35567
chr1	1840	1841	1.39804
chr1	1841	1842	1.52513
chr1	1842	1843	1.69459
chr1	1843	1845	1.73696
chr1	1845	1846	1.86405
chr1	1846	1847	2.03351
chr1	1847	1848	1.99114
chr1	1848	1849	2.11824
chr1	1849	1854	2.07587
chr1	1854	1855	2.11824
chr1	1855	1857	2.07587
chr1	1857	1858	1.99114
chr1	1858	1859	2.03351
chr1	1859	1861	1.77932
chr1	1861	1862	1.82169
chr1	1862	1863	1.77932
chr1	1863	1864	1.60986
chr1	1864	1865	1.65223
chr1	1865	1868	1.69459
chr1	1868	1869	1.86405
chr1	1869	1870	2.24533
chr1	1870	1871	2.2877
chr1	1871	1872	2.49952
chr1	1872	1873	2.54189
chr1	1873	1875	2.62662
chr1	1875	1876	2.58425
chr1	1876	1877	2.66898
chr1	1877	1879	2.62662
chr1	1879	1881	2.66898
chr1	1881	1882	2.62662
chr1	1882	1884	2.41479
chr1	1884	1885	2.37243
chr1	1885	1887	2.33006
chr1	1887	1889	2.1606
chr1	1889	1894	1.99114
chr1	1894	1895	1.77932
chr1	1895	1896	1.69459
chr1	1896	1897	1.82169
chr1	1897	1898	1.77932
chr1	1898	1899	1.82169
chr1	1899	1902	1.73696
chr1	1902	1906	1.60986
chr1	1906	1907	1.52513
chr1	1907	1908	1.5675
chr1	1908	1910	1.35567
chr1	1910	1914	0.804931
chr1	1914	1915	0.762566
chr1	1915	1916	0.677836
chr1	1916	1917	0.635472
chr1	1917	1918	0.677836
chr1	1918	1919	0.635472
chr1	1919	1921	0.550742
chr1	1921	1922	0.593107
chr1	1922	1923	0.550742
chr1	1923	1926	0.508377
chr1	1926	1932	0.550742
chr1	1932	1933	0.508377
chr1	1933	1937	0.550742
chr1	1937	1939	0.466013
chr1	1939	1940	0.423648
chr1	1940	1946	0.381283
chr1	1946	1947	0.338918
chr1	1947	1948	0.254189
chr1	1948	1951	0.211824
chr1	1951	1953	0.169459
chr1	1953	1959	0.127094
chr1	1959	1965	0.0847296
chr1	1965	1968	0.0423648
chr1	1968	2054	0.0
chr1	2054	2063	0.0423648
chr1	2063	2071	0.0847296
chr1	2071	2072	0.169459
chr1	2072	2074	0.254189
chr1	2074	2087	0.296553
chr1	2087	2092	0.338918
chr1	2092	2095	0.381283
chr1	2095	2097	0.338918
chr1	2097	2098	0.381283
chr1	2098	2100	0.338918
chr1	2100	2101	0.381283
chr1	2101	2102	0.508377
chr1	2102	2106	0.550742
chr1	2106	2107	0.508377
chr1	2107	2109	0.550742
chr1	2109	2110	0.593107
chr1	2110	2111	0.677836
chr1	2111	2112	0.635472
chr1	2112	2113	0.593107
chr1	2113	2114	0.635472
chr1	2114	2115	0.593107
chr1	2115	2116	0.677836
chr1	2116	2121	0.720201
chr1	2121	2122	0.762566
chr1	2122	2125	0.847295
chr1	2125	2126	0.88966
chr1	2126	2127	0.97439
chr1	2127	2128	1.01675
chr1	2128	2129	1.10148
chr1	2129	2130	1.22858
chr1	2130	2131	1.27094
chr1	2131	2133	1.22858
chr1	2133	2135	1.35567
chr1	2135	2137	1.48277
chr1	2137	2138	1.4404
chr1	2138	2140	1.48277
chr1	2140	2142	1.52513
chr1	2142	2143	1.35567
chr1	2143	2146	1.39804
chr1	2146	2147	1.48277
chr1	2147	2150	1.4404
chr1	2150	2152	1.39804
chr1	2152	2153	1.35567
chr1	2153	2155	1.39804
chr1	2155	2156	1.27094
chr1	2156	2158	1.35567
chr1	2158	2162	1.31331
chr1	2162	2163	1.39804
chr1	2163	2164	1.35567
chr1	2164	2165	1.31331
chr1	2165	2167	1.18621
chr1	2167	2169	1.22858
chr1	2169	2170	1.18621
chr1	2170	2171	1.10148
chr1	2171	2172	1.18621
chr1	2172	2173	1.22858
chr1	2173	2174	1.31331
chr1	2174	2175	1.18621
chr1	2175	2176	1.14385
chr1	2176	2178	1.27094
chr1	2178	2179	1.22858
chr1	2179	2180	1.27094
chr1	2180	2182	1.35567
chr1	2182	2185	1.31331
chr1	2185	2188	1.27094
chr1	2188	2190	1.31331
chr1	2190	2193	1.27094
chr1	2193	2195	1.22858
chr1	2195	2197	1.14385
chr1	2197	2202	1.10148
chr1	2202	2203	1.01675
chr1	2203	2205	0.932025
chr1	2205	2208	1.01675
chr1	2208	2210	0.932025
chr1	2210	2212	0.88966
chr1	2212	2213	0.804931
chr1	2213	2214	0.762566
chr1	2214	2215	0.677836
chr1	2215	2216	0.508377
chr1	2216	2217	0.550742
chr1	2217	2218	0.635472
chr1	2218	2219	0.677836
chr1	2219	2220	0.593107
chr1	2220	2225	0.508377
chr1	2225	2226	0.466013
chr1	2226	2228	0.423648
chr1	2228	2235	0.381283
chr1	2235	2238	0.338918
chr1	2238	2239	0.381283
chr1	2239	2240	0.423648
chr1	2240	2245	0.338918
chr1	2245	2249	0.381283
chr1	2249	2253	0.423648
chr1	2253	2255	0.381283
chr1	2255	2257	0.338918
chr1	2257	2262	0.211824
chr1	2262	2264	0.254189
chr1	2264	2271	0.296553
chr1	2271	2272	0.466013
chr1	2272	2273	0.550742
chr1	2273	2274	0.593107
chr1	2274	2276	0.762566
chr1	2276	2277	0.804931
chr1	2277	2278	0.88966
chr1	2278	2279	1.27094
chr1	2279	2280	1.60986
chr1	2280	2281	1.73696
chr1	2281	2286	1.77932
chr1	2286	2287	1.73696
chr1	2287	2288	1.82169
chr1	2288	2289	1.86405
chr1	2289	2292	1.82169
chr1	2292	2295	1.90641
chr1	2295	2297	1.99114
chr1	2297	2300	2.03351
chr1	2300	2301	2.11824
chr1	2301	2304	1.99114
chr1	2304	2305	2.03351
chr1	2305	2306	2.11824
chr1	2306	2308	2.1606
chr1	2308	2309	2.2877
chr1	2309	2311	2.24533
chr1	2311	2312	2.37243
chr1	2312	2313	2.11824
chr1	2313	2314	1.99114
chr1	2314	2315	1.94878
chr1	2315	2316	1.86405
chr1	2316	2318	1.69459
chr1	2318	2319	1.52513
chr1	2319	2320	1.05912
chr1	2320	2322	1.01675
chr1	2322	2323	1.14385
chr1	2323	2324	1.27094
chr1	2324	2325	1.10148
chr1	2325	2327	1.14385
chr1	2327	2330	1.22858
chr1	2330	2331	1.31331
chr1	2331	2332	1.35567
chr1	2332	2334	1.22858
chr1	2334	2340	1.14385
chr1	2340	2341	1.05912
chr1	2341	2343	1.10148
chr1	2343	2344	1.05912
chr1	2344	2347	0.932025
chr1	2347	2351	0.88966
chr1	2351	2355	0.847295
chr1	2355	2356	0.88966
chr1	2356	2357	0.847295
chr1	2357	2361	0.804931
chr1	2361	2363	0.762566
chr1	2363	2364	0.550742
chr1	2364	2366	0.593107
chr1	2366	2368	0.550742
chr1	2368	2370	0.423648
chr1	2370	2373	0.338918
chr1	2373	2374	0.296553
chr1	2374	2382	0.338918
chr1	2382	2384	0.296553
chr1	2384	2386	0.211824
chr1	2386	2388	0.254189
chr1	2388	2391	0.169459
chr1	2391	2392	0.254189
chr1	2392	2393	0.296553
chr1	2393	2394	0.381283
chr1	2394	2399	0.338918
chr1	2399	2401	0.423648
chr1	2401	2408	0.466013
chr1	2408	2409	0.593107
chr1	2409	2410	0.677836
chr1	2410	2412	0.762566
chr1	2412	2414	0.88966
chr1	2414	2415	0.932025
chr1	2415	2417	0.88966
chr1	2417	2423	0.932025
chr1	2423	2424	0.97439
chr1	2424	2425	1.01675
chr1	2425	2426	0.97439
chr1	2426	2427	1.01675
chr1	2427	2428	1.10148
chr1	2428	2429	1.14385
chr1	2429	2430	1.01675
chr1	2430	2432	0.97439
chr1	2432	2433	0.932025
chr1	2433	2434	0.847295
chr1	2434	2435	0.88966
chr1	2435	2436	0.932025
chr1	2436	2438	0.97439
chr1	2438	2439	1.01675
chr1	2439	2440	1.18621
chr1	2440	2441	1.22858
chr1	2441	2442	1.27094
chr1	2442	2443	1.31331
chr1	2443	2444	1.35567
chr1	2444	2449	1.39804
chr1	2449	2450	1.22858
chr1	2450	2455	1.10148
chr1	2455	2458	1.01675
chr1	2458	2464	1.05912
chr1	2464	2466	1.01675
chr1	2466	2467	1.05912
chr1	2467	2469	1.01675
chr1	2469	2470	1.05912
chr1	2470	2471	1.31331
chr1	2471	2472	1.60986
chr1	2472	2473	1.73696
chr1	2473	2475	1.86405
chr1	2475	2478	1.82169
chr1	2478	2480	1.60986
chr1	2480	2481	1.65223
chr1	2481	2483	1.4404
chr1	2483	2484	1.52513
chr1	2484	2485	1.5675
chr1	2485	2487	1.65223
chr1	2487	2490	1.69459
chr1	2490	2495	1.65223
chr1	2495	2496	1.5675
chr1	2496	2497	1.52513
chr1	2497	2498	1.48277
chr1	2498	2499	1.4404
chr1	2499	2502	1.39804
chr1	2502	2505	1.4404
chr1	2505	2506	1.35567
chr1	2506	2507	1.27094
chr1	2507	2509	1.18621
chr1	2509	2510	1.01675
chr1	2510	2512	0.593107
chr1	2512	2513	0.88966
chr1	2513	2515	1.14385
chr1	2515	2516	1.18621
chr1	2516	2521	1.22858
chr1	2521	2522	1.27094
chr1	2522	2523	1.31331
chr1	2523	2524	1.35567
chr1	2524	2525	1.27094
chr1	2525	2532	1.22858
chr1	2532	2534	1.27094
chr1	2534	2535	1.31331
chr1	2535	2536	1.35567
chr1	2536	2537	1.4404
chr1	2537	2542	1.52513
chr1	2542	2543	1.5675
chr1	2543	2545	1.52513
chr1	2545	2548	1.4404
chr1	2548	2551	1.39804
chr1	2551	2552	1.35567
chr1	2552	2553	1.27094
chr1	2553	2555	0.677836
chr1	2555	2556	0.720201
chr1	2556	2557	0.804931
chr1	2557	2558	1.05912
chr1	2558	2559	1.22858
chr1	2559	2560	1.18621
chr1	2560	2561	1.14385
chr1	2561	2562	1.22858
chr1	2562	2563	1.27094
chr1	2563	2564	1.22858
chr1	2564	2567	1.18621
chr1	2567	2568	1.14385
chr1	2568	2569	1.18621
chr1	2569	2570	1.14385
chr1	2570	2571	1.22858
chr1	2571	2574	1.31331
chr1	2574	2576	1.22858
chr1	2576	2578	1.10148
chr1	2578	2581	1.14385
chr1	2581	2582	1.10148
chr1	2582	2583	1.05912
chr1	2583	2587	1.01675
chr1	2587	2588	0.97439
chr1	2588	2589	0.932025
chr1	2589	2590	0.88966
chr1	2590	2592	0.847295
chr1	2592	2595	0.635472
chr1	2595	2596	0.593107
chr1	2596	2597	0.550742
chr1	2597	2598	0.423648
chr1	2598	2601	0.381283
chr1	2601	2602	0.466013
chr1	2602	2605	0.508377
chr1	2605	2609	0.550742
chr1	2609	2613	0.466013
chr1	2613	2617	0.508377
chr1	2617	2618	0.466013
chr1	2618	2625	0.508377
chr1	2625	2628	0.466013
chr1	2628	2629	0.508377
chr1	2629	2633	0.550742
chr1	2633	2636	0.593107
chr1	2636	2637	0.677836
chr1	2637	2639	0.635472
chr1	2639	2641	0.593107
chr1	2641	2643	0.423648
chr1	2643	2646	0.381283
chr1	2646	2649	0.423648
chr1	2649	2654	0.466013
chr1	2654	2659	0.423648
chr1	2659	2660	0.381283
chr1	2660	2662	0.423648
chr1	2662	2668	0.381283
chr1	2668	2670	0.338918
chr1	2670	2677	0.296553
chr1	2677	2684	0.211824
chr1	2684	2686	0.254189
chr1	2686	2694	0.211824
chr1	2694	2700	0.169459
chr1	2700	2701	0.211824
chr1	2701	2702	0.169459
chr1	2702	2707	0.211824
chr1	2707	2710	0.169459
chr1	2710	2719	0.211824
chr1	2719	2741	0.127094
chr1	2741	2742	0.0847296
chr1	2742	2751	0.0423648
chr1	2751	2753	0.0
chr1	2753	2755	0.0423648
chr1	2755	2770	0.0847296
chr1	2770	2776	0.127094
chr1	2776	2777	0.254189
chr1	2777	2778	0.296553
chr1	2778	2780	0.338918
chr1	2780	2781	0.381283
chr1	2781	2791	0.423648
chr1	2791	2793	0.466013
chr1	2793	2795	0.423648
chr1	2795	2796	0.381283
chr1	2796	2800	0.423648
chr1	2800	2801	0.508377
chr1	2801	2804	0.550742
chr1	2804	2805	0.593107
chr1	2805	2807	0.677836
chr1	2807	2808	0.635472
chr1	2808	2811	0.677836
chr1	2811	2815	0.762566
chr1	2815	2816	0.804931
chr1	2816	2817	0.847295
chr1	2817	2821	0.677836
chr1	2821	2829	0.593107
chr1	2829	2830	0.677836
chr1	2830	2831	0.635472
chr1	2831	2832	0.593107
chr1	2832	2835	0.550742
chr1	2835	2838	0.508377
chr1	2838	2839	0.550742
chr1	2839	2840	0.593107
chr1	2840	2841	0.550742
chr1	2841	2842	0.508377
chr1	2842	2845	0.466013
chr1	2845	2848	0.338918
chr1	2848	2851	0.296553
chr1	2851	2852	0.254189
chr1	2852	2857	0.211824
chr1	2857	2869	0.169459
chr1	2869	2870	0.127094
chr1	2870	2877	0.0847296
chr1	2877	2879	0.127094
chr1	2879	2882	0.0423648
chr1	2882	2883	0.0847296
chr1	2883	2893	0.127094
chr1	2893	2894	0.169459
chr1	2894	2895	0.338918
chr1	2895	2896	0.381283
chr1	2896	2900	0.423648
chr1	2900	2902	0.466013
chr1	2902	2903	0.508377
chr1	2903	2910	0.550742
chr1	2910	2912	0.593107
chr1	2912	2914	0.635472
chr1	2914	2917	0.677836
chr1	2917	2918	0.635472
chr1	2918	2922	0.677836
chr1	2922	2923	0.635472
chr1	2923	2924	0.677836
chr1	2924	2927	0.720201
chr1	2927	2930	0.762566
chr1	2930	2932	0.804931
chr1	2932	2933	0.847295
chr1	2933	2935	0.635472
chr1	2935	2940	0.677836
chr1	2940	2942	0.635472
chr1	2942	2944	0.593107
chr1	2944	2951	0.550742
chr1	2951	2952	0.508377
chr1	2952	2953	0.466013
chr1	2953	2963	0.423648
chr1	2963	2964	0.338918
chr1	2964	2968	0.296553
chr1	2968	2969	0.254189
chr1	2969	2975	0.211824
chr1	2975	2976	0.169459
chr1	2976	2977	0.211824
chr1	2977	2978	0.127094
chr1	2978	2992	0.169459
chr1	2992	3004	0.127094
chr1	3004	3011	0.0847296
chr1	3011	3016	0.127094
chr1	3016	3017	0.0847296
chr1	3017	3019	0.127094
chr1	3019	3020	0.169459
chr1	3020	3022	0.211824
chr1	3022	3024	0.296553
chr1	3024	3025	0.338918
chr1	3025	3033	0.381283
chr1	3033	3035	0.466013
chr1	3035	3038	0.508377
chr1	3038	3044	0.550742
chr1	3044	3048	0.593107
chr1	3048	3052	0.635472
chr1	3052	3056	0.593107
chr1	3056	3057	0.635472
chr1	3057	3060	0.508377
chr1	3060	3061	0.466013
chr1	3061	3062	0.508377
chr1	3062	3065	0.423648
chr1	3065	3073	0.381283
chr1	3073	3075	0.338918
chr1	3075	3078	0.296553
chr1	3078	3081	0.254189
chr1	3081	3084	0.381283
chr1	3084	3086	0.338918
chr1	3086	3088	0.381283
chr1	3088	3095	0.338918
chr1	3095	3097	0.381283
chr1	3097	3098	0.338918
chr1	3098	3100	0.381283
chr1	3100	3102	0.423648
chr1	3102	3107	0.381283
chr1	3107	3111	0.338918
chr1	3111	3113	0.296553
chr1	3113	3114	0.381283
chr1	3114	3119	0.338918
chr1	3119	3124	0.254189
chr1	3124	3134	0.211824
chr1	3134	3136	0.254189
chr1	3136	3137	0.211824
chr1	3137	3140	0.169459
chr1	3140	3146	0.127094
chr1	3146	3147	0.169459
chr1	3147	3148	0.211824
chr1	3148	3149	0.254189
chr1	3149	3151	0.296553
chr1	3151	3153	0.338918
chr1	3153	3157	0.296553
chr1	3157	3166	0.338918
chr1	3166	3171	0.381283
chr1	3171	3175	0.508377
chr1	3175	3177	0.466013
chr1	3177	3178	0.550742
chr1	3178	3180	0.593107
chr1	3180	3183	0.635472
chr1	3183	3187	0.593107
chr1	3187	3188	0.508377
chr1	3188	3193	0.466013
chr1	3193	3198	0.635472
chr1	3198	3202	0.593107
chr1	3202	3203	0.677836
chr1	3203	3206	0.762566
chr1	3206	3212	0.720201
chr1	3212	3215	0.593107
chr1	3215	3217	0.635472
chr1	3217	3218	0.550742
chr1	3218	3219	0.593107
chr1	3219	3220	0.677836
chr1	3220	3221	0.720201
chr1	3221	3223	0.635472
chr1	3223	3224	0.762566
chr1	3224	3225	0.804931
chr1	3225	3231	0.847295
chr1	3231	3232	0.804931
chr1	3232	3233	0.847295
chr1	3233	3234	0.88966
chr1	3234	3236	0.720201
chr1	3236	3239	0.677836
chr1	3239	3241	0.762566
chr1	3241	3242	0.593107
chr1	3242	3249	0.635472
chr1	3249	3254	0.677836
chr1	3254	3255	0.635472
chr1	3255	3256	0.677836
chr1	3256	3260	0.720201
chr1	3260	3261	0.635472
chr1	3261	3262	0.593107
chr1	3262	3264	0.550742
chr1	3264	3266	0.508377
chr1	3266	3277	0.466013
chr1	3277	3279	0.593107
chr1	3279	3280	0.550742
chr1	3280	3289	0.508377
chr1	3289	3290	0.550742
chr1	3290	3295	0.635472
chr1	3295	3296	0.593107
chr1	3296	3297	0.635472
chr1	3297	3299	0.593107
chr1	3299	3304	0.550742
chr1	3304	3305	0.720201
chr1	3305	3306	0.677836
chr1	3306	3308	0.720201
chr1	3308	3314	0.847295
chr1	3314	3315	0.88966
chr1	3315	3317	0.932025
chr1	3317	3320	0.804931
chr1	3320	3321	0.847295
chr1	3321	3322	0.804931
chr1	3322	3325	0.847295
chr1	3325	3327	0.804931
chr1	3327	3328	0.762566
chr1	3328	3329	0.720201
chr1	3329	3330	0.677836
chr1	3330	3332	0.635472
chr1	3332	3333	0.593107
chr1	3333	3336	0.550742
chr1	3336	3339	0.635472
chr1	3339	3341	0.677836
chr1	3341	3343	0.635472
chr1	3343	3345	0.550742
chr1	3345	3347	0.466013
chr1	3347	3348	0.423648
chr1	3348	3350	0.338918
chr1	3350	3354	0.296553
chr1	3354	3355	0.381283
chr1	3355	3356	0.423648
chr1	3356	3357	0.381283
chr1	3357	3359	0.423648
chr1	3359	3362	0.466013
chr1	3362	3364	0.423648
chr1	3364	3367	0.381283
chr1	3367	3370	0.423648
chr1	3370	3375	0.466013
chr1	3375	3376	0.508377
chr1	3376	3390	0.381283
chr1	3390	3393	0.338918
chr1	3393	3397	0.254189
chr1	3397	3398	0.211824
chr1	3398	3400	0.169459
chr1	3400	3402	0.127094
chr1	3402	3403	0.169459
chr1	3403	3405	0.127094
chr1	3405	3406	0.169459
chr1	3406	3407	0.211824
chr1	3407	3411	0.296553
chr1	3411	3412	0.338918
chr1	3412	3415	0.381283
chr1	3415	3421	0.338918
chr1	3421	3424	0.381283
chr1	3424	3425	0.466013
chr1	3425	3428	0.550742
chr1	3428	3430	0.593107
chr1	3430	3434	0.550742
chr1	3434	3436	0.593107
chr1	3436	3440	0.550742
chr1	3440	3441	0.677836
chr1	3441	3444	0.720201
chr1	3444	3445	0.762566
chr1	3445	3446	0.720201
chr1	3446	3447	0.677836
chr1	3447	3448	0.635472
chr1	3448	3453	0.677836
chr1	3453	3454	0.635472
chr1	3454	3458	0.593107
chr1	3458	3464	0.635472
chr1	3464	3466	0.466013
chr1	3466	3467	0.423648
chr1	3467	3468	0.381283
chr1	3468	3469	0.338918
chr1	3469	3470	0.296553
chr1	3470	3474	0.338918
chr1	3474	3476	0.296553
chr1	3476	3479	0.169459
chr1	3479	3481	0.127094
chr1	3481	3482	0.0847296
chr1	3482	3488	0.127094
chr1	3488	3490	0.169459
chr1	3490	3491	0.211824
chr1	3491	3504	0.254189
chr1	3504	3511	0.211824
chr1	3511	3516	0.169459
chr1	3516	3517	0.211824
chr1	3517	3525	0.169459
chr1	3525	3528	0.211824
chr1	3528	3529	0.169459
chr1	3529	3530	0.127094
chr1	3530	3531	0.169459
chr1	3531	3532	0.211824
chr1	3532	3537	0.169459
chr1	3537	3538	0.211824
chr1	3538	3540	0.254189
[truncated: 7,190 more rows]
