# Supplementary material for: Structural modularity of the XIST ribonucleoprotein complex
Source: Nat Commun. 2020 Dec 2;11:6163. doi: 10.1038/s41467-020-20040-3 (PMC7710737; doi:10.1038/s41467-020-20040-3)
Supplement: Supplementary file 6 — Source Data [file 41467_2020_20040_MOESM6_ESM.zip › sourcedata/fig2efgi/K562_DDX21_0_neg_XIST_1_hsXIST.bedgraph]

chr1	0	49	0.0
chr1	49	50	0.418838
chr1	50	53	0.558451
chr1	53	58	1.39613
chr1	58	59	1.67535
chr1	59	60	1.81497
chr1	60	65	2.09419
chr1	65	67	2.23381
chr1	67	78	2.51303
chr1	78	89	2.37342
chr1	89	90	2.51303
chr1	90	93	2.23381
chr1	93	94	1.81497
chr1	94	96	1.67535
chr1	96	100	1.25652
chr1	100	101	1.1169
chr1	101	102	0.97729
chr1	102	104	0.698064
chr1	104	107	0.558451
chr1	107	111	0.418838
chr1	111	120	0.279226
chr1	120	121	0.558451
chr1	121	122	0.837677
chr1	122	133	0.97729
chr1	133	136	0.837677
chr1	136	153	0.698064
chr1	153	164	0.558451
chr1	164	165	0.418838
chr1	165	166	0.279226
chr1	166	196	0.139613
chr1	196	199	0.418838
chr1	199	216	0.279226
chr1	216	220	0.418838
chr1	220	223	0.558451
chr1	223	232	0.418838
chr1	232	245	0.279226
chr1	245	248	0.418838
chr1	248	255	0.279226
chr1	255	262	0.418838
chr1	262	273	0.279226
chr1	273	287	0.139613
chr1	287	301	0.0
chr1	301	308	0.279226
chr1	308	309	0.418838
chr1	309	312	0.558451
chr1	312	316	0.698064
chr1	316	328	0.837677
chr1	328	336	0.97729
chr1	336	337	1.1169
chr1	337	338	1.25652
chr1	338	341	1.1169
chr1	341	345	0.97729
chr1	345	350	0.698064
chr1	350	353	0.837677
chr1	353	360	0.698064
chr1	360	364	0.558451
chr1	364	368	0.698064
chr1	368	369	0.837677
chr1	369	370	0.97729
chr1	370	372	1.25652
chr1	372	373	1.53574
chr1	373	374	2.09419
chr1	374	376	1.95458
chr1	376	381	2.09419
chr1	381	391	1.95458
chr1	391	393	1.81497
chr1	393	399	1.67535
chr1	399	400	1.53574
chr1	400	405	1.39613
chr1	405	411	1.25652
chr1	411	412	1.39613
chr1	412	413	1.53574
chr1	413	415	1.39613
chr1	415	416	1.67535
chr1	416	417	2.09419
chr1	417	419	1.67535
chr1	419	420	1.81497
chr1	420	441	1.67535
chr1	441	443	1.39613
chr1	443	445	1.25652
chr1	445	451	0.97729
chr1	451	454	1.1169
chr1	454	456	0.837677
chr1	456	457	0.97729
chr1	457	458	1.1169
chr1	458	459	1.67535
chr1	459	460	1.81497
chr1	460	461	1.53574
chr1	461	462	1.95458
chr1	462	463	2.09419
chr1	463	483	1.95458
chr1	483	488	2.09419
chr1	488	489	1.95458
chr1	489	495	1.67535
chr1	495	500	1.53574
chr1	500	501	1.1169
chr1	501	502	1.95458
chr1	502	507	1.67535
chr1	507	509	1.95458
chr1	509	511	2.09419
chr1	511	514	2.23381
chr1	514	520	2.37342
chr1	520	521	2.51303
chr1	521	527	2.79226
chr1	527	533	2.65264
chr1	533	535	2.79226
chr1	535	537	3.07148
chr1	537	538	3.21109
chr1	538	539	3.62993
chr1	539	540	3.49032
chr1	540	544	3.62993
chr1	544	545	3.49032
chr1	545	547	2.65264
chr1	547	549	2.51303
chr1	549	550	2.37342
chr1	550	551	2.65264
chr1	551	552	2.51303
chr1	552	556	2.23381
chr1	556	557	2.09419
chr1	557	560	1.95458
chr1	560	564	2.09419
chr1	564	565	1.81497
chr1	565	567	1.53574
chr1	567	576	1.67535
chr1	576	581	1.25652
chr1	581	589	0.698064
chr1	589	592	0.558451
chr1	592	593	0.418838
chr1	593	594	0.279226
chr1	594	604	0.139613
chr1	604	609	0.0
chr1	609	611	0.139613
chr1	611	612	0.279226
chr1	612	613	0.418838
chr1	613	647	0.558451
chr1	647	648	0.418838
chr1	648	650	0.558451
chr1	650	652	0.698064
chr1	652	654	0.558451
chr1	654	655	0.698064
chr1	655	656	0.558451
chr1	656	658	0.97729
chr1	658	660	1.1169
chr1	660	664	1.39613
chr1	664	677	1.53574
chr1	677	678	1.67535
chr1	678	680	1.53574
chr1	680	682	1.39613
chr1	682	683	1.53574
chr1	683	685	1.39613
chr1	685	690	1.25652
chr1	690	691	1.1169
chr1	691	694	0.97729
chr1	694	700	0.837677
chr1	700	701	1.1169
chr1	701	702	0.97729
chr1	702	704	1.39613
chr1	704	705	1.25652
chr1	705	706	1.39613
chr1	706	721	1.25652
chr1	721	728	1.1169
chr1	728	730	1.25652
chr1	730	735	1.39613
chr1	735	743	1.25652
chr1	743	744	1.1169
chr1	744	745	0.698064
chr1	745	749	1.25652
chr1	749	750	1.1169
chr1	750	764	1.25652
chr1	764	769	1.1169
chr1	769	770	1.25652
chr1	770	774	1.1169
chr1	774	775	0.97729
chr1	775	776	0.837677
chr1	776	778	0.698064
chr1	778	785	0.558451
chr1	785	789	0.418838
chr1	789	794	0.139613
chr1	794	799	0.279226
chr1	799	809	0.418838
chr1	809	811	0.558451
chr1	811	829	0.418838
chr1	829	830	0.558451
chr1	830	831	0.698064
chr1	831	837	0.97729
chr1	837	844	0.698064
chr1	844	845	0.97729
chr1	845	852	1.1169
chr1	852	856	0.97729
chr1	856	857	1.25652
chr1	857	866	1.39613
chr1	866	872	1.67535
chr1	872	874	1.39613
chr1	874	887	1.1169
chr1	887	889	0.837677
chr1	889	897	0.698064
chr1	897	899	0.837677
chr1	899	908	0.558451
chr1	908	909	0.279226
chr1	909	913	0.418838
chr1	913	916	0.698064
chr1	916	917	1.25652
chr1	917	918	1.53574
chr1	918	921	1.95458
chr1	921	922	2.09419
chr1	922	923	2.23381
chr1	923	924	2.37342
chr1	924	927	2.51303
chr1	927	932	2.65264
chr1	932	940	2.79226
chr1	940	942	2.65264
chr1	942	943	2.79226
chr1	943	947	2.93187
chr1	947	952	3.07148
chr1	952	953	2.93187
chr1	953	954	2.79226
chr1	954	955	2.51303
chr1	955	957	2.65264
chr1	957	959	2.79226
chr1	959	960	2.93187
chr1	960	961	2.65264
chr1	961	965	2.37342
chr1	965	966	2.23381
chr1	966	967	2.09419
chr1	967	969	1.95458
chr1	969	976	1.81497
chr1	976	979	1.67535
chr1	979	981	1.81497
chr1	981	984	1.67535
chr1	984	985	1.53574
chr1	985	986	1.39613
chr1	986	987	1.25652
chr1	987	991	1.1169
chr1	991	992	1.25652
chr1	992	993	1.39613
chr1	993	995	1.53574
chr1	995	997	1.81497
chr1	997	998	2.23381
chr1	998	999	3.21109
chr1	999	1001	3.07148
chr1	1001	1002	3.21109
chr1	1002	1003	3.35071
chr1	1003	1007	2.79226
chr1	1007	1010	2.93187
chr1	1010	1011	3.35071
chr1	1011	1012	3.49032
chr1	1012	1013	3.76955
chr1	1013	1014	4.04877
chr1	1014	1015	4.46761
chr1	1015	1018	4.88645
chr1	1018	1021	5.02606
chr1	1021	1022	5.16567
chr1	1022	1024	5.02606
chr1	1024	1025	4.88645
chr1	1025	1026	4.74684
chr1	1026	1032	4.88645
chr1	1032	1033	4.60722
chr1	1033	1035	4.46761
chr1	1035	1037	4.328
chr1	1037	1038	4.18838
chr1	1038	1039	3.76955
chr1	1039	1040	3.62993
chr1	1040	1041	3.35071
chr1	1041	1042	3.21109
chr1	1042	1043	2.79226
chr1	1043	1045	2.65264
chr1	1045	1049	2.51303
chr1	1049	1051	2.23381
chr1	1051	1054	1.81497
chr1	1054	1056	1.53574
chr1	1056	1059	0.698064
chr1	1059	1062	0.418838
chr1	1062	1076	0.279226
chr1	1076	1077	0.418838
chr1	1077	1078	0.837677
chr1	1078	1080	1.1169
chr1	1080	1091	1.25652
chr1	1091	1094	1.39613
chr1	1094	1100	1.53574
chr1	1100	1101	1.67535
chr1	1101	1102	1.81497
chr1	1102	1104	1.67535
chr1	1104	1105	1.81497
chr1	1105	1106	1.95458
chr1	1106	1107	2.79226
chr1	1107	1108	3.21109
chr1	1108	1109	3.76955
chr1	1109	1112	3.90916
chr1	1112	1113	4.18838
chr1	1113	1115	4.46761
chr1	1115	1117	4.60722
chr1	1117	1120	4.88645
chr1	1120	1123	4.18838
chr1	1123	1126	4.04877
chr1	1126	1130	3.90916
chr1	1130	1134	3.76955
chr1	1134	1137	3.62993
chr1	1137	1139	3.76955
chr1	1139	1143	3.90916
chr1	1143	1144	3.76955
chr1	1144	1148	3.49032
chr1	1148	1149	3.62993
chr1	1149	1150	2.79226
chr1	1150	1151	2.65264
chr1	1151	1152	2.23381
chr1	1152	1153	1.67535
chr1	1153	1155	1.53574
chr1	1155	1156	1.39613
chr1	1156	1157	1.25652
chr1	1157	1159	1.1169
chr1	1159	1160	0.837677
chr1	1160	1161	0.97729
chr1	1161	1164	1.1169
chr1	1164	1165	1.53574
chr1	1165	1168	1.67535
chr1	1168	1170	1.81497
chr1	1170	1171	1.95458
chr1	1171	1172	2.09419
chr1	1172	1174	2.23381
chr1	1174	1175	2.37342
chr1	1175	1176	2.79226
chr1	1176	1177	2.93187
chr1	1177	1178	3.21109
chr1	1178	1181	3.35071
chr1	1181	1182	3.07148
chr1	1182	1184	3.21109
chr1	1184	1186	3.35071
chr1	1186	1187	3.49032
chr1	1187	1192	3.62993
chr1	1192	1196	3.49032
chr1	1196	1197	3.35071
chr1	1197	1199	3.49032
chr1	1199	1200	3.35071
chr1	1200	1201	3.21109
chr1	1201	1204	3.35071
chr1	1204	1205	3.21109
chr1	1205	1207	2.93187
chr1	1207	1208	3.07148
chr1	1208	1210	2.65264
chr1	1210	1212	3.07148
chr1	1212	1214	2.93187
chr1	1214	1215	2.79226
chr1	1215	1216	2.51303
chr1	1216	1217	2.79226
chr1	1217	1218	2.65264
chr1	1218	1219	2.79226
chr1	1219	1220	2.51303
chr1	1220	1222	2.37342
chr1	1222	1223	2.65264
chr1	1223	1224	3.07148
chr1	1224	1225	2.93187
chr1	1225	1226	3.07148
chr1	1226	1227	2.93187
chr1	1227	1229	3.07148
chr1	1229	1230	3.21109
chr1	1230	1234	2.93187
chr1	1234	1235	2.79226
chr1	1235	1236	2.93187
chr1	1236	1241	3.07148
chr1	1241	1242	2.93187
chr1	1242	1243	2.79226
chr1	1243	1248	2.93187
chr1	1248	1249	2.79226
chr1	1249	1250	2.93187
chr1	1250	1251	2.79226
chr1	1251	1254	2.65264
chr1	1254	1256	2.37342
chr1	1256	1259	2.23381
chr1	1259	1262	2.09419
chr1	1262	1271	1.53574
chr1	1271	1272	1.39613
chr1	1272	1278	1.25652
chr1	1278	1279	1.39613
chr1	1279	1280	1.25652
chr1	1280	1281	1.1169
chr1	1281	1289	1.39613
chr1	1289	1290	1.95458
chr1	1290	1291	2.09419
chr1	1291	1300	2.51303
chr1	1300	1307	2.65264
chr1	1307	1308	2.51303
chr1	1308	1309	2.37342
chr1	1309	1311	2.51303
chr1	1311	1312	2.79226
chr1	1312	1313	2.93187
chr1	1313	1314	2.79226
chr1	1314	1320	2.93187
chr1	1320	1322	3.07148
chr1	1322	1325	2.79226
chr1	1325	1327	2.51303
chr1	1327	1328	2.37342
chr1	1328	1330	2.23381
chr1	1330	1331	2.37342
chr1	1331	1332	2.23381
chr1	1332	1338	2.09419
chr1	1338	1339	2.23381
chr1	1339	1341	2.51303
chr1	1341	1343	2.93187
chr1	1343	1344	3.07148
chr1	1344	1345	2.93187
chr1	1345	1346	3.49032
chr1	1346	1347	3.35071
chr1	1347	1348	3.49032
chr1	1348	1349	4.18838
chr1	1349	1350	4.46761
chr1	1350	1352	4.60722
chr1	1352	1354	4.74684
chr1	1354	1356	5.58451
chr1	1356	1357	5.4449
chr1	1357	1358	5.86374
chr1	1358	1361	6.14296
chr1	1361	1366	6.00335
chr1	1366	1367	5.86374
chr1	1367	1368	6.00335
chr1	1368	1373	5.86374
chr1	1373	1375	6.00335
chr1	1375	1377	5.86374
chr1	1377	1378	5.72413
chr1	1378	1381	5.4449
chr1	1381	1382	5.16567
chr1	1382	1383	4.328
chr1	1383	1389	4.18838
chr1	1389	1392	3.76955
chr1	1392	1393	3.21109
chr1	1393	1395	2.79226
chr1	1395	1396	2.65264
chr1	1396	1398	1.67535
chr1	1398	1399	1.25652
chr1	1399	1400	1.1169
chr1	1400	1401	0.97729
chr1	1401	1402	0.698064
chr1	1402	1410	0.558451
chr1	1410	1413	0.418838
chr1	1413	1416	0.558451
chr1	1416	1420	0.418838
chr1	1420	1425	0.279226
chr1	1425	1430	0.418838
chr1	1430	1435	0.558451
chr1	1435	1439	0.418838
chr1	1439	1441	0.558451
chr1	1441	1445	0.698064
chr1	1445	1446	0.837677
chr1	1446	1448	0.97729
chr1	1448	1450	1.39613
chr1	1450	1451	1.67535
chr1	1451	1455	1.81497
chr1	1455	1456	2.37342
chr1	1456	1461	2.79226
chr1	1461	1467	2.93187
chr1	1467	1469	3.21109
chr1	1469	1473	3.07148
chr1	1473	1476	2.93187
chr1	1476	1481	2.79226
chr1	1481	1482	2.65264
chr1	1482	1484	2.37342
chr1	1484	1485	2.09419
chr1	1485	1490	1.81497
chr1	1490	1494	1.39613
chr1	1494	1495	1.53574
chr1	1495	1499	1.39613
chr1	1499	1500	0.97729
chr1	1500	1501	0.558451
chr1	1501	1505	0.418838
chr1	1505	1507	0.698064
chr1	1507	1509	0.837677
chr1	1509	1516	0.558451
chr1	1516	1517	0.837677
chr1	1517	1518	0.97729
chr1	1518	1519	1.25652
chr1	1519	1522	1.53574
chr1	1522	1531	1.67535
chr1	1531	1532	1.81497
chr1	1532	1537	1.95458
chr1	1537	1538	1.81497
chr1	1538	1544	1.67535
chr1	1544	1545	1.81497
chr1	1545	1548	1.95458
chr1	1548	1551	2.23381
chr1	1551	1557	2.09419
chr1	1557	1560	2.51303
chr1	1560	1561	2.37342
chr1	1561	1563	1.95458
chr1	1563	1567	1.67535
chr1	1567	1568	1.81497
chr1	1568	1571	1.95458
chr1	1571	1573	1.81497
chr1	1573	1574	1.95458
chr1	1574	1575	1.81497
chr1	1575	1576	1.53574
chr1	1576	1580	1.67535
chr1	1580	1582	1.95458
chr1	1582	1583	2.23381
chr1	1583	1586	2.51303
chr1	1586	1588	2.79226
chr1	1588	1590	2.51303
chr1	1590	1591	2.09419
chr1	1591	1592	2.23381
chr1	1592	1593	2.51303
chr1	1593	1594	2.79226
chr1	1594	1595	2.93187
chr1	1595	1598	3.07148
chr1	1598	1601	3.21109
chr1	1601	1603	3.07148
chr1	1603	1606	2.93187
chr1	1606	1610	3.07148
chr1	1610	1611	2.93187
chr1	1611	1612	2.79226
chr1	1612	1620	2.65264
chr1	1620	1621	2.51303
chr1	1621	1623	2.65264
chr1	1623	1624	2.51303
chr1	1624	1625	2.65264
chr1	1625	1627	2.23381
chr1	1627	1628	1.95458
chr1	1628	1632	1.53574
chr1	1632	1635	1.81497
chr1	1635	1636	1.53574
chr1	1636	1637	1.39613
chr1	1637	1638	1.25652
chr1	1638	1639	1.53574
chr1	1639	1640	1.39613
chr1	1640	1643	1.25652
chr1	1643	1645	1.53574
chr1	1645	1647	1.67535
chr1	1647	1648	1.81497
chr1	1648	1649	1.95458
chr1	1649	1650	2.09419
chr1	1650	1651	1.95458
chr1	1651	1658	2.09419
chr1	1658	1659	1.53574
chr1	1659	1664	1.67535
chr1	1664	1667	1.81497
chr1	1667	1668	2.37342
chr1	1668	1670	2.51303
chr1	1670	1671	2.37342
chr1	1671	1674	2.51303
chr1	1674	1677	2.65264
chr1	1677	1681	2.79226
chr1	1681	1682	2.93187
chr1	1682	1683	2.51303
chr1	1683	1685	2.37342
chr1	1685	1686	2.23381
chr1	1686	1687	2.09419
chr1	1687	1690	2.37342
chr1	1690	1691	2.51303
chr1	1691	1692	2.65264
chr1	1692	1693	2.51303
chr1	1693	1694	2.37342
chr1	1694	1699	2.51303
chr1	1699	1700	2.37342
chr1	1700	1701	2.23381
chr1	1701	1703	2.09419
chr1	1703	1706	1.95458
chr1	1706	1707	2.09419
chr1	1707	1708	2.65264
chr1	1708	1710	2.37342
chr1	1710	1711	2.51303
chr1	1711	1717	2.23381
chr1	1717	1718	2.09419
chr1	1718	1720	2.23381
chr1	1720	1721	2.09419
chr1	1721	1722	1.95458
chr1	1722	1723	1.81497
chr1	1723	1726	1.67535
chr1	1726	1727	1.81497
chr1	1727	1730	1.67535
chr1	1730	1736	1.95458
chr1	1736	1737	1.81497
chr1	1737	1741	1.67535
chr1	1741	1748	1.53574
chr1	1748	1749	1.39613
chr1	1749	1750	1.25652
chr1	1750	1751	1.1169
chr1	1751	1754	0.837677
chr1	1754	1755	1.1169
chr1	1755	1756	1.25652
chr1	1756	1758	1.39613
chr1	1758	1760	1.53574
chr1	1760	1762	1.39613
chr1	1762	1764	1.53574
chr1	1764	1766	2.09419
chr1	1766	1767	2.23381
chr1	1767	1768	2.51303
chr1	1768	1771	2.79226
chr1	1771	1773	3.07148
chr1	1773	1774	3.21109
chr1	1774	1775	3.07148
chr1	1775	1777	3.21109
chr1	1777	1778	3.62993
chr1	1778	1779	3.76955
chr1	1779	1780	3.90916
chr1	1780	1782	4.04877
chr1	1782	1783	4.18838
chr1	1783	1785	4.04877
chr1	1785	1786	4.18838
chr1	1786	1788	4.04877
chr1	1788	1789	4.18838
chr1	1789	1791	4.328
chr1	1791	1794	4.46761
chr1	1794	1795	4.60722
chr1	1795	1798	4.74684
chr1	1798	1799	4.60722
chr1	1799	1801	4.46761
chr1	1801	1802	4.60722
chr1	1802	1805	4.46761
chr1	1805	1808	4.328
chr1	1808	1809	3.76955
chr1	1809	1810	3.62993
chr1	1810	1811	3.21109
chr1	1811	1815	2.23381
chr1	1815	1816	2.09419
chr1	1816	1817	1.95458
chr1	1817	1818	1.81497
chr1	1818	1820	1.67535
chr1	1820	1821	1.53574
chr1	1821	1824	1.25652
chr1	1824	1825	1.39613
chr1	1825	1829	1.1169
chr1	1829	1831	0.97729
chr1	1831	1833	0.837677
chr1	1833	1838	0.698064
chr1	1838	1841	0.558451
chr1	1841	1844	0.698064
chr1	1844	1846	0.837677
chr1	1846	1848	0.97729
chr1	1848	1850	1.1169
chr1	1850	1852	1.25652
chr1	1852	1854	1.39613
chr1	1854	1855	1.53574
chr1	1855	1861	1.95458
chr1	1861	1864	2.09419
chr1	1864	1867	2.23381
chr1	1867	1871	1.95458
chr1	1871	1872	2.09419
chr1	1872	1874	2.37342
chr1	1874	1875	2.79226
chr1	1875	1876	3.76955
chr1	1876	1877	5.4449
chr1	1877	1878	5.72413
chr1	1878	1882	5.86374
chr1	1882	1885	6.14296
chr1	1885	1886	6.00335
chr1	1886	1889	6.14296
chr1	1889	1890	6.00335
chr1	1890	1892	5.86374
chr1	1892	1893	5.72413
chr1	1893	1894	5.86374
chr1	1894	1895	5.58451
chr1	1895	1896	5.4449
chr1	1896	1898	5.16567
chr1	1898	1899	5.02606
chr1	1899	1900	4.74684
chr1	1900	1901	4.88645
chr1	1901	1906	5.02606
chr1	1906	1910	4.88645
chr1	1910	1912	4.74684
chr1	1912	1913	4.18838
chr1	1913	1916	3.90916
chr1	1916	1918	3.62993
chr1	1918	1919	3.49032
chr1	1919	1920	2.79226
chr1	1920	1922	1.53574
chr1	1922	1926	1.39613
chr1	1926	1929	1.25652
chr1	1929	1930	1.39613
chr1	1930	1932	1.25652
chr1	1932	1936	1.1169
chr1	1936	1937	0.97729
chr1	1937	1938	1.25652
chr1	1938	1939	1.53574
chr1	1939	1943	1.39613
chr1	1943	1944	1.25652
chr1	1944	1948	1.1169
chr1	1948	1958	0.97729
chr1	1958	1960	1.1169
chr1	1960	1962	0.97729
chr1	1962	1973	0.837677
chr1	1973	1974	0.698064
chr1	1974	1981	0.558451
chr1	1981	1982	0.279226
chr1	1982	2002	0.139613
chr1	2002	2052	0.0
chr1	2052	2053	0.139613
chr1	2053	2061	0.558451
chr1	2061	2069	0.698064
chr1	2069	2071	0.837677
chr1	2071	2072	0.97729
chr1	2072	2073	1.1169
chr1	2073	2075	1.25652
chr1	2075	2076	1.39613
chr1	2076	2077	1.67535
chr1	2077	2081	2.09419
chr1	2081	2085	2.23381
chr1	2085	2094	2.09419
chr1	2094	2095	1.95458
chr1	2095	2096	1.81497
chr1	2096	2099	1.67535
chr1	2099	2102	1.81497
chr1	2102	2105	1.95458
chr1	2105	2106	1.81497
chr1	2106	2108	1.95458
chr1	2108	2113	2.09419
chr1	2113	2114	1.95458
chr1	2114	2117	2.09419
chr1	2117	2118	1.95458
chr1	2118	2119	2.09419
chr1	2119	2120	1.95458
chr1	2120	2121	1.67535
chr1	2121	2124	1.25652
chr1	2124	2125	1.1169
chr1	2125	2142	1.25652
chr1	2142	2145	1.1169
chr1	2145	2148	0.837677
chr1	2148	2152	0.698064
chr1	2152	2158	0.837677
chr1	2158	2162	0.558451
chr1	2162	2169	0.418838
chr1	2169	2170	0.279226
chr1	2170	2173	0.139613
chr1	2173	2182	0.279226
chr1	2182	2185	0.558451
chr1	2185	2186	0.698064
chr1	2186	2195	1.25652
chr1	2195	2202	1.1169
chr1	2202	2209	1.25652
chr1	2209	2212	1.39613
chr1	2212	2217	1.53574
chr1	2217	2223	1.39613
chr1	2223	2224	1.1169
chr1	2224	2229	1.25652
chr1	2229	2230	1.1169
chr1	2230	2236	0.558451
chr1	2236	2238	0.698064
chr1	2238	2246	0.558451
chr1	2246	2275	0.418838
chr1	2275	2280	0.279226
chr1	2280	2283	0.139613
chr1	2283	2284	0.279226
chr1	2284	2296	0.558451
chr1	2296	2308	0.698064
chr1	2308	2316	0.558451
chr1	2316	2320	0.698064
chr1	2320	2327	0.837677
chr1	2327	2328	0.558451
chr1	2328	2334	0.418838
chr1	2334	2336	0.558451
chr1	2336	2340	0.698064
chr1	2340	2342	0.558451
chr1	2342	2353	0.698064
chr1	2353	2354	0.837677
chr1	2354	2357	0.97729
chr1	2357	2361	0.837677
chr1	2361	2365	0.698064
chr1	2365	2366	0.837677
chr1	2366	2379	0.698064
chr1	2379	2396	0.418838
chr1	2396	2398	0.279226
chr1	2398	2409	0.139613
chr1	2409	2414	0.0
chr1	2414	2432	0.139613
chr1	2432	2442	0.279226
chr1	2442	2444	0.698064
chr1	2444	2445	0.837677
chr1	2445	2447	0.97729
chr1	2447	2448	1.1169
chr1	2448	2449	1.25652
chr1	2449	2456	1.39613
chr1	2456	2457	1.53574
chr1	2457	2458	1.39613
chr1	2458	2469	1.53574
chr1	2469	2473	1.39613
chr1	2473	2474	1.25652
chr1	2474	2476	1.39613
chr1	2476	2477	1.25652
chr1	2477	2478	1.39613
chr1	2478	2482	1.53574
chr1	2482	2485	1.67535
chr1	2485	2486	1.53574
chr1	2486	2487	1.67535
chr1	2487	2489	1.53574
chr1	2489	2490	1.39613
chr1	2490	2491	1.53574
chr1	2491	2493	1.25652
chr1	2493	2495	1.1169
chr1	2495	2500	0.97729
chr1	2500	2504	0.837677
chr1	2504	2514	0.698064
chr1	2514	2518	0.558451
chr1	2518	2521	0.698064
chr1	2521	2522	0.558451
chr1	2522	2533	0.418838
chr1	2533	2534	0.279226
chr1	2534	2558	0.418838
chr1	2558	2561	0.558451
chr1	2561	2562	0.418838
chr1	2562	2566	0.279226
chr1	2566	2578	0.418838
chr1	2578	2580	0.279226
chr1	2580	2582	0.418838
chr1	2582	2591	0.558451
chr1	2591	2601	0.418838
chr1	2601	2608	0.97729
chr1	2608	2610	1.25652
chr1	2610	2619	1.1169
chr1	2619	2620	1.39613
chr1	2620	2622	1.53574
chr1	2622	2624	1.67535
chr1	2624	2626	1.53574
chr1	2626	2631	1.39613
chr1	2631	2637	1.53574
chr1	2637	2640	1.39613
chr1	2640	2641	1.53574
chr1	2641	2642	2.09419
chr1	2642	2643	2.51303
chr1	2643	2644	2.65264
chr1	2644	2646	2.23381
chr1	2646	2647	2.51303
chr1	2647	2652	2.37342
chr1	2652	2660	2.23381
chr1	2660	2661	2.09419
chr1	2661	2663	1.95458
chr1	2663	2665	1.67535
chr1	2665	2667	1.53574
chr1	2667	2681	1.67535
chr1	2681	2682	1.53574
chr1	2682	2683	1.39613
chr1	2683	2685	1.1169
chr1	2685	2686	0.558451
chr1	2686	2697	0.139613
chr1	2697	2703	0.279226
chr1	2703	2707	0.139613
chr1	2707	2716	0.279226
chr1	2716	2721	0.418838
chr1	2721	2723	0.279226
chr1	2723	2726	0.418838
chr1	2726	2741	0.558451
chr1	2741	2751	0.418838
chr1	2751	2761	0.279226
chr1	2761	2769	0.418838
chr1	2769	2771	0.279226
chr1	2771	2779	0.418838
chr1	2779	2782	0.558451
chr1	2782	2786	0.698064
chr1	2786	2787	0.837677
chr1	2787	2789	1.25652
chr1	2789	2800	1.39613
chr1	2800	2804	1.53574
chr1	2804	2805	1.25652
chr1	2805	2807	1.39613
chr1	2807	2809	1.53574
chr1	2809	2812	1.67535
chr1	2812	2813	1.81497
chr1	2813	2815	1.95458
chr1	2815	2823	1.81497
chr1	2823	2827	1.67535
chr1	2827	2830	1.81497
chr1	2830	2831	1.67535
chr1	2831	2832	1.25652
chr1	2832	2834	1.39613
chr1	2834	2841	1.67535
chr1	2841	2849	1.53574
chr1	2849	2851	1.25652
chr1	2851	2853	1.1169
chr1	2853	2854	0.97729
chr1	2854	2856	1.1169
chr1	2856	2867	0.97729
chr1	2867	2869	1.1169
chr1	2869	2871	0.97729
chr1	2871	2872	0.837677
chr1	2872	2874	0.698064
chr1	2874	2876	0.558451
chr1	2876	2881	0.418838
chr1	2881	2882	0.558451
chr1	2882	2883	0.698064
chr1	2883	2888	0.837677
chr1	2888	2894	0.698064
chr1	2894	2900	1.1169
chr1	2900	2901	1.53574
chr1	2901	2903	1.67535
chr1	2903	2904	1.81497
chr1	2904	2906	1.95458
chr1	2906	2909	2.09419
chr1	2909	2911	2.51303
chr1	2911	2916	2.65264
chr1	2916	2924	2.93187
chr1	2924	2926	2.79226
chr1	2926	2927	2.51303
chr1	2927	2929	2.37342
chr1	2929	2930	2.23381
chr1	2930	2931	2.37342
chr1	2931	2934	2.51303
chr1	2934	2935	2.65264
chr1	2935	2936	2.79226
chr1	2936	2937	3.07148
chr1	2937	2938	3.21109
chr1	2938	2940	2.93187
chr1	2940	2944	3.21109
chr1	2944	2945	2.79226
chr1	2945	2946	2.65264
chr1	2946	2948	2.51303
chr1	2948	2950	2.37342
chr1	2950	2951	2.23381
chr1	2951	2952	1.95458
chr1	2952	2954	1.67535
chr1	2954	2958	1.53574
chr1	2958	2959	1.25652
chr1	2959	2973	0.97729
chr1	2973	2975	0.837677
chr1	2975	2976	0.698064
chr1	2976	2983	0.558451
chr1	2983	2985	0.279226
chr1	2985	2986	0.418838
chr1	2986	2989	0.558451
chr1	2989	2995	0.698064
chr1	2995	2996	0.837677
chr1	2996	3001	0.97729
chr1	3001	3004	1.1169
chr1	3004	3007	0.97729
chr1	3007	3018	1.1169
chr1	3018	3019	0.97729
chr1	3019	3023	0.837677
chr1	3023	3024	1.1169
chr1	3024	3026	0.97729
chr1	3026	3029	1.1169
chr1	3029	3033	0.97729
chr1	3033	3036	0.837677
chr1	3036	3039	0.97729
chr1	3039	3040	0.837677
chr1	3040	3043	0.97729
chr1	3043	3046	1.1169
chr1	3046	3048	1.25652
chr1	3048	3049	1.39613
chr1	3049	3053	1.25652
chr1	3053	3063	1.39613
chr1	3063	3066	1.25652
chr1	3066	3069	1.1169
chr1	3069	3072	0.97729
chr1	3072	3077	0.837677
chr1	3077	3078	0.698064
chr1	3078	3082	0.558451
chr1	3082	3083	0.418838
chr1	3083	3084	0.279226
chr1	3084	3087	0.139613
chr1	3087	3089	0.0
chr1	3089	3093	0.139613
chr1	3093	3094	0.279226
chr1	3094	3101	0.418838
chr1	3101	3119	0.558451
chr1	3119	3132	0.837677
chr1	3132	3135	0.558451
chr1	3135	3137	0.698064
chr1	3137	3141	0.558451
chr1	3141	3158	0.698064
chr1	3158	3162	0.837677
chr1	3162	3163	0.97729
chr1	3163	3172	0.698064
chr1	3172	3179	0.837677
chr1	3179	3180	0.698064
chr1	3180	3184	0.558451
chr1	3184	3193	0.698064
chr1	3193	3201	0.837677
chr1	3201	3205	0.698064
chr1	3205	3207	0.558451
chr1	3207	3208	0.698064
chr1	3208	3209	0.837677
chr1	3209	3210	0.698064
chr1	3210	3212	0.837677
chr1	3212	3214	0.97729
chr1	3214	3221	0.837677
chr1	3221	3223	1.1169
chr1	3223	3224	1.53574
chr1	3224	3226	1.67535
chr1	3226	3227	2.09419
chr1	3227	3228	2.37342
chr1	3228	3231	2.51303
chr1	3231	3232	2.65264
chr1	3232	3237	2.79226
chr1	3237	3240	2.65264
chr1	3240	3241	2.51303
chr1	3241	3242	2.79226
chr1	3242	3247	3.07148
chr1	3247	3255	3.21109
chr1	3255	3265	3.07148
chr1	3265	3266	2.79226
chr1	3266	3267	2.65264
chr1	3267	3268	2.09419
chr1	3268	3270	1.95458
chr1	3270	3271	1.67535
chr1	3271	3272	1.39613
chr1	3272	3273	1.25652
chr1	3273	3274	1.1169
chr1	3274	3279	0.97729
chr1	3279	3285	1.1169
chr1	3285	3286	0.837677
chr1	3286	3291	0.698064
chr1	3291	3294	0.558451
chr1	3294	3298	0.698064
chr1	3298	3304	0.558451
chr1	3304	3306	0.418838
chr1	3306	3313	0.558451
chr1	3313	3316	0.698064
chr1	3316	3318	0.837677
chr1	3318	3319	0.698064
chr1	3319	3328	0.558451
chr1	3328	3338	0.698064
chr1	3338	3339	0.558451
chr1	3339	3346	0.418838
chr1	3346	3355	0.558451
chr1	3355	3360	0.418838
chr1	3360	3363	0.558451
chr1	3363	3364	0.97729
chr1	3364	3365	1.1169
chr1	3365	3367	1.39613
chr1	3367	3368	1.25652
chr1	3368	3370	1.39613
chr1	3370	3372	1.53574
chr1	3372	3374	1.39613
chr1	3374	3383	1.53574
chr1	3383	3386	1.67535
chr1	3386	3389	1.81497
chr1	3389	3390	1.95458
chr1	3390	3391	1.81497
chr1	3391	3395	1.95458
chr1	3395	3396	2.09419
chr1	3396	3399	2.23381
chr1	3399	3402	2.37342
chr1	3402	3403	2.51303
chr1	3403	3404	1.95458
chr1	3404	3405	1.67535
chr1	3405	3406	1.81497
chr1	3406	3407	1.67535
chr1	3407	3409	1.53574
chr1	3409	3410	1.39613
chr1	3410	3411	1.81497
chr1	3411	3412	1.95458
chr1	3412	3413	2.37342
chr1	3413	3414	2.51303
chr1	3414	3416	2.65264
chr1	3416	3417	2.79226
chr1	3417	3418	2.93187
chr1	3418	3420	3.21109
chr1	3420	3424	3.35071
chr1	3424	3426	3.07148
chr1	3426	3429	2.79226
chr1	3429	3430	2.93187
chr1	3430	3433	2.65264
chr1	3433	3437	2.51303
chr1	3437	3438	2.37342
chr1	3438	3440	2.23381
chr1	3440	3449	1.95458
chr1	3449	3451	1.81497
chr1	3451	3453	1.67535
chr1	3453	3455	1.53574
chr1	3455	3456	1.1169
chr1	3456	3458	0.698064
chr1	3458	3462	0.97729
chr1	3462	3467	0.558451
chr1	3467	3473	0.837677
chr1	3473	3477	0.97729
chr1	3477	3478	1.1169
chr1	3478	3481	1.25652
chr1	3481	3486	1.39613
chr1	3486	3494	1.53574
chr1	3494	3495	1.67535
chr1	3495	3496	1.53574
chr1	3496	3497	1.67535
chr1	3497	3498	1.53574
chr1	3498	3499	2.09419
chr1	3499	3500	2.23381
chr1	3500	3502	2.37342
chr1	3502	3503	2.23381
chr1	3503	3506	2.37342
chr1	3506	3511	2.23381
chr1	3511	3514	2.09419
chr1	3514	3517	1.95458
chr1	3517	3521	2.23381
chr1	3521	3522	2.09419
chr1	3522	3523	1.81497
chr1	3523	3527	1.67535
chr1	3527	3528	1.81497
chr1	3528	3531	1.53574
chr1	3531	3532	1.67535
chr1	3532	3533	1.81497
chr1	3533	3535	1.67535
chr1	3535	3540	1.53574
chr1	3540	3542	1.39613
chr1	3542	3543	0.97729
chr1	3543	3546	0.837677
chr1	3546	3547	0.698064
chr1	3547	3548	0.837677
chr1	3548	3549	0.97729
chr1	3549	3551	0.837677
chr1	3551	3561	0.698064
chr1	3561	3569	0.558451
chr1	3569	3575	0.698064
chr1	3575	3576	0.558451
chr1	3576	3577	0.418838
chr1	3577	3590	0.558451
chr1	3590	3592	0.418838
chr1	3592	3596	0.279226
chr1	3596	3597	0.418838
chr1	3597	3600	0.698064
chr1	3600	3602	0.837677
chr1	3602	3605	0.97729
chr1	3605	3611	1.1169
chr1	3611	3621	1.25652
chr1	3621	3627	1.1169
chr1	3627	3628	1.25652
chr1	3628	3631	1.53574
chr1	3631	3640	1.67535
chr1	3640	3641	1.53574
chr1	3641	3642	1.25652
chr1	3642	3644	1.1169
chr1	3644	3646	0.97729
chr1	3646	3648	0.837677
chr1	3648	3649	0.97729
chr1	3649	3655	0.837677
chr1	3655	3661	0.698064
chr1	3661	3672	0.418838
chr1	3672	3675	0.279226
chr1	3675	3684	0.139613
chr1	3684	3695	0.0
chr1	3695	3707	0.279226
chr1	3707	3711	0.418838
chr1	3711	3712	0.558451
chr1	3712	3713	0.698064
chr1	3713	3714	0.97729
chr1	3714	3726	1.1169
chr1	3726	3728	1.39613
chr1	3728	3729	1.67535
chr1	3729	3732	1.95458
chr1	3732	3733	2.09419
chr1	3733	3739	1.95458
chr1	3739	3740	2.09419
chr1	3740	3742	2.23381
chr1	3742	3744	2.51303
chr1	3744	3745	2.79226
chr1	3745	3746	3.07148
chr1	3746	3748	3.21109
chr1	3748	3749	3.35071
chr1	3749	3750	3.49032
chr1	3750	3755	3.35071
chr1	3755	3756	3.21109
chr1	3756	3757	3.07148
chr1	3757	3758	2.79226
chr1	3758	3761	2.65264
chr1	3761	3764	2.51303
chr1	3764	3767	2.37342
chr1	3767	3768	2.65264
chr1	3768	3770	2.79226
chr1	3770	3773	2.51303
chr1	3773	3775	2.37342
chr1	3775	3779	2.23381
chr1	3779	3781	2.09419
chr1	3781	3782	1.81497
chr1	3782	3785	1.53574
chr1	3785	3786	1.39613
chr1	3786	3788	0.97729
chr1	3788	3791	0.698064
chr1	3791	3792	0.837677
chr1	3792	3799	0.698064
chr1	3799	3806	0.97729
chr1	3806	3810	1.1169
chr1	3810	3812	0.837677
chr1	3812	3813	0.698064
chr1	3813	3825	0.558451
chr1	3825	3827	0.698064
chr1	3827	3829	0.558451
chr1	3829	3832	0.698064
chr1	3832	3842	0.837677
chr1	3842	3850	0.558451
chr1	3850	3854	0.418838
chr1	3854	3860	0.558451
chr1	3860	3865	0.698064
chr1	3865	3869	0.558451
chr1	3869	3870	0.698064
chr1	3870	3872	0.837677
chr1	3872	3873	0.698064
chr1	3873	3876	0.837677
chr1	3876	3881	0.698064
chr1	3881	3884	0.837677
chr1	3884	3887	0.97729
chr1	3887	3896	1.1169
chr1	3896	3897	0.97729
chr1	3897	3898	1.1169
chr1	3898	3904	0.97729
chr1	3904	3908	0.837677
chr1	3908	3911	0.97729
chr1	3911	3912	1.39613
chr1	3912	3914	1.53574
chr1	3914	3921	1.39613
chr1	3921	3923	1.53574
chr1	3923	3924	2.09419
chr1	3924	3925	1.95458
chr1	3925	3926	2.23381
chr1	3926	3936	2.37342
chr1	3936	3939	2.51303
chr1	3939	3947	2.79226
chr1	3947	3949	2.93187
chr1	3949	3950	2.79226
chr1	3950	3951	2.51303
chr1	3951	3953	2.37342
chr1	3953	3954	2.23381
chr1	3954	3955	1.81497
chr1	3955	3956	1.67535
chr1	3956	3957	1.53574
chr1	3957	3960	1.39613
chr1	3960	3965	1.67535
chr1	3965	3967	1.53574
chr1	3967	3968	1.25652
chr1	3968	3972	1.1169
chr1	3972	3974	0.97729
chr1	3974	3976	1.1169
chr1	3976	3977	1.25652
chr1	3977	3979	1.1169
chr1	3979	3982	0.97729
chr1	3982	3983	0.837677
chr1	3983	3991	0.698064
chr1	3991	4000	0.558451
chr1	4000	4003	0.698064
chr1	4003	4004	0.837677
chr1	4004	4018	0.558451
chr1	4018	4020	0.418838
chr1	4020	4041	0.279226
chr1	4041	4044	0.139613
chr1	4044	4048	0.0
chr1	4048	4051	0.418838
chr1	4051	4053	0.558451
chr1	4053	4055	0.698064
chr1	4055	4059	0.837677
chr1	4059	4060	1.1169
chr1	4060	4062	1.67535
chr1	4062	4066	1.81497
chr1	4066	4067	2.09419
chr1	4067	4084	2.37342
chr1	4084	4089	2.09419
chr1	4089	4091	1.95458
chr1	4091	4095	1.81497
chr1	4095	4096	1.67535
chr1	4096	4097	1.81497
chr1	4097	4100	1.53574
chr1	4100	4101	1.67535
chr1	4101	4102	1.39613
chr1	4102	4104	0.97729
chr1	4104	4107	0.698064
chr1	4107	4109	0.558451
chr1	4109	4110	0.837677
chr1	4110	4111	0.698064
chr1	4111	4113	0.558451
chr1	4113	4130	0.698064
chr1	4130	4132	0.837677
chr1	4132	4139	0.97729
chr1	4139	4140	1.1169
chr1	4140	4143	0.97729
chr1	4143	4144	0.837677
chr1	4144	4151	0.97729
chr1	4151	4152	1.1169
chr1	4152	4157	0.837677
chr1	4157	4169	0.698064
chr1	4169	4173	0.837677
chr1	4173	4174	1.1169
chr1	4174	4175	0.97729
chr1	4175	4183	0.837677
chr1	4183	4185	0.698064
chr1	4185	4190	0.837677
chr1	4190	4191	0.97729
chr1	4191	4192	1.1169
chr1	4192	4193	1.53574
chr1	4193	4195	1.67535
chr1	4195	4199	1.53574
chr1	4199	4200	1.67535
chr1	4200	4204	1.81497
chr1	4204	4206	1.95458
chr1	4206	4207	2.23381
chr1	4207	4208	2.37342
chr1	4208	4213	2.51303
chr1	4213	4217	2.37342
chr1	4217	4229	2.09419
chr1	4229	4232	1.81497
chr1	4232	4233	1.67535
chr1	4233	4235	1.53574
chr1	4235	4236	1.39613
chr1	4236	4242	0.837677
chr1	4242	4243	0.698064
chr1	4243	4247	0.418838
chr1	4247	4250	0.558451
chr1	4250	4251	0.279226
chr1	4251	4253	0.139613
chr1	4253	4257	0.418838
chr1	4257	4259	0.558451
chr1	4259	4275	0.837677
chr1	4275	4276	0.698064
chr1	4276	4278	0.837677
chr1	4278	4280	0.97729
chr1	4280	4283	1.1169
chr1	4283	4289	1.25652
chr1	4289	4294	1.1169
chr1	4294	4296	0.97729
chr1	4296	4297	1.25652
chr1	4297	4298	1.1169
chr1	4298	4300	1.53574
chr1	4300	4301	1.95458
chr1	4301	4302	2.09419
chr1	4302	4303	1.95458
chr1	4303	4304	2.09419
chr1	4304	4309	2.23381
chr1	4309	4316	2.09419
chr1	4316	4326	1.95458
chr1	4326	4330	1.81497
chr1	4330	4333	1.67535
chr1	4333	4339	1.53574
chr1	4339	4342	1.25652
chr1	4342	4343	0.837677
chr1	4343	4344	0.698064
chr1	4344	4346	0.418838
chr1	4346	4347	0.279226
chr1	4347	4348	0.418838
chr1	4348	4366	0.279226
chr1	4366	4370	0.139613
chr1	4370	4380	0.279226
chr1	4380	4386	0.139613
chr1	4386	4387	0.279226
chr1	4387	4389	0.418838
chr1	4389	4395	0.698064
chr1	4395	4408	0.837677
chr1	4408	4416	0.97729
chr1	4416	4418	1.39613
chr1	4418	4420	1.53574
chr1	4420	4425	1.67535
chr1	4425	4430	1.53574
chr1	4430	4433	1.25652
chr1	4433	4434	1.1169
chr1	4434	4438	1.25652
chr1	4438	4448	1.39613
chr1	4448	4452	1.1169
chr1	4452	4453	0.97729
chr1	4453	4454	0.837677
chr1	4454	4455	0.698064
chr1	4455	4459	0.558451
chr1	4459	4461	0.418838
chr1	4461	4480	0.558451
chr1	4480	4481	0.837677
chr1	4481	4482	1.1169
chr1	4482	4485	1.25652
chr1	4485	4503	1.39613
chr1	4503	4505	1.25652
chr1	4505	4511	0.97729
chr1	4511	4513	1.25652
chr1	4513	4514	1.1169
chr1	4514	4515	0.837677
chr1	4515	4525	0.698064
chr1	4525	4526	0.418838
chr1	4526	4527	0.698064
chr1	4527	4529	1.1169
chr1	4529	4530	0.97729
chr1	4530	4531	1.1169
chr1	4531	4533	1.25652
chr1	4533	4534	1.39613
chr1	4534	4537	1.53574
chr1	4537	4541	1.67535
chr1	4541	4543	1.53574
chr1	4543	4544	1.39613
chr1	4544	4554	1.53574
chr1	4554	4566	1.39613
chr1	4566	4570	1.25652
chr1	4570	4574	0.837677
chr1	4574	4575	0.698064
chr1	4575	4577	0.558451
chr1	4577	4588	0.279226
chr1	4588	4592	0.139613
chr1	4592	4593	0.279226
chr1	4593	4600	0.418838
chr1	4600	4601	0.558451
chr1	4601	4602	0.698064
chr1	4602	4603	0.837677
chr1	4603	4609	1.1169
chr1	4609	4615	1.25652
chr1	4615	4619	1.39613
chr1	4619	4623	1.53574
chr1	4623	4624	1.39613
chr1	4624	4625	1.53574
chr1	4625	4626	1.67535
chr1	4626	4628	1.39613
chr1	4628	4633	1.81497
chr1	4633	4636	1.95458
chr1	4636	4637	1.81497
chr1	4637	4646	1.67535
chr1	4646	4647	1.39613
chr1	4647	4652	1.25652
chr1	4652	4659	0.97729
chr1	4659	4663	0.698064
chr1	4663	4664	0.558451
chr1	4664	4668	0.698064
chr1	4668	4669	0.837677
chr1	4669	4670	0.97729
chr1	4670	4672	1.1169
chr1	4672	4673	0.698064
chr1	4673	4679	0.837677
chr1	4679	4685	0.97729
chr1	4685	4687	1.1169
chr1	4687	4690	1.25652
chr1	4690	4692	1.39613
chr1	4692	4697	1.53574
chr1	4697	4699	1.67535
chr1	4699	4700	2.09419
chr1	4700	4701	2.37342
chr1	4701	4704	2.65264
chr1	4704	4706	2.93187
chr1	4706	4708	2.65264
chr1	4708	4709	2.79226
chr1	4709	4711	3.07148
chr1	4711	4712	3.21109
chr1	4712	4714	3.07148
chr1	4714	4717	2.93187
chr1	4717	4718	2.79226
chr1	4718	4721	2.93187
chr1	4721	4722	2.79226
chr1	4722	4731	2.65264
chr1	4731	4732	2.37342
chr1	4732	4734	2.23381
chr1	4734	4735	2.37342
chr1	4735	4738	2.65264
chr1	4738	4739	2.93187
chr1	4739	4741	3.07148
chr1	4741	4742	2.65264
chr1	4742	4744	2.51303
chr1	4744	4751	2.09419
chr1	4751	4753	1.95458
chr1	4753	4758	1.81497
chr1	4758	4762	1.95458
chr1	4762	4766	1.81497
chr1	4766	4767	1.95458
chr1	4767	4770	2.09419
chr1	4770	4773	1.95458
chr1	4773	4774	2.09419
chr1	4774	4777	1.81497
chr1	4777	4778	1.53574
chr1	4778	4779	1.1169
chr1	4779	4782	0.97729
chr1	4782	4783	0.698064
chr1	4783	4784	0.558451
chr1	4784	4785	0.698064
chr1	4785	4786	0.837677
chr1	4786	4787	0.97729
chr1	4787	4788	1.1169
chr1	4788	4811	0.97729
chr1	4811	4816	0.837677
chr1	4816	4819	0.698064
chr1	4819	4821	0.837677
chr1	4821	4826	1.1169
chr1	4826	4827	1.25652
chr1	4827	4829	1.1169
chr1	4829	4830	0.97729
chr1	4830	4831	0.837677
chr1	4831	4836	0.698064
chr1	4836	4843	0.837677
chr1	4843	4845	0.97729
chr1	4845	4848	1.1169
chr1	4848	4850	0.97729
chr1	4850	4862	1.1169
chr1	4862	4864	0.97729
chr1	4864	4865	0.837677
chr1	4865	4867	0.698064
chr1	4867	4877	0.837677
chr1	4877	4884	0.97729
chr1	4884	4885	1.25652
chr1	4885	4889	1.1169
chr1	4889	4894	0.97729
chr1	4894	4910	0.837677
chr1	4910	4911	0.97729
chr1	4911	4913	0.837677
chr1	4913	4915	0.698064
chr1	4915	4921	0.837677
chr1	4921	4928	0.698064
chr1	4928	4944	0.418838
chr1	4944	4945	0.558451
chr1	4945	4947	0.698064
chr1	4947	4948	0.558451
chr1	4948	4954	0.698064
chr1	4954	4959	0.558451
chr1	4959	4962	0.418838
chr1	4962	4964	0.698064
chr1	4964	4966	0.97729
chr1	4966	4968	1.25652
chr1	4968	4972	1.39613
chr1	4972	4975	1.53574
chr1	4975	4980	1.81497
chr1	4980	4988	2.09419
chr1	4988	5002	1.81497
chr1	5002	5004	1.53574
chr1	5004	5006	1.25652
chr1	5006	5008	0.97729
chr1	5008	5012	0.837677
chr1	5012	5014	0.698064
chr1	5014	5016	0.558451
chr1	5016	5017	0.418838
chr1	5017	5018	0.279226
chr1	5018	5024	0.139613
chr1	5024	5051	0.0
chr1	5051	5095	0.139613
chr1	5095	5124	0.0
chr1	5124	5168	0.139613
chr1	5168	5172	0.0
chr1	5172	5177	0.139613
chr1	5177	5182	0.279226
chr1	5182	5183	0.418838
chr1	5183	5210	0.558451
chr1	5210	5212	0.418838
chr1	5212	5219	0.279226
chr1	5219	5221	0.418838
chr1	5221	5222	0.279226
chr1	5222	5223	0.558451
chr1	5223	5224	0.837677
chr1	5224	5225	1.1169
chr1	5225	5227	1.39613
chr1	5227	5228	1.67535
chr1	5228	5229	1.81497
chr1	5229	5230	2.37342
chr1	5230	5231	3.07148
chr1	5231	5232	4.328
chr1	5232	5233	5.02606
chr1	5233	5234	5.16567
chr1	5234	5235	5.30529
chr1	5235	5236	5.58451
chr1	5236	5238	5.72413
chr1	5238	5253	6.00335
chr1	5253	5260	6.14296
chr1	5260	5261	6.00335
chr1	5261	5264	5.86374
chr1	5264	5266	6.00335
chr1	5266	5267	5.58451
chr1	5267	5268	5.4449
chr1	5268	5269	5.16567
chr1	5269	5271	4.88645
chr1	5271	5272	4.60722
chr1	5272	5273	4.46761
chr1	5273	5274	3.90916
chr1	5274	5275	1.95458
chr1	5275	5276	1.1169
chr1	5276	5278	1.39613
chr1	5278	5279	1.67535
chr1	5279	5282	2.37342
chr1	5282	5285	2.23381
chr1	5285	5290	2.37342
chr1	5290	5292	2.51303
chr1	5292	5297	2.65264
chr1	5297	5299	2.51303
chr1	5299	5301	2.65264
chr1	5301	5307	2.79226
chr1	5307	5310	2.65264
chr1	5310	5313	2.23381
chr1	5313	5314	1.95458
chr1	5314	5316	2.09419
chr1	5316	5317	2.51303
chr1	5317	5319	2.65264
chr1	5319	5320	2.79226
chr1	5320	5322	2.37342
chr1	5322	5323	1.81497
chr1	5323	5324	1.53574
chr1	5324	5325	1.67535
chr1	5325	5329	1.53574
chr1	5329	5334	1.39613
chr1	5334	5336	1.25652
chr1	5336	5344	1.1169
chr1	5344	5345	0.97729
chr1	5345	5352	0.837677
chr1	5352	5353	0.698064
chr1	5353	5354	0.558451
chr1	5354	5355	0.698064
chr1	5355	5356	0.837677
chr1	5356	5360	0.97729
chr1	5360	5361	0.558451
chr1	5361	5364	0.418838
chr1	5364	5365	0.837677
chr1	5365	5369	1.1169
chr1	5369	5370	1.25652
chr1	5370	5372	1.39613
chr1	5372	5375	1.53574
chr1	5375	5386	1.95458
chr1	5386	5390	2.09419
chr1	5390	5393	2.23381
chr1	5393	5395	2.51303
chr1	5395	5397	2.65264
chr1	5397	5400	2.79226
chr1	5400	5401	2.93187
chr1	5401	5402	2.79226
chr1	5402	5408	2.93187
chr1	5408	5409	2.51303
chr1	5409	5412	2.23381
chr1	5412	5413	2.09419
chr1	5413	5416	1.81497
chr1	5416	5419	1.67535
chr1	5419	5428	1.25652
chr1	5428	5432	0.97729
chr1	5432	5435	0.837677
chr1	5435	5439	0.698064
chr1	5439	5441	0.558451
chr1	5441	5443	0.418838
chr1	5443	5444	0.279226
chr1	5444	5446	0.139613
chr1	5446	5458	0.0
chr1	5458	5471	0.139613
chr1	5471	5486	0.558451
chr1	5486	5496	0.698064
chr1	5496	5498	0.837677
chr1	5498	5501	0.97729
chr1	5501	5502	0.837677
chr1	5502	5505	0.698064
chr1	5505	5512	0.837677
chr1	5512	5515	0.698064
chr1	5515	5530	0.558451
chr1	5530	5531	0.418838
chr1	5531	5534	0.558451
chr1	5534	5537	0.418838
chr1	5537	5540	0.558451
chr1	5540	5546	0.418838
chr1	5546	5549	0.558451
chr1	5549	5552	0.418838
chr1	5552	5571	0.558451
chr1	5571	5573	0.698064
chr1	5573	5580	0.837677
chr1	5580	5582	0.558451
chr1	5582	5586	0.698064
chr1	5586	5589	0.837677
chr1	5589	5590	0.97729
chr1	5590	5601	0.837677
chr1	5601	5604	0.97729
chr1	5604	5605	1.25652
chr1	5605	5607	2.09419
chr1	5607	5608	1.95458
chr1	5608	5609	2.09419
chr1	5609	5610	2.37342
chr1	5610	5611	2.79226
chr1	5611	5612	2.93187
chr1	5612	5613	3.07148
chr1	5613	5617	3.21109
chr1	5617	5625	2.93187
chr1	5625	5629	2.79226
chr1	5629	5630	2.93187
chr1	5630	5631	2.79226
chr1	5631	5632	2.93187
chr1	5632	5633	3.35071
chr1	5633	5634	3.62993
chr1	5634	5635	4.18838
chr1	5635	5641	4.328
chr1	5641	5646	4.18838
chr1	5646	5647	4.04877
chr1	5647	5648	3.90916
chr1	5648	5649	3.49032
chr1	5649	5650	2.79226
chr1	5650	5653	2.93187
chr1	5653	5654	2.51303
chr1	5654	5655	2.37342
chr1	5655	5656	2.23381
chr1	5656	5657	2.09419
chr1	5657	5669	1.95458
chr1	5669	5671	2.09419
chr1	5671	5675	2.23381
chr1	5675	5676	1.95458
chr1	5676	5677	1.39613
chr1	5677	5678	1.25652
chr1	5678	5682	0.698064
chr1	5682	5694	0.558451
chr1	5694	5713	0.418838
chr1	5713	5716	0.139613
chr1	5716	5717	0.0
chr1	5717	5729	0.139613
chr1	5729	5742	0.279226
chr1	5742	5743	0.418838
chr1	5743	5751	0.558451
chr1	5751	5761	0.698064
chr1	5761	5773	0.558451
chr1	5773	5774	0.418838
chr1	5774	5794	0.279226
chr1	5794	5795	0.139613
chr1	5795	5802	0.279226
chr1	5802	5803	0.558451
chr1	5803	5822	0.698064
chr1	5822	5823	0.837677
chr1	5823	5831	0.698064
chr1	5831	5832	0.97729
chr1	5832	5836	1.1169
chr1	5836	5841	0.97729
chr1	5841	5845	0.837677
chr1	5845	5849	0.558451
chr1	5849	5855	0.698064
chr1	5855	5862	0.837677
chr1	5862	5863	0.698064
chr1	5863	5869	0.837677
chr1	5869	5872	0.97729
chr1	5872	5874	1.39613
chr1	5874	5875	1.53574
chr1	5875	5876	1.25652
chr1	5876	5890	1.1169
chr1	5890	5892	1.39613
chr1	5892	5898	1.25652
chr1	5898	5901	1.1169
chr1	5901	5905	0.97729
chr1	5905	5913	1.25652
chr1	5913	5916	1.1169
chr1	5916	5918	0.837677
chr1	5918	5926	0.698064
chr1	5926	5933	0.837677
chr1	5933	5934	0.97729
chr1	5934	5941	0.837677
chr1	5941	5942	0.97729
chr1	5942	5949	0.837677
chr1	5949	5959	0.698064
chr1	5959	5965	0.837677
chr1	5965	5967	0.698064
chr1	5967	5970	0.837677
chr1	5970	5973	0.97729
chr1	5973	5977	1.1169
chr1	5977	5990	0.837677
chr1	5990	5991	0.97729
chr1	5991	6000	1.25652
chr1	6000	6001	1.1169
chr1	6001	6007	0.97729
chr1	6007	6008	1.1169
chr1	6008	6012	1.25652
chr1	6012	6014	1.53574
chr1	6014	6017	1.39613
chr1	6017	6019	1.25652
chr1	6019	6021	1.1169
chr1	6021	6025	1.25652
chr1	6025	6035	1.1169
chr1	6035	6036	0.97729
chr1	6036	6047	0.698064
chr1	6047	6048	0.837677
chr1	6048	6049	0.698064
chr1	6049	6051	0.97729
chr1	6051	6052	1.1169
chr1	6052	6053	0.97729
chr1	6053	6054	1.1169
chr1	6054	6060	0.837677
chr1	6060	6061	0.97729
chr1	6061	6068	1.1169
chr1	6068	6069	1.25652
chr1	6069	6070	1.53574
chr1	6070	6071	1.67535
chr1	6071	6072	1.95458
chr1	6072	6073	2.37342
chr1	6073	6074	2.79226
chr1	6074	6077	3.21109
chr1	6077	6079	3.35071
chr1	6079	6087	3.49032
chr1	6087	6088	3.35071
chr1	6088	6089	3.49032
chr1	6089	6092	3.62993
chr1	6092	6094	4.04877
chr1	6094	6095	4.18838
chr1	6095	6096	4.04877
chr1	6096	6097	4.46761
chr1	6097	6098	4.328
chr1	6098	6100	4.60722
chr1	6100	6103	4.74684
chr1	6103	6105	4.88645
chr1	6105	6106	5.02606
chr1	6106	6108	6.14296
chr1	6108	6110	6.42219
chr1	6110	6111	6.70142
chr1	6111	6112	6.84103
chr1	6112	6113	6.70142
chr1	6113	6114	6.42219
chr1	6114	6115	6.00335
chr1	6115	6116	5.86374
chr1	6116	6117	5.4449
chr1	6117	6120	4.60722
chr1	6120	6121	4.46761
chr1	6121	6122	4.328
chr1	6122	6123	4.18838
chr1	6123	6124	4.04877
chr1	6124	6125	3.90916
chr1	6125	6127	3.76955
chr1	6127	6130	3.90916
chr1	6130	6131	4.328
chr1	6131	6133	4.46761
chr1	6133	6135	4.18838
chr1	6135	6136	4.328
chr1	6136	6138	4.46761
chr1	6138	6140	4.04877
chr1	6140	6142	3.62993
chr1	6142	6143	3.49032
chr1	6143	6144	3.35071
chr1	6144	6146	3.21109
chr1	6146	6148	3.07148
chr1	6148	6149	2.23381
chr1	6149	6150	1.95458
chr1	6150	6152	1.67535
chr1	6152	6154	1.53574
chr1	6154	6155	1.39613
chr1	6155	6156	1.53574
chr1	6156	6157	1.81497
chr1	6157	6159	2.09419
chr1	6159	6162	2.23381
chr1	6162	6165	2.37342
chr1	6165	6170	2.51303
chr1	6170	6172	2.65264
chr1	6172	6174	2.51303
chr1	6174	6175	2.37342
chr1	6175	6177	2.09419
chr1	6177	6178	1.53574
chr1	6178	6180	1.25652
chr1	6180	6181	1.39613
chr1	6181	6182	1.25652
chr1	6182	6185	1.1169
chr1	6185	6195	1.25652
chr1	6195	6200	1.1169
chr1	6200	6203	0.837677
chr1	6203	6205	0.698064
chr1	6205	6206	0.837677
chr1	6206	6207	0.698064
chr1	6207	6208	0.837677
chr1	6208	6213	0.698064
chr1	6213	6214	0.558451
chr1	6214	6222	0.698064
chr1	6222	6227	0.837677
chr1	6227	6229	1.53574
chr1	6229	6232	1.39613
chr1	6232	6246	1.53574
chr1	6246	6247	1.39613
chr1	6247	6248	1.53574
chr1	6248	6249	1.39613
chr1	6249	6251	1.95458
chr1	6251	6252	1.81497
chr1	6252	6264	1.95458
chr1	6264	6266	1.81497
chr1	6266	6268	1.95458
chr1	6268	6270	2.09419
chr1	6270	6272	1.67535
chr1	6272	6275	1.53574
chr1	6275	6280	1.39613
chr1	6280	6290	1.25652
chr1	6290	6292	0.97729
chr1	6292	6293	1.1169
chr1	6293	6297	0.558451
chr1	6297	6308	0.698064
chr1	6308	6309	0.558451
chr1	6309	6310	0.698064
chr1	6310	6318	0.558451
chr1	6318	6320	0.837677
chr1	6320	6322	0.97729
chr1	6322	6330	1.1169
chr1	6330	6333	1.25652
chr1	6333	6338	1.39613
chr1	6338	6339	1.53574
chr1	6339	6342	1.67535
chr1	6342	6347	1.81497
chr1	6347	6348	1.95458
chr1	6348	6349	2.23381
chr1	6349	6352	2.37342
chr1	6352	6353	2.23381
chr1	6353	6356	2.37342
chr1	6356	6359	2.51303
chr1	6359	6367	2.37342
chr1	6367	6368	2.51303
chr1	6368	6369	2.65264
chr1	6369	6372	2.79226
chr1	6372	6373	2.93187
chr1	6373	6374	3.21109
chr1	6374	6375	3.07148
chr1	6375	6376	4.18838
chr1	6376	6379	4.46761
chr1	6379	6380	4.74684
chr1	6380	6381	5.30529
chr1	6381	6382	5.58451
chr1	6382	6383	5.86374
chr1	6383	6385	6.00335
chr1	6385	6386	6.14296
chr1	6386	6388	6.00335
chr1	6388	6389	6.14296
chr1	6389	6391	6.98064
chr1	6391	6392	6.84103
chr1	6392	6393	6.70142
chr1	6393	6396	6.84103
chr1	6396	6397	6.70142
chr1	6397	6398	6.5618
chr1	6398	6399	6.42219
chr1	6399	6400	6.28258
chr1	6400	6402	6.00335
chr1	6402	6404	5.86374
chr1	6404	6406	5.72413
chr1	6406	6408	5.4449
chr1	6408	6409	5.58451
chr1	6409	6411	5.30529
chr1	6411	6412	5.02606
chr1	6412	6413	4.60722
chr1	6413	6417	4.18838
chr1	6417	6418	3.49032
chr1	6418	6419	2.51303
chr1	6419	6420	2.93187
chr1	6420	6421	2.79226
chr1	6421	6422	2.93187
chr1	6422	6423	2.79226
chr1	6423	6424	2.23381
chr1	6424	6426	1.95458
chr1	6426	6427	1.67535
chr1	6427	6432	1.39613
chr1	6432	6434	1.1169
chr1	6434	6448	0.97729
chr1	6448	6449	1.1169
chr1	6449	6454	1.25652
chr1	6454	6460	1.1169
chr1	6460	6461	0.97729
chr1	6461	6462	0.279226
chr1	6462	6476	0.418838
chr1	6476	6492	0.698064
chr1	6492	6493	0.558451
chr1	6493	6497	0.418838
chr1	6497	6503	0.558451
chr1	6503	6511	0.418838
chr1	6511	6515	0.558451
chr1	6515	6519	0.698064
chr1	6519	6533	0.418838
chr1	6533	6534	1.1169
chr1	6534	6536	1.25652
chr1	6536	6540	1.39613
chr1	6540	6542	1.81497
chr1	6542	6553	2.09419
chr1	6553	6555	2.23381
chr1	6555	6564	2.09419
chr1	6564	6567	1.81497
chr1	6567	6569	1.67535
chr1	6569	6576	1.81497
chr1	6576	6577	1.53574
chr1	6577	6578	1.67535
chr1	6578	6581	1.53574
chr1	6581	6584	1.39613
chr1	6584	6585	1.1169
chr1	6585	6586	0.97729
chr1	6586	6589	0.837677
chr1	6589	6598	0.698064
chr1	6598	6601	0.837677
chr1	6601	6608	0.97729
chr1	6608	6611	0.837677
chr1	6611	6612	0.698064
chr1	6612	6618	0.837677
chr1	6618	6619	0.97729
chr1	6619	6621	1.1169
chr1	6621	6622	1.25652
chr1	6622	6623	1.39613
chr1	6623	6629	1.53574
chr1	6629	6634	1.39613
chr1	6634	6638	1.53574
chr1	6638	6640	1.67535
chr1	6640	6641	1.95458
chr1	6641	6642	2.09419
chr1	6642	6645	1.95458
chr1	6645	6646	1.81497
chr1	6646	6650	1.67535
chr1	6650	6656	1.81497
chr1	6656	6660	1.67535
chr1	6660	6663	1.81497
chr1	6663	6665	1.95458
chr1	6665	6666	2.37342
chr1	6666	6667	2.51303
chr1	6667	6668	2.65264
chr1	6668	6670	2.79226
chr1	6670	6673	2.93187
chr1	6673	6677	3.07148
chr1	6677	6678	2.93187
chr1	6678	6681	2.79226
chr1	6681	6682	2.93187
chr1	6682	6683	2.79226
chr1	6683	6685	2.65264
chr1	6685	6690	2.51303
chr1	6690	6694	2.37342
chr1	6694	6696	2.23381
chr1	6696	6697	2.09419
chr1	6697	6698	1.95458
chr1	6698	6704	2.23381
chr1	6704	6705	2.09419
chr1	6705	6707	1.81497
chr1	6707	6708	1.67535
chr1	6708	6709	1.95458
chr1	6709	6710	1.53574
chr1	6710	6714	1.25652
chr1	6714	6722	1.1169
chr1	6722	6728	0.837677
chr1	6728	6730	0.97729
chr1	6730	6731	1.1169
chr1	6731	6736	1.25652
chr1	6736	6737	1.39613
chr1	6737	6739	1.67535
chr1	6739	6742	1.53574
chr1	6742	6748	1.25652
chr1	6748	6751	1.1169
chr1	6751	6766	0.97729
chr1	6766	6768	0.837677
chr1	6768	6770	0.698064
chr1	6770	6772	0.558451
chr1	6772	6774	0.418838
chr1	6774	6775	0.558451
chr1	6775	6777	0.418838
chr1	6777	6780	0.279226
chr1	6780	6814	0.139613
chr1	6814	6820	0.0
chr1	6820	6822	0.139613
chr1	6822	6826	0.279226
chr1	6826	6827	0.418838
[truncated: 3,201 more rows]
