# Supplementary material for: Structural modularity of the XIST ribonucleoprotein complex
Source: Nat Commun. 2020 Dec 2;11:6163. doi: 10.1038/s41467-020-20040-3 (PMC7710737; doi:10.1038/s41467-020-20040-3)
Supplement: Supplementary file 6 — Source Data [file 41467_2020_20040_MOESM6_ESM.zip › sourcedata/fig2efgi/K562_HNRNPM_2_neg_XIST_1_hsXIST.bedgraph]

chr1	0	45	0.0
chr1	45	60	0.299439
chr1	60	79	0.598877
chr1	79	88	0.299439
chr1	88	115	0.0
chr1	115	138	0.299439
chr1	138	324	0.0
chr1	324	341	0.299439
chr1	341	363	0.598877
chr1	363	365	0.299439
chr1	365	366	0.0
chr1	366	367	0.598877
chr1	367	368	1.49719
chr1	368	369	2.09607
chr1	369	390	2.39551
chr1	390	397	2.09607
chr1	397	398	1.49719
chr1	398	399	1.19775
chr1	399	404	0.898315
chr1	404	407	0.598877
chr1	407	409	0.898315
chr1	409	412	1.49719
chr1	412	421	1.79663
chr1	421	431	2.09607
chr1	431	432	1.79663
chr1	432	441	1.49719
chr1	441	446	1.19775
chr1	446	452	0.898315
chr1	452	454	0.299439
chr1	454	456	0.598877
chr1	456	474	1.19775
chr1	474	475	0.898315
chr1	475	476	1.19775
chr1	476	496	0.898315
chr1	496	498	0.598877
chr1	498	499	0.898315
chr1	499	504	0.299439
chr1	504	509	0.598877
chr1	509	517	0.898315
chr1	517	541	1.19775
chr1	541	546	0.898315
chr1	546	551	0.598877
chr1	551	560	0.299439
chr1	560	563	0.598877
chr1	563	566	0.898315
chr1	566	594	1.19775
chr1	594	596	0.898315
chr1	596	603	0.598877
chr1	603	608	0.299439
chr1	608	629	0.898315
chr1	629	651	0.0
chr1	651	653	0.299439
chr1	653	660	0.898315
chr1	660	663	1.19775
chr1	663	686	1.49719
chr1	686	694	1.19775
chr1	694	695	0.898315
chr1	695	698	1.19775
chr1	698	700	1.49719
chr1	700	703	2.09607
chr1	703	704	1.79663
chr1	704	721	2.09607
chr1	721	725	1.19775
chr1	725	738	0.898315
chr1	738	740	0.598877
chr1	740	742	1.19775
chr1	742	743	2.09607
chr1	743	748	2.39551
chr1	748	761	1.79663
chr1	761	762	1.49719
chr1	762	763	1.19775
chr1	763	777	1.49719
chr1	777	779	1.79663
chr1	779	781	2.09607
chr1	781	784	2.39551
chr1	784	785	2.99439
chr1	785	786	2.69495
chr1	786	796	3.29382
chr1	796	806	3.59326
chr1	806	807	3.29382
chr1	807	808	2.99439
chr1	808	811	2.39551
chr1	811	812	2.09607
chr1	812	820	1.49719
chr1	820	821	1.19775
chr1	821	822	0.898315
chr1	822	823	1.19775
chr1	823	824	1.49719
chr1	824	825	2.99439
chr1	825	826	3.29382
chr1	826	827	4.49158
chr1	827	828	5.38989
chr1	828	829	5.09045
chr1	829	832	5.38989
chr1	832	834	5.68933
chr1	834	835	5.98877
chr1	835	837	6.28821
chr1	837	838	6.88709
chr1	838	839	8.38428
chr1	839	840	9.88147
chr1	840	841	11.6781
chr1	841	842	14.0736
chr1	842	843	14.6725
chr1	843	844	15.2714
chr1	844	845	16.4691
chr1	845	846	16.7686
chr1	846	847	17.068
chr1	847	849	17.3674
chr1	849	850	18.5652
chr1	850	851	19.1641
chr1	851	852	20.3618
chr1	852	853	20.6613
chr1	853	854	20.0624
chr1	854	855	20.6613
chr1	855	856	21.5596
chr1	856	857	21.859
chr1	857	858	23.0568
chr1	858	859	23.3562
chr1	859	860	23.9551
chr1	860	861	25.1528
chr1	861	862	24.2545
chr1	862	865	25.1528
chr1	865	866	24.554
chr1	866	867	24.2545
chr1	867	868	23.3562
chr1	868	870	22.7573
chr1	870	871	23.0568
chr1	871	873	22.7573
chr1	873	874	23.0568
chr1	874	875	22.4579
chr1	875	877	21.859
chr1	877	878	20.9607
chr1	878	879	20.3618
chr1	879	880	20.9607
chr1	880	881	20.0624
chr1	881	882	20.3618
chr1	882	883	19.1641
chr1	883	884	18.8646
chr1	884	885	17.6669
chr1	885	886	17.9663
chr1	886	887	17.3674
chr1	887	888	17.068
chr1	888	889	16.1697
chr1	889	890	17.6669
chr1	890	891	18.2657
chr1	891	892	17.068
chr1	892	893	17.3674
chr1	893	894	17.6669
chr1	894	895	17.068
chr1	895	897	17.3674
chr1	897	899	16.1697
chr1	899	900	15.8702
chr1	900	901	16.1697
chr1	901	902	15.2714
chr1	902	903	14.0736
chr1	903	904	13.4747
chr1	904	905	13.7742
chr1	905	906	14.6725
chr1	906	907	17.6669
chr1	907	909	18.5652
chr1	909	910	18.8646
chr1	910	911	19.4635
chr1	911	912	21.2601
chr1	912	913	26.3506
chr1	913	914	31.441
chr1	914	915	35.3337
chr1	915	916	37.4298
chr1	916	917	38.3281
chr1	917	918	38.927
chr1	918	919	39.8253
chr1	919	920	40.1248
chr1	920	921	39.8253
chr1	921	923	39.5259
chr1	923	924	39.8253
chr1	924	925	38.927
chr1	925	926	39.5259
chr1	926	929	38.6276
chr1	929	931	38.3281
chr1	931	932	37.7293
chr1	932	934	37.4298
chr1	934	935	36.5315
chr1	935	937	36.2321
chr1	937	939	35.0343
chr1	939	940	34.7349
chr1	940	941	33.8365
chr1	941	942	32.6388
chr1	942	943	33.2377
chr1	943	945	31.7405
chr1	945	946	32.0399
chr1	946	947	32.3394
chr1	947	948	31.1416
chr1	948	949	28.4467
chr1	949	950	24.8534
chr1	950	951	23.6556
chr1	951	953	22.4579
chr1	953	954	23.0568
chr1	954	955	24.554
chr1	955	956	28.4467
chr1	956	957	29.0455
chr1	957	958	29.6444
chr1	958	959	26.65
chr1	959	960	27.5483
chr1	960	961	27.8478
chr1	961	964	27.2489
chr1	964	965	27.8478
chr1	965	966	27.5483
chr1	966	968	27.2489
chr1	968	969	26.9495
chr1	969	970	26.3506
chr1	970	971	26.0511
chr1	971	972	25.7517
chr1	972	973	25.4523
chr1	973	974	24.554
chr1	974	975	24.2545
chr1	975	976	24.554
chr1	976	977	24.8534
chr1	977	978	24.554
chr1	978	979	22.7573
chr1	979	980	21.859
chr1	980	981	21.2601
chr1	981	984	20.3618
chr1	984	985	23.0568
chr1	985	987	23.6556
chr1	987	988	23.3562
chr1	988	989	23.9551
chr1	989	990	24.2545
chr1	990	992	29.345
chr1	992	993	27.5483
chr1	993	994	29.345
chr1	994	995	28.4467
chr1	995	997	28.7461
chr1	997	1001	20.6613
chr1	1001	1002	21.5596
chr1	1002	1003	23.6556
chr1	1003	1004	25.1528
chr1	1004	1005	26.0511
chr1	1005	1006	29.345
chr1	1006	1007	34.7349
chr1	1007	1008	36.8309
chr1	1008	1009	39.8253
chr1	1009	1010	43.4186
chr1	1010	1011	47.6107
chr1	1011	1012	49.1079
chr1	1012	1013	50.3057
chr1	1013	1014	51.5034
chr1	1014	1015	52.4017
chr1	1015	1016	54.1984
chr1	1016	1017	54.4978
chr1	1017	1018	53.8989
chr1	1018	1019	53.5995
chr1	1019	1020	53.0006
chr1	1020	1021	52.4017
chr1	1021	1022	53.0006
chr1	1022	1023	51.8029
chr1	1023	1024	50.6051
chr1	1024	1025	48.509
chr1	1025	1026	45.2152
chr1	1026	1027	44.9158
chr1	1027	1028	43.718
chr1	1028	1029	44.0175
chr1	1029	1031	41.3225
chr1	1031	1032	41.0231
chr1	1032	1033	40.4242
chr1	1033	1034	37.4298
chr1	1034	1037	37.7293
chr1	1037	1038	36.8309
chr1	1038	1039	35.9326
chr1	1039	1040	35.3337
chr1	1040	1042	34.7349
chr1	1042	1043	34.136
chr1	1043	1044	33.8365
chr1	1044	1045	32.9382
chr1	1045	1046	30.8422
chr1	1046	1047	29.6444
chr1	1047	1048	29.0455
chr1	1048	1049	25.7517
chr1	1049	1050	21.5596
chr1	1050	1051	18.5652
chr1	1051	1052	13.7742
chr1	1052	1054	10.4803
chr1	1054	1055	8.98316
chr1	1055	1056	7.48596
chr1	1056	1058	5.38989
chr1	1058	1059	3.8927
chr1	1059	1061	4.19214
chr1	1061	1063	3.59326
chr1	1063	1064	4.79102
chr1	1064	1065	3.8927
chr1	1065	1067	4.19214
chr1	1067	1068	5.98877
chr1	1068	1069	8.08484
chr1	1069	1070	9.58203
chr1	1070	1071	10.1809
chr1	1071	1072	18.2657
chr1	1072	1073	41.3225
chr1	1073	1074	61.6843
chr1	1074	1075	68.8708
chr1	1075	1078	70.9669
chr1	1078	1079	70.0686
chr1	1079	1080	70.9669
chr1	1080	1081	71.2664
chr1	1081	1082	71.8652
chr1	1082	1083	73.063
chr1	1083	1084	73.9613
chr1	1084	1086	75.4585
chr1	1086	1091	76.3568
chr1	1091	1092	76.6563
chr1	1092	1094	74.2607
chr1	1094	1095	74.5602
chr1	1095	1096	73.063
chr1	1096	1097	71.5658
chr1	1097	1098	67.9725
chr1	1098	1099	60.786
chr1	1099	1100	55.995
chr1	1100	1101	56.5939
chr1	1101	1102	57.7916
chr1	1102	1103	55.995
chr1	1103	1104	57.7916
chr1	1104	1105	58.6899
chr1	1105	1106	60.4866
chr1	1106	1107	57.1928
chr1	1107	1108	57.7916
chr1	1108	1110	56.8933
chr1	1110	1111	55.6956
chr1	1111	1112	56.2944
chr1	1112	1113	54.4978
chr1	1113	1114	53.5995
chr1	1114	1115	53.3001
chr1	1115	1116	43.718
chr1	1116	1117	40.4242
chr1	1117	1118	37.7293
chr1	1118	1119	36.8309
chr1	1119	1120	36.5315
chr1	1120	1121	35.3337
chr1	1121	1122	35.0343
chr1	1122	1123	34.7349
chr1	1123	1125	33.5371
chr1	1125	1126	32.9382
chr1	1126	1128	32.0399
chr1	1128	1129	30.5427
chr1	1129	1130	30.8422
chr1	1130	1131	30.5427
chr1	1131	1132	29.6444
chr1	1132	1133	30.5427
chr1	1133	1134	29.9438
chr1	1134	1135	30.5427
chr1	1135	1138	29.6444
chr1	1138	1139	29.9438
chr1	1139	1140	29.0455
chr1	1140	1141	26.9495
chr1	1141	1142	25.4523
chr1	1142	1143	23.9551
chr1	1143	1144	24.2545
chr1	1144	1146	17.068
chr1	1146	1148	14.9719
chr1	1148	1149	11.0792
chr1	1149	1150	10.4803
chr1	1150	1151	9.58203
chr1	1151	1152	8.08484
chr1	1152	1154	7.7854
chr1	1154	1155	6.58765
chr1	1155	1156	5.98877
chr1	1156	1158	5.68933
chr1	1158	1159	6.58765
chr1	1159	1163	6.88709
chr1	1163	1164	6.58765
chr1	1164	1165	6.88709
chr1	1165	1166	7.18652
chr1	1166	1167	7.48596
chr1	1167	1169	7.7854
chr1	1169	1170	8.68372
chr1	1170	1171	9.28259
chr1	1171	1172	10.1809
chr1	1172	1174	10.4803
chr1	1174	1175	10.1809
chr1	1175	1179	10.7798
chr1	1179	1180	11.6781
chr1	1180	1182	14.9719
chr1	1182	1187	16.4691
chr1	1187	1188	16.7686
chr1	1188	1191	17.3674
chr1	1191	1192	18.2657
chr1	1192	1193	17.6669
chr1	1193	1196	17.9663
chr1	1196	1200	17.3674
chr1	1200	1201	17.068
chr1	1201	1202	16.1697
chr1	1202	1203	17.6669
chr1	1203	1204	18.8646
chr1	1204	1205	22.4579
chr1	1205	1206	24.8534
chr1	1206	1207	25.4523
chr1	1207	1208	24.8534
chr1	1208	1209	24.2545
chr1	1209	1210	26.65
chr1	1210	1211	29.6444
chr1	1211	1212	32.0399
chr1	1212	1213	32.3394
chr1	1213	1214	33.5371
chr1	1214	1215	34.7349
chr1	1215	1216	33.8365
chr1	1216	1217	34.4354
chr1	1217	1218	39.8253
chr1	1218	1219	44.3169
chr1	1219	1220	50.6051
chr1	1220	1221	50.9045
chr1	1221	1222	53.5995
chr1	1222	1223	54.4978
chr1	1223	1224	60.4866
chr1	1224	1225	61.6843
chr1	1225	1227	61.0855
chr1	1227	1228	63.7804
chr1	1228	1229	64.9781
chr1	1229	1231	66.1759
chr1	1231	1232	66.7748
chr1	1232	1233	67.0742
chr1	1233	1234	67.6731
chr1	1234	1235	66.7748
chr1	1235	1237	66.4753
chr1	1237	1239	65.2776
chr1	1239	1240	64.0798
chr1	1240	1241	64.3793
chr1	1241	1242	63.7804
chr1	1242	1244	61.0855
chr1	1244	1245	60.1871
chr1	1245	1246	56.2944
chr1	1246	1247	52.4017
chr1	1247	1248	52.1023
chr1	1248	1250	50.3057
chr1	1250	1251	50.9045
chr1	1251	1252	51.204
chr1	1252	1253	49.7068
chr1	1253	1254	47.3113
chr1	1254	1255	47.9102
chr1	1255	1256	47.0118
chr1	1256	1257	45.2152
chr1	1257	1258	43.718
chr1	1258	1259	42.8197
chr1	1259	1260	43.1191
chr1	1260	1261	41.0231
chr1	1261	1262	43.1191
chr1	1262	1264	35.9326
chr1	1264	1266	32.6388
chr1	1266	1267	34.7349
chr1	1267	1268	32.9382
chr1	1268	1269	32.6388
chr1	1269	1270	32.0399
chr1	1270	1271	31.7405
chr1	1271	1273	31.1416
chr1	1273	1274	33.2377
chr1	1274	1275	35.6332
chr1	1275	1276	37.4298
chr1	1276	1277	41.9214
chr1	1277	1278	42.8197
chr1	1278	1279	43.718
chr1	1279	1280	45.2152
chr1	1280	1281	45.8141
chr1	1281	1282	46.7124
chr1	1282	1283	53.0006
chr1	1283	1284	61.3849
chr1	1284	1285	82.645
chr1	1285	1286	123.968
chr1	1286	1287	147.024
chr1	1287	1288	160.2
chr1	1288	1289	168.883
chr1	1289	1290	173.375
chr1	1290	1291	175.172
chr1	1291	1292	176.669
chr1	1292	1294	179.064
chr1	1294	1295	179.364
chr1	1295	1296	178.465
chr1	1296	1297	181.16
chr1	1297	1299	181.759
chr1	1299	1300	182.059
chr1	1300	1301	182.657
chr1	1301	1303	179.364
chr1	1303	1304	178.765
chr1	1304	1305	176.07
chr1	1305	1306	176.369
chr1	1306	1308	182.059
chr1	1308	1309	181.759
chr1	1309	1310	179.963
chr1	1310	1311	178.465
chr1	1311	1312	174.573
chr1	1312	1313	173.375
chr1	1313	1314	173.674
chr1	1314	1315	176.07
chr1	1315	1316	175.77
chr1	1316	1317	173.674
chr1	1317	1318	173.075
chr1	1318	1319	167.087
chr1	1319	1320	165.589
chr1	1320	1321	164.991
chr1	1321	1322	161.397
chr1	1322	1323	157.804
chr1	1323	1324	150.318
chr1	1324	1325	144.329
chr1	1325	1326	140.736
chr1	1326	1327	132.951
chr1	1327	1328	117.38
chr1	1328	1329	87.7355
chr1	1329	1330	83.8428
chr1	1330	1331	74.8596
chr1	1331	1332	70.9669
chr1	1332	1333	72.1647
chr1	1333	1334	74.5602
chr1	1334	1335	79.0518
chr1	1335	1336	85.9389
chr1	1336	1337	89.8316
chr1	1337	1338	90.4304
chr1	1338	1340	88.9332
chr1	1340	1341	94.0237
chr1	1341	1342	97.0181
chr1	1342	1343	101.51
chr1	1343	1344	107.498
chr1	1344	1345	111.391
chr1	1345	1346	113.188
chr1	1346	1347	117.679
chr1	1347	1348	111.99
chr1	1348	1349	113.787
chr1	1349	1350	118.578
chr1	1350	1351	115.284
chr1	1351	1352	111.691
chr1	1352	1353	108.696
chr1	1353	1354	114.386
chr1	1354	1355	114.086
chr1	1355	1356	114.685
chr1	1356	1357	109.894
chr1	1357	1359	110.193
chr1	1359	1360	111.691
chr1	1360	1361	111.99
chr1	1361	1362	110.493
chr1	1362	1363	108.996
chr1	1363	1364	107.798
chr1	1364	1365	105.103
chr1	1365	1366	104.504
chr1	1366	1367	103.007
chr1	1367	1368	102.109
chr1	1368	1369	98.8147
chr1	1369	1370	93.4248
chr1	1370	1371	83.5433
chr1	1371	1372	82.645
chr1	1372	1373	82.3456
chr1	1373	1374	82.9445
chr1	1374	1375	82.645
chr1	1375	1376	83.2439
chr1	1376	1377	81.7467
chr1	1377	1378	69.1703
chr1	1378	1379	66.7748
chr1	1379	1380	64.3793
chr1	1380	1381	58.9894
chr1	1381	1382	58.3905
chr1	1382	1383	56.8933
chr1	1383	1384	51.5034
chr1	1384	1385	48.509
chr1	1385	1386	48.2096
chr1	1386	1387	46.1135
chr1	1387	1388	42.8197
chr1	1388	1390	37.7293
chr1	1390	1391	37.1304
chr1	1391	1392	37.4298
chr1	1392	1393	33.2377
chr1	1393	1394	32.0399
chr1	1394	1395	31.441
chr1	1395	1396	26.9495
chr1	1396	1397	21.5596
chr1	1397	1398	19.7629
chr1	1398	1399	18.8646
chr1	1399	1400	18.5652
chr1	1400	1401	20.3618
chr1	1401	1402	19.4635
chr1	1402	1403	18.5652
chr1	1403	1404	20.0624
chr1	1404	1405	21.859
chr1	1405	1406	22.4579
chr1	1406	1407	23.6556
chr1	1407	1408	26.65
chr1	1408	1410	26.9495
chr1	1410	1411	26.0511
chr1	1411	1414	26.3506
chr1	1414	1415	23.9551
chr1	1415	1417	23.6556
chr1	1417	1418	21.5596
chr1	1418	1419	21.2601
chr1	1419	1421	20.9607
chr1	1421	1422	23.3562
chr1	1422	1423	23.6556
chr1	1423	1424	22.7573
chr1	1424	1425	23.6556
chr1	1425	1426	25.1528
chr1	1426	1427	26.0511
chr1	1427	1428	27.5483
chr1	1428	1429	27.2489
chr1	1429	1431	26.9495
chr1	1431	1432	27.2489
chr1	1432	1433	28.1472
chr1	1433	1435	29.345
chr1	1435	1436	29.6444
chr1	1436	1437	30.5427
chr1	1437	1438	31.1416
chr1	1438	1439	32.9382
chr1	1439	1440	35.6332
chr1	1440	1441	38.0287
chr1	1441	1442	39.5259
chr1	1442	1443	43.718
chr1	1443	1444	55.3961
chr1	1444	1445	58.9894
chr1	1445	1446	67.9725
chr1	1446	1447	74.2607
chr1	1447	1448	78.4529
chr1	1448	1449	81.4473
chr1	1449	1450	85.34
chr1	1450	1451	90.131
chr1	1451	1452	102.707
chr1	1452	1453	117.679
chr1	1453	1454	129.058
chr1	1454	1455	129.657
chr1	1455	1456	130.855
chr1	1456	1457	131.453
chr1	1457	1458	132.352
chr1	1458	1459	134.148
chr1	1459	1460	135.646
chr1	1460	1461	135.945
chr1	1461	1462	137.442
chr1	1462	1463	136.843
chr1	1463	1465	133.849
chr1	1465	1467	131.753
chr1	1467	1468	128.759
chr1	1468	1469	127.561
chr1	1469	1470	128.459
chr1	1470	1471	128.759
chr1	1471	1472	126.662
chr1	1472	1473	126.064
chr1	1473	1474	124.866
chr1	1474	1475	123.968
chr1	1475	1476	120.973
chr1	1476	1477	119.775
chr1	1477	1478	114.984
chr1	1478	1479	114.685
chr1	1479	1480	114.386
chr1	1480	1481	112.589
chr1	1481	1482	110.193
chr1	1482	1483	108.097
chr1	1483	1484	103.606
chr1	1484	1485	95.5209
chr1	1485	1486	75.7579
chr1	1486	1487	70.9669
chr1	1487	1488	62.8821
chr1	1488	1489	53.5995
chr1	1489	1490	45.2152
chr1	1490	1491	38.3281
chr1	1491	1492	38.0287
chr1	1492	1493	34.4354
chr1	1493	1494	30.5427
chr1	1494	1495	26.65
chr1	1495	1496	22.7573
chr1	1496	1497	23.0568
chr1	1497	1498	20.0624
chr1	1498	1499	20.6613
chr1	1499	1500	22.4579
chr1	1500	1501	21.2601
chr1	1501	1502	21.859
chr1	1502	1503	22.7573
chr1	1503	1504	26.3506
chr1	1504	1505	26.65
chr1	1505	1507	30.2433
chr1	1507	1508	32.6388
chr1	1508	1509	40.1248
chr1	1509	1510	48.8085
chr1	1510	1511	52.4017
chr1	1511	1512	52.7012
chr1	1512	1513	56.2944
chr1	1513	1514	60.1871
chr1	1514	1515	77.5546
chr1	1515	1516	82.3456
chr1	1516	1517	85.34
chr1	1517	1518	94.3231
chr1	1518	1519	100.312
chr1	1519	1523	106.6
chr1	1523	1524	106.9
chr1	1524	1526	106.301
chr1	1526	1527	106.6
chr1	1527	1528	106.301
chr1	1528	1529	105.103
chr1	1529	1530	104.205
chr1	1530	1531	103.606
chr1	1531	1532	99.713
chr1	1532	1533	96.7186
chr1	1533	1534	93.4248
chr1	1534	1535	92.8259
chr1	1535	1536	92.2271
chr1	1536	1537	91.3287
chr1	1537	1538	88.3344
chr1	1538	1539	84.1422
chr1	1539	1540	82.9445
chr1	1540	1541	81.1478
chr1	1541	1542	83.2439
chr1	1542	1543	85.9389
chr1	1543	1544	88.9332
chr1	1544	1545	93.4248
chr1	1545	1546	94.3231
chr1	1546	1547	93.4248
chr1	1547	1548	93.7243
chr1	1548	1549	92.5265
chr1	1549	1550	91.9276
chr1	1550	1551	90.7299
chr1	1551	1552	85.34
chr1	1552	1553	83.2439
chr1	1553	1554	78.4529
chr1	1554	1555	85.0405
chr1	1555	1556	83.5433
chr1	1556	1557	79.9501
chr1	1557	1558	79.6506
chr1	1558	1559	69.4697
chr1	1559	1560	68.272
chr1	1560	1561	62.2832
chr1	1561	1562	62.5826
chr1	1562	1563	59.2888
chr1	1563	1564	61.6843
chr1	1564	1565	63.7804
chr1	1565	1566	65.8765
chr1	1566	1567	64.3793
chr1	1567	1569	65.577
chr1	1569	1570	65.8765
chr1	1570	1571	63.481
chr1	1571	1572	59.2888
chr1	1572	1573	58.3905
chr1	1573	1574	58.0911
chr1	1574	1575	57.7916
chr1	1575	1576	57.4922
chr1	1576	1577	58.3905
chr1	1577	1578	55.995
chr1	1578	1579	57.1928
chr1	1579	1580	54.1984
chr1	1580	1581	53.3001
chr1	1581	1582	50.6051
chr1	1582	1583	46.7124
chr1	1583	1584	43.1191
chr1	1584	1585	41.3225
chr1	1585	1586	41.0231
chr1	1586	1587	41.622
chr1	1587	1588	42.2208
chr1	1588	1589	43.4186
chr1	1589	1590	44.3169
chr1	1590	1592	45.8141
chr1	1592	1593	44.9158
chr1	1593	1594	42.8197
chr1	1594	1595	43.1191
chr1	1595	1596	43.4186
chr1	1596	1597	42.2208
chr1	1597	1598	41.3225
chr1	1598	1599	39.8253
chr1	1599	1600	39.5259
chr1	1600	1601	39.8253
chr1	1601	1602	38.0287
chr1	1602	1603	36.5315
chr1	1603	1604	34.4354
chr1	1604	1606	33.2377
chr1	1606	1607	27.8478
chr1	1607	1609	28.1472
chr1	1609	1610	26.9495
chr1	1610	1611	26.3506
chr1	1611	1612	26.0511
chr1	1612	1613	23.3562
chr1	1613	1614	22.7573
chr1	1614	1615	20.3618
chr1	1615	1617	19.1641
chr1	1617	1618	18.8646
chr1	1618	1620	17.3674
chr1	1620	1621	16.1697
chr1	1621	1622	13.1753
chr1	1622	1623	12.8759
chr1	1623	1624	11.9775
chr1	1624	1625	11.6781
chr1	1625	1626	11.3787
chr1	1626	1627	11.9775
chr1	1627	1628	10.1809
chr1	1628	1630	11.9775
chr1	1630	1631	10.7798
chr1	1631	1634	9.88147
chr1	1634	1635	9.58203
chr1	1635	1637	9.88147
chr1	1637	1638	9.58203
chr1	1638	1643	8.98316
chr1	1643	1644	8.08484
chr1	1644	1646	6.88709
chr1	1646	1650	6.28821
chr1	1650	1652	5.68933
chr1	1652	1653	5.09045
chr1	1653	1656	5.38989
chr1	1656	1657	5.68933
chr1	1657	1658	5.38989
chr1	1658	1659	6.58765
chr1	1659	1666	5.98877
chr1	1666	1667	5.68933
chr1	1667	1669	5.09045
chr1	1669	1670	4.79102
chr1	1670	1671	5.09045
chr1	1671	1673	3.8927
chr1	1673	1675	4.19214
chr1	1675	1676	3.8927
chr1	1676	1677	5.09045
chr1	1677	1678	6.28821
chr1	1678	1682	6.88709
chr1	1682	1683	6.58765
chr1	1683	1684	7.18652
chr1	1684	1685	8.68372
chr1	1685	1686	9.58203
chr1	1686	1692	9.88147
chr1	1692	1693	10.1809
chr1	1693	1694	10.4803
chr1	1694	1696	11.0792
chr1	1696	1700	10.4803
chr1	1700	1701	11.3787
chr1	1701	1702	10.1809
chr1	1702	1703	10.4803
chr1	1703	1704	11.0792
chr1	1704	1705	12.5764
chr1	1705	1708	13.7742
chr1	1708	1709	14.0736
chr1	1709	1710	13.7742
chr1	1710	1711	12.8759
chr1	1711	1713	13.4747
chr1	1713	1714	13.7742
chr1	1714	1715	14.0736
chr1	1715	1717	13.7742
chr1	1717	1719	14.0736
chr1	1719	1720	12.5764
chr1	1720	1721	11.9775
chr1	1721	1722	11.3787
chr1	1722	1723	11.0792
chr1	1723	1724	10.1809
chr1	1724	1725	10.4803
chr1	1725	1726	12.8759
chr1	1726	1727	18.5652
chr1	1727	1728	18.8646
chr1	1728	1729	18.5652
chr1	1729	1730	18.8646
chr1	1730	1732	21.5596
chr1	1732	1733	21.859
chr1	1733	1734	21.5596
chr1	1734	1737	20.9607
chr1	1737	1738	21.859
chr1	1738	1740	22.4579
chr1	1740	1741	23.0568
chr1	1741	1742	22.4579
chr1	1742	1743	21.859
chr1	1743	1744	20.9607
chr1	1744	1746	20.6613
chr1	1746	1747	21.859
chr1	1747	1748	19.4635
chr1	1748	1749	21.859
chr1	1749	1750	22.7573
chr1	1750	1751	23.9551
chr1	1751	1754	25.7517
chr1	1754	1755	26.65
chr1	1755	1756	27.8478
chr1	1756	1757	26.65
chr1	1757	1758	29.0455
chr1	1758	1759	30.2433
chr1	1759	1760	34.4354
chr1	1760	1761	34.7349
chr1	1761	1762	37.7293
chr1	1762	1763	40.1248
chr1	1763	1764	43.1191
chr1	1764	1765	44.9158
chr1	1765	1766	47.3113
chr1	1766	1767	52.1023
chr1	1767	1768	55.3961
chr1	1768	1769	58.0911
chr1	1769	1770	61.3849
chr1	1770	1771	64.3793
chr1	1771	1772	67.6731
chr1	1772	1773	70.368
chr1	1773	1774	71.2664
chr1	1774	1775	75.4585
chr1	1775	1776	78.4529
chr1	1776	1777	79.3512
chr1	1777	1778	79.6506
chr1	1778	1779	79.3512
chr1	1779	1781	78.4529
chr1	1781	1782	77.5546
chr1	1782	1783	76.3568
chr1	1783	1784	77.5546
chr1	1784	1785	77.854
chr1	1785	1786	78.4529
chr1	1786	1787	80.2495
chr1	1787	1788	80.8484
chr1	1788	1789	82.645
chr1	1789	1790	84.7411
chr1	1790	1792	91.9276
chr1	1792	1793	100.012
chr1	1793	1794	98.8147
chr1	1794	1795	97.617
chr1	1795	1796	97.0181
chr1	1796	1798	97.617
chr1	1798	1799	100.312
chr1	1799	1800	100.012
chr1	1800	1802	98.2158
chr1	1802	1804	91.3287
chr1	1804	1805	86.5377
chr1	1805	1806	85.9389
chr1	1806	1807	82.645
chr1	1807	1808	77.5546
chr1	1808	1809	66.4753
chr1	1809	1810	65.8765
chr1	1810	1811	65.2776
chr1	1811	1812	54.7972
chr1	1812	1813	53.0006
chr1	1813	1814	49.7068
chr1	1814	1815	44.9158
chr1	1815	1816	43.718
chr1	1816	1817	40.7236
chr1	1817	1818	34.7349
chr1	1818	1819	30.5427
chr1	1819	1820	29.6444
chr1	1820	1821	24.554
chr1	1821	1822	22.7573
chr1	1822	1824	21.5596
chr1	1824	1825	21.2601
chr1	1825	1826	20.9607
chr1	1826	1827	19.1641
chr1	1827	1828	17.3674
chr1	1828	1829	16.4691
chr1	1829	1830	14.6725
chr1	1830	1831	14.0736
chr1	1831	1832	11.3787
chr1	1832	1833	10.1809
chr1	1833	1836	8.38428
chr1	1836	1837	8.08484
chr1	1837	1839	7.7854
chr1	1839	1840	8.38428
chr1	1840	1841	11.3787
chr1	1841	1846	10.4803
chr1	1846	1847	11.3787
chr1	1847	1848	11.9775
chr1	1848	1849	13.4747
chr1	1849	1850	14.0736
chr1	1850	1851	14.373
chr1	1851	1854	14.6725
chr1	1854	1855	14.373
chr1	1855	1857	13.7742
chr1	1857	1858	14.0736
chr1	1858	1860	14.373
chr1	1860	1861	14.0736
chr1	1861	1862	13.7742
chr1	1862	1863	12.5764
chr1	1863	1864	12.8759
chr1	1864	1865	11.9775
chr1	1865	1866	12.8759
chr1	1866	1867	12.5764
chr1	1867	1868	12.277
chr1	1868	1869	13.7742
chr1	1869	1870	16.1697
chr1	1870	1871	18.5652
chr1	1871	1872	25.7517
chr1	1872	1873	30.5427
chr1	1873	1874	30.8422
chr1	1874	1876	30.5427
chr1	1876	1877	31.7405
chr1	1877	1878	34.4354
chr1	1878	1879	37.1304
chr1	1879	1880	37.7293
chr1	1880	1881	38.0287
chr1	1881	1883	39.5259
chr1	1883	1884	38.6276
chr1	1884	1885	38.927
chr1	1885	1888	38.6276
chr1	1888	1889	38.927
chr1	1889	1890	38.0287
chr1	1890	1892	37.7293
chr1	1892	1893	36.2321
chr1	1893	1894	35.6332
chr1	1894	1895	32.9382
chr1	1895	1896	32.3394
chr1	1896	1897	32.0399
chr1	1897	1898	32.3394
chr1	1898	1901	32.6388
chr1	1901	1903	32.9382
chr1	1903	1904	32.6388
chr1	1904	1906	32.9382
chr1	1906	1908	32.3394
chr1	1908	1909	32.9382
chr1	1909	1910	31.7405
chr1	1910	1911	29.345
chr1	1911	1912	29.6444
chr1	1912	1913	27.5483
chr1	1913	1914	31.1416
chr1	1914	1915	30.5427
chr1	1915	1916	31.1416
chr1	1916	1917	29.6444
chr1	1917	1918	29.0455
chr1	1918	1919	29.345
chr1	1919	1921	27.8478
chr1	1921	1922	25.4523
chr1	1922	1924	25.1528
chr1	1924	1925	23.6556
chr1	1925	1926	23.3562
chr1	1926	1927	23.0568
chr1	1927	1928	23.3562
chr1	1928	1929	23.0568
chr1	1929	1930	22.4579
chr1	1930	1932	22.1584
chr1	1932	1933	21.859
chr1	1933	1934	21.5596
chr1	1934	1937	21.2601
chr1	1937	1938	19.7629
chr1	1938	1939	18.8646
chr1	1939	1940	17.068
chr1	1940	1941	16.1697
chr1	1941	1942	15.5708
chr1	1942	1943	14.6725
chr1	1943	1944	14.0736
chr1	1944	1945	13.7742
chr1	1945	1946	12.277
chr1	1946	1948	10.4803
chr1	1948	1949	8.38428
chr1	1949	1950	7.18652
chr1	1950	1951	5.98877
chr1	1951	1953	5.68933
chr1	1953	1956	5.98877
chr1	1956	1957	4.19214
chr1	1957	1959	3.59326
chr1	1959	1960	3.29382
chr1	1960	1961	2.69495
chr1	1961	1962	2.39551
chr1	1962	1963	2.09607
chr1	1963	1964	1.79663
chr1	1964	1970	1.19775
chr1	1970	1973	0.898315
chr1	1973	1978	0.598877
chr1	1978	1980	0.299439
chr1	1980	2047	0.0
chr1	2047	2048	1.19775
chr1	2048	2051	1.49719
chr1	2051	2052	1.79663
chr1	2052	2053	2.39551
chr1	2053	2061	3.29382
chr1	2061	2062	3.59326
chr1	2062	2063	4.19214
chr1	2063	2064	4.79102
chr1	2064	2065	5.98877
chr1	2065	2068	6.28821
chr1	2068	2069	6.58765
chr1	2069	2071	6.88709
chr1	2071	2072	7.48596
chr1	2072	2073	8.08484
chr1	2073	2074	8.38428
chr1	2074	2076	8.68372
chr1	2076	2078	9.28259
chr1	2078	2079	8.98316
chr1	2079	2080	9.88147
chr1	2080	2081	10.1809
chr1	2081	2084	9.88147
chr1	2084	2086	10.1809
chr1	2086	2087	10.4803
chr1	2087	2089	11.0792
chr1	2089	2090	11.3787
chr1	2090	2093	9.88147
chr1	2093	2094	9.58203
chr1	2094	2095	8.98316
chr1	2095	2096	11.6781
chr1	2096	2097	13.4747
chr1	2097	2098	15.8702
chr1	2098	2099	20.3618
chr1	2099	2100	20.9607
chr1	2100	2101	23.6556
chr1	2101	2102	26.3506
chr1	2102	2103	29.9438
chr1	2103	2105	30.5427
chr1	2105	2106	30.8422
chr1	2106	2108	30.5427
chr1	2108	2109	30.8422
chr1	2109	2110	32.3394
chr1	2110	2111	32.6388
chr1	2111	2112	33.2377
chr1	2112	2114	34.4354
chr1	2114	2116	33.8365
chr1	2116	2117	34.4354
chr1	2117	2118	34.136
chr1	2118	2119	34.4354
chr1	2119	2120	34.136
chr1	2120	2121	34.4354
chr1	2121	2123	35.6332
chr1	2123	2124	38.0287
chr1	2124	2125	40.7236
chr1	2125	2126	43.4186
chr1	2126	2127	47.3113
chr1	2127	2128	48.8085
chr1	2128	2129	51.204
chr1	2129	2130	55.6956
chr1	2130	2131	58.3905
chr1	2131	2132	60.1871
chr1	2132	2133	59.8877
chr1	2133	2134	58.9894
chr1	2134	2135	64.3793
chr1	2135	2136	66.7748
chr1	2136	2137	68.272
chr1	2137	2138	69.1703
chr1	2138	2140	69.4697
chr1	2140	2141	69.1703
chr1	2141	2142	71.5658
chr1	2142	2143	72.7636
chr1	2143	2144	73.063
chr1	2144	2145	72.4641
chr1	2145	2147	70.0686
chr1	2147	2148	70.9669
chr1	2148	2149	72.7636
chr1	2149	2150	73.3624
chr1	2150	2151	71.2664
chr1	2151	2152	69.1703
chr1	2152	2153	63.1815
chr1	2153	2154	62.2832
chr1	2154	2155	61.6843
chr1	2155	2156	61.9838
chr1	2156	2159	60.786
chr1	2159	2160	59.8877
chr1	2160	2161	58.6899
chr1	2161	2162	58.3905
chr1	2162	2163	59.5883
chr1	2163	2164	57.1928
chr1	2164	2165	55.0967
chr1	2165	2166	53.3001
chr1	2166	2167	51.5034
chr1	2167	2168	47.0118
chr1	2168	2169	43.4186
chr1	2169	2170	40.1248
chr1	2170	2171	33.8365
chr1	2171	2172	33.2377
chr1	2172	2173	32.0399
chr1	2173	2174	32.6388
chr1	2174	2175	26.0511
chr1	2175	2176	26.9495
chr1	2176	2177	29.0455
chr1	2177	2178	30.5427
chr1	2178	2179	34.4354
chr1	2179	2180	42.2208
chr1	2180	2181	51.5034
chr1	2181	2182	54.4978
chr1	2182	2183	57.7916
chr1	2183	2185	54.1984
chr1	2185	2186	54.4978
chr1	2186	2187	54.7972
chr1	2187	2190	54.1984
chr1	2190	2191	53.8989
chr1	2191	2192	53.0006
chr1	2192	2193	52.4017
chr1	2193	2196	53.3001
chr1	2196	2197	53.5995
chr1	2197	2198	53.3001
chr1	2198	2199	50.9045
chr1	2199	2201	51.5034
chr1	2201	2202	51.204
chr1	2202	2204	50.9045
chr1	2204	2205	48.509
chr1	2205	2206	49.1079
chr1	2206	2207	49.7068
chr1	2207	2208	48.509
chr1	2208	2209	48.2096
chr1	2209	2211	48.509
chr1	2211	2212	47.9102
chr1	2212	2213	47.3113
chr1	2213	2214	46.7124
chr1	2214	2215	46.1135
chr1	2215	2216	45.2152
chr1	2216	2217	43.718
chr1	2217	2218	42.5203
chr1	2218	2219	32.0399
chr1	2219	2220	27.5483
chr1	2220	2221	25.1528
chr1	2221	2222	23.3562
chr1	2222	2223	11.9775
chr1	2223	2224	13.7742
chr1	2224	2226	14.373
chr1	2226	2227	14.6725
chr1	2227	2228	14.0736
chr1	2228	2229	13.4747
chr1	2229	2230	14.0736
chr1	2230	2231	13.1753
chr1	2231	2232	12.5764
chr1	2232	2233	11.9775
chr1	2233	2234	11.6781
chr1	2234	2236	11.3787
chr1	2236	2237	11.0792
chr1	2237	2238	11.3787
chr1	2238	2239	12.8759
chr1	2239	2240	13.4747
chr1	2240	2241	14.0736
chr1	2241	2242	14.6725
chr1	2242	2243	15.5708
chr1	2243	2244	15.2714
chr1	2244	2249	14.373
chr1	2249	2252	13.4747
chr1	2252	2253	13.1753
chr1	2253	2255	11.6781
chr1	2255	2259	11.0792
chr1	2259	2260	10.4803
chr1	2260	2261	8.98316
chr1	2261	2262	8.68372
chr1	2262	2263	8.08484
chr1	2263	2264	7.7854
chr1	2264	2265	7.48596
chr1	2265	2266	5.98877
chr1	2266	2267	5.09045
chr1	2267	2268	4.79102
chr1	2268	2269	4.19214
chr1	2269	2270	3.8927
chr1	2270	2272	3.59326
chr1	2272	2274	3.29382
chr1	2274	2275	2.99439
chr1	2275	2277	3.59326
chr1	2277	2278	4.49158
chr1	2278	2279	5.98877
chr1	2279	2280	8.68372
chr1	2280	2281	9.58203
chr1	2281	2283	8.98316
chr1	2283	2285	8.68372
chr1	2285	2286	8.38428
chr1	2286	2287	8.98316
chr1	2287	2290	9.28259
chr1	2290	2291	9.88147
chr1	2291	2292	10.1809
chr1	2292	2293	11.0792
chr1	2293	2299	11.3787
chr1	2299	2300	11.9775
chr1	2300	2302	12.277
chr1	2302	2303	11.9775
chr1	2303	2304	13.1753
chr1	2304	2305	13.7742
chr1	2305	2306	14.9719
chr1	2306	2309	15.2714
chr1	2309	2310	15.8702
chr1	2310	2311	15.5708
chr1	2311	2312	16.4691
chr1	2312	2314	15.2714
chr1	2314	2315	14.9719
chr1	2315	2318	14.373
chr1	2318	2319	13.7742
chr1	2319	2320	13.4747
chr1	2320	2321	13.1753
chr1	2321	2323	11.0792
chr1	2323	2324	9.88147
chr1	2324	2325	9.28259
chr1	2325	2327	8.38428
chr1	2327	2328	7.7854
chr1	2328	2329	6.58765
chr1	2329	2331	7.18652
chr1	2331	2332	7.7854
chr1	2332	2335	8.08484
chr1	2335	2336	7.48596
chr1	2336	2337	6.88709
chr1	2337	2344	6.58765
chr1	2344	2345	6.28821
chr1	2345	2346	5.98877
chr1	2346	2347	5.09045
chr1	2347	2348	4.19214
chr1	2348	2351	3.29382
chr1	2351	2352	2.99439
chr1	2352	2356	2.69495
chr1	2356	2358	2.99439
chr1	2358	2359	3.29382
chr1	2359	2366	2.99439
chr1	2366	2369	3.29382
chr1	2369	2372	2.99439
chr1	2372	2380	1.79663
chr1	2380	2384	2.09607
chr1	2384	2388	1.79663
chr1	2388	2397	1.49719
chr1	2397	2399	1.19775
chr1	2399	2413	0.898315
chr1	2413	2415	1.19775
chr1	2415	2420	0.898315
chr1	2420	2425	0.598877
chr1	2425	2432	0.898315
chr1	2432	2442	0.598877
chr1	2442	2443	0.898315
chr1	2443	2455	1.19775
chr1	2455	2464	0.898315
chr1	2464	2467	0.598877
chr1	2467	2471	0.299439
chr1	2471	2472	0.598877
chr1	2472	2474	0.898315
chr1	2474	2486	1.19775
chr1	2486	2504	0.898315
chr1	2504	2512	1.19775
chr1	2512	2514	0.898315
chr1	2514	2515	1.49719
chr1	2515	2520	1.19775
chr1	2520	2530	1.49719
chr1	2530	2540	1.19775
chr1	2540	2546	0.898315
chr1	2546	2548	0.598877
chr1	2548	2551	0.299439
chr1	2551	2558	0.0
chr1	2558	2601	0.299439
chr1	2601	2634	0.0
chr1	2634	2636	0.299439
chr1	2636	2664	0.598877
chr1	2664	2679	0.299439
chr1	2679	2709	0.0
chr1	2709	2721	0.299439
chr1	2721	2744	0.598877
chr1	2744	2745	0.299439
chr1	2745	2905	0.0
chr1	2905	2935	0.299439
chr1	2935	2948	0.598877
chr1	2948	2965	0.299439
chr1	2965	3156	0.0
chr1	3156	3166	0.299439
chr1	3166	3199	0.598877
chr1	3199	3203	0.299439
chr1	3203	3292	0.0
chr1	3292	3335	0.299439
chr1	3335	3411	0.0
chr1	3411	3412	0.598877
chr1	3412	3413	0.898315
chr1	3413	3453	1.19775
chr1	3453	3454	0.898315
chr1	3454	3455	0.598877
chr1	3455	3456	0.299439
chr1	3456	3498	0.0
chr1	3498	3532	0.299439
chr1	3532	3605	0.0
chr1	3605	3608	0.299439
chr1	3608	3648	0.598877
chr1	3648	3650	0.299439
chr1	3650	3819	0.0
chr1	3819	3863	0.299439
chr1	3863	4248	0.0
chr1	4248	4253	0.299439
chr1	4253	4290	0.598877
chr1	4290	4293	0.299439
chr1	4293	4296	0.598877
chr1	4296	4332	0.299439
chr1	4332	4526	0.0
chr1	4526	4555	0.299439
chr1	4555	4593	0.0
chr1	4593	4617	0.299439
chr1	4617	4668	0.0
chr1	4668	4709	0.299439
chr1	4709	5217	0.0
chr1	5217	5227	0.299439
chr1	5227	5260	0.598877
chr1	5260	5269	0.299439
chr1	5269	5274	0.0
chr1	5274	5316	0.299439
chr1	5316	5472	0.0
chr1	5472	5503	0.299439
chr1	5503	5538	0.0
chr1	5538	5571	0.299439
chr1	5571	5626	0.0
chr1	5626	5642	0.299439
chr1	5642	5658	0.598877
chr1	5658	5686	0.299439
chr1	5686	5713	0.0
chr1	5713	5754	0.299439
chr1	5754	5844	0.0
chr1	5844	5879	0.299439
chr1	5879	5966	0.0
chr1	5966	5999	0.299439
chr1	5999	6012	0.0
chr1	6012	6048	0.299439
chr1	6048	6078	0.0
chr1	6078	6121	0.299439
chr1	6121	6129	0.0
chr1	6129	6172	0.299439
chr1	6172	6260	0.0
chr1	6260	6261	0.299439
chr1	6261	6265	0.598877
chr1	6265	6295	0.898315
chr1	6295	6300	0.598877
chr1	6300	6304	0.299439
chr1	6304	6306	0.0
chr1	6306	6331	0.299439
chr1	6331	6370	0.0
chr1	6370	6380	0.299439
chr1	6380	6412	0.598877
chr1	6412	6421	0.299439
chr1	6421	6661	0.0
chr1	6661	6679	0.299439
chr1	6679	6703	0.598877
chr1	6703	6704	0.299439
chr1	6704	6865	0.0
chr1	6865	6892	0.299439
chr1	6892	6904	0.0
chr1	6904	6941	0.299439
chr1	6941	7494	0.0
chr1	7494	7536	0.299439
chr1	7536	7544	0.0
chr1	7544	7586	0.299439
chr1	7586	7787	0.0
chr1	7787	7812	0.299439
chr1	7812	7832	0.0
chr1	7832	7835	0.299439
chr1	7835	7873	0.598877
chr1	7873	7877	0.299439
chr1	7877	8125	0.0
chr1	8125	8126	0.299439
chr1	8126	8167	0.598877
chr1	8167	8169	0.299439
chr1	8169	8298	0.0
chr1	8298	8322	0.299439
chr1	8322	8388	0.0
chr1	8388	8421	0.299439
chr1	8421	8527	0.0
chr1	8527	8550	0.299439
chr1	8550	8570	0.598877
chr1	8570	8593	0.299439
chr1	8593	8610	0.0
chr1	8610	8615	0.299439
chr1	8615	8633	0.598877
chr1	8633	8652	0.299439
chr1	8652	8760	0.0
chr1	8760	8763	0.299439
chr1	8763	8781	0.598877
chr1	8781	8803	0.898315
chr1	8803	8805	0.598877
chr1	8805	8824	0.299439
chr1	8824	8836	0.0
chr1	8836	8845	0.299439
chr1	8845	8877	0.598877
chr1	8877	8879	0.299439
chr1	8879	9002	0.0
chr1	9002	9045	0.598877
chr1	9045	9095	0.0
chr1	9095	9135	0.299439
chr1	9135	9210	0.0
chr1	9210	9246	0.299439
chr1	9246	9286	0.0
chr1	9286	9289	0.299439
chr1	9289	9318	0.598877
chr1	9318	9332	0.299439
chr1	9332	9388	0.0
chr1	9388	9394	0.299439
chr1	9394	9430	0.598877
chr1	9430	9438	0.299439
chr1	9438	9443	0.0
chr1	9443	9480	0.299439
chr1	9480	9531	0.0
chr1	9531	9554	0.299439
chr1	9554	9556	0.898315
chr1	9556	9557	1.19775
chr1	9557	9574	1.49719
chr1	9574	9580	1.19775
chr1	9580	9583	0.898315
chr1	9583	9585	0.598877
chr1	9585	9588	0.299439
chr1	9588	9658	0.0
chr1	9658	9695	0.299439
chr1	9695	9807	0.0
chr1	9807	9851	0.299439
chr1	9851	9879	0.0
chr1	9879	9894	0.299439
chr1	9894	9896	0.598877
chr1	9896	9898	0.898315
chr1	9898	9933	0.598877
chr1	9933	9937	0.898315
chr1	9937	9939	0.598877
chr1	9939	9975	0.299439
chr1	9975	9977	0.0
chr1	9977	10006	0.299439
chr1	10006	10013	0.0
chr1	10013	10046	0.299439
chr1	10046	10089	0.0
chr1	10089	10131	0.299439
chr1	10131	10285	0.0
chr1	10285	10287	0.299439
chr1	10287	10290	0.598877
chr1	10290	10291	0.898315
chr1	10291	10318	1.19775
chr1	10318	10319	0.898315
chr1	10319	10328	0.598877
chr1	10328	10333	0.299439
chr1	10333	10348	0.0
chr1	10348	10350	0.299439
chr1	10350	10353	0.598877
chr1	10353	10358	0.898315
chr1	10358	10365	1.19775
chr1	10365	10372	1.49719
chr1	10372	10382	1.79663
chr1	10382	10383	1.49719
chr1	10383	10395	1.19775
chr1	10395	10396	0.598877
chr1	10396	10398	0.898315
chr1	10398	10414	0.598877
chr1	10414	10415	0.299439
chr1	10415	10417	0.598877
chr1	10417	10418	0.898315
chr1	10418	10419	1.19775
chr1	10419	10421	1.79663
chr1	10421	10431	2.09607
chr1	10431	10447	1.79663
chr1	10447	10451	1.49719
chr1	10451	10453	1.19775
chr1	10453	10454	0.898315
chr1	10454	10458	0.598877
chr1	10458	10460	0.299439
chr1	10460	10461	0.598877
chr1	10461	10475	0.299439
chr1	10475	10481	0.598877
chr1	10481	10492	0.898315
chr1	10492	10506	0.598877
chr1	10506	10513	0.299439
chr1	10513	10534	0.0
chr1	10534	10576	0.299439
chr1	10576	10598	0.0
chr1	10598	10602	0.299439
chr1	10602	10611	0.598877
chr1	10611	10637	0.898315
chr1	10637	10643	0.598877
chr1	10643	10646	0.299439
chr1	10646	10692	0.0
chr1	10692	10693	0.299439
chr1	10693	10695	0.598877
chr1	10695	10711	1.19775
chr1	10711	10718	1.49719
chr1	10718	10728	1.19775
chr1	10728	10735	0.898315
chr1	10735	10745	0.598877
chr1	10745	10756	0.299439
chr1	10756	10760	0.598877
chr1	10760	10799	0.299439
chr1	10799	11150	0.0
chr1	11150	11173	0.299439
chr1	11173	11176	0.598877
chr1	11176	11190	0.898315
chr1	11190	11196	0.598877
chr1	11196	11214	0.898315
chr1	11214	11216	0.598877
chr1	11216	11239	0.299439
chr1	11239	11240	0.0
chr1	11240	11278	0.299439
chr1	11278	11290	0.0
chr1	11290	11296	0.299439
chr1	11296	11330	0.598877
chr1	11330	11334	0.299439
chr1	11334	11645	0.0
chr1	11645	11688	0.299439
chr1	11688	11695	0.0
chr1	11695	11737	0.299439
chr1	11737	11782	0.0
chr1	11782	11809	0.299439
chr1	11809	12008	0.0
chr1	12008	12047	0.299439
chr1	12047	12051	0.598877
chr1	12051	12076	0.299439
chr1	12076	12247	0.0
chr1	12247	12285	0.299439
chr1	12285	12423	0.0
chr1	12423	12424	0.299439
chr1	12424	12453	0.598877
chr1	12453	12466	0.898315
chr1	12466	12467	0.598877
chr1	12467	12474	0.299439
chr1	12474	12608	0.0
chr1	12608	12640	0.299439
chr1	12640	12642	0.0
chr1	12642	12644	0.598877
chr1	12644	12645	0.898315
chr1	12645	12655	1.19775
chr1	12655	12665	1.49719
chr1	12665	12677	1.19775
chr1	12677	12683	1.49719
chr1	12683	12685	1.19775
chr1	12685	12688	0.598877
chr1	12688	12692	0.299439
chr1	12692	12717	0.598877
chr1	12717	12726	0.299439
chr1	12726	12727	0.598877
chr1	12727	12769	0.299439
chr1	12769	12797	0.0
chr1	12797	12840	0.299439
chr1	12840	12850	0.0
chr1	12850	12893	0.299439
chr1	12893	12954	0.0
chr1	12954	12997	0.299439
chr1	12997	13027	0.0
chr1	13027	13068	0.299439
chr1	13068	13095	0.0
chr1	13095	13117	0.299439
chr1	13117	13118	0.0
chr1	13118	13138	0.299439
chr1	13138	13214	0.0
chr1	13214	13219	0.299439
chr1	13219	13244	0.598877
chr1	13244	13260	0.299439
chr1	13260	13347	0.0
chr1	13347	13373	0.299439
chr1	13373	13376	0.598877
chr1	13376	13384	0.898315
chr1	13384	13390	0.598877
chr1	13390	13403	0.898315
chr1	13403	13416	0.598877
chr1	13416	13421	0.299439
chr1	13421	13422	0.898315
chr1	13422	13423	2.09607
chr1	13423	13424	2.69495
chr1	13424	13429	3.29382
chr1	13429	13431	3.59326
chr1	13431	13450	3.8927
chr1	13450	13451	3.59326
chr1	13451	13452	3.29382
chr1	13452	13454	2.69495
chr1	13454	13455	2.09607
chr1	13455	13456	1.79663
chr1	13456	13457	1.19775
chr1	13457	13463	0.598877
chr1	13463	13467	0.299439
chr1	13467	13517	0.0
chr1	13517	13520	0.299439
chr1	13520	13553	0.598877
chr1	13553	13563	0.299439
chr1	13563	13569	0.0
chr1	13569	13598	0.299439
chr1	13598	13600	0.0
chr1	13600	13614	0.299439
chr1	13614	13627	0.0
chr1	13627	13628	0.299439
chr1	13628	13668	0.598877
chr1	13668	13669	0.299439
chr1	13669	13680	0.0
chr1	13680	13719	0.299439
chr1	13719	13723	0.0
chr1	13723	13765	0.299439
chr1	13765	13778	0.0
chr1	13778	13806	0.299439
chr1	13806	13820	0.0
chr1	13820	13844	0.299439
chr1	13844	13854	0.0
chr1	13854	13859	0.299439
chr1	13859	13865	0.598877
chr1	13865	13866	0.898315
chr1	13866	13896	1.19775
chr1	13896	13902	0.898315
chr1	13902	13908	0.598877
chr1	13908	13909	0.299439
chr1	13909	13945	0.0
chr1	13945	13950	0.299439
chr1	13950	13971	0.598877
chr1	13971	13993	0.299439
chr1	13993	14144	0.0
chr1	14144	14187	0.299439
chr1	14187	14210	0.0
chr1	14210	14231	0.299439
chr1	14231	14355	0.0
chr1	14355	14393	0.299439
chr1	14393	14755	0.0
chr1	14755	14797	0.299439
chr1	14797	15462	0.0
chr1	15462	15505	0.299439
chr1	15505	15657	0.0
chr1	15657	15679	0.299439
chr1	15679	15706	0.0
chr1	15706	15727	0.299439
chr1	15727	15735	0.598877
chr1	15735	15769	0.299439
chr1	15769	16175	0.0
chr1	16175	16218	0.299439
chr1	16218	16350	0.0
chr1	16350	16380	0.299439
chr1	16380	16982	0.0
chr1	16982	17002	0.299439
chr1	17002	17436	0.0
chr1	17436	17479	0.299439
chr1	17479	17706	0.0
chr1	17706	17750	0.299439
chr1	17750	17809	0.0
chr1	17809	17832	0.299439
chr1	17832	18191	0.0
chr1	18191	18215	0.299439
chr1	18215	18222	0.0
chr1	18222	18226	0.299439
chr1	18226	18265	0.598877
chr1	18265	18269	0.299439
chr1	18269	18684	0.0
chr1	18684	18722	0.299439
chr1	18722	18815	0.0
chr1	18815	18857	0.299439
chr1	18857	18909	0.0
chr1	18909	18950	0.299439
chr1	18950	19094	0.0
chr1	19094	19104	0.299439
chr1	19104	19136	0.598877
chr1	19136	19147	0.299439
chr1	19147	19280	0.0
