# Supplementary material for: Structural modularity of the XIST ribonucleoprotein complex
Source: Nat Commun. 2020 Dec 2;11:6163. doi: 10.1038/s41467-020-20040-3 (PMC7710737; doi:10.1038/s41467-020-20040-3)
Supplement: Supplementary file 6 — Source Data [file 41467_2020_20040_MOESM6_ESM.zip › sourcedata/fig2efgi/K562_GRWD1_2_neg_XIST_1_hsXIST.bedgraph]

chr1	0	35	0.0
chr1	35	43	0.150494
chr1	43	48	0.451481
chr1	48	50	0.601974
chr1	50	51	0.752468
chr1	51	52	1.05345
chr1	52	53	1.20395
chr1	53	55	1.50494
chr1	55	61	1.65543
chr1	61	62	1.95642
chr1	62	64	2.2574
chr1	64	65	2.55839
chr1	65	68	2.70888
chr1	68	69	2.85938
chr1	69	74	3.00987
chr1	74	75	2.85938
chr1	75	76	3.00987
chr1	76	77	3.16036
chr1	77	84	3.31086
chr1	84	85	3.16036
chr1	85	87	3.00987
chr1	87	88	3.16036
chr1	88	89	3.31086
chr1	89	91	3.16036
chr1	91	92	2.70888
chr1	92	93	2.55839
chr1	93	99	2.4079
chr1	99	102	2.2574
chr1	102	103	1.95642
chr1	103	104	1.35444
chr1	104	107	1.20395
chr1	107	109	1.05345
chr1	109	113	0.902961
chr1	113	114	0.752468
chr1	114	115	1.05345
chr1	115	116	1.20395
chr1	116	118	1.35444
chr1	118	123	1.20395
chr1	123	125	1.05345
chr1	125	126	1.20395
chr1	126	127	1.50494
chr1	127	128	1.35444
chr1	128	135	1.20395
chr1	135	146	1.05345
chr1	146	152	0.902961
chr1	152	153	0.752468
chr1	153	155	0.601974
chr1	155	161	0.300987
chr1	161	165	0.150494
chr1	165	169	0.0
chr1	169	210	0.150494
chr1	210	251	0.0
chr1	251	260	0.150494
chr1	260	278	0.300987
chr1	278	292	0.451481
chr1	292	294	0.300987
chr1	294	295	0.451481
chr1	295	297	0.601974
chr1	297	301	0.902961
chr1	301	314	0.752468
chr1	314	317	0.601974
chr1	317	334	0.451481
chr1	334	338	0.300987
chr1	338	342	0.0
chr1	342	368	0.150494
chr1	368	382	0.300987
chr1	382	399	0.150494
chr1	399	411	0.0
chr1	411	451	0.150494
chr1	451	452	0.451481
chr1	452	463	0.300987
chr1	463	484	0.451481
chr1	484	492	0.300987
chr1	492	495	0.150494
chr1	495	496	0.300987
chr1	496	504	0.601974
chr1	504	507	0.451481
chr1	507	522	0.601974
chr1	522	527	0.752468
chr1	527	529	0.902961
chr1	529	536	0.752468
chr1	536	537	0.601974
chr1	537	547	0.451481
chr1	547	555	0.300987
chr1	555	562	0.451481
chr1	562	568	0.300987
chr1	568	595	0.150494
chr1	595	605	0.0
chr1	605	606	0.300987
chr1	606	607	0.451481
chr1	607	632	0.752468
chr1	632	633	0.601974
chr1	633	646	0.451481
chr1	646	647	0.150494
chr1	647	650	0.0
chr1	650	651	0.150494
chr1	651	652	0.451481
chr1	652	658	0.601974
chr1	658	661	0.752468
chr1	661	680	0.902961
chr1	680	685	0.752468
chr1	685	692	0.601974
chr1	692	695	0.300987
chr1	695	696	0.601974
chr1	696	699	0.902961
chr1	699	702	0.752468
chr1	702	722	0.601974
chr1	722	726	0.451481
chr1	726	736	0.300987
chr1	736	737	0.150494
chr1	737	742	0.0
chr1	742	762	0.150494
chr1	762	763	0.300987
chr1	763	781	0.451481
chr1	781	783	0.601974
chr1	783	784	0.451481
chr1	784	785	0.752468
chr1	785	797	1.05345
chr1	797	801	0.902961
chr1	801	803	0.752468
chr1	803	806	0.902961
chr1	806	811	1.05345
chr1	811	822	0.902961
chr1	822	825	0.752468
chr1	825	826	1.20395
chr1	826	830	1.35444
chr1	830	833	1.50494
chr1	833	839	1.65543
chr1	839	840	1.80592
chr1	840	841	2.10691
chr1	841	843	2.4079
chr1	843	847	2.2574
chr1	847	858	2.10691
chr1	858	859	1.95642
chr1	859	865	1.80592
chr1	865	866	1.20395
chr1	866	869	0.902961
chr1	869	870	1.05345
chr1	870	872	0.902961
chr1	872	873	1.05345
chr1	873	874	1.20395
chr1	874	875	1.05345
chr1	875	880	0.902961
chr1	880	885	0.451481
chr1	885	891	0.601974
chr1	891	903	0.752468
chr1	903	904	0.902961
chr1	904	907	1.20395
chr1	907	908	1.35444
chr1	908	909	1.50494
chr1	909	910	1.35444
chr1	910	912	1.20395
chr1	912	913	1.35444
chr1	913	917	1.20395
chr1	917	918	1.05345
chr1	918	932	1.20395
chr1	932	936	1.05345
chr1	936	937	1.20395
chr1	937	943	1.05345
chr1	943	944	0.902961
chr1	944	945	0.752468
chr1	945	947	0.601974
chr1	947	953	0.300987
chr1	953	958	0.451481
chr1	958	974	0.300987
chr1	974	975	0.451481
chr1	975	976	0.601974
chr1	976	978	0.451481
chr1	978	984	0.601974
chr1	984	990	0.752468
chr1	990	992	0.902961
chr1	992	993	0.752468
chr1	993	1001	1.50494
chr1	1001	1007	1.35444
chr1	1007	1008	1.50494
chr1	1008	1013	1.65543
chr1	1013	1017	1.50494
chr1	1017	1022	1.35444
chr1	1022	1032	1.05345
chr1	1032	1034	0.752468
chr1	1034	1038	0.300987
chr1	1038	1046	0.150494
chr1	1046	1064	0.0
chr1	1064	1103	0.150494
chr1	1103	1104	0.300987
chr1	1104	1107	0.150494
chr1	1107	1119	0.451481
chr1	1119	1122	0.601974
chr1	1122	1125	0.752468
chr1	1125	1131	0.902961
chr1	1131	1132	1.20395
chr1	1132	1136	1.50494
chr1	1136	1137	1.65543
chr1	1137	1139	1.50494
chr1	1139	1146	1.65543
chr1	1146	1152	1.35444
chr1	1152	1156	1.50494
chr1	1156	1160	1.35444
chr1	1160	1162	1.50494
chr1	1162	1165	1.35444
chr1	1165	1171	1.20395
chr1	1171	1172	0.902961
chr1	1172	1176	0.601974
chr1	1176	1180	0.451481
chr1	1180	1189	0.300987
chr1	1189	1191	0.451481
chr1	1191	1200	0.300987
chr1	1200	1203	0.150494
chr1	1203	1205	0.451481
chr1	1205	1230	0.601974
chr1	1230	1231	0.451481
chr1	1231	1241	0.752468
chr1	1241	1243	0.902961
chr1	1243	1244	0.601974
chr1	1244	1258	0.451481
chr1	1258	1275	0.150494
chr1	1275	1278	0.300987
chr1	1278	1286	0.451481
chr1	1286	1296	0.752468
chr1	1296	1307	1.05345
chr1	1307	1314	1.20395
chr1	1314	1315	1.35444
chr1	1315	1318	1.20395
chr1	1318	1321	1.05345
chr1	1321	1325	0.902961
chr1	1325	1327	1.35444
chr1	1327	1328	1.05345
chr1	1328	1331	1.50494
chr1	1331	1332	1.65543
chr1	1332	1333	2.10691
chr1	1333	1336	2.2574
chr1	1336	1337	2.10691
chr1	1337	1344	2.2574
chr1	1344	1347	2.4079
chr1	1347	1348	2.55839
chr1	1348	1350	2.70888
chr1	1350	1354	2.85938
chr1	1354	1363	2.70888
chr1	1363	1365	2.2574
chr1	1365	1370	1.65543
chr1	1370	1371	1.80592
chr1	1371	1373	1.35444
chr1	1373	1377	1.20395
chr1	1377	1378	1.05345
chr1	1378	1382	0.902961
chr1	1382	1384	0.752468
chr1	1384	1386	0.601974
chr1	1386	1388	0.451481
chr1	1388	1390	0.300987
chr1	1390	1401	0.150494
chr1	1401	1410	0.300987
chr1	1410	1421	0.150494
chr1	1421	1438	0.300987
chr1	1438	1439	0.451481
chr1	1439	1440	0.601974
chr1	1440	1442	0.752468
chr1	1442	1443	0.601974
chr1	1443	1452	0.752468
chr1	1452	1453	0.902961
chr1	1453	1456	1.05345
chr1	1456	1460	1.20395
chr1	1460	1477	1.05345
chr1	1477	1478	0.752468
chr1	1478	1480	0.601974
chr1	1480	1482	0.300987
chr1	1482	1497	0.150494
chr1	1497	1515	0.0
chr1	1515	1521	0.150494
chr1	1521	1546	0.300987
chr1	1546	1551	0.451481
chr1	1551	1555	0.601974
chr1	1555	1557	0.451481
chr1	1557	1558	0.752468
chr1	1558	1561	1.05345
chr1	1561	1563	1.20395
chr1	1563	1568	1.35444
chr1	1568	1572	1.50494
chr1	1572	1574	1.65543
chr1	1574	1581	1.80592
chr1	1581	1585	1.95642
chr1	1585	1586	2.10691
chr1	1586	1588	1.95642
chr1	1588	1591	2.10691
chr1	1591	1593	1.95642
chr1	1593	1595	2.10691
chr1	1595	1597	1.95642
chr1	1597	1598	1.80592
chr1	1598	1599	1.95642
chr1	1599	1601	1.65543
chr1	1601	1604	1.50494
chr1	1604	1606	1.35444
chr1	1606	1607	1.65543
chr1	1607	1611	1.80592
chr1	1611	1613	1.65543
chr1	1613	1620	1.80592
chr1	1620	1624	1.65543
chr1	1624	1628	1.50494
chr1	1628	1635	1.35444
chr1	1635	1636	1.50494
chr1	1636	1638	1.80592
chr1	1638	1641	1.65543
chr1	1641	1643	1.80592
chr1	1643	1644	1.95642
chr1	1644	1645	2.10691
chr1	1645	1646	2.2574
chr1	1646	1648	2.10691
chr1	1648	1650	2.4079
chr1	1650	1652	2.70888
chr1	1652	1655	2.55839
chr1	1655	1656	2.70888
chr1	1656	1657	2.55839
chr1	1657	1660	2.70888
chr1	1660	1661	2.85938
chr1	1661	1669	3.00987
chr1	1669	1674	2.85938
chr1	1674	1675	2.70888
chr1	1675	1676	2.4079
chr1	1676	1678	2.55839
chr1	1678	1682	2.85938
chr1	1682	1683	2.55839
chr1	1683	1684	2.70888
chr1	1684	1687	2.4079
chr1	1687	1689	2.10691
chr1	1689	1691	1.65543
chr1	1691	1696	1.50494
chr1	1696	1698	1.35444
chr1	1698	1699	1.20395
chr1	1699	1700	1.35444
chr1	1700	1701	1.50494
chr1	1701	1702	1.35444
chr1	1702	1710	1.05345
chr1	1710	1715	1.20395
chr1	1715	1718	1.05345
chr1	1718	1719	0.902961
chr1	1719	1722	0.752468
chr1	1722	1726	0.300987
chr1	1726	1731	0.451481
chr1	1731	1732	0.601974
chr1	1732	1734	0.752468
chr1	1734	1738	0.902961
chr1	1738	1741	1.05345
chr1	1741	1748	0.902961
chr1	1748	1749	1.05345
chr1	1749	1750	1.20395
chr1	1750	1751	1.35444
chr1	1751	1759	1.20395
chr1	1759	1766	1.35444
chr1	1766	1771	1.20395
chr1	1771	1772	1.05345
chr1	1772	1773	0.902961
chr1	1773	1774	1.05345
chr1	1774	1776	0.902961
chr1	1776	1785	0.752468
chr1	1785	1788	0.601974
chr1	1788	1789	0.752468
chr1	1789	1795	0.601974
chr1	1795	1799	0.752468
chr1	1799	1806	0.601974
chr1	1806	1811	0.752468
chr1	1811	1814	0.601974
chr1	1814	1821	0.451481
chr1	1821	1828	0.601974
chr1	1828	1830	0.902961
chr1	1830	1831	1.20395
chr1	1831	1841	1.05345
chr1	1841	1847	1.20395
chr1	1847	1848	1.05345
chr1	1848	1855	1.20395
chr1	1855	1856	1.35444
chr1	1856	1862	1.50494
chr1	1862	1867	1.35444
chr1	1867	1868	1.05345
chr1	1868	1870	1.20395
chr1	1870	1871	1.35444
chr1	1871	1874	1.05345
chr1	1874	1879	1.35444
chr1	1879	1880	1.50494
chr1	1880	1881	1.65543
chr1	1881	1889	1.50494
chr1	1889	1891	1.35444
chr1	1891	1892	1.65543
chr1	1892	1893	1.80592
chr1	1893	1895	1.65543
chr1	1895	1897	1.80592
chr1	1897	1910	1.95642
chr1	1910	1913	1.65543
chr1	1913	1914	1.50494
chr1	1914	1918	1.35444
chr1	1918	1919	1.20395
chr1	1919	1920	1.05345
chr1	1920	1923	0.902961
chr1	1923	1933	1.05345
chr1	1933	1936	0.902961
chr1	1936	1937	0.752468
chr1	1937	1938	0.601974
chr1	1938	1948	0.451481
chr1	1948	1956	0.300987
chr1	1956	1963	0.150494
chr1	1963	2074	0.0
chr1	2074	2094	0.150494
chr1	2094	2096	0.300987
chr1	2096	2101	0.601974
chr1	2101	2102	0.752468
chr1	2102	2110	1.05345
chr1	2110	2114	1.20395
chr1	2114	2118	1.35444
chr1	2118	2123	1.50494
chr1	2123	2124	1.65543
chr1	2124	2125	1.80592
chr1	2125	2127	1.95642
chr1	2127	2128	2.10691
chr1	2128	2131	2.2574
chr1	2131	2133	2.4079
chr1	2133	2135	2.2574
chr1	2135	2136	2.10691
chr1	2136	2140	2.2574
chr1	2140	2142	2.70888
chr1	2142	2143	2.2574
chr1	2143	2146	2.4079
chr1	2146	2150	2.55839
chr1	2150	2151	2.4079
chr1	2151	2152	2.55839
chr1	2152	2153	2.4079
chr1	2153	2154	2.55839
chr1	2154	2158	2.4079
chr1	2158	2162	2.2574
chr1	2162	2163	2.4079
chr1	2163	2164	2.55839
chr1	2164	2166	2.4079
chr1	2166	2167	2.70888
chr1	2167	2168	2.55839
chr1	2168	2170	2.85938
chr1	2170	2172	3.00987
chr1	2172	2173	3.61184
chr1	2173	2174	3.91283
chr1	2174	2175	5.26727
chr1	2175	2176	5.41777
chr1	2176	2177	6.17023
chr1	2177	2178	6.77221
chr1	2178	2179	7.22369
chr1	2179	2181	7.82566
chr1	2181	2182	8.57813
chr1	2182	2183	8.87912
chr1	2183	2186	9.48109
chr1	2186	2187	9.78208
chr1	2187	2188	9.93257
chr1	2188	2192	10.0831
chr1	2192	2193	9.93257
chr1	2193	2197	9.78208
chr1	2197	2203	9.93257
chr1	2203	2204	9.48109
chr1	2204	2205	9.63158
chr1	2205	2206	9.93257
chr1	2206	2207	9.48109
chr1	2207	2210	9.63158
chr1	2210	2211	9.78208
chr1	2211	2213	9.48109
chr1	2213	2214	9.02961
chr1	2214	2215	8.72862
chr1	2215	2216	6.62171
chr1	2216	2217	6.47122
chr1	2217	2218	6.77221
chr1	2218	2219	6.9227
chr1	2219	2220	5.71875
chr1	2220	2221	4.81579
chr1	2221	2222	4.96629
chr1	2222	2224	4.81579
chr1	2224	2225	4.6653
chr1	2225	2226	4.36431
chr1	2226	2228	4.51481
chr1	2228	2231	4.36431
chr1	2231	2234	4.51481
chr1	2234	2238	4.36431
chr1	2238	2239	3.91283
chr1	2239	2240	4.51481
chr1	2240	2244	4.36431
chr1	2244	2249	4.06332
chr1	2249	2252	3.91283
chr1	2252	2253	3.31086
chr1	2253	2255	3.00987
chr1	2255	2256	2.70888
chr1	2256	2257	2.2574
chr1	2257	2258	1.80592
chr1	2258	2261	1.65543
chr1	2261	2263	1.50494
chr1	2263	2265	1.35444
chr1	2265	2267	1.20395
chr1	2267	2269	0.752468
chr1	2269	2272	0.601974
chr1	2272	2273	0.752468
chr1	2273	2274	1.05345
chr1	2274	2278	1.20395
chr1	2278	2279	1.80592
chr1	2279	2280	1.95642
chr1	2280	2282	1.80592
chr1	2282	2285	1.65543
chr1	2285	2288	1.50494
chr1	2288	2293	1.65543
chr1	2293	2295	1.50494
chr1	2295	2300	1.65543
chr1	2300	2301	1.80592
chr1	2301	2304	1.65543
chr1	2304	2309	1.50494
chr1	2309	2312	1.35444
chr1	2312	2313	1.20395
chr1	2313	2318	1.05345
chr1	2318	2319	0.752468
chr1	2319	2320	0.451481
chr1	2320	2324	0.300987
chr1	2324	2328	0.150494
chr1	2328	2329	0.300987
chr1	2329	2330	0.601974
chr1	2330	2332	0.752468
chr1	2332	2345	0.601974
chr1	2345	2358	0.752468
chr1	2358	2368	0.601974
chr1	2368	2369	0.451481
chr1	2369	2370	0.300987
chr1	2370	2373	0.150494
chr1	2373	2386	0.451481
chr1	2386	2401	0.300987
chr1	2401	2411	0.451481
chr1	2411	2414	0.601974
chr1	2414	2431	0.300987
chr1	2431	2433	0.150494
chr1	2433	2439	0.0
chr1	2439	2473	0.150494
chr1	2473	2474	0.300987
chr1	2474	2478	0.601974
chr1	2478	2486	0.451481
chr1	2486	2491	0.601974
chr1	2491	2512	0.752468
chr1	2512	2513	0.601974
chr1	2513	2514	0.752468
chr1	2514	2515	0.451481
chr1	2515	2527	0.601974
chr1	2527	2529	0.451481
chr1	2529	2544	0.300987
chr1	2544	2549	0.451481
chr1	2549	2556	0.300987
chr1	2556	2581	0.150494
chr1	2581	2603	0.0
chr1	2603	2620	0.150494
chr1	2620	2643	0.300987
chr1	2643	2651	0.150494
chr1	2651	2659	0.300987
chr1	2659	2661	0.150494
chr1	2661	2682	0.300987
chr1	2682	2691	0.150494
chr1	2691	2700	0.0
chr1	2700	2741	0.150494
chr1	2741	2896	0.0
chr1	2896	2936	0.150494
chr1	2936	2960	0.0
chr1	2960	2973	0.150494
chr1	2973	2990	0.300987
chr1	2990	3011	0.150494
chr1	3011	3019	0.0
chr1	3019	3038	0.150494
chr1	3038	3042	0.300987
chr1	3042	3058	0.451481
chr1	3058	3060	0.601974
chr1	3060	3061	0.451481
chr1	3061	3066	0.601974
chr1	3066	3078	0.902961
chr1	3078	3083	0.752468
chr1	3083	3097	0.601974
chr1	3097	3102	0.451481
chr1	3102	3107	0.300987
chr1	3107	3135	0.0
chr1	3135	3166	0.150494
chr1	3166	3202	0.0
chr1	3202	3218	0.150494
chr1	3218	3220	0.300987
chr1	3220	3223	0.451481
chr1	3223	3232	0.601974
chr1	3232	3240	0.752468
chr1	3240	3253	0.601974
chr1	3253	3259	0.752468
chr1	3259	3261	0.451481
chr1	3261	3267	0.300987
chr1	3267	3284	0.150494
chr1	3284	3309	0.0
chr1	3309	3318	0.150494
chr1	3318	3349	0.300987
chr1	3349	3359	0.150494
chr1	3359	3372	0.0
chr1	3372	3373	0.150494
chr1	3373	3404	0.300987
chr1	3404	3412	0.451481
chr1	3412	3413	0.300987
chr1	3413	3423	0.150494
chr1	3423	3425	0.300987
chr1	3425	3433	0.451481
chr1	3433	3462	0.300987
chr1	3462	3466	0.150494
chr1	3466	3489	0.0
chr1	3489	3510	0.150494
chr1	3510	3515	0.300987
chr1	3515	3528	0.451481
chr1	3528	3542	0.300987
chr1	3542	3551	0.451481
chr1	3551	3554	0.300987
chr1	3554	3574	0.150494
chr1	3574	3582	0.300987
chr1	3582	3613	0.150494
chr1	3613	3623	0.0
chr1	3623	3663	0.150494
chr1	3663	3676	0.0
chr1	3676	3711	0.150494
chr1	3711	3717	0.300987
chr1	3717	3724	0.150494
chr1	3724	3728	0.300987
chr1	3728	3736	0.451481
chr1	3736	3738	0.601974
chr1	3738	3751	0.902961
chr1	3751	3764	0.752468
chr1	3764	3768	0.601974
chr1	3768	3776	0.451481
chr1	3776	3777	0.300987
chr1	3777	3778	0.451481
chr1	3778	3781	0.150494
chr1	3781	3789	0.300987
chr1	3789	3810	0.451481
chr1	3810	3818	0.601974
chr1	3818	3819	0.451481
chr1	3819	3820	0.601974
chr1	3820	3827	0.451481
chr1	3827	3843	0.300987
chr1	3843	3851	0.451481
chr1	3851	3857	0.300987
chr1	3857	3884	0.150494
chr1	3884	3903	0.0
chr1	3903	3905	0.150494
chr1	3905	3912	0.451481
chr1	3912	3918	0.601974
chr1	3918	3936	0.902961
chr1	3936	3937	1.05345
chr1	3937	3944	1.20395
chr1	3944	3945	1.05345
chr1	3945	3946	0.752468
chr1	3946	3947	0.601974
chr1	3947	3949	0.752468
chr1	3949	3952	0.902961
chr1	3952	3953	0.752468
chr1	3953	3958	0.902961
chr1	3958	3960	0.752468
chr1	3960	3964	0.601974
chr1	3964	3973	0.752468
chr1	3973	3978	0.902961
chr1	3978	3980	0.752468
chr1	3980	3988	0.902961
chr1	3988	3990	0.752468
chr1	3990	3994	0.601974
chr1	3994	3997	0.451481
chr1	3997	4005	0.601974
chr1	4005	4013	0.451481
chr1	4013	4021	0.300987
chr1	4021	4037	0.150494
chr1	4037	4043	0.0
chr1	4043	4069	0.150494
chr1	4069	4081	0.300987
chr1	4081	4103	0.150494
chr1	4103	4108	0.300987
chr1	4108	4109	0.451481
chr1	4109	4142	0.300987
chr1	4142	4148	0.150494
chr1	4148	4203	0.0
chr1	4203	4239	0.150494
chr1	4239	4242	0.300987
chr1	4242	4256	0.150494
chr1	4256	4279	0.300987
chr1	4279	4311	0.150494
chr1	4311	4320	0.300987
chr1	4320	4334	0.451481
chr1	4334	4352	0.300987
chr1	4352	4361	0.150494
chr1	4361	4381	0.0
chr1	4381	4409	0.150494
chr1	4409	4413	0.300987
chr1	4413	4422	0.451481
chr1	4422	4432	0.300987
chr1	4432	4446	0.451481
chr1	4446	4448	0.300987
chr1	4448	4456	0.150494
chr1	4456	4462	0.300987
chr1	4462	4473	0.451481
chr1	4473	4489	0.300987
chr1	4489	4502	0.150494
chr1	4502	4640	0.0
chr1	4640	4667	0.150494
chr1	4667	4670	0.300987
chr1	4670	4681	0.451481
chr1	4681	4683	0.300987
chr1	4683	4684	0.451481
chr1	4684	4686	0.601974
chr1	4686	4696	0.752468
chr1	4696	4707	0.902961
chr1	4707	4708	0.752468
chr1	4708	4710	0.902961
chr1	4710	4717	0.752468
chr1	4717	4724	0.902961
chr1	4724	4727	0.752468
chr1	4727	4736	0.601974
chr1	4736	4749	0.451481
chr1	4749	4751	0.300987
chr1	4751	4756	0.451481
chr1	4756	4764	0.300987
chr1	4764	4774	0.150494
chr1	4774	4781	0.300987
chr1	4781	4792	0.451481
chr1	4792	4801	0.300987
chr1	4801	4813	0.451481
chr1	4813	4814	0.601974
chr1	4814	4821	0.451481
chr1	4821	4842	0.300987
chr1	4842	4844	0.150494
chr1	4844	4864	0.0
chr1	4864	4903	0.150494
chr1	4903	4943	0.0
chr1	4943	4944	0.150494
chr1	4944	4957	0.300987
chr1	4957	4984	0.451481
chr1	4984	4997	0.150494
chr1	4997	5014	0.0
chr1	5014	5017	0.150494
chr1	5017	5053	0.300987
chr1	5053	5056	0.150494
chr1	5056	5062	0.0
chr1	5062	5102	0.150494
chr1	5102	5161	0.0
chr1	5161	5184	0.150494
chr1	5184	5189	0.300987
chr1	5189	5202	0.451481
chr1	5202	5218	0.300987
chr1	5218	5224	0.451481
chr1	5224	5225	0.300987
chr1	5225	5229	0.451481
chr1	5229	5259	0.300987
chr1	5259	5266	0.150494
chr1	5266	5267	0.0
chr1	5267	5272	0.150494
chr1	5272	5298	0.601974
chr1	5298	5308	0.752468
chr1	5308	5310	0.601974
chr1	5310	5311	0.451481
chr1	5311	5312	0.300987
chr1	5312	5316	0.150494
chr1	5316	5338	0.300987
chr1	5338	5352	0.150494
chr1	5352	5355	0.300987
chr1	5355	5365	0.150494
chr1	5365	5382	0.300987
chr1	5382	5391	0.451481
chr1	5391	5405	0.300987
chr1	5405	5413	0.150494
chr1	5413	5441	0.0
chr1	5441	5465	0.150494
chr1	5465	5479	0.300987
chr1	5479	5489	0.150494
chr1	5489	5494	0.300987
chr1	5494	5514	0.150494
chr1	5514	5516	0.0
chr1	5516	5540	0.150494
chr1	5540	5552	0.451481
chr1	5552	5557	0.601974
chr1	5557	5580	0.451481
chr1	5580	5592	0.150494
chr1	5592	5598	0.0
chr1	5598	5599	0.150494
chr1	5599	5601	0.300987
chr1	5601	5603	0.451481
chr1	5603	5606	0.601974
chr1	5606	5609	0.752468
chr1	5609	5625	0.902961
chr1	5625	5628	1.05345
chr1	5628	5631	1.20395
chr1	5631	5636	1.05345
chr1	5636	5638	0.902961
chr1	5638	5642	0.752468
chr1	5642	5646	0.601974
chr1	5646	5648	0.451481
chr1	5648	5656	0.300987
chr1	5656	5666	0.451481
chr1	5666	5668	0.300987
chr1	5668	5695	0.150494
chr1	5695	5780	0.0
chr1	5780	5801	0.150494
chr1	5801	5810	0.300987
chr1	5810	5818	0.451481
chr1	5818	5821	0.300987
chr1	5821	5840	0.451481
chr1	5840	5841	0.601974
chr1	5841	5851	0.451481
chr1	5851	5860	0.300987
chr1	5860	5881	0.150494
chr1	5881	5925	0.0
chr1	5925	5964	0.150494
chr1	5964	6004	0.0
chr1	6004	6011	0.300987
chr1	6011	6037	0.451481
chr1	6037	6045	0.601974
chr1	6045	6049	0.300987
chr1	6049	6051	0.451481
chr1	6051	6062	0.300987
chr1	6062	6084	0.150494
chr1	6084	6087	0.300987
chr1	6087	6090	0.451481
chr1	6090	6094	0.300987
chr1	6094	6101	0.451481
chr1	6101	6102	0.601974
chr1	6102	6115	0.752468
chr1	6115	6124	0.902961
chr1	6124	6126	1.05345
chr1	6126	6127	1.20395
chr1	6127	6130	1.05345
chr1	6130	6131	1.20395
chr1	6131	6135	1.35444
chr1	6135	6140	1.20395
chr1	6140	6142	1.35444
chr1	6142	6150	1.05345
chr1	6150	6154	0.752468
chr1	6154	6164	0.902961
chr1	6164	6165	0.752468
chr1	6165	6167	0.601974
chr1	6167	6170	0.451481
chr1	6170	6172	0.601974
chr1	6172	6181	0.451481
chr1	6181	6193	0.300987
chr1	6193	6205	0.150494
chr1	6205	6211	0.300987
chr1	6211	6244	0.150494
chr1	6244	6245	0.0
chr1	6245	6263	0.150494
chr1	6263	6282	0.300987
chr1	6282	6285	0.451481
chr1	6285	6286	0.300987
chr1	6286	6302	0.451481
chr1	6302	6313	0.300987
chr1	6313	6321	0.451481
chr1	6321	6325	0.300987
chr1	6325	6331	0.150494
chr1	6331	6343	0.300987
chr1	6343	6347	0.451481
chr1	6347	6348	0.752468
chr1	6348	6354	0.902961
chr1	6354	6355	0.752468
chr1	6355	6370	0.902961
chr1	6370	6372	1.35444
chr1	6372	6375	1.20395
chr1	6375	6377	1.35444
chr1	6377	6381	1.65543
chr1	6381	6384	1.50494
chr1	6384	6388	1.65543
chr1	6388	6389	1.35444
chr1	6389	6391	1.20395
chr1	6391	6395	1.05345
chr1	6395	6399	0.902961
chr1	6399	6406	1.05345
chr1	6406	6407	1.20395
chr1	6407	6410	1.35444
chr1	6410	6415	1.05345
chr1	6415	6418	0.752468
chr1	6418	6425	0.601974
chr1	6425	6437	0.451481
chr1	6437	6438	0.300987
chr1	6438	6446	0.451481
chr1	6446	6476	0.150494
chr1	6476	6567	0.0
chr1	6567	6591	0.150494
chr1	6591	6599	0.300987
chr1	6599	6614	0.150494
chr1	6614	6632	0.300987
chr1	6632	6653	0.150494
chr1	6653	6655	0.300987
chr1	6655	6660	0.150494
chr1	6660	6673	0.300987
chr1	6673	6675	0.451481
chr1	6675	6687	0.752468
chr1	6687	6693	0.601974
chr1	6693	6703	0.451481
chr1	6703	6712	0.601974
chr1	6712	6716	0.451481
chr1	6716	6726	0.150494
chr1	6726	6747	0.0
chr1	6747	6785	0.150494
chr1	6785	6886	0.0
chr1	6886	6893	0.150494
chr1	6893	6927	0.300987
chr1	6927	6934	0.150494
chr1	6934	6948	0.0
chr1	6948	6955	0.150494
chr1	6955	6960	0.300987
chr1	6960	6977	0.451481
chr1	6977	6987	0.601974
chr1	6987	6995	0.451481
chr1	6995	7001	0.300987
chr1	7001	7015	0.150494
chr1	7015	7026	0.0
chr1	7026	7055	0.150494
chr1	7055	7059	0.300987
chr1	7059	7065	0.451481
chr1	7065	7093	0.300987
chr1	7093	7100	0.150494
chr1	7100	7186	0.0
chr1	7186	7188	0.150494
chr1	7188	7191	0.300987
chr1	7191	7202	0.451481
chr1	7202	7204	0.601974
chr1	7204	7206	0.752468
chr1	7206	7227	0.601974
chr1	7227	7231	0.451481
chr1	7231	7243	0.300987
chr1	7243	7244	0.150494
chr1	7244	7249	0.0
chr1	7249	7250	0.150494
chr1	7250	7253	0.300987
chr1	7253	7260	0.451481
chr1	7260	7268	0.752468
chr1	7268	7275	0.902961
chr1	7275	7284	1.05345
chr1	7284	7293	0.902961
chr1	7293	7299	0.752468
chr1	7299	7301	0.601974
chr1	7301	7302	0.451481
chr1	7302	7332	0.300987
chr1	7332	7341	0.150494
chr1	7341	7349	0.0
chr1	7349	7369	0.150494
chr1	7369	7371	0.300987
chr1	7371	7384	0.451481
chr1	7384	7403	0.300987
chr1	7403	7410	0.451481
chr1	7410	7411	0.150494
chr1	7411	7444	0.300987
chr1	7444	7448	0.150494
chr1	7448	7452	0.300987
chr1	7452	7461	0.150494
chr1	7461	7477	0.300987
chr1	7477	7480	0.451481
chr1	7480	7481	0.601974
chr1	7481	7484	0.902961
chr1	7484	7487	1.05345
chr1	7487	7491	0.902961
chr1	7491	7500	1.05345
chr1	7500	7503	0.902961
chr1	7503	7516	0.752468
chr1	7516	7520	0.902961
chr1	7520	7522	0.752468
chr1	7522	7523	0.451481
chr1	7523	7525	0.601974
chr1	7525	7532	0.451481
chr1	7532	7543	0.300987
chr1	7543	7549	0.451481
chr1	7549	7551	0.601974
chr1	7551	7554	0.902961
chr1	7554	7570	0.601974
chr1	7570	7580	0.451481
chr1	7580	7583	0.601974
chr1	7583	7586	0.451481
chr1	7586	7591	0.752468
chr1	7591	7612	0.451481
chr1	7612	7614	0.601974
chr1	7614	7620	0.752468
chr1	7620	7627	0.601974
chr1	7627	7638	0.300987
chr1	7638	7653	0.451481
chr1	7653	7655	0.300987
chr1	7655	7662	0.150494
chr1	7662	7665	0.300987
chr1	7665	7675	0.150494
chr1	7675	7690	0.300987
chr1	7690	7702	0.451481
chr1	7702	7712	0.300987
chr1	7712	7713	0.601974
chr1	7713	7716	0.752468
chr1	7716	7731	0.601974
chr1	7731	7750	0.451481
chr1	7750	7754	0.150494
chr1	7754	7773	0.0
chr1	7773	7813	0.150494
chr1	7813	7829	0.0
chr1	7829	7833	0.300987
chr1	7833	7834	0.451481
chr1	7834	7845	0.601974
chr1	7845	7870	0.752468
chr1	7870	7871	0.451481
chr1	7871	7874	0.601974
chr1	7874	7883	0.300987
chr1	7883	7885	0.451481
chr1	7885	7897	0.300987
chr1	7897	7898	0.451481
chr1	7898	7909	0.601974
chr1	7909	7911	0.752468
chr1	7911	7917	0.601974
chr1	7917	7923	0.752468
chr1	7923	7936	0.601974
chr1	7936	7939	0.451481
chr1	7939	7943	0.300987
chr1	7943	7950	0.451481
chr1	7950	7956	0.300987
chr1	7956	7984	0.150494
chr1	7984	7992	0.0
chr1	7992	7993	0.150494
chr1	7993	8033	0.451481
chr1	8033	8034	0.300987
chr1	8034	8041	0.0
chr1	8041	8044	0.150494
chr1	8044	8054	0.300987
chr1	8054	8073	0.451481
chr1	8073	8079	0.601974
chr1	8079	8081	0.752468
chr1	8081	8083	0.601974
chr1	8083	8094	0.451481
chr1	8094	8096	0.300987
chr1	8096	8107	0.451481
chr1	8107	8112	0.601974
chr1	8112	8119	0.451481
chr1	8119	8124	0.300987
chr1	8124	8128	0.451481
chr1	8128	8136	0.902961
chr1	8136	8139	0.752468
chr1	8139	8148	0.902961
chr1	8148	8164	0.752468
chr1	8164	8168	0.601974
chr1	8168	8174	0.150494
chr1	8174	8177	0.300987
chr1	8177	8198	0.150494
chr1	8198	8206	0.300987
chr1	8206	8238	0.150494
chr1	8238	8350	0.0
chr1	8350	8371	0.150494
chr1	8371	8387	0.300987
chr1	8387	8410	0.451481
chr1	8410	8428	0.300987
chr1	8428	8447	0.0
chr1	8447	8448	0.150494
chr1	8448	8456	0.300987
chr1	8456	8487	0.451481
chr1	8487	8488	0.300987
chr1	8488	8494	0.150494
chr1	8494	8520	0.0
chr1	8520	8529	0.150494
chr1	8529	8531	0.300987
chr1	8531	8556	0.451481
chr1	8556	8557	0.601974
chr1	8557	8561	0.902961
chr1	8561	8571	0.752468
chr1	8571	8582	0.601974
chr1	8582	8588	0.752468
chr1	8588	8596	0.451481
chr1	8596	8598	0.300987
chr1	8598	8614	0.150494
chr1	8614	8619	0.300987
chr1	8619	8622	0.451481
chr1	8622	8655	0.300987
chr1	8655	8659	0.150494
chr1	8659	8691	0.0
chr1	8691	8731	0.150494
chr1	8731	8763	0.0
chr1	8763	8794	0.150494
chr1	8794	8803	0.300987
chr1	8803	8835	0.150494
chr1	8835	8836	0.451481
chr1	8836	8841	0.601974
chr1	8841	8850	0.752468
chr1	8850	8871	0.902961
chr1	8871	8874	1.05345
chr1	8874	8875	1.20395
chr1	8875	8876	1.05345
chr1	8876	8877	0.752468
chr1	8877	8886	0.601974
chr1	8886	8888	0.752468
chr1	8888	8892	0.601974
chr1	8892	8909	0.752468
chr1	8909	8913	0.601974
chr1	8913	8922	0.451481
chr1	8922	8932	0.150494
chr1	8932	8968	0.0
chr1	8968	9001	0.150494
chr1	9001	9007	0.451481
chr1	9007	9014	0.300987
chr1	9014	9041	0.451481
chr1	9041	9055	0.150494
chr1	9055	9057	0.0
chr1	9057	9062	0.150494
chr1	9062	9066	0.451481
chr1	9066	9097	0.601974
chr1	9097	9102	0.451481
chr1	9102	9106	0.150494
chr1	9106	9174	0.0
chr1	9174	9176	0.300987
chr1	9176	9177	0.451481
chr1	9177	9199	0.601974
chr1	9199	9214	0.451481
chr1	9214	9218	0.150494
chr1	9218	9227	0.0
chr1	9227	9253	0.150494
chr1	9253	9259	0.300987
chr1	9259	9264	0.752468
chr1	9264	9270	0.601974
chr1	9270	9272	0.752468
chr1	9272	9273	0.902961
chr1	9273	9274	1.05345
chr1	9274	9276	1.50494
chr1	9276	9279	1.65543
chr1	9279	9287	1.80592
chr1	9287	9292	2.10691
chr1	9292	9300	1.95642
chr1	9300	9303	1.50494
chr1	9303	9308	1.35444
chr1	9308	9310	1.50494
chr1	9310	9311	1.65543
chr1	9311	9312	1.50494
chr1	9312	9313	1.35444
chr1	9313	9315	1.20395
chr1	9315	9316	0.902961
chr1	9316	9319	0.752468
chr1	9319	9323	0.601974
chr1	9323	9324	0.752468
chr1	9324	9327	0.902961
chr1	9327	9328	0.752468
chr1	9328	9348	0.601974
chr1	9348	9350	0.451481
chr1	9350	9354	0.300987
chr1	9354	9363	0.150494
chr1	9363	9387	0.0
chr1	9387	9389	0.150494
chr1	9389	9392	0.300987
chr1	9392	9424	0.451481
chr1	9424	9428	0.601974
chr1	9428	9429	0.451481
chr1	9429	9430	0.601974
chr1	9430	9433	0.451481
chr1	9433	9435	0.300987
chr1	9435	9440	0.451481
chr1	9440	9442	0.752468
chr1	9442	9461	0.601974
chr1	9461	9469	0.902961
chr1	9469	9474	0.752468
chr1	9474	9480	0.601974
chr1	9480	9502	0.300987
chr1	9502	9514	0.0
chr1	9514	9555	0.150494
chr1	9555	9556	0.0
chr1	9556	9594	0.150494
chr1	9594	9624	0.0
chr1	9624	9640	0.150494
chr1	9640	9663	0.300987
chr1	9663	9672	0.150494
chr1	9672	9676	0.300987
chr1	9676	9680	0.451481
chr1	9680	9693	0.300987
chr1	9693	9698	0.451481
chr1	9698	9711	0.300987
chr1	9711	9721	0.150494
chr1	9721	9728	0.0
chr1	9728	9769	0.150494
chr1	9769	9815	0.0
chr1	9815	9830	0.150494
chr1	9830	9832	0.300987
chr1	9832	9855	0.451481
chr1	9855	9868	0.300987
chr1	9868	9870	0.451481
chr1	9870	9873	0.300987
chr1	9873	9890	0.150494
chr1	9890	9896	0.300987
chr1	9896	9909	0.451481
chr1	9909	9919	0.300987
chr1	9919	9927	0.451481
chr1	9927	9931	0.601974
chr1	9931	9937	0.451481
chr1	9937	9941	0.300987
chr1	9941	9942	0.451481
chr1	9942	9951	0.601974
chr1	9951	9955	0.451481
chr1	9955	9957	0.601974
chr1	9957	9971	0.451481
chr1	9971	9981	0.300987
chr1	9981	9993	0.150494
chr1	9993	9995	0.300987
chr1	9995	10007	0.150494
chr1	10007	10014	0.300987
chr1	10014	10027	0.451481
chr1	10027	10034	0.601974
chr1	10034	10045	0.451481
chr1	10045	10047	0.601974
chr1	10047	10053	0.451481
chr1	10053	10067	0.300987
chr1	10067	10083	0.150494
chr1	10083	10149	0.0
chr1	10149	10189	0.150494
chr1	10189	10275	0.0
chr1	10275	10287	0.150494
chr1	10287	10301	0.300987
chr1	10301	10312	0.451481
chr1	10312	10316	0.601974
chr1	10316	10326	0.451481
chr1	10326	10328	0.300987
chr1	10328	10332	0.150494
chr1	10332	10350	0.300987
chr1	10350	10372	0.150494
chr1	10372	10396	0.0
chr1	10396	10414	0.150494
chr1	10414	10418	0.300987
chr1	10418	10419	0.451481
chr1	10419	10440	0.601974
chr1	10440	10452	0.752468
chr1	10452	10455	0.902961
chr1	10455	10459	0.752468
chr1	10459	10460	0.601974
chr1	10460	10477	0.451481
chr1	10477	10481	0.300987
chr1	10481	10486	0.150494
chr1	10486	10582	0.0
chr1	10582	10584	0.150494
chr1	10584	10586	0.300987
chr1	10586	10598	0.451481
chr1	10598	10599	0.752468
chr1	10599	10600	0.902961
chr1	10600	10601	1.05345
chr1	10601	10620	1.20395
chr1	10620	10624	1.05345
chr1	10624	10627	0.902961
chr1	10627	10629	0.752468
chr1	10629	10636	0.601974
chr1	10636	10637	0.300987
chr1	10637	10638	0.752468
chr1	10638	10639	0.902961
chr1	10639	10663	0.601974
chr1	10663	10667	0.451481
chr1	10667	10677	0.300987
chr1	10677	10690	0.0
chr1	10690	10691	0.150494
chr1	10691	10692	0.451481
chr1	10692	10731	0.601974
chr1	10731	10732	0.451481
chr1	10732	10733	0.150494
chr1	10733	10749	0.0
chr1	10749	10756	0.150494
chr1	10756	10757	0.300987
chr1	10757	10763	0.451481
chr1	10763	10789	0.601974
chr1	10789	10796	0.451481
chr1	10796	10797	0.300987
chr1	10797	10803	0.150494
chr1	10803	10813	0.0
chr1	10813	10848	0.150494
chr1	10848	10849	0.451481
chr1	10849	10850	0.601974
chr1	10850	10851	0.902961
chr1	10851	10853	1.20395
chr1	10853	10855	1.50494
chr1	10855	10858	1.65543
chr1	10858	10866	1.80592
chr1	10866	10877	1.95642
chr1	10877	10878	2.10691
chr1	10878	10879	2.2574
chr1	10879	10881	2.4079
chr1	10881	10885	2.55839
chr1	10885	10887	2.2574
chr1	10887	10888	1.95642
chr1	10888	10889	1.80592
chr1	10889	10890	1.35444
chr1	10890	10892	1.20395
chr1	10892	10895	1.05345
chr1	10895	10897	0.902961
chr1	10897	10906	0.752468
chr1	10906	10918	0.601974
chr1	10918	10921	0.150494
chr1	10921	10969	0.0
chr1	10969	10970	0.150494
chr1	10970	11000	0.300987
chr1	11000	11007	0.451481
chr1	11007	11009	0.752468
chr1	11009	11039	0.451481
chr1	11039	11045	0.300987
chr1	11045	11047	0.150494
chr1	11047	11071	0.0
chr1	11071	11098	0.150494
chr1	11098	11110	0.300987
chr1	11110	11117	0.150494
chr1	11117	11137	0.300987
chr1	11137	11140	0.150494
chr1	11140	11145	0.0
chr1	11145	11147	0.150494
chr1	11147	11162	0.300987
chr1	11162	11163	0.451481
chr1	11163	11165	0.300987
chr1	11165	11175	0.451481
chr1	11175	11187	0.601974
chr1	11187	11194	0.451481
chr1	11194	11202	0.601974
chr1	11202	11203	0.451481
chr1	11203	11205	0.601974
chr1	11205	11214	0.451481
chr1	11214	11215	0.601974
chr1	11215	11216	0.451481
chr1	11216	11217	0.300987
chr1	11217	11219	0.451481
chr1	11219	11223	0.601974
chr1	11223	11227	0.752468
chr1	11227	11230	0.902961
chr1	11230	11234	1.05345
chr1	11234	11239	1.20395
chr1	11239	11242	1.35444
chr1	11242	11243	1.20395
chr1	11243	11244	1.35444
chr1	11244	11245	1.50494
chr1	11245	11246	1.35444
chr1	11246	11247	1.50494
chr1	11247	11248	1.65543
chr1	11248	11250	1.80592
chr1	11250	11251	1.65543
chr1	11251	11252	1.95642
chr1	11252	11253	2.10691
chr1	11253	11261	1.95642
chr1	11261	11264	1.80592
chr1	11264	11266	2.10691
chr1	11266	11267	2.4079
chr1	11267	11268	2.70888
chr1	11268	11270	3.00987
chr1	11270	11272	3.31086
chr1	11272	11273	4.36431
chr1	11273	11274	4.51481
chr1	11274	11275	4.81579
chr1	11275	11279	5.26727
chr1	11279	11280	5.41777
chr1	11280	11281	5.56826
chr1	11281	11282	5.41777
chr1	11282	11283	5.56826
chr1	11283	11284	6.17023
chr1	11284	11285	6.32073
chr1	11285	11286	6.9227
chr1	11286	11288	6.77221
chr1	11288	11289	6.62171
chr1	11289	11290	6.47122
chr1	11290	11292	6.77221
chr1	11292	11293	6.9227
chr1	11293	11294	7.07319
chr1	11294	11295	7.52468
chr1	11295	11296	7.97616
chr1	11296	11299	8.12665
chr1	11299	11300	7.97616
chr1	11300	11304	8.12665
chr1	11304	11306	7.82566
chr1	11306	11307	7.67517
chr1	11307	11308	7.52468
chr1	11308	11311	7.07319
chr1	11311	11313	6.01974
chr1	11313	11315	6.17023
chr1	11315	11316	6.32073
chr1	11316	11318	6.47122
chr1	11318	11319	6.32073
chr1	11319	11320	6.47122
chr1	11320	11324	6.32073
chr1	11324	11325	5.71875
chr1	11325	11326	5.86925
chr1	11326	11327	5.26727
chr1	11327	11328	5.11678
chr1	11328	11329	4.96629
chr1	11329	11330	4.81579
chr1	11330	11331	4.51481
chr1	11331	11332	4.36431
chr1	11332	11333	4.21382
chr1	11333	11334	4.06332
chr1	11334	11336	3.61184
chr1	11336	11339	3.16036
chr1	11339	11346	3.61184
chr1	11346	11347	3.46135
chr1	11347	11348	3.31086
chr1	11348	11349	3.46135
chr1	11349	11353	3.61184
chr1	11353	11356	3.46135
chr1	11356	11357	3.16036
chr1	11357	11361	2.70888
chr1	11361	11362	2.4079
chr1	11362	11363	2.55839
chr1	11363	11364	3.00987
chr1	11364	11365	3.16036
chr1	11365	11366	3.31086
chr1	11366	11367	3.46135
chr1	11367	11369	3.16036
chr1	11369	11372	3.61184
chr1	11372	11373	5.11678
chr1	11373	11374	5.26727
chr1	11374	11378	5.41777
chr1	11378	11379	4.96629
chr1	11379	11380	5.56826
chr1	11380	11382	6.01974
chr1	11382	11384	6.17023
chr1	11384	11385	6.32073
chr1	11385	11386	5.71875
chr1	11386	11390	6.17023
chr1	11390	11392	6.32073
chr1	11392	11394	6.47122
chr1	11394	11397	6.62171
chr1	11397	11399	6.47122
chr1	11399	11400	6.77221
chr1	11400	11402	6.62171
chr1	11402	11403	6.77221
chr1	11403	11404	6.01974
chr1	11404	11405	5.41777
chr1	11405	11406	5.71875
chr1	11406	11407	5.86925
chr1	11407	11409	5.56826
chr1	11409	11410	5.71875
chr1	11410	11412	5.41777
chr1	11412	11414	5.11678
chr1	11414	11415	4.81579
chr1	11415	11417	5.11678
chr1	11417	11418	5.56826
chr1	11418	11420	5.86925
chr1	11420	11422	5.11678
chr1	11422	11427	5.26727
chr1	11427	11428	4.81579
chr1	11428	11431	4.6653
chr1	11431	11432	4.36431
chr1	11432	11433	4.21382
chr1	11433	11434	4.06332
chr1	11434	11435	3.91283
chr1	11435	11436	3.76234
chr1	11436	11441	3.91283
chr1	11441	11442	4.06332
chr1	11442	11443	4.36431
chr1	11443	11444	4.51481
chr1	11444	11445	4.96629
chr1	11445	11447	4.81579
chr1	11447	11448	4.6653
chr1	11448	11449	4.36431
chr1	11449	11450	4.6653
chr1	11450	11452	4.96629
chr1	11452	11455	5.71875
chr1	11455	11457	5.41777
chr1	11457	11458	4.96629
chr1	11458	11460	4.81579
chr1	11460	11463	4.6653
chr1	11463	11464	4.51481
chr1	11464	11466	4.81579
chr1	11466	11467	5.26727
chr1	11467	11468	5.41777
chr1	11468	11470	5.56826
chr1	11470	11473	5.71875
chr1	11473	11474	5.86925
chr1	11474	11476	5.26727
chr1	11476	11478	4.96629
chr1	11478	11479	4.6653
chr1	11479	11481	4.51481
chr1	11481	11483	4.6653
chr1	11483	11484	4.21382
chr1	11484	11486	3.46135
chr1	11486	11488	3.61184
chr1	11488	11490	3.00987
chr1	11490	11492	2.85938
chr1	11492	11493	2.55839
chr1	11493	11495	2.10691
chr1	11495	11496	2.2574
chr1	11496	11497	2.70888
chr1	11497	11498	2.85938
chr1	11498	11499	3.16036
chr1	11499	11500	3.31086
chr1	11500	11501	3.46135
chr1	11501	11503	3.61184
chr1	11503	11504	4.06332
chr1	11504	11505	4.21382
chr1	11505	11506	4.51481
chr1	11506	11507	4.6653
chr1	11507	11509	4.36431
chr1	11509	11510	4.81579
chr1	11510	11511	5.26727
chr1	11511	11513	5.86925
chr1	11513	11514	6.01974
chr1	11514	11516	5.86925
chr1	11516	11517	6.01974
chr1	11517	11518	6.62171
chr1	11518	11519	7.07319
chr1	11519	11520	7.67517
chr1	11520	11521	7.82566
chr1	11521	11522	7.97616
chr1	11522	11523	8.12665
chr1	11523	11524	8.72862
chr1	11524	11528	8.57813
chr1	11528	11534	8.72862
chr1	11534	11535	9.93257
chr1	11535	11536	10.0831
chr1	11536	11537	10.5345
chr1	11537	11538	10.3841
chr1	11538	11539	10.986
chr1	11539	11540	11.287
chr1	11540	11542	11.4375
chr1	11542	11543	12.491
chr1	11543	11544	12.9424
chr1	11544	11547	12.0395
chr1	11547	11548	12.19
chr1	11548	11549	12.0395
chr1	11549	11550	12.3405
chr1	11550	11551	11.588
chr1	11551	11552	11.4375
chr1	11552	11553	11.287
chr1	11553	11555	11.4375
chr1	11555	11556	11.1365
chr1	11556	11557	11.4375
chr1	11557	11558	11.7385
chr1	11558	11559	10.986
chr1	11559	11560	10.3841
chr1	11560	11561	10.5345
chr1	11561	11562	10.8355
chr1	11562	11563	10.3841
chr1	11563	11565	10.2336
chr1	11565	11567	9.3306
chr1	11567	11568	9.02961
chr1	11568	11569	8.72862
chr1	11569	11570	8.87912
chr1	11570	11572	9.02961
chr1	11572	11573	8.87912
chr1	11573	11575	8.57813
chr1	11575	11576	8.87912
chr1	11576	11577	9.02961
chr1	11577	11578	9.3306
chr1	11578	11579	9.48109
chr1	11579	11580	8.72862
chr1	11580	11581	8.42764
chr1	11581	11582	8.27714
chr1	11582	11584	7.52468
chr1	11584	11585	7.22369
chr1	11585	11587	6.77221
chr1	11587	11589	6.47122
chr1	11589	11590	6.62171
chr1	11590	11592	6.47122
chr1	11592	11594	6.01974
chr1	11594	11598	5.86925
chr1	11598	11599	5.71875
chr1	11599	11600	5.56826
chr1	11600	11602	4.81579
chr1	11602	11605	4.96629
chr1	11605	11606	4.81579
chr1	11606	11607	4.96629
chr1	11607	11608	4.81579
chr1	11608	11609	4.51481
chr1	11609	11610	4.21382
chr1	11610	11611	4.06332
chr1	11611	11618	3.61184
chr1	11618	11619	3.16036
chr1	11619	11621	2.70888
chr1	11621	11622	2.85938
chr1	11622	11623	3.16036
chr1	11623	11624	2.70888
chr1	11624	11626	2.85938
chr1	11626	11628	3.16036
chr1	11628	11629	3.31086
chr1	11629	11630	3.46135
chr1	11630	11632	3.31086
chr1	11632	11639	3.46135
chr1	11639	11640	3.76234
chr1	11640	11641	3.91283
chr1	11641	11642	4.81579
chr1	11642	11643	5.11678
chr1	11643	11644	4.96629
chr1	11644	11645	4.51481
chr1	11645	11649	4.96629
chr1	11649	11650	5.41777
chr1	11650	11651	5.71875
chr1	11651	11653	5.41777
chr1	11653	11654	5.56826
chr1	11654	11656	5.26727
chr1	11656	11660	5.56826
chr1	11660	11662	5.41777
chr1	11662	11665	5.11678
chr1	11665	11666	4.81579
chr1	11666	11667	4.6653
chr1	11667	11668	3.46135
chr1	11668	11669	3.61184
chr1	11669	11670	3.46135
chr1	11670	11682	2.4079
chr1	11682	11683	2.10691
chr1	11683	11685	1.95642
chr1	11685	11689	1.35444
chr1	11689	11692	1.05345
chr1	11692	11696	0.902961
chr1	11696	11698	0.752468
chr1	11698	11707	0.902961
chr1	11707	11715	0.752468
chr1	11715	11720	0.902961
chr1	11720	11725	0.752468
chr1	11725	11729	0.902961
chr1	11729	11732	0.601974
chr1	11732	11735	0.752468
chr1	11735	11737	0.902961
chr1	11737	11755	0.601974
chr1	11755	11772	0.451481
chr1	11772	11774	0.300987
chr1	11774	11784	0.150494
chr1	11784	11785	0.300987
chr1	11785	11786	0.451481
chr1	11786	11787	0.601974
chr1	11787	11791	0.752468
chr1	11791	11793	0.902961
chr1	11793	11800	1.05345
chr1	11800	11801	1.20395
chr1	11801	11804	1.35444
chr1	11804	11807	1.20395
chr1	11807	11809	1.35444
chr1	11809	11810	1.50494
chr1	11810	11811	1.65543
chr1	11811	11812	2.10691
chr1	11812	11814	2.55839
chr1	11814	11815	3.31086
chr1	11815	11817	3.61184
chr1	11817	11818	3.76234
chr1	11818	11820	5.11678
chr1	11820	11821	5.26727
chr1	11821	11822	5.86925
chr1	11822	11823	6.17023
chr1	11823	11825	6.47122
chr1	11825	11827	6.77221
chr1	11827	11828	6.62171
chr1	11828	11829	7.07319
chr1	11829	11830	7.22369
chr1	11830	11831	7.52468
chr1	11831	11833	7.37418
chr1	11833	11834	7.52468
chr1	11834	11835	7.82566
chr1	11835	11840	8.12665
chr1	11840	11841	8.27714
chr1	11841	11842	8.57813
chr1	11842	11843	8.72862
chr1	11843	11844	9.02961
chr1	11844	11845	9.1801
chr1	11845	11846	9.3306
chr1	11846	11847	9.63158
chr1	11847	11848	11.588
chr1	11848	11851	11.4375
chr1	11851	11853	10.2336
chr1	11853	11854	9.93257
chr1	11854	11855	9.63158
chr1	11855	11856	10.0831
chr1	11856	11857	9.93257
chr1	11857	11858	9.1801
chr1	11858	11859	9.02961
chr1	11859	11861	9.3306
chr1	11861	11862	8.42764
chr1	11862	11863	7.67517
chr1	11863	11864	8.12665
chr1	11864	11865	8.87912
chr1	11865	11866	9.78208
chr1	11866	11868	10.2336
chr1	11868	11870	9.93257
chr1	11870	11871	9.3306
chr1	11871	11872	9.48109
chr1	11872	11873	9.78208
chr1	11873	11875	10.3841
chr1	11875	11876	10.5345
chr1	11876	11880	10.3841
chr1	11880	11881	10.0831
chr1	11881	11883	10.3841
chr1	11883	11885	10.986
chr1	11885	11887	10.8355
chr1	11887	11888	10.5345
chr1	11888	11889	8.57813
chr1	11889	11890	8.72862
chr1	11890	11891	8.87912
chr1	11891	11893	9.02961
chr1	11893	11894	8.87912
chr1	11894	11896	7.07319
chr1	11896	11897	6.9227
chr1	11897	11899	6.77221
chr1	11899	11902	6.47122
chr1	11902	11905	6.01974
chr1	11905	11906	4.96629
chr1	11906	11908	4.6653
chr1	11908	11910	4.81579
chr1	11910	11912	4.96629
chr1	11912	11913	4.51481
chr1	11913	11914	3.46135
chr1	11914	11915	3.61184
chr1	11915	11916	3.76234
chr1	11916	11917	3.46135
chr1	11917	11921	3.16036
chr1	11921	11924	2.85938
chr1	11924	11925	2.10691
chr1	11925	11929	1.95642
chr1	11929	11930	1.80592
chr1	11930	11940	1.50494
chr1	11940	11943	1.35444
chr1	11943	11944	1.05345
chr1	11944	11945	0.902961
chr1	11945	11946	0.752468
chr1	11946	11949	0.601974
chr1	11949	11952	0.451481
chr1	11952	11954	0.300987
chr1	11954	11955	0.451481
chr1	11955	11959	0.300987
chr1	11959	11968	0.150494
chr1	11968	11970	0.300987
chr1	11970	11972	0.451481
chr1	11972	11973	0.752468
chr1	11973	11978	1.20395
chr1	11978	11979	1.35444
chr1	11979	11980	1.50494
chr1	11980	11986	1.65543
chr1	11986	11993	1.80592
chr1	11993	11994	1.95642
chr1	11994	11996	1.80592
chr1	11996	11997	1.65543
chr1	11997	11999	1.50494
chr1	11999	12001	1.20395
chr1	12001	12002	1.35444
chr1	12002	12003	1.50494
chr1	12003	12009	1.80592
chr1	12009	12010	1.65543
chr1	12010	12013	1.35444
chr1	12013	12014	1.20395
chr1	12014	12016	1.05345
chr1	12016	12019	1.50494
chr1	12019	12022	1.35444
chr1	12022	12024	1.50494
chr1	12024	12027	1.35444
chr1	12027	12034	1.20395
chr1	12034	12037	1.05345
chr1	12037	12040	1.20395
chr1	12040	12043	1.05345
chr1	12043	12047	1.20395
chr1	12047	12057	1.35444
chr1	12057	12063	0.902961
chr1	12063	12080	0.752468
chr1	12080	12081	0.601974
chr1	12081	12087	0.300987
chr1	12087	12116	0.150494
chr1	12116	12143	0.0
chr1	12143	12145	0.150494
chr1	12145	12155	0.300987
chr1	12155	12165	0.451481
chr1	12165	12184	0.601974
chr1	12184	12186	0.451481
chr1	12186	12201	0.150494
chr1	12201	12205	0.300987
chr1	12205	12211	0.150494
chr1	12211	12218	0.451481
chr1	12218	12228	0.601974
chr1	12228	12229	0.902961
chr1	12229	12233	1.05345
chr1	12233	12236	1.20395
chr1	12236	12242	1.50494
chr1	12242	12251	1.35444
chr1	12251	12252	1.20395
chr1	12252	12257	1.05345
chr1	12257	12259	0.902961
chr1	12259	12269	0.752468
chr1	12269	12270	0.451481
chr1	12270	12273	0.300987
chr1	12273	12277	0.150494
chr1	12277	12289	0.0
chr1	12289	12311	0.150494
chr1	12311	12372	0.0
chr1	12372	12382	0.150494
chr1	12382	12391	0.300987
chr1	12391	12398	0.451481
chr1	12398	12418	0.601974
chr1	12418	12420	0.752468
chr1	12420	12423	0.902961
chr1	12423	12432	0.752468
chr1	12432	12435	0.601974
chr1	12435	12439	0.752468
chr1	12439	12454	0.601974
chr1	12454	12459	0.451481
chr1	12459	12461	0.300987
chr1	12461	12476	0.150494
chr1	12476	12478	0.0
chr1	12478	12482	0.300987
chr1	12482	12505	0.601974
chr1	12505	12506	0.752468
chr1	12506	12517	0.902961
chr1	12517	12519	1.05345
chr1	12519	12523	0.752468
chr1	12523	12524	0.451481
chr1	12524	12531	0.601974
chr1	12531	12543	0.752468
chr1	12543	12545	0.902961
chr1	12545	12551	0.752468
chr1	12551	12554	0.902961
chr1	12554	12558	1.05345
chr1	12558	12565	0.902961
chr1	12565	12572	0.752468
chr1	12572	12580	0.601974
chr1	12580	12581	0.752468
chr1	12581	12585	0.601974
chr1	12585	12587	0.752468
chr1	12587	12592	0.601974
chr1	12592	12594	0.451481
chr1	12594	12600	0.300987
chr1	12600	12607	0.451481
chr1	12607	12608	0.601974
chr1	12608	12609	1.20395
chr1	12609	12610	1.35444
chr1	12610	12611	1.65543
chr1	12611	12612	1.80592
chr1	12612	12614	2.10691
chr1	12614	12616	2.2574
chr1	12616	12618	2.55839
chr1	12618	12626	3.00987
chr1	12626	12628	4.06332
chr1	12628	12629	4.21382
chr1	12629	12630	4.36431
chr1	12630	12632	4.51481
chr1	12632	12634	4.81579
chr1	12634	12636	5.26727
chr1	12636	12638	5.56826
chr1	12638	12640	6.01974
chr1	12640	12641	6.77221
chr1	12641	12642	6.9227
chr1	12642	12643	7.07319
chr1	12643	12644	7.22369
chr1	12644	12645	7.52468
chr1	12645	12647	7.67517
chr1	12647	12648	8.27714
chr1	12648	12650	7.82566
chr1	12650	12651	7.52468
chr1	12651	12652	7.37418
chr1	12652	12654	7.07319
chr1	12654	12657	6.77221
chr1	12657	12659	6.32073
chr1	12659	12661	6.17023
chr1	12661	12665	6.01974
chr1	12665	12666	6.32073
chr1	12666	12668	5.26727
chr1	12668	12670	5.11678
chr1	12670	12672	5.26727
chr1	12672	12674	5.11678
chr1	12674	12675	5.26727
chr1	12675	12676	5.11678
chr1	12676	12677	5.71875
chr1	12677	12679	5.41777
chr1	12679	12681	5.11678
chr1	12681	12682	4.81579
chr1	12682	12683	4.6653
chr1	12683	12685	5.86925
chr1	12685	12686	5.11678
chr1	12686	12687	5.26727
chr1	12687	12688	5.11678
chr1	12688	12692	4.6653
chr1	12692	12698	5.71875
chr1	12698	12700	5.86925
chr1	12700	12702	4.81579
chr1	12702	12704	4.6653
chr1	12704	12706	4.81579
chr1	12706	12707	4.6653
chr1	12707	12709	4.96629
chr1	12709	12711	5.56826
chr1	12711	12712	5.86925
chr1	12712	12714	6.17023
chr1	12714	12715	6.77221
chr1	12715	12716	6.17023
chr1	12716	12719	5.86925
chr1	12719	12722	6.01974
chr1	12722	12723	6.32073
chr1	12723	12724	5.86925
chr1	12724	12725	5.71875
chr1	12725	12726	6.01974
chr1	12726	12727	6.32073
chr1	12727	12728	6.62171
chr1	12728	12729	7.07319
chr1	12729	12732	7.37418
chr1	12732	12733	7.07319
chr1	12733	12734	7.37418
chr1	12734	12739	7.52468
chr1	12739	12740	7.82566
chr1	12740	12745	7.67517
chr1	12745	12747	6.77221
chr1	12747	12748	6.9227
chr1	12748	12749	7.22369
chr1	12749	12750	7.37418
chr1	12750	12751	6.47122
chr1	12751	12752	6.62171
chr1	12752	12753	7.07319
chr1	12753	12754	6.9227
chr1	12754	12755	7.22369
chr1	12755	12756	7.37418
chr1	12756	12757	7.52468
chr1	12757	12758	7.37418
chr1	12758	12760	7.52468
chr1	12760	12761	6.9227
chr1	12761	12762	7.07319
chr1	12762	12763	7.67517
chr1	12763	12765	7.37418
chr1	12765	12766	7.67517
chr1	12766	12768	7.22369
chr1	12768	12769	6.62171
chr1	12769	12770	6.47122
chr1	12770	12771	6.9227
chr1	12771	12772	7.07319
chr1	12772	12773	7.52468
chr1	12773	12778	7.67517
chr1	12778	12779	8.27714
chr1	12779	12780	8.57813
chr1	12780	12781	9.02961
chr1	12781	12782	9.3306
chr1	12782	12783	9.63158
chr1	12783	12784	10.0831
chr1	12784	12788	9.93257
chr1	12788	12789	9.78208
chr1	12789	12790	10.2336
chr1	12790	12791	10.8355
chr1	12791	12792	10.986
chr1	12792	12793	9.1801
chr1	12793	12795	9.93257
chr1	12795	12796	10.0831
chr1	12796	12797	10.5345
chr1	12797	12798	11.1365
chr1	12798	12801	11.7385
chr1	12801	12802	12.0395
chr1	12802	12804	12.9424
chr1	12804	12805	11.889
chr1	12805	12808	12.19
chr1	12808	12809	12.0395
chr1	12809	12811	11.7385
chr1	12811	12812	10.685
chr1	12812	12813	10.5345
chr1	12813	12815	10.986
chr1	12815	12816	11.1365
chr1	12816	12818	10.5345
chr1	12818	12820	10.2336
chr1	12820	12821	9.78208
chr1	12821	12822	9.63158
chr1	12822	12823	8.72862
chr1	12823	12824	8.87912
chr1	12824	12825	9.1801
chr1	12825	12826	9.3306
chr1	12826	12827	10.2336
chr1	12827	12828	10.0831
chr1	12828	12832	9.1801
chr1	12832	12833	8.87912
chr1	12833	12835	7.97616
chr1	12835	12836	7.67517
chr1	12836	12837	6.62171
chr1	12837	12838	6.47122
chr1	12838	12839	6.01974
chr1	12839	12841	5.86925
chr1	12841	12842	4.96629
chr1	12842	12843	5.26727
chr1	12843	12844	4.96629
chr1	12844	12845	4.6653
chr1	12845	12846	4.81579
chr1	12846	12847	5.86925
chr1	12847	12849	6.62171
chr1	12849	12850	6.9227
chr1	12850	12851	7.07319
chr1	12851	12852	6.9227
chr1	12852	12853	7.07319
chr1	12853	12855	7.22369
chr1	12855	12856	7.82566
chr1	12856	12858	7.67517
chr1	12858	12859	8.27714
chr1	12859	12860	8.72862
chr1	12860	12861	9.48109
chr1	12861	12862	9.3306
chr1	12862	12863	9.48109
chr1	12863	12864	8.57813
chr1	12864	12865	8.72862
chr1	12865	12866	8.57813
chr1	12866	12867	7.97616
chr1	12867	12868	8.42764
chr1	12868	12869	8.12665
chr1	12869	12870	8.27714
chr1	12870	12872	8.12665
chr1	12872	12874	8.27714
chr1	12874	12875	8.12665
chr1	12875	12877	7.97616
chr1	12877	12878	7.37418
chr1	12878	12880	7.52468
chr1	12880	12881	7.67517
chr1	12881	12882	7.97616
chr1	12882	12883	7.82566
chr1	12883	12884	8.27714
chr1	12884	12886	5.41777
chr1	12886	12887	6.32073
chr1	12887	12888	6.62171
chr1	12888	12889	6.47122
chr1	12889	12891	6.32073
chr1	12891	12898	6.47122
chr1	12898	12901	5.86925
chr1	12901	12902	5.71875
chr1	12902	12903	6.01974
chr1	12903	12904	6.17023
chr1	12904	12905	6.32073
chr1	12905	12906	6.62171
chr1	12906	12907	6.9227
chr1	12907	12910	6.47122
chr1	12910	12911	6.62171
chr1	12911	12913	7.07319
chr1	12913	12914	7.22369
chr1	12914	12916	7.52468
chr1	12916	12917	7.37418
chr1	12917	12921	7.22369
chr1	12921	12922	7.52468
chr1	12922	12925	6.9227
chr1	12925	12927	7.07319
chr1	12927	12928	6.47122
chr1	12928	12929	6.32073
chr1	12929	12931	6.47122
chr1	12931	12932	6.77221
[truncated: 1,010 more rows]
