# Supplementary material for: Structural modularity of the XIST ribonucleoprotein complex
Source: Nat Commun. 2020 Dec 2;11:6163. doi: 10.1038/s41467-020-20040-3 (PMC7710737; doi:10.1038/s41467-020-20040-3)
Supplement: Supplementary file 6 — Source Data [file 41467_2020_20040_MOESM6_ESM.zip › sourcedata/fig2efgi/K562_ILF3_2_neg_XIST_1_hsXIST.bedgraph]

chr1	0	45	0.0
chr1	45	55	0.434033
chr1	55	87	0.57871
chr1	87	88	0.434033
chr1	88	93	0.144678
chr1	93	114	0.0
chr1	114	116	0.144678
chr1	116	146	0.57871
chr1	146	152	0.434033
chr1	152	154	0.289355
chr1	154	158	0.144678
chr1	158	211	0.0
chr1	211	215	0.144678
chr1	215	216	0.289355
chr1	216	239	0.434033
chr1	239	242	0.289355
chr1	242	252	0.434033
chr1	252	259	0.289355
chr1	259	260	0.144678
chr1	260	276	0.289355
chr1	276	294	0.144678
chr1	294	302	0.289355
chr1	302	337	0.144678
chr1	337	363	0.0
chr1	363	364	0.144678
chr1	364	368	0.289355
chr1	368	406	0.434033
chr1	406	407	0.289355
chr1	407	409	0.144678
chr1	409	412	0.0
chr1	412	433	0.144678
chr1	433	497	0.0
chr1	497	501	0.144678
chr1	501	530	0.289355
chr1	530	531	0.144678
chr1	531	537	0.289355
chr1	537	574	0.144678
chr1	574	603	0.0
chr1	603	629	0.144678
chr1	629	658	0.0
chr1	658	687	0.144678
chr1	687	740	0.0
chr1	740	763	0.144678
chr1	763	764	0.434033
chr1	764	781	0.289355
chr1	781	785	0.434033
chr1	785	786	0.57871
chr1	786	791	0.868065
chr1	791	797	1.01274
chr1	797	806	1.15742
chr1	806	807	0.868065
chr1	807	809	0.723388
chr1	809	822	0.57871
chr1	822	823	1.01274
chr1	823	824	1.15742
chr1	824	825	1.44678
chr1	825	826	1.59145
chr1	826	827	1.73613
chr1	827	829	1.88081
chr1	829	831	1.73613
chr1	831	834	1.88081
chr1	834	838	1.73613
chr1	838	839	1.88081
chr1	839	842	2.02549
chr1	842	859	2.17016
chr1	859	861	2.02549
chr1	861	863	1.73613
chr1	863	864	1.59145
chr1	864	867	1.15742
chr1	867	872	0.723388
chr1	872	874	0.57871
chr1	874	876	0.434033
chr1	876	881	0.289355
chr1	881	882	0.144678
chr1	882	883	0.0
chr1	883	907	0.144678
chr1	907	910	0.289355
chr1	910	913	0.434033
chr1	913	917	0.57871
chr1	917	926	0.723388
chr1	926	928	0.57871
chr1	928	935	0.723388
chr1	935	938	0.868065
chr1	938	949	1.01274
chr1	949	950	0.868065
chr1	950	951	0.723388
chr1	951	953	0.57871
chr1	953	954	0.723388
chr1	954	956	0.57871
chr1	956	961	0.723388
chr1	961	965	0.868065
chr1	965	969	1.01274
chr1	969	975	1.15742
chr1	975	976	1.3021
chr1	976	978	1.44678
chr1	978	980	1.59145
chr1	980	982	1.44678
chr1	982	983	1.59145
chr1	983	985	2.02549
chr1	985	986	2.31484
chr1	986	987	2.45952
chr1	987	990	2.6042
chr1	990	993	2.74887
chr1	993	994	3.32758
chr1	994	997	3.47226
chr1	997	998	3.32758
chr1	998	1000	3.47226
chr1	1000	1002	3.32758
chr1	1002	1003	3.18291
chr1	1003	1006	3.61694
chr1	1006	1007	3.76162
chr1	1007	1008	4.05097
chr1	1008	1009	4.485
chr1	1009	1010	4.77436
chr1	1010	1012	4.91904
chr1	1012	1013	4.77436
chr1	1013	1016	4.91904
chr1	1016	1019	4.485
chr1	1019	1021	4.34033
chr1	1021	1025	4.485
chr1	1025	1030	3.47226
chr1	1030	1032	3.61694
chr1	1032	1035	3.47226
chr1	1035	1036	2.89355
chr1	1036	1037	2.74887
chr1	1037	1038	2.6042
chr1	1038	1046	2.17016
chr1	1046	1049	1.88081
chr1	1049	1050	1.73613
chr1	1050	1051	1.44678
chr1	1051	1052	1.01274
chr1	1052	1055	0.723388
chr1	1055	1059	0.57871
chr1	1059	1061	0.723388
chr1	1061	1062	0.57871
chr1	1062	1064	0.434033
chr1	1064	1067	0.723388
chr1	1067	1068	0.868065
chr1	1068	1072	1.3021
chr1	1072	1077	1.15742
chr1	1077	1080	1.3021
chr1	1080	1081	1.59145
chr1	1081	1083	1.88081
chr1	1083	1084	2.02549
chr1	1084	1088	2.17016
chr1	1088	1092	2.31484
chr1	1092	1093	2.45952
chr1	1093	1095	2.31484
chr1	1095	1097	2.6042
chr1	1097	1098	2.45952
chr1	1098	1099	2.6042
chr1	1099	1101	2.74887
chr1	1101	1102	3.18291
chr1	1102	1104	3.32758
chr1	1104	1106	3.47226
chr1	1106	1108	3.03823
chr1	1108	1109	3.32758
chr1	1109	1110	3.47226
chr1	1110	1111	3.32758
chr1	1111	1115	3.47226
chr1	1115	1116	3.61694
chr1	1116	1119	3.76162
chr1	1119	1120	3.61694
chr1	1120	1123	3.32758
chr1	1123	1126	2.89355
chr1	1126	1130	2.74887
chr1	1130	1133	2.89355
chr1	1133	1134	3.18291
chr1	1134	1136	3.32758
chr1	1136	1138	3.47226
chr1	1138	1139	3.03823
chr1	1139	1141	2.74887
chr1	1141	1143	2.89355
chr1	1143	1146	2.74887
chr1	1146	1150	2.6042
chr1	1150	1151	2.74887
chr1	1151	1152	2.45952
chr1	1152	1153	2.6042
chr1	1153	1158	2.31484
chr1	1158	1159	2.45952
chr1	1159	1160	2.6042
chr1	1160	1166	2.74887
chr1	1166	1167	3.03823
chr1	1167	1171	3.47226
chr1	1171	1172	3.61694
chr1	1172	1175	3.47226
chr1	1175	1176	3.32758
chr1	1176	1177	3.18291
chr1	1177	1181	2.74887
chr1	1181	1183	2.31484
chr1	1183	1187	2.17016
chr1	1187	1190	2.02549
chr1	1190	1191	2.31484
chr1	1191	1193	2.45952
chr1	1193	1194	2.31484
chr1	1194	1196	2.17016
chr1	1196	1198	2.45952
chr1	1198	1200	2.31484
chr1	1200	1201	2.17016
chr1	1201	1202	2.31484
chr1	1202	1203	2.17016
chr1	1203	1204	2.45952
chr1	1204	1205	2.74887
chr1	1205	1208	3.32758
chr1	1208	1211	2.6042
chr1	1211	1214	2.74887
chr1	1214	1216	2.6042
chr1	1216	1219	2.31484
chr1	1219	1222	2.45952
chr1	1222	1223	2.6042
chr1	1223	1224	2.74887
chr1	1224	1226	2.6042
chr1	1226	1230	2.31484
chr1	1230	1237	2.45952
chr1	1237	1239	2.31484
chr1	1239	1241	2.17016
chr1	1241	1242	2.6042
chr1	1242	1244	2.89355
chr1	1244	1247	2.6042
chr1	1247	1248	2.17016
chr1	1248	1249	2.31484
chr1	1249	1252	1.88081
chr1	1252	1253	2.02549
chr1	1253	1255	2.31484
chr1	1255	1258	2.17016
chr1	1258	1259	2.02549
chr1	1259	1264	2.17016
chr1	1264	1266	2.02549
chr1	1266	1271	1.73613
chr1	1271	1273	1.88081
chr1	1273	1275	2.02549
chr1	1275	1276	2.45952
chr1	1276	1277	2.6042
chr1	1277	1280	2.89355
chr1	1280	1283	2.6042
chr1	1283	1284	2.74887
chr1	1284	1285	2.45952
chr1	1285	1286	2.31484
chr1	1286	1287	2.45952
chr1	1287	1291	2.74887
chr1	1291	1293	2.6042
chr1	1293	1294	2.74887
chr1	1294	1295	3.03823
chr1	1295	1304	2.31484
chr1	1304	1307	2.45952
chr1	1307	1308	2.6042
chr1	1308	1310	2.31484
chr1	1310	1311	2.6042
chr1	1311	1313	2.74887
chr1	1313	1314	3.03823
chr1	1314	1315	2.89355
chr1	1315	1316	3.32758
chr1	1316	1318	3.18291
chr1	1318	1320	2.74887
chr1	1320	1323	2.6042
chr1	1323	1324	3.03823
chr1	1324	1325	3.32758
chr1	1325	1326	3.47226
chr1	1326	1331	3.76162
chr1	1331	1332	3.61694
chr1	1332	1333	4.19565
chr1	1333	1334	4.77436
chr1	1334	1335	4.91904
chr1	1335	1337	5.64242
chr1	1337	1341	5.93178
chr1	1341	1343	6.07646
chr1	1343	1344	6.65517
chr1	1344	1345	6.79984
chr1	1345	1346	6.94452
chr1	1346	1347	7.23388
chr1	1347	1348	7.66791
chr1	1348	1349	7.95726
chr1	1349	1351	8.10194
chr1	1351	1353	7.95726
chr1	1353	1354	8.97001
chr1	1354	1356	8.3913
chr1	1356	1357	8.24662
chr1	1357	1359	8.68065
chr1	1359	1363	8.3913
chr1	1363	1366	8.24662
chr1	1366	1369	7.37855
chr1	1369	1370	7.23388
chr1	1370	1371	6.94452
chr1	1371	1375	6.65517
chr1	1375	1376	5.93178
chr1	1376	1377	5.64242
chr1	1377	1379	4.62968
chr1	1379	1382	3.90629
chr1	1382	1383	3.76162
chr1	1383	1387	3.61694
chr1	1387	1388	3.03823
chr1	1388	1389	2.74887
chr1	1389	1391	2.17016
chr1	1391	1394	1.88081
chr1	1394	1395	1.73613
chr1	1395	1396	1.15742
chr1	1396	1398	0.868065
chr1	1398	1400	0.723388
chr1	1400	1401	0.57871
chr1	1401	1405	0.723388
chr1	1405	1409	0.57871
chr1	1409	1413	0.434033
chr1	1413	1420	0.289355
chr1	1420	1424	0.57871
chr1	1424	1430	0.723388
chr1	1430	1433	0.868065
chr1	1433	1436	0.723388
chr1	1436	1437	0.868065
chr1	1437	1438	1.01274
chr1	1438	1439	1.59145
chr1	1439	1440	2.45952
chr1	1440	1441	2.6042
chr1	1441	1442	2.89355
chr1	1442	1443	3.18291
chr1	1443	1444	3.76162
chr1	1444	1446	3.90629
chr1	1446	1447	4.05097
chr1	1447	1449	4.19565
chr1	1449	1450	4.77436
chr1	1450	1451	5.35307
chr1	1451	1452	6.51049
chr1	1452	1453	7.66791
chr1	1453	1454	7.81259
chr1	1454	1457	7.95726
chr1	1457	1459	7.81259
chr1	1459	1460	7.95726
chr1	1460	1461	8.3913
chr1	1461	1462	8.53597
chr1	1462	1467	8.3913
chr1	1467	1472	8.24662
chr1	1472	1473	8.3913
chr1	1473	1476	8.24662
chr1	1476	1477	8.10194
chr1	1477	1478	7.95726
chr1	1478	1479	8.10194
chr1	1479	1480	8.24662
chr1	1480	1481	7.66791
chr1	1481	1482	7.37855
chr1	1482	1483	6.79984
chr1	1483	1484	6.36581
chr1	1484	1485	5.49775
chr1	1485	1486	4.77436
chr1	1486	1487	4.91904
chr1	1487	1488	4.05097
chr1	1488	1489	3.32758
chr1	1489	1490	2.74887
chr1	1490	1491	2.89355
chr1	1491	1493	3.47226
chr1	1493	1494	3.03823
chr1	1494	1495	2.6042
chr1	1495	1496	2.31484
chr1	1496	1498	2.17016
chr1	1498	1500	2.45952
chr1	1500	1501	2.74887
chr1	1501	1503	2.89355
chr1	1503	1504	2.74887
chr1	1504	1505	2.89355
chr1	1505	1506	3.03823
chr1	1506	1508	3.18291
chr1	1508	1509	3.32758
chr1	1509	1512	3.47226
chr1	1512	1513	3.32758
chr1	1513	1518	3.18291
chr1	1518	1519	3.32758
chr1	1519	1525	3.18291
chr1	1525	1527	3.03823
chr1	1527	1528	3.32758
chr1	1528	1532	3.18291
chr1	1532	1533	2.31484
chr1	1533	1536	2.17016
chr1	1536	1537	1.88081
chr1	1537	1539	2.17016
chr1	1539	1540	2.02549
chr1	1540	1545	1.59145
chr1	1545	1546	1.44678
chr1	1546	1548	1.3021
chr1	1548	1550	1.15742
chr1	1550	1551	1.01274
chr1	1551	1552	0.723388
chr1	1552	1554	0.57871
chr1	1554	1555	1.01274
chr1	1555	1559	1.15742
chr1	1559	1564	1.3021
chr1	1564	1566	1.73613
chr1	1566	1568	1.88081
chr1	1568	1570	2.02549
chr1	1570	1578	1.88081
chr1	1578	1579	2.45952
chr1	1579	1586	2.17016
chr1	1586	1587	2.45952
chr1	1587	1589	2.89355
chr1	1589	1590	3.18291
chr1	1590	1591	3.47226
chr1	1591	1593	3.61694
chr1	1593	1594	4.34033
chr1	1594	1595	4.485
chr1	1595	1596	4.77436
chr1	1596	1597	4.485
chr1	1597	1598	4.34033
chr1	1598	1599	4.485
chr1	1599	1600	4.34033
chr1	1600	1602	4.62968
chr1	1602	1603	4.34033
chr1	1603	1605	4.62968
chr1	1605	1606	4.34033
chr1	1606	1607	4.77436
chr1	1607	1609	4.91904
chr1	1609	1611	5.35307
chr1	1611	1612	5.20839
chr1	1612	1613	5.49775
chr1	1613	1620	5.35307
chr1	1620	1621	5.06371
chr1	1621	1623	4.91904
chr1	1623	1624	4.77436
chr1	1624	1627	4.62968
chr1	1627	1628	4.77436
chr1	1628	1629	4.91904
chr1	1629	1630	5.06371
chr1	1630	1633	4.62968
chr1	1633	1634	4.77436
chr1	1634	1635	5.06371
chr1	1635	1636	5.7871
chr1	1636	1637	6.36581
chr1	1637	1638	6.51049
chr1	1638	1640	6.94452
chr1	1640	1641	7.37855
chr1	1641	1642	7.66791
chr1	1642	1643	7.95726
chr1	1643	1644	8.3913
chr1	1644	1645	8.82533
chr1	1645	1646	9.11469
chr1	1646	1647	9.54872
chr1	1647	1648	9.83807
chr1	1648	1649	10.4168
chr1	1649	1651	10.2721
chr1	1651	1652	9.83807
chr1	1652	1654	9.54872
chr1	1654	1656	9.98275
chr1	1656	1658	9.83807
chr1	1658	1659	9.98275
chr1	1659	1660	10.1274
chr1	1660	1664	10.2721
chr1	1664	1665	10.4168
chr1	1665	1666	10.2721
chr1	1666	1668	10.4168
chr1	1668	1670	9.40404
chr1	1670	1671	9.54872
chr1	1671	1672	9.40404
chr1	1672	1673	9.54872
chr1	1673	1674	9.69339
chr1	1674	1675	9.83807
chr1	1675	1676	9.40404
chr1	1676	1677	7.52323
chr1	1677	1678	7.81259
chr1	1678	1680	7.66791
chr1	1680	1682	7.81259
chr1	1682	1683	7.66791
chr1	1683	1684	7.0892
chr1	1684	1685	7.23388
chr1	1685	1687	6.94452
chr1	1687	1689	6.65517
chr1	1689	1691	5.64242
chr1	1691	1692	5.35307
chr1	1692	1693	5.20839
chr1	1693	1694	5.06371
chr1	1694	1695	5.35307
chr1	1695	1696	5.49775
chr1	1696	1701	5.06371
chr1	1701	1702	5.20839
chr1	1702	1703	5.06371
chr1	1703	1705	4.91904
chr1	1705	1706	4.77436
chr1	1706	1708	4.62968
chr1	1708	1709	4.91904
chr1	1709	1710	4.62968
chr1	1710	1714	4.485
chr1	1714	1715	4.34033
chr1	1715	1716	4.19565
chr1	1716	1718	4.05097
chr1	1718	1720	3.90629
chr1	1720	1721	3.32758
chr1	1721	1722	3.18291
chr1	1722	1723	2.89355
chr1	1723	1724	2.74887
chr1	1724	1725	3.03823
chr1	1725	1726	2.74887
chr1	1726	1727	2.89355
chr1	1727	1728	3.18291
chr1	1728	1729	3.32758
chr1	1729	1730	3.18291
chr1	1730	1733	3.47226
chr1	1733	1734	3.61694
chr1	1734	1738	3.47226
chr1	1738	1741	3.61694
chr1	1741	1744	3.47226
chr1	1744	1746	3.18291
chr1	1746	1747	3.03823
chr1	1747	1748	3.18291
chr1	1748	1749	3.47226
chr1	1749	1750	3.76162
chr1	1750	1751	4.91904
chr1	1751	1753	5.06371
chr1	1753	1757	5.20839
chr1	1757	1759	5.35307
chr1	1759	1760	5.20839
chr1	1760	1763	5.06371
chr1	1763	1764	4.91904
chr1	1764	1765	4.62968
chr1	1765	1768	4.77436
chr1	1768	1769	4.91904
chr1	1769	1773	4.77436
chr1	1773	1775	5.20839
chr1	1775	1778	5.35307
chr1	1778	1780	5.20839
chr1	1780	1781	5.06371
chr1	1781	1785	4.77436
chr1	1785	1787	4.91904
chr1	1787	1789	5.06371
chr1	1789	1790	5.20839
chr1	1790	1791	5.7871
chr1	1791	1793	5.35307
chr1	1793	1794	4.62968
chr1	1794	1795	4.19565
chr1	1795	1796	4.34033
chr1	1796	1797	4.485
chr1	1797	1801	4.62968
chr1	1801	1804	4.77436
chr1	1804	1805	4.91904
chr1	1805	1808	4.77436
chr1	1808	1809	4.62968
chr1	1809	1811	4.34033
chr1	1811	1814	4.19565
chr1	1814	1815	4.05097
chr1	1815	1816	3.90629
chr1	1816	1817	3.03823
chr1	1817	1819	2.74887
chr1	1819	1820	3.18291
chr1	1820	1821	3.03823
chr1	1821	1825	2.89355
chr1	1825	1826	3.03823
chr1	1826	1827	2.89355
chr1	1827	1828	2.74887
chr1	1828	1829	2.89355
chr1	1829	1831	3.03823
chr1	1831	1832	2.6042
chr1	1832	1833	2.89355
chr1	1833	1834	3.03823
chr1	1834	1835	2.89355
chr1	1835	1837	3.03823
chr1	1837	1838	3.18291
chr1	1838	1839	3.03823
chr1	1839	1840	3.18291
chr1	1840	1841	3.61694
chr1	1841	1842	4.485
chr1	1842	1843	5.20839
chr1	1843	1847	5.49775
chr1	1847	1848	5.7871
chr1	1848	1849	5.93178
chr1	1849	1851	6.51049
chr1	1851	1852	6.65517
chr1	1852	1853	6.79984
chr1	1853	1854	6.65517
chr1	1854	1855	6.94452
chr1	1855	1856	7.0892
chr1	1856	1857	7.23388
chr1	1857	1858	7.52323
chr1	1858	1861	7.66791
chr1	1861	1862	7.52323
chr1	1862	1863	7.0892
chr1	1863	1864	6.94452
chr1	1864	1865	7.0892
chr1	1865	1866	7.37855
chr1	1866	1867	7.95726
chr1	1867	1868	8.53597
chr1	1868	1869	9.40404
chr1	1869	1870	9.69339
chr1	1870	1871	11.2848
chr1	1871	1872	12.1529
chr1	1872	1873	11.8636
chr1	1873	1875	12.0082
chr1	1875	1877	11.7189
chr1	1877	1878	12.0082
chr1	1878	1879	11.8636
chr1	1879	1880	12.2976
chr1	1880	1881	12.1529
chr1	1881	1882	12.4423
chr1	1882	1883	12.2976
chr1	1883	1886	10.5615
chr1	1886	1887	10.7061
chr1	1887	1888	10.2721
chr1	1888	1889	10.5615
chr1	1889	1890	10.9955
chr1	1890	1891	10.8508
chr1	1891	1894	10.4168
chr1	1894	1895	10.1274
chr1	1895	1896	9.54872
chr1	1896	1899	9.69339
chr1	1899	1902	9.40404
chr1	1902	1906	9.25936
chr1	1906	1907	9.11469
chr1	1907	1908	8.82533
chr1	1908	1909	9.83807
chr1	1909	1910	9.54872
chr1	1910	1912	8.82533
chr1	1912	1913	8.68065
chr1	1913	1914	7.52323
chr1	1914	1915	7.81259
chr1	1915	1916	7.23388
chr1	1916	1918	7.0892
chr1	1918	1920	7.37855
chr1	1920	1921	7.52323
chr1	1921	1922	6.79984
chr1	1922	1923	6.94452
chr1	1923	1924	7.0892
chr1	1924	1926	6.94452
chr1	1926	1927	7.23388
chr1	1927	1928	7.52323
chr1	1928	1929	7.37855
chr1	1929	1930	7.23388
chr1	1930	1931	7.37855
chr1	1931	1932	7.23388
chr1	1932	1935	6.94452
chr1	1935	1937	7.0892
chr1	1937	1938	6.22113
chr1	1938	1939	6.07646
chr1	1939	1941	5.64242
chr1	1941	1942	5.7871
chr1	1942	1943	5.93178
chr1	1943	1945	6.07646
chr1	1945	1947	6.36581
chr1	1947	1948	6.22113
chr1	1948	1949	6.07646
chr1	1949	1950	4.485
chr1	1950	1951	4.34033
chr1	1951	1955	3.76162
chr1	1955	1957	3.90629
chr1	1957	1960	3.76162
chr1	1960	1961	3.61694
chr1	1961	1962	3.47226
chr1	1962	1963	3.18291
chr1	1963	1964	3.03823
chr1	1964	1965	2.89355
chr1	1965	1966	2.6042
chr1	1966	1967	2.45952
chr1	1967	1968	2.02549
chr1	1968	1970	1.73613
chr1	1970	1971	1.44678
chr1	1971	1973	1.3021
chr1	1973	1974	1.15742
chr1	1974	1975	0.868065
chr1	1975	1979	0.289355
chr1	1979	1984	0.144678
chr1	1984	2047	0.0
chr1	2047	2048	0.144678
chr1	2048	2052	0.434033
chr1	2052	2054	0.57871
chr1	2054	2056	0.723388
chr1	2056	2059	1.3021
chr1	2059	2060	1.44678
chr1	2060	2061	1.73613
chr1	2061	2062	2.17016
chr1	2062	2063	2.6042
chr1	2063	2064	3.76162
chr1	2064	2065	6.65517
chr1	2065	2066	6.94452
chr1	2066	2069	7.0892
chr1	2069	2071	8.10194
chr1	2071	2072	10.2721
chr1	2072	2073	10.7061
chr1	2073	2074	11.1402
chr1	2074	2075	13.1657
chr1	2075	2076	13.455
chr1	2076	2077	14.1784
chr1	2077	2078	14.9018
chr1	2078	2079	15.0465
chr1	2079	2080	16.2039
chr1	2080	2082	16.0592
chr1	2082	2084	16.2039
chr1	2084	2085	16.6379
chr1	2085	2086	16.4932
chr1	2086	2087	16.6379
chr1	2087	2088	16.7826
chr1	2088	2089	16.6379
chr1	2089	2090	16.9273
chr1	2090	2094	16.7826
chr1	2094	2095	17.2166
chr1	2095	2097	17.0719
chr1	2097	2098	16.9273
chr1	2098	2099	16.2039
chr1	2099	2100	16.0592
chr1	2100	2101	15.6252
chr1	2101	2102	15.4805
chr1	2102	2103	15.9145
chr1	2103	2104	15.7699
chr1	2104	2105	15.6252
chr1	2105	2106	14.7571
chr1	2106	2107	14.9018
chr1	2107	2108	15.0465
chr1	2108	2109	13.3103
chr1	2109	2111	13.1657
chr1	2111	2112	13.3103
chr1	2112	2113	10.9955
chr1	2113	2114	10.5615
chr1	2114	2115	10.4168
chr1	2115	2116	9.98275
chr1	2116	2117	8.82533
chr1	2117	2118	8.97001
chr1	2118	2119	8.53597
chr1	2119	2120	6.79984
chr1	2120	2121	6.94452
chr1	2121	2122	7.0892
chr1	2122	2123	6.65517
chr1	2123	2124	7.37855
chr1	2124	2125	9.54872
chr1	2125	2126	9.83807
chr1	2126	2127	10.4168
chr1	2127	2128	10.5615
chr1	2128	2129	10.2721
chr1	2129	2130	10.1274
chr1	2130	2131	10.2721
chr1	2131	2132	10.7061
chr1	2132	2133	10.5615
chr1	2133	2134	10.2721
chr1	2134	2136	10.1274
chr1	2136	2137	10.2721
chr1	2137	2138	10.1274
chr1	2138	2139	10.2721
chr1	2139	2140	10.4168
chr1	2140	2141	9.54872
chr1	2141	2142	9.69339
chr1	2142	2143	9.54872
chr1	2143	2144	9.40404
chr1	2144	2145	9.54872
chr1	2145	2146	8.82533
chr1	2146	2147	8.68065
chr1	2147	2148	8.53597
chr1	2148	2149	8.97001
chr1	2149	2150	8.68065
chr1	2150	2151	8.24662
chr1	2151	2152	8.10194
chr1	2152	2153	8.24662
chr1	2153	2154	7.66791
chr1	2154	2156	7.81259
chr1	2156	2157	7.52323
chr1	2157	2158	7.23388
chr1	2158	2159	7.0892
chr1	2159	2160	6.65517
chr1	2160	2162	6.51049
chr1	2162	2163	6.36581
chr1	2163	2164	6.51049
chr1	2164	2167	5.7871
chr1	2167	2168	4.34033
chr1	2168	2169	3.90629
chr1	2169	2172	2.89355
chr1	2172	2173	3.03823
chr1	2173	2174	3.18291
chr1	2174	2176	3.03823
chr1	2176	2177	2.89355
chr1	2177	2180	3.18291
chr1	2180	2181	2.89355
chr1	2181	2182	3.03823
chr1	2182	2188	2.74887
chr1	2188	2193	2.6042
chr1	2193	2194	2.45952
chr1	2194	2202	2.31484
chr1	2202	2203	2.17016
chr1	2203	2206	2.31484
chr1	2206	2208	2.17016
chr1	2208	2209	2.02549
chr1	2209	2212	1.88081
chr1	2212	2213	1.73613
chr1	2213	2216	1.88081
chr1	2216	2217	1.59145
chr1	2217	2218	1.44678
chr1	2218	2219	1.15742
chr1	2219	2223	1.3021
chr1	2223	2232	1.15742
chr1	2232	2234	1.01274
chr1	2234	2239	0.868065
chr1	2239	2244	1.01274
chr1	2244	2245	0.723388
chr1	2245	2246	0.868065
chr1	2246	2253	1.15742
chr1	2253	2257	1.01274
chr1	2257	2262	0.868065
chr1	2262	2264	0.723388
chr1	2264	2266	0.57871
chr1	2266	2273	0.723388
chr1	2273	2274	0.868065
chr1	2274	2276	1.15742
chr1	2276	2277	1.3021
chr1	2277	2278	1.44678
chr1	2278	2279	2.17016
chr1	2279	2280	2.31484
chr1	2280	2281	2.6042
chr1	2281	2282	2.45952
chr1	2282	2284	2.6042
chr1	2284	2286	2.74887
chr1	2286	2287	2.89355
chr1	2287	2289	3.03823
chr1	2289	2291	2.6042
chr1	2291	2297	2.74887
chr1	2297	2298	2.6042
chr1	2298	2299	3.03823
chr1	2299	2301	3.18291
chr1	2301	2303	3.03823
chr1	2303	2304	3.18291
chr1	2304	2306	3.32758
chr1	2306	2308	3.47226
chr1	2308	2309	3.61694
chr1	2309	2310	3.76162
chr1	2310	2311	3.61694
chr1	2311	2312	3.32758
chr1	2312	2315	3.18291
chr1	2315	2317	3.03823
chr1	2317	2319	2.89355
chr1	2319	2320	3.03823
chr1	2320	2321	2.6042
chr1	2321	2323	2.31484
chr1	2323	2324	2.17016
chr1	2324	2325	2.02549
chr1	2325	2326	1.73613
chr1	2326	2333	1.59145
chr1	2333	2334	1.44678
chr1	2334	2335	1.59145
chr1	2335	2337	1.44678
chr1	2337	2341	1.3021
chr1	2341	2342	1.15742
chr1	2342	2345	0.868065
chr1	2345	2352	1.01274
chr1	2352	2355	0.868065
chr1	2355	2357	1.3021
chr1	2357	2361	1.73613
chr1	2361	2382	1.44678
chr1	2382	2388	1.3021
chr1	2388	2394	1.15742
chr1	2394	2398	1.01274
chr1	2398	2400	0.723388
chr1	2400	2404	0.434033
chr1	2404	2407	0.57871
chr1	2407	2409	0.723388
chr1	2409	2412	0.868065
chr1	2412	2415	1.01274
chr1	2415	2418	0.723388
chr1	2418	2421	0.57871
chr1	2421	2436	0.723388
chr1	2436	2440	0.868065
chr1	2440	2450	1.01274
chr1	2450	2451	0.868065
chr1	2451	2453	0.723388
chr1	2453	2455	0.57871
chr1	2455	2458	0.868065
chr1	2458	2464	1.01274
chr1	2464	2469	0.868065
chr1	2469	2470	1.15742
chr1	2470	2471	1.88081
chr1	2471	2472	2.31484
chr1	2472	2473	2.45952
chr1	2473	2480	2.74887
chr1	2480	2482	2.31484
chr1	2482	2496	2.6042
chr1	2496	2497	2.45952
chr1	2497	2500	2.31484
chr1	2500	2505	2.02549
chr1	2505	2506	1.88081
chr1	2506	2507	1.73613
chr1	2507	2512	1.59145
chr1	2512	2513	0.868065
chr1	2513	2514	1.15742
chr1	2514	2516	0.868065
chr1	2516	2520	0.723388
chr1	2520	2523	0.868065
chr1	2523	2540	0.723388
chr1	2540	2548	0.868065
chr1	2548	2549	0.723388
chr1	2549	2553	0.57871
chr1	2553	2555	0.434033
chr1	2555	2556	0.57871
chr1	2556	2557	0.868065
chr1	2557	2558	0.723388
chr1	2558	2561	0.57871
chr1	2561	2562	1.01274
chr1	2562	2563	1.15742
chr1	2563	2566	1.44678
chr1	2566	2572	1.59145
chr1	2572	2583	1.73613
chr1	2583	2589	1.59145
chr1	2589	2590	1.44678
chr1	2590	2595	1.3021
chr1	2595	2596	1.59145
chr1	2596	2597	3.03823
chr1	2597	2598	3.18291
chr1	2598	2600	3.03823
chr1	2600	2601	3.18291
chr1	2601	2602	3.32758
chr1	2602	2603	3.61694
chr1	2603	2604	3.90629
chr1	2604	2605	3.76162
chr1	2605	2606	3.90629
chr1	2606	2607	3.76162
chr1	2607	2609	4.05097
chr1	2609	2612	3.90629
chr1	2612	2613	4.485
chr1	2613	2614	5.49775
chr1	2614	2615	6.51049
chr1	2615	2616	6.94452
chr1	2616	2617	7.0892
chr1	2617	2618	7.23388
chr1	2618	2625	7.37855
chr1	2625	2626	7.52323
chr1	2626	2627	7.66791
chr1	2627	2629	7.95726
chr1	2629	2633	8.10194
chr1	2633	2635	8.3913
chr1	2635	2637	8.53597
chr1	2637	2639	7.95726
chr1	2639	2640	6.65517
chr1	2640	2644	6.51049
chr1	2644	2645	6.07646
chr1	2645	2648	5.64242
chr1	2648	2649	5.35307
chr1	2649	2652	5.06371
chr1	2652	2655	2.74887
chr1	2655	2656	2.6042
chr1	2656	2659	2.45952
chr1	2659	2660	2.74887
chr1	2660	2661	2.31484
chr1	2661	2662	2.45952
chr1	2662	2663	2.6042
chr1	2663	2665	2.31484
chr1	2665	2666	2.45952
chr1	2666	2667	2.6042
chr1	2667	2668	2.45952
chr1	2668	2671	2.17016
chr1	2671	2677	2.31484
chr1	2677	2678	2.45952
chr1	2678	2679	2.31484
chr1	2679	2680	2.17016
chr1	2680	2683	2.02549
chr1	2683	2686	1.88081
chr1	2686	2687	2.02549
chr1	2687	2688	1.73613
chr1	2688	2690	1.59145
chr1	2690	2696	1.73613
chr1	2696	2697	1.88081
chr1	2697	2699	1.73613
chr1	2699	2701	1.3021
chr1	2701	2702	1.44678
chr1	2702	2704	1.59145
chr1	2704	2705	1.44678
chr1	2705	2709	1.3021
chr1	2709	2715	1.44678
chr1	2715	2720	1.73613
chr1	2720	2725	1.3021
chr1	2725	2730	1.44678
chr1	2730	2733	1.3021
chr1	2733	2741	1.15742
chr1	2741	2742	1.01274
chr1	2742	2743	1.15742
chr1	2743	2745	1.01274
chr1	2745	2750	0.868065
chr1	2750	2752	0.723388
chr1	2752	2756	0.57871
chr1	2756	2758	0.434033
chr1	2758	2768	0.289355
chr1	2768	2774	0.144678
chr1	2774	2776	0.289355
chr1	2776	2777	0.434033
chr1	2777	2780	0.57871
chr1	2780	2782	0.723388
chr1	2782	2802	0.868065
chr1	2802	2803	1.01274
chr1	2803	2811	0.868065
chr1	2811	2815	0.723388
chr1	2815	2820	0.57871
chr1	2820	2825	0.289355
chr1	2825	2836	0.144678
chr1	2836	2909	0.0
chr1	2909	2917	0.144678
chr1	2917	2918	0.434033
chr1	2918	2922	0.57871
chr1	2922	2923	0.723388
chr1	2923	2926	0.868065
chr1	2926	2930	1.01274
chr1	2930	2934	1.15742
chr1	2934	2936	1.3021
chr1	2936	2937	1.44678
chr1	2937	2938	1.59145
chr1	2938	2946	1.73613
chr1	2946	2947	1.59145
chr1	2947	2953	1.3021
chr1	2953	2954	1.15742
chr1	2954	2957	1.3021
chr1	2957	2963	1.15742
chr1	2963	2965	1.01274
chr1	2965	2966	0.868065
chr1	2966	2972	0.57871
chr1	2972	2975	0.723388
chr1	2975	2976	0.57871
chr1	2976	2979	0.723388
chr1	2979	2993	0.57871
chr1	2993	2996	0.434033
chr1	2996	3002	0.289355
chr1	3002	3007	0.434033
chr1	3007	3011	0.868065
chr1	3011	3014	1.01274
chr1	3014	3016	1.15742
chr1	3016	3017	1.01274
chr1	3017	3021	1.15742
chr1	3021	3022	1.3021
chr1	3022	3023	1.44678
chr1	3023	3024	1.59145
chr1	3024	3025	1.88081
chr1	3025	3028	2.02549
chr1	3028	3029	1.88081
chr1	3029	3031	2.02549
chr1	3031	3034	2.31484
chr1	3034	3035	2.45952
chr1	3035	3036	2.74887
chr1	3036	3037	3.32758
chr1	3037	3038	3.61694
chr1	3038	3039	3.76162
chr1	3039	3040	4.19565
chr1	3040	3044	4.62968
chr1	3044	3045	5.06371
chr1	3045	3047	5.20839
chr1	3047	3048	4.91904
chr1	3048	3049	5.20839
chr1	3049	3053	5.06371
chr1	3053	3055	5.20839
chr1	3055	3056	5.35307
chr1	3056	3058	5.20839
chr1	3058	3059	5.35307
chr1	3059	3062	4.91904
chr1	3062	3066	4.77436
chr1	3066	3067	4.62968
chr1	3067	3068	4.34033
chr1	3068	3070	4.19565
chr1	3070	3071	4.05097
chr1	3071	3072	3.76162
chr1	3072	3074	3.47226
chr1	3074	3076	3.61694
chr1	3076	3078	3.47226
chr1	3078	3079	3.03823
chr1	3079	3080	2.74887
chr1	3080	3081	2.6042
chr1	3081	3082	2.45952
chr1	3082	3083	2.74887
chr1	3083	3085	2.45952
chr1	3085	3086	2.6042
chr1	3086	3088	2.45952
chr1	3088	3091	2.6042
chr1	3091	3095	2.89355
chr1	3095	3097	2.74887
chr1	3097	3098	2.89355
chr1	3098	3101	2.74887
chr1	3101	3110	2.6042
chr1	3110	3114	2.74887
chr1	3114	3116	2.6042
chr1	3116	3117	2.45952
chr1	3117	3119	2.17016
chr1	3119	3122	2.02549
chr1	3122	3124	1.73613
chr1	3124	3125	1.3021
chr1	3125	3126	1.01274
chr1	3126	3128	0.868065
chr1	3128	3131	0.723388
chr1	3131	3133	0.57871
chr1	3133	3137	0.434033
chr1	3137	3138	0.57871
chr1	3138	3139	0.723388
chr1	3139	3142	0.57871
chr1	3142	3150	0.723388
chr1	3150	3152	0.57871
chr1	3152	3164	0.723388
chr1	3164	3167	0.868065
chr1	3167	3169	1.01274
chr1	3169	3172	1.3021
chr1	3172	3173	1.15742
chr1	3173	3180	1.01274
chr1	3180	3189	0.868065
chr1	3189	3192	1.01274
chr1	3192	3193	0.868065
chr1	3193	3198	1.01274
chr1	3198	3203	0.868065
chr1	3203	3204	0.723388
chr1	3204	3205	1.01274
chr1	3205	3206	1.15742
chr1	3206	3210	1.3021
chr1	3210	3211	1.15742
chr1	3211	3216	0.868065
chr1	3216	3218	1.01274
chr1	3218	3219	1.44678
chr1	3219	3220	2.02549
chr1	3220	3221	2.31484
chr1	3221	3222	3.18291
chr1	3222	3223	3.32758
chr1	3223	3225	3.47226
chr1	3225	3228	3.76162
chr1	3228	3229	4.05097
chr1	3229	3231	4.19565
chr1	3231	3236	4.485
chr1	3236	3237	4.34033
chr1	3237	3238	4.62968
chr1	3238	3240	4.91904
chr1	3240	3241	4.77436
chr1	3241	3246	4.62968
chr1	3246	3247	4.485
chr1	3247	3248	4.34033
chr1	3248	3249	4.19565
chr1	3249	3254	4.05097
chr1	3254	3255	4.34033
chr1	3255	3259	4.485
chr1	3259	3260	4.62968
chr1	3260	3261	4.485
chr1	3261	3262	4.19565
chr1	3262	3265	1.88081
chr1	3265	3266	2.17016
chr1	3266	3269	2.02549
chr1	3269	3272	2.17016
chr1	3272	3273	1.88081
chr1	3273	3275	2.02549
chr1	3275	3281	1.73613
chr1	3281	3283	1.3021
chr1	3283	3293	1.15742
chr1	3293	3294	1.01274
chr1	3294	3298	0.868065
chr1	3298	3300	0.723388
chr1	3300	3301	0.57871
chr1	3301	3309	0.434033
chr1	3309	3310	0.57871
chr1	3310	3311	0.723388
chr1	3311	3320	0.868065
chr1	3320	3321	1.01274
chr1	3321	3335	1.3021
chr1	3335	3341	1.44678
chr1	3341	3343	1.3021
chr1	3343	3347	1.44678
chr1	3347	3349	1.15742
chr1	3349	3351	1.01274
chr1	3351	3353	1.15742
chr1	3353	3359	1.3021
chr1	3359	3360	1.44678
chr1	3360	3361	1.59145
chr1	3361	3364	1.73613
chr1	3364	3365	1.59145
chr1	3365	3366	1.73613
chr1	3366	3368	1.88081
chr1	3368	3369	2.02549
chr1	3369	3372	2.17016
chr1	3372	3377	2.02549
chr1	3377	3378	1.88081
chr1	3378	3379	2.02549
chr1	3379	3383	2.31484
chr1	3383	3384	2.45952
chr1	3384	3394	2.31484
chr1	3394	3399	2.17016
chr1	3399	3401	2.31484
chr1	3401	3403	2.17016
chr1	3403	3404	1.88081
chr1	3404	3405	1.44678
chr1	3405	3406	2.31484
chr1	3406	3407	2.74887
chr1	3407	3408	3.32758
chr1	3408	3412	3.61694
chr1	3412	3413	4.34033
chr1	3413	3415	4.19565
chr1	3415	3418	4.34033
chr1	3418	3419	4.19565
chr1	3419	3422	4.05097
chr1	3422	3430	3.90629
chr1	3430	3433	3.76162
chr1	3433	3436	3.61694
chr1	3436	3437	3.47226
chr1	3437	3439	3.32758
chr1	3439	3440	3.18291
chr1	3440	3441	3.61694
chr1	3441	3445	3.76162
chr1	3445	3447	3.90629
chr1	3447	3448	3.47226
chr1	3448	3450	3.03823
chr1	3450	3451	2.89355
chr1	3451	3453	2.31484
chr1	3453	3455	2.6042
chr1	3455	3456	1.88081
chr1	3456	3457	2.02549
chr1	3457	3462	1.88081
chr1	3462	3464	2.02549
chr1	3464	3467	2.17016
chr1	3467	3472	1.88081
chr1	3472	3480	2.02549
chr1	3480	3482	1.88081
chr1	3482	3483	1.73613
chr1	3483	3487	1.59145
chr1	3487	3489	1.44678
chr1	3489	3494	1.73613
chr1	3494	3499	1.59145
chr1	3499	3504	1.44678
chr1	3504	3507	1.59145
chr1	3507	3508	1.44678
chr1	3508	3513	1.59145
chr1	3513	3515	1.73613
chr1	3515	3517	2.02549
chr1	3517	3521	2.17016
chr1	3521	3530	1.73613
chr1	3530	3531	1.59145
chr1	3531	3532	1.73613
chr1	3532	3533	1.59145
chr1	3533	3535	1.3021
chr1	3535	3538	1.15742
chr1	3538	3540	1.3021
chr1	3540	3547	1.44678
chr1	3547	3549	1.15742
chr1	3549	3551	0.868065
chr1	3551	3555	0.723388
chr1	3555	3557	0.868065
chr1	3557	3571	0.723388
chr1	3571	3572	0.57871
chr1	3572	3573	0.723388
chr1	3573	3581	0.868065
chr1	3581	3582	1.01274
chr1	3582	3583	0.868065
chr1	3583	3587	0.723388
chr1	3587	3591	0.868065
chr1	3591	3598	1.01274
chr1	3598	3599	0.868065
chr1	3599	3615	0.723388
chr1	3615	3616	0.57871
chr1	3616	3623	0.434033
chr1	3623	3629	0.289355
chr1	3629	3630	0.434033
chr1	3630	3634	0.289355
chr1	3634	3656	0.144678
chr1	3656	3671	0.289355
chr1	3671	3672	0.434033
chr1	3672	3674	0.289355
chr1	3674	3675	0.57871
chr1	3675	3694	0.723388
chr1	3694	3699	0.868065
chr1	3699	3700	0.723388
chr1	3700	3706	0.868065
chr1	3706	3707	1.15742
chr1	3707	3714	1.3021
chr1	3714	3717	1.15742
chr1	3717	3718	0.868065
chr1	3718	3724	0.723388
chr1	3724	3730	0.868065
chr1	3730	3731	0.723388
chr1	3731	3734	0.868065
chr1	3734	3737	1.01274
chr1	3737	3740	0.868065
chr1	3740	3742	1.01274
chr1	3742	3750	0.868065
chr1	3750	3755	0.723388
chr1	3755	3760	0.868065
chr1	3760	3763	0.723388
chr1	3763	3764	1.01274
chr1	3764	3768	0.868065
chr1	3768	3773	1.01274
chr1	3773	3775	0.868065
chr1	3775	3777	1.01274
chr1	3777	3783	0.868065
chr1	3783	3786	1.01274
chr1	3786	3788	1.15742
chr1	3788	3790	1.01274
chr1	3790	3791	1.15742
chr1	3791	3792	1.3021
chr1	3792	3796	1.15742
chr1	3796	3805	1.01274
chr1	3805	3809	0.868065
chr1	3809	3810	1.15742
chr1	3810	3811	1.3021
chr1	3811	3813	1.15742
chr1	3813	3814	1.3021
chr1	3814	3818	1.59145
chr1	3818	3824	1.44678
chr1	3824	3825	1.3021
chr1	3825	3829	1.15742
chr1	3829	3834	1.01274
chr1	3834	3846	0.868065
chr1	3846	3850	1.01274
chr1	3850	3852	0.868065
chr1	3852	3854	0.723388
chr1	3854	3857	0.57871
chr1	3857	3864	0.434033
chr1	3864	3875	0.57871
chr1	3875	3881	0.723388
chr1	3881	3885	0.57871
chr1	3885	3895	0.723388
chr1	3895	3899	0.57871
chr1	3899	3900	0.434033
chr1	3900	3903	0.289355
chr1	3903	3904	0.434033
chr1	3904	3907	0.57871
chr1	3907	3911	0.868065
chr1	3911	3914	1.01274
chr1	3914	3915	1.3021
chr1	3915	3916	1.15742
chr1	3916	3918	1.3021
chr1	3918	3924	1.59145
chr1	3924	3925	1.73613
chr1	3925	3927	1.88081
chr1	3927	3928	2.02549
chr1	3928	3932	1.88081
chr1	3932	3942	2.02549
chr1	3942	3945	2.17016
chr1	3945	3946	2.02549
chr1	3946	3948	1.88081
chr1	3948	3950	1.73613
chr1	3950	3952	1.3021
chr1	3952	3954	1.44678
chr1	3954	3956	1.3021
chr1	3956	3960	1.15742
chr1	3960	3970	0.868065
chr1	3970	3974	1.01274
chr1	3974	3982	1.15742
chr1	3982	3985	1.01274
chr1	3985	3986	1.15742
chr1	3986	3990	0.868065
chr1	3990	3993	1.01274
chr1	3993	3995	1.15742
chr1	3995	4005	1.3021
chr1	4005	4006	1.44678
chr1	4006	4011	1.59145
chr1	4011	4013	1.73613
chr1	4013	4014	1.59145
chr1	4014	4016	1.44678
chr1	4016	4025	1.15742
chr1	4025	4027	1.3021
chr1	4027	4028	1.15742
chr1	4028	4035	1.01274
chr1	4035	4036	0.723388
chr1	4036	4040	0.57871
chr1	4040	4043	0.434033
chr1	4043	4049	0.57871
chr1	4049	4053	0.289355
chr1	4053	4054	0.434033
chr1	4054	4055	0.289355
chr1	4055	4057	0.434033
chr1	4057	4073	0.57871
chr1	4073	4080	0.723388
chr1	4080	4081	0.868065
chr1	4081	4082	1.15742
chr1	4082	4084	1.3021
chr1	4084	4085	1.44678
chr1	4085	4095	1.59145
chr1	4095	4096	1.73613
chr1	4096	4099	1.44678
chr1	4099	4102	1.3021
chr1	4102	4104	1.15742
chr1	4104	4106	1.44678
chr1	4106	4110	1.3021
chr1	4110	4111	1.15742
chr1	4111	4117	1.01274
chr1	4117	4119	0.868065
chr1	4119	4121	1.3021
chr1	4121	4125	1.15742
chr1	4125	4127	1.01274
chr1	4127	4129	0.868065
chr1	4129	4130	1.01274
chr1	4130	4136	1.15742
chr1	4136	4140	1.01274
chr1	4140	4147	1.15742
chr1	4147	4150	1.01274
chr1	4150	4158	1.15742
chr1	4158	4161	1.01274
chr1	4161	4162	0.868065
chr1	4162	4163	0.57871
chr1	4163	4164	0.434033
chr1	4164	4165	0.57871
chr1	4165	4171	0.723388
chr1	4171	4179	0.57871
chr1	4179	4183	0.723388
chr1	4183	4193	0.57871
chr1	4193	4201	0.434033
chr1	4201	4203	0.57871
chr1	4203	4205	0.723388
chr1	4205	4208	0.57871
chr1	4208	4209	0.434033
chr1	4209	4222	0.57871
chr1	4222	4231	0.434033
chr1	4231	4240	0.57871
chr1	4240	4246	0.434033
chr1	4246	4251	0.289355
chr1	4251	4252	0.144678
chr1	4252	4253	0.289355
chr1	4253	4255	0.57871
chr1	4255	4257	0.723388
chr1	4257	4266	0.868065
chr1	4266	4274	1.01274
chr1	4274	4283	0.868065
chr1	4283	4286	1.01274
chr1	4286	4288	1.15742
chr1	4288	4291	1.01274
chr1	4291	4292	1.15742
chr1	4292	4295	1.3021
chr1	4295	4299	1.73613
chr1	4299	4309	1.59145
chr1	4309	4312	1.44678
chr1	4312	4314	1.3021
chr1	4314	4316	1.59145
chr1	4316	4318	1.73613
chr1	4318	4319	1.59145
chr1	4319	4330	1.73613
chr1	4330	4331	1.59145
chr1	4331	4335	1.44678
chr1	4335	4337	1.3021
chr1	4337	4338	0.868065
chr1	4338	4339	0.723388
chr1	4339	4348	0.57871
chr1	4348	4351	0.868065
chr1	4351	4354	1.01274
chr1	4354	4357	0.868065
chr1	4357	4359	0.723388
chr1	4359	4362	0.57871
chr1	4362	4364	0.434033
chr1	4364	4380	0.57871
chr1	4380	4385	0.723388
chr1	4385	4387	0.868065
chr1	4387	4391	0.723388
chr1	4391	4394	0.57871
chr1	4394	4404	0.434033
chr1	4404	4405	0.57871
chr1	4405	4423	0.434033
chr1	4423	4424	0.289355
chr1	4424	4429	0.434033
chr1	4429	4433	0.289355
chr1	4433	4438	0.144678
chr1	4438	4457	0.289355
chr1	4457	4458	0.434033
chr1	4458	4467	0.57871
chr1	4467	4474	0.434033
chr1	4474	4475	0.57871
chr1	4475	4476	0.723388
chr1	4476	4481	0.868065
chr1	4481	4482	0.723388
chr1	4482	4501	0.868065
chr1	4501	4506	0.57871
chr1	4506	4509	0.723388
chr1	4509	4511	0.57871
chr1	4511	4517	0.723388
chr1	4517	4518	0.57871
chr1	4518	4519	0.868065
chr1	4519	4521	0.723388
chr1	4521	4523	0.868065
chr1	4523	4524	1.01274
chr1	4524	4527	1.3021
chr1	4527	4528	1.59145
chr1	4528	4529	1.73613
chr1	4529	4541	1.88081
chr1	4541	4542	1.73613
chr1	4542	4549	1.88081
chr1	4549	4554	1.73613
chr1	4554	4555	1.88081
chr1	4555	4556	1.73613
chr1	4556	4559	1.59145
chr1	4559	4560	1.44678
chr1	4560	4561	1.3021
chr1	4561	4562	1.15742
chr1	4562	4563	1.01274
chr1	4563	4564	0.723388
chr1	4564	4565	0.57871
chr1	4565	4567	0.723388
chr1	4567	4568	0.868065
chr1	4568	4570	1.01274
chr1	4570	4575	0.868065
chr1	4575	4584	1.01274
chr1	4584	4587	0.868065
chr1	4587	4589	1.15742
chr1	4589	4590	1.3021
chr1	4590	4591	1.15742
chr1	4591	4592	1.3021
chr1	4592	4593	1.44678
chr1	4593	4594	1.73613
chr1	4594	4595	1.88081
chr1	4595	4599	2.02549
chr1	4599	4600	2.17016
chr1	4600	4604	2.02549
chr1	4604	4605	1.88081
chr1	4605	4608	2.02549
chr1	4608	4609	1.88081
chr1	4609	4611	1.73613
chr1	4611	4618	1.59145
chr1	4618	4619	1.44678
chr1	4619	4622	1.15742
chr1	4622	4627	1.01274
chr1	4627	4629	0.868065
chr1	4629	4632	0.57871
chr1	4632	4633	0.434033
chr1	4633	4636	0.289355
chr1	4636	4641	0.434033
chr1	4641	4644	0.289355
chr1	4644	4661	0.434033
chr1	4661	4667	0.723388
chr1	4667	4669	1.01274
chr1	4669	4671	1.15742
chr1	4671	4672	1.3021
chr1	4672	4673	1.44678
chr1	4673	4674	1.59145
chr1	4674	4680	1.73613
chr1	4680	4682	1.88081
chr1	4682	4687	2.02549
chr1	4687	4692	1.88081
chr1	4692	4693	2.02549
chr1	4693	4696	2.31484
chr1	4696	4697	2.74887
chr1	4697	4704	2.6042
chr1	4704	4707	2.17016
chr1	4707	4710	1.88081
chr1	4710	4712	1.73613
chr1	4712	4713	1.59145
chr1	4713	4717	1.44678
chr1	4717	4718	1.3021
chr1	4718	4719	1.15742
chr1	4719	4722	1.3021
chr1	4722	4725	1.44678
chr1	4725	4730	1.3021
chr1	4730	4734	1.44678
chr1	4734	4736	1.3021
chr1	4736	4739	1.15742
chr1	4739	4744	0.723388
chr1	4744	4758	0.868065
chr1	4758	4759	0.723388
chr1	4759	4762	0.57871
chr1	4762	4763	0.723388
chr1	4763	4764	0.868065
chr1	4764	4773	1.15742
chr1	4773	4774	1.01274
chr1	4774	4779	0.868065
chr1	4779	4794	0.723388
chr1	4794	4804	0.57871
chr1	4804	4806	0.144678
chr1	4806	4808	0.0
chr1	4808	4814	0.144678
chr1	4814	4815	0.289355
chr1	4815	4816	0.434033
chr1	4816	4844	0.57871
chr1	4844	4850	0.723388
chr1	4850	4857	0.57871
chr1	4857	4858	0.434033
chr1	4858	4865	0.144678
chr1	4865	4871	0.289355
chr1	4871	4872	0.57871
chr1	4872	4879	0.723388
chr1	4879	4884	0.868065
chr1	4884	4885	0.723388
chr1	4885	4901	0.868065
chr1	4901	4905	1.01274
chr1	4905	4907	1.3021
chr1	4907	4908	1.15742
chr1	4908	4909	1.3021
chr1	4909	4914	1.44678
chr1	4914	4915	1.15742
chr1	4915	4922	1.01274
chr1	4922	4928	0.868065
chr1	4928	4929	0.723388
chr1	4929	4931	0.57871
chr1	4931	4932	0.723388
chr1	4932	4938	0.868065
chr1	4938	4944	1.01274
chr1	4944	4946	0.868065
chr1	4946	4947	1.01274
chr1	4947	4950	0.868065
chr1	4950	4954	0.57871
chr1	4954	4955	0.868065
chr1	4955	4956	1.01274
chr1	4956	4963	1.15742
chr1	4963	4970	1.3021
chr1	4970	4972	1.59145
chr1	4972	4975	1.44678
chr1	4975	4978	1.3021
chr1	4978	4989	1.15742
chr1	4989	4994	1.01274
chr1	4994	4997	1.15742
chr1	4997	4998	0.868065
chr1	4998	4999	0.723388
chr1	4999	5003	0.57871
chr1	5003	5004	0.434033
chr1	5004	5007	0.289355
chr1	5007	5014	0.144678
chr1	5014	5018	0.434033
chr1	5018	5020	0.57871
chr1	5020	5024	0.723388
chr1	5024	5032	0.868065
chr1	5032	5043	0.723388
chr1	5043	5052	0.57871
chr1	5052	5057	0.723388
chr1	5057	5060	0.57871
chr1	5060	5063	0.434033
chr1	5063	5064	0.289355
chr1	5064	5067	0.434033
chr1	5067	5068	0.289355
chr1	5068	5076	0.434033
chr1	5076	5093	0.57871
chr1	5093	5097	0.434033
chr1	5097	5107	0.57871
chr1	5107	5110	0.434033
chr1	5110	5116	0.289355
chr1	5116	5117	0.144678
chr1	5117	5140	0.289355
chr1	5140	5144	0.144678
chr1	5144	5156	0.289355
chr1	5156	5159	0.434033
chr1	5159	5163	0.289355
chr1	5163	5173	0.434033
chr1	5173	5181	0.57871
chr1	5181	5186	0.723388
chr1	5186	5190	0.57871
chr1	5190	5191	0.723388
chr1	5191	5199	0.868065
chr1	5199	5206	0.723388
chr1	5206	5207	0.57871
chr1	5207	5213	0.434033
chr1	5213	5216	0.289355
chr1	5216	5217	0.434033
chr1	5217	5218	0.868065
chr1	5218	5223	1.15742
chr1	5223	5225	1.01274
chr1	5225	5233	1.15742
chr1	5233	5259	1.01274
chr1	5259	5260	0.723388
chr1	5260	5261	0.289355
chr1	5261	5262	0.144678
chr1	5262	5266	0.289355
chr1	5266	5270	0.434033
chr1	5270	5271	0.723388
chr1	5271	5272	0.868065
chr1	5272	5273	1.15742
chr1	5273	5274	1.3021
chr1	5274	5293	1.59145
chr1	5293	5298	1.73613
chr1	5298	5303	1.88081
chr1	5303	5304	1.73613
chr1	5304	5307	1.88081
chr1	5307	5309	1.73613
chr1	5309	5311	1.59145
chr1	5311	5312	1.44678
chr1	5312	5315	1.01274
chr1	5315	5336	0.723388
chr1	5336	5341	0.57871
chr1	5341	5344	0.434033
chr1	5344	5349	0.289355
chr1	5349	5356	0.144678
chr1	5356	5358	0.289355
chr1	5358	5360	0.434033
chr1	5360	5365	0.57871
chr1	5365	5367	0.723388
chr1	5367	5368	0.868065
chr1	5368	5373	1.01274
chr1	5373	5374	1.3021
chr1	5374	5377	1.44678
chr1	5377	5385	1.59145
chr1	5385	5399	1.44678
chr1	5399	5400	1.3021
chr1	5400	5402	0.868065
chr1	5402	5408	0.57871
chr1	5408	5411	0.434033
chr1	5411	5415	0.289355
chr1	5415	5448	0.0
chr1	5448	5453	0.144678
chr1	5453	5455	0.289355
chr1	5455	5458	0.57871
chr1	5458	5459	0.723388
chr1	5459	5471	0.868065
chr1	5471	5481	1.15742
chr1	5481	5482	1.3021
chr1	5482	5483	1.44678
chr1	5483	5488	1.59145
chr1	5488	5491	1.73613
chr1	5491	5492	1.59145
chr1	5492	5493	1.44678
chr1	5493	5496	1.59145
chr1	5496	5497	1.44678
chr1	5497	5501	1.3021
chr1	5501	5502	1.15742
chr1	5502	5511	1.01274
chr1	5511	5512	0.723388
chr1	5512	5523	0.57871
chr1	5523	5525	0.434033
chr1	5525	5530	0.289355
chr1	5530	5531	0.434033
chr1	5531	5535	0.289355
chr1	5535	5536	0.434033
chr1	5536	5537	0.289355
chr1	5537	5548	0.434033
chr1	5548	5552	0.57871
chr1	5552	5568	0.723388
chr1	5568	5572	0.868065
chr1	5572	5573	0.723388
chr1	5573	5576	0.57871
chr1	5576	5580	0.434033
chr1	5580	5582	0.144678
chr1	5582	5596	0.434033
chr1	5596	5597	0.57871
chr1	5597	5598	0.434033
chr1	5598	5599	0.723388
chr1	5599	5600	0.868065
chr1	5600	5622	1.3021
chr1	5622	5625	1.44678
chr1	5625	5626	1.15742
chr1	5626	5629	1.59145
chr1	5629	5635	1.73613
chr1	5635	5636	1.59145
chr1	5636	5640	1.44678
chr1	5640	5642	1.01274
chr1	5642	5650	0.868065
chr1	5650	5651	1.01274
chr1	5651	5656	1.15742
chr1	5656	5658	1.3021
chr1	5658	5659	1.44678
chr1	5659	5661	1.3021
chr1	5661	5663	1.15742
chr1	5663	5669	1.01274
chr1	5669	5673	1.15742
chr1	5673	5674	0.868065
chr1	5674	5678	1.01274
chr1	5678	5679	1.15742
chr1	5679	5681	1.44678
chr1	5681	5684	1.59145
chr1	5684	5687	1.73613
chr1	5687	5692	1.88081
chr1	5692	5695	1.44678
chr1	5695	5696	1.3021
chr1	5696	5700	1.44678
chr1	5700	5712	1.3021
chr1	5712	5717	1.01274
chr1	5717	5720	0.868065
chr1	5720	5722	1.01274
chr1	5722	5724	0.723388
chr1	5724	5728	0.57871
chr1	5728	5731	0.434033
chr1	5731	5737	0.289355
chr1	5737	5739	0.57871
chr1	5739	5741	0.434033
chr1	5741	5757	0.723388
chr1	5757	5761	0.868065
chr1	5761	5774	0.723388
chr1	5774	5779	0.57871
chr1	5779	5780	0.723388
chr1	5780	5782	0.57871
chr1	5782	5784	0.434033
chr1	5784	5785	0.57871
chr1	5785	5797	0.434033
chr1	5797	5798	0.723388
chr1	5798	5800	0.868065
chr1	5800	5804	0.723388
chr1	5804	5806	0.868065
chr1	5806	5810	1.01274
chr1	5810	5814	1.15742
chr1	5814	5816	1.3021
chr1	5816	5818	1.44678
chr1	5818	5819	1.3021
chr1	5819	5821	1.44678
chr1	5821	5826	1.59145
chr1	5826	5827	1.88081
chr1	5827	5829	2.02549
chr1	5829	5834	2.17016
chr1	5834	5838	2.31484
chr1	5838	5840	2.17016
chr1	5840	5841	1.88081
chr1	5841	5842	2.02549
chr1	5842	5847	2.17016
chr1	5847	5851	2.02549
chr1	5851	5854	2.31484
chr1	5854	5856	2.02549
chr1	5856	5857	1.73613
chr1	5857	5859	1.44678
chr1	5859	5861	1.59145
chr1	5861	5864	1.44678
chr1	5864	5865	1.59145
chr1	5865	5866	1.88081
chr1	5866	5869	2.02549
chr1	5869	5870	2.31484
chr1	5870	5871	2.17016
chr1	5871	5872	2.02549
chr1	5872	5875	2.17016
chr1	5875	5876	1.88081
chr1	5876	5880	1.44678
chr1	5880	5884	1.88081
chr1	5884	5887	2.02549
chr1	5887	5894	2.17016
chr1	5894	5898	2.02549
chr1	5898	5899	2.17016
chr1	5899	5900	2.02549
chr1	5900	5902	2.17016
chr1	5902	5903	2.02549
chr1	5903	5905	1.88081
chr1	5905	5908	2.02549
chr1	5908	5909	1.73613
chr1	5909	5912	1.59145
chr1	5912	5916	1.44678
chr1	5916	5917	1.59145
chr1	5917	5920	1.88081
chr1	5920	5923	1.73613
chr1	5923	5925	1.44678
chr1	5925	5933	1.59145
chr1	5933	5936	1.73613
chr1	5936	5939	1.88081
chr1	5939	5940	2.02549
chr1	5940	5941	2.31484
chr1	5941	5944	2.17016
chr1	5944	5945	2.02549
chr1	5945	5947	2.31484
chr1	5947	5949	2.17016
chr1	5949	5954	2.02549
chr1	5954	5958	2.17016
chr1	5958	5959	2.02549
chr1	5959	5960	1.88081
chr1	5960	5964	1.59145
chr1	5964	5965	1.44678
chr1	5965	5966	2.31484
chr1	5966	5967	2.74887
chr1	5967	5968	2.89355
chr1	5968	5969	2.6042
chr1	5969	5970	2.89355
chr1	5970	5972	3.03823
chr1	5972	5974	3.18291
chr1	5974	5979	3.03823
chr1	5979	5980	2.89355
chr1	5980	5981	2.74887
chr1	5981	5983	2.6042
chr1	5983	5985	2.31484
chr1	5985	5986	2.45952
chr1	5986	5988	2.6042
chr1	5988	5989	2.74887
chr1	5989	5991	2.45952
chr1	5991	5992	2.6042
chr1	5992	6001	2.31484
chr1	6001	6002	2.02549
chr1	6002	6003	2.17016
chr1	6003	6004	2.45952
chr1	6004	6005	3.03823
chr1	6005	6006	3.32758
chr1	6006	6007	3.76162
chr1	6007	6008	4.05097
chr1	6008	6009	3.90629
chr1	6009	6010	3.61694
chr1	6010	6012	3.47226
chr1	6012	6014	3.32758
chr1	6014	6016	3.18291
chr1	6016	6021	3.03823
chr1	6021	6024	3.18291
chr1	6024	6026	3.32758
chr1	6026	6028	3.18291
chr1	6028	6029	3.47226
chr1	6029	6030	3.76162
chr1	6030	6031	3.61694
chr1	6031	6032	3.47226
chr1	6032	6033	3.61694
chr1	6033	6039	3.47226
chr1	6039	6042	3.32758
chr1	6042	6043	2.02549
chr1	6043	6045	1.88081
chr1	6045	6046	1.59145
chr1	6046	6048	1.44678
chr1	6048	6051	1.3021
chr1	6051	6052	1.15742
chr1	6052	6053	1.3021
chr1	6053	6061	1.15742
chr1	6061	6063	1.01274
chr1	6063	6064	0.723388
chr1	6064	6067	0.57871
chr1	6067	6068	0.723388
chr1	6068	6071	0.868065
chr1	6071	6072	0.57871
chr1	6072	6075	0.434033
chr1	6075	6084	0.57871
chr1	6084	6085	0.723388
chr1	6085	6086	0.868065
chr1	6086	6087	1.44678
chr1	6087	6088	1.59145
chr1	6088	6091	1.73613
chr1	6091	6092	1.88081
chr1	6092	6093	2.31484
chr1	6093	6101	2.17016
chr1	6101	6104	2.6042
chr1	6104	6105	2.89355
chr1	6105	6106	3.03823
chr1	6106	6108	3.18291
chr1	6108	6110	3.32758
chr1	6110	6111	3.03823
chr1	6111	6118	2.89355
chr1	6118	6124	2.74887
chr1	6124	6125	2.6042
chr1	6125	6127	2.89355
chr1	6127	6129	3.18291
chr1	6129	6131	2.6042
chr1	6131	6133	3.61694
chr1	6133	6135	3.47226
chr1	6135	6138	3.03823
chr1	6138	6143	2.89355
chr1	6143	6144	2.74887
chr1	6144	6145	2.6042
chr1	6145	6146	2.45952
chr1	6146	6147	2.31484
chr1	6147	6150	2.17016
chr1	6150	6154	2.02549
chr1	6154	6162	1.88081
chr1	6162	6169	1.73613
chr1	6169	6172	1.15742
chr1	6172	6174	0.868065
chr1	6174	6176	0.144678
chr1	6176	6185	0.434033
chr1	6185	6193	0.723388
chr1	6193	6201	0.57871
chr1	6201	6214	0.723388
chr1	6214	6219	0.868065
chr1	6219	6227	0.57871
chr1	6227	6228	0.723388
chr1	6228	6243	0.434033
chr1	6243	6245	0.289355
chr1	6245	6257	0.434033
chr1	6257	6262	0.289355
chr1	6262	6268	0.434033
chr1	6268	6282	0.289355
chr1	6282	6284	0.434033
chr1	6284	6287	0.57871
chr1	6287	6288	1.01274
chr1	6288	6292	0.868065
chr1	6292	6305	1.01274
chr1	6305	6306	0.868065
chr1	6306	6315	1.01274
chr1	6315	6323	1.15742
chr1	6323	6325	1.3021
chr1	6325	6326	1.15742
chr1	6326	6329	1.01274
chr1	6329	6334	0.57871
chr1	6334	6336	0.434033
chr1	6336	6338	0.289355
chr1	6338	6339	0.434033
chr1	6339	6340	0.57871
chr1	6340	6342	0.868065
chr1	6342	6347	1.01274
chr1	6347	6355	1.15742
chr1	6355	6356	1.3021
chr1	6356	6357	1.44678
chr1	6357	6358	1.59145
chr1	6358	6362	1.44678
chr1	6362	6364	1.73613
chr1	6364	6369	1.88081
chr1	6369	6370	2.02549
chr1	6370	6371	2.17016
chr1	6371	6374	2.31484
chr1	6374	6377	2.45952
chr1	6377	6378	2.31484
chr1	6378	6381	2.17016
chr1	6381	6383	2.02549
chr1	6383	6384	1.88081
chr1	6384	6385	3.18291
chr1	6385	6390	3.32758
chr1	6390	6398	3.18291
chr1	6398	6399	3.03823
chr1	6399	6400	2.74887
chr1	6400	6403	2.6042
chr1	6403	6404	2.45952
chr1	6404	6407	2.31484
chr1	6407	6412	2.02549
chr1	6412	6414	1.73613
chr1	6414	6416	1.88081
chr1	6416	6418	1.73613
chr1	6418	6419	1.59145
chr1	6419	6426	1.44678
chr1	6426	6428	0.434033
chr1	6428	6433	0.289355
chr1	6433	6435	0.434033
chr1	6435	6438	0.57871
chr1	6438	6441	0.723388
chr1	6441	6455	0.868065
chr1	6455	6470	0.57871
chr1	6470	6478	0.434033
chr1	6478	6483	0.289355
chr1	6483	6503	0.144678
chr1	6503	6524	0.289355
chr1	6524	6527	0.144678
chr1	6527	6545	0.289355
chr1	6545	6566	0.144678
chr1	6566	6568	0.289355
chr1	6568	6571	0.57871
chr1	6571	6590	0.868065
chr1	6590	6591	1.01274
chr1	6591	6597	1.15742
chr1	6597	6600	1.3021
chr1	6600	6602	1.15742
chr1	6602	6608	1.3021
chr1	6608	6609	1.01274
chr1	6609	6610	1.15742
chr1	6610	6613	1.01274
chr1	6613	6618	0.723388
chr1	6618	6620	0.868065
chr1	6620	6633	1.01274
chr1	6633	6636	0.723388
chr1	6636	6640	0.868065
chr1	6640	6645	0.723388
chr1	6645	6649	0.57871
chr1	6649	6651	0.434033
chr1	6651	6654	0.57871
chr1	6654	6656	0.723388
chr1	6656	6657	0.868065
chr1	6657	6660	1.01274
chr1	6660	6662	1.15742
[truncated: 2,987 more rows]
