# Supplementary material for: Structural modularity of the XIST ribonucleoprotein complex
Source: Nat Commun. 2020 Dec 2;11:6163. doi: 10.1038/s41467-020-20040-3 (PMC7710737; doi:10.1038/s41467-020-20040-3)
Supplement: Supplementary file 6 — Source Data [file 41467_2020_20040_MOESM6_ESM.zip › sourcedata/fig2efgi/K562_UTP18_1_neg_XIST_1_hsXIST.bedgraph]

chr1	0	52	0.0
chr1	52	91	1.06117
chr1	91	116	0.0
chr1	116	156	1.06117
chr1	156	159	0.0
chr1	159	190	1.06117
chr1	190	198	0.0
chr1	198	226	1.06117
chr1	226	260	0.0
chr1	260	276	1.06117
chr1	276	291	2.12235
chr1	291	295	3.18352
chr1	295	296	4.2447
chr1	296	301	5.30587
chr1	301	307	4.2447
chr1	307	316	5.30587
chr1	316	317	6.36705
chr1	317	323	5.30587
chr1	323	325	6.36705
chr1	325	327	7.42822
chr1	327	331	6.36705
chr1	331	337	5.30587
chr1	337	345	4.2447
chr1	345	353	3.18352
chr1	353	357	4.2447
chr1	357	361	3.18352
chr1	361	363	2.12235
chr1	363	389	1.06117
chr1	389	406	0.0
chr1	406	447	1.06117
chr1	447	451	0.0
chr1	451	454	2.12235
chr1	454	476	3.18352
chr1	476	478	2.12235
chr1	478	491	1.06117
chr1	491	498	0.0
chr1	498	519	1.06117
chr1	519	539	2.12235
chr1	539	560	1.06117
chr1	560	608	0.0
chr1	608	649	1.06117
chr1	649	652	0.0
chr1	652	693	1.06117
chr1	693	781	0.0
chr1	781	807	2.12235
chr1	807	822	3.18352
chr1	822	823	1.06117
chr1	823	825	3.18352
chr1	825	830	5.30587
chr1	830	840	6.36705
chr1	840	841	7.42822
chr1	841	847	9.55057
chr1	847	854	8.4894
chr1	854	857	10.6117
chr1	857	863	9.55057
chr1	863	864	8.4894
chr1	864	865	7.42822
chr1	865	868	6.36705
chr1	868	880	5.30587
chr1	880	882	2.12235
chr1	882	894	3.18352
chr1	894	917	2.12235
chr1	917	921	3.18352
chr1	921	933	2.12235
chr1	933	938	1.06117
chr1	938	940	2.12235
chr1	940	957	3.18352
chr1	957	960	2.12235
chr1	960	961	3.18352
chr1	961	970	5.30587
chr1	970	978	6.36705
chr1	978	980	5.30587
chr1	980	991	4.2447
chr1	991	998	5.30587
chr1	998	1001	4.2447
chr1	1001	1003	2.12235
chr1	1003	1010	3.18352
chr1	1010	1032	2.12235
chr1	1032	1043	1.06117
chr1	1043	1075	0.0
chr1	1075	1081	1.06117
chr1	1081	1084	2.12235
chr1	1084	1101	4.2447
chr1	1101	1103	6.36705
chr1	1103	1115	7.42822
chr1	1115	1122	6.36705
chr1	1122	1125	5.30587
chr1	1125	1131	3.18352
chr1	1131	1133	5.30587
chr1	1133	1139	6.36705
chr1	1139	1141	5.30587
chr1	1141	1143	4.2447
chr1	1143	1151	6.36705
chr1	1151	1163	7.42822
chr1	1163	1167	8.4894
chr1	1167	1170	9.55057
chr1	1170	1172	7.42822
chr1	1172	1180	6.36705
chr1	1180	1182	5.30587
chr1	1182	1191	4.2447
chr1	1191	1202	3.18352
chr1	1202	1203	2.12235
chr1	1203	1204	4.2447
chr1	1204	1206	5.30587
chr1	1206	1222	4.2447
chr1	1222	1243	3.18352
chr1	1243	1275	0.0
chr1	1275	1298	1.06117
chr1	1298	1315	2.12235
chr1	1315	1336	1.06117
chr1	1336	1337	0.0
chr1	1337	1339	1.06117
chr1	1339	1348	2.12235
chr1	1348	1353	3.18352
chr1	1353	1376	4.2447
chr1	1376	1378	5.30587
chr1	1378	1379	4.2447
chr1	1379	1389	3.18352
chr1	1389	1394	2.12235
chr1	1394	1416	1.06117
chr1	1416	1423	0.0
chr1	1423	1462	1.06117
chr1	1462	1476	0.0
chr1	1476	1489	1.06117
chr1	1489	1490	2.12235
chr1	1490	1500	4.2447
chr1	1500	1501	5.30587
chr1	1501	1502	6.36705
chr1	1502	1530	5.30587
chr1	1530	1531	4.2447
chr1	1531	1532	2.12235
chr1	1532	1539	1.06117
chr1	1539	1552	0.0
chr1	1552	1568	1.06117
chr1	1568	1569	2.12235
chr1	1569	1577	3.18352
chr1	1577	1578	4.2447
chr1	1578	1591	5.30587
chr1	1591	1609	4.2447
chr1	1609	1616	2.12235
chr1	1616	1634	0.0
chr1	1634	1659	1.06117
chr1	1659	1661	2.12235
chr1	1661	1674	4.2447
chr1	1674	1676	3.18352
chr1	1676	1682	4.2447
chr1	1682	1698	5.30587
chr1	1698	1702	4.2447
chr1	1702	1703	2.12235
chr1	1703	1713	3.18352
chr1	1713	1722	2.12235
chr1	1722	1743	1.06117
chr1	1743	1747	0.0
chr1	1747	1751	1.06117
chr1	1751	1787	2.12235
chr1	1787	1792	1.06117
chr1	1792	1829	0.0
chr1	1829	1847	2.12235
chr1	1847	1866	3.18352
chr1	1866	1869	2.12235
chr1	1869	1872	3.18352
chr1	1872	1879	4.2447
chr1	1879	1887	5.30587
chr1	1887	1895	4.2447
chr1	1895	1910	2.12235
chr1	1910	1918	1.06117
chr1	1918	1939	0.0
chr1	1939	1980	1.06117
chr1	1980	2127	0.0
chr1	2127	2164	1.06117
chr1	2164	2191	0.0
chr1	2191	2232	1.06117
chr1	2232	2273	2.12235
chr1	2273	2290	0.0
chr1	2290	2323	1.06117
chr1	2323	2409	0.0
chr1	2409	2449	1.06117
chr1	2449	2474	0.0
chr1	2474	2513	1.06117
chr1	2513	2514	2.12235
chr1	2514	2515	1.06117
chr1	2515	2553	2.12235
chr1	2553	2556	1.06117
chr1	2556	2613	0.0
chr1	2613	2622	1.06117
chr1	2622	2654	2.12235
chr1	2654	2662	1.06117
chr1	2662	2755	0.0
chr1	2755	2796	1.06117
chr1	2796	2823	0.0
chr1	2823	2864	1.06117
chr1	2864	2871	0.0
chr1	2871	2912	2.12235
chr1	2912	2932	0.0
chr1	2932	2972	1.06117
chr1	2972	3083	0.0
chr1	3083	3122	1.06117
chr1	3122	3163	0.0
chr1	3163	3203	1.06117
chr1	3203	3227	0.0
chr1	3227	3267	1.06117
chr1	3267	3358	0.0
chr1	3358	3398	1.06117
chr1	3398	3453	0.0
chr1	3453	3492	1.06117
chr1	3492	3567	0.0
chr1	3567	3593	1.06117
chr1	3593	3733	0.0
chr1	3733	3774	2.12235
chr1	3774	3904	0.0
chr1	3904	3945	2.12235
chr1	3945	3948	0.0
chr1	3948	3954	1.06117
chr1	3954	3975	2.12235
chr1	3975	3989	3.18352
chr1	3989	3994	2.12235
chr1	3994	3998	1.06117
chr1	3998	4320	0.0
chr1	4320	4361	1.06117
chr1	4361	4381	0.0
chr1	4381	4422	1.06117
chr1	4422	4459	0.0
chr1	4459	4495	1.06117
chr1	4495	4697	0.0
chr1	4697	4736	1.06117
chr1	4736	4824	0.0
chr1	4824	4858	1.06117
chr1	4858	4943	0.0
chr1	4943	4984	1.06117
chr1	4984	5225	0.0
chr1	5225	5227	2.12235
chr1	5227	5233	3.18352
chr1	5233	5265	4.2447
chr1	5265	5268	2.12235
chr1	5268	5273	1.06117
chr1	5273	5480	0.0
chr1	5480	5511	1.06117
chr1	5511	5513	0.0
chr1	5513	5532	1.06117
chr1	5532	5537	0.0
chr1	5537	5578	1.06117
chr1	5578	5597	0.0
chr1	5597	5632	1.06117
chr1	5632	5636	2.12235
chr1	5636	5652	1.06117
chr1	5652	5671	2.12235
chr1	5671	5692	1.06117
chr1	5692	5916	0.0
chr1	5916	5957	1.06117
chr1	5957	6002	0.0
chr1	6002	6032	1.06117
chr1	6032	6067	0.0
chr1	6067	6075	1.06117
chr1	6075	6087	2.12235
chr1	6087	6108	3.18352
chr1	6108	6114	2.12235
chr1	6114	6126	1.06117
chr1	6126	6128	0.0
chr1	6128	6168	1.06117
chr1	6168	6287	0.0
chr1	6287	6327	1.06117
chr1	6327	6338	0.0
chr1	6338	6361	1.06117
chr1	6361	6378	2.12235
chr1	6378	6398	1.06117
chr1	6398	6567	0.0
chr1	6567	6605	1.06117
chr1	6605	6881	0.0
chr1	6881	6922	1.06117
chr1	6922	6967	0.0
chr1	6967	7008	1.06117
chr1	7008	7018	0.0
chr1	7018	7024	1.06117
chr1	7024	7049	2.12235
chr1	7049	7065	1.06117
chr1	7065	7197	0.0
chr1	7197	7238	1.06117
chr1	7238	7268	0.0
chr1	7268	7302	1.06117
chr1	7302	7343	0.0
chr1	7343	7383	1.06117
chr1	7383	7463	0.0
chr1	7463	7495	1.06117
chr1	7495	7551	0.0
chr1	7551	7587	1.06117
chr1	7587	7589	2.12235
chr1	7589	7628	1.06117
chr1	7628	8069	0.0
chr1	8069	8108	1.06117
chr1	8108	8124	0.0
chr1	8124	8127	1.06117
chr1	8127	8128	3.18352
chr1	8128	8129	4.2447
chr1	8129	8140	6.36705
chr1	8140	8162	7.42822
chr1	8162	8168	6.36705
chr1	8168	8176	1.06117
chr1	8176	8258	0.0
chr1	8258	8294	1.06117
chr1	8294	8299	0.0
chr1	8299	8313	1.06117
chr1	8313	8339	2.12235
chr1	8339	8352	1.06117
chr1	8352	8422	0.0
chr1	8422	8446	1.06117
chr1	8446	8447	2.12235
chr1	8447	8483	1.06117
chr1	8483	8485	2.12235
chr1	8485	8513	1.06117
chr1	8513	8524	2.12235
chr1	8524	8550	1.06117
chr1	8550	8583	0.0
chr1	8583	8584	1.06117
chr1	8584	8617	2.12235
chr1	8617	8624	3.18352
chr1	8624	8625	2.12235
chr1	8625	8656	1.06117
chr1	8656	8657	2.12235
chr1	8657	8696	1.06117
chr1	8696	8739	0.0
chr1	8739	8766	1.06117
chr1	8766	8836	0.0
chr1	8836	8840	2.12235
chr1	8840	8841	3.18352
chr1	8841	8848	5.30587
chr1	8848	8849	6.36705
chr1	8849	8852	8.4894
chr1	8852	8857	9.55057
chr1	8857	8858	10.6117
chr1	8858	8875	11.6729
chr1	8875	8877	10.6117
chr1	8877	8880	9.55057
chr1	8880	8882	8.4894
chr1	8882	8884	6.36705
chr1	8884	8885	4.2447
chr1	8885	8891	3.18352
chr1	8891	8897	2.12235
chr1	8897	8898	1.06117
chr1	8898	9002	0.0
chr1	9002	9018	1.06117
chr1	9018	9020	2.12235
chr1	9020	9044	1.06117
chr1	9044	9057	2.12235
chr1	9057	9077	1.06117
chr1	9077	9085	2.12235
chr1	9085	9091	1.06117
chr1	9091	9108	2.12235
chr1	9108	9132	1.06117
chr1	9132	9146	0.0
chr1	9146	9160	1.06117
chr1	9160	9185	2.12235
chr1	9185	9200	1.06117
chr1	9200	9267	0.0
chr1	9267	9275	1.06117
chr1	9275	9307	2.12235
chr1	9307	9308	3.18352
chr1	9308	9312	2.12235
chr1	9312	9348	1.06117
chr1	9348	9387	0.0
chr1	9387	9428	1.06117
chr1	9428	9494	0.0
chr1	9494	9514	1.06117
chr1	9514	9535	2.12235
chr1	9535	9549	1.06117
chr1	9549	9553	2.12235
chr1	9553	9588	1.06117
chr1	9588	9758	0.0
chr1	9758	9793	2.12235
chr1	9793	9811	0.0
chr1	9811	9819	2.12235
chr1	9819	9852	3.18352
chr1	9852	9856	1.06117
chr1	9856	9858	0.0
chr1	9858	9898	1.06117
chr1	9898	9904	0.0
chr1	9904	9929	1.06117
chr1	9929	9930	2.12235
chr1	9930	9935	4.2447
chr1	9935	9945	5.30587
chr1	9945	9953	4.2447
chr1	9953	9955	5.30587
chr1	9955	9960	6.36705
chr1	9960	9964	5.30587
chr1	9964	9973	2.12235
chr1	9973	9987	1.06117
chr1	9987	10138	0.0
chr1	10138	10146	1.06117
chr1	10146	10168	3.18352
chr1	10168	10177	4.2447
chr1	10177	10186	3.18352
chr1	10186	10208	1.06117
chr1	10208	10282	0.0
chr1	10282	10297	1.06117
chr1	10297	10322	2.12235
chr1	10322	10337	1.06117
chr1	10337	10367	0.0
chr1	10367	10407	1.06117
chr1	10407	10419	0.0
chr1	10419	10460	1.06117
chr1	10460	10528	0.0
chr1	10528	10560	1.06117
chr1	10560	10568	2.12235
chr1	10568	10582	1.06117
chr1	10582	10584	2.12235
chr1	10584	10600	3.18352
chr1	10600	10619	2.12235
chr1	10619	10637	0.0
chr1	10637	10658	2.12235
chr1	10658	10677	3.18352
chr1	10677	10691	1.06117
chr1	10691	10693	2.12235
chr1	10693	10696	3.18352
chr1	10696	10701	2.12235
chr1	10701	10727	3.18352
chr1	10727	10732	4.2447
chr1	10732	10734	3.18352
chr1	10734	10741	2.12235
chr1	10741	10756	1.06117
chr1	10756	10768	2.12235
chr1	10768	10797	1.06117
chr1	10797	10898	0.0
chr1	10898	10938	1.06117
chr1	10938	10996	0.0
chr1	10996	11036	1.06117
chr1	11036	11145	0.0
chr1	11145	11186	1.06117
chr1	11186	11266	0.0
chr1	11266	11267	1.06117
chr1	11267	11284	2.12235
chr1	11284	11294	4.2447
chr1	11294	11307	5.30587
chr1	11307	11324	3.18352
chr1	11324	11334	1.06117
chr1	11334	11362	0.0
chr1	11362	11369	1.06117
chr1	11369	11379	2.12235
chr1	11379	11392	3.18352
chr1	11392	11403	4.2447
chr1	11403	11410	3.18352
chr1	11410	11420	2.12235
chr1	11420	11432	1.06117
chr1	11432	11542	0.0
chr1	11542	11563	1.06117
chr1	11563	11582	2.12235
chr1	11582	11602	1.06117
chr1	11602	11612	0.0
chr1	11612	11639	1.06117
chr1	11639	11640	0.0
chr1	11640	11679	1.06117
chr1	11679	11729	0.0
chr1	11729	11768	1.06117
chr1	11768	11812	0.0
chr1	11812	11815	1.06117
chr1	11815	11853	2.12235
chr1	11853	11855	1.06117
chr1	11855	11875	0.0
chr1	11875	11916	1.06117
chr1	11916	11947	0.0
chr1	11947	11957	1.06117
chr1	11957	11988	2.12235
chr1	11988	11997	1.06117
chr1	11997	12043	0.0
chr1	12043	12080	1.06117
chr1	12080	12160	0.0
chr1	12160	12200	1.06117
chr1	12200	12289	0.0
chr1	12289	12315	1.06117
chr1	12315	12325	0.0
chr1	12325	12366	1.06117
chr1	12366	12372	0.0
chr1	12372	12385	1.06117
chr1	12385	12389	2.12235
chr1	12389	12403	3.18352
chr1	12403	12413	4.2447
chr1	12413	12426	3.18352
chr1	12426	12430	2.12235
chr1	12430	12443	1.06117
chr1	12443	12478	0.0
chr1	12478	12519	1.06117
chr1	12519	12522	0.0
chr1	12522	12540	1.06117
chr1	12540	12563	2.12235
chr1	12563	12580	1.06117
chr1	12580	12626	0.0
chr1	12626	12639	2.12235
chr1	12639	12640	3.18352
chr1	12640	12666	4.2447
chr1	12666	12679	2.12235
chr1	12679	12680	1.06117
chr1	12680	12681	2.12235
chr1	12681	12689	1.06117
chr1	12689	12693	2.12235
chr1	12693	12710	3.18352
chr1	12710	12721	4.2447
chr1	12721	12729	3.18352
chr1	12729	12732	2.12235
chr1	12732	12750	1.06117
chr1	12750	12754	0.0
chr1	12754	12761	1.06117
chr1	12761	12771	2.12235
chr1	12771	12783	3.18352
chr1	12783	12793	4.2447
chr1	12793	12801	3.18352
chr1	12801	12811	2.12235
chr1	12811	12813	1.06117
chr1	12813	12822	2.12235
chr1	12822	12826	1.06117
chr1	12826	12846	2.12235
chr1	12846	12857	3.18352
chr1	12857	12859	4.2447
chr1	12859	12860	5.30587
chr1	12860	12866	6.36705
chr1	12866	12881	5.30587
chr1	12881	12886	4.2447
chr1	12886	12890	3.18352
chr1	12890	12898	4.2447
chr1	12898	12899	3.18352
chr1	12899	12900	2.12235
chr1	12900	12901	1.06117
chr1	12901	12928	2.12235
chr1	12928	12941	1.06117
chr1	12941	12945	0.0
chr1	12945	12962	1.06117
chr1	12962	12977	2.12235
chr1	12977	12985	3.18352
chr1	12985	13003	2.12235
chr1	13003	13017	1.06117
chr1	13017	13028	0.0
chr1	13028	13036	1.06117
chr1	13036	13068	2.12235
chr1	13068	13075	1.06117
chr1	13075	13096	0.0
chr1	13096	13098	1.06117
chr1	13098	13127	3.18352
chr1	13127	13138	2.12235
chr1	13138	13165	0.0
chr1	13165	13193	2.12235
chr1	13193	13195	3.18352
chr1	13195	13196	4.2447
chr1	13196	13205	6.36705
chr1	13205	13221	4.2447
chr1	13221	13233	5.30587
chr1	13233	13234	4.2447
chr1	13234	13237	3.18352
chr1	13237	13261	1.06117
chr1	13261	13283	0.0
chr1	13283	13316	1.06117
chr1	13316	13317	0.0
chr1	13317	13326	1.06117
chr1	13326	13357	2.12235
chr1	13357	13366	1.06117
chr1	13366	13376	0.0
chr1	13376	13387	1.06117
chr1	13387	13411	2.12235
chr1	13411	13413	1.06117
chr1	13413	13420	3.18352
chr1	13420	13423	4.2447
chr1	13423	13426	5.30587
chr1	13426	13444	4.2447
chr1	13444	13451	3.18352
chr1	13451	13464	1.06117
chr1	13464	13492	0.0
chr1	13492	13505	1.06117
chr1	13505	13527	2.12235
chr1	13527	13536	1.06117
chr1	13536	13545	0.0
chr1	13545	13573	1.06117
chr1	13573	13584	2.12235
chr1	13584	13613	1.06117
chr1	13613	13626	0.0
chr1	13626	13657	1.06117
chr1	13657	13662	0.0
chr1	13662	13702	1.06117
chr1	13702	13743	0.0
chr1	13743	13762	1.06117
chr1	13762	13784	2.12235
chr1	13784	13803	1.06117
chr1	13803	13837	0.0
chr1	13837	13843	1.06117
chr1	13843	13876	2.12235
chr1	13876	13882	1.06117
chr1	13882	13883	0.0
chr1	13883	13913	1.06117
chr1	13913	14045	0.0
chr1	14045	14084	1.06117
chr1	14084	14292	0.0
chr1	14292	14333	1.06117
chr1	14333	14345	0.0
chr1	14345	14384	1.06117
chr1	14384	14385	2.12235
chr1	14385	14425	1.06117
chr1	14425	14462	0.0
chr1	14462	14500	1.06117
chr1	14500	14534	0.0
chr1	14534	14567	1.06117
chr1	14567	14644	0.0
chr1	14644	14645	1.06117
chr1	14645	14646	2.12235
chr1	14646	14672	3.18352
chr1	14672	14686	2.12235
chr1	14686	14759	0.0
chr1	14759	14799	1.06117
chr1	14799	14959	0.0
chr1	14959	14973	1.06117
chr1	14973	14988	2.12235
chr1	14988	14991	1.06117
chr1	14991	14999	2.12235
chr1	14999	15017	1.06117
chr1	15017	15088	0.0
chr1	15088	15129	1.06117
chr1	15129	15171	0.0
chr1	15171	15188	2.12235
chr1	15188	15190	3.18352
chr1	15190	15211	4.2447
chr1	15211	15228	2.12235
chr1	15228	15231	1.06117
chr1	15231	15262	0.0
chr1	15262	15278	1.06117
chr1	15278	15297	2.12235
chr1	15297	15301	3.18352
chr1	15301	15318	2.12235
chr1	15318	15337	1.06117
chr1	15337	15375	0.0
chr1	15375	15416	1.06117
chr1	15416	16047	0.0
chr1	16047	16087	1.06117
chr1	16087	16133	0.0
chr1	16133	16168	1.06117
chr1	16168	16173	2.12235
chr1	16173	16188	1.06117
chr1	16188	16194	2.12235
chr1	16194	16196	3.18352
chr1	16196	16208	4.2447
chr1	16208	16229	3.18352
chr1	16229	16234	2.12235
chr1	16234	16254	0.0
chr1	16254	16285	1.06117
chr1	16285	16305	2.12235
chr1	16305	16325	3.18352
chr1	16325	16336	2.12235
chr1	16336	16344	1.06117
chr1	16344	16397	0.0
chr1	16397	16413	1.06117
chr1	16413	16436	2.12235
chr1	16436	16451	1.06117
chr1	16451	16557	0.0
chr1	16557	16565	4.2447
chr1	16565	16597	7.42822
chr1	16597	16604	3.18352
chr1	16604	16663	0.0
chr1	16663	16664	1.06117
chr1	16664	16704	2.12235
chr1	16704	16762	0.0
chr1	16762	16780	2.12235
chr1	16780	16799	3.18352
chr1	16799	16816	1.06117
chr1	16816	16821	2.12235
chr1	16821	16842	1.06117
chr1	16842	17029	0.0
chr1	17029	17062	1.06117
chr1	17062	17066	0.0
chr1	17066	17070	1.06117
chr1	17070	17073	2.12235
chr1	17073	17107	3.18352
chr1	17107	17110	2.12235
chr1	17110	17113	1.06117
chr1	17113	17145	0.0
chr1	17145	17185	1.06117
chr1	17185	17650	0.0
chr1	17650	17690	1.06117
chr1	17690	17710	0.0
chr1	17710	17732	1.06117
chr1	17732	17750	2.12235
chr1	17750	17773	1.06117
chr1	17773	17913	0.0
chr1	17913	17932	1.06117
chr1	17932	17953	2.12235
chr1	17953	17973	1.06117
chr1	17973	18030	0.0
chr1	18030	18031	1.06117
chr1	18031	18070	2.12235
chr1	18070	18071	1.06117
chr1	18071	18102	0.0
chr1	18102	18142	1.06117
chr1	18142	18179	0.0
chr1	18179	18183	1.06117
chr1	18183	18184	3.18352
chr1	18184	18185	4.2447
chr1	18185	18220	5.30587
chr1	18220	18221	4.2447
chr1	18221	18224	3.18352
chr1	18224	18226	2.12235
chr1	18226	18252	1.06117
chr1	18252	18260	2.12235
chr1	18260	18277	1.06117
chr1	18277	18293	2.12235
chr1	18293	18306	1.06117
chr1	18306	18353	0.0
chr1	18353	18367	1.06117
chr1	18367	18393	2.12235
chr1	18393	18408	1.06117
chr1	18408	18444	0.0
chr1	18444	18458	1.06117
chr1	18458	18464	2.12235
chr1	18464	18465	3.18352
chr1	18465	18497	2.12235
chr1	18497	18505	1.06117
chr1	18505	18671	0.0
chr1	18671	18675	1.06117
chr1	18675	18709	2.12235
chr1	18709	18716	1.06117
chr1	18716	19076	0.0
chr1	19076	19112	1.06117
chr1	19112	19115	2.12235
chr1	19115	19130	1.06117
chr1	19130	19145	2.12235
chr1	19145	19152	3.18352
chr1	19152	19165	2.12235
chr1	19165	19169	3.18352
chr1	19169	19185	2.12235
chr1	19185	19205	1.06117
chr1	19205	19219	0.0
chr1	19219	19245	1.06117
chr1	19245	19280	0.0
