# Supplementary material for: Structural modularity of the XIST ribonucleoprotein complex
Source: Nat Commun. 2020 Dec 2;11:6163. doi: 10.1038/s41467-020-20040-3 (PMC7710737; doi:10.1038/s41467-020-20040-3)
Supplement: Supplementary file 6 — Source Data [file 41467_2020_20040_MOESM6_ESM.zip › sourcedata/fig2efgi/K562_LIN28B_2_neg_XIST_1_hsXIST.bedgraph]

chr1	0	46	0.0
chr1	46	47	0.335981
chr1	47	67	0.671963
chr1	67	87	0.335981
chr1	87	116	0.0
chr1	116	148	0.335981
chr1	148	197	0.0
chr1	197	200	0.335981
chr1	200	229	0.671963
chr1	229	232	0.335981
chr1	232	261	0.0
chr1	261	294	0.335981
chr1	294	299	0.671963
chr1	299	325	0.335981
chr1	325	335	0.671963
chr1	335	357	0.335981
chr1	357	494	0.0
chr1	494	495	0.335981
chr1	495	496	0.671963
chr1	496	519	1.67991
chr1	519	522	1.34393
chr1	522	523	1.00794
chr1	523	529	0.671963
chr1	529	535	0.335981
chr1	535	695	0.0
chr1	695	704	0.335981
chr1	704	720	0.671963
chr1	720	737	0.335981
chr1	737	740	0.0
chr1	740	741	1.00794
chr1	741	759	1.34393
chr1	759	761	1.00794
chr1	761	769	0.335981
chr1	769	779	0.671963
chr1	779	801	0.335981
chr1	801	802	0.0
chr1	802	822	0.335981
chr1	822	825	0.671963
chr1	825	832	1.00794
chr1	832	833	1.34393
chr1	833	837	1.67991
chr1	837	839	1.34393
chr1	839	840	1.67991
chr1	840	855	2.01589
chr1	855	863	2.35187
chr1	863	865	2.01589
chr1	865	866	1.67991
chr1	866	872	1.34393
chr1	872	879	1.00794
chr1	879	880	1.34393
chr1	880	891	0.671963
chr1	891	899	0.335981
chr1	899	908	0.671963
chr1	908	911	1.00794
chr1	911	912	0.671963
chr1	912	913	1.00794
chr1	913	923	1.34393
chr1	923	935	1.00794
chr1	935	938	1.34393
chr1	938	946	1.67991
chr1	946	947	1.34393
chr1	947	948	1.00794
chr1	948	963	0.671963
chr1	963	976	1.00794
chr1	976	978	0.671963
chr1	978	990	0.335981
chr1	990	993	0.671963
chr1	993	998	1.00794
chr1	998	1009	0.671963
chr1	1009	1012	1.00794
chr1	1012	1013	1.34393
chr1	1013	1018	1.67991
chr1	1018	1024	1.34393
chr1	1024	1038	1.00794
chr1	1038	1051	0.671963
chr1	1051	1052	0.335981
chr1	1052	1074	0.0
chr1	1074	1077	0.335981
chr1	1077	1105	0.671963
chr1	1105	1115	0.335981
chr1	1115	1130	0.0
chr1	1130	1135	0.335981
chr1	1135	1152	0.671963
chr1	1152	1153	1.34393
chr1	1153	1154	1.67991
chr1	1154	1156	1.34393
chr1	1156	1159	1.67991
chr1	1159	1161	2.01589
chr1	1161	1163	2.35187
chr1	1163	1174	2.68785
chr1	1174	1183	2.35187
chr1	1183	1191	2.68785
chr1	1191	1194	1.67991
chr1	1194	1196	2.01589
chr1	1196	1199	1.67991
chr1	1199	1200	1.34393
chr1	1200	1201	1.00794
chr1	1201	1202	1.34393
chr1	1202	1203	1.00794
chr1	1203	1204	1.34393
chr1	1204	1215	2.35187
chr1	1215	1217	2.01589
chr1	1217	1218	2.35187
chr1	1218	1223	2.68785
chr1	1223	1228	2.35187
chr1	1228	1234	2.01589
chr1	1234	1235	1.67991
chr1	1235	1242	1.34393
chr1	1242	1249	1.00794
chr1	1249	1251	0.671963
chr1	1251	1254	1.00794
chr1	1254	1255	1.34393
chr1	1255	1260	1.00794
chr1	1260	1267	1.67991
chr1	1267	1269	1.34393
chr1	1269	1271	1.67991
chr1	1271	1277	2.35187
chr1	1277	1283	2.68785
chr1	1283	1284	3.69579
chr1	1284	1285	4.03178
chr1	1285	1286	5.3757
chr1	1286	1287	7.05561
chr1	1287	1290	6.38365
chr1	1290	1294	6.04766
chr1	1294	1296	6.38365
chr1	1296	1297	7.05561
chr1	1297	1300	7.39159
chr1	1300	1304	8.06355
chr1	1304	1305	7.72757
chr1	1305	1306	7.39159
chr1	1306	1307	6.71963
chr1	1307	1308	6.38365
chr1	1308	1311	6.04766
chr1	1311	1312	5.71168
chr1	1312	1313	4.70374
chr1	1313	1315	5.3757
chr1	1315	1318	6.04766
chr1	1318	1319	5.71168
chr1	1319	1321	5.3757
chr1	1321	1325	5.03972
chr1	1325	1326	4.36776
chr1	1326	1329	4.03178
chr1	1329	1330	4.36776
chr1	1330	1331	4.70374
chr1	1331	1332	5.03972
chr1	1332	1337	5.3757
chr1	1337	1339	5.03972
chr1	1339	1341	4.36776
chr1	1341	1343	4.70374
chr1	1343	1344	3.69579
chr1	1344	1345	4.03178
chr1	1345	1348	3.69579
chr1	1348	1351	4.03178
chr1	1351	1358	3.69579
chr1	1358	1359	2.01589
chr1	1359	1361	1.67991
chr1	1361	1377	1.34393
chr1	1377	1381	1.00794
chr1	1381	1384	0.335981
chr1	1384	1402	0.0
chr1	1402	1425	0.335981
chr1	1425	1438	0.671963
chr1	1438	1444	1.00794
chr1	1444	1452	0.671963
chr1	1452	1461	1.00794
chr1	1461	1463	1.34393
chr1	1463	1464	1.67991
chr1	1464	1472	1.34393
chr1	1472	1478	1.67991
chr1	1478	1482	1.34393
chr1	1482	1493	1.00794
chr1	1493	1501	0.671963
chr1	1501	1503	0.335981
chr1	1503	1509	0.0
chr1	1509	1550	0.335981
chr1	1550	1564	0.0
chr1	1564	1578	0.335981
chr1	1578	1604	1.00794
chr1	1604	1605	0.671963
chr1	1605	1606	0.335981
chr1	1606	1608	0.671963
chr1	1608	1609	1.00794
chr1	1609	1614	1.34393
chr1	1614	1632	1.00794
chr1	1632	1637	0.671963
chr1	1637	1642	1.00794
chr1	1642	1643	1.34393
chr1	1643	1646	1.67991
chr1	1646	1655	1.00794
chr1	1655	1669	1.34393
chr1	1669	1675	1.67991
chr1	1675	1678	1.34393
chr1	1678	1682	1.00794
chr1	1682	1683	0.671963
chr1	1683	1685	0.335981
chr1	1685	1686	0.671963
chr1	1686	1689	1.00794
chr1	1689	1713	0.671963
chr1	1713	1726	0.335981
chr1	1726	1746	0.0
chr1	1746	1759	0.335981
chr1	1759	1764	0.671963
chr1	1764	1787	1.00794
chr1	1787	1788	0.671963
chr1	1788	1789	1.00794
chr1	1789	1798	1.34393
chr1	1798	1802	1.00794
chr1	1802	1818	0.671963
chr1	1818	1819	1.00794
chr1	1819	1827	0.335981
chr1	1827	1830	0.671963
chr1	1830	1846	1.00794
chr1	1846	1853	1.34393
chr1	1853	1865	1.00794
chr1	1865	1867	0.671963
chr1	1867	1871	0.335981
chr1	1871	1881	0.671963
chr1	1881	1887	1.00794
chr1	1887	1895	0.671963
chr1	1895	1913	0.335981
chr1	1913	1918	0.671963
chr1	1918	1947	0.335981
chr1	1947	2274	0.0
chr1	2274	2279	0.671963
chr1	2279	2301	1.34393
chr1	2301	2305	1.00794
chr1	2305	2309	1.34393
chr1	2309	2312	1.00794
chr1	2312	2319	0.671963
chr1	2319	2327	0.335981
chr1	2327	2344	0.671963
chr1	2344	2352	0.335981
chr1	2352	2355	0.0
chr1	2355	2394	0.335981
chr1	2394	2513	0.0
chr1	2513	2514	0.335981
chr1	2514	2523	0.671963
chr1	2523	2550	1.00794
chr1	2550	2555	0.671963
chr1	2555	2563	0.335981
chr1	2563	2616	0.0
chr1	2616	2652	0.335981
chr1	2652	2727	0.0
chr1	2727	2731	0.335981
chr1	2731	2735	0.671963
chr1	2735	2756	1.00794
chr1	2756	2758	1.34393
chr1	2758	2759	2.01589
chr1	2759	2771	1.67991
chr1	2771	2775	1.34393
chr1	2775	2776	1.00794
chr1	2776	2777	1.34393
chr1	2777	2780	1.67991
chr1	2780	2796	2.01589
chr1	2796	2797	1.67991
chr1	2797	2800	1.00794
chr1	2800	2802	0.671963
chr1	2802	2815	0.335981
chr1	2815	3070	0.0
chr1	3070	3083	0.671963
chr1	3083	3103	1.00794
chr1	3103	3105	1.34393
chr1	3105	3110	1.00794
chr1	3110	3111	0.671963
chr1	3111	3122	1.00794
chr1	3122	3125	0.671963
chr1	3125	3133	1.00794
chr1	3133	3137	0.671963
chr1	3137	3148	0.335981
chr1	3148	3162	0.671963
chr1	3162	3165	1.00794
chr1	3165	3183	0.671963
chr1	3183	3201	0.335981
chr1	3201	3220	0.0
chr1	3220	3221	0.335981
chr1	3221	3223	0.671963
chr1	3223	3254	1.00794
chr1	3254	3261	0.335981
chr1	3261	3269	0.0
chr1	3269	3272	0.335981
chr1	3272	3306	0.671963
chr1	3306	3309	1.00794
chr1	3309	3311	0.671963
chr1	3311	3312	1.00794
chr1	3312	3332	0.671963
chr1	3332	3351	0.335981
chr1	3351	3353	0.0
chr1	3353	3379	0.335981
chr1	3379	3381	0.671963
chr1	3381	3386	0.335981
chr1	3386	3405	0.671963
chr1	3405	3416	0.335981
chr1	3416	3439	0.0
chr1	3439	3468	0.335981
chr1	3468	3518	0.0
chr1	3518	3528	0.335981
chr1	3528	3543	0.671963
chr1	3543	3552	0.335981
chr1	3552	3557	0.0
chr1	3557	3575	0.335981
chr1	3575	3594	0.671963
chr1	3594	3597	1.00794
chr1	3597	3600	0.671963
chr1	3600	3615	1.00794
chr1	3615	3627	0.671963
chr1	3627	3634	0.335981
chr1	3634	3673	0.0
chr1	3673	3710	0.335981
chr1	3710	3736	0.0
chr1	3736	3777	0.335981
chr1	3777	3808	0.0
chr1	3808	3810	0.335981
chr1	3810	3815	1.00794
chr1	3815	3841	1.34393
chr1	3841	3844	0.671963
chr1	3844	3848	1.00794
chr1	3848	3850	0.671963
chr1	3850	3880	0.335981
chr1	3880	3955	0.0
chr1	3955	3958	0.335981
chr1	3958	3995	0.671963
chr1	3995	3996	0.335981
chr1	3996	4251	0.0
chr1	4251	4255	0.335981
chr1	4255	4288	0.671963
chr1	4288	4291	0.335981
chr1	4291	4316	0.0
chr1	4316	4345	0.335981
chr1	4345	4346	0.671963
chr1	4346	4353	1.00794
chr1	4353	4369	0.671963
chr1	4369	4417	0.335981
chr1	4417	4502	0.0
chr1	4502	4515	0.335981
chr1	4515	4517	0.0
chr1	4517	4522	0.335981
chr1	4522	4523	0.671963
chr1	4523	4524	1.00794
chr1	4524	4526	1.34393
chr1	4526	4530	1.67991
chr1	4530	4543	2.01589
chr1	4543	4552	1.67991
chr1	4552	4558	1.00794
chr1	4558	4561	0.671963
chr1	4561	4563	0.335981
chr1	4563	4566	0.0
chr1	4566	4588	0.335981
chr1	4588	4597	0.0
chr1	4597	4619	0.335981
chr1	4619	4663	0.0
chr1	4663	4664	0.335981
chr1	4664	4692	0.671963
chr1	4692	4693	0.335981
chr1	4693	4697	0.671963
chr1	4697	4705	1.00794
chr1	4705	4732	0.671963
chr1	4732	4733	1.00794
chr1	4733	4736	0.671963
chr1	4736	4772	0.335981
chr1	4772	4830	0.0
chr1	4830	4831	0.335981
chr1	4831	4866	1.00794
chr1	4866	4869	1.34393
chr1	4869	4878	0.671963
chr1	4878	4885	1.00794
chr1	4885	4896	1.34393
chr1	4896	4900	1.67991
chr1	4900	4904	1.34393
chr1	4904	4905	2.35187
chr1	4905	4906	32.9262
chr1	4906	4908	34.6061
chr1	4908	4909	34.9421
chr1	4909	4910	36.286
chr1	4910	4911	36.9579
chr1	4911	4913	37.2939
chr1	4913	4918	37.6299
chr1	4918	4923	37.9659
chr1	4923	4924	38.6379
chr1	4924	4925	38.9738
chr1	4925	4926	39.3098
chr1	4926	4927	36.622
chr1	4927	4928	32.9262
chr1	4928	4929	32.2542
chr1	4929	4930	31.9182
chr1	4930	4931	28.8944
chr1	4931	4932	26.8785
chr1	4932	4933	26.2065
chr1	4933	4934	26.5425
chr1	4934	4935	25.8706
chr1	4935	4936	24.5266
chr1	4936	4937	23.8547
chr1	4937	4938	22.5107
chr1	4938	4939	20.1589
chr1	4939	4941	19.4869
chr1	4941	4942	18.479
chr1	4942	4943	18.143
chr1	4943	4945	17.135
chr1	4945	4946	14.4472
chr1	4946	4947	8.39953
chr1	4947	4948	7.39159
chr1	4948	4950	6.04766
chr1	4950	4951	5.71168
chr1	4951	4952	5.03972
chr1	4952	4954	4.70374
chr1	4954	4955	4.36776
chr1	4955	4957	4.70374
chr1	4957	4958	4.36776
chr1	4958	4960	4.03178
chr1	4960	4961	3.69579
chr1	4961	4965	3.35981
chr1	4965	4967	2.35187
chr1	4967	4970	1.67991
chr1	4970	4972	2.35187
chr1	4972	4976	2.01589
chr1	4976	4994	1.67991
chr1	4994	4996	2.01589
chr1	4996	5003	1.67991
chr1	5003	5004	1.00794
chr1	5004	5008	0.671963
chr1	5008	5018	0.335981
chr1	5018	5033	1.00794
chr1	5033	5054	0.671963
chr1	5054	5059	0.335981
chr1	5059	5069	0.0
chr1	5069	5070	0.335981
chr1	5070	5100	0.671963
chr1	5100	5103	1.00794
chr1	5103	5107	0.671963
chr1	5107	5130	0.335981
chr1	5130	5138	0.0
chr1	5138	5139	0.335981
chr1	5139	5168	0.671963
chr1	5168	5175	0.335981
chr1	5175	5219	0.0
chr1	5219	5260	0.335981
chr1	5260	5342	0.0
chr1	5342	5382	0.335981
chr1	5382	5473	0.0
chr1	5473	5481	0.335981
chr1	5481	5487	0.671963
chr1	5487	5513	1.00794
chr1	5513	5519	0.671963
chr1	5519	5520	0.335981
chr1	5520	5562	0.0
chr1	5562	5583	0.335981
chr1	5583	5592	0.671963
chr1	5592	5598	0.335981
chr1	5598	5603	0.671963
chr1	5603	5604	0.335981
chr1	5604	5625	0.671963
chr1	5625	5631	0.335981
chr1	5631	5638	0.671963
chr1	5638	5671	0.335981
chr1	5671	5679	0.0
chr1	5679	5720	0.335981
chr1	5720	5826	0.0
chr1	5826	5833	0.335981
chr1	5833	5864	0.671963
chr1	5864	5874	0.335981
chr1	5874	5931	0.0
chr1	5931	5958	0.335981
chr1	5958	5967	0.0
chr1	5967	6002	0.335981
chr1	6002	6004	1.00794
chr1	6004	6005	3.02383
chr1	6005	6007	4.70374
chr1	6007	6008	5.03972
chr1	6008	6027	4.70374
chr1	6027	6033	4.36776
chr1	6033	6035	4.03178
chr1	6035	6039	3.69579
chr1	6039	6040	3.35981
chr1	6040	6043	2.68785
chr1	6043	6045	2.01589
chr1	6045	6186	0.0
chr1	6186	6207	0.335981
chr1	6207	6269	0.0
chr1	6269	6273	0.335981
chr1	6273	6281	0.671963
chr1	6281	6301	1.00794
chr1	6301	6304	0.671963
chr1	6304	6310	1.00794
chr1	6310	6311	0.671963
chr1	6311	6318	1.00794
chr1	6318	6328	1.34393
chr1	6328	6342	1.00794
chr1	6342	6345	0.671963
chr1	6345	6349	1.00794
chr1	6349	6350	1.34393
chr1	6350	6354	1.00794
chr1	6354	6358	0.671963
chr1	6358	6380	1.00794
chr1	6380	6384	0.671963
chr1	6384	6388	1.67991
chr1	6388	6391	1.34393
chr1	6391	6402	1.00794
chr1	6402	6408	1.34393
chr1	6408	6418	1.00794
chr1	6418	6422	0.671963
chr1	6422	6439	0.335981
chr1	6439	6473	0.0
chr1	6473	6494	0.335981
chr1	6494	6503	0.671963
chr1	6503	6527	0.335981
chr1	6527	6547	0.0
chr1	6547	6566	0.335981
chr1	6566	6581	0.671963
chr1	6581	6584	1.00794
chr1	6584	6605	0.671963
chr1	6605	6613	0.335981
chr1	6613	6660	0.0
chr1	6660	6667	0.335981
chr1	6667	6676	0.671963
chr1	6676	6694	1.34393
chr1	6694	6699	1.00794
chr1	6699	6703	0.671963
chr1	6703	6710	0.335981
chr1	6710	6724	0.0
chr1	6724	6790	0.335981
chr1	6790	6867	0.0
chr1	6867	6899	0.335981
chr1	6899	6957	0.0
chr1	6957	6983	0.335981
chr1	6983	6999	0.0
chr1	6999	7023	0.335981
chr1	7023	7024	0.671963
chr1	7024	7038	1.00794
chr1	7038	7050	0.671963
chr1	7050	7063	0.335981
chr1	7063	7092	0.0
chr1	7092	7120	0.335981
chr1	7120	7131	0.671963
chr1	7131	7160	0.335981
chr1	7160	7190	0.0
chr1	7190	7208	0.335981
chr1	7208	7252	0.0
chr1	7252	7284	0.335981
chr1	7284	7287	0.671963
chr1	7287	7299	0.335981
chr1	7299	7324	0.671963
chr1	7324	7338	0.335981
chr1	7338	7388	0.0
chr1	7388	7428	0.335981
chr1	7428	7463	0.0
chr1	7463	7482	0.335981
chr1	7482	7491	0.671963
chr1	7491	7495	1.00794
chr1	7495	7516	0.671963
chr1	7516	7522	0.335981
chr1	7522	7687	0.0
chr1	7687	7724	0.335981
chr1	7724	7737	0.0
chr1	7737	7765	0.335981
chr1	7765	7768	0.0
chr1	7768	7769	0.671963
chr1	7769	7787	1.34393
chr1	7787	7789	1.00794
chr1	7789	7803	0.671963
chr1	7803	7809	0.335981
chr1	7809	7818	0.0
chr1	7818	7828	0.335981
chr1	7828	7829	0.671963
chr1	7829	7832	1.34393
chr1	7832	7834	1.67991
chr1	7834	7835	2.01589
chr1	7835	7841	2.35187
chr1	7841	7847	2.68785
chr1	7847	7848	3.02383
chr1	7848	7851	3.35981
chr1	7851	7853	3.69579
chr1	7853	7857	3.35981
chr1	7857	7863	3.02383
chr1	7863	7867	2.68785
chr1	7867	7872	2.35187
chr1	7872	7874	2.01589
chr1	7874	7878	2.35187
chr1	7878	7879	2.01589
chr1	7879	7889	1.34393
chr1	7889	7895	1.00794
chr1	7895	7897	0.671963
chr1	7897	7901	1.00794
chr1	7901	7915	1.34393
chr1	7915	7919	1.00794
chr1	7919	7939	0.0
chr1	7939	7968	0.335981
chr1	7968	8055	0.0
chr1	8055	8056	0.335981
chr1	8056	8058	0.671963
chr1	8058	8079	1.67991
chr1	8079	8080	1.34393
chr1	8080	8096	1.00794
chr1	8096	8097	0.671963
chr1	8097	8099	0.335981
chr1	8099	8123	0.0
chr1	8123	8124	0.335981
chr1	8124	8127	0.671963
chr1	8127	8162	1.34393
chr1	8162	8164	1.00794
chr1	8164	8168	0.671963
chr1	8168	8193	0.0
chr1	8193	8221	0.335981
chr1	8221	8288	0.0
chr1	8288	8293	0.335981
chr1	8293	8294	0.671963
chr1	8294	8310	1.00794
chr1	8310	8314	0.671963
chr1	8314	8319	1.34393
chr1	8319	8327	1.00794
chr1	8327	8328	1.34393
chr1	8328	8331	1.67991
chr1	8331	8337	1.34393
chr1	8337	8343	1.00794
chr1	8343	8364	0.671963
chr1	8364	8368	0.335981
chr1	8368	8374	0.0
chr1	8374	8387	0.335981
chr1	8387	8388	0.671963
chr1	8388	8389	0.335981
chr1	8389	8415	0.671963
chr1	8415	8417	0.335981
chr1	8417	8431	0.0
chr1	8431	8459	0.335981
chr1	8459	8521	0.0
chr1	8521	8544	0.335981
chr1	8544	8545	0.671963
chr1	8545	8550	1.00794
chr1	8550	8562	2.01589
chr1	8562	8570	1.67991
chr1	8570	8579	1.34393
chr1	8579	8581	1.00794
chr1	8581	8582	1.34393
chr1	8582	8585	1.00794
chr1	8585	8586	0.671963
chr1	8586	8587	0.335981
chr1	8587	8611	0.671963
chr1	8611	8615	0.335981
chr1	8615	8620	0.671963
chr1	8620	8655	0.335981
chr1	8655	8698	0.0
chr1	8698	8718	0.335981
chr1	8718	8737	0.671963
chr1	8737	8738	0.335981
chr1	8738	8742	0.0
chr1	8742	8751	0.335981
chr1	8751	8764	0.671963
chr1	8764	8765	1.00794
chr1	8765	8770	1.67991
chr1	8770	8783	2.01589
chr1	8783	8788	1.67991
chr1	8788	8789	1.34393
chr1	8789	8790	1.00794
chr1	8790	8803	0.671963
chr1	8803	8806	0.335981
chr1	8806	8836	0.0
chr1	8836	8870	1.00794
chr1	8870	8873	0.335981
chr1	8873	8875	0.0
chr1	8875	8880	0.335981
chr1	8880	8916	0.671963
chr1	8916	8921	0.335981
chr1	8921	8933	0.0
chr1	8933	8946	0.335981
chr1	8946	8968	0.671963
chr1	8968	8972	1.00794
chr1	8972	8985	0.671963
chr1	8985	8998	0.335981
chr1	8998	8999	0.671963
chr1	8999	9003	1.34393
chr1	9003	9004	1.67991
chr1	9004	9007	2.01589
chr1	9007	9010	1.67991
chr1	9010	9014	2.01589
chr1	9014	9028	2.35187
chr1	9028	9031	2.01589
chr1	9031	9032	1.34393
chr1	9032	9036	1.00794
chr1	9036	9038	1.34393
chr1	9038	9039	1.67991
chr1	9039	9046	1.34393
chr1	9046	9053	1.00794
chr1	9053	9060	0.671963
chr1	9060	9069	0.335981
chr1	9069	9108	0.671963
chr1	9108	9161	0.0
chr1	9161	9175	0.335981
chr1	9175	9176	0.671963
chr1	9176	9191	1.00794
chr1	9191	9193	0.671963
chr1	9193	9210	1.00794
chr1	9210	9216	0.671963
chr1	9216	9227	0.335981
chr1	9227	9271	0.0
chr1	9271	9293	0.335981
chr1	9293	9323	0.0
chr1	9323	9350	0.335981
chr1	9350	9365	0.0
chr1	9365	9391	0.335981
chr1	9391	9405	1.00794
chr1	9405	9415	0.671963
chr1	9415	9432	0.335981
chr1	9432	9477	0.0
chr1	9477	9500	0.335981
chr1	9500	9527	0.0
chr1	9527	9532	0.335981
chr1	9532	9550	0.671963
chr1	9550	9553	1.00794
chr1	9553	9559	1.34393
chr1	9559	9567	1.67991
chr1	9567	9571	1.34393
chr1	9571	9578	1.00794
chr1	9578	9586	0.671963
chr1	9586	9598	0.335981
chr1	9598	9654	0.0
chr1	9654	9672	0.335981
chr1	9672	9692	0.671963
chr1	9692	9701	0.335981
chr1	9701	9728	0.671963
chr1	9728	9751	0.335981
chr1	9751	9858	0.0
chr1	9858	9859	0.335981
chr1	9859	9888	0.671963
chr1	9888	9896	0.335981
chr1	9896	9897	0.0
chr1	9897	9917	0.335981
chr1	9917	9930	0.671963
chr1	9930	9934	0.335981
chr1	9934	9954	0.671963
chr1	9954	9958	1.00794
chr1	9958	9960	0.671963
chr1	9960	9977	0.335981
chr1	9977	9994	0.0
chr1	9994	10008	0.335981
chr1	10008	10016	0.671963
chr1	10016	10019	1.00794
chr1	10019	10029	1.34393
chr1	10029	10035	1.00794
chr1	10035	10042	1.67991
chr1	10042	10044	1.34393
chr1	10044	10048	1.00794
chr1	10048	10062	0.671963
chr1	10062	10147	0.0
chr1	10147	10180	0.671963
chr1	10180	10186	1.00794
chr1	10186	10211	0.335981
chr1	10211	10280	0.0
chr1	10280	10287	0.335981
chr1	10287	10300	0.671963
chr1	10300	10321	1.00794
chr1	10321	10323	0.671963
chr1	10323	10339	1.00794
chr1	10339	10343	0.671963
chr1	10343	10346	0.335981
chr1	10346	10420	0.0
chr1	10420	10423	0.335981
chr1	10423	10441	0.671963
chr1	10441	10457	1.00794
chr1	10457	10461	0.671963
chr1	10461	10466	0.335981
chr1	10466	10520	0.0
chr1	10520	10528	0.335981
chr1	10528	10559	0.671963
chr1	10559	10568	0.335981
chr1	10568	10582	0.0
chr1	10582	10619	0.335981
chr1	10619	10658	0.0
chr1	10658	10670	0.335981
chr1	10670	10693	0.671963
chr1	10693	10696	1.00794
chr1	10696	10708	0.671963
chr1	10708	10710	1.00794
chr1	10710	10733	0.671963
chr1	10733	10741	0.335981
chr1	10741	10743	0.671963
chr1	10743	10748	1.00794
chr1	10748	10781	0.671963
chr1	10781	10783	0.335981
chr1	10783	10784	0.0
chr1	10784	10785	0.335981
chr1	10785	10786	0.671963
chr1	10786	10791	1.00794
chr1	10791	10814	1.34393
chr1	10814	10817	1.67991
chr1	10817	10818	1.34393
chr1	10818	10820	1.00794
chr1	10820	10825	0.671963
chr1	10825	10848	0.335981
chr1	10848	10851	0.0
chr1	10851	10852	0.335981
chr1	10852	10884	0.671963
chr1	10884	10885	0.335981
chr1	10885	10890	0.0
chr1	10890	10899	0.335981
chr1	10899	10930	0.671963
chr1	10930	10932	0.335981
chr1	10932	11006	0.0
chr1	11006	11012	0.335981
chr1	11012	11039	0.671963
chr1	11039	11044	0.335981
chr1	11044	11047	0.671963
chr1	11047	11053	1.34393
chr1	11053	11064	1.00794
chr1	11064	11069	0.671963
chr1	11069	11088	0.335981
chr1	11088	11109	0.0
chr1	11109	11111	0.335981
chr1	11111	11144	0.671963
chr1	11144	11145	0.335981
chr1	11145	11165	0.0
chr1	11165	11167	0.335981
chr1	11167	11175	0.671963
chr1	11175	11196	1.00794
chr1	11196	11205	0.671963
chr1	11205	11206	1.00794
chr1	11206	11208	0.671963
chr1	11208	11245	0.335981
chr1	11245	11265	0.0
chr1	11265	11266	0.335981
chr1	11266	11269	0.671963
chr1	11269	11274	1.00794
chr1	11274	11275	1.34393
chr1	11275	11277	1.67991
chr1	11277	11283	2.01589
chr1	11283	11287	2.35187
chr1	11287	11288	2.68785
chr1	11288	11293	2.35187
chr1	11293	11297	2.68785
chr1	11297	11299	2.35187
chr1	11299	11314	2.01589
chr1	11314	11316	1.67991
chr1	11316	11319	1.34393
chr1	11319	11328	1.00794
chr1	11328	11334	0.671963
chr1	11334	11355	0.335981
chr1	11355	11375	0.0
chr1	11375	11406	0.335981
chr1	11406	11563	0.0
chr1	11563	11581	0.335981
chr1	11581	11604	0.0
chr1	11604	11638	0.335981
chr1	11638	11649	0.0
chr1	11649	11666	0.335981
chr1	11666	11689	0.671963
chr1	11689	11701	0.335981
chr1	11701	11811	0.0
chr1	11811	11814	0.335981
chr1	11814	11844	0.671963
chr1	11844	11845	0.335981
chr1	11845	11866	0.0
chr1	11866	11897	0.335981
chr1	11897	11904	0.671963
chr1	11904	11925	0.335981
chr1	11925	11972	0.0
chr1	11972	12001	0.335981
chr1	12001	12072	0.0
chr1	12072	12073	0.335981
chr1	12073	12100	1.00794
chr1	12100	12112	0.671963
chr1	12112	12114	0.335981
chr1	12114	12229	0.0
chr1	12229	12270	0.335981
chr1	12270	12291	0.0
chr1	12291	12321	0.335981
chr1	12321	12332	0.0
chr1	12332	12369	0.335981
chr1	12369	12398	0.0
chr1	12398	12439	0.335981
chr1	12439	12442	0.0
chr1	12442	12481	0.335981
chr1	12481	12506	0.0
chr1	12506	12535	0.335981
chr1	12535	12624	0.0
chr1	12624	12642	0.335981
chr1	12642	12647	0.671963
chr1	12647	12659	1.00794
chr1	12659	12661	0.671963
chr1	12661	12676	0.335981
chr1	12676	12685	0.671963
chr1	12685	12715	0.335981
chr1	12715	12726	0.0
chr1	12726	12749	0.335981
chr1	12749	12766	0.671963
chr1	12766	12788	0.335981
chr1	12788	12808	0.0
chr1	12808	12844	0.335981
chr1	12844	12899	0.0
chr1	12899	12928	0.335981
chr1	12928	12929	0.0
chr1	12929	12969	0.335981
chr1	12969	13001	0.0
chr1	13001	13018	0.335981
chr1	13018	13034	0.671963
chr1	13034	13058	0.335981
chr1	13058	13083	0.0
chr1	13083	13092	0.335981
chr1	13092	13102	0.671963
chr1	13102	13115	1.00794
chr1	13115	13116	0.671963
chr1	13116	13117	0.335981
chr1	13117	13121	0.671963
chr1	13121	13145	0.335981
chr1	13145	13220	0.0
chr1	13220	13249	0.335981
chr1	13249	13376	0.0
chr1	13376	13388	0.335981
chr1	13388	13393	0.671963
chr1	13393	13408	1.00794
chr1	13408	13409	1.34393
chr1	13409	13414	0.671963
chr1	13414	13422	1.00794
chr1	13422	13425	2.01589
chr1	13425	13434	2.68785
chr1	13434	13441	2.35187
chr1	13441	13448	2.01589
chr1	13448	13450	1.67991
chr1	13450	13451	1.34393
chr1	13451	13456	0.671963
chr1	13456	13479	0.335981
chr1	13479	13508	0.0
chr1	13508	13512	0.335981
chr1	13512	13538	0.671963
chr1	13538	13549	0.335981
chr1	13549	13554	0.0
chr1	13554	13558	0.335981
chr1	13558	13570	0.671963
chr1	13570	13593	1.00794
chr1	13593	13594	0.671963
chr1	13594	13595	1.00794
chr1	13595	13614	0.671963
chr1	13614	13624	1.00794
chr1	13624	13634	1.34393
chr1	13634	13641	1.00794
chr1	13641	13653	0.671963
chr1	13653	13657	0.335981
chr1	13657	13679	1.34393
chr1	13679	13690	1.00794
chr1	13690	13697	0.671963
chr1	13697	13708	0.335981
chr1	13708	13710	0.671963
chr1	13710	13713	1.00794
chr1	13713	13747	0.671963
chr1	13747	13754	0.0
chr1	13754	13795	0.335981
chr1	13795	13808	0.0
chr1	13808	13809	0.335981
chr1	13809	13841	0.671963
chr1	13841	13847	0.335981
chr1	13847	13848	0.0
chr1	13848	13852	0.335981
chr1	13852	13858	1.00794
chr1	13858	13862	1.67991
chr1	13862	13865	2.01589
chr1	13865	13867	2.35187
chr1	13867	13880	3.02383
chr1	13880	13882	2.35187
chr1	13882	13883	1.34393
chr1	13883	13886	1.00794
chr1	13886	13887	1.34393
chr1	13887	13890	1.67991
chr1	13890	13896	2.01589
chr1	13896	13898	1.34393
chr1	13898	13902	2.01589
chr1	13902	13903	2.35187
chr1	13903	13910	2.01589
chr1	13910	13918	1.67991
chr1	13918	13920	1.34393
chr1	13920	13930	1.67991
chr1	13930	13935	1.34393
chr1	13935	13936	1.00794
chr1	13936	13941	0.671963
chr1	13941	13943	0.335981
chr1	13943	13961	0.671963
chr1	13961	13964	0.335981
chr1	13964	14112	0.0
chr1	14112	14152	0.335981
chr1	14152	14194	0.0
chr1	14194	14220	0.335981
chr1	14220	14221	1.67991
chr1	14221	14233	2.68785
chr1	14233	14250	3.02383
chr1	14250	14251	2.68785
chr1	14251	14253	3.02383
chr1	14253	14254	2.68785
chr1	14254	14257	2.01589
chr1	14257	14260	1.67991
chr1	14260	14262	1.00794
chr1	14262	14265	0.671963
chr1	14265	14291	0.335981
chr1	14291	14293	0.0
chr1	14293	14346	0.335981
chr1	14346	14370	0.671963
chr1	14370	14373	0.335981
chr1	14373	14396	0.0
chr1	14396	14418	0.335981
chr1	14418	14421	0.671963
chr1	14421	14459	0.335981
chr1	14459	14505	0.0
chr1	14505	14507	0.335981
chr1	14507	14509	0.671963
chr1	14509	14510	1.00794
chr1	14510	14511	1.34393
chr1	14511	14513	2.01589
chr1	14513	14514	2.35187
chr1	14514	14520	2.68785
chr1	14520	14521	3.02383
chr1	14521	14522	3.35981
chr1	14522	14524	3.69579
chr1	14524	14525	4.03178
chr1	14525	14531	4.36776
chr1	14531	14533	5.03972
chr1	14533	14535	5.3757
chr1	14535	14536	5.71168
chr1	14536	14537	11.7593
chr1	14537	14538	12.4313
chr1	14538	14539	16.1271
chr1	14539	14540	18.815
chr1	14540	14542	19.4869
chr1	14542	14549	20.1589
chr1	14549	14550	19.1509
chr1	14550	14551	18.815
chr1	14551	14553	17.807
chr1	14553	14554	17.471
chr1	14554	14556	17.135
chr1	14556	14563	16.4631
chr1	14563	14564	15.1192
chr1	14564	14565	14.1112
chr1	14565	14566	13.1033
chr1	14566	14567	12.0953
chr1	14567	14568	10.7514
chr1	14568	14569	10.0794
chr1	14569	14570	9.74346
chr1	14570	14571	8.06355
chr1	14571	14572	7.72757
chr1	14572	14576	7.05561
chr1	14576	14577	6.71963
chr1	14577	14578	3.69579
chr1	14578	14579	3.02383
chr1	14579	14580	2.01589
chr1	14580	14581	1.34393
chr1	14581	14582	0.671963
chr1	14582	14585	0.335981
chr1	14585	14645	0.0
chr1	14645	14653	1.00794
chr1	14653	14660	1.34393
chr1	14660	14662	1.67991
chr1	14662	14672	2.01589
chr1	14672	14685	1.34393
chr1	14685	14690	0.671963
chr1	14690	14700	0.335981
chr1	14700	14773	0.0
chr1	14773	14780	0.335981
chr1	14780	14810	0.671963
chr1	14810	14820	0.335981
chr1	14820	14892	0.0
chr1	14892	14933	0.335981
chr1	14933	15024	0.0
chr1	15024	15064	0.335981
chr1	15064	15144	0.0
chr1	15144	15181	0.335981
chr1	15181	15183	0.671963
chr1	15183	15201	0.335981
chr1	15201	15215	0.671963
chr1	15215	15239	0.335981
chr1	15239	15244	0.0
chr1	15244	15274	0.335981
chr1	15274	15285	0.671963
chr1	15285	15299	0.335981
chr1	15299	15306	0.671963
chr1	15306	15315	1.00794
chr1	15315	15318	0.671963
chr1	15318	15341	0.335981
chr1	15341	15358	0.0
chr1	15358	15373	0.335981
chr1	15373	15374	0.671963
chr1	15374	15382	1.00794
chr1	15382	15392	0.671963
chr1	15392	15413	1.00794
chr1	15413	15415	0.671963
chr1	15415	15425	0.335981
chr1	15425	15431	0.0
chr1	15431	15467	0.335981
chr1	15467	15470	0.671963
chr1	15470	15472	0.335981
chr1	15472	15507	0.671963
chr1	15507	15513	0.335981
chr1	15513	15536	0.0
chr1	15536	15555	0.335981
chr1	15555	15572	0.671963
chr1	15572	15574	0.335981
chr1	15574	15608	0.0
chr1	15608	15610	0.335981
chr1	15610	15638	0.671963
chr1	15638	15650	0.335981
chr1	15650	15677	0.0
chr1	15677	15682	0.335981
chr1	15682	15701	1.00794
chr1	15701	15705	0.671963
chr1	15705	15706	1.00794
chr1	15706	15723	1.67991
chr1	15723	15736	1.00794
chr1	15736	15737	1.34393
chr1	15737	15745	1.67991
chr1	15745	15746	1.34393
chr1	15746	15759	1.00794
chr1	15759	15763	0.671963
chr1	15763	15776	1.00794
chr1	15776	15779	0.671963
chr1	15779	15796	0.335981
chr1	15796	15868	0.0
chr1	15868	15908	0.335981
chr1	15908	15991	0.0
chr1	15991	15992	0.335981
chr1	15992	16008	0.671963
chr1	16008	16019	1.00794
chr1	16019	16023	1.34393
chr1	16023	16031	1.00794
chr1	16031	16049	0.671963
chr1	16049	16059	0.335981
chr1	16059	16061	0.0
chr1	16061	16102	0.335981
chr1	16102	16150	0.0
chr1	16150	16179	0.335981
chr1	16179	16190	0.671963
chr1	16190	16195	0.335981
chr1	16195	16198	0.671963
chr1	16198	16220	1.00794
chr1	16220	16228	0.671963
chr1	16228	16229	1.00794
chr1	16229	16234	0.671963
chr1	16234	16255	0.335981
chr1	16255	16260	1.34393
chr1	16260	16273	1.00794
chr1	16273	16279	1.34393
chr1	16279	16286	1.67991
chr1	16286	16291	1.34393
chr1	16291	16296	1.00794
chr1	16296	16303	1.34393
chr1	16303	16313	1.00794
chr1	16313	16316	1.34393
chr1	16316	16326	1.00794
chr1	16326	16332	1.34393
chr1	16332	16335	1.00794
chr1	16335	16342	0.671963
chr1	16342	16367	0.335981
chr1	16367	16391	0.0
chr1	16391	16414	0.335981
chr1	16414	16423	0.671963
chr1	16423	16424	1.00794
chr1	16424	16428	1.34393
chr1	16428	16439	1.00794
chr1	16439	16443	1.34393
chr1	16443	16444	1.67991
chr1	16444	16450	2.01589
chr1	16450	16451	1.67991
chr1	16451	16464	1.34393
chr1	16464	16477	1.00794
chr1	16477	16478	0.671963
chr1	16478	16479	0.335981
chr1	16479	16488	0.0
chr1	16488	16496	0.335981
chr1	16496	16517	0.671963
chr1	16517	16519	1.00794
chr1	16519	16520	1.34393
chr1	16520	16529	1.67991
chr1	16529	16536	1.34393
chr1	16536	16537	1.00794
chr1	16537	16545	0.671963
chr1	16545	16550	0.335981
chr1	16550	16662	0.0
chr1	16662	16670	0.335981
chr1	16670	16684	0.671963
chr1	16684	16694	0.335981
chr1	16694	16782	0.0
chr1	16782	16816	0.335981
chr1	16816	16939	0.0
chr1	16939	16980	0.335981
chr1	16980	16986	0.0
chr1	16986	17025	0.335981
chr1	17025	17065	0.0
chr1	17065	17105	0.335981
chr1	17105	17121	0.0
chr1	17121	17145	0.335981
chr1	17145	17146	0.671963
chr1	17146	17160	1.00794
chr1	17160	17168	0.671963
chr1	17168	17169	1.00794
chr1	17169	17178	0.671963
chr1	17178	17193	0.335981
chr1	17193	17198	0.671963
chr1	17198	17207	1.00794
chr1	17207	17219	0.671963
chr1	17219	17220	1.00794
chr1	17220	17230	0.671963
chr1	17230	17260	0.335981
chr1	17260	17264	0.0
chr1	17264	17294	0.335981
chr1	17294	17295	0.671963
chr1	17295	17305	1.00794
chr1	17305	17333	0.671963
chr1	17333	17335	0.335981
chr1	17335	17358	0.0
chr1	17358	17398	0.335981
chr1	17398	17468	0.0
chr1	17468	17470	0.335981
chr1	17470	17492	0.671963
chr1	17492	17499	0.335981
chr1	17499	17500	0.671963
chr1	17500	17528	0.335981
chr1	17528	17532	0.671963
chr1	17532	17534	0.335981
chr1	17534	17544	0.671963
chr1	17544	17561	1.00794
chr1	17561	17573	0.671963
chr1	17573	17577	0.335981
chr1	17577	17608	0.0
chr1	17608	17609	0.335981
chr1	17609	17648	0.671963
chr1	17648	17651	0.335981
chr1	17651	17654	0.671963
chr1	17654	17672	1.00794
chr1	17672	17687	1.34393
chr1	17687	17690	1.00794
chr1	17690	17704	0.335981
chr1	17704	17714	0.0
chr1	17714	17727	0.335981
chr1	17727	17735	0.671963
chr1	17735	17778	0.335981
chr1	17778	17795	0.671963
chr1	17795	17797	1.00794
chr1	17797	17803	1.34393
chr1	17803	17813	1.00794
chr1	17813	17834	0.671963
chr1	17834	17838	0.335981
chr1	17838	17848	0.0
chr1	17848	17860	0.335981
chr1	17860	17886	0.0
chr1	17886	17893	0.671963
chr1	17893	17912	1.00794
chr1	17912	17926	1.34393
chr1	17926	17927	1.67991
chr1	17927	17931	1.00794
chr1	17931	17952	0.671963
chr1	17952	17965	0.335981
chr1	17965	18032	0.0
chr1	18032	18035	0.335981
chr1	18035	18063	1.00794
chr1	18063	18068	0.671963
chr1	18068	18073	0.335981
chr1	18073	18097	0.671963
chr1	18097	18111	1.00794
chr1	18111	18112	0.671963
chr1	18112	18129	0.335981
chr1	18129	18181	0.0
chr1	18181	18215	0.335981
chr1	18215	18382	0.0
chr1	18382	18419	0.335981
chr1	18419	18443	0.0
chr1	18443	18444	0.335981
chr1	18444	18445	0.671963
chr1	18445	18452	1.00794
chr1	18452	18465	1.34393
chr1	18465	18477	1.00794
chr1	18477	18480	0.671963
chr1	18480	18484	0.335981
chr1	18484	18499	0.0
chr1	18499	18517	0.335981
chr1	18517	18520	0.0
chr1	18520	18536	0.335981
chr1	18536	18550	0.671963
chr1	18550	18562	0.335981
chr1	18562	18579	0.0
chr1	18579	18620	0.335981
chr1	18620	18782	0.0
chr1	18782	18787	0.335981
chr1	18787	18818	0.671963
chr1	18818	18828	0.335981
chr1	18828	18848	0.0
chr1	18848	18880	0.335981
chr1	18880	18901	0.0
chr1	18901	18925	0.335981
chr1	18925	19145	0.0
chr1	19145	19167	0.335981
chr1	19167	19168	0.671963
chr1	19168	19171	1.00794
chr1	19171	19197	0.671963
chr1	19197	19219	0.335981
chr1	19219	19232	0.671963
chr1	19232	19247	1.00794
chr1	19247	19257	0.671963
chr1	19257	19260	0.335981
chr1	19260	19280	0.0
