# Supplementary material for: Structural modularity of the XIST ribonucleoprotein complex
Source: Nat Commun. 2020 Dec 2;11:6163. doi: 10.1038/s41467-020-20040-3 (PMC7710737; doi:10.1038/s41467-020-20040-3)
Supplement: Supplementary file 6 — Source Data [file 41467_2020_20040_MOESM6_ESM.zip › sourcedata/fig2efgi/K562_BUD13_1_neg_XIST_1_hsXIST.bedgraph]

chr1	0	45	0.0
chr1	45	47	0.105225
chr1	47	53	0.210451
chr1	53	55	0.315676
chr1	55	69	0.420901
chr1	69	83	0.526127
chr1	83	85	0.631352
chr1	85	87	0.526127
chr1	87	88	0.631352
chr1	88	90	0.526127
chr1	90	96	0.420901
chr1	96	101	0.315676
chr1	101	102	0.420901
chr1	102	103	0.315676
chr1	103	105	0.420901
chr1	105	113	0.526127
chr1	113	114	0.736577
chr1	114	115	0.841803
chr1	115	116	1.05225
chr1	116	117	1.2627
chr1	117	129	1.47315
chr1	129	130	1.36793
chr1	130	133	1.2627
chr1	133	135	1.36793
chr1	135	143	1.2627
chr1	143	144	1.15748
chr1	144	146	0.841803
chr1	146	148	0.736577
chr1	148	152	0.631352
chr1	152	156	0.420901
chr1	156	157	0.315676
chr1	157	158	0.420901
chr1	158	161	0.210451
chr1	161	190	0.105225
chr1	190	194	0.210451
chr1	194	206	0.315676
chr1	206	212	0.420901
chr1	212	215	0.526127
chr1	215	227	0.420901
chr1	227	228	0.315676
chr1	228	229	0.210451
chr1	229	237	0.105225
chr1	237	255	0.210451
chr1	255	279	0.105225
chr1	279	290	0.0
chr1	290	291	0.105225
chr1	291	294	0.210451
chr1	294	295	0.315676
chr1	295	312	0.420901
chr1	312	313	0.526127
chr1	313	322	0.420901
chr1	322	325	0.526127
chr1	325	326	0.631352
chr1	326	331	0.736577
chr1	331	337	0.631352
chr1	337	338	0.526127
chr1	338	340	0.420901
chr1	340	342	0.631352
chr1	342	355	0.736577
chr1	355	363	0.420901
chr1	363	366	0.631352
chr1	366	369	0.736577
chr1	369	370	0.947028
chr1	370	371	1.05225
chr1	371	375	0.947028
chr1	375	384	0.841803
chr1	384	396	0.736577
chr1	396	397	0.631352
chr1	397	399	0.526127
chr1	399	403	0.315676
chr1	403	406	0.210451
chr1	406	409	0.526127
chr1	409	410	0.631352
chr1	410	411	0.736577
chr1	411	414	0.631352
chr1	414	426	0.736577
chr1	426	444	0.947028
chr1	444	449	0.841803
chr1	449	451	0.736577
chr1	451	452	0.947028
chr1	452	453	0.841803
chr1	453	454	0.947028
chr1	454	455	0.841803
chr1	455	456	0.736577
chr1	456	457	0.841803
chr1	457	474	0.736577
chr1	474	475	0.631352
chr1	475	477	0.526127
chr1	477	486	0.420901
chr1	486	493	0.315676
chr1	493	494	0.420901
chr1	494	495	0.631352
chr1	495	496	1.15748
chr1	496	498	1.57838
chr1	498	502	1.36793
chr1	502	505	1.47315
chr1	505	515	1.57838
chr1	515	516	1.36793
chr1	516	517	1.2627
chr1	517	525	1.15748
chr1	525	527	1.2627
chr1	527	530	1.15748
chr1	530	533	1.2627
chr1	533	535	1.36793
chr1	535	538	1.2627
chr1	538	539	1.05225
chr1	539	541	0.841803
chr1	541	545	0.947028
chr1	545	548	0.841803
chr1	548	556	0.736577
chr1	556	564	0.631352
chr1	564	565	0.526127
chr1	565	566	0.420901
chr1	566	573	0.315676
chr1	573	576	0.210451
chr1	576	603	0.0
chr1	603	604	0.105225
chr1	604	606	0.210451
chr1	606	634	0.315676
chr1	634	637	0.210451
chr1	637	647	0.105225
chr1	647	650	0.0
chr1	650	651	0.105225
chr1	651	652	0.631352
chr1	652	653	0.947028
chr1	653	655	1.05225
chr1	655	665	1.15748
chr1	665	666	1.2627
chr1	666	678	1.36793
chr1	678	679	1.2627
chr1	679	680	1.15748
chr1	680	688	1.05225
chr1	688	692	0.841803
chr1	692	694	0.947028
chr1	694	695	0.631352
chr1	695	696	0.526127
chr1	696	707	0.631352
chr1	707	710	0.526127
chr1	710	721	0.631352
chr1	721	724	0.736577
chr1	724	727	0.631352
chr1	727	735	0.526127
chr1	735	738	0.420901
chr1	738	739	0.315676
chr1	739	740	0.210451
chr1	740	741	0.736577
chr1	741	751	0.947028
chr1	751	757	0.841803
chr1	757	761	0.736577
chr1	761	764	0.631352
chr1	764	766	0.841803
chr1	766	769	0.736577
chr1	769	774	0.947028
chr1	774	775	0.841803
chr1	775	779	0.736577
chr1	779	783	0.841803
chr1	783	784	0.736577
chr1	784	786	0.841803
chr1	786	792	1.05225
chr1	792	793	1.15748
chr1	793	796	1.2627
chr1	796	797	1.36793
chr1	797	801	1.2627
chr1	801	811	1.15748
chr1	811	812	1.05225
chr1	812	814	0.736577
chr1	814	820	0.631352
chr1	820	822	0.526127
chr1	822	823	0.631352
chr1	823	824	0.736577
chr1	824	826	1.36793
chr1	826	827	1.47315
chr1	827	830	1.57838
chr1	830	831	1.68361
chr1	831	833	1.57838
chr1	833	836	1.68361
chr1	836	837	1.78883
chr1	837	839	1.99928
chr1	839	844	2.10451
chr1	844	846	2.20973
chr1	846	848	2.10451
chr1	848	855	1.99928
chr1	855	856	2.20973
chr1	856	862	2.42018
chr1	862	864	2.20973
chr1	864	865	1.78883
chr1	865	867	1.57838
chr1	867	868	1.2627
chr1	868	869	1.47315
chr1	869	871	1.36793
chr1	871	876	1.2627
chr1	876	877	1.15748
chr1	877	879	0.736577
chr1	879	880	0.841803
chr1	880	882	0.736577
chr1	882	886	0.631352
chr1	886	887	0.526127
chr1	887	891	0.631352
chr1	891	898	0.736577
chr1	898	899	0.631352
chr1	899	903	0.526127
chr1	903	904	0.631352
chr1	904	906	0.736577
chr1	906	910	0.841803
chr1	910	915	0.736577
chr1	915	916	0.841803
chr1	916	918	0.947028
chr1	918	921	1.05225
chr1	921	922	1.15748
chr1	922	925	1.05225
chr1	925	930	1.2627
chr1	930	933	1.15748
chr1	933	936	1.05225
chr1	936	937	1.15748
chr1	937	938	1.2627
chr1	938	944	1.36793
chr1	944	947	1.57838
chr1	947	950	1.47315
chr1	950	951	1.36793
chr1	951	953	1.47315
chr1	953	954	1.36793
chr1	954	957	1.2627
chr1	957	958	1.05225
chr1	958	961	1.15748
chr1	961	964	1.2627
chr1	964	970	1.15748
chr1	970	972	1.36793
chr1	972	975	1.47315
chr1	975	979	1.68361
chr1	979	980	1.57838
chr1	980	981	1.2627
chr1	981	984	1.15748
chr1	984	985	1.05225
chr1	985	987	1.36793
chr1	987	990	1.2627
chr1	990	992	1.36793
chr1	992	993	1.47315
chr1	993	1000	2.31496
chr1	1000	1002	2.52541
chr1	1002	1003	2.63063
chr1	1003	1007	2.52541
chr1	1007	1009	2.73586
chr1	1009	1010	2.84108
chr1	1010	1012	2.94631
chr1	1012	1013	2.73586
chr1	1013	1015	3.15676
chr1	1015	1016	3.26199
chr1	1016	1017	3.15676
chr1	1017	1025	2.84108
chr1	1025	1026	2.42018
chr1	1026	1028	2.31496
chr1	1028	1032	2.10451
chr1	1032	1033	1.99928
chr1	1033	1034	1.89406
chr1	1034	1035	1.78883
chr1	1035	1036	1.36793
chr1	1036	1037	1.2627
chr1	1037	1038	0.947028
chr1	1038	1039	0.736577
chr1	1039	1040	0.631352
chr1	1040	1041	0.526127
chr1	1041	1042	0.631352
chr1	1042	1050	0.526127
chr1	1050	1052	0.420901
chr1	1052	1064	0.210451
chr1	1064	1068	0.315676
chr1	1068	1069	0.420901
chr1	1069	1074	0.526127
chr1	1074	1079	0.736577
chr1	1079	1082	0.841803
chr1	1082	1084	0.631352
chr1	1084	1091	0.841803
chr1	1091	1093	0.736577
chr1	1093	1100	0.841803
chr1	1100	1101	0.947028
chr1	1101	1104	1.15748
chr1	1104	1106	1.2627
chr1	1106	1108	1.36793
chr1	1108	1110	1.47315
chr1	1110	1112	1.36793
chr1	1112	1113	1.15748
chr1	1113	1121	1.2627
chr1	1121	1125	1.15748
chr1	1125	1126	1.2627
chr1	1126	1130	1.15748
chr1	1130	1132	1.2627
chr1	1132	1133	1.36793
chr1	1133	1143	1.47315
chr1	1143	1147	1.36793
chr1	1147	1149	1.2627
chr1	1149	1150	1.15748
chr1	1150	1151	1.2627
chr1	1151	1152	1.15748
chr1	1152	1153	1.2627
chr1	1153	1154	1.47315
chr1	1154	1156	1.36793
chr1	1156	1158	1.2627
chr1	1158	1159	1.15748
chr1	1159	1161	1.36793
chr1	1161	1163	1.47315
chr1	1163	1166	1.57838
chr1	1166	1167	1.68361
chr1	1167	1170	1.78883
chr1	1170	1172	1.89406
chr1	1172	1175	1.78883
chr1	1175	1176	1.57838
chr1	1176	1177	1.47315
chr1	1177	1178	1.57838
chr1	1178	1181	1.47315
chr1	1181	1184	1.36793
chr1	1184	1191	1.47315
chr1	1191	1192	1.36793
chr1	1192	1193	1.57838
chr1	1193	1202	1.47315
chr1	1202	1203	1.36793
chr1	1203	1204	1.57838
chr1	1204	1207	1.68361
chr1	1207	1208	1.57838
chr1	1208	1210	1.47315
chr1	1210	1212	1.2627
chr1	1212	1218	1.15748
chr1	1218	1219	1.2627
chr1	1219	1220	1.36793
chr1	1220	1226	1.47315
chr1	1226	1227	1.36793
chr1	1227	1233	1.2627
chr1	1233	1235	1.36793
chr1	1235	1237	1.2627
chr1	1237	1240	0.841803
chr1	1240	1241	0.736577
chr1	1241	1243	0.631352
chr1	1243	1244	0.736577
chr1	1244	1246	0.631352
chr1	1246	1247	0.736577
chr1	1247	1251	0.631352
chr1	1251	1252	0.736577
chr1	1252	1258	0.631352
chr1	1258	1260	0.526127
chr1	1260	1262	0.631352
chr1	1262	1264	0.526127
chr1	1264	1271	0.631352
chr1	1271	1274	0.736577
chr1	1274	1276	0.841803
chr1	1276	1279	0.736577
chr1	1279	1283	0.841803
chr1	1283	1284	0.947028
chr1	1284	1285	1.05225
chr1	1285	1286	1.2627
chr1	1286	1290	1.15748
chr1	1290	1293	1.05225
chr1	1293	1295	0.947028
chr1	1295	1296	0.841803
chr1	1296	1307	0.947028
chr1	1307	1308	0.841803
chr1	1308	1310	0.736577
chr1	1310	1314	0.841803
chr1	1314	1315	0.736577
chr1	1315	1321	0.841803
chr1	1321	1324	0.736577
chr1	1324	1325	0.631352
chr1	1325	1327	0.841803
chr1	1327	1328	0.947028
chr1	1328	1332	0.841803
chr1	1332	1335	1.2627
chr1	1335	1340	1.47315
chr1	1340	1342	1.57838
chr1	1342	1344	1.68361
chr1	1344	1346	1.78883
chr1	1346	1347	1.99928
chr1	1347	1348	2.42018
chr1	1348	1349	2.52541
chr1	1349	1351	2.63063
chr1	1351	1353	2.31496
chr1	1353	1354	2.42018
chr1	1354	1355	2.52541
chr1	1355	1357	2.63063
chr1	1357	1361	2.52541
chr1	1361	1365	2.63063
chr1	1365	1370	3.05154
chr1	1370	1371	2.94631
chr1	1371	1375	3.05154
chr1	1375	1377	2.63063
chr1	1377	1378	2.52541
chr1	1378	1379	2.42018
chr1	1379	1383	2.31496
chr1	1383	1385	2.10451
chr1	1385	1387	1.99928
chr1	1387	1388	1.89406
chr1	1388	1389	1.68361
chr1	1389	1391	1.2627
chr1	1391	1393	1.15748
chr1	1393	1396	1.05225
chr1	1396	1398	0.947028
chr1	1398	1401	0.631352
chr1	1401	1402	0.526127
chr1	1402	1403	0.420901
chr1	1403	1408	0.210451
chr1	1408	1413	0.105225
chr1	1413	1421	0.0
chr1	1421	1427	0.210451
chr1	1427	1432	0.315676
chr1	1432	1434	0.420901
chr1	1434	1438	0.526127
chr1	1438	1445	0.631352
chr1	1445	1446	0.947028
chr1	1446	1447	1.05225
chr1	1447	1450	1.15748
chr1	1450	1451	1.2627
chr1	1451	1452	1.78883
chr1	1452	1453	1.89406
chr1	1453	1454	1.99928
chr1	1454	1464	2.10451
chr1	1464	1467	1.99928
chr1	1467	1469	1.89406
chr1	1469	1470	1.78883
chr1	1470	1477	1.68361
chr1	1477	1481	1.57838
chr1	1481	1484	1.47315
chr1	1484	1485	1.2627
chr1	1485	1487	1.05225
chr1	1487	1488	0.947028
chr1	1488	1489	0.631352
chr1	1489	1490	0.526127
chr1	1490	1494	0.420901
chr1	1494	1495	0.315676
chr1	1495	1496	0.210451
chr1	1496	1502	0.105225
chr1	1502	1503	0.210451
chr1	1503	1505	0.315676
chr1	1505	1509	0.210451
chr1	1509	1524	0.315676
chr1	1524	1526	0.210451
chr1	1526	1539	0.315676
chr1	1539	1540	0.210451
chr1	1540	1544	0.105225
chr1	1544	1552	0.210451
chr1	1552	1553	0.315676
chr1	1553	1554	0.420901
chr1	1554	1555	0.736577
chr1	1555	1564	0.841803
chr1	1564	1582	0.947028
chr1	1582	1586	0.736577
chr1	1586	1587	0.841803
chr1	1587	1588	0.736577
chr1	1588	1590	0.841803
chr1	1590	1593	1.05225
chr1	1593	1594	1.15748
chr1	1594	1596	1.2627
chr1	1596	1599	1.15748
chr1	1599	1601	1.05225
chr1	1601	1603	0.947028
chr1	1603	1605	1.05225
chr1	1605	1607	1.15748
chr1	1607	1608	1.2627
chr1	1608	1613	1.36793
chr1	1613	1623	1.47315
chr1	1623	1624	1.36793
chr1	1624	1626	1.57838
chr1	1626	1627	1.36793
chr1	1627	1628	1.47315
chr1	1628	1632	1.57838
chr1	1632	1633	1.47315
chr1	1633	1636	1.15748
chr1	1636	1638	1.2627
chr1	1638	1639	1.36793
chr1	1639	1640	1.2627
chr1	1640	1642	1.47315
chr1	1642	1646	1.78883
chr1	1646	1648	1.89406
chr1	1648	1650	2.20973
chr1	1650	1655	2.10451
chr1	1655	1656	1.99928
chr1	1656	1659	2.10451
chr1	1659	1660	1.99928
chr1	1660	1661	2.20973
chr1	1661	1662	2.31496
chr1	1662	1665	2.63063
chr1	1665	1667	2.73586
chr1	1667	1668	2.63063
chr1	1668	1671	2.42018
chr1	1671	1672	2.31496
chr1	1672	1675	2.42018
chr1	1675	1676	2.52541
chr1	1676	1677	2.31496
chr1	1677	1679	2.73586
chr1	1679	1681	2.63063
chr1	1681	1682	2.73586
chr1	1682	1683	2.63063
chr1	1683	1684	2.52541
chr1	1684	1685	2.42018
chr1	1685	1687	2.20973
chr1	1687	1689	2.10451
chr1	1689	1691	2.20973
chr1	1691	1694	2.10451
chr1	1694	1700	1.99928
chr1	1700	1701	2.10451
chr1	1701	1702	1.99928
chr1	1702	1703	2.10451
chr1	1703	1704	1.89406
chr1	1704	1705	1.57838
chr1	1705	1706	1.47315
chr1	1706	1708	1.36793
chr1	1708	1710	1.47315
chr1	1710	1716	1.2627
chr1	1716	1717	1.36793
chr1	1717	1719	1.47315
chr1	1719	1720	1.68361
chr1	1720	1725	1.47315
chr1	1725	1727	1.78883
chr1	1727	1728	1.68361
chr1	1728	1729	1.57838
chr1	1729	1731	1.47315
chr1	1731	1732	1.57838
chr1	1732	1738	1.47315
chr1	1738	1745	1.36793
chr1	1745	1746	1.47315
chr1	1746	1747	1.2627
chr1	1747	1748	1.15748
chr1	1748	1758	0.947028
chr1	1758	1759	0.841803
chr1	1759	1762	0.736577
chr1	1762	1763	0.631352
chr1	1763	1765	0.736577
chr1	1765	1774	0.841803
chr1	1774	1775	0.736577
chr1	1775	1776	0.841803
chr1	1776	1777	0.947028
chr1	1777	1778	1.05225
chr1	1778	1780	1.15748
chr1	1780	1781	1.05225
chr1	1781	1785	0.947028
chr1	1785	1788	0.841803
chr1	1788	1789	0.736577
chr1	1789	1791	0.841803
chr1	1791	1792	0.736577
chr1	1792	1793	0.841803
chr1	1793	1794	0.947028
chr1	1794	1806	1.05225
chr1	1806	1808	0.947028
chr1	1808	1809	0.841803
chr1	1809	1817	0.736577
chr1	1817	1818	0.631352
chr1	1818	1819	0.736577
chr1	1819	1820	0.631352
chr1	1820	1822	0.526127
chr1	1822	1826	0.631352
chr1	1826	1828	0.736577
chr1	1828	1829	0.631352
chr1	1829	1833	0.526127
chr1	1833	1836	0.631352
chr1	1836	1840	0.526127
chr1	1840	1841	0.631352
chr1	1841	1842	0.947028
chr1	1842	1847	1.05225
chr1	1847	1848	1.2627
chr1	1848	1849	1.36793
chr1	1849	1854	1.57838
chr1	1854	1855	1.68361
chr1	1855	1861	1.78883
chr1	1861	1864	1.68361
chr1	1864	1865	1.47315
chr1	1865	1866	1.68361
chr1	1866	1867	1.89406
chr1	1867	1869	2.10451
chr1	1869	1870	1.99928
chr1	1870	1871	2.10451
chr1	1871	1872	2.31496
chr1	1872	1874	2.42018
chr1	1874	1876	2.31496
chr1	1876	1883	2.20973
chr1	1883	1885	1.68361
chr1	1885	1890	1.78883
chr1	1890	1891	1.68361
chr1	1891	1893	1.47315
chr1	1893	1894	1.36793
chr1	1894	1895	1.15748
chr1	1895	1896	1.05225
chr1	1896	1907	0.841803
chr1	1907	1908	0.736577
chr1	1908	1910	0.947028
chr1	1910	1914	0.841803
chr1	1914	1915	0.736577
chr1	1915	1920	0.631352
chr1	1920	1928	0.736577
chr1	1928	1931	0.631352
chr1	1931	1935	0.736577
chr1	1935	1938	0.631352
chr1	1938	1946	0.526127
chr1	1946	1949	0.631352
chr1	1949	1950	0.420901
chr1	1950	1971	0.526127
chr1	1971	1972	0.420901
chr1	1972	1979	0.315676
chr1	1979	1989	0.210451
chr1	1989	1992	0.105225
chr1	1992	2040	0.0
chr1	2040	2054	0.105225
chr1	2054	2062	0.210451
chr1	2062	2064	0.315676
chr1	2064	2069	0.631352
chr1	2069	2070	0.526127
chr1	2070	2071	0.631352
chr1	2071	2075	0.736577
chr1	2075	2092	0.841803
chr1	2092	2095	0.315676
chr1	2095	2097	0.420901
chr1	2097	2098	0.526127
chr1	2098	2108	0.420901
chr1	2108	2109	0.315676
chr1	2109	2117	0.420901
chr1	2117	2118	0.315676
chr1	2118	2124	0.210451
chr1	2124	2128	0.315676
chr1	2128	2140	0.420901
chr1	2140	2150	0.315676
chr1	2150	2154	0.210451
chr1	2154	2162	0.420901
chr1	2162	2163	0.526127
chr1	2163	2164	0.841803
chr1	2164	2167	0.736577
chr1	2167	2169	0.631352
chr1	2169	2172	0.736577
chr1	2172	2174	0.841803
chr1	2174	2177	0.947028
chr1	2177	2180	1.05225
chr1	2180	2181	1.2627
chr1	2181	2188	1.36793
chr1	2188	2190	1.57838
chr1	2190	2192	1.68361
chr1	2192	2197	1.89406
chr1	2197	2198	1.68361
chr1	2198	2201	1.57838
chr1	2201	2206	1.68361
chr1	2206	2207	1.57838
chr1	2207	2208	1.68361
chr1	2208	2212	1.78883
chr1	2212	2213	1.68361
chr1	2213	2214	1.89406
chr1	2214	2215	1.78883
chr1	2215	2217	1.68361
chr1	2217	2218	1.78883
chr1	2218	2223	1.57838
chr1	2223	2227	1.36793
chr1	2227	2230	1.2627
chr1	2230	2231	1.36793
chr1	2231	2235	1.2627
chr1	2235	2238	1.05225
chr1	2238	2239	1.15748
chr1	2239	2240	1.2627
chr1	2240	2242	1.36793
chr1	2242	2243	1.2627
chr1	2243	2245	1.15748
chr1	2245	2248	0.947028
chr1	2248	2249	0.841803
chr1	2249	2252	0.736577
chr1	2252	2260	0.526127
chr1	2260	2267	0.420901
chr1	2267	2274	0.315676
chr1	2274	2275	0.420901
chr1	2275	2278	0.526127
chr1	2278	2279	1.05225
chr1	2279	2280	1.15748
chr1	2280	2283	1.05225
chr1	2283	2287	0.947028
chr1	2287	2292	1.05225
chr1	2292	2308	1.15748
chr1	2308	2309	1.05225
chr1	2309	2311	0.947028
chr1	2311	2312	0.841803
chr1	2312	2318	0.736577
chr1	2318	2321	0.526127
chr1	2321	2332	0.105225
chr1	2332	2354	0.210451
chr1	2354	2360	0.105225
chr1	2360	2362	0.0
chr1	2362	2372	0.105225
chr1	2372	2390	0.210451
chr1	2390	2400	0.105225
chr1	2400	2407	0.210451
chr1	2407	2412	0.315676
chr1	2412	2418	0.210451
chr1	2418	2427	0.315676
chr1	2427	2442	0.210451
chr1	2442	2459	0.105225
chr1	2459	2470	0.210451
chr1	2470	2471	0.420901
chr1	2471	2472	0.526127
chr1	2472	2486	0.736577
chr1	2486	2490	0.841803
chr1	2490	2502	0.631352
chr1	2502	2503	0.526127
chr1	2503	2506	0.420901
chr1	2506	2514	0.315676
chr1	2514	2515	0.210451
chr1	2515	2520	0.105225
chr1	2520	2557	0.0
chr1	2557	2561	0.105225
chr1	2561	2589	0.210451
chr1	2589	2595	0.105225
chr1	2595	2597	0.210451
chr1	2597	2604	0.105225
chr1	2604	2613	0.210451
chr1	2613	2615	0.315676
chr1	2615	2625	0.420901
chr1	2625	2633	0.526127
chr1	2633	2637	0.631352
chr1	2637	2641	0.526127
chr1	2641	2645	0.631352
chr1	2645	2652	0.526127
chr1	2652	2659	0.315676
chr1	2659	2668	0.210451
chr1	2668	2670	0.105225
chr1	2670	2682	0.210451
chr1	2682	2701	0.105225
chr1	2701	2774	0.0
chr1	2774	2776	0.105225
chr1	2776	2780	0.210451
chr1	2780	2782	0.420901
chr1	2782	2784	0.526127
chr1	2784	2802	0.631352
chr1	2802	2808	0.526127
chr1	2808	2815	0.420901
chr1	2815	2816	0.526127
chr1	2816	2823	0.631352
chr1	2823	2825	0.526127
chr1	2825	2826	0.420901
chr1	2826	2840	0.315676
chr1	2840	2842	0.210451
chr1	2842	2849	0.105225
chr1	2849	2877	0.0
chr1	2877	2882	0.105225
chr1	2882	2884	0.210451
chr1	2884	2887	0.315676
chr1	2887	2899	0.420901
chr1	2899	2904	0.526127
chr1	2904	2910	0.631352
chr1	2910	2914	0.736577
chr1	2914	2918	0.631352
chr1	2918	2919	0.736577
chr1	2919	2920	0.947028
chr1	2920	2923	0.841803
chr1	2923	2927	0.947028
chr1	2927	2928	0.841803
chr1	2928	2930	0.947028
chr1	2930	2931	0.841803
chr1	2931	2936	1.05225
chr1	2936	2937	1.15748
chr1	2937	2945	1.05225
chr1	2945	2946	0.947028
chr1	2946	2950	0.841803
chr1	2950	2952	0.736577
chr1	2952	2953	0.526127
chr1	2953	2955	0.420901
chr1	2955	2958	0.526127
chr1	2958	2974	0.315676
chr1	2974	2998	0.210451
chr1	2998	3008	0.105225
chr1	3008	3084	0.0
chr1	3084	3086	0.105225
chr1	3086	3087	0.210451
chr1	3087	3091	0.315676
chr1	3091	3092	0.420901
chr1	3092	3097	0.526127
chr1	3097	3112	0.631352
chr1	3112	3122	0.526127
chr1	3122	3123	0.420901
chr1	3123	3129	0.315676
chr1	3129	3134	0.210451
chr1	3134	3136	0.105225
chr1	3136	3139	0.210451
chr1	3139	3164	0.105225
chr1	3164	3191	0.0
chr1	3191	3195	0.105225
chr1	3195	3198	0.210451
chr1	3198	3218	0.315676
chr1	3218	3219	0.420901
chr1	3219	3222	0.526127
chr1	3222	3233	0.631352
chr1	3233	3236	0.526127
chr1	3236	3239	0.420901
chr1	3239	3261	0.315676
chr1	3261	3262	0.210451
chr1	3262	3265	0.105225
chr1	3265	3289	0.0
chr1	3289	3305	0.105225
chr1	3305	3309	0.210451
chr1	3309	3311	0.420901
chr1	3311	3329	0.631352
chr1	3329	3336	0.526127
chr1	3336	3337	0.420901
chr1	3337	3343	0.526127
chr1	3343	3344	0.420901
chr1	3344	3348	0.315676
chr1	3348	3351	0.210451
chr1	3351	3353	0.105225
chr1	3353	3354	0.420901
chr1	3354	3359	0.526127
chr1	3359	3374	0.631352
chr1	3374	3376	0.526127
chr1	3376	3379	0.736577
chr1	3379	3391	0.631352
chr1	3391	3396	0.526127
chr1	3396	3399	0.315676
chr1	3399	3402	0.210451
chr1	3402	3415	0.105225
chr1	3415	3439	0.0
chr1	3439	3440	0.105225
chr1	3440	3454	0.210451
chr1	3454	3477	0.315676
chr1	3477	3481	0.210451
chr1	3481	3502	0.0
chr1	3502	3510	0.105225
chr1	3510	3515	0.210451
chr1	3515	3517	0.315676
chr1	3517	3527	0.420901
chr1	3527	3530	0.526127
chr1	3530	3552	0.420901
chr1	3552	3557	0.315676
chr1	3557	3560	0.210451
chr1	3560	3570	0.105225
chr1	3570	3574	0.0
chr1	3574	3582	0.105225
chr1	3582	3592	0.210451
chr1	3592	3593	0.315676
chr1	3593	3611	0.420901
chr1	3611	3616	0.526127
chr1	3616	3625	0.315676
chr1	3625	3630	0.420901
chr1	3630	3634	0.315676
chr1	3634	3635	0.210451
chr1	3635	3639	0.105225
chr1	3639	3662	0.210451
chr1	3662	3675	0.105225
chr1	3675	3679	0.210451
chr1	3679	3682	0.315676
chr1	3682	3689	0.210451
chr1	3689	3691	0.315676
chr1	3691	3705	0.420901
chr1	3705	3710	0.631352
chr1	3710	3717	0.841803
chr1	3717	3718	0.947028
chr1	3718	3722	0.841803
chr1	3722	3726	0.736577
chr1	3726	3727	0.841803
chr1	3727	3730	0.736577
chr1	3730	3740	0.631352
chr1	3740	3748	0.736577
chr1	3748	3749	0.526127
chr1	3749	3751	0.631352
chr1	3751	3753	0.736577
chr1	3753	3761	0.526127
chr1	3761	3763	0.631352
chr1	3763	3779	0.526127
chr1	3779	3780	0.631352
chr1	3780	3781	0.736577
chr1	3781	3783	0.631352
chr1	3783	3791	0.526127
chr1	3791	3792	0.420901
chr1	3792	3793	0.315676
chr1	3793	3798	0.420901
chr1	3798	3810	0.315676
chr1	3810	3820	0.420901
chr1	3820	3823	0.631352
chr1	3823	3824	0.420901
chr1	3824	3836	0.526127
chr1	3836	3850	0.420901
chr1	3850	3852	0.631352
chr1	3852	3855	0.526127
chr1	3855	3856	0.420901
chr1	3856	3857	0.526127
chr1	3857	3860	0.631352
chr1	3860	3866	0.736577
chr1	3866	3874	0.841803
chr1	3874	3880	0.947028
chr1	3880	3882	0.841803
chr1	3882	3885	0.736577
chr1	3885	3886	0.631352
chr1	3886	3891	0.736577
chr1	3891	3892	0.631352
chr1	3892	3899	0.526127
chr1	3899	3903	0.315676
chr1	3903	3904	0.526127
chr1	3904	3908	0.631352
chr1	3908	3914	0.736577
chr1	3914	3918	0.841803
chr1	3918	3919	0.736577
chr1	3919	3924	0.841803
chr1	3924	3934	1.05225
chr1	3934	3935	1.15748
chr1	3935	3940	1.2627
chr1	3940	3942	1.15748
chr1	3942	3946	1.2627
chr1	3946	3959	1.05225
chr1	3959	3967	0.947028
chr1	3967	3975	0.841803
chr1	3975	3977	1.05225
chr1	3977	3978	0.947028
chr1	3978	3982	0.841803
chr1	3982	3983	0.736577
chr1	3983	3990	0.631352
chr1	3990	3992	0.526127
chr1	3992	3996	0.420901
chr1	3996	4000	0.315676
chr1	4000	4002	0.210451
chr1	4002	4011	0.105225
chr1	4011	4016	0.210451
chr1	4016	4040	0.105225
chr1	4040	4054	0.0
chr1	4054	4058	0.105225
chr1	4058	4096	0.210451
chr1	4096	4100	0.105225
chr1	4100	4132	0.0
chr1	4132	4163	0.105225
chr1	4163	4175	0.210451
chr1	4175	4192	0.105225
chr1	4192	4196	0.0
chr1	4196	4218	0.315676
chr1	4218	4233	0.210451
chr1	4233	4240	0.105225
chr1	4240	4255	0.0
chr1	4255	4285	0.105225
chr1	4285	4286	0.0
chr1	4286	4291	0.105225
chr1	4291	4310	0.315676
chr1	4310	4313	0.210451
chr1	4313	4317	0.105225
chr1	4317	4318	0.210451
chr1	4318	4333	0.315676
chr1	4333	4342	0.210451
chr1	4342	4343	0.105225
chr1	4343	4344	0.210451
chr1	4344	4360	0.420901
chr1	4360	4365	0.315676
chr1	4365	4368	0.420901
chr1	4368	4371	0.315676
chr1	4371	4379	0.210451
chr1	4379	4380	0.315676
chr1	4380	4381	0.420901
chr1	4381	4383	0.526127
chr1	4383	4399	0.420901
chr1	4399	4402	0.526127
chr1	4402	4404	0.736577
chr1	4404	4406	0.631352
chr1	4406	4408	0.526127
chr1	4408	4409	0.420901
chr1	4409	4411	0.526127
chr1	4411	4428	0.420901
chr1	4428	4431	0.315676
chr1	4431	4442	0.210451
chr1	4442	4447	0.105225
chr1	4447	4457	0.0
chr1	4457	4477	0.105225
chr1	4477	4501	0.210451
chr1	4501	4514	0.105225
chr1	4514	4524	0.0
chr1	4524	4553	0.105225
chr1	4553	4567	0.0
chr1	4567	4587	0.105225
chr1	4587	4588	0.210451
chr1	4588	4609	0.315676
chr1	4609	4618	0.105225
chr1	4618	4667	0.0
chr1	4667	4677	0.105225
chr1	4677	4699	0.210451
chr1	4699	4710	0.420901
chr1	4710	4720	0.315676
chr1	4720	4722	0.210451
chr1	4722	4727	0.315676
chr1	4727	4732	0.105225
chr1	4732	4734	0.210451
chr1	4734	4760	0.315676
chr1	4760	4764	0.420901
chr1	4764	4765	0.526127
chr1	4765	4771	0.420901
chr1	4771	4772	0.315676
chr1	4772	4795	0.210451
chr1	4795	4798	0.315676
chr1	4798	4805	0.210451
chr1	4805	4823	0.105225
chr1	4823	4824	0.0
chr1	4824	4832	0.105225
chr1	4832	4844	0.210451
chr1	4844	4846	0.105225
chr1	4846	4875	0.210451
chr1	4875	4884	0.105225
chr1	4884	4889	0.210451
chr1	4889	4908	0.105225
chr1	4908	4926	0.210451
chr1	4926	4941	0.105225
chr1	4941	4955	0.210451
chr1	4955	4957	0.315676
chr1	4957	4961	0.420901
chr1	4961	4979	0.526127
chr1	4979	4987	0.420901
chr1	4987	4988	0.315676
chr1	4988	4991	0.210451
chr1	4991	5004	0.105225
chr1	5004	5143	0.0
chr1	5143	5163	0.105225
chr1	5163	5166	0.210451
chr1	5166	5186	0.315676
chr1	5186	5188	0.210451
chr1	5188	5206	0.105225
chr1	5206	5212	0.0
chr1	5212	5218	0.105225
chr1	5218	5219	0.210451
chr1	5219	5225	0.315676
chr1	5225	5239	0.420901
chr1	5239	5252	0.526127
chr1	5252	5259	0.420901
chr1	5259	5261	0.631352
chr1	5261	5265	0.420901
chr1	5265	5268	0.526127
chr1	5268	5273	0.420901
chr1	5273	5277	0.526127
chr1	5277	5282	0.631352
chr1	5282	5288	0.526127
chr1	5288	5302	0.631352
chr1	5302	5307	0.420901
chr1	5307	5309	0.315676
chr1	5309	5312	0.420901
chr1	5312	5314	0.315676
chr1	5314	5318	0.420901
chr1	5318	5330	0.315676
chr1	5330	5346	0.210451
chr1	5346	5347	0.105225
chr1	5347	5351	0.210451
chr1	5351	5381	0.105225
chr1	5381	5389	0.210451
chr1	5389	5392	0.105225
chr1	5392	5422	0.210451
chr1	5422	5434	0.105225
chr1	5434	5437	0.210451
chr1	5437	5442	0.420901
chr1	5442	5452	0.526127
chr1	5452	5454	0.631352
chr1	5454	5466	0.736577
chr1	5466	5470	0.841803
chr1	5470	5473	0.736577
chr1	5473	5477	0.841803
chr1	5477	5478	0.736577
chr1	5478	5481	0.631352
chr1	5481	5482	0.736577
chr1	5482	5491	0.631352
chr1	5491	5495	0.736577
chr1	5495	5497	0.631352
chr1	5497	5503	0.526127
chr1	5503	5505	0.315676
chr1	5505	5514	0.420901
chr1	5514	5516	0.315676
chr1	5516	5538	0.105225
chr1	5538	5548	0.210451
chr1	5548	5558	0.105225
chr1	5558	5570	0.210451
chr1	5570	5576	0.315676
chr1	5576	5578	0.210451
chr1	5578	5597	0.315676
chr1	5597	5599	0.420901
chr1	5599	5600	0.526127
chr1	5600	5605	0.631352
chr1	5605	5611	0.736577
chr1	5611	5613	0.841803
chr1	5613	5621	0.736577
chr1	5621	5627	0.631352
chr1	5627	5628	0.841803
chr1	5628	5632	0.736577
chr1	5632	5640	0.841803
chr1	5640	5641	0.631352
chr1	5641	5643	0.736577
chr1	5643	5647	0.841803
chr1	5647	5648	0.947028
chr1	5648	5653	0.841803
chr1	5653	5654	0.736577
chr1	5654	5660	0.631352
chr1	5660	5670	0.736577
chr1	5670	5678	0.631352
chr1	5678	5684	0.736577
chr1	5684	5686	0.526127
chr1	5686	5689	0.420901
chr1	5689	5690	0.315676
chr1	5690	5692	0.210451
chr1	5692	5703	0.315676
chr1	5703	5705	0.210451
chr1	5705	5712	0.315676
chr1	5712	5714	0.420901
chr1	5714	5721	0.526127
chr1	5721	5724	0.420901
chr1	5724	5735	0.315676
chr1	5735	5738	0.210451
chr1	5738	5739	0.315676
chr1	5739	5742	0.210451
chr1	5742	5757	0.315676
chr1	5757	5774	0.210451
chr1	5774	5781	0.105225
chr1	5781	5798	0.0
chr1	5798	5805	0.105225
chr1	5805	5840	0.210451
chr1	5840	5864	0.0
chr1	5864	5865	0.105225
chr1	5865	5890	0.210451
chr1	5890	5906	0.315676
chr1	5906	5908	0.210451
chr1	5908	5925	0.105225
chr1	5925	5926	0.210451
chr1	5926	5932	0.315676
chr1	5932	5964	0.210451
chr1	5964	5965	0.105225
chr1	5965	5973	0.0
chr1	5973	5982	0.105225
chr1	5982	6015	0.210451
chr1	6015	6021	0.105225
chr1	6021	6025	0.210451
chr1	6025	6034	0.105225
chr1	6034	6044	0.210451
chr1	6044	6045	0.315676
chr1	6045	6063	0.420901
chr1	6063	6075	0.315676
chr1	6075	6076	0.420901
chr1	6076	6085	0.315676
chr1	6085	6088	0.420901
chr1	6088	6091	0.315676
chr1	6091	6092	0.420901
chr1	6092	6093	0.526127
chr1	6093	6101	0.631352
chr1	6101	6102	0.947028
chr1	6102	6103	0.841803
chr1	6103	6121	0.947028
chr1	6121	6122	0.841803
chr1	6122	6125	0.736577
chr1	6125	6126	0.841803
chr1	6126	6129	1.05225
chr1	6129	6130	1.15748
chr1	6130	6133	1.36793
chr1	6133	6135	1.2627
chr1	6135	6137	1.15748
chr1	6137	6142	1.2627
chr1	6142	6143	0.947028
chr1	6143	6150	0.631352
chr1	6150	6157	0.736577
chr1	6157	6158	0.631352
chr1	6158	6162	0.841803
chr1	6162	6169	0.736577
chr1	6169	6172	0.526127
chr1	6172	6182	0.315676
chr1	6182	6184	0.210451
chr1	6184	6192	0.315676
chr1	6192	6193	0.420901
chr1	6193	6201	0.315676
chr1	6201	6208	0.210451
chr1	6208	6217	0.315676
chr1	6217	6225	0.210451
chr1	6225	6235	0.315676
chr1	6235	6245	0.210451
chr1	6245	6246	0.315676
chr1	6246	6251	0.420901
chr1	6251	6267	0.315676
chr1	6267	6282	0.105225
chr1	6282	6283	0.210451
chr1	6283	6287	0.315676
chr1	6287	6289	0.420901
chr1	6289	6292	0.315676
chr1	6292	6299	0.420901
chr1	6299	6304	0.526127
chr1	6304	6307	0.631352
chr1	6307	6312	0.736577
chr1	6312	6319	0.841803
chr1	6319	6320	0.947028
chr1	6320	6321	1.05225
chr1	6321	6322	0.947028
chr1	6322	6324	0.736577
chr1	6324	6333	0.631352
chr1	6333	6338	0.736577
chr1	6338	6341	0.841803
chr1	6341	6342	0.947028
chr1	6342	6347	0.841803
chr1	6347	6350	0.736577
chr1	6350	6353	0.631352
chr1	6353	6354	0.736577
chr1	6354	6363	0.947028
chr1	6363	6364	0.841803
chr1	6364	6365	0.947028
chr1	6365	6366	1.15748
chr1	6366	6367	1.2627
chr1	6367	6369	1.36793
chr1	6369	6370	1.47315
chr1	6370	6371	1.57838
chr1	6371	6374	1.68361
chr1	6374	6376	1.89406
chr1	6376	6378	1.78883
chr1	6378	6380	1.68361
chr1	6380	6383	1.78883
chr1	6383	6384	1.68361
chr1	6384	6388	2.20973
chr1	6388	6391	2.31496
chr1	6391	6393	2.20973
chr1	6393	6395	2.10451
chr1	6395	6397	1.99928
chr1	6397	6398	1.89406
chr1	6398	6399	1.78883
chr1	6399	6406	1.68361
chr1	6406	6408	1.89406
chr1	6408	6410	1.68361
chr1	6410	6411	1.36793
chr1	6411	6413	1.2627
chr1	6413	6414	1.05225
chr1	6414	6416	0.947028
chr1	6416	6423	0.841803
chr1	6423	6426	0.736577
chr1	6426	6431	0.526127
chr1	6431	6433	0.315676
chr1	6433	6438	0.210451
chr1	6438	6489	0.0
chr1	6489	6505	0.105225
chr1	6505	6532	0.210451
chr1	6532	6539	0.105225
chr1	6539	6566	0.0
chr1	6566	6568	0.105225
chr1	6568	6611	0.210451
chr1	6611	6612	0.315676
chr1	6612	6614	0.210451
chr1	6614	6624	0.105225
chr1	6624	6629	0.210451
chr1	6629	6634	0.315676
chr1	6634	6640	0.420901
chr1	6640	6654	0.526127
chr1	6654	6656	0.420901
chr1	6656	6667	0.631352
chr1	6667	6671	0.526127
chr1	6671	6675	0.420901
chr1	6675	6678	0.736577
chr1	6678	6679	0.631352
chr1	6679	6682	0.736577
chr1	6682	6683	0.631352
chr1	6683	6687	0.736577
chr1	6687	6691	0.841803
chr1	6691	6698	0.736577
chr1	6698	6703	0.841803
chr1	6703	6709	0.947028
chr1	6709	6712	0.841803
chr1	6712	6713	0.736577
chr1	6713	6716	0.841803
chr1	6716	6717	1.15748
chr1	6717	6724	1.05225
chr1	6724	6726	0.841803
chr1	6726	6732	0.947028
chr1	6732	6734	0.841803
chr1	6734	6736	0.736577
chr1	6736	6738	0.631352
chr1	6738	6741	0.526127
chr1	6741	6742	0.420901
chr1	6742	6744	0.315676
chr1	6744	6755	0.210451
chr1	6755	6756	0.105225
chr1	6756	6767	0.0
chr1	6767	6799	0.105225
chr1	6799	6837	0.0
chr1	6837	6844	0.105225
chr1	6844	6856	0.210451
chr1	6856	6878	0.105225
chr1	6878	6925	0.0
chr1	6925	6937	0.105225
chr1	6937	6944	0.210451
chr1	6944	6949	0.315676
chr1	6949	6951	0.420901
chr1	6951	6953	0.526127
chr1	6953	6955	0.631352
chr1	6955	6958	0.736577
chr1	6958	6959	0.841803
chr1	6959	6963	1.05225
chr1	6963	6967	1.15748
chr1	6967	6968	1.36793
chr1	6968	6969	1.2627
chr1	6969	6970	1.36793
chr1	6970	6971	1.47315
chr1	6971	6978	1.57838
chr1	6978	6980	1.68361
chr1	6980	6987	1.57838
chr1	6987	6988	1.47315
chr1	6988	6991	1.57838
chr1	6991	6992	1.36793
chr1	6992	6993	1.2627
chr1	6993	6994	1.15748
chr1	6994	6997	1.2627
chr1	6997	6998	1.15748
chr1	6998	6999	1.2627
chr1	6999	7002	1.36793
chr1	7002	7003	1.15748
chr1	7003	7004	1.2627
chr1	7004	7007	1.15748
chr1	7007	7009	1.05225
chr1	7009	7012	0.947028
chr1	7012	7015	0.736577
chr1	7015	7018	0.841803
chr1	7018	7019	1.15748
chr1	7019	7023	1.05225
chr1	7023	7037	1.15748
chr1	7037	7038	1.05225
chr1	7038	7040	0.947028
chr1	7040	7041	0.841803
chr1	7041	7045	0.736577
chr1	7045	7047	0.631352
chr1	7047	7049	0.526127
chr1	7049	7050	0.420901
chr1	7050	7052	0.315676
chr1	7052	7058	0.420901
chr1	7058	7082	0.315676
chr1	7082	7086	0.210451
chr1	7086	7090	0.315676
chr1	7090	7093	0.210451
chr1	7093	7095	0.315676
chr1	7095	7102	0.210451
chr1	7102	7122	0.315676
chr1	7122	7124	0.420901
chr1	7124	7125	0.526127
chr1	7125	7128	0.420901
chr1	7128	7129	0.315676
chr1	7129	7148	0.210451
chr1	7148	7163	0.315676
chr1	7163	7165	0.210451
chr1	7165	7167	0.105225
chr1	7167	7172	0.0
chr1	7172	7187	0.105225
chr1	7187	7188	0.315676
chr1	7188	7189	0.526127
chr1	7189	7197	0.631352
chr1	7197	7199	0.736577
chr1	7199	7202	0.841803
chr1	7202	7207	0.947028
chr1	7207	7228	0.841803
chr1	7228	7231	0.526127
chr1	7231	7232	0.315676
chr1	7232	7242	0.210451
chr1	7242	7245	0.105225
chr1	7245	7249	0.210451
chr1	7249	7253	0.420901
chr1	7253	7260	0.526127
chr1	7260	7268	0.631352
chr1	7268	7271	0.841803
chr1	7271	7272	0.947028
chr1	7272	7277	1.15748
chr1	7277	7279	1.05225
chr1	7279	7283	0.947028
chr1	7283	7286	0.841803
chr1	7286	7290	0.736577
chr1	7290	7291	0.841803
chr1	7291	7294	0.736577
chr1	7294	7295	0.841803
chr1	7295	7296	0.736577
chr1	7296	7301	0.841803
chr1	7301	7303	0.736577
chr1	7303	7304	0.841803
chr1	7304	7315	0.736577
chr1	7315	7319	0.526127
chr1	7319	7333	0.631352
chr1	7333	7337	0.526127
chr1	7337	7339	0.315676
chr1	7339	7345	0.210451
chr1	7345	7360	0.105225
chr1	7360	7410	0.0
chr1	7410	7425	0.105225
chr1	7425	7440	0.210451
chr1	7440	7449	0.315676
chr1	7449	7453	0.420901
chr1	7453	7463	0.315676
chr1	7463	7468	0.420901
chr1	7468	7477	0.315676
chr1	7477	7478	0.526127
chr1	7478	7482	0.631352
chr1	7482	7491	0.526127
chr1	7491	7497	0.420901
chr1	7497	7504	0.315676
chr1	7504	7520	0.210451
chr1	7520	7522	0.0
chr1	7522	7533	0.105225
chr1	7533	7541	0.210451
chr1	7541	7549	0.315676
chr1	7549	7550	0.420901
chr1	7550	7564	0.631352
chr1	7564	7565	0.736577
chr1	7565	7575	0.631352
chr1	7575	7580	0.526127
chr1	7580	7593	0.420901
chr1	7593	7604	0.210451
chr1	7604	7605	0.105225
chr1	7605	7614	0.0
chr1	7614	7632	0.105225
chr1	7632	7642	0.210451
chr1	7642	7657	0.315676
chr1	7657	7675	0.210451
chr1	7675	7677	0.105225
chr1	7677	7698	0.0
chr1	7698	7699	0.105225
chr1	7699	7701	0.210451
chr1	7701	7714	0.315676
chr1	7714	7719	0.420901
chr1	7719	7736	0.526127
chr1	7736	7740	0.420901
chr1	7740	7741	0.526127
chr1	7741	7748	0.315676
chr1	7748	7752	0.420901
chr1	7752	7757	0.526127
chr1	7757	7761	0.420901
chr1	7761	7767	0.315676
chr1	7767	7781	0.420901
chr1	7781	7785	0.315676
chr1	7785	7788	0.420901
chr1	7788	7791	0.526127
chr1	7791	7795	0.315676
chr1	7795	7827	0.210451
chr1	7827	7829	0.105225
chr1	7829	7831	0.420901
chr1	7831	7832	0.526127
chr1	7832	7834	0.631352
chr1	7834	7835	0.841803
chr1	7835	7840	0.947028
chr1	7840	7841	1.05225
chr1	7841	7847	1.15748
chr1	7847	7861	1.2627
chr1	7861	7862	1.36793
chr1	7862	7863	1.2627
chr1	7863	7866	1.15748
chr1	7866	7867	1.05225
chr1	7867	7872	0.947028
chr1	7872	7874	0.841803
chr1	7874	7876	0.736577
chr1	7876	7877	0.526127
chr1	7877	7880	0.631352
chr1	7880	7881	0.526127
chr1	7881	7882	0.420901
chr1	7882	7884	0.315676
chr1	7884	7898	0.210451
chr1	7898	7905	0.105225
chr1	7905	7920	0.210451
chr1	7920	7938	0.105225
chr1	7938	7943	0.210451
chr1	7943	7948	0.315676
chr1	7948	7969	0.210451
chr1	7969	7985	0.105225
chr1	7985	8031	0.0
chr1	8031	8033	0.105225
chr1	8033	8044	0.210451
chr1	8044	8052	0.315676
chr1	8052	8057	0.420901
chr1	8057	8058	0.631352
chr1	8058	8064	0.736577
chr1	8064	8069	0.841803
chr1	8069	8070	0.947028
chr1	8070	8073	1.05225
chr1	8073	8075	1.15748
chr1	8075	8095	1.05225
chr1	8095	8096	0.947028
chr1	8096	8100	1.15748
chr1	8100	8101	0.947028
chr1	8101	8104	0.841803
chr1	8104	8106	0.947028
chr1	8106	8112	0.841803
chr1	8112	8113	0.736577
chr1	8113	8116	0.631352
chr1	8116	8118	0.526127
chr1	8118	8125	0.315676
chr1	8125	8126	0.420901
chr1	8126	8128	0.631352
chr1	8128	8130	0.736577
chr1	8130	8138	0.631352
chr1	8138	8146	0.526127
chr1	8146	8148	0.631352
chr1	8148	8167	0.736577
chr1	8167	8168	0.631352
chr1	8168	8169	0.420901
chr1	8169	8180	0.315676
chr1	8180	8187	0.210451
chr1	8187	8224	0.105225
chr1	8224	8289	0.0
chr1	8289	8292	0.105225
chr1	8292	8293	0.210451
chr1	8293	8321	0.315676
chr1	8321	8326	0.210451
chr1	8326	8333	0.105225
chr1	8333	8336	0.210451
chr1	8336	8345	0.105225
chr1	8345	8350	0.210451
chr1	8350	8357	0.315676
chr1	8357	8387	0.210451
chr1	8387	8388	0.315676
chr1	8388	8391	0.210451
chr1	8391	8418	0.105225
chr1	8418	8422	0.0
chr1	8422	8428	0.105225
chr1	8428	8430	0.210451
chr1	8430	8438	0.315676
chr1	8438	8452	0.420901
chr1	8452	8458	0.526127
chr1	8458	8460	0.631352
chr1	8460	8465	0.526127
chr1	8465	8473	0.420901
chr1	8473	8491	0.315676
chr1	8491	8494	0.420901
chr1	8494	8497	0.315676
chr1	8497	8502	0.420901
chr1	8502	8514	0.526127
chr1	8514	8525	0.631352
chr1	8525	8533	0.526127
chr1	8533	8534	0.631352
chr1	8534	8536	0.526127
chr1	8536	8540	0.420901
chr1	8540	8542	0.315676
chr1	8542	8544	0.420901
chr1	8544	8545	0.315676
chr1	8545	8547	0.420901
chr1	8547	8549	0.526127
chr1	8549	8554	0.420901
chr1	8554	8557	0.526127
chr1	8557	8559	0.631352
chr1	8559	8561	0.736577
chr1	8561	8570	0.841803
chr1	8570	8571	1.15748
chr1	8571	8576	0.947028
chr1	8576	8578	0.841803
chr1	8578	8580	0.736577
chr1	8580	8582	0.947028
chr1	8582	8588	0.841803
chr1	8588	8602	0.947028
chr1	8602	8604	0.631352
chr1	8604	8605	0.526127
chr1	8605	8609	0.631352
chr1	8609	8613	0.736577
chr1	8613	8631	0.526127
chr1	8631	8636	0.420901
chr1	8636	8647	0.526127
chr1	8647	8652	0.420901
chr1	8652	8653	0.315676
chr1	8653	8654	0.526127
chr1	8654	8657	0.736577
chr1	8657	8660	0.631352
chr1	8660	8663	0.736577
chr1	8663	8665	0.947028
chr1	8665	8668	0.841803
chr1	8668	8676	0.736577
chr1	8676	8677	0.631352
chr1	8677	8679	0.736577
chr1	8679	8680	0.841803
chr1	8680	8685	0.736577
chr1	8685	8687	0.841803
chr1	8687	8696	0.736577
chr1	8696	8698	0.947028
chr1	8698	8703	0.841803
chr1	8703	8706	0.947028
chr1	8706	8708	0.841803
chr1	8708	8712	0.736577
chr1	8712	8714	0.631352
chr1	8714	8728	0.526127
chr1	8728	8731	0.420901
chr1	8731	8732	0.526127
chr1	8732	8738	0.420901
chr1	8738	8739	0.526127
chr1	8739	8745	0.315676
chr1	8745	8778	0.210451
chr1	8778	8780	0.315676
chr1	8780	8781	0.420901
chr1	8781	8800	0.315676
chr1	8800	8811	0.210451
chr1	8811	8821	0.315676
chr1	8821	8830	0.105225
chr1	8830	8835	0.210451
chr1	8835	8836	0.526127
chr1	8836	8839	0.947028
chr1	8839	8843	1.05225
chr1	8843	8845	1.15748
chr1	8845	8849	1.36793
chr1	8849	8851	1.47315
chr1	8851	8855	1.57838
chr1	8855	8856	1.68361
chr1	8856	8857	1.78883
chr1	8857	8860	1.89406
chr1	8860	8864	1.99928
chr1	8864	8868	1.89406
chr1	8868	8871	1.68361
chr1	8871	8874	1.57838
chr1	8874	8876	1.68361
chr1	8876	8878	1.57838
chr1	8878	8879	1.47315
chr1	8879	8880	1.2627
chr1	8880	8882	1.36793
chr1	8882	8886	1.2627
chr1	8886	8895	1.05225
chr1	8895	8900	0.947028
chr1	8900	8901	0.841803
chr1	8901	8909	0.631352
chr1	8909	8913	0.526127
chr1	8913	8921	0.315676
chr1	8921	8922	0.210451
chr1	8922	8930	0.315676
chr1	8930	8941	0.420901
chr1	8941	8950	0.315676
chr1	8950	8966	0.210451
chr1	8966	8973	0.105225
chr1	8973	8977	0.0
chr1	8977	8983	0.105225
chr1	8983	8992	0.210451
chr1	8992	8999	0.315676
chr1	8999	9000	0.420901
chr1	9000	9001	0.631352
chr1	9001	9002	1.05225
chr1	9002	9003	1.36793
chr1	9003	9004	1.47315
chr1	9004	9014	1.57838
chr1	9014	9020	1.68361
chr1	9020	9021	1.57838
chr1	9021	9024	1.78883
chr1	9024	9029	1.68361
chr1	9029	9033	1.47315
chr1	9033	9035	1.36793
chr1	9035	9036	1.2627
chr1	9036	9038	1.36793
chr1	9038	9044	1.47315
chr1	9044	9046	0.841803
chr1	9046	9047	0.736577
chr1	9047	9064	0.631352
chr1	9064	9066	0.420901
chr1	9066	9075	0.526127
chr1	9075	9076	0.631352
chr1	9076	9082	0.526127
chr1	9082	9088	0.420901
chr1	9088	9109	0.210451
chr1	9109	9118	0.105225
chr1	9118	9153	0.0
chr1	9153	9175	0.105225
chr1	9175	9177	0.420901
chr1	9177	9183	0.526127
chr1	9183	9192	0.420901
chr1	9192	9198	0.526127
chr1	9198	9211	0.631352
chr1	9211	9218	0.526127
chr1	9218	9220	0.315676
chr1	9220	9223	0.210451
chr1	9223	9237	0.105225
chr1	9237	9259	0.210451
chr1	9259	9267	0.315676
chr1	9267	9270	0.420901
chr1	9270	9274	0.315676
chr1	9274	9280	0.526127
chr1	9280	9284	0.420901
chr1	9284	9285	0.631352
chr1	9285	9292	0.736577
chr1	9292	9300	0.526127
chr1	9300	9303	0.420901
chr1	9303	9304	0.631352
chr1	9304	9307	0.736577
chr1	9307	9309	0.841803
chr1	9309	9313	0.947028
chr1	9313	9317	1.05225
chr1	9317	9321	0.947028
chr1	9321	9325	1.2627
chr1	9325	9326	0.947028
chr1	9326	9340	0.841803
chr1	9340	9342	0.947028
chr1	9342	9343	0.841803
chr1	9343	9345	0.736577
chr1	9345	9346	0.526127
chr1	9346	9353	0.420901
chr1	9353	9354	0.315676
chr1	9354	9364	0.210451
chr1	9364	9372	0.105225
chr1	9372	9397	0.0
chr1	9397	9399	0.105225
chr1	9399	9413	0.210451
chr1	9413	9414	0.315676
chr1	9414	9434	0.420901
chr1	9434	9435	0.526127
chr1	9435	9436	0.420901
chr1	9436	9439	0.315676
chr1	9439	9461	0.210451
chr1	9461	9463	0.105225
chr1	9463	9473	0.210451
chr1	9473	9476	0.315676
chr1	9476	9490	0.210451
chr1	9490	9492	0.315676
chr1	9492	9500	0.420901
chr1	9500	9501	0.315676
chr1	9501	9510	0.420901
chr1	9510	9531	0.315676
chr1	9531	9532	0.210451
chr1	9532	9533	0.315676
chr1	9533	9534	0.210451
chr1	9534	9575	0.105225
chr1	9575	9597	0.0
chr1	9597	9605	0.105225
chr1	9605	9640	0.210451
chr1	9640	9646	0.105225
chr1	9646	9648	0.210451
chr1	9648	9649	0.105225
chr1	9649	9654	0.210451
chr1	9654	9677	0.315676
chr1	9677	9680	0.420901
chr1	9680	9686	0.526127
chr1	9686	9692	0.420901
chr1	9692	9697	0.315676
chr1	9697	9712	0.210451
chr1	9712	9728	0.0
chr1	9728	9749	0.105225
chr1	9749	9758	0.210451
chr1	9758	9770	0.315676
chr1	9770	9777	0.210451
chr1	9777	9780	0.105225
chr1	9780	9812	0.0
chr1	9812	9816	0.105225
chr1	9816	9819	0.210451
chr1	9819	9854	0.315676
chr1	9854	9855	0.210451
chr1	9855	9859	0.105225
chr1	9859	9886	0.0
chr1	9886	9892	0.105225
chr1	9892	9893	0.210451
chr1	9893	9894	0.315676
chr1	9894	9909	0.526127
chr1	9909	9914	0.420901
chr1	9914	9916	0.526127
chr1	9916	9921	0.631352
chr1	9921	9927	0.841803
chr1	9927	9929	0.947028
chr1	9929	9930	1.05225
chr1	9930	9931	1.2627
chr1	9931	9932	1.15748
chr1	9932	9935	1.2627
chr1	9935	9937	1.15748
chr1	9937	9942	1.05225
chr1	9942	9944	1.15748
chr1	9944	9954	1.2627
chr1	9954	9955	1.47315
chr1	9955	9956	1.36793
chr1	9956	9959	1.2627
chr1	9959	9961	1.05225
chr1	9961	9962	0.947028
chr1	9962	9970	0.841803
chr1	9970	9972	0.736577
chr1	9972	9973	0.631352
chr1	9973	9975	0.420901
chr1	9975	9976	0.526127
chr1	9976	9982	0.736577
chr1	9982	9983	0.631352
chr1	9983	9994	0.526127
chr1	9994	9995	0.631352
chr1	9995	9997	0.526127
chr1	9997	10000	0.315676
chr1	10000	10005	0.420901
chr1	10005	10008	0.315676
chr1	10008	10010	0.420901
chr1	10010	10013	0.315676
chr1	10013	10022	0.420901
chr1	10022	10027	0.526127
chr1	10027	10036	0.631352
chr1	10036	10042	0.526127
chr1	10042	10045	0.420901
chr1	10045	10046	0.315676
chr1	10046	10048	0.420901
chr1	10048	10069	0.315676
chr1	10069	10070	0.210451
chr1	10070	10076	0.315676
chr1	10076	10082	0.526127
chr1	10082	10086	0.631352
chr1	10086	10088	0.736577
chr1	10088	10089	0.947028
chr1	10089	10090	1.05225
chr1	10090	10111	0.947028
chr1	10111	10114	0.841803
chr1	10114	10115	0.736577
chr1	10115	10116	0.526127
chr1	10116	10117	0.420901
chr1	10117	10120	0.210451
chr1	10120	10124	0.105225
chr1	10124	10133	0.0
chr1	10133	10138	0.105225
chr1	10138	10146	0.315676
chr1	10146	10147	0.631352
chr1	10147	10148	1.05225
chr1	10148	10178	1.15748
chr1	10178	10179	0.947028
chr1	10179	10180	0.841803
chr1	10180	10182	0.526127
chr1	10182	10183	0.631352
chr1	10183	10185	0.736577
chr1	10185	10188	0.631352
chr1	10188	10190	0.420901
chr1	10190	10197	0.315676
chr1	10197	10199	0.420901
chr1	10199	10202	0.526127
chr1	10202	10205	0.420901
chr1	10205	10221	0.315676
chr1	10221	10240	0.210451
chr1	10240	10241	0.105225
chr1	10241	10265	0.0
chr1	10265	10280	0.105225
chr1	10280	10284	0.210451
chr1	10284	10305	0.315676
chr1	10305	10307	0.210451
chr1	10307	10322	0.105225
chr1	10322	10324	0.210451
chr1	10324	10329	0.105225
chr1	10329	10333	0.210451
chr1	10333	10343	0.315676
chr1	10343	10371	0.210451
chr1	10371	10375	0.105225
chr1	10375	10392	0.0
chr1	10392	10401	0.105225
chr1	10401	10414	0.210451
chr1	10414	10420	0.315676
chr1	10420	10421	0.526127
chr1	10421	10431	0.736577
chr1	10431	10435	0.631352
chr1	10435	10440	0.736577
chr1	10440	10444	0.841803
chr1	10444	10446	0.736577
chr1	10446	10449	0.841803
chr1	10449	10452	0.736577
chr1	10452	10455	0.841803
chr1	10455	10457	0.736577
chr1	10457	10458	0.631352
chr1	10458	10460	0.526127
chr1	10460	10464	0.631352
chr1	10464	10475	0.526127
chr1	10475	10483	0.210451
chr1	10483	10484	0.105225
chr1	10484	10491	0.210451
chr1	10491	10517	0.105225
chr1	10517	10519	0.315676
chr1	10519	10527	0.420901
chr1	10527	10545	0.315676
chr1	10545	10553	0.105225
chr1	10553	10582	0.0
chr1	10582	10584	0.105225
chr1	10584	10585	0.315676
chr1	10585	10589	0.420901
chr1	10589	10591	0.526127
chr1	10591	10595	0.631352
chr1	10595	10598	0.736577
chr1	10598	10612	0.841803
chr1	10612	10617	0.947028
chr1	10617	10626	0.841803
chr1	10626	10627	0.736577
chr1	10627	10628	0.526127
chr1	10628	10631	0.315676
chr1	10631	10635	0.210451
chr1	10635	10636	0.315676
chr1	10636	10642	0.420901
chr1	10642	10644	0.526127
chr1	10644	10660	0.420901
chr1	10660	10665	0.526127
chr1	10665	10669	0.736577
chr1	10669	10670	0.631352
chr1	10670	10671	0.736577
chr1	10671	10676	0.841803
chr1	10676	10680	0.736577
chr1	10680	10685	0.631352
chr1	10685	10690	0.526127
chr1	10690	10691	0.631352
chr1	10691	10701	0.736577
chr1	10701	10704	0.841803
chr1	10704	10705	0.947028
chr1	10705	10709	0.841803
chr1	10709	10713	0.736577
chr1	10713	10714	0.631352
chr1	10714	10731	0.736577
chr1	10731	10733	0.420901
chr1	10733	10739	0.526127
chr1	10739	10740	0.420901
chr1	10740	10746	0.315676
chr1	10746	10752	0.210451
chr1	10752	10753	0.315676
chr1	10753	10754	0.526127
chr1	10754	10755	0.420901
chr1	10755	10765	0.631352
chr1	10765	10776	0.736577
chr1	10776	10780	0.631352
chr1	10780	10781	0.420901
chr1	10781	10784	0.315676
chr1	10784	10798	0.210451
chr1	10798	10800	0.105225
chr1	10800	10808	0.210451
chr1	10808	10820	0.105225
chr1	10820	10838	0.210451
chr1	10838	10842	0.315676
chr1	10842	10846	0.210451
chr1	10846	10847	0.420901
chr1	10847	10848	0.526127
chr1	10848	10849	0.736577
chr1	10849	10850	1.2627
chr1	10850	10851	1.57838
chr1	10851	10853	1.68361
chr1	10853	10855	1.78883
chr1	10855	10857	1.89406
chr1	10857	10858	1.99928
chr1	10858	10863	2.20973
chr1	10863	10872	2.10451
chr1	10872	10877	1.99928
chr1	10877	10878	2.10451
chr1	10878	10879	2.20973
chr1	10879	10880	2.31496
chr1	10880	10881	2.20973
chr1	10881	10885	2.10451
chr1	10885	10887	1.99928
chr1	10887	10891	1.78883
chr1	10891	10894	1.15748
chr1	10894	10896	1.05225
chr1	10896	10897	0.841803
chr1	10897	10900	0.631352
chr1	10900	10901	0.526127
chr1	10901	10912	0.631352
chr1	10912	10916	0.736577
chr1	10916	10919	0.631352
chr1	10919	10921	0.526127
chr1	10921	10931	0.420901
chr1	10931	10933	0.315676
chr1	10933	10937	0.210451
chr1	10937	10955	0.105225
chr1	10955	10969	0.0
chr1	10969	10973	0.105225
chr1	10973	10976	0.210451
chr1	10976	10994	0.315676
chr1	10994	10996	0.210451
chr1	10996	11002	0.315676
chr1	11002	11006	0.420901
chr1	11006	11010	0.526127
chr1	11010	11011	0.631352
chr1	11011	11014	0.736577
chr1	11014	11016	0.841803
chr1	11016	11031	0.736577
chr1	11031	11034	0.841803
chr1	11034	11038	0.736577
chr1	11038	11039	0.420901
chr1	11039	11057	0.315676
chr1	11057	11068	0.210451
chr1	11068	11069	0.315676
chr1	11069	11074	0.420901
chr1	11074	11090	0.315676
chr1	11090	11095	0.210451
chr1	11095	11098	0.315676
chr1	11098	11099	0.420901
chr1	11099	11103	0.736577
chr1	11103	11105	0.631352
chr1	11105	11110	0.736577
chr1	11110	11112	1.15748
chr1	11112	11136	1.47315
chr1	11136	11138	1.57838
chr1	11138	11142	1.2627
chr1	11142	11143	0.841803
chr1	11143	11146	0.736577
chr1	11146	11147	0.631352
chr1	11147	11148	0.526127
chr1	11148	11151	0.631352
chr1	11151	11152	0.526127
chr1	11152	11153	0.420901
chr1	11153	11158	0.315676
chr1	11158	11174	0.526127
chr1	11174	11184	0.631352
chr1	11184	11186	0.526127
chr1	11186	11188	0.631352
chr1	11188	11190	0.526127
chr1	11190	11192	0.631352
chr1	11192	11194	0.736577
chr1	11194	11199	0.841803
chr1	11199	11208	0.736577
chr1	11208	11209	0.631352
chr1	11209	11217	0.526127
chr1	11217	11221	0.420901
chr1	11221	11225	0.526127
chr1	11225	11227	0.420901
chr1	11227	11235	0.526127
chr1	11235	11242	0.315676
chr1	11242	11244	0.210451
chr1	11244	11246	0.420901
chr1	11246	11248	0.526127
chr1	11248	11250	0.631352
chr1	11250	11251	0.736577
chr1	11251	11265	0.841803
chr1	11265	11266	1.2627
chr1	11266	11267	1.57838
chr1	11267	11268	1.68361
chr1	11268	11269	1.89406
chr1	11269	11271	2.20973
chr1	11271	11272	2.31496
chr1	11272	11274	2.52541
chr1	11274	11275	2.63063
chr1	11275	11280	2.73586
chr1	11280	11283	2.84108
chr1	11283	11284	3.05154
chr1	11284	11285	3.26199
chr1	11285	11287	3.57766
chr1	11287	11288	3.68289
chr1	11288	11289	3.47244
chr1	11289	11294	3.26199
chr1	11294	11295	3.47244
chr1	11295	11296	3.57766
chr1	11296	11297	3.68289
chr1	11297	11298	3.57766
chr1	11298	11299	3.47244
chr1	11299	11300	3.57766
chr1	11300	11302	3.68289
chr1	11302	11303	3.57766
chr1	11303	11304	3.15676
chr1	11304	11306	3.05154
[truncated: 2,108 more rows]
