# Supplementary material for: Structural modularity of the XIST ribonucleoprotein complex
Source: Nat Commun. 2020 Dec 2;11:6163. doi: 10.1038/s41467-020-20040-3 (PMC7710737; doi:10.1038/s41467-020-20040-3)
Supplement: Supplementary file 6 — Source Data [file 41467_2020_20040_MOESM6_ESM.zip › sourcedata/fig2efgi/K562_DROSHA_2_neg_XIST_1_hsXIST.bedgraph]

chr1	0	71	0.0
chr1	71	102	0.198458
chr1	102	113	0.0
chr1	113	114	0.198458
chr1	114	116	0.396916
chr1	116	123	0.595375
chr1	123	136	0.793833
chr1	136	146	0.992291
chr1	146	154	0.793833
chr1	154	158	1.19075
chr1	158	159	0.992291
chr1	159	160	1.19075
chr1	160	179	1.38921
chr1	179	196	1.19075
chr1	196	197	0.595375
chr1	197	202	0.793833
chr1	202	203	0.595375
chr1	203	206	0.396916
chr1	206	215	0.595375
chr1	215	232	0.793833
chr1	232	239	0.595375
chr1	239	244	0.396916
chr1	244	251	0.198458
chr1	251	261	0.396916
chr1	261	262	0.595375
chr1	262	281	0.793833
chr1	281	283	0.595375
chr1	283	290	0.793833
chr1	290	293	0.992291
chr1	293	294	0.793833
chr1	294	295	0.992291
chr1	295	296	1.38921
chr1	296	297	1.58767
chr1	297	298	1.38921
chr1	298	299	1.58767
chr1	299	302	1.38921
chr1	302	303	1.58767
chr1	303	305	2.18304
chr1	305	306	2.57996
chr1	306	307	2.97687
chr1	307	310	3.17533
chr1	310	316	3.57225
chr1	316	323	3.37379
chr1	323	325	3.57225
chr1	325	329	3.96916
chr1	329	330	4.16762
chr1	330	331	4.36608
chr1	331	335	4.16762
chr1	335	338	3.96916
chr1	338	339	3.17533
chr1	339	340	2.97687
chr1	340	341	2.77841
chr1	341	345	2.57996
chr1	345	347	2.3815
chr1	347	348	2.57996
chr1	348	349	2.18304
chr1	349	353	1.98458
chr1	353	356	1.58767
chr1	356	357	1.19075
chr1	357	362	0.992291
chr1	362	364	0.793833
chr1	364	365	0.595375
chr1	365	366	0.396916
chr1	366	368	0.198458
chr1	368	374	0.396916
chr1	374	399	0.198458
chr1	399	406	0.0
chr1	406	407	0.396916
chr1	407	411	0.793833
chr1	411	424	1.58767
chr1	424	425	1.38921
chr1	425	426	1.58767
chr1	426	430	1.78612
chr1	430	440	1.58767
chr1	440	442	0.992291
chr1	442	451	0.793833
chr1	451	453	0.992291
chr1	453	454	1.19075
chr1	454	469	0.595375
chr1	469	477	0.396916
chr1	477	479	0.793833
chr1	479	494	0.595375
chr1	494	495	0.396916
chr1	495	496	1.38921
chr1	496	497	2.57996
chr1	497	498	2.77841
chr1	498	499	2.97687
chr1	499	500	3.17533
chr1	500	503	3.37379
chr1	503	505	3.57225
chr1	505	509	3.37379
chr1	509	511	3.57225
chr1	511	513	3.96916
chr1	513	514	3.77071
chr1	514	520	3.96916
chr1	520	525	4.36608
chr1	525	526	4.16762
chr1	526	538	4.36608
chr1	538	539	3.96916
chr1	539	540	2.97687
chr1	540	541	2.77841
chr1	541	543	2.57996
chr1	543	545	2.18304
chr1	545	546	2.3815
chr1	546	551	2.18304
chr1	551	553	1.98458
chr1	553	555	1.58767
chr1	555	559	1.38921
chr1	559	563	1.58767
chr1	563	566	1.38921
chr1	566	572	0.992291
chr1	572	580	0.595375
chr1	580	582	0.396916
chr1	582	588	0.198458
chr1	588	605	0.0
chr1	605	640	0.198458
chr1	640	650	0.0
chr1	650	651	0.198458
chr1	651	652	1.19075
chr1	652	654	1.78612
chr1	654	656	1.98458
chr1	656	658	2.18304
chr1	658	671	2.3815
chr1	671	672	2.18304
chr1	672	673	1.98458
chr1	673	678	1.78612
chr1	678	681	1.58767
chr1	681	684	1.38921
chr1	684	690	0.992291
chr1	690	694	0.793833
chr1	694	695	0.595375
chr1	695	696	0.396916
chr1	696	697	0.595375
chr1	697	699	0.793833
chr1	699	700	0.595375
chr1	700	728	0.396916
chr1	728	740	0.198458
chr1	740	741	0.992291
chr1	741	753	1.19075
chr1	753	762	1.38921
chr1	762	763	1.58767
chr1	763	764	1.78612
chr1	764	771	1.58767
chr1	771	780	1.38921
chr1	780	783	1.19075
chr1	783	784	0.992291
chr1	784	787	0.793833
chr1	787	793	0.992291
chr1	793	796	1.19075
chr1	796	797	1.38921
chr1	797	804	1.78612
chr1	804	805	1.58767
chr1	805	811	1.38921
chr1	811	824	1.19075
chr1	824	825	1.38921
chr1	825	827	2.57996
chr1	827	829	3.37379
chr1	829	839	3.17533
chr1	839	840	2.77841
chr1	840	841	2.97687
chr1	841	842	3.77071
chr1	842	843	3.96916
chr1	843	851	4.16762
chr1	851	855	3.96916
chr1	855	856	4.56454
chr1	856	865	4.763
chr1	865	866	4.56454
chr1	866	867	4.36608
chr1	867	868	2.97687
chr1	868	869	2.77841
chr1	869	876	2.57996
chr1	876	877	2.3815
chr1	877	878	1.78612
chr1	878	879	1.58767
chr1	879	883	1.78612
chr1	883	884	1.58767
chr1	884	887	1.19075
chr1	887	891	1.58767
chr1	891	893	1.38921
chr1	893	895	1.19075
chr1	895	897	1.38921
chr1	897	899	1.19075
chr1	899	901	0.992291
chr1	901	902	0.793833
chr1	902	906	0.992291
chr1	906	907	1.19075
chr1	907	908	1.58767
chr1	908	915	1.78612
chr1	915	919	2.18304
chr1	919	922	2.3815
chr1	922	925	2.18304
chr1	925	928	2.57996
chr1	928	930	2.97687
chr1	930	931	3.17533
chr1	931	932	2.77841
chr1	932	937	2.97687
chr1	937	938	3.37379
chr1	938	940	3.57225
chr1	940	941	3.37379
chr1	941	943	3.57225
chr1	943	944	3.77071
chr1	944	947	4.16762
chr1	947	949	4.56454
chr1	949	950	4.36608
chr1	950	951	3.96916
chr1	951	953	3.77071
chr1	953	954	3.57225
chr1	954	958	3.77071
chr1	958	961	3.57225
chr1	961	968	3.37379
chr1	968	971	3.17533
chr1	971	972	2.77841
chr1	972	975	2.97687
chr1	975	979	3.17533
chr1	979	980	3.37379
chr1	980	981	2.3815
chr1	981	982	2.97687
chr1	982	983	3.57225
chr1	983	984	3.77071
chr1	984	985	3.96916
chr1	985	986	4.56454
chr1	986	989	4.16762
chr1	989	991	3.96916
chr1	991	993	4.36608
chr1	993	996	5.35837
chr1	996	997	5.55683
chr1	997	1003	5.15991
chr1	1003	1005	5.35837
chr1	1005	1008	5.75529
chr1	1008	1009	6.35066
chr1	1009	1014	6.54912
chr1	1014	1015	6.94604
chr1	1015	1016	6.74758
chr1	1016	1018	6.54912
chr1	1018	1022	6.1522
chr1	1022	1023	5.75529
chr1	1023	1024	5.55683
chr1	1024	1025	4.36608
chr1	1025	1027	3.37379
chr1	1027	1029	2.77841
chr1	1029	1033	2.57996
chr1	1033	1034	2.18304
chr1	1034	1037	1.98458
chr1	1037	1038	1.78612
chr1	1038	1039	0.992291
chr1	1039	1040	0.793833
chr1	1040	1046	0.992291
chr1	1046	1048	0.793833
chr1	1048	1051	0.595375
chr1	1051	1052	0.396916
chr1	1052	1064	0.198458
chr1	1064	1067	0.595375
chr1	1067	1071	0.992291
chr1	1071	1072	1.19075
chr1	1072	1073	1.38921
chr1	1073	1074	1.58767
chr1	1074	1076	1.78612
chr1	1076	1078	2.18304
chr1	1078	1080	1.98458
chr1	1080	1083	2.3815
chr1	1083	1087	2.57996
chr1	1087	1093	2.97687
chr1	1093	1098	3.37379
chr1	1098	1100	3.17533
chr1	1100	1101	2.97687
chr1	1101	1103	3.57225
chr1	1103	1107	3.77071
chr1	1107	1108	3.57225
chr1	1108	1110	3.96916
chr1	1110	1112	3.77071
chr1	1112	1115	3.96916
chr1	1115	1117	3.57225
chr1	1117	1119	3.37379
chr1	1119	1122	2.57996
chr1	1122	1126	2.3815
chr1	1126	1130	2.18304
chr1	1130	1131	2.3815
chr1	1131	1132	2.77841
chr1	1132	1133	3.57225
chr1	1133	1134	3.77071
chr1	1134	1135	4.36608
chr1	1135	1136	4.56454
chr1	1136	1138	4.16762
chr1	1138	1142	4.36608
chr1	1142	1144	4.56454
chr1	1144	1146	3.57225
chr1	1146	1151	3.37379
chr1	1151	1152	2.97687
chr1	1152	1154	3.17533
chr1	1154	1159	4.16762
chr1	1159	1160	4.763
chr1	1160	1163	4.96146
chr1	1163	1165	5.15991
chr1	1165	1166	5.55683
chr1	1166	1167	5.75529
chr1	1167	1168	5.95375
chr1	1168	1171	6.1522
chr1	1171	1173	5.95375
chr1	1173	1174	5.75529
chr1	1174	1177	5.35837
chr1	1177	1183	4.56454
chr1	1183	1184	4.763
chr1	1184	1190	4.56454
chr1	1190	1191	5.35837
chr1	1191	1192	5.55683
chr1	1192	1195	5.35837
chr1	1195	1198	5.15991
chr1	1198	1200	3.96916
chr1	1200	1202	3.57225
chr1	1202	1203	3.17533
chr1	1203	1204	4.16762
chr1	1204	1205	4.96146
chr1	1205	1206	5.95375
chr1	1206	1208	6.54912
chr1	1208	1214	6.35066
chr1	1214	1216	6.1522
chr1	1216	1217	5.95375
chr1	1217	1219	5.75529
chr1	1219	1220	5.95375
chr1	1220	1222	6.1522
chr1	1222	1225	5.95375
chr1	1225	1226	5.75529
chr1	1226	1227	5.35837
chr1	1227	1228	5.15991
chr1	1228	1231	5.35837
chr1	1231	1234	5.55683
chr1	1234	1241	5.15991
chr1	1241	1242	4.763
chr1	1242	1245	4.96146
chr1	1245	1246	3.77071
chr1	1246	1248	3.37379
chr1	1248	1249	2.97687
chr1	1249	1250	2.77841
chr1	1250	1251	2.3815
chr1	1251	1253	2.57996
chr1	1253	1254	2.3815
chr1	1254	1256	2.77841
chr1	1256	1257	2.57996
chr1	1257	1260	2.77841
chr1	1260	1262	2.57996
chr1	1262	1265	2.3815
chr1	1265	1266	2.18304
chr1	1266	1267	2.3815
chr1	1267	1273	2.18304
chr1	1273	1276	2.3815
chr1	1276	1278	2.18304
chr1	1278	1285	2.3815
chr1	1285	1286	2.18304
chr1	1286	1291	1.78612
chr1	1291	1294	1.98458
chr1	1294	1295	2.18304
chr1	1295	1296	1.78612
chr1	1296	1301	1.98458
chr1	1301	1308	1.78612
chr1	1308	1309	1.98458
chr1	1309	1310	1.78612
chr1	1310	1313	2.18304
chr1	1313	1316	2.3815
chr1	1316	1318	2.18304
chr1	1318	1321	2.3815
chr1	1321	1322	2.18304
chr1	1322	1323	2.3815
chr1	1323	1325	2.97687
chr1	1325	1326	3.17533
chr1	1326	1327	3.37379
chr1	1327	1328	3.17533
chr1	1328	1332	2.97687
chr1	1332	1334	2.77841
chr1	1334	1335	3.17533
chr1	1335	1336	3.96916
chr1	1336	1338	4.16762
chr1	1338	1339	3.96916
chr1	1339	1341	3.77071
chr1	1341	1342	4.16762
chr1	1342	1344	4.36608
chr1	1344	1345	4.56454
chr1	1345	1346	4.763
chr1	1346	1347	4.96146
chr1	1347	1348	5.15991
chr1	1348	1349	5.35837
chr1	1349	1350	5.75529
chr1	1350	1351	5.55683
chr1	1351	1352	5.75529
chr1	1352	1353	5.55683
chr1	1353	1354	6.1522
chr1	1354	1356	6.35066
chr1	1356	1361	6.1522
chr1	1361	1364	5.95375
chr1	1364	1365	5.75529
chr1	1365	1366	4.96146
chr1	1366	1368	4.763
chr1	1368	1373	4.56454
chr1	1373	1377	4.36608
chr1	1377	1382	3.17533
chr1	1382	1383	2.97687
chr1	1383	1387	2.57996
chr1	1387	1388	2.3815
chr1	1388	1392	1.78612
chr1	1392	1394	1.19075
chr1	1394	1395	0.992291
chr1	1395	1396	0.595375
chr1	1396	1423	0.0
chr1	1423	1425	0.198458
chr1	1425	1438	0.595375
chr1	1438	1440	1.19075
chr1	1440	1442	1.38921
chr1	1442	1443	1.58767
chr1	1443	1451	2.3815
chr1	1451	1452	2.77841
chr1	1452	1460	2.97687
chr1	1460	1465	2.77841
chr1	1465	1466	2.57996
chr1	1466	1468	2.3815
chr1	1468	1477	2.18304
chr1	1477	1479	1.98458
chr1	1479	1480	1.78612
chr1	1480	1482	1.58767
chr1	1482	1483	1.19075
chr1	1483	1485	0.992291
chr1	1485	1486	0.595375
chr1	1486	1496	0.396916
chr1	1496	1501	0.595375
chr1	1501	1511	0.992291
chr1	1511	1524	1.38921
chr1	1524	1528	1.19075
chr1	1528	1535	0.992291
chr1	1535	1536	0.793833
chr1	1536	1539	0.992291
chr1	1539	1544	0.595375
chr1	1544	1555	0.793833
chr1	1555	1557	0.396916
chr1	1557	1564	0.595375
chr1	1564	1567	0.793833
chr1	1567	1569	0.595375
chr1	1569	1570	0.992291
chr1	1570	1576	1.38921
chr1	1576	1577	1.58767
chr1	1577	1578	1.78612
chr1	1578	1584	2.57996
chr1	1584	1586	2.77841
chr1	1586	1587	2.97687
chr1	1587	1590	3.17533
chr1	1590	1593	3.37379
chr1	1593	1598	3.57225
chr1	1598	1600	3.37379
chr1	1600	1601	3.77071
chr1	1601	1602	3.57225
chr1	1602	1603	3.77071
chr1	1603	1605	3.96916
chr1	1605	1606	3.77071
chr1	1606	1608	4.16762
chr1	1608	1611	4.36608
chr1	1611	1613	4.16762
chr1	1613	1618	3.77071
chr1	1618	1620	3.57225
chr1	1620	1621	2.97687
chr1	1621	1624	2.57996
chr1	1624	1626	2.3815
chr1	1626	1627	2.57996
chr1	1627	1630	2.3815
chr1	1630	1632	2.57996
chr1	1632	1633	2.77841
chr1	1633	1635	2.57996
chr1	1635	1636	2.97687
chr1	1636	1640	3.37379
chr1	1640	1642	3.96916
chr1	1642	1643	4.36608
chr1	1643	1644	4.56454
chr1	1644	1645	5.55683
chr1	1645	1646	6.1522
chr1	1646	1647	6.35066
chr1	1647	1648	6.54912
chr1	1648	1649	6.74758
chr1	1649	1651	6.35066
chr1	1651	1652	6.1522
chr1	1652	1654	6.35066
chr1	1654	1657	6.1522
chr1	1657	1659	6.35066
chr1	1659	1662	6.54912
chr1	1662	1663	6.74758
chr1	1663	1664	6.94604
chr1	1664	1667	7.1445
chr1	1667	1668	6.35066
chr1	1668	1675	6.54912
chr1	1675	1676	6.35066
chr1	1676	1677	6.54912
chr1	1677	1678	5.95375
chr1	1678	1679	6.1522
chr1	1679	1681	5.95375
chr1	1681	1683	6.1522
chr1	1683	1684	5.95375
chr1	1684	1685	6.1522
chr1	1685	1686	5.95375
chr1	1686	1688	4.36608
chr1	1688	1689	3.77071
chr1	1689	1690	3.57225
chr1	1690	1691	3.37379
chr1	1691	1692	3.17533
chr1	1692	1693	3.37379
chr1	1693	1694	3.57225
chr1	1694	1700	3.77071
chr1	1700	1703	3.96916
chr1	1703	1705	3.77071
chr1	1705	1706	3.37379
chr1	1706	1708	3.17533
chr1	1708	1709	3.37379
chr1	1709	1715	3.17533
chr1	1715	1717	2.97687
chr1	1717	1718	2.77841
chr1	1718	1720	2.57996
chr1	1720	1721	2.3815
chr1	1721	1725	2.57996
chr1	1725	1727	2.3815
chr1	1727	1730	2.18304
chr1	1730	1731	2.57996
chr1	1731	1732	2.77841
chr1	1732	1734	2.97687
chr1	1734	1737	2.77841
chr1	1737	1738	2.57996
chr1	1738	1739	2.77841
chr1	1739	1743	2.97687
chr1	1743	1744	2.77841
chr1	1744	1747	2.57996
chr1	1747	1749	2.77841
chr1	1749	1750	3.17533
chr1	1750	1757	2.77841
chr1	1757	1762	2.97687
chr1	1762	1764	2.57996
chr1	1764	1771	2.3815
chr1	1771	1772	2.57996
chr1	1772	1773	2.3815
chr1	1773	1774	2.97687
chr1	1774	1776	2.77841
chr1	1776	1777	2.97687
chr1	1777	1781	3.37379
chr1	1781	1782	2.97687
chr1	1782	1783	2.77841
chr1	1783	1788	2.97687
chr1	1788	1789	3.17533
chr1	1789	1791	3.37379
chr1	1791	1792	3.57225
chr1	1792	1794	3.37379
chr1	1794	1798	3.57225
chr1	1798	1800	3.77071
chr1	1800	1804	3.57225
chr1	1804	1807	3.77071
chr1	1807	1808	3.57225
chr1	1808	1811	3.37379
chr1	1811	1814	3.17533
chr1	1814	1816	2.57996
chr1	1816	1819	1.98458
chr1	1819	1822	2.18304
chr1	1822	1827	1.98458
chr1	1827	1828	2.18304
chr1	1828	1830	2.3815
chr1	1830	1831	2.57996
chr1	1831	1833	2.18304
chr1	1833	1834	1.98458
chr1	1834	1836	2.18304
chr1	1836	1837	2.3815
chr1	1837	1840	2.18304
chr1	1840	1842	2.57996
chr1	1842	1847	2.77841
chr1	1847	1848	2.97687
chr1	1848	1849	3.37379
chr1	1849	1852	3.57225
chr1	1852	1853	4.16762
chr1	1853	1854	4.36608
chr1	1854	1856	4.56454
chr1	1856	1857	4.96146
chr1	1857	1861	5.35837
chr1	1861	1862	5.15991
chr1	1862	1865	4.96146
chr1	1865	1866	4.56454
chr1	1866	1868	5.15991
chr1	1868	1869	5.75529
chr1	1869	1870	6.54912
chr1	1870	1871	7.1445
chr1	1871	1872	7.54141
chr1	1872	1873	7.34295
chr1	1873	1877	7.54141
chr1	1877	1878	7.34295
chr1	1878	1879	7.1445
chr1	1879	1881	6.94604
chr1	1881	1882	7.1445
chr1	1882	1883	7.34295
chr1	1883	1885	6.94604
chr1	1885	1886	6.74758
chr1	1886	1890	6.94604
chr1	1890	1892	6.74758
chr1	1892	1893	6.1522
chr1	1893	1894	5.55683
chr1	1894	1895	4.36608
chr1	1895	1896	3.57225
chr1	1896	1897	3.37379
chr1	1897	1908	3.17533
chr1	1908	1909	3.57225
chr1	1909	1910	3.77071
chr1	1910	1912	3.57225
chr1	1912	1913	2.3815
chr1	1913	1918	1.98458
chr1	1918	1922	2.18304
chr1	1922	1927	2.77841
chr1	1927	1934	2.97687
chr1	1934	1938	2.77841
chr1	1938	1943	2.57996
chr1	1943	1944	2.3815
chr1	1944	1946	2.18304
chr1	1946	1947	1.98458
chr1	1947	1950	1.78612
chr1	1950	1952	1.58767
chr1	1952	1953	1.78612
chr1	1953	1960	1.58767
chr1	1960	1962	0.992291
chr1	1962	1963	0.595375
chr1	1963	1969	0.396916
chr1	1969	1995	0.198458
chr1	1995	2046	0.0
chr1	2046	2047	0.198458
chr1	2047	2055	0.396916
chr1	2055	2056	0.595375
chr1	2056	2060	0.793833
chr1	2060	2061	1.19075
chr1	2061	2062	1.38921
chr1	2062	2063	1.58767
chr1	2063	2064	1.78612
chr1	2064	2065	2.3815
chr1	2065	2069	2.57996
chr1	2069	2070	2.97687
chr1	2070	2071	3.17533
chr1	2071	2072	3.57225
chr1	2072	2073	3.77071
chr1	2073	2074	4.16762
chr1	2074	2075	4.763
chr1	2075	2077	5.15991
chr1	2077	2079	5.35837
chr1	2079	2083	5.55683
chr1	2083	2084	5.35837
chr1	2084	2088	5.75529
chr1	2088	2089	5.35837
chr1	2089	2091	5.55683
chr1	2091	2092	5.75529
chr1	2092	2093	5.55683
chr1	2093	2094	5.35837
chr1	2094	2096	5.75529
chr1	2096	2098	6.54912
chr1	2098	2100	6.35066
chr1	2100	2102	6.54912
chr1	2102	2105	7.93833
chr1	2105	2106	7.73987
chr1	2106	2108	8.13679
chr1	2108	2109	8.5337
chr1	2109	2110	9.12908
chr1	2110	2112	9.52599
chr1	2112	2113	8.73216
chr1	2113	2114	8.5337
chr1	2114	2116	8.33525
chr1	2116	2117	8.5337
chr1	2117	2118	8.13679
chr1	2118	2119	7.73987
chr1	2119	2121	8.33525
chr1	2121	2122	8.13679
chr1	2122	2123	7.73987
chr1	2123	2124	7.93833
chr1	2124	2125	8.73216
chr1	2125	2126	9.32754
chr1	2126	2128	9.72445
chr1	2128	2131	9.52599
chr1	2131	2132	9.92291
chr1	2132	2135	9.72445
chr1	2135	2137	9.92291
chr1	2137	2138	9.72445
chr1	2138	2139	9.52599
chr1	2139	2140	8.73216
chr1	2140	2142	8.5337
chr1	2142	2143	8.33525
chr1	2143	2145	8.5337
chr1	2145	2146	7.1445
chr1	2146	2149	6.94604
chr1	2149	2150	6.74758
chr1	2150	2151	5.35837
chr1	2151	2152	4.763
chr1	2152	2155	4.16762
chr1	2155	2162	4.36608
chr1	2162	2164	3.77071
chr1	2164	2166	3.57225
chr1	2166	2167	2.77841
chr1	2167	2168	2.57996
chr1	2168	2169	1.98458
chr1	2169	2174	1.78612
chr1	2174	2177	1.58767
chr1	2177	2180	1.78612
chr1	2180	2182	1.98458
chr1	2182	2183	2.3815
chr1	2183	2185	2.18304
chr1	2185	2195	1.98458
chr1	2195	2197	1.78612
chr1	2197	2202	1.58767
chr1	2202	2207	1.78612
chr1	2207	2212	1.58767
chr1	2212	2217	1.38921
chr1	2217	2218	1.19075
chr1	2218	2220	0.992291
chr1	2220	2222	0.595375
chr1	2222	2226	0.396916
chr1	2226	2238	0.595375
chr1	2238	2257	0.396916
chr1	2257	2260	0.198458
chr1	2260	2271	0.0
chr1	2271	2275	0.198458
chr1	2275	2277	0.595375
chr1	2277	2278	0.992291
chr1	2278	2287	1.58767
chr1	2287	2288	1.78612
chr1	2288	2299	1.98458
chr1	2299	2302	2.18304
chr1	2302	2305	2.57996
chr1	2305	2306	2.3815
chr1	2306	2310	2.57996
chr1	2310	2311	2.77841
chr1	2311	2312	2.57996
chr1	2312	2313	2.77841
chr1	2313	2317	3.17533
chr1	2317	2318	2.97687
chr1	2318	2320	2.3815
chr1	2320	2321	1.98458
chr1	2321	2329	2.18304
chr1	2329	2331	2.3815
chr1	2331	2341	2.18304
chr1	2341	2342	1.98458
chr1	2342	2345	1.78612
chr1	2345	2346	1.38921
chr1	2346	2348	1.19075
chr1	2348	2354	0.992291
chr1	2354	2372	0.595375
chr1	2372	2373	0.198458
chr1	2373	2374	0.396916
chr1	2374	2388	0.793833
chr1	2388	2406	0.992291
chr1	2406	2412	0.793833
chr1	2412	2416	0.992291
chr1	2416	2417	0.793833
chr1	2417	2428	0.396916
chr1	2428	2430	0.595375
chr1	2430	2440	0.396916
chr1	2440	2453	0.595375
chr1	2453	2469	0.396916
chr1	2469	2471	0.595375
chr1	2471	2473	0.793833
chr1	2473	2475	1.19075
chr1	2475	2476	1.38921
chr1	2476	2479	1.58767
chr1	2479	2505	1.38921
chr1	2505	2507	1.19075
chr1	2507	2512	0.992291
chr1	2512	2513	0.595375
chr1	2513	2514	1.38921
chr1	2514	2516	1.58767
chr1	2516	2547	1.38921
chr1	2547	2548	1.19075
chr1	2548	2549	0.992291
chr1	2549	2554	0.793833
chr1	2554	2556	0.595375
chr1	2556	2559	0.0
chr1	2559	2561	0.198458
chr1	2561	2562	0.396916
chr1	2562	2572	0.595375
chr1	2572	2597	0.793833
chr1	2597	2598	0.595375
chr1	2598	2599	0.793833
chr1	2599	2604	0.992291
chr1	2604	2608	0.793833
chr1	2608	2614	0.992291
chr1	2614	2615	1.19075
chr1	2615	2620	1.38921
chr1	2620	2629	1.58767
chr1	2629	2632	1.78612
chr1	2632	2636	1.98458
chr1	2636	2641	1.78612
chr1	2641	2651	1.38921
chr1	2651	2657	1.19075
chr1	2657	2658	0.793833
chr1	2658	2660	0.595375
chr1	2660	2663	0.793833
chr1	2663	2673	0.595375
chr1	2673	2698	0.396916
chr1	2698	2701	0.198458
chr1	2701	2702	0.595375
chr1	2702	2715	0.396916
chr1	2715	2716	0.595375
chr1	2716	2736	0.793833
chr1	2736	2741	0.992291
chr1	2741	2744	0.595375
chr1	2744	2752	0.396916
chr1	2752	2776	0.198458
chr1	2776	2777	0.595375
chr1	2777	2780	0.793833
chr1	2780	2782	0.992291
chr1	2782	2788	1.19075
chr1	2788	2798	1.38921
chr1	2798	2807	1.58767
chr1	2807	2810	1.78612
chr1	2810	2815	1.58767
chr1	2815	2819	1.78612
chr1	2819	2820	1.58767
chr1	2820	2821	1.38921
chr1	2821	2822	1.78612
chr1	2822	2823	1.58767
chr1	2823	2827	1.38921
chr1	2827	2828	1.58767
chr1	2828	2831	1.78612
chr1	2831	2838	1.58767
chr1	2838	2841	1.38921
chr1	2841	2842	1.19075
chr1	2842	2849	1.78612
chr1	2849	2858	1.98458
chr1	2858	2864	1.78612
chr1	2864	2868	1.58767
chr1	2868	2874	1.19075
chr1	2874	2877	1.38921
chr1	2877	2878	1.78612
chr1	2878	2879	1.98458
chr1	2879	2880	2.18304
chr1	2880	2881	2.3815
chr1	2881	2882	2.57996
chr1	2882	2883	2.77841
chr1	2883	2884	2.97687
chr1	2884	2885	2.77841
chr1	2885	2888	2.18304
chr1	2888	2890	2.77841
chr1	2890	2891	2.97687
chr1	2891	2892	3.57225
chr1	2892	2894	3.77071
chr1	2894	2895	4.36608
chr1	2895	2896	5.35837
chr1	2896	2897	6.94604
chr1	2897	2898	7.34295
chr1	2898	2900	7.54141
chr1	2900	2902	7.73987
chr1	2902	2904	7.93833
chr1	2904	2905	8.13679
chr1	2905	2906	8.5337
chr1	2906	2907	9.52599
chr1	2907	2908	9.92291
chr1	2908	2909	10.1214
chr1	2909	2910	10.5183
chr1	2910	2911	11.3121
chr1	2911	2912	11.5106
chr1	2912	2914	11.709
chr1	2914	2915	11.5106
chr1	2915	2916	11.709
chr1	2916	2917	12.106
chr1	2917	2918	11.9075
chr1	2918	2919	13.4952
chr1	2919	2920	14.0905
chr1	2920	2922	13.4952
chr1	2922	2923	13.6936
chr1	2923	2924	13.8921
chr1	2924	2925	14.4874
chr1	2925	2926	15.8767
chr1	2926	2927	15.4797
chr1	2927	2928	15.6782
chr1	2928	2929	17.0674
chr1	2929	2930	17.4643
chr1	2930	2931	17.6628
chr1	2931	2932	18.6551
chr1	2932	2933	19.8458
chr1	2933	2935	19.6474
chr1	2935	2937	19.4489
chr1	2937	2938	18.8535
chr1	2938	2939	18.4566
chr1	2939	2940	17.2659
chr1	2940	2941	17.0674
chr1	2941	2942	16.8689
chr1	2942	2943	17.0674
chr1	2943	2944	16.8689
chr1	2944	2945	16.6705
chr1	2945	2948	16.472
chr1	2948	2949	15.6782
chr1	2949	2950	15.0828
chr1	2950	2951	14.0905
chr1	2951	2952	13.4952
chr1	2952	2953	13.6936
chr1	2953	2954	12.8998
chr1	2954	2955	12.5029
chr1	2955	2957	12.3044
chr1	2957	2958	12.106
chr1	2958	2959	11.3121
chr1	2959	2960	11.1137
chr1	2960	2961	10.9152
chr1	2961	2962	10.5183
chr1	2962	2963	10.1214
chr1	2963	2966	9.72445
chr1	2966	2967	9.32754
chr1	2967	2968	8.73216
chr1	2968	2969	7.93833
chr1	2969	2970	7.73987
chr1	2970	2971	7.54141
chr1	2971	2972	7.34295
chr1	2972	2973	7.54141
chr1	2973	2974	7.1445
chr1	2974	2975	5.75529
chr1	2975	2976	5.15991
chr1	2976	2977	6.1522
chr1	2977	2978	7.1445
chr1	2978	2979	7.34295
chr1	2979	2980	7.54141
chr1	2980	2981	7.34295
chr1	2981	2982	7.54141
chr1	2982	2983	7.1445
chr1	2983	2984	6.74758
chr1	2984	2985	6.94604
chr1	2985	2989	6.74758
chr1	2989	2990	6.35066
chr1	2990	2991	6.1522
chr1	2991	2992	5.95375
chr1	2992	2994	6.35066
chr1	2994	2995	6.1522
chr1	2995	2997	5.55683
chr1	2997	2998	5.35837
chr1	2998	3001	5.15991
chr1	3001	3002	4.96146
chr1	3002	3004	4.763
chr1	3004	3007	4.96146
chr1	3007	3010	5.15991
chr1	3010	3011	4.96146
chr1	3011	3015	4.763
chr1	3015	3016	4.56454
chr1	3016	3017	4.16762
chr1	3017	3018	3.57225
chr1	3018	3019	2.57996
chr1	3019	3020	2.18304
chr1	3020	3024	1.98458
chr1	3024	3032	1.78612
chr1	3032	3033	1.98458
chr1	3033	3037	2.18304
chr1	3037	3038	2.3815
chr1	3038	3041	2.77841
chr1	3041	3047	2.97687
chr1	3047	3051	2.77841
chr1	3051	3058	2.57996
chr1	3058	3060	2.3815
chr1	3060	3061	2.57996
chr1	3061	3063	2.3815
chr1	3063	3069	2.18304
chr1	3069	3070	1.98458
chr1	3070	3072	1.78612
chr1	3072	3074	1.58767
chr1	3074	3081	1.19075
chr1	3081	3082	0.992291
chr1	3082	3084	1.19075
chr1	3084	3087	0.992291
chr1	3087	3091	1.19075
chr1	3091	3092	1.38921
chr1	3092	3095	1.19075
chr1	3095	3103	1.58767
chr1	3103	3111	1.38921
chr1	3111	3113	1.58767
chr1	3113	3117	1.78612
chr1	3117	3125	1.58767
chr1	3125	3134	1.19075
chr1	3134	3137	0.992291
chr1	3137	3147	0.595375
chr1	3147	3150	0.396916
chr1	3150	3154	0.595375
chr1	3154	3155	0.396916
chr1	3155	3177	0.198458
chr1	3177	3182	0.396916
chr1	3182	3184	0.595375
chr1	3184	3188	0.793833
chr1	3188	3219	0.992291
chr1	3219	3220	1.19075
chr1	3220	3222	1.58767
chr1	3222	3225	1.78612
chr1	3225	3227	1.38921
chr1	3227	3231	1.98458
chr1	3231	3233	1.78612
chr1	3233	3237	2.18304
chr1	3237	3238	2.77841
chr1	3238	3239	2.97687
chr1	3239	3240	3.17533
chr1	3240	3254	3.37379
chr1	3254	3263	3.17533
chr1	3263	3266	2.57996
chr1	3266	3267	2.18304
chr1	3267	3270	1.98458
chr1	3270	3275	1.38921
chr1	3275	3276	1.58767
chr1	3276	3280	1.19075
chr1	3280	3282	0.595375
chr1	3282	3290	0.396916
chr1	3290	3304	0.793833
chr1	3304	3305	0.992291
chr1	3305	3314	1.19075
chr1	3314	3321	1.38921
chr1	3321	3331	1.58767
chr1	3331	3332	1.19075
chr1	3332	3335	1.38921
chr1	3335	3337	1.19075
chr1	3337	3339	1.38921
chr1	3339	3341	1.58767
chr1	3341	3343	1.38921
chr1	3343	3346	1.19075
chr1	3346	3357	0.992291
chr1	3357	3364	0.793833
chr1	3364	3372	0.595375
chr1	3372	3373	0.793833
chr1	3373	3375	0.595375
chr1	3375	3379	0.396916
chr1	3379	3384	0.198458
chr1	3384	3404	0.396916
chr1	3404	3406	0.198458
chr1	3406	3419	0.396916
chr1	3419	3426	0.595375
chr1	3426	3449	0.396916
chr1	3449	3452	0.198458
chr1	3452	3462	0.396916
chr1	3462	3464	0.198458
chr1	3464	3477	0.396916
chr1	3477	3488	0.595375
chr1	3488	3495	0.793833
chr1	3495	3502	0.595375
chr1	3502	3514	0.396916
chr1	3514	3515	0.595375
chr1	3515	3519	0.992291
chr1	3519	3520	0.793833
chr1	3520	3530	0.992291
chr1	3530	3553	0.793833
chr1	3553	3555	0.595375
chr1	3555	3556	0.396916
chr1	3556	3563	0.198458
chr1	3563	3585	0.0
chr1	3585	3618	0.198458
chr1	3618	3672	0.0
chr1	3672	3674	0.198458
chr1	3674	3678	0.396916
chr1	3678	3690	0.595375
chr1	3690	3709	0.793833
chr1	3709	3715	0.595375
chr1	3715	3717	0.793833
chr1	3717	3720	0.595375
chr1	3720	3722	0.396916
chr1	3722	3740	0.595375
chr1	3740	3758	0.793833
chr1	3758	3759	0.595375
chr1	3759	3760	0.396916
chr1	3760	3765	0.595375
chr1	3765	3767	0.396916
chr1	3767	3775	0.595375
chr1	3775	3781	0.793833
chr1	3781	3802	0.595375
chr1	3802	3810	0.396916
chr1	3810	3811	0.198458
chr1	3811	3812	0.396916
chr1	3812	3814	0.198458
chr1	3814	3817	0.396916
chr1	3817	3820	0.595375
chr1	3820	3841	0.793833
chr1	3841	3842	0.992291
chr1	3842	3844	0.793833
chr1	3844	3848	0.992291
chr1	3848	3855	1.19075
chr1	3855	3856	0.793833
chr1	3856	3857	0.992291
chr1	3857	3859	0.793833
chr1	3859	3866	0.992291
chr1	3866	3868	1.19075
chr1	3868	3877	1.38921
chr1	3877	3878	1.19075
chr1	3878	3880	0.992291
chr1	3880	3883	1.19075
chr1	3883	3895	0.992291
chr1	3895	3898	0.793833
chr1	3898	3899	0.595375
chr1	3899	3900	0.396916
chr1	3900	3909	0.595375
chr1	3909	3911	0.793833
chr1	3911	3914	0.595375
chr1	3914	3917	0.793833
chr1	3917	3918	0.992291
chr1	3918	3924	1.58767
chr1	3924	3927	1.78612
chr1	3927	3931	1.98458
chr1	3931	3936	2.18304
chr1	3936	3942	2.57996
chr1	3942	3947	2.18304
chr1	3947	3949	2.3815
chr1	3949	3951	2.57996
chr1	3951	3952	2.3815
chr1	3952	3954	2.18304
chr1	3954	3955	2.3815
chr1	3955	3956	2.57996
chr1	3956	3957	2.77841
chr1	3957	3960	2.57996
chr1	3960	3961	2.3815
chr1	3961	3965	2.18304
chr1	3965	3967	2.3815
chr1	3967	3969	2.18304
chr1	3969	3970	1.98458
chr1	3970	3973	1.78612
chr1	3973	3974	1.98458
chr1	3974	3982	1.78612
chr1	3982	3993	1.58767
chr1	3993	3994	1.78612
chr1	3994	3997	1.58767
chr1	3997	3998	1.38921
chr1	3998	4000	1.58767
chr1	4000	4003	1.78612
chr1	4003	4005	1.58767
chr1	4005	4007	1.38921
chr1	4007	4011	1.19075
chr1	4011	4016	0.992291
chr1	4016	4020	0.793833
chr1	4020	4036	0.595375
chr1	4036	4040	0.396916
chr1	4040	4043	0.198458
chr1	4043	4049	0.0
chr1	4049	4054	0.198458
chr1	4054	4092	0.396916
chr1	4092	4097	0.198458
chr1	4097	4187	0.0
chr1	4187	4203	0.198458
chr1	4203	4226	0.396916
chr1	4226	4239	0.198458
chr1	4239	4246	0.396916
chr1	4246	4248	0.198458
chr1	4248	4255	0.396916
chr1	4255	4260	0.595375
chr1	4260	4261	0.793833
chr1	4261	4274	0.992291
chr1	4274	4278	0.793833
chr1	4278	4279	0.595375
chr1	4279	4291	0.793833
chr1	4291	4295	0.992291
chr1	4295	4296	1.19075
chr1	4296	4297	1.38921
chr1	4297	4302	1.19075
chr1	4302	4304	0.992291
chr1	4304	4311	1.19075
chr1	4311	4314	0.992291
chr1	4314	4317	0.793833
chr1	4317	4319	0.992291
chr1	4319	4331	1.19075
chr1	4331	4334	0.992291
chr1	4334	4338	0.595375
chr1	4338	4353	0.396916
chr1	4353	4361	0.198458
chr1	4361	4363	0.396916
chr1	4363	4380	0.595375
chr1	4380	4381	0.793833
chr1	4381	4382	1.58767
chr1	4382	4387	1.78612
chr1	4387	4404	1.98458
chr1	4404	4407	1.58767
chr1	4407	4408	1.38921
chr1	4408	4416	1.19075
chr1	4416	4417	0.992291
chr1	4417	4423	0.793833
chr1	4423	4425	0.595375
chr1	4425	4431	0.396916
chr1	4431	4435	0.198458
chr1	4435	4438	0.396916
chr1	4438	4453	0.595375
chr1	4453	4457	0.396916
chr1	4457	4477	0.595375
chr1	4477	4478	0.793833
chr1	4478	4481	0.595375
chr1	4481	4500	0.396916
chr1	4500	4512	0.198458
chr1	4512	4523	0.0
chr1	4523	4524	0.396916
chr1	4524	4553	0.793833
chr1	4553	4564	0.595375
chr1	4564	4565	0.198458
chr1	4565	4588	0.0
chr1	4588	4589	0.198458
chr1	4589	4590	0.396916
chr1	4590	4617	0.793833
chr1	4617	4620	0.595375
chr1	4620	4632	0.396916
chr1	4632	4647	0.0
chr1	4647	4658	0.198458
chr1	4658	4664	0.396916
chr1	4664	4668	0.595375
chr1	4668	4674	0.992291
chr1	4674	4681	1.19075
chr1	4681	4685	0.992291
chr1	4685	4686	1.19075
chr1	4686	4694	1.38921
chr1	4694	4701	1.58767
chr1	4701	4703	1.38921
chr1	4703	4706	1.58767
chr1	4706	4707	1.38921
chr1	4707	4709	1.19075
chr1	4709	4728	0.793833
chr1	4728	4729	0.595375
chr1	4729	4732	0.396916
chr1	4732	4739	0.198458
chr1	4739	4742	0.396916
chr1	4742	4750	0.595375
chr1	4750	4754	0.793833
chr1	4754	4764	0.992291
chr1	4764	4775	1.19075
chr1	4775	4777	0.992291
chr1	4777	4778	0.793833
chr1	4778	4792	0.595375
chr1	4792	4797	0.396916
chr1	4797	4807	0.198458
chr1	4807	4831	0.0
chr1	4831	4843	0.198458
chr1	4843	4871	0.396916
chr1	4871	4874	0.595375
chr1	4874	4877	0.396916
chr1	4877	4878	0.198458
chr1	4878	4879	0.396916
chr1	4879	4901	0.595375
chr1	4901	4905	0.396916
chr1	4905	4906	0.198458
chr1	4906	4911	0.396916
chr1	4911	4922	0.595375
chr1	4922	4926	0.396916
chr1	4926	4934	0.198458
chr1	4934	4940	0.0
chr1	4940	4957	0.198458
chr1	4957	4959	0.396916
chr1	4959	4971	0.793833
chr1	4971	4983	0.992291
chr1	4983	4991	0.793833
chr1	4991	4993	0.595375
chr1	4993	5000	0.793833
chr1	5000	5002	0.595375
chr1	5002	5014	0.396916
chr1	5014	5018	0.198458
chr1	5018	5035	0.396916
chr1	5035	5045	0.198458
chr1	5045	5052	0.396916
chr1	5052	5060	0.595375
chr1	5060	5074	0.396916
chr1	5074	5094	0.198458
chr1	5094	5139	0.0
chr1	5139	5179	0.198458
chr1	5179	5190	0.396916
chr1	5190	5207	0.595375
chr1	5207	5213	0.396916
chr1	5213	5216	0.198458
chr1	5216	5218	0.396916
chr1	5218	5219	0.793833
chr1	5219	5221	1.19075
chr1	5221	5225	0.992291
chr1	5225	5227	1.19075
chr1	5227	5233	1.78612
chr1	5233	5235	1.98458
chr1	5235	5257	2.18304
chr1	5257	5261	1.98458
chr1	5261	5268	1.19075
chr1	5268	5269	0.992291
chr1	5269	5274	0.396916
chr1	5274	5275	0.595375
chr1	5275	5277	0.396916
chr1	5277	5298	0.198458
chr1	5298	5316	0.396916
chr1	5316	5339	0.198458
chr1	5339	5351	0.0
chr1	5351	5357	0.198458
chr1	5357	5360	0.396916
chr1	5360	5364	0.793833
chr1	5364	5366	0.992291
chr1	5366	5378	1.19075
chr1	5378	5381	1.38921
chr1	5381	5387	1.58767
chr1	5387	5388	1.78612
chr1	5388	5391	1.98458
chr1	5391	5394	2.3815
chr1	5394	5396	2.18304
chr1	5396	5399	1.98458
chr1	5399	5400	1.58767
chr1	5400	5403	1.38921
chr1	5403	5407	1.19075
chr1	5407	5408	0.992291
chr1	5408	5424	1.19075
chr1	5424	5427	0.992291
chr1	5427	5430	0.793833
chr1	5430	5431	0.595375
chr1	5431	5434	0.396916
chr1	5434	5439	0.198458
chr1	5439	5440	0.396916
chr1	5440	5442	0.198458
chr1	5442	5449	0.396916
chr1	5449	5452	0.595375
chr1	5452	5454	0.793833
chr1	5454	5457	0.992291
chr1	5457	5459	1.19075
chr1	5459	5471	1.58767
chr1	5471	5481	1.78612
chr1	5481	5482	1.98458
chr1	5482	5483	1.78612
chr1	5483	5484	1.58767
chr1	5484	5487	1.78612
chr1	5487	5495	1.58767
chr1	5495	5497	1.38921
chr1	5497	5500	1.19075
chr1	5500	5502	0.992291
chr1	5502	5505	0.595375
chr1	5505	5507	0.793833
chr1	5507	5509	0.595375
chr1	5509	5516	0.396916
chr1	5516	5533	0.198458
chr1	5533	5548	0.396916
chr1	5548	5557	0.198458
chr1	5557	5576	0.396916
chr1	5576	5582	0.198458
chr1	5582	5584	0.396916
chr1	5584	5590	0.595375
chr1	5590	5598	0.396916
chr1	5598	5600	0.793833
chr1	5600	5603	1.38921
chr1	5603	5604	1.58767
chr1	5604	5605	1.98458
chr1	5605	5607	2.18304
chr1	5607	5625	2.3815
chr1	5625	5626	1.98458
chr1	5626	5628	2.18304
chr1	5628	5629	2.57996
chr1	5629	5633	2.77841
chr1	5633	5639	3.17533
chr1	5639	5640	2.97687
chr1	5640	5641	2.18304
chr1	5641	5642	2.3815
chr1	5642	5646	2.57996
chr1	5646	5648	1.78612
chr1	5648	5666	1.58767
chr1	5666	5668	1.78612
chr1	5668	5670	1.58767
chr1	5670	5671	1.19075
chr1	5671	5672	1.38921
chr1	5672	5675	1.19075
chr1	5675	5684	0.793833
chr1	5684	5686	0.595375
chr1	5686	5691	0.396916
chr1	5691	5704	0.595375
chr1	5704	5713	0.396916
chr1	5713	5719	0.793833
chr1	5719	5722	0.992291
chr1	5722	5753	0.793833
chr1	5753	5756	0.595375
chr1	5756	5758	0.198458
chr1	5758	5761	0.396916
chr1	5761	5797	0.198458
chr1	5797	5800	0.396916
chr1	5800	5802	0.198458
chr1	5802	5819	0.396916
chr1	5819	5832	0.595375
chr1	5832	5840	0.793833
chr1	5840	5844	0.595375
chr1	5844	5859	0.396916
chr1	5859	5865	0.198458
chr1	5865	5874	0.396916
chr1	5874	5895	0.198458
chr1	5895	5901	0.0
chr1	5901	5930	0.198458
chr1	5930	5938	0.396916
chr1	5938	5940	0.595375
chr1	5940	5943	0.793833
chr1	5943	5944	1.19075
chr1	5944	5965	0.992291
chr1	5965	5967	1.19075
chr1	5967	5973	1.38921
chr1	5973	5981	1.19075
chr1	5981	5983	0.992291
chr1	5983	5984	0.793833
chr1	5984	5986	0.992291
chr1	5986	5989	0.595375
chr1	5989	5995	0.793833
chr1	5995	5999	0.992291
chr1	5999	6002	1.19075
chr1	6002	6003	1.38921
chr1	6003	6005	1.19075
chr1	6005	6008	1.38921
chr1	6008	6010	1.78612
chr1	6010	6012	1.58767
chr1	6012	6027	1.78612
chr1	6027	6038	1.38921
chr1	6038	6042	1.19075
chr1	6042	6043	0.793833
chr1	6043	6044	0.595375
chr1	6044	6045	0.793833
chr1	6045	6049	0.595375
chr1	6049	6051	0.793833
chr1	6051	6054	0.595375
chr1	6054	6056	0.396916
chr1	6056	6080	0.595375
chr1	6080	6084	0.793833
chr1	6084	6087	0.992291
chr1	6087	6091	1.19075
chr1	6091	6093	1.38921
chr1	6093	6098	1.58767
chr1	6098	6101	1.38921
chr1	6101	6103	1.58767
chr1	6103	6122	1.78612
chr1	6122	6125	1.58767
chr1	6125	6127	1.98458
chr1	6127	6129	1.78612
chr1	6129	6130	1.38921
chr1	6130	6131	1.58767
chr1	6131	6133	1.98458
chr1	6133	6136	1.78612
chr1	6136	6140	1.58767
chr1	6140	6145	1.78612
chr1	6145	6146	1.58767
chr1	6146	6151	1.38921
chr1	6151	6153	1.58767
chr1	6153	6157	1.38921
chr1	6157	6158	1.19075
chr1	6158	6172	1.38921
chr1	6172	6174	1.19075
chr1	6174	6177	0.793833
chr1	6177	6178	0.595375
chr1	6178	6181	0.793833
chr1	6181	6183	0.595375
chr1	6183	6192	0.396916
chr1	6192	6217	0.198458
chr1	6217	6221	0.396916
chr1	6221	6247	0.198458
chr1	6247	6248	0.396916
chr1	6248	6281	0.198458
chr1	6281	6290	0.396916
chr1	6290	6297	0.198458
chr1	6297	6318	0.396916
chr1	6318	6323	0.595375
chr1	6323	6325	0.396916
chr1	6325	6328	0.595375
chr1	6328	6338	0.793833
chr1	6338	6340	1.19075
chr1	6340	6346	0.992291
chr1	6346	6347	1.19075
chr1	6347	6349	1.38921
chr1	6349	6355	1.58767
chr1	6355	6357	1.38921
chr1	6357	6363	1.58767
chr1	6363	6364	1.78612
chr1	6364	6367	1.98458
chr1	6367	6370	1.78612
chr1	6370	6371	1.98458
chr1	6371	6375	1.78612
chr1	6375	6376	1.98458
chr1	6376	6381	2.18304
chr1	6381	6384	1.78612
chr1	6384	6388	2.3815
chr1	6388	6389	2.57996
chr1	6389	6392	2.18304
chr1	6392	6393	1.98458
chr1	6393	6399	2.18304
chr1	6399	6400	1.98458
chr1	6400	6401	1.78612
chr1	6401	6406	2.18304
chr1	6406	6407	1.98458
chr1	6407	6412	1.78612
chr1	6412	6418	1.98458
chr1	6418	6419	1.78612
chr1	6419	6421	1.58767
chr1	6421	6428	1.38921
chr1	6428	6432	0.793833
chr1	6432	6433	0.396916
chr1	6433	6434	0.198458
chr1	6434	6437	0.396916
chr1	6437	6469	0.198458
chr1	6469	6563	0.0
chr1	6563	6581	0.396916
chr1	6581	6585	0.595375
chr1	6585	6586	0.793833
chr1	6586	6603	0.992291
chr1	6603	6606	0.793833
chr1	6606	6610	0.595375
chr1	6610	6612	0.793833
chr1	6612	6616	0.992291
chr1	6616	6619	1.38921
chr1	6619	6622	1.19075
chr1	6622	6629	0.992291
chr1	6629	6642	0.793833
chr1	6642	6652	0.992291
chr1	6652	6654	0.793833
chr1	6654	6657	0.595375
chr1	6657	6658	0.793833
chr1	6658	6660	0.396916
chr1	6660	6666	0.793833
chr1	6666	6675	0.992291
chr1	6675	6676	1.19075
chr1	6676	6690	0.992291
chr1	6690	6691	0.793833
chr1	6691	6703	0.595375
chr1	6703	6707	0.396916
chr1	6707	6708	0.595375
chr1	6708	6719	0.396916
chr1	6719	6723	0.198458
chr1	6723	6854	0.0
chr1	6854	6867	0.198458
chr1	6867	6883	0.396916
chr1	6883	6884	0.595375
chr1	6884	6886	0.793833
chr1	6886	6888	0.992291
chr1	6888	6890	1.38921
chr1	6890	6895	1.58767
chr1	6895	6896	1.78612
chr1	6896	6897	1.58767
chr1	6897	6903	1.38921
chr1	6903	6917	1.58767
chr1	6917	6918	1.78612
chr1	6918	6926	1.58767
chr1	6926	6929	1.38921
chr1	6929	6931	0.992291
chr1	6931	6933	0.793833
chr1	6933	6937	0.595375
chr1	6937	6938	0.396916
chr1	6938	6940	0.595375
chr1	6940	6945	0.793833
chr1	6945	6947	0.992291
chr1	6947	6948	1.19075
chr1	6948	6951	1.58767
chr1	6951	6952	1.78612
chr1	6952	6953	1.98458
chr1	6953	6954	2.3815
chr1	6954	6957	2.57996
chr1	6957	6958	2.97687
chr1	6958	6959	3.37379
chr1	6959	6960	4.16762
chr1	6960	6965	4.56454
chr1	6965	6966	4.96146
chr1	6966	6967	5.15991
chr1	6967	6968	5.95375
chr1	6968	6969	6.1522
chr1	6969	6970	6.35066
chr1	6970	6973	7.1445
chr1	6973	6974	7.34295
chr1	6974	6978	7.1445
chr1	6978	6981	7.34295
chr1	6981	6983	7.1445
chr1	6983	6985	6.94604
chr1	6985	6990	6.74758
chr1	6990	6991	6.94604
chr1	6991	6992	7.1445
chr1	6992	6993	6.94604
chr1	6993	6994	6.74758
chr1	6994	6995	6.94604
chr1	6995	6996	6.54912
chr1	6996	6997	6.94604
chr1	6997	7000	7.73987
chr1	7000	7001	7.1445
chr1	7001	7002	6.74758
chr1	7002	7008	5.95375
chr1	7008	7009	5.75529
chr1	7009	7010	5.55683
chr1	7010	7011	5.35837
chr1	7011	7012	4.763
chr1	7012	7013	4.56454
chr1	7013	7016	3.77071
chr1	7016	7019	3.96916
chr1	7019	7020	4.16762
chr1	7020	7022	3.96916
chr1	7022	7023	4.16762
chr1	7023	7024	4.56454
chr1	7024	7026	4.16762
chr1	7026	7031	4.36608
chr1	7031	7032	4.56454
chr1	7032	7034	3.96916
chr1	7034	7037	3.17533
chr1	7037	7038	2.97687
chr1	7038	7040	2.57996
chr1	7040	7045	1.78612
chr1	7045	7047	1.58767
chr1	7047	7049	1.38921
chr1	7049	7050	1.58767
chr1	7050	7052	1.78612
chr1	7052	7053	1.98458
chr1	7053	7057	2.18304
chr1	7057	7059	1.98458
chr1	7059	7062	1.58767
chr1	7062	7066	1.38921
chr1	7066	7083	1.19075
chr1	7083	7084	1.38921
chr1	7084	7088	1.19075
chr1	7088	7092	0.992291
chr1	7092	7093	1.19075
chr1	7093	7095	0.992291
chr1	7095	7096	0.595375
chr1	7096	7102	0.396916
chr1	7102	7125	0.595375
chr1	7125	7135	0.396916
chr1	7135	7145	0.198458
chr1	7145	7163	0.0
chr1	7163	7164	0.198458
chr1	7164	7191	0.396916
chr1	7191	7198	0.595375
chr1	7198	7200	0.793833
chr1	7200	7202	0.992291
chr1	7202	7206	1.19075
chr1	7206	7215	0.992291
chr1	7215	7228	1.19075
chr1	7228	7233	1.38921
chr1	7233	7242	1.19075
chr1	7242	7245	0.992291
chr1	7245	7246	0.793833
chr1	7246	7247	0.992291
chr1	7247	7248	1.38921
chr1	7248	7250	1.58767
chr1	7250	7253	1.78612
chr1	7253	7254	2.18304
chr1	7254	7255	2.57996
chr1	7255	7256	3.17533
chr1	7256	7259	3.37379
chr1	7259	7260	4.16762
chr1	7260	7268	4.763
chr1	7268	7273	4.96146
chr1	7273	7275	4.763
chr1	7275	7276	4.36608
chr1	7276	7280	4.16762
chr1	7280	7281	3.96916
chr1	7281	7284	3.57225
chr1	7284	7291	3.17533
chr1	7291	7293	2.97687
chr1	7293	7294	2.77841
chr1	7294	7295	2.97687
chr1	7295	7297	2.57996
chr1	7297	7298	1.78612
chr1	7298	7300	1.98458
chr1	7300	7302	1.78612
chr1	7302	7305	0.992291
chr1	7305	7313	0.793833
chr1	7313	7317	0.595375
chr1	7317	7328	0.992291
chr1	7328	7334	0.793833
chr1	7334	7338	0.595375
chr1	7338	7351	0.396916
chr1	7351	7359	0.595375
chr1	7359	7388	0.198458
chr1	7388	7397	0.0
chr1	7397	7410	0.198458
chr1	7410	7411	0.396916
chr1	7411	7412	0.793833
chr1	7412	7439	0.992291
chr1	7439	7448	0.793833
chr1	7448	7452	1.19075
chr1	7452	7455	0.992291
chr1	7455	7474	0.595375
chr1	7474	7476	0.793833
chr1	7476	7478	1.19075
chr1	7478	7479	1.58767
chr1	7479	7480	1.98458
chr1	7480	7482	2.3815
chr1	7482	7486	2.57996
chr1	7486	7490	2.3815
chr1	7490	7491	2.18304
chr1	7491	7496	2.3815
chr1	7496	7512	2.18304
chr1	7512	7517	2.3815
chr1	7517	7518	2.77841
chr1	7518	7521	2.18304
chr1	7521	7522	1.78612
chr1	7522	7525	0.992291
chr1	7525	7526	0.793833
chr1	7526	7529	0.992291
chr1	7529	7534	1.19075
chr1	7534	7535	0.992291
chr1	7535	7541	1.19075
chr1	7541	7542	1.38921
chr1	7542	7544	1.98458
chr1	7544	7550	2.18304
chr1	7550	7554	2.3815
chr1	7554	7559	2.18304
chr1	7559	7568	1.78612
chr1	7568	7572	1.58767
chr1	7572	7578	1.38921
chr1	7578	7581	1.19075
chr1	7581	7582	0.992291
chr1	7582	7584	0.595375
chr1	7584	7585	0.198458
chr1	7585	7586	0.396916
chr1	7586	7593	0.595375
chr1	7593	7624	0.396916
chr1	7624	7628	0.198458
chr1	7628	7660	0.0
chr1	7660	7665	0.198458
chr1	7665	7677	0.396916
chr1	7677	7698	0.595375
chr1	7698	7699	0.396916
chr1	7699	7700	0.595375
chr1	7700	7701	0.793833
chr1	7701	7702	0.992291
chr1	7702	7708	1.38921
chr1	7708	7713	1.19075
chr1	7713	7720	1.38921
chr1	7720	7722	0.992291
chr1	7722	7737	1.19075
chr1	7737	7742	0.793833
chr1	7742	7743	0.595375
chr1	7743	7745	0.793833
chr1	7745	7749	0.595375
chr1	7749	7753	0.396916
chr1	7753	7769	0.198458
chr1	7769	7771	0.396916
chr1	7771	7789	0.595375
chr1	7789	7791	0.793833
chr1	7791	7795	0.992291
chr1	7795	7808	1.19075
chr1	7808	7809	1.38921
chr1	7809	7811	1.58767
chr1	7811	7813	1.38921
chr1	7813	7829	1.19075
chr1	7829	7831	1.38921
chr1	7831	7832	1.19075
chr1	7832	7833	1.38921
chr1	7833	7834	1.58767
chr1	7834	7837	1.78612
chr1	7837	7842	1.58767
chr1	7842	7847	2.18304
chr1	7847	7848	2.57996
chr1	7848	7851	2.97687
chr1	7851	7853	2.77841
chr1	7853	7860	2.57996
chr1	7860	7862	2.3815
chr1	7862	7864	2.57996
chr1	7864	7866	2.3815
chr1	7866	7872	1.98458
chr1	7872	7876	1.78612
chr1	7876	7883	1.58767
chr1	7883	7884	1.38921
chr1	7884	7885	1.58767
chr1	7885	7890	1.19075
chr1	7890	7892	0.793833
chr1	7892	7896	0.396916
chr1	7896	7898	0.198458
chr1	7898	7899	0.396916
chr1	7899	7905	0.595375
chr1	7905	7927	0.793833
chr1	7927	7938	0.595375
chr1	7938	7940	0.793833
chr1	7940	7948	0.595375
chr1	7948	7972	0.396916
chr1	7972	7978	0.198458
chr1	7978	7990	0.0
chr1	7990	8017	0.198458
chr1	8017	8034	0.0
chr1	8034	8059	0.198458
chr1	8059	8060	0.396916
chr1	8060	8061	0.595375
chr1	8061	8074	0.793833
chr1	8074	8076	0.992291
chr1	8076	8077	0.793833
chr1	8077	8099	0.992291
chr1	8099	8100	1.19075
chr1	8100	8103	0.992291
chr1	8103	8119	0.595375
chr1	8119	8124	0.396916
chr1	8124	8126	0.595375
chr1	8126	8127	0.793833
chr1	8127	8128	1.58767
chr1	8128	8129	1.98458
chr1	8129	8137	2.3815
chr1	8137	8140	2.57996
chr1	8140	8141	2.77841
chr1	8141	8142	2.57996
chr1	8142	8145	2.77841
chr1	8145	8153	2.97687
chr1	8153	8157	3.17533
chr1	8157	8158	3.37379
chr1	8158	8159	3.17533
chr1	8159	8163	2.97687
chr1	8163	8167	2.77841
chr1	8167	8169	2.57996
chr1	8169	8170	2.3815
chr1	8170	8172	1.58767
chr1	8172	8174	1.38921
chr1	8174	8179	1.58767
chr1	8179	8183	1.38921
chr1	8183	8186	1.19075
chr1	8186	8187	0.992291
chr1	8187	8191	0.793833
chr1	8191	8192	0.992291
chr1	8192	8195	1.19075
chr1	8195	8199	0.992291
chr1	8199	8210	0.793833
chr1	8210	8215	0.992291
chr1	8215	8219	0.595375
chr1	8219	8223	0.793833
chr1	8223	8234	0.992291
chr1	8234	8235	0.793833
chr1	8235	8252	0.595375
chr1	8252	8262	0.396916
chr1	8262	8266	0.198458
chr1	8266	8313	0.0
chr1	8313	8343	0.198458
chr1	8343	8346	0.396916
chr1	8346	8382	0.198458
chr1	8382	8388	0.0
chr1	8388	8389	0.198458
chr1	8389	8393	0.595375
chr1	8393	8413	0.793833
chr1	8413	8428	0.992291
chr1	8428	8431	1.38921
chr1	8431	8446	0.793833
chr1	8446	8448	0.992291
chr1	8448	8452	0.793833
chr1	8452	8479	0.595375
chr1	8479	8483	0.396916
chr1	8483	8488	0.595375
chr1	8488	8512	0.396916
chr1	8512	8525	0.198458
chr1	8525	8530	0.0
chr1	8530	8543	0.198458
chr1	8543	8548	0.396916
chr1	8548	8549	0.793833
chr1	8549	8557	0.992291
chr1	8557	8569	1.19075
chr1	8569	8580	0.992291
chr1	8580	8582	1.58767
chr1	8582	8584	1.38921
chr1	8584	8585	1.58767
chr1	8585	8587	1.38921
chr1	8587	8591	1.58767
chr1	8591	8600	1.19075
chr1	8600	8609	0.992291
chr1	8609	8610	1.19075
chr1	8610	8611	1.78612
chr1	8611	8615	1.58767
chr1	8615	8616	1.38921
chr1	8616	8621	1.78612
chr1	8621	8644	1.38921
chr1	8644	8649	1.19075
chr1	8649	8652	0.992291
chr1	8652	8653	0.793833
chr1	8653	8658	1.19075
chr1	8658	8659	0.793833
chr1	8659	8684	0.992291
chr1	8684	8685	0.793833
chr1	8685	8696	0.992291
chr1	8696	8711	0.198458
chr1	8711	8719	0.396916
chr1	8719	8723	0.595375
chr1	8723	8753	0.396916
chr1	8753	8754	0.198458
chr1	8754	8763	0.0
chr1	8763	8766	0.198458
chr1	8766	8780	0.396916
chr1	8780	8787	0.595375
chr1	8787	8790	0.793833
chr1	8790	8805	0.595375
chr1	8805	8808	0.396916
chr1	8808	8819	0.595375
chr1	8819	8823	0.396916
chr1	8823	8835	0.198458
chr1	8835	8836	0.396916
chr1	8836	8837	0.793833
chr1	8837	8840	1.19075
chr1	8840	8842	1.38921
chr1	8842	8846	1.78612
chr1	8846	8847	1.98458
chr1	8847	8858	1.78612
chr1	8858	8860	1.98458
chr1	8860	8861	2.18304
chr1	8861	8862	2.3815
chr1	8862	8875	2.57996
chr1	8875	8876	2.77841
chr1	8876	8877	3.17533
chr1	8877	8879	2.97687
chr1	8879	8880	2.3815
chr1	8880	8881	2.77841
chr1	8881	8882	2.57996
chr1	8882	8884	2.77841
chr1	8884	8888	2.97687
chr1	8888	8901	2.57996
chr1	8901	8904	2.18304
chr1	8904	8907	1.78612
chr1	8907	8909	1.98458
chr1	8909	8918	1.78612
chr1	8918	8922	1.58767
chr1	8922	8923	0.793833
chr1	8923	8925	0.396916
chr1	8925	8933	0.198458
chr1	8933	8945	0.0
chr1	8945	8951	0.198458
chr1	8951	8979	0.396916
chr1	8979	8987	0.198458
chr1	8987	9000	0.0
chr1	9000	9001	0.396916
chr1	9001	9002	0.595375
chr1	9002	9022	0.793833
chr1	9022	9023	0.595375
chr1	9023	9024	0.793833
chr1	9024	9027	0.992291
chr1	9027	9032	1.19075
chr1	9032	9033	0.992291
chr1	9033	9038	0.793833
chr1	9038	9043	0.992291
chr1	9043	9044	0.793833
chr1	9044	9053	0.992291
chr1	9053	9061	0.793833
chr1	9061	9069	0.595375
chr1	9069	9076	0.396916
chr1	9076	9080	0.595375
chr1	9080	9086	0.396916
chr1	9086	9092	0.198458
chr1	9092	9096	0.396916
chr1	9096	9116	0.595375
chr1	9116	9117	0.793833
chr1	9117	9119	0.595375
chr1	9119	9120	0.396916
chr1	9120	9131	0.595375
chr1	9131	9143	0.396916
chr1	9143	9149	0.198458
chr1	9149	9176	0.0
chr1	9176	9177	0.396916
chr1	9177	9182	0.595375
chr1	9182	9191	0.793833
chr1	9191	9192	0.992291
chr1	9192	9199	1.19075
chr1	9199	9201	1.38921
chr1	9201	9219	1.58767
chr1	9219	9220	1.19075
chr1	9220	9225	0.992291
chr1	9225	9227	0.793833
chr1	9227	9229	0.595375
chr1	9229	9234	0.793833
chr1	9234	9235	0.595375
chr1	9235	9242	0.396916
chr1	9242	9255	0.198458
chr1	9255	9258	0.396916
chr1	9258	9270	0.595375
chr1	9270	9272	0.793833
chr1	9272	9285	0.595375
chr1	9285	9292	0.793833
chr1	9292	9296	0.992291
chr1	9296	9301	0.793833
chr1	9301	9304	0.595375
chr1	9304	9313	0.992291
chr1	9313	9315	0.793833
chr1	9315	9316	0.992291
chr1	9316	9321	1.19075
chr1	9321	9329	1.38921
chr1	9329	9331	1.19075
chr1	9331	9335	1.38921
chr1	9335	9338	1.19075
chr1	9338	9347	0.992291
chr1	9347	9354	0.793833
chr1	9354	9358	0.595375
chr1	9358	9364	0.396916
chr1	9364	9366	0.0
chr1	9366	9369	0.198458
chr1	9369	9395	0.396916
chr1	9395	9409	0.595375
chr1	9409	9410	0.396916
chr1	9410	9415	0.198458
chr1	9415	9423	0.396916
chr1	9423	9426	0.595375
chr1	9426	9430	0.992291
chr1	9430	9435	1.19075
chr1	9435	9438	1.38921
chr1	9438	9441	1.19075
chr1	9441	9446	1.38921
chr1	9446	9449	1.58767
chr1	9449	9457	1.78612
chr1	9457	9459	1.58767
chr1	9459	9464	1.38921
chr1	9464	9467	1.19075
chr1	9467	9469	0.992291
chr1	9469	9479	0.595375
chr1	9479	9484	0.396916
chr1	9484	9489	0.595375
chr1	9489	9492	0.396916
chr1	9492	9500	0.198458
chr1	9500	9501	0.396916
chr1	9501	9507	0.595375
chr1	9507	9516	0.793833
chr1	9516	9517	0.992291
chr1	9517	9519	1.19075
chr1	9519	9534	0.992291
chr1	9534	9542	1.19075
chr1	9542	9544	0.992291
chr1	9544	9548	0.793833
chr1	9548	9550	0.595375
chr1	9550	9556	0.793833
chr1	9556	9560	0.595375
chr1	9560	9572	0.396916
chr1	9572	9575	0.595375
chr1	9575	9577	0.793833
chr1	9577	9588	0.595375
chr1	9588	9600	0.396916
chr1	9600	9615	0.198458
chr1	9615	9636	0.0
chr1	9636	9639	0.198458
chr1	9639	9641	0.396916
chr1	9641	9647	0.595375
chr1	9647	9648	0.793833
chr1	9648	9676	0.992291
chr1	9676	9677	1.19075
chr1	9677	9682	1.38921
chr1	9682	9683	1.19075
chr1	9683	9684	1.38921
chr1	9684	9690	1.19075
chr1	9690	9691	0.992291
chr1	9691	9709	0.793833
chr1	9709	9713	0.992291
[truncated: 1,501 more rows]
