# Supplementary material for: Structural modularity of the XIST ribonucleoprotein complex
Source: Nat Commun. 2020 Dec 2;11:6163. doi: 10.1038/s41467-020-20040-3 (PMC7710737; doi:10.1038/s41467-020-20040-3)
Supplement: Supplementary file 6 — Source Data [file 41467_2020_20040_MOESM6_ESM.zip › sourcedata/fig2efgi/K562_CPSF6_2_neg_XIST_1_hsXIST.bedgraph]

chr1	0	50	0.0
chr1	50	54	0.443676
chr1	54	77	0.887352
chr1	77	88	0.443676
chr1	88	104	0.887352
chr1	104	114	1.33103
chr1	114	130	1.7747
chr1	130	137	1.33103
chr1	137	141	0.887352
chr1	141	147	0.443676
chr1	147	199	0.0
chr1	199	201	0.443676
chr1	201	238	0.887352
chr1	238	240	1.7747
chr1	240	244	1.33103
chr1	244	257	0.887352
chr1	257	281	1.33103
chr1	281	294	0.443676
chr1	294	305	0.0
chr1	305	309	0.443676
chr1	309	310	0.887352
chr1	310	324	1.33103
chr1	324	325	1.7747
chr1	325	333	2.21838
chr1	333	339	1.7747
chr1	339	348	1.33103
chr1	348	363	0.887352
chr1	363	366	0.443676
chr1	366	368	0.887352
chr1	368	389	1.33103
chr1	389	392	0.887352
chr1	392	398	0.443676
chr1	398	412	0.0
chr1	412	421	0.443676
chr1	421	451	0.887352
chr1	451	455	1.7747
chr1	455	462	1.33103
chr1	462	476	0.887352
chr1	476	494	0.443676
chr1	494	496	0.0
chr1	496	497	0.443676
chr1	497	499	0.887352
chr1	499	501	1.33103
chr1	501	525	1.7747
chr1	525	533	1.33103
chr1	533	539	1.7747
chr1	539	540	1.33103
chr1	540	544	0.887352
chr1	544	561	0.443676
chr1	561	576	0.887352
chr1	576	606	0.443676
chr1	606	618	0.887352
chr1	618	647	1.33103
chr1	647	648	0.443676
chr1	648	651	0.887352
chr1	651	652	1.33103
chr1	652	659	1.7747
chr1	659	667	1.33103
chr1	667	673	1.7747
chr1	673	677	1.33103
chr1	677	680	1.7747
chr1	680	684	1.33103
chr1	684	697	0.887352
chr1	697	700	1.33103
chr1	700	710	1.7747
chr1	710	720	0.887352
chr1	720	722	0.443676
chr1	722	740	0.0
chr1	740	741	0.443676
chr1	741	768	1.33103
chr1	768	773	0.887352
chr1	773	781	0.443676
chr1	781	784	0.887352
chr1	784	785	0.443676
chr1	785	786	1.33103
chr1	786	796	2.21838
chr1	796	806	2.66206
chr1	806	819	3.10573
chr1	819	820	2.66206
chr1	820	824	2.21838
chr1	824	825	3.99308
chr1	825	828	4.43676
chr1	828	829	3.54941
chr1	829	839	3.10573
chr1	839	846	2.66206
chr1	846	848	3.10573
chr1	848	849	2.66206
chr1	849	857	2.21838
chr1	857	862	2.66206
chr1	862	866	3.54941
chr1	866	867	2.66206
chr1	867	874	1.7747
chr1	874	888	2.21838
chr1	888	889	2.66206
chr1	889	898	2.21838
chr1	898	901	2.66206
chr1	901	905	2.21838
chr1	905	911	1.33103
chr1	911	912	1.7747
chr1	912	913	3.10573
chr1	913	914	3.99308
chr1	914	917	4.43676
chr1	917	929	3.99308
chr1	929	936	3.54941
chr1	936	937	3.10573
chr1	937	940	3.54941
chr1	940	947	3.10573
chr1	947	950	2.66206
chr1	950	953	3.10573
chr1	953	954	3.54941
chr1	954	964	1.33103
chr1	964	965	1.7747
chr1	965	977	2.21838
chr1	977	980	2.66206
chr1	980	992	2.21838
chr1	992	993	1.7747
chr1	993	997	2.66206
chr1	997	999	2.21838
chr1	999	1001	2.66206
chr1	1001	1002	3.10573
chr1	1002	1005	3.99308
chr1	1005	1006	3.54941
chr1	1006	1007	3.10573
chr1	1007	1010	3.54941
chr1	1010	1013	3.99308
chr1	1013	1014	4.88044
chr1	1014	1037	5.32411
chr1	1037	1039	4.43676
chr1	1039	1044	3.10573
chr1	1044	1045	2.21838
chr1	1045	1050	1.33103
chr1	1050	1056	0.887352
chr1	1056	1071	0.0
chr1	1071	1075	0.443676
chr1	1075	1086	0.887352
chr1	1086	1104	1.33103
chr1	1104	1105	1.7747
chr1	1105	1115	2.21838
chr1	1115	1117	1.7747
chr1	1117	1128	1.33103
chr1	1128	1146	0.887352
chr1	1146	1148	0.443676
chr1	1148	1152	0.0
chr1	1152	1165	0.443676
chr1	1165	1179	0.887352
chr1	1179	1189	1.33103
chr1	1189	1195	1.7747
chr1	1195	1205	1.33103
chr1	1205	1208	1.7747
chr1	1208	1218	1.33103
chr1	1218	1222	1.7747
chr1	1222	1224	0.887352
chr1	1224	1228	1.33103
chr1	1228	1229	1.7747
chr1	1229	1243	2.66206
chr1	1243	1246	3.10573
chr1	1246	1248	3.54941
chr1	1248	1258	3.10573
chr1	1258	1261	2.66206
chr1	1261	1262	3.10573
chr1	1262	1264	2.66206
chr1	1264	1265	2.21838
chr1	1265	1267	1.7747
chr1	1267	1272	1.33103
chr1	1272	1274	0.887352
chr1	1274	1285	1.33103
chr1	1285	1287	1.7747
chr1	1287	1289	1.33103
chr1	1289	1310	0.887352
chr1	1310	1312	1.33103
chr1	1312	1313	0.887352
chr1	1313	1322	1.7747
chr1	1322	1324	2.21838
chr1	1324	1326	2.66206
chr1	1326	1333	2.21838
chr1	1333	1335	3.10573
chr1	1335	1336	3.99308
chr1	1336	1337	5.32411
chr1	1337	1342	5.76779
chr1	1342	1343	6.65514
chr1	1343	1351	7.09882
chr1	1351	1352	6.65514
chr1	1352	1356	6.21146
chr1	1356	1358	5.76779
chr1	1358	1365	5.32411
chr1	1365	1366	4.88044
chr1	1366	1377	5.32411
chr1	1377	1380	3.54941
chr1	1380	1384	1.7747
chr1	1384	1385	1.33103
chr1	1385	1386	0.887352
chr1	1386	1396	0.443676
chr1	1396	1403	0.0
chr1	1403	1420	1.33103
chr1	1420	1421	0.887352
chr1	1421	1433	1.33103
chr1	1433	1437	1.7747
chr1	1437	1442	2.21838
chr1	1442	1443	1.7747
chr1	1443	1444	2.21838
chr1	1444	1446	2.66206
chr1	1446	1447	2.21838
chr1	1447	1451	1.7747
chr1	1451	1462	2.21838
chr1	1462	1476	2.66206
chr1	1476	1480	1.7747
chr1	1480	1486	1.33103
chr1	1486	1494	0.887352
chr1	1494	1500	0.443676
chr1	1500	1501	0.887352
chr1	1501	1505	1.33103
chr1	1505	1529	0.887352
chr1	1529	1539	1.33103
chr1	1539	1543	0.887352
chr1	1543	1548	0.443676
chr1	1548	1551	0.887352
chr1	1551	1552	1.33103
chr1	1552	1554	0.887352
chr1	1554	1564	1.33103
chr1	1564	1569	1.7747
chr1	1569	1575	2.21838
chr1	1575	1587	1.7747
chr1	1587	1590	2.21838
chr1	1590	1606	1.7747
chr1	1606	1612	1.33103
chr1	1612	1613	0.887352
chr1	1613	1621	1.33103
chr1	1621	1630	0.887352
chr1	1630	1633	0.443676
chr1	1633	1636	0.887352
chr1	1636	1643	1.33103
chr1	1643	1654	1.7747
chr1	1654	1676	1.33103
chr1	1676	1677	1.7747
chr1	1677	1685	1.33103
chr1	1685	1686	1.7747
chr1	1686	1694	1.33103
chr1	1694	1704	1.7747
chr1	1704	1708	1.33103
chr1	1708	1719	1.7747
chr1	1719	1726	1.33103
chr1	1726	1738	2.21838
chr1	1738	1751	2.66206
chr1	1751	1759	3.10573
chr1	1759	1762	3.54941
chr1	1762	1764	3.99308
chr1	1764	1765	5.32411
chr1	1765	1766	4.88044
chr1	1766	1768	5.32411
chr1	1768	1770	4.43676
chr1	1770	1772	5.32411
chr1	1772	1779	5.76779
chr1	1779	1781	5.32411
chr1	1781	1786	4.88044
chr1	1786	1788	4.43676
chr1	1788	1792	3.99308
chr1	1792	1794	4.88044
chr1	1794	1796	4.43676
chr1	1796	1802	4.88044
chr1	1802	1804	4.43676
chr1	1804	1807	3.99308
chr1	1807	1812	2.21838
chr1	1812	1813	1.7747
chr1	1813	1815	1.33103
chr1	1815	1817	0.887352
chr1	1817	1818	0.443676
chr1	1818	1830	0.887352
chr1	1830	1838	0.443676
chr1	1838	1848	0.887352
chr1	1848	1861	1.33103
chr1	1861	1866	0.887352
chr1	1866	1867	1.7747
chr1	1867	1868	2.21838
chr1	1868	1870	2.66206
chr1	1870	1880	3.54941
chr1	1880	1881	3.10573
chr1	1881	1884	3.54941
chr1	1884	1891	3.99308
chr1	1891	1894	3.54941
chr1	1894	1909	3.10573
chr1	1909	1910	2.66206
chr1	1910	1911	1.7747
chr1	1911	1913	2.21838
chr1	1913	1918	1.7747
chr1	1918	1922	2.21838
chr1	1922	1924	2.66206
chr1	1924	1927	2.21838
chr1	1927	1946	1.7747
chr1	1946	1949	1.33103
chr1	1949	1954	0.887352
chr1	1954	1958	0.443676
chr1	1958	1959	0.887352
chr1	1959	1973	0.443676
chr1	1973	1983	0.887352
chr1	1983	2002	0.443676
chr1	2002	2062	0.0
chr1	2062	2098	0.443676
chr1	2098	2105	1.33103
chr1	2105	2124	0.887352
chr1	2124	2134	1.33103
chr1	2134	2135	1.7747
chr1	2135	2156	1.33103
chr1	2156	2163	0.887352
chr1	2163	2169	1.33103
chr1	2169	2171	0.887352
chr1	2171	2172	1.33103
chr1	2172	2173	1.7747
chr1	2173	2177	2.21838
chr1	2177	2178	2.66206
chr1	2178	2183	3.10573
chr1	2183	2206	2.66206
chr1	2206	2207	2.21838
chr1	2207	2214	1.7747
chr1	2214	2216	1.33103
chr1	2216	2217	0.887352
chr1	2217	2247	0.443676
chr1	2247	2275	0.0
chr1	2275	2278	0.443676
chr1	2278	2279	1.7747
chr1	2279	2280	2.21838
chr1	2280	2291	2.66206
chr1	2291	2298	3.54941
chr1	2298	2304	3.99308
chr1	2304	2309	3.54941
chr1	2309	2310	3.99308
chr1	2310	2315	3.54941
chr1	2315	2318	2.66206
chr1	2318	2321	2.21838
chr1	2321	2328	1.7747
chr1	2328	2330	1.33103
chr1	2330	2333	1.7747
chr1	2333	2347	0.887352
chr1	2347	2349	0.443676
chr1	2349	2369	0.887352
chr1	2369	2370	0.443676
chr1	2370	2374	0.887352
chr1	2374	2375	1.33103
chr1	2375	2389	1.7747
chr1	2389	2408	1.33103
chr1	2408	2417	0.887352
chr1	2417	2418	0.443676
chr1	2418	2470	0.0
chr1	2470	2471	0.887352
chr1	2471	2513	1.33103
chr1	2513	2514	0.443676
chr1	2514	2538	0.0
chr1	2538	2581	0.443676
chr1	2581	2602	0.0
chr1	2602	2637	0.443676
chr1	2637	2645	0.887352
chr1	2645	2679	0.443676
chr1	2679	2703	0.0
chr1	2703	2746	0.443676
chr1	2746	2781	0.0
chr1	2781	2824	0.443676
chr1	2824	2882	0.0
chr1	2882	2915	0.443676
chr1	2915	2925	1.33103
chr1	2925	2958	0.887352
chr1	2958	2979	0.0
chr1	2979	3021	0.443676
chr1	3021	3055	0.0
chr1	3055	3098	0.443676
chr1	3098	3138	0.0
chr1	3138	3167	0.443676
chr1	3167	3219	0.0
chr1	3219	3221	0.443676
chr1	3221	3239	0.887352
chr1	3239	3262	0.443676
chr1	3262	3271	0.0
chr1	3271	3313	0.443676
chr1	3313	3315	0.0
chr1	3315	3357	0.443676
chr1	3357	3440	0.0
chr1	3440	3474	0.443676
chr1	3474	3478	0.0
chr1	3478	3521	0.443676
chr1	3521	3595	0.0
chr1	3595	3599	0.443676
chr1	3599	3632	0.887352
chr1	3632	3639	1.33103
chr1	3639	3641	0.887352
chr1	3641	3674	0.443676
chr1	3674	3675	1.33103
chr1	3675	3685	0.887352
chr1	3685	3715	1.33103
chr1	3715	3717	1.7747
chr1	3717	3754	0.887352
chr1	3754	3758	0.443676
chr1	3758	3762	0.0
chr1	3762	3791	0.443676
chr1	3791	3805	0.887352
chr1	3805	3807	0.443676
chr1	3807	3851	0.887352
chr1	3851	3876	0.443676
chr1	3876	3905	0.0
chr1	3905	3946	0.443676
chr1	3946	3996	0.0
chr1	3996	4002	0.443676
chr1	4002	4024	0.887352
chr1	4024	4035	1.33103
chr1	4035	4045	0.887352
chr1	4045	4050	0.443676
chr1	4050	4066	0.887352
chr1	4066	4087	0.443676
chr1	4087	4272	0.0
chr1	4272	4281	0.443676
chr1	4281	4290	0.887352
chr1	4290	4312	1.33103
chr1	4312	4323	0.887352
chr1	4323	4333	0.443676
chr1	4333	4468	0.0
chr1	4468	4473	0.443676
chr1	4473	4493	0.887352
chr1	4493	4495	0.443676
chr1	4495	4620	0.0
chr1	4620	4659	0.443676
chr1	4659	4677	0.0
chr1	4677	4689	0.443676
chr1	4689	4698	0.887352
chr1	4698	4715	1.33103
chr1	4715	4731	0.887352
chr1	4731	4732	0.443676
chr1	4732	4743	0.0
chr1	4743	4785	0.443676
chr1	4785	5227	0.0
chr1	5227	5269	0.443676
chr1	5269	5312	0.0
chr1	5312	5346	0.443676
chr1	5346	5369	0.0
chr1	5369	5392	0.443676
chr1	5392	5393	0.887352
chr1	5393	5412	1.33103
chr1	5412	5434	0.887352
chr1	5434	5436	0.443676
chr1	5436	5457	0.0
chr1	5457	5482	0.443676
chr1	5482	5488	0.887352
chr1	5488	5500	1.7747
chr1	5500	5508	1.33103
chr1	5508	5531	0.887352
chr1	5531	5543	0.0
chr1	5543	5565	0.443676
chr1	5565	5582	0.887352
chr1	5582	5585	1.33103
chr1	5585	5586	1.7747
chr1	5586	5598	1.33103
chr1	5598	5599	1.7747
chr1	5599	5608	2.21838
chr1	5608	5622	1.33103
chr1	5622	5625	1.7747
chr1	5625	5640	1.33103
chr1	5640	5662	0.887352
chr1	5662	5674	0.443676
chr1	5674	5759	0.0
chr1	5759	5800	0.443676
chr1	5800	5865	0.0
chr1	5865	5881	0.443676
chr1	5881	5907	0.887352
chr1	5907	5924	0.443676
chr1	5924	6084	0.0
chr1	6084	6093	0.443676
chr1	6093	6115	0.887352
chr1	6115	6129	0.443676
chr1	6129	6136	1.33103
chr1	6136	6154	0.887352
chr1	6154	6172	0.443676
chr1	6172	6264	0.0
chr1	6264	6305	0.443676
chr1	6305	6310	0.0
chr1	6310	6353	0.443676
chr1	6353	6354	0.0
chr1	6354	6376	0.443676
chr1	6376	6397	0.887352
chr1	6397	6403	0.443676
chr1	6403	6413	0.0
chr1	6413	6456	0.443676
chr1	6456	6491	0.0
chr1	6491	6529	0.443676
chr1	6529	6533	0.887352
chr1	6533	6573	0.443676
chr1	6573	6617	0.0
chr1	6617	6653	0.443676
chr1	6653	6660	0.887352
chr1	6660	6662	0.443676
chr1	6662	6675	0.887352
chr1	6675	6686	1.33103
chr1	6686	6705	0.887352
chr1	6705	6719	0.443676
chr1	6719	6813	0.0
chr1	6813	6822	0.443676
chr1	6822	6848	0.887352
chr1	6848	6854	1.33103
chr1	6854	6856	1.7747
chr1	6856	6865	1.33103
chr1	6865	6880	0.887352
chr1	6880	6891	1.33103
chr1	6891	6896	0.887352
chr1	6896	6923	0.443676
chr1	6923	6951	0.0
chr1	6951	6967	0.443676
chr1	6967	6973	0.887352
chr1	6973	6994	1.33103
chr1	6994	7005	0.887352
chr1	7005	7011	1.33103
chr1	7011	7016	0.887352
chr1	7016	7038	0.443676
chr1	7038	7047	0.887352
chr1	7047	7078	0.443676
chr1	7078	7081	0.887352
chr1	7081	7120	0.443676
chr1	7120	7160	0.0
chr1	7160	7181	0.443676
chr1	7181	7254	0.0
chr1	7254	7268	0.443676
chr1	7268	7297	0.887352
chr1	7297	7311	0.443676
chr1	7311	7374	0.0
chr1	7374	7411	0.887352
chr1	7411	7415	1.7747
chr1	7415	7417	1.33103
chr1	7417	7455	0.887352
chr1	7455	7495	0.0
chr1	7495	7516	0.443676
chr1	7516	7537	1.33103
chr1	7537	7538	1.7747
chr1	7538	7539	1.33103
chr1	7539	7551	1.7747
chr1	7551	7559	2.21838
chr1	7559	7571	1.33103
chr1	7571	7580	0.887352
chr1	7580	7590	0.443676
chr1	7590	7768	0.0
chr1	7768	7791	0.443676
chr1	7791	7811	0.887352
chr1	7811	7834	0.443676
chr1	7834	7869	0.0
chr1	7869	7882	0.443676
chr1	7882	7929	0.0
chr1	7929	7960	0.443676
chr1	7960	8084	0.0
chr1	8084	8094	0.443676
chr1	8094	8105	0.887352
chr1	8105	8112	1.33103
chr1	8112	8127	0.887352
chr1	8127	8148	0.443676
chr1	8148	8287	0.0
chr1	8287	8306	0.443676
chr1	8306	8311	0.887352
chr1	8311	8330	1.33103
chr1	8330	8347	0.887352
chr1	8347	8349	1.33103
chr1	8349	8353	0.887352
chr1	8353	8389	0.443676
chr1	8389	8521	0.0
chr1	8521	8541	0.443676
chr1	8541	8548	0.887352
chr1	8548	8562	1.33103
chr1	8562	8581	0.887352
chr1	8581	8584	0.443676
chr1	8584	8591	0.887352
chr1	8591	8610	0.443676
chr1	8610	8621	0.887352
chr1	8621	8623	0.443676
chr1	8623	8636	0.887352
chr1	8636	8653	0.443676
chr1	8653	8715	0.0
chr1	8715	8753	0.443676
chr1	8753	8849	0.0
chr1	8849	8875	0.443676
chr1	8875	8880	0.887352
chr1	8880	8882	1.33103
chr1	8882	8884	2.21838
chr1	8884	8891	2.66206
chr1	8891	8898	2.21838
chr1	8898	8909	2.66206
chr1	8909	8921	2.21838
chr1	8921	8922	1.7747
chr1	8922	8925	0.887352
chr1	8925	8941	0.443676
chr1	8941	8999	0.0
chr1	8999	9003	0.443676
chr1	9003	9037	0.887352
chr1	9037	9042	1.7747
chr1	9042	9080	1.33103
chr1	9080	9088	0.443676
chr1	9088	9200	0.0
chr1	9200	9243	0.443676
chr1	9243	9271	0.0
chr1	9271	9302	0.443676
chr1	9302	9314	0.887352
chr1	9314	9319	0.443676
chr1	9319	9325	0.887352
chr1	9325	9344	1.33103
chr1	9344	9362	0.887352
chr1	9362	9364	0.443676
chr1	9364	9414	0.0
chr1	9414	9435	0.443676
chr1	9435	9455	0.887352
chr1	9455	9477	0.443676
chr1	9477	9529	0.0
chr1	9529	9550	0.443676
chr1	9550	9571	0.887352
chr1	9571	9592	0.443676
chr1	9592	9658	0.0
chr1	9658	9688	0.887352
chr1	9688	9699	0.443676
chr1	9699	9859	0.0
chr1	9859	9889	0.443676
chr1	9889	9902	0.887352
chr1	9902	9909	0.443676
chr1	9909	9932	0.887352
chr1	9932	9971	0.443676
chr1	9971	9973	0.0
chr1	9973	10011	0.443676
chr1	10011	10020	0.0
chr1	10020	10061	0.887352
chr1	10061	10098	0.0
chr1	10098	10140	0.443676
chr1	10140	10141	0.887352
chr1	10141	10151	0.443676
chr1	10151	10161	0.887352
chr1	10161	10180	0.443676
chr1	10180	10194	0.887352
chr1	10194	10221	0.443676
chr1	10221	10282	0.0
chr1	10282	10283	1.33103
chr1	10283	10289	1.7747
chr1	10289	10291	2.21838
chr1	10291	10307	2.66206
chr1	10307	10321	2.21838
chr1	10321	10322	1.7747
chr1	10322	10325	1.33103
chr1	10325	10326	0.887352
chr1	10326	10332	0.443676
chr1	10332	10360	0.0
chr1	10360	10403	0.443676
chr1	10403	10423	0.0
chr1	10423	10456	0.443676
chr1	10456	10492	0.0
chr1	10492	10494	0.443676
chr1	10494	10510	0.887352
chr1	10510	10519	0.443676
chr1	10519	10526	0.887352
chr1	10526	10531	0.443676
chr1	10531	10535	0.887352
chr1	10535	10562	1.33103
chr1	10562	10567	0.887352
chr1	10567	10578	0.443676
chr1	10578	10583	0.0
chr1	10583	10603	0.443676
chr1	10603	10613	0.887352
chr1	10613	10626	1.33103
chr1	10626	10646	0.887352
chr1	10646	10654	0.443676
chr1	10654	10703	0.0
chr1	10703	10732	0.443676
chr1	10732	10745	0.0
chr1	10745	10788	0.443676
chr1	10788	10853	0.0
chr1	10853	10856	0.443676
chr1	10856	10859	0.887352
chr1	10859	10863	1.33103
chr1	10863	10891	1.7747
chr1	10891	10899	1.33103
chr1	10899	10902	0.887352
chr1	10902	10906	0.443676
chr1	10906	10915	0.0
chr1	10915	10958	0.443676
chr1	10958	11011	0.0
chr1	11011	11013	0.443676
chr1	11013	11017	1.33103
chr1	11017	11047	1.7747
chr1	11047	11048	1.33103
chr1	11048	11054	0.887352
chr1	11054	11056	0.443676
chr1	11056	11141	0.0
chr1	11141	11147	0.443676
chr1	11147	11175	1.33103
chr1	11175	11178	1.7747
chr1	11178	11184	2.21838
chr1	11184	11190	1.7747
chr1	11190	11192	0.887352
chr1	11192	11217	1.33103
chr1	11217	11218	0.887352
chr1	11218	11220	1.33103
chr1	11220	11222	0.887352
chr1	11222	11225	1.33103
chr1	11225	11227	2.21838
chr1	11227	11228	2.66206
chr1	11228	11235	3.10573
chr1	11235	11243	2.66206
chr1	11243	11252	3.10573
chr1	11252	11254	3.54941
chr1	11254	11257	3.10573
chr1	11257	11264	2.66206
chr1	11264	11265	2.21838
chr1	11265	11266	2.66206
chr1	11266	11268	3.10573
chr1	11268	11270	3.54941
chr1	11270	11272	2.66206
chr1	11272	11273	3.10573
chr1	11273	11282	3.99308
chr1	11282	11288	4.43676
chr1	11288	11291	3.54941
chr1	11291	11293	3.99308
chr1	11293	11306	4.43676
chr1	11306	11308	3.99308
chr1	11308	11311	3.54941
chr1	11311	11314	3.10573
chr1	11314	11316	2.66206
chr1	11316	11317	2.21838
chr1	11317	11326	1.7747
chr1	11326	11328	1.33103
chr1	11328	11331	0.887352
chr1	11331	11332	1.33103
chr1	11332	11336	0.887352
chr1	11336	11338	0.443676
chr1	11338	11345	0.887352
chr1	11345	11365	1.33103
chr1	11365	11366	1.7747
chr1	11366	11371	2.21838
chr1	11371	11372	1.7747
chr1	11372	11379	1.33103
chr1	11379	11381	1.7747
chr1	11381	11382	2.21838
chr1	11382	11384	1.7747
chr1	11384	11393	2.21838
chr1	11393	11397	1.7747
chr1	11397	11399	1.33103
chr1	11399	11400	1.7747
chr1	11400	11401	2.21838
chr1	11401	11403	2.66206
chr1	11403	11417	3.10573
chr1	11417	11421	3.54941
chr1	11421	11423	3.10573
chr1	11423	11427	2.66206
chr1	11427	11436	2.21838
chr1	11436	11442	1.7747
chr1	11442	11443	2.21838
chr1	11443	11444	1.7747
chr1	11444	11447	2.21838
chr1	11447	11453	1.7747
chr1	11453	11456	2.21838
chr1	11456	11460	2.66206
chr1	11460	11468	2.21838
chr1	11468	11485	2.66206
chr1	11485	11486	1.7747
chr1	11486	11493	1.33103
chr1	11493	11510	0.887352
chr1	11510	11521	1.33103
chr1	11521	11537	2.21838
chr1	11537	11539	3.54941
chr1	11539	11542	3.10573
chr1	11542	11548	3.54941
chr1	11548	11553	3.10573
chr1	11553	11563	2.66206
chr1	11563	11567	1.7747
chr1	11567	11570	2.21838
chr1	11570	11573	1.7747
chr1	11573	11584	0.887352
chr1	11584	11602	0.443676
chr1	11602	11606	0.887352
chr1	11606	11607	1.33103
chr1	11607	11610	2.21838
chr1	11610	11615	1.7747
chr1	11615	11616	2.21838
chr1	11616	11622	2.66206
chr1	11622	11629	3.10573
chr1	11629	11636	3.54941
chr1	11636	11638	3.10573
chr1	11638	11643	2.66206
chr1	11643	11648	3.54941
chr1	11648	11649	3.99308
chr1	11649	11650	3.54941
chr1	11650	11657	2.66206
chr1	11657	11665	2.21838
chr1	11665	11670	1.7747
chr1	11670	11679	1.33103
chr1	11679	11686	1.7747
chr1	11686	11692	0.887352
chr1	11692	11704	0.443676
chr1	11704	11707	0.887352
chr1	11707	11718	1.33103
chr1	11718	11729	0.887352
chr1	11729	11739	1.33103
chr1	11739	11769	0.443676
chr1	11769	11801	0.0
chr1	11801	11812	0.443676
chr1	11812	11820	0.887352
chr1	11820	11822	1.33103
chr1	11822	11836	1.7747
chr1	11836	11843	1.33103
chr1	11843	11844	1.7747
chr1	11844	11846	1.33103
chr1	11846	11862	1.7747
chr1	11862	11863	2.21838
chr1	11863	11875	1.33103
chr1	11875	11887	1.7747
chr1	11887	11888	1.33103
chr1	11888	11899	0.887352
chr1	11899	11909	0.443676
chr1	11909	11911	0.887352
chr1	11911	11917	1.33103
chr1	11917	11926	0.887352
chr1	11926	11942	1.33103
chr1	11942	11946	0.887352
chr1	11946	11972	0.0
chr1	11972	11973	0.443676
chr1	11973	11974	0.887352
chr1	11974	11978	1.33103
chr1	11978	11985	1.7747
chr1	11985	11987	2.21838
chr1	11987	11999	2.66206
chr1	11999	12003	1.7747
chr1	12003	12008	2.21838
chr1	12008	12017	2.66206
chr1	12017	12021	2.21838
chr1	12021	12028	1.7747
chr1	12028	12042	0.887352
chr1	12042	12043	1.33103
chr1	12043	12045	2.21838
chr1	12045	12050	1.7747
chr1	12050	12051	2.21838
chr1	12051	12053	1.7747
chr1	12053	12060	2.21838
chr1	12060	12065	1.7747
chr1	12065	12073	1.33103
chr1	12073	12077	1.7747
chr1	12077	12079	2.66206
chr1	12079	12082	2.21838
chr1	12082	12086	1.7747
chr1	12086	12107	1.33103
chr1	12107	12110	0.887352
chr1	12110	12116	0.443676
chr1	12116	12149	0.0
chr1	12149	12155	0.443676
chr1	12155	12170	0.887352
chr1	12170	12178	1.33103
chr1	12178	12192	0.887352
chr1	12192	12208	0.443676
chr1	12208	12212	0.887352
chr1	12212	12214	0.443676
chr1	12214	12224	0.887352
chr1	12224	12232	1.7747
chr1	12232	12234	2.21838
chr1	12234	12241	2.66206
chr1	12241	12257	2.21838
chr1	12257	12262	1.7747
chr1	12262	12267	1.33103
chr1	12267	12275	0.887352
chr1	12275	12277	0.443676
chr1	12277	12330	0.0
chr1	12330	12333	0.443676
chr1	12333	12337	1.33103
chr1	12337	12342	2.21838
chr1	12342	12349	2.66206
chr1	12349	12352	3.10573
chr1	12352	12362	2.66206
chr1	12362	12375	2.21838
chr1	12375	12376	1.7747
chr1	12376	12380	1.33103
chr1	12380	12385	0.443676
chr1	12385	12390	0.0
chr1	12390	12397	0.887352
chr1	12397	12398	1.33103
chr1	12398	12401	2.21838
chr1	12401	12425	2.66206
chr1	12425	12433	3.10573
chr1	12433	12437	2.21838
chr1	12437	12440	1.7747
chr1	12440	12441	2.21838
chr1	12441	12442	1.7747
chr1	12442	12444	1.33103
chr1	12444	12451	0.887352
chr1	12451	12468	1.33103
chr1	12468	12483	0.887352
chr1	12483	12488	0.443676
chr1	12488	12489	0.887352
chr1	12489	12494	1.7747
chr1	12494	12505	1.33103
chr1	12505	12528	2.66206
chr1	12528	12531	2.21838
chr1	12531	12543	1.33103
chr1	12543	12546	0.887352
chr1	12546	12548	0.443676
chr1	12548	12552	0.0
chr1	12552	12575	0.443676
chr1	12575	12578	0.887352
chr1	12578	12579	1.33103
chr1	12579	12580	1.7747
chr1	12580	12595	2.21838
chr1	12595	12607	1.7747
chr1	12607	12609	2.21838
chr1	12609	12611	3.54941
chr1	12611	12613	3.99308
chr1	12613	12614	4.43676
chr1	12614	12619	4.88044
chr1	12619	12621	5.32411
chr1	12621	12622	4.43676
chr1	12622	12632	3.99308
chr1	12632	12640	4.43676
chr1	12640	12641	6.65514
chr1	12641	12642	6.21146
chr1	12642	12643	6.65514
chr1	12643	12645	7.09882
chr1	12645	12647	7.98617
chr1	12647	12649	8.87352
chr1	12649	12651	9.3172
chr1	12651	12652	8.87352
chr1	12652	12654	7.98617
chr1	12654	12657	7.09882
chr1	12657	12661	6.65514
chr1	12661	12662	6.21146
chr1	12662	12666	5.76779
chr1	12666	12674	4.88044
chr1	12674	12675	5.32411
chr1	12675	12681	4.88044
chr1	12681	12682	5.32411
chr1	12682	12683	5.76779
chr1	12683	12684	5.32411
chr1	12684	12685	4.43676
chr1	12685	12687	3.54941
chr1	12687	12688	3.99308
chr1	12688	12691	2.66206
chr1	12691	12692	2.21838
chr1	12692	12697	3.54941
chr1	12697	12701	4.43676
chr1	12701	12705	4.88044
chr1	12705	12707	5.76779
chr1	12707	12710	6.21146
chr1	12710	12711	6.65514
chr1	12711	12714	7.09882
chr1	12714	12718	7.54249
chr1	12718	12719	7.09882
chr1	12719	12720	7.54249
chr1	12720	12723	8.42984
chr1	12723	12724	8.87352
chr1	12724	12727	7.98617
chr1	12727	12729	8.87352
chr1	12729	12730	9.3172
chr1	12730	12732	8.87352
chr1	12732	12735	8.42984
chr1	12735	12739	7.09882
chr1	12739	12740	7.54249
chr1	12740	12744	6.65514
chr1	12744	12746	5.76779
chr1	12746	12747	5.32411
chr1	12747	12748	4.88044
chr1	12748	12751	4.43676
chr1	12751	12752	4.88044
chr1	12752	12754	3.99308
chr1	12754	12756	4.43676
chr1	12756	12760	2.66206
chr1	12760	12761	2.21838
chr1	12761	12764	2.66206
chr1	12764	12769	3.10573
chr1	12769	12770	2.66206
chr1	12770	12773	2.21838
chr1	12773	12781	2.66206
chr1	12781	12782	2.21838
chr1	12782	12783	2.66206
chr1	12783	12792	3.10573
chr1	12792	12793	2.66206
chr1	12793	12797	2.21838
chr1	12797	12802	3.54941
chr1	12802	12805	3.99308
chr1	12805	12806	3.54941
chr1	12806	12813	3.10573
chr1	12813	12825	2.66206
chr1	12825	12826	2.21838
chr1	12826	12830	1.7747
chr1	12830	12840	2.21838
chr1	12840	12841	0.887352
chr1	12841	12842	0.443676
chr1	12842	12860	0.887352
chr1	12860	12864	1.7747
chr1	12864	12866	2.66206
chr1	12866	12873	3.10573
chr1	12873	12875	2.66206
chr1	12875	12892	2.21838
chr1	12892	12894	2.66206
chr1	12894	12900	3.10573
chr1	12900	12912	0.887352
chr1	12912	12914	1.33103
chr1	12914	12929	2.21838
chr1	12929	12936	1.7747
chr1	12936	12940	1.33103
chr1	12940	12943	1.7747
chr1	12943	12949	2.21838
chr1	12949	12951	1.33103
chr1	12951	12952	1.7747
chr1	12952	12956	2.21838
chr1	12956	12958	1.7747
chr1	12958	12982	2.21838
chr1	12982	12986	1.7747
chr1	12986	12988	1.33103
chr1	12988	12991	1.7747
chr1	12991	12994	1.33103
chr1	12994	12996	0.887352
chr1	12996	12998	1.33103
chr1	12998	13005	0.887352
chr1	13005	13006	1.33103
chr1	13006	13015	1.7747
chr1	13015	13039	1.33103
chr1	13039	13041	0.887352
chr1	13041	13048	1.33103
chr1	13048	13049	0.887352
chr1	13049	13083	0.443676
chr1	13083	13125	0.0
chr1	13125	13134	0.443676
chr1	13134	13137	0.887352
chr1	13137	13138	1.33103
chr1	13138	13151	1.7747
chr1	13151	13155	2.66206
chr1	13155	13165	2.21838
chr1	13165	13169	1.7747
chr1	13169	13175	3.54941
chr1	13175	13180	3.10573
chr1	13180	13193	2.66206
chr1	13193	13201	2.21838
chr1	13201	13206	2.66206
chr1	13206	13211	3.10573
chr1	13211	13212	2.66206
chr1	13212	13221	0.887352
chr1	13221	13224	1.33103
chr1	13224	13234	2.21838
chr1	13234	13242	2.66206
chr1	13242	13243	2.21838
chr1	13243	13262	1.7747
chr1	13262	13267	1.33103
chr1	13267	13276	0.443676
chr1	13276	13289	0.0
chr1	13289	13354	0.443676
chr1	13354	13388	0.0
chr1	13388	13389	0.443676
chr1	13389	13390	1.33103
chr1	13390	13408	1.7747
chr1	13408	13418	2.21838
chr1	13418	13419	2.66206
chr1	13419	13420	2.21838
chr1	13420	13422	2.66206
chr1	13422	13424	2.21838
chr1	13424	13432	3.54941
chr1	13432	13451	2.66206
chr1	13451	13453	2.21838
chr1	13453	13454	1.7747
chr1	13454	13465	1.33103
chr1	13465	13467	0.887352
chr1	13467	13483	0.0
chr1	13483	13507	0.443676
chr1	13507	13510	0.887352
chr1	13510	13524	1.33103
chr1	13524	13526	1.7747
chr1	13526	13533	1.33103
chr1	13533	13548	0.887352
chr1	13548	13554	0.443676
chr1	13554	13574	0.0
chr1	13574	13575	0.887352
chr1	13575	13608	1.7747
chr1	13608	13616	1.33103
chr1	13616	13617	1.7747
chr1	13617	13618	1.33103
chr1	13618	13624	0.443676
chr1	13624	13627	0.887352
chr1	13627	13652	1.33103
chr1	13652	13658	0.887352
chr1	13658	13669	0.443676
chr1	13669	13681	0.0
chr1	13681	13693	0.443676
chr1	13693	13706	0.887352
chr1	13706	13718	1.33103
chr1	13718	13723	1.7747
chr1	13723	13736	1.33103
chr1	13736	13746	0.887352
chr1	13746	13747	0.443676
chr1	13747	13780	0.0
chr1	13780	13816	0.443676
chr1	13816	13822	0.887352
chr1	13822	13824	0.443676
chr1	13824	13854	0.887352
chr1	13854	13861	0.443676
chr1	13861	13866	0.0
chr1	13866	13879	0.443676
chr1	13879	13889	0.887352
chr1	13889	13891	0.443676
chr1	13891	13919	0.887352
chr1	13919	13922	1.33103
chr1	13922	13934	0.887352
chr1	13934	13961	0.443676
chr1	13961	13988	0.0
chr1	13988	14030	0.443676
chr1	14030	14054	0.0
chr1	14054	14097	0.443676
chr1	14097	14115	0.0
chr1	14115	14147	0.443676
chr1	14147	14281	0.0
chr1	14281	14311	0.443676
chr1	14311	14316	0.0
chr1	14316	14357	0.443676
chr1	14357	14359	0.0
chr1	14359	14402	0.443676
chr1	14402	14414	0.0
chr1	14414	14456	0.443676
chr1	14456	14802	0.0
chr1	14802	14832	0.443676
chr1	14832	15103	0.0
chr1	15103	15142	0.443676
chr1	15142	15144	0.887352
chr1	15144	15151	0.443676
chr1	15151	15165	0.887352
chr1	15165	15183	1.33103
chr1	15183	15187	0.887352
chr1	15187	15192	1.33103
chr1	15192	15193	1.7747
chr1	15193	15206	1.33103
chr1	15206	15208	0.887352
chr1	15208	15224	0.443676
chr1	15224	15583	0.0
chr1	15583	15626	0.443676
chr1	15626	15710	0.0
chr1	15710	15715	0.443676
chr1	15715	15732	0.887352
chr1	15732	15758	0.443676
chr1	15758	15762	0.0
chr1	15762	15798	0.443676
chr1	15798	15814	0.0
chr1	15814	15856	0.443676
chr1	15856	15881	0.0
chr1	15881	15924	0.443676
chr1	15924	16097	0.0
chr1	16097	16140	0.443676
chr1	16140	16162	0.0
chr1	16162	16165	0.443676
chr1	16165	16166	0.887352
chr1	16166	16181	1.33103
chr1	16181	16191	1.7747
chr1	16191	16196	2.21838
chr1	16196	16205	2.66206
chr1	16205	16208	2.21838
chr1	16208	16218	1.33103
chr1	16218	16224	0.887352
chr1	16224	16227	0.443676
chr1	16227	16238	0.887352
chr1	16238	16254	0.443676
chr1	16254	16269	0.887352
chr1	16269	16272	0.443676
chr1	16272	16292	0.887352
chr1	16292	16297	1.33103
chr1	16297	16310	0.887352
chr1	16310	16334	0.443676
chr1	16334	16411	0.0
chr1	16411	16433	0.443676
chr1	16433	16670	0.0
chr1	16670	16706	0.443676
chr1	16706	16708	0.0
chr1	16708	16751	0.443676
chr1	16751	16800	0.0
chr1	16800	16804	0.443676
chr1	16804	16842	0.887352
chr1	16842	16891	0.0
chr1	16891	16933	0.443676
chr1	16933	16980	0.0
chr1	16980	17022	0.443676
chr1	17022	17077	0.0
chr1	17077	17082	0.443676
chr1	17082	17100	0.887352
chr1	17100	17110	1.33103
chr1	17110	17125	0.887352
chr1	17125	17143	0.443676
chr1	17143	17147	0.0
chr1	17147	17190	0.443676
chr1	17190	17191	0.0
chr1	17191	17229	0.443676
chr1	17229	17347	0.0
chr1	17347	17389	0.443676
chr1	17389	17433	0.0
chr1	17433	17469	0.443676
chr1	17469	17473	0.0
chr1	17473	17516	0.443676
chr1	17516	17546	0.0
chr1	17546	17561	0.443676
chr1	17561	17575	0.887352
chr1	17575	17589	1.33103
chr1	17589	17595	0.887352
chr1	17595	17604	0.443676
chr1	17604	17629	0.0
chr1	17629	17651	0.443676
chr1	17651	17672	0.887352
chr1	17672	17692	0.443676
chr1	17692	17694	1.33103
chr1	17694	17707	0.887352
chr1	17707	17734	1.33103
chr1	17734	17750	0.443676
chr1	17750	17796	0.0
chr1	17796	17815	0.443676
chr1	17815	17831	0.887352
chr1	17831	17857	0.443676
chr1	17857	17887	0.0
chr1	17887	17894	0.443676
chr1	17894	17920	0.887352
chr1	17920	17929	0.443676
chr1	17929	17934	0.887352
chr1	17934	17936	1.33103
chr1	17936	17947	0.887352
chr1	17947	17971	1.33103
chr1	17971	17977	0.887352
chr1	17977	17989	0.443676
chr1	17989	18044	0.0
chr1	18044	18085	0.443676
chr1	18085	18130	0.0
chr1	18130	18173	0.443676
chr1	18173	18183	0.0
chr1	18183	18197	0.887352
chr1	18197	18207	1.33103
chr1	18207	18208	0.887352
chr1	18208	18222	1.33103
chr1	18222	18223	1.7747
chr1	18223	18227	2.21838
chr1	18227	18240	2.66206
chr1	18240	18242	2.21838
chr1	18242	18243	2.66206
chr1	18243	18250	3.10573
chr1	18250	18260	2.66206
chr1	18260	18262	2.21838
chr1	18262	18265	2.66206
chr1	18265	18266	1.7747
chr1	18266	18270	1.33103
chr1	18270	18280	0.887352
chr1	18280	18286	1.7747
chr1	18286	18299	1.33103
chr1	18299	18301	1.7747
chr1	18301	18305	1.33103
chr1	18305	18323	0.887352
chr1	18323	18342	0.443676
chr1	18342	18403	0.0
chr1	18403	18444	0.443676
chr1	18444	18463	0.887352
chr1	18463	18485	1.33103
chr1	18485	18487	0.887352
chr1	18487	18496	0.443676
chr1	18496	18502	0.0
chr1	18502	18509	0.443676
chr1	18509	18537	0.887352
chr1	18537	18544	1.33103
chr1	18544	18551	0.887352
chr1	18551	18553	0.443676
chr1	18553	18554	0.0
chr1	18554	18581	0.443676
chr1	18581	18595	0.0
chr1	18595	18638	0.443676
chr1	18638	18687	0.0
chr1	18687	18728	0.887352
chr1	18728	18729	0.443676
chr1	18729	18758	0.0
chr1	18758	18784	0.443676
chr1	18784	18785	0.887352
chr1	18785	18790	1.33103
chr1	18790	18799	1.7747
chr1	18799	18802	1.33103
chr1	18802	18828	1.7747
chr1	18828	18832	1.33103
chr1	18832	18844	0.887352
chr1	18844	18849	0.443676
chr1	18849	18854	0.887352
chr1	18854	18870	1.33103
chr1	18870	18879	0.887352
chr1	18879	18880	1.33103
chr1	18880	18897	0.887352
chr1	18897	18913	0.443676
chr1	18913	18988	0.0
chr1	18988	18993	0.443676
chr1	18993	19014	0.887352
chr1	19014	19023	0.443676
chr1	19023	19036	0.887352
chr1	19036	19066	0.443676
chr1	19066	19102	0.0
chr1	19102	19103	0.443676
chr1	19103	19119	0.887352
chr1	19119	19123	1.33103
chr1	19123	19138	1.7747
chr1	19138	19145	2.66206
chr1	19145	19146	1.7747
chr1	19146	19159	2.21838
chr1	19159	19162	2.66206
chr1	19162	19166	2.21838
chr1	19166	19174	1.7747
chr1	19174	19177	2.21838
chr1	19177	19178	1.7747
chr1	19178	19201	0.887352
chr1	19201	19205	0.443676
chr1	19205	19211	0.0
chr1	19211	19237	0.443676
chr1	19237	19238	0.887352
chr1	19238	19270	0.443676
chr1	19270	19271	0.887352
chr1	19271	19280	0.443676
