# Supplementary material for: Structural modularity of the XIST ribonucleoprotein complex
Source: Nat Commun. 2020 Dec 2;11:6163. doi: 10.1038/s41467-020-20040-3 (PMC7710737; doi:10.1038/s41467-020-20040-3)
Supplement: Supplementary file 6 — Source Data [file 41467_2020_20040_MOESM6_ESM.zip › sourcedata/fig2efgi/K562_PTBP1_1_neg_XIST_1_hsXIST.bedgraph]

chr1	0	53	0.0
chr1	53	59	0.433018
chr1	59	64	0.866035
chr1	64	72	1.29905
chr1	72	89	1.73207
chr1	89	95	1.29905
chr1	95	97	1.73207
chr1	97	101	1.29905
chr1	101	114	0.866035
chr1	114	116	1.29905
chr1	116	133	1.73207
chr1	133	143	1.29905
chr1	143	150	0.866035
chr1	150	154	0.433018
chr1	154	214	0.0
chr1	214	217	0.433018
chr1	217	251	0.866035
chr1	251	255	0.433018
chr1	255	495	0.0
chr1	495	497	0.433018
chr1	497	532	0.866035
chr1	532	535	0.433018
chr1	535	740	0.0
chr1	740	774	0.433018
chr1	774	784	0.0
chr1	784	785	0.433018
chr1	785	818	0.866035
chr1	818	831	0.433018
chr1	831	835	0.866035
chr1	835	840	1.29905
chr1	840	860	1.73207
chr1	860	865	1.29905
chr1	865	871	0.866035
chr1	871	877	0.433018
chr1	877	900	0.0
chr1	900	905	0.433018
chr1	905	924	0.866035
chr1	924	942	0.433018
chr1	942	962	0.0
chr1	962	973	0.433018
chr1	973	975	0.866035
chr1	975	984	1.29905
chr1	984	987	1.73207
chr1	987	998	2.16509
chr1	998	1003	1.73207
chr1	1003	1010	2.16509
chr1	1010	1012	1.73207
chr1	1012	1025	1.29905
chr1	1025	1041	0.866035
chr1	1041	1059	0.433018
chr1	1059	1060	0.0
chr1	1060	1072	0.433018
chr1	1072	1092	0.866035
chr1	1092	1098	1.29905
chr1	1098	1101	0.866035
chr1	1101	1110	1.29905
chr1	1110	1118	0.866035
chr1	1118	1133	0.433018
chr1	1133	1153	0.0
chr1	1153	1169	0.433018
chr1	1169	1185	0.866035
chr1	1185	1190	1.29905
chr1	1190	1191	1.73207
chr1	1191	1202	1.29905
chr1	1202	1206	1.73207
chr1	1206	1216	1.29905
chr1	1216	1218	0.866035
chr1	1218	1228	1.29905
chr1	1228	1240	0.866035
chr1	1240	1256	0.433018
chr1	1256	1265	0.0
chr1	1265	1303	0.433018
chr1	1303	1311	0.0
chr1	1311	1318	0.433018
chr1	1318	1323	0.866035
chr1	1323	1324	1.29905
chr1	1324	1330	1.73207
chr1	1330	1332	2.16509
chr1	1332	1333	2.59811
chr1	1333	1334	3.03112
chr1	1334	1341	3.46414
chr1	1341	1342	4.33018
chr1	1342	1347	4.76319
chr1	1347	1349	5.19621
chr1	1349	1355	4.76319
chr1	1355	1356	5.19621
chr1	1356	1361	4.33018
chr1	1361	1366	3.46414
chr1	1366	1368	3.03112
chr1	1368	1371	2.59811
chr1	1371	1376	2.16509
chr1	1376	1379	1.73207
chr1	1379	1393	0.433018
chr1	1393	1453	0.0
chr1	1453	1486	0.433018
chr1	1486	1499	0.0
chr1	1499	1504	0.433018
chr1	1504	1507	0.866035
chr1	1507	1525	1.29905
chr1	1525	1537	0.866035
chr1	1537	1538	0.433018
chr1	1538	1553	0.0
chr1	1553	1561	0.433018
chr1	1561	1590	0.866035
chr1	1590	1599	0.433018
chr1	1599	1600	0.0
chr1	1600	1606	0.433018
chr1	1606	1634	0.866035
chr1	1634	1636	1.29905
chr1	1636	1639	2.16509
chr1	1639	1640	1.73207
chr1	1640	1643	2.16509
chr1	1643	1647	1.73207
chr1	1647	1648	2.16509
chr1	1648	1658	2.59811
chr1	1658	1660	2.16509
chr1	1660	1661	2.59811
chr1	1661	1672	3.03112
chr1	1672	1677	2.16509
chr1	1677	1678	3.03112
chr1	1678	1685	2.59811
chr1	1685	1686	2.16509
chr1	1686	1694	1.73207
chr1	1694	1696	2.16509
chr1	1696	1698	1.73207
chr1	1698	1701	1.29905
chr1	1701	1715	0.866035
chr1	1715	1721	0.433018
chr1	1721	1738	0.0
chr1	1738	1743	0.433018
chr1	1743	1745	0.866035
chr1	1745	1752	1.73207
chr1	1752	1758	2.16509
chr1	1758	1771	2.59811
chr1	1771	1773	3.03112
chr1	1773	1781	3.46414
chr1	1781	1784	3.03112
chr1	1784	1788	2.59811
chr1	1788	1789	3.03112
chr1	1789	1791	3.89716
chr1	1791	1794	4.33018
chr1	1794	1804	3.89716
chr1	1804	1809	4.33018
chr1	1809	1811	3.89716
chr1	1811	1814	3.46414
chr1	1814	1817	3.03112
chr1	1817	1818	2.59811
chr1	1818	1820	3.03112
chr1	1820	1825	2.59811
chr1	1825	1826	2.16509
chr1	1826	1828	1.29905
chr1	1828	1830	1.73207
chr1	1830	1831	2.16509
chr1	1831	1833	2.59811
chr1	1833	1834	3.46414
chr1	1834	1840	3.89716
chr1	1840	1841	3.46414
chr1	1841	1846	3.89716
chr1	1846	1852	4.33018
chr1	1852	1854	4.76319
chr1	1854	1855	5.19621
chr1	1855	1856	4.76319
chr1	1856	1857	5.19621
chr1	1857	1858	6.06225
chr1	1858	1859	6.49526
chr1	1859	1866	6.06225
chr1	1866	1867	5.62923
chr1	1867	1870	6.92828
chr1	1870	1872	7.79432
chr1	1872	1874	7.3613
chr1	1874	1876	6.92828
chr1	1876	1878	7.3613
chr1	1878	1880	7.79432
chr1	1880	1881	8.22733
chr1	1881	1882	8.66035
chr1	1882	1883	9.09337
chr1	1883	1884	8.66035
chr1	1884	1890	9.09337
chr1	1890	1891	8.66035
chr1	1891	1894	8.22733
chr1	1894	1895	7.3613
chr1	1895	1896	6.92828
chr1	1896	1897	6.49526
chr1	1897	1902	6.92828
chr1	1902	1905	6.49526
chr1	1905	1907	4.33018
chr1	1907	1908	3.46414
chr1	1908	1915	3.89716
chr1	1915	1919	3.46414
chr1	1919	1920	2.59811
chr1	1920	1921	3.03112
chr1	1921	1922	2.59811
chr1	1922	1927	2.16509
chr1	1927	1930	2.59811
chr1	1930	1935	2.16509
chr1	1935	1942	1.73207
chr1	1942	1945	2.16509
chr1	1945	1946	2.59811
chr1	1946	1947	2.16509
chr1	1947	1949	3.03112
chr1	1949	1958	2.59811
chr1	1958	1971	1.73207
chr1	1971	1977	0.866035
chr1	1977	1980	0.433018
chr1	1980	2048	0.0
chr1	2048	2074	0.433018
chr1	2074	2083	0.866035
chr1	2083	2101	0.433018
chr1	2101	2102	0.866035
chr1	2102	2106	1.29905
chr1	2106	2110	1.73207
chr1	2110	2112	2.16509
chr1	2112	2117	1.73207
chr1	2117	2120	2.16509
chr1	2120	2123	2.59811
chr1	2123	2127	3.03112
chr1	2127	2129	4.33018
chr1	2129	2139	5.19621
chr1	2139	2140	5.62923
chr1	2140	2142	4.33018
chr1	2142	2148	3.89716
chr1	2148	2153	4.76319
chr1	2153	2155	5.19621
chr1	2155	2156	4.76319
chr1	2156	2159	3.89716
chr1	2159	2160	4.33018
chr1	2160	2163	4.76319
chr1	2163	2164	4.33018
chr1	2164	2165	3.89716
chr1	2165	2170	3.46414
chr1	2170	2175	3.89716
chr1	2175	2180	4.33018
chr1	2180	2182	4.76319
chr1	2182	2185	5.19621
chr1	2185	2186	4.76319
chr1	2186	2191	4.33018
chr1	2191	2194	3.89716
chr1	2194	2197	3.46414
chr1	2197	2201	2.59811
chr1	2201	2202	2.16509
chr1	2202	2207	1.73207
chr1	2207	2208	2.16509
chr1	2208	2212	1.73207
chr1	2212	2214	1.29905
chr1	2214	2218	1.73207
chr1	2218	2229	0.866035
chr1	2229	2234	1.29905
chr1	2234	2237	1.73207
chr1	2237	2238	1.29905
chr1	2238	2243	1.73207
chr1	2243	2265	1.29905
chr1	2265	2267	0.866035
chr1	2267	2271	0.433018
chr1	2271	2278	0.0
chr1	2278	2280	0.433018
chr1	2280	2284	0.866035
chr1	2284	2307	1.29905
chr1	2307	2308	1.73207
chr1	2308	2312	2.16509
chr1	2312	2315	1.73207
chr1	2315	2318	1.29905
chr1	2318	2331	0.866035
chr1	2331	2344	1.29905
chr1	2344	2345	0.866035
chr1	2345	2368	0.433018
chr1	2368	2412	0.0
chr1	2412	2450	0.433018
chr1	2450	2469	0.0
chr1	2469	2500	0.433018
chr1	2500	2513	0.0
chr1	2513	2551	0.433018
chr1	2551	2602	0.0
chr1	2602	2615	0.433018
chr1	2615	2639	0.866035
chr1	2639	2651	0.433018
chr1	2651	2712	0.0
chr1	2712	2750	0.433018
chr1	2750	2776	0.0
chr1	2776	2784	0.433018
chr1	2784	2808	0.866035
chr1	2808	2820	0.433018
chr1	2820	2904	0.0
chr1	2904	2907	0.433018
chr1	2907	2909	0.866035
chr1	2909	2917	1.29905
chr1	2917	2922	1.73207
chr1	2922	2932	2.16509
chr1	2932	2936	2.59811
chr1	2936	2942	3.03112
chr1	2942	2944	2.59811
chr1	2944	2946	2.16509
chr1	2946	2954	1.73207
chr1	2954	2961	1.29905
chr1	2961	2969	0.866035
chr1	2969	2970	0.433018
chr1	2970	2976	0.0
chr1	2976	2981	0.866035
chr1	2981	3014	1.29905
chr1	3014	3018	0.433018
chr1	3018	3037	0.0
chr1	3037	3042	0.433018
chr1	3042	3053	0.866035
chr1	3053	3075	1.29905
chr1	3075	3080	0.866035
chr1	3080	3081	0.433018
chr1	3081	3090	0.866035
chr1	3090	3118	0.433018
chr1	3118	3132	0.0
chr1	3132	3168	0.433018
chr1	3168	3170	0.866035
chr1	3170	3204	0.433018
chr1	3204	3218	0.0
chr1	3218	3252	0.433018
chr1	3252	3255	0.866035
chr1	3255	3256	1.29905
chr1	3256	3289	0.866035
chr1	3289	3294	0.433018
chr1	3294	3308	0.0
chr1	3308	3309	0.433018
chr1	3309	3331	0.866035
chr1	3331	3347	0.433018
chr1	3347	3375	0.0
chr1	3375	3412	0.433018
chr1	3412	3456	0.0
chr1	3456	3492	0.433018
chr1	3492	3528	0.0
chr1	3528	3555	0.433018
chr1	3555	3761	0.0
chr1	3761	3778	0.433018
chr1	3778	3781	0.866035
chr1	3781	3793	0.433018
chr1	3793	3816	0.866035
chr1	3816	3818	0.433018
chr1	3818	3831	0.866035
chr1	3831	3856	0.433018
chr1	3856	3871	0.0
chr1	3871	3909	0.433018
chr1	3909	3920	0.0
chr1	3920	3936	0.433018
chr1	3936	3956	0.866035
chr1	3956	3974	0.433018
chr1	3974	4055	0.0
chr1	4055	4094	0.433018
chr1	4094	4138	0.0
chr1	4138	4147	0.433018
chr1	4147	4156	0.866035
chr1	4156	4185	0.433018
chr1	4185	4201	0.0
chr1	4201	4240	0.433018
chr1	4240	4259	0.0
chr1	4259	4297	0.433018
chr1	4297	4313	0.0
chr1	4313	4318	0.433018
chr1	4318	4331	0.866035
chr1	4331	4343	1.29905
chr1	4343	4356	0.866035
chr1	4356	4366	0.433018
chr1	4366	4487	0.0
chr1	4487	4522	0.433018
chr1	4522	4525	1.29905
chr1	4525	4555	0.866035
chr1	4555	4560	0.433018
chr1	4560	4589	0.0
chr1	4589	4593	0.433018
chr1	4593	4618	0.866035
chr1	4618	4619	0.433018
chr1	4619	4682	0.0
chr1	4682	4694	0.433018
chr1	4694	4696	0.866035
chr1	4696	4698	1.29905
chr1	4698	4720	1.73207
chr1	4720	4728	1.29905
chr1	4728	4732	0.866035
chr1	4732	4735	0.433018
chr1	4735	4763	0.0
chr1	4763	4796	0.433018
chr1	4796	4831	0.0
chr1	4831	4845	0.433018
chr1	4845	4869	0.866035
chr1	4869	4874	0.433018
chr1	4874	4883	0.866035
chr1	4883	4901	0.433018
chr1	4901	4955	0.0
chr1	4955	4990	0.433018
chr1	4990	5217	0.0
chr1	5217	5227	0.433018
chr1	5227	5255	0.866035
chr1	5255	5264	0.433018
chr1	5264	5350	0.0
chr1	5350	5388	0.433018
chr1	5388	5494	0.0
chr1	5494	5517	0.433018
chr1	5517	5557	0.0
chr1	5557	5595	0.433018
chr1	5595	5598	0.0
chr1	5598	5630	0.433018
chr1	5630	5810	0.0
chr1	5810	5843	0.433018
chr1	5843	5883	0.0
chr1	5883	5886	0.433018
chr1	5886	5900	0.866035
chr1	5900	5908	1.29905
chr1	5908	5911	1.73207
chr1	5911	5921	1.29905
chr1	5921	5929	0.866035
chr1	5929	5931	0.433018
chr1	5931	5938	0.866035
chr1	5938	5967	0.433018
chr1	5967	6005	0.866035
chr1	6005	6010	0.0
chr1	6010	6024	0.433018
chr1	6024	6029	0.866035
chr1	6029	6033	1.29905
chr1	6033	6044	1.73207
chr1	6044	6060	2.16509
chr1	6060	6062	1.73207
chr1	6062	6063	2.16509
chr1	6063	6066	1.73207
chr1	6066	6071	1.29905
chr1	6071	6086	0.866035
chr1	6086	6121	1.29905
chr1	6121	6124	0.866035
chr1	6124	6126	0.0
chr1	6126	6131	0.433018
chr1	6131	6162	0.866035
chr1	6162	6166	0.433018
chr1	6166	6204	0.0
chr1	6204	6241	0.433018
chr1	6241	6246	0.0
chr1	6246	6266	0.433018
chr1	6266	6306	0.0
chr1	6306	6330	0.433018
chr1	6330	6333	0.866035
chr1	6333	6337	1.29905
chr1	6337	6347	0.866035
chr1	6347	6359	1.29905
chr1	6359	6370	0.866035
chr1	6370	6374	1.29905
chr1	6374	6375	2.16509
chr1	6375	6384	2.59811
chr1	6384	6385	3.03112
chr1	6385	6391	2.59811
chr1	6391	6399	3.03112
chr1	6399	6408	2.59811
chr1	6408	6412	2.16509
chr1	6412	6416	0.866035
chr1	6416	6418	0.433018
chr1	6418	6465	0.0
chr1	6465	6496	0.433018
chr1	6496	6517	0.0
chr1	6517	6554	0.433018
chr1	6554	6565	0.0
chr1	6565	6595	0.433018
chr1	6595	6604	0.866035
chr1	6604	6633	0.433018
chr1	6633	6643	0.0
chr1	6643	6656	0.433018
chr1	6656	6675	0.866035
chr1	6675	6681	1.29905
chr1	6681	6682	0.866035
chr1	6682	6698	0.433018
chr1	6698	6702	0.866035
chr1	6702	6713	1.29905
chr1	6713	6734	0.866035
chr1	6734	6736	0.433018
chr1	6736	6896	0.0
chr1	6896	6934	0.433018
chr1	6934	6938	0.0
chr1	6938	6964	0.433018
chr1	6964	6967	0.866035
chr1	6967	6976	1.29905
chr1	6976	6977	0.866035
chr1	6977	6978	1.29905
chr1	6978	6981	1.73207
chr1	6981	6987	2.16509
chr1	6987	6993	1.73207
chr1	6993	6994	1.29905
chr1	6994	6999	1.73207
chr1	6999	7003	2.16509
chr1	7003	7012	2.59811
chr1	7012	7013	2.16509
chr1	7013	7015	1.73207
chr1	7015	7018	1.29905
chr1	7018	7020	1.73207
chr1	7020	7037	1.29905
chr1	7037	7040	0.866035
chr1	7040	7055	0.433018
chr1	7055	7094	0.0
chr1	7094	7099	0.433018
chr1	7099	7109	0.866035
chr1	7109	7127	1.29905
chr1	7127	7137	0.866035
chr1	7137	7146	0.433018
chr1	7146	7202	0.0
chr1	7202	7240	0.433018
chr1	7240	7242	0.0
chr1	7242	7248	0.433018
chr1	7248	7253	0.866035
chr1	7253	7255	1.29905
chr1	7255	7260	1.73207
chr1	7260	7268	2.16509
chr1	7268	7273	2.59811
chr1	7273	7276	2.16509
chr1	7276	7283	2.59811
chr1	7283	7284	2.16509
chr1	7284	7291	1.73207
chr1	7291	7297	1.29905
chr1	7297	7312	0.433018
chr1	7312	7333	0.0
chr1	7333	7370	0.433018
chr1	7370	7404	0.0
chr1	7404	7441	0.433018
chr1	7441	7477	0.0
chr1	7477	7479	0.433018
chr1	7479	7515	0.866035
chr1	7515	7516	0.433018
chr1	7516	7523	0.0
chr1	7523	7561	0.433018
chr1	7561	7587	0.0
chr1	7587	7610	0.866035
chr1	7610	7625	0.433018
chr1	7625	7687	0.0
chr1	7687	7710	0.433018
chr1	7710	7725	0.866035
chr1	7725	7736	0.433018
chr1	7736	7738	0.866035
chr1	7738	7773	0.433018
chr1	7773	7803	0.0
chr1	7803	7827	0.433018
chr1	7827	7833	0.866035
chr1	7833	7836	1.29905
chr1	7836	7839	1.73207
chr1	7839	7841	2.16509
chr1	7841	7864	1.73207
chr1	7864	7869	1.29905
chr1	7869	7874	0.866035
chr1	7874	7876	0.433018
chr1	7876	7885	0.0
chr1	7885	7894	0.433018
chr1	7894	7915	0.866035
chr1	7915	7922	1.29905
chr1	7922	7931	0.866035
chr1	7931	7932	1.29905
chr1	7932	7953	0.866035
chr1	7953	7962	0.433018
chr1	7962	7969	0.0
chr1	7969	7993	0.433018
chr1	7993	8032	0.0
chr1	8032	8054	0.433018
chr1	8054	8059	0.866035
chr1	8059	8087	1.29905
chr1	8087	8097	0.866035
chr1	8097	8108	0.433018
chr1	8108	8124	0.0
chr1	8124	8127	0.433018
chr1	8127	8128	1.29905
chr1	8128	8147	1.73207
chr1	8147	8162	2.16509
chr1	8162	8163	1.73207
chr1	8163	8166	0.866035
chr1	8166	8175	0.433018
chr1	8175	8184	0.866035
chr1	8184	8212	0.433018
chr1	8212	8225	0.0
chr1	8225	8263	0.433018
chr1	8263	8273	0.0
chr1	8273	8292	0.433018
chr1	8292	8309	0.866035
chr1	8309	8322	0.433018
chr1	8322	8329	0.866035
chr1	8329	8345	0.433018
chr1	8345	8346	0.866035
chr1	8346	8351	1.73207
chr1	8351	8358	2.16509
chr1	8358	8381	1.73207
chr1	8381	8383	1.29905
chr1	8383	8387	0.433018
chr1	8387	8388	0.866035
chr1	8388	8389	1.73207
chr1	8389	8421	1.29905
chr1	8421	8425	0.866035
chr1	8425	8427	0.0
chr1	8427	8458	0.433018
chr1	8458	8498	0.0
chr1	8498	8511	0.433018
chr1	8511	8536	0.866035
chr1	8536	8541	0.433018
chr1	8541	8543	0.0
chr1	8543	8558	0.866035
chr1	8558	8581	1.29905
chr1	8581	8583	0.433018
chr1	8583	8593	0.866035
chr1	8593	8611	0.433018
chr1	8611	8616	0.866035
chr1	8616	8649	0.433018
chr1	8649	8653	0.0
chr1	8653	8654	0.433018
chr1	8654	8686	1.29905
chr1	8686	8688	0.866035
chr1	8688	8692	0.433018
chr1	8692	8760	0.0
chr1	8760	8782	0.433018
chr1	8782	8783	0.866035
chr1	8783	8789	1.29905
chr1	8789	8796	1.73207
chr1	8796	8809	1.29905
chr1	8809	8821	0.866035
chr1	8821	8827	0.433018
chr1	8827	8836	0.0
chr1	8836	8841	1.29905
chr1	8841	8855	1.73207
chr1	8855	8867	2.16509
chr1	8867	8874	1.73207
chr1	8874	8879	0.866035
chr1	8879	8893	0.433018
chr1	8893	9000	0.0
chr1	9000	9010	0.433018
chr1	9010	9024	1.29905
chr1	9024	9029	0.866035
chr1	9029	9040	1.29905
chr1	9040	9046	0.866035
chr1	9046	9067	0.433018
chr1	9067	9071	0.0
chr1	9071	9090	0.433018
chr1	9090	9095	0.866035
chr1	9095	9097	1.73207
chr1	9097	9109	2.16509
chr1	9109	9112	1.73207
chr1	9112	9128	2.16509
chr1	9128	9133	1.73207
chr1	9133	9134	0.866035
chr1	9134	9135	0.433018
chr1	9135	9136	0.866035
chr1	9136	9143	1.29905
chr1	9143	9172	0.866035
chr1	9172	9175	0.0
chr1	9175	9213	0.433018
chr1	9213	9267	0.0
chr1	9267	9273	0.433018
chr1	9273	9286	0.866035
chr1	9286	9297	1.29905
chr1	9297	9305	1.73207
chr1	9305	9311	1.29905
chr1	9311	9323	0.866035
chr1	9323	9335	0.433018
chr1	9335	9417	0.0
chr1	9417	9424	0.433018
chr1	9424	9435	0.866035
chr1	9435	9440	0.433018
chr1	9440	9462	0.866035
chr1	9462	9479	0.433018
chr1	9479	9485	0.0
chr1	9485	9511	0.433018
chr1	9511	9514	0.0
chr1	9514	9532	0.433018
chr1	9532	9542	0.866035
chr1	9542	9552	1.29905
chr1	9552	9580	0.433018
chr1	9580	9677	0.0
chr1	9677	9711	0.866035
chr1	9711	9713	0.433018
chr1	9713	9725	0.0
chr1	9725	9758	0.433018
chr1	9758	9838	0.0
chr1	9838	9849	0.433018
chr1	9849	9870	0.866035
chr1	9870	9874	1.29905
chr1	9874	9887	0.866035
chr1	9887	9899	0.433018
chr1	9899	9906	0.866035
chr1	9906	9913	0.433018
chr1	9913	9929	0.866035
chr1	9929	9931	1.29905
chr1	9931	9937	1.73207
chr1	9937	9942	1.29905
chr1	9942	9947	2.16509
chr1	9947	9951	2.59811
chr1	9951	9955	2.16509
chr1	9955	9959	2.59811
chr1	9959	9962	2.16509
chr1	9962	9979	1.73207
chr1	9979	9983	0.866035
chr1	9983	9993	0.433018
chr1	9993	10014	0.0
chr1	10014	10025	0.433018
chr1	10025	10045	0.866035
chr1	10045	10049	1.29905
chr1	10049	10050	0.866035
chr1	10050	10052	1.29905
chr1	10052	10070	0.866035
chr1	10070	10082	1.29905
chr1	10082	10087	0.866035
chr1	10087	10108	0.433018
chr1	10108	10127	0.0
chr1	10127	10136	0.433018
chr1	10136	10145	0.866035
chr1	10145	10147	1.29905
chr1	10147	10164	1.73207
chr1	10164	10174	1.29905
chr1	10174	10177	0.866035
chr1	10177	10186	0.433018
chr1	10186	10282	0.0
chr1	10282	10320	0.433018
chr1	10320	10403	0.0
chr1	10403	10404	0.433018
chr1	10404	10431	0.866035
chr1	10431	10435	1.29905
chr1	10435	10441	1.73207
chr1	10441	10442	1.29905
chr1	10442	10469	0.866035
chr1	10469	10472	0.433018
chr1	10472	10584	0.0
chr1	10584	10612	0.433018
chr1	10612	10620	0.866035
chr1	10620	10650	0.433018
chr1	10650	10701	0.0
chr1	10701	10705	0.433018
chr1	10705	10734	0.866035
chr1	10734	10743	0.433018
chr1	10743	10754	0.0
chr1	10754	10767	0.433018
chr1	10767	10790	0.866035
chr1	10790	10805	0.433018
chr1	10805	10848	0.0
chr1	10848	10850	0.433018
chr1	10850	10852	0.866035
chr1	10852	10854	1.29905
chr1	10854	10857	1.73207
chr1	10857	10878	2.16509
chr1	10878	10881	2.59811
chr1	10881	10887	2.16509
chr1	10887	10890	1.29905
chr1	10890	10895	0.866035
chr1	10895	10915	0.433018
chr1	10915	10916	0.866035
chr1	10916	10936	0.433018
chr1	10936	10953	0.866035
chr1	10953	10961	0.433018
chr1	10961	11108	0.0
chr1	11108	11111	0.433018
chr1	11111	11138	0.866035
chr1	11138	11148	0.433018
chr1	11148	11177	0.0
chr1	11177	11193	0.433018
chr1	11193	11199	0.866035
chr1	11199	11205	1.29905
chr1	11205	11215	1.73207
chr1	11215	11221	1.29905
chr1	11221	11227	1.73207
chr1	11227	11231	2.16509
chr1	11231	11238	1.73207
chr1	11238	11242	1.29905
chr1	11242	11257	0.866035
chr1	11257	11258	1.29905
chr1	11258	11263	0.866035
chr1	11263	11265	0.433018
chr1	11265	11267	1.29905
chr1	11267	11271	1.73207
chr1	11271	11272	2.16509
chr1	11272	11289	3.03112
chr1	11289	11303	1.73207
chr1	11303	11308	1.29905
chr1	11308	11310	0.866035
chr1	11310	11311	0.0
chr1	11311	11313	0.433018
chr1	11313	11349	0.866035
chr1	11349	11351	0.433018
chr1	11351	11362	0.0
chr1	11362	11363	0.433018
chr1	11363	11378	1.73207
chr1	11378	11379	2.16509
chr1	11379	11381	3.46414
chr1	11381	11382	3.89716
chr1	11382	11385	4.33018
chr1	11385	11389	4.76319
chr1	11389	11390	5.19621
chr1	11390	11400	6.06225
chr1	11400	11402	5.62923
chr1	11402	11404	4.33018
chr1	11404	11407	3.89716
chr1	11407	11408	4.33018
chr1	11408	11410	5.19621
chr1	11410	11413	5.62923
chr1	11413	11415	5.19621
chr1	11415	11417	5.62923
chr1	11417	11418	4.33018
chr1	11418	11419	5.19621
chr1	11419	11420	4.76319
chr1	11420	11421	4.33018
chr1	11421	11423	3.89716
chr1	11423	11424	4.33018
chr1	11424	11425	4.76319
chr1	11425	11427	4.33018
chr1	11427	11431	3.89716
chr1	11431	11438	4.33018
chr1	11438	11439	4.76319
chr1	11439	11444	4.33018
chr1	11444	11448	5.19621
chr1	11448	11451	4.76319
chr1	11451	11453	5.19621
chr1	11453	11456	4.76319
chr1	11456	11459	3.89716
chr1	11459	11461	3.46414
chr1	11461	11468	2.59811
chr1	11468	11469	2.16509
chr1	11469	11476	1.73207
chr1	11476	11477	1.29905
chr1	11477	11482	0.866035
chr1	11482	11486	0.433018
chr1	11486	11503	0.0
chr1	11503	11504	0.433018
chr1	11504	11509	0.866035
chr1	11509	11510	1.29905
chr1	11510	11512	2.16509
chr1	11512	11518	2.59811
chr1	11518	11519	3.03112
chr1	11519	11523	3.46414
chr1	11523	11540	3.89716
chr1	11540	11541	3.46414
chr1	11541	11543	3.03112
chr1	11543	11547	3.46414
chr1	11547	11548	3.03112
chr1	11548	11550	2.16509
chr1	11550	11551	1.73207
chr1	11551	11552	2.16509
chr1	11552	11555	3.46414
chr1	11555	11557	2.59811
chr1	11557	11564	3.03112
chr1	11564	11570	3.46414
chr1	11570	11573	3.89716
chr1	11573	11575	4.33018
chr1	11575	11582	4.76319
chr1	11582	11587	4.33018
chr1	11587	11589	4.76319
chr1	11589	11591	3.46414
chr1	11591	11600	3.89716
chr1	11600	11605	3.03112
chr1	11605	11608	3.46414
chr1	11608	11610	3.03112
chr1	11610	11612	2.59811
chr1	11612	11614	3.03112
chr1	11614	11616	3.46414
chr1	11616	11618	3.89716
chr1	11618	11623	3.46414
chr1	11623	11625	3.89716
chr1	11625	11626	3.46414
chr1	11626	11638	3.03112
chr1	11638	11639	2.59811
chr1	11639	11642	0.866035
chr1	11642	11644	1.29905
chr1	11644	11645	0.866035
chr1	11645	11646	1.73207
chr1	11646	11648	2.16509
chr1	11648	11649	2.59811
chr1	11649	11654	3.03112
chr1	11654	11655	3.46414
chr1	11655	11659	3.89716
chr1	11659	11667	3.46414
chr1	11667	11680	3.89716
chr1	11680	11683	3.46414
chr1	11683	11684	2.59811
chr1	11684	11685	2.16509
chr1	11685	11687	1.73207
chr1	11687	11692	1.29905
chr1	11692	11705	0.433018
chr1	11705	11726	0.0
chr1	11726	11727	0.866035
chr1	11727	11728	1.29905
chr1	11728	11730	1.73207
chr1	11730	11759	2.16509
chr1	11759	11761	1.73207
chr1	11761	11763	1.29905
chr1	11763	11774	0.433018
chr1	11774	11778	0.866035
chr1	11778	11787	1.73207
chr1	11787	11788	2.59811
chr1	11788	11789	3.03112
chr1	11789	11790	3.46414
chr1	11790	11791	3.89716
chr1	11791	11792	5.19621
chr1	11792	11794	5.62923
chr1	11794	11797	6.06225
chr1	11797	11801	5.62923
chr1	11801	11812	6.06225
chr1	11812	11813	5.62923
chr1	11813	11817	6.06225
chr1	11817	11818	6.49526
chr1	11818	11819	7.79432
chr1	11819	11821	6.92828
chr1	11821	11823	5.19621
chr1	11823	11824	4.76319
chr1	11824	11827	5.19621
chr1	11827	11829	5.62923
chr1	11829	11831	4.76319
chr1	11831	11839	4.33018
chr1	11839	11842	3.89716
chr1	11842	11843	4.33018
chr1	11843	11845	4.76319
chr1	11845	11846	5.19621
chr1	11846	11847	5.62923
chr1	11847	11850	6.49526
chr1	11850	11853	6.06225
chr1	11853	11854	6.49526
chr1	11854	11855	6.06225
chr1	11855	11859	4.33018
chr1	11859	11860	3.89716
chr1	11860	11862	4.33018
chr1	11862	11864	3.89716
chr1	11864	11865	4.76319
chr1	11865	11866	6.49526
chr1	11866	11867	6.92828
chr1	11867	11870	6.49526
chr1	11870	11873	7.79432
chr1	11873	11876	8.22733
chr1	11876	11877	8.66035
chr1	11877	11878	9.09337
chr1	11878	11879	7.79432
chr1	11879	11883	8.22733
chr1	11883	11884	8.66035
chr1	11884	11885	7.79432
chr1	11885	11888	8.22733
chr1	11888	11896	9.52639
chr1	11896	11898	9.09337
chr1	11898	11899	8.66035
chr1	11899	11900	8.22733
chr1	11900	11901	6.49526
chr1	11901	11902	6.92828
chr1	11902	11903	7.3613
chr1	11903	11904	7.79432
chr1	11904	11906	7.3613
chr1	11906	11907	6.92828
chr1	11907	11908	7.3613
chr1	11908	11910	6.92828
chr1	11910	11914	6.49526
chr1	11914	11915	6.06225
chr1	11915	11917	5.62923
chr1	11917	11918	5.19621
chr1	11918	11921	4.76319
chr1	11921	11922	4.33018
chr1	11922	11923	3.89716
chr1	11923	11925	3.46414
chr1	11925	11926	3.89716
chr1	11926	11931	3.46414
chr1	11931	11934	3.89716
chr1	11934	11935	3.46414
chr1	11935	11936	3.89716
chr1	11936	11939	3.46414
chr1	11939	11940	3.03112
chr1	11940	11943	2.16509
chr1	11943	11946	3.46414
chr1	11946	11947	5.62923
chr1	11947	11948	7.3613
chr1	11948	11950	6.92828
chr1	11950	11952	7.3613
chr1	11952	11953	7.79432
chr1	11953	11954	8.22733
chr1	11954	11955	8.66035
chr1	11955	11956	9.09337
chr1	11956	11957	9.52639
chr1	11957	11958	9.9594
chr1	11958	11959	12.5575
chr1	11959	11960	13.8566
chr1	11960	11964	14.2896
chr1	11964	11967	15.1556
chr1	11967	11968	15.5886
chr1	11968	11969	17.3207
chr1	11969	11970	19.0528
chr1	11970	11971	21.2179
chr1	11971	11972	23.816
chr1	11972	11973	29.0122
chr1	11973	11974	37.6725
chr1	11974	11975	44.1678
chr1	11975	11976	44.6008
chr1	11976	11977	45.0338
chr1	11977	11978	47.1989
chr1	11978	11979	49.364
chr1	11979	11980	58.0244
chr1	11980	11981	62.3545
chr1	11981	11982	63.2206
chr1	11982	11985	62.7876
chr1	11985	11986	62.3545
chr1	11986	11987	67.5507
chr1	11987	11988	68.8498
chr1	11988	11989	67.9838
chr1	11989	11990	68.8498
chr1	11990	11991	67.9838
chr1	11991	11992	66.6847
chr1	11992	11993	69.2828
chr1	11993	11994	71.4479
chr1	11994	11995	72.747
chr1	11995	11997	77.0771
chr1	11997	11998	77.5101
chr1	11998	11999	73.613
chr1	11999	12000	71.8809
chr1	12000	12001	72.3139
chr1	12001	12002	72.747
chr1	12002	12003	72.3139
chr1	12003	12004	75.3451
chr1	12004	12005	71.8809
chr1	12005	12006	71.0149
chr1	12006	12007	68.8498
chr1	12007	12008	65.3857
chr1	12008	12009	64.9526
chr1	12009	12010	66.2517
chr1	12010	12011	64.5196
chr1	12011	12012	58.8904
chr1	12012	12013	55.8593
chr1	12013	12014	56.2923
chr1	12014	12015	53.6942
chr1	12015	12016	53.2612
chr1	12016	12017	51.9621
chr1	12017	12018	47.6319
chr1	12018	12019	46.3329
chr1	12019	12020	47.1989
chr1	12020	12022	45.0338
chr1	12022	12024	45.4668
chr1	12024	12025	46.3329
chr1	12025	12026	50.23
chr1	12026	12027	52.8281
chr1	12027	12028	54.9932
chr1	12028	12029	55.4263
chr1	12029	12030	46.7659
chr1	12030	12031	45.8999
chr1	12031	12032	45.4668
chr1	12032	12033	45.8999
chr1	12033	12034	42.0027
chr1	12034	12035	41.5697
chr1	12035	12036	39.4046
chr1	12036	12037	38.5386
chr1	12037	12038	40.2706
chr1	12038	12039	43.3018
chr1	12039	12040	49.364
chr1	12040	12041	53.6942
chr1	12041	12042	55.8593
chr1	12042	12043	62.7876
chr1	12043	12044	66.2517
chr1	12044	12046	67.5507
chr1	12046	12047	75.3451
chr1	12047	12048	73.613
chr1	12048	12049	80.1083
chr1	12049	12050	76.2111
chr1	12050	12051	83.5724
chr1	12051	12052	82.7064
chr1	12052	12053	80.9743
chr1	12053	12054	81.4073
chr1	12054	12055	81.8403
chr1	12055	12056	89.6346
chr1	12056	12057	92.6658
chr1	12057	12058	91.7997
chr1	12058	12059	91.3667
chr1	12059	12060	90.5007
chr1	12060	12061	87.9026
chr1	12061	12062	84.4384
chr1	12062	12063	83.5724
chr1	12063	12064	82.2733
chr1	12064	12065	80.1083
chr1	12065	12066	78.3762
chr1	12066	12068	76.6441
chr1	12068	12069	75.7781
chr1	12069	12070	74.479
chr1	12070	12071	72.747
chr1	12071	12072	76.2111
chr1	12072	12073	87.9026
chr1	12073	12074	110.419
chr1	12074	12075	119.946
chr1	12075	12076	129.039
chr1	12076	12077	125.575
chr1	12077	12078	123.843
chr1	12078	12079	109.553
chr1	12079	12080	110.419
chr1	12080	12081	108.254
chr1	12081	12083	106.522
chr1	12083	12084	107.388
chr1	12084	12085	107.821
chr1	12085	12086	102.625
chr1	12086	12087	100.027
chr1	12087	12088	99.594
chr1	12088	12089	95.2639
chr1	12089	12090	95.6969
chr1	12090	12091	97.862
chr1	12091	12092	98.295
chr1	12092	12093	96.5629
chr1	12093	12094	96.1299
chr1	12094	12096	89.6346
chr1	12096	12097	90.5007
chr1	12097	12098	90.0677
chr1	12098	12099	87.9026
chr1	12099	12100	87.0365
chr1	12100	12101	81.8403
chr1	12101	12102	71.0149
chr1	12102	12104	70.5819
chr1	12104	12107	70.1488
chr1	12107	12108	69.7158
chr1	12108	12109	66.2517
chr1	12109	12110	50.23
chr1	12110	12111	49.364
chr1	12111	12112	38.5386
chr1	12112	12113	30.3112
chr1	12113	12114	22.0839
chr1	12114	12115	21.2179
chr1	12115	12116	18.6198
chr1	12116	12117	15.5886
chr1	12117	12118	14.2896
chr1	12118	12119	13.8566
chr1	12119	12120	12.5575
chr1	12120	12121	12.1245
chr1	12121	12122	10.8254
chr1	12122	12123	10.3924
chr1	12123	12124	9.9594
chr1	12124	12125	10.8254
chr1	12125	12126	13.4235
chr1	12126	12128	18.6198
chr1	12128	12129	20.7848
chr1	12129	12130	19.9188
chr1	12130	12131	25.548
chr1	12131	12132	28.1461
chr1	12132	12134	28.5792
chr1	12134	12136	29.0122
chr1	12136	12137	30.3112
chr1	12137	12138	45.8999
chr1	12138	12139	54.5602
chr1	12139	12140	64.5196
chr1	12140	12141	67.9838
chr1	12141	12142	74.479
chr1	12142	12143	80.1083
chr1	12143	12144	96.1299
chr1	12144	12145	105.223
chr1	12145	12146	107.821
chr1	12146	12147	111.719
chr1	12147	12148	114.75
chr1	12148	12149	116.482
chr1	12149	12150	118.214
chr1	12150	12151	117.781
chr1	12151	12152	117.348
chr1	12152	12153	118.214
chr1	12153	12156	117.348
chr1	12156	12157	122.111
chr1	12157	12158	123.843
chr1	12158	12160	125.575
chr1	12160	12161	126.874
chr1	12161	12162	126.441
chr1	12162	12163	123.41
chr1	12163	12164	123.843
chr1	12164	12165	117.781
chr1	12165	12167	115.616
chr1	12167	12168	113.451
chr1	12168	12169	121.245
chr1	12169	12170	119.513
chr1	12170	12171	116.915
chr1	12171	12172	115.616
chr1	12172	12173	112.585
chr1	12173	12174	109.12
chr1	12174	12175	105.223
chr1	12175	12176	84.8714
chr1	12176	12177	82.2733
chr1	12177	12178	72.747
chr1	12178	12179	77.0771
chr1	12179	12180	71.4479
chr1	12180	12181	68.8498
chr1	12181	12182	61.4885
chr1	12182	12183	55.4263
chr1	12183	12184	54.9932
chr1	12184	12185	55.4263
chr1	12185	12186	53.6942
chr1	12186	12187	52.3951
chr1	12187	12188	49.797
chr1	12188	12189	48.931
chr1	12189	12190	47.6319
chr1	12190	12191	48.931
chr1	12191	12192	50.23
chr1	12192	12193	54.1272
chr1	12193	12194	52.8281
chr1	12194	12195	54.5602
chr1	12195	12197	55.4263
chr1	12197	12198	55.8593
chr1	12198	12199	56.7253
chr1	12199	12201	57.1583
chr1	12201	12202	56.2923
chr1	12202	12203	54.5602
chr1	12203	12204	49.364
chr1	12204	12205	49.797
chr1	12205	12206	48.498
chr1	12206	12207	44.1678
chr1	12207	12208	43.7348
chr1	12208	12209	43.3018
chr1	12209	12210	44.1678
chr1	12210	12211	42.0027
chr1	12211	12212	43.7348
chr1	12212	12213	43.3018
chr1	12213	12214	42.4357
chr1	12214	12215	41.5697
chr1	12215	12216	42.8687
chr1	12216	12217	41.5697
chr1	12217	12218	45.4668
chr1	12218	12219	50.6631
chr1	12219	12221	49.797
chr1	12221	12222	47.6319
chr1	12222	12223	47.1989
chr1	12223	12224	49.797
chr1	12224	12225	61.0555
chr1	12225	12226	65.8187
chr1	12226	12227	68.4168
chr1	12227	12228	82.7064
chr1	12228	12229	101.326
chr1	12229	12230	116.482
chr1	12230	12231	115.616
chr1	12231	12232	127.74
chr1	12232	12233	141.597
chr1	12233	12234	154.154
chr1	12234	12235	161.083
chr1	12235	12236	165.413
chr1	12236	12237	177.537
chr1	12237	12238	181.001
chr1	12238	12239	183.599
chr1	12239	12240	185.332
chr1	12240	12241	187.064
chr1	12241	12242	190.961
chr1	12242	12243	193.559
chr1	12243	12244	199.621
chr1	12244	12245	201.786
chr1	12245	12246	203.951
chr1	12246	12247	209.147
chr1	12247	12248	216.509
chr1	12248	12249	242.49
chr1	12249	12250	242.923
chr1	12250	12251	255.48
chr1	12251	12252	260.244
chr1	12252	12253	262.842
chr1	12253	12254	264.574
chr1	12254	12255	266.306
chr1	12255	12256	263.708
chr1	12256	12258	256.346
chr1	12258	12259	256.779
chr1	12259	12260	256.346
chr1	12260	12261	255.047
chr1	12261	12262	249.418
chr1	12262	12263	235.995
chr1	12263	12264	226.035
chr1	12264	12265	223.004
chr1	12265	12266	207.848
chr1	12266	12267	191.394
chr1	12267	12268	177.97
chr1	12268	12269	174.073
chr1	12269	12270	161.083
chr1	12270	12271	138.133
chr1	12271	12272	137.267
chr1	12272	12273	129.905
chr1	12273	12274	134.235
chr1	12274	12275	135.968
chr1	12275	12277	122.111
chr1	12277	12278	115.183
chr1	12278	12279	109.986
chr1	12279	12280	105.656
chr1	12280	12281	100.46
chr1	12281	12282	90.5007
chr1	12282	12283	75.3451
chr1	12283	12284	67.5507
chr1	12284	12285	54.1272
chr1	12285	12286	43.7348
chr1	12286	12287	42.4357
chr1	12287	12288	39.4046
chr1	12288	12289	40.7037
chr1	12289	12290	59.3234
chr1	12290	12291	61.9215
chr1	12291	12292	68.8498
chr1	12292	12293	71.4479
chr1	12293	12294	73.613
chr1	12294	12296	77.0771
chr1	12296	12297	76.2111
chr1	12297	12299	75.7781
chr1	12299	12300	76.6441
chr1	12300	12301	79.2422
chr1	12301	12302	80.1083
chr1	12302	12303	80.5413
chr1	12303	12304	79.6752
chr1	12304	12305	77.9432
chr1	12305	12306	77.5101
chr1	12306	12307	76.6441
chr1	12307	12308	75.3451
chr1	12308	12309	71.4479
chr1	12309	12311	70.5819
chr1	12311	12312	63.2206
chr1	12312	12314	60.1894
chr1	12314	12315	58.8904
chr1	12315	12316	53.2612
chr1	12316	12317	49.797
chr1	12317	12318	41.5697
chr1	12318	12319	33.7754
chr1	12319	12320	25.548
chr1	12320	12321	21.2179
chr1	12321	12322	20.7848
chr1	12322	12323	19.4858
chr1	12323	12324	18.6198
chr1	12324	12325	17.3207
chr1	12325	12326	16.0217
chr1	12326	12327	14.7226
chr1	12327	12328	11.2585
chr1	12328	12330	9.52639
chr1	12330	12331	8.22733
chr1	12331	12332	12.1245
chr1	12332	12333	21.2179
chr1	12333	12334	31.1773
chr1	12334	12335	37.6725
chr1	12335	12336	44.1678
chr1	12336	12337	53.6942
chr1	12337	12338	54.9932
chr1	12338	12341	53.2612
chr1	12341	12342	54.1272
chr1	12342	12343	55.4263
chr1	12343	12344	57.1583
chr1	12344	12346	57.5913
chr1	12346	12347	58.0244
chr1	12347	12349	58.8904
chr1	12349	12350	60.6225
chr1	12350	12351	63.2206
chr1	12351	12352	64.0866
chr1	12352	12353	69.7158
chr1	12353	12354	72.747
chr1	12354	12355	75.7781
chr1	12355	12357	77.9432
chr1	12357	12359	78.3762
chr1	12359	12360	77.0771
chr1	12360	12361	76.6441
chr1	12361	12362	75.3451
chr1	12362	12363	74.479
chr1	12363	12364	73.613
chr1	12364	12365	73.18
chr1	12365	12366	72.3139
chr1	12366	12367	68.4168
chr1	12367	12368	66.2517
chr1	12368	12369	64.9526
chr1	12369	12370	57.1583
chr1	12370	12371	64.0866
chr1	12371	12372	54.5602
chr1	12372	12373	60.6225
chr1	12373	12374	72.3139
chr1	12374	12375	71.0149
chr1	12375	12376	71.4479
chr1	12376	12377	71.8809
chr1	12377	12378	72.747
chr1	12378	12379	72.3139
chr1	12379	12380	73.613
chr1	12380	12381	74.479
chr1	12381	12382	82.2733
chr1	12382	12383	98.295
chr1	12383	12384	103.491
chr1	12384	12385	110.419
chr1	12385	12386	116.049
chr1	12386	12387	121.245
chr1	12387	12388	125.142
chr1	12388	12389	141.164
chr1	12389	12390	166.279
chr1	12390	12391	179.269
chr1	12391	12392	192.693
chr1	12392	12393	191.827
chr1	12393	12394	190.095
chr1	12394	12395	197.456
chr1	12395	12396	210.014
chr1	12396	12397	223.437
chr1	12397	12398	237.294
chr1	12398	12399	271.935
chr1	12399	12400	286.658
chr1	12400	12401	296.184
chr1	12401	12402	306.576
chr1	12402	12403	331.258
chr1	12403	12404	375.859
chr1	12404	12405	399.675
chr1	12405	12406	403.139
chr1	12406	12408	403.572
chr1	12408	12409	400.974
chr1	12409	12410	397.51
chr1	12410	12411	381.488
chr1	12411	12412	378.024
chr1	12412	12413	383.221
chr1	12413	12414	388.85
chr1	12414	12415	389.283
chr1	12415	12416	387.551
chr1	12416	12417	388.417
chr1	12417	12418	385.386
chr1	12418	12419	370.23
chr1	12419	12420	365.467
chr1	12420	12421	352.476
chr1	12421	12422	354.208
chr1	12422	12423	359.405
chr1	12423	12424	358.106
chr1	12424	12425	360.704
chr1	12425	12426	358.106
chr1	12426	12427	346.847
chr1	12427	12428	327.794
chr1	12428	12429	324.763
chr1	12429	12430	319.134
chr1	12430	12431	319.567
chr1	12431	12432	320.0
chr1	12432	12433	315.237
chr1	12433	12434	307.009
chr1	12434	12435	297.05
chr1	12435	12436	283.194
chr1	12436	12438	245.088
chr1	12438	12439	230.798
chr1	12439	12440	223.87
chr1	12440	12441	178.836
chr1	12441	12443	169.743
chr1	12443	12444	164.114
chr1	12444	12445	163.681
chr1	12445	12446	158.917
chr1	12446	12447	154.587
chr1	12447	12448	154.154
chr1	12448	12449	152.855
chr1	12449	12451	145.927
chr1	12451	12452	137.267
chr1	12452	12453	133.802
chr1	12453	12454	127.74
chr1	12454	12455	116.915
chr1	12455	12456	116.482
chr1	12456	12457	116.049
chr1	12457	12458	115.616
chr1	12458	12459	111.286
chr1	12459	12460	112.152
chr1	12460	12461	92.6658
chr1	12461	12462	68.8498
chr1	12462	12463	61.0555
chr1	12463	12464	57.5913
chr1	12464	12465	51.0961
chr1	12465	12466	45.0338
chr1	12466	12467	41.5697
chr1	12467	12468	39.4046
chr1	12468	12469	37.6725
chr1	12469	12470	33.3424
chr1	12470	12471	30.3112
chr1	12471	12472	27.7131
chr1	12472	12473	25.9811
chr1	12473	12474	22.9499
chr1	12474	12475	20.3518
chr1	12475	12476	19.4858
chr1	12476	12477	18.1867
chr1	12477	12478	15.5886
chr1	12478	12479	14.7226
chr1	12479	12480	13.8566
chr1	12480	12482	9.09337
chr1	12482	12483	14.7226
chr1	12483	12484	19.0528
chr1	12484	12485	27.2801
chr1	12485	12486	29.0122
chr1	12486	12487	30.7442
chr1	12487	12489	33.3424
chr1	12489	12490	36.8065
chr1	12490	12491	38.1055
chr1	12491	12492	39.4046
chr1	12492	12493	42.4357
chr1	12493	12494	50.23
chr1	12494	12495	53.2612
chr1	12495	12499	53.6942
chr1	12499	12501	54.1272
chr1	12501	12502	54.5602
chr1	12502	12503	57.5913
chr1	12503	12504	65.8187
chr1	12504	12505	73.613
chr1	12505	12506	97.429
chr1	12506	12507	102.192
chr1	12507	12508	107.821
chr1	12508	12509	109.553
chr1	12509	12510	114.317
chr1	12510	12511	120.812
chr1	12511	12512	119.513
chr1	12512	12513	124.276
chr1	12513	12514	126.008
chr1	12514	12515	128.173
chr1	12515	12516	128.606
chr1	12516	12517	135.101
chr1	12517	12518	141.164
chr1	12518	12519	149.391
chr1	12519	12520	150.257
chr1	12520	12521	145.927
chr1	12521	12522	140.298
chr1	12522	12523	146.36
chr1	12523	12524	148.525
chr1	12524	12525	164.547
chr1	12525	12526	166.279
chr1	12526	12527	177.104
chr1	12527	12528	183.166
chr1	12528	12529	187.93
chr1	12529	12530	188.796
chr1	12530	12531	186.631
chr1	12531	12532	177.97
chr1	12532	12533	174.073
chr1	12533	12534	170.176
chr1	12534	12535	167.145
chr1	12535	12537	164.98
chr1	12537	12538	165.413
chr1	12538	12539	166.279
chr1	12539	12540	167.578
chr1	12540	12541	168.011
chr1	12541	12542	163.248
chr1	12542	12543	167.578
chr1	12543	12544	149.391
chr1	12544	12545	153.721
chr1	12545	12546	149.824
chr1	12546	12547	162.815
chr1	12547	12548	164.547
chr1	12548	12549	166.712
chr1	12549	12550	164.98
chr1	12550	12551	160.217
chr1	12551	12552	155.886
chr1	12552	12553	156.752
chr1	12553	12554	156.319
chr1	12554	12555	149.824
chr1	12555	12556	145.494
chr1	12556	12557	145.061
chr1	12557	12558	144.628
chr1	12558	12559	143.329
chr1	12559	12560	135.101
chr1	12560	12561	137.267
chr1	12561	12562	134.235
chr1	12562	12563	126.441
chr1	12563	12564	117.781
chr1	12564	12565	118.647
chr1	12565	12566	113.884
chr1	12566	12567	112.152
chr1	12567	12568	113.018
chr1	12568	12570	115.183
chr1	12570	12571	116.049
chr1	12571	12572	115.616
chr1	12572	12573	113.018
chr1	12573	12574	109.986
chr1	12574	12575	108.254
chr1	12575	12576	104.357
chr1	12576	12577	106.955
chr1	12577	12578	103.058
chr1	12578	12580	98.728
chr1	12580	12581	96.5629
chr1	12581	12582	95.2639
chr1	12582	12583	87.4696
chr1	12583	12584	85.7375
chr1	12584	12585	69.7158
chr1	12585	12586	73.613
chr1	12586	12587	71.0149
chr1	12587	12588	68.4168
chr1	12588	12589	67.9838
chr1	12589	12590	68.4168
chr1	12590	12591	67.1177
chr1	12591	12592	66.2517
chr1	12592	12593	61.9215
chr1	12593	12594	57.1583
chr1	12594	12595	51.5291
chr1	12595	12596	44.6008
chr1	12596	12597	44.1678
chr1	12597	12598	43.7348
chr1	12598	12599	40.2706
chr1	12599	12600	37.2395
chr1	12600	12601	35.9405
chr1	12601	12602	34.6414
chr1	12602	12603	32.4763
chr1	12603	12604	32.9093
chr1	12604	12605	32.0433
chr1	12605	12607	30.3112
chr1	12607	12608	36.8065
chr1	12608	12609	41.5697
chr1	12609	12610	52.8281
chr1	12610	12612	54.5602
chr1	12612	12613	51.9621
chr1	12613	12614	49.797
chr1	12614	12615	51.0961
chr1	12615	12616	48.931
chr1	12616	12617	55.8593
chr1	12617	12618	57.1583
chr1	12618	12619	63.6536
chr1	12619	12620	64.0866
chr1	12620	12621	63.6536
chr1	12621	12623	61.0555
chr1	12623	12625	60.6225
chr1	12625	12626	58.8904
chr1	12626	12627	62.7876
chr1	12627	12628	61.9215
chr1	12628	12629	63.2206
chr1	12629	12630	63.6536
chr1	12630	12631	65.3857
chr1	12631	12632	66.2517
chr1	12632	12634	71.4479
chr1	12634	12635	72.747
chr1	12635	12636	72.3139
chr1	12636	12637	74.046
chr1	12637	12638	74.479
chr1	12638	12639	79.2422
chr1	12639	12640	78.8092
chr1	12640	12642	84.0054
chr1	12642	12643	82.7064
chr1	12643	12644	79.6752
chr1	12644	12645	76.6441
chr1	12645	12646	75.7781
chr1	12646	12647	69.2828
chr1	12647	12648	68.8498
chr1	12648	12649	63.2206
chr1	12649	12650	66.2517
chr1	12650	12651	67.1177
chr1	12651	12652	64.9526
chr1	12652	12653	63.6536
chr1	12653	12654	63.2206
chr1	12654	12655	58.8904
chr1	12655	12656	58.4574
chr1	12656	12658	55.4263
chr1	12658	12659	54.1272
chr1	12659	12660	52.8281
chr1	12660	12661	51.9621
chr1	12661	12662	49.797
chr1	12662	12663	48.498
chr1	12663	12664	46.7659
chr1	12664	12665	45.4668
chr1	12665	12666	43.7348
chr1	12666	12667	42.4357
chr1	12667	12668	41.1367
chr1	12668	12670	39.8376
chr1	12670	12671	38.9716
chr1	12671	12672	38.5386
chr1	12672	12674	38.9716
chr1	12674	12675	38.5386
chr1	12675	12676	38.1055
chr1	12676	12677	34.2084
chr1	12677	12678	33.7754
chr1	12678	12679	28.5792
chr1	12679	12680	28.1461
chr1	12680	12682	25.115
chr1	12682	12683	21.2179
chr1	12683	12684	22.0839
chr1	12684	12685	19.9188
chr1	12685	12687	18.1867
chr1	12687	12688	15.1556
chr1	12688	12690	13.8566
chr1	12690	12691	14.2896
chr1	12691	12692	13.4235
chr1	12692	12693	15.1556
chr1	12693	12694	16.0217
chr1	12694	12695	16.4547
chr1	12695	12697	16.8877
chr1	12697	12698	17.3207
chr1	12698	12699	16.8877
chr1	12699	12700	13.8566
chr1	12700	12702	13.4235
chr1	12702	12704	11.6915
chr1	12704	12708	9.52639
chr1	12708	12709	8.66035
chr1	12709	12710	9.09337
chr1	12710	12711	9.52639
chr1	12711	12712	10.8254
chr1	12712	12713	12.9905
chr1	12713	12714	12.5575
chr1	12714	12716	14.7226
chr1	12716	12718	14.2896
chr1	12718	12719	13.4235
chr1	12719	12723	14.2896
chr1	12723	12725	15.1556
chr1	12725	12726	16.4547
chr1	12726	12727	18.1867
chr1	12727	12729	19.9188
chr1	12729	12733	16.4547
chr1	12733	12734	16.0217
chr1	12734	12735	16.4547
chr1	12735	12736	16.8877
chr1	12736	12737	17.3207
chr1	12737	12738	16.8877
chr1	12738	12739	16.0217
chr1	12739	12741	16.4547
chr1	12741	12742	16.8877
chr1	12742	12743	17.7537
chr1	12743	12745	18.1867
chr1	12745	12748	17.3207
chr1	12748	12749	16.0217
chr1	12749	12751	13.4235
chr1	12751	12752	12.9905
chr1	12752	12753	11.6915
chr1	12753	12754	12.1245
chr1	12754	12756	12.5575
chr1	12756	12757	12.9905
chr1	12757	12758	12.1245
chr1	12758	12760	11.2585
chr1	12760	12761	12.5575
chr1	12761	12762	11.6915
chr1	12762	12763	11.2585
chr1	12763	12767	7.3613
chr1	12767	12771	6.92828
chr1	12771	12772	7.3613
chr1	12772	12773	6.92828
chr1	12773	12777	7.79432
chr1	12777	12779	7.3613
chr1	12779	12782	6.06225
chr1	12782	12783	5.62923
chr1	12783	12785	6.06225
chr1	12785	12787	6.49526
chr1	12787	12788	6.06225
chr1	12788	12790	6.49526
chr1	12790	12792	6.06225
chr1	12792	12794	5.62923
chr1	12794	12795	5.19621
chr1	12795	12796	6.49526
chr1	12796	12800	6.06225
chr1	12800	12802	6.49526
chr1	12802	12803	6.92828
chr1	12803	12805	7.3613
chr1	12805	12807	7.79432
chr1	12807	12808	8.22733
chr1	12808	12810	7.79432
chr1	12810	12812	6.92828
chr1	12812	12813	6.06225
chr1	12813	12821	5.62923
chr1	12821	12822	4.76319
chr1	12822	12823	4.33018
chr1	12823	12824	3.89716
chr1	12824	12826	5.62923
chr1	12826	12827	6.92828
chr1	12827	12829	7.79432
chr1	12829	12830	8.22733
chr1	12830	12832	7.79432
chr1	12832	12834	6.92828
chr1	12834	12836	6.49526
chr1	12836	12837	7.3613
chr1	12837	12840	6.92828
chr1	12840	12841	6.06225
chr1	12841	12842	6.49526
chr1	12842	12843	6.92828
chr1	12843	12846	6.49526
chr1	12846	12848	7.79432
chr1	12848	12849	8.22733
chr1	12849	12854	8.66035
chr1	12854	12858	9.09337
chr1	12858	12859	9.9594
chr1	12859	12860	11.2585
chr1	12860	12861	11.6915
chr1	12861	12862	10.3924
chr1	12862	12863	9.9594
chr1	12863	12864	9.52639
chr1	12864	12866	8.66035
chr1	12866	12867	9.52639
chr1	12867	12869	10.8254
chr1	12869	12874	11.2585
chr1	12874	12876	10.3924
chr1	12876	12877	10.8254
chr1	12877	12879	11.2585
chr1	12879	12880	10.8254
chr1	12880	12882	10.3924
chr1	12882	12886	8.22733
chr1	12886	12889	9.09337
chr1	12889	12892	7.79432
chr1	12892	12893	7.3613
chr1	12893	12895	6.92828
chr1	12895	12898	7.3613
chr1	12898	12900	6.49526
chr1	12900	12901	6.92828
chr1	12901	12903	6.49526
chr1	12903	12906	4.33018
chr1	12906	12912	3.89716
chr1	12912	12913	4.33018
chr1	12913	12917	3.46414
chr1	12917	12919	3.89716
chr1	12919	12924	4.33018
chr1	12924	12926	3.03112
chr1	12926	12928	2.59811
chr1	12928	12932	3.03112
chr1	12932	12937	3.46414
chr1	12937	12942	2.59811
chr1	12942	12947	3.03112
chr1	12947	12955	2.59811
chr1	12955	12957	2.16509
chr1	12957	12965	1.73207
chr1	12965	12966	2.16509
chr1	12966	12968	1.73207
chr1	12968	12970	2.16509
chr1	12970	12971	1.73207
chr1	12971	12979	1.29905
chr1	12979	12980	1.73207
chr1	12980	12986	1.29905
chr1	12986	12993	1.73207
chr1	12993	12994	2.59811
chr1	12994	12995	3.03112
chr1	12995	13002	2.59811
chr1	13002	13012	3.03112
chr1	13012	13013	3.46414
chr1	13013	13015	3.89716
chr1	13015	13023	3.46414
chr1	13023	13028	3.89716
chr1	13028	13031	5.19621
chr1	13031	13035	3.89716
chr1	13035	13037	5.19621
chr1	13037	13039	5.62923
chr1	13039	13040	5.19621
chr1	13040	13041	5.62923
chr1	13041	13043	6.06225
chr1	13043	13049	6.49526
chr1	13049	13057	5.62923
chr1	13057	13058	5.19621
chr1	13058	13061	5.62923
chr1	13061	13063	5.19621
chr1	13063	13064	4.76319
chr1	13064	13065	4.33018
chr1	13065	13066	4.76319
chr1	13066	13073	3.89716
chr1	13073	13075	2.59811
chr1	13075	13077	2.16509
chr1	13077	13081	1.73207
chr1	13081	13090	1.29905
chr1	13090	13093	0.866035
chr1	13093	13098	1.29905
chr1	13098	13099	1.73207
chr1	13099	13118	1.29905
chr1	13118	13130	1.73207
chr1	13130	13131	1.29905
chr1	13131	13135	0.866035
chr1	13135	13140	0.433018
chr1	13140	13141	0.866035
chr1	13141	13149	1.29905
chr1	13149	13167	1.73207
chr1	13167	13168	2.16509
chr1	13168	13169	1.73207
chr1	13169	13171	2.16509
chr1	13171	13176	2.59811
chr1	13176	13177	2.16509
chr1	13177	13184	2.59811
chr1	13184	13187	3.03112
chr1	13187	13190	2.59811
chr1	13190	13193	2.16509
chr1	13193	13196	1.73207
chr1	13196	13198	2.59811
chr1	13198	13203	3.03112
chr1	13203	13208	3.46414
chr1	13208	13209	3.03112
chr1	13209	13210	3.46414
chr1	13210	13214	3.89716
chr1	13214	13219	4.76319
chr1	13219	13220	5.62923
chr1	13220	13222	6.92828
chr1	13222	13226	6.49526
chr1	13226	13231	6.92828
chr1	13231	13232	6.49526
chr1	13232	13233	6.06225
chr1	13233	13235	4.76319
chr1	13235	13240	5.19621
chr1	13240	13241	4.76319
chr1	13241	13247	4.33018
chr1	13247	13250	3.89716
chr1	13250	13255	2.59811
chr1	13255	13257	2.16509
chr1	13257	13258	0.866035
chr1	13258	13260	1.29905
chr1	13260	13264	2.16509
chr1	13264	13273	1.73207
chr1	13273	13276	1.29905
chr1	13276	13283	1.73207
chr1	13283	13292	2.16509
chr1	13292	13296	3.03112
chr1	13296	13298	2.59811
chr1	13298	13310	1.73207
chr1	13310	13311	1.29905
chr1	13311	13317	1.73207
chr1	13317	13320	2.16509
chr1	13320	13325	1.73207
chr1	13325	13326	2.16509
chr1	13326	13329	3.46414
chr1	13329	13330	3.03112
chr1	13330	13333	2.59811
chr1	13333	13337	3.03112
chr1	13337	13338	3.46414
chr1	13338	13340	3.03112
chr1	13340	13342	3.46414
chr1	13342	13343	3.89716
chr1	13343	13344	3.46414
chr1	13344	13346	3.89716
chr1	13346	13349	3.46414
chr1	13349	13355	3.89716
chr1	13355	13356	3.46414
chr1	13356	13358	3.89716
chr1	13358	13361	4.33018
chr1	13361	13368	3.89716
chr1	13368	13371	3.46414
chr1	13371	13373	3.89716
chr1	13373	13374	3.46414
chr1	13374	13375	3.03112
chr1	13375	13376	3.89716
chr1	13376	13377	4.33018
chr1	13377	13379	4.76319
chr1	13379	13388	3.89716
chr1	13388	13390	4.33018
chr1	13390	13398	3.89716
chr1	13398	13401	3.46414
chr1	13401	13407	3.03112
chr1	13407	13408	2.59811
chr1	13408	13411	3.03112
chr1	13411	13414	2.59811
chr1	13414	13415	2.16509
chr1	13415	13420	1.73207
chr1	13420	13422	2.59811
chr1	13422	13425	3.03112
chr1	13425	13426	2.59811
chr1	13426	13430	2.16509
chr1	13430	13434	2.59811
chr1	13434	13437	3.03112
chr1	13437	13439	3.46414
chr1	13439	13445	3.89716
chr1	13445	13449	3.46414
chr1	13449	13457	3.03112
chr1	13457	13459	2.59811
chr1	13459	13468	2.16509
chr1	13468	13470	1.73207
chr1	13470	13471	2.16509
chr1	13471	13473	1.73207
chr1	13473	13474	2.59811
chr1	13474	13477	2.16509
chr1	13477	13479	1.73207
chr1	13479	13489	2.16509
chr1	13489	13493	1.73207
chr1	13493	13506	1.29905
chr1	13506	13508	0.866035
chr1	13508	13509	1.29905
chr1	13509	13510	1.73207
chr1	13510	13511	2.59811
chr1	13511	13514	1.73207
chr1	13514	13518	2.16509
chr1	13518	13526	2.59811
chr1	13526	13543	3.03112
chr1	13543	13547	2.59811
chr1	13547	13548	2.16509
chr1	13548	13552	1.29905
chr1	13552	13556	0.866035
chr1	13556	13562	0.433018
chr1	13562	13569	0.0
chr1	13569	13571	0.433018
chr1	13571	13574	0.866035
chr1	13574	13575	1.29905
chr1	13575	13583	1.73207
chr1	13583	13593	2.16509
chr1	13593	13594	2.59811
chr1	13594	13597	3.03112
chr1	13597	13599	3.46414
chr1	13599	13605	3.89716
chr1	13605	13607	3.46414
chr1	13607	13610	3.03112
chr1	13610	13611	2.16509
chr1	13611	13616	1.73207
chr1	13616	13623	2.16509
chr1	13623	13624	3.46414
chr1	13624	13626	3.89716
chr1	13626	13627	4.33018
chr1	13627	13628	4.76319
chr1	13628	13632	5.19621
chr1	13632	13633	4.76319
chr1	13633	13637	4.33018
chr1	13637	13652	3.89716
chr1	13652	13653	3.46414
chr1	13653	13656	3.03112
chr1	13656	13658	2.59811
chr1	13658	13661	2.16509
chr1	13661	13663	1.73207
chr1	13663	13664	2.16509
chr1	13664	13665	1.73207
chr1	13665	13669	1.29905
chr1	13669	13688	0.866035
chr1	13688	13694	1.29905
chr1	13694	13699	1.73207
chr1	13699	13712	0.866035
chr1	13712	13721	1.73207
chr1	13721	13725	2.16509
chr1	13725	13732	1.73207
chr1	13732	13733	1.29905
chr1	13733	13741	1.73207
chr1	13741	13745	2.16509
chr1	13745	13754	1.29905
chr1	13754	13757	1.73207
chr1	13757	13764	1.29905
chr1	13764	13773	0.866035
chr1	13773	13778	1.29905
chr1	13778	13781	0.866035
chr1	13781	13786	1.29905
chr1	13786	13805	0.866035
chr1	13805	13807	1.29905
chr1	13807	13814	1.73207
chr1	13814	13819	2.16509
chr1	13819	13843	1.73207
chr1	13843	13848	0.866035
chr1	13848	13879	0.433018
chr1	13879	13913	0.0
chr1	13913	13940	0.433018
chr1	13940	13941	0.866035
chr1	13941	13973	0.433018
chr1	13973	14045	0.0
chr1	14045	14049	0.433018
chr1	14049	14051	0.866035
chr1	14051	14071	1.29905
chr1	14071	14073	0.866035
chr1	14073	14083	0.433018
chr1	14083	14127	0.0
chr1	14127	14142	0.433018
chr1	14142	14164	0.866035
chr1	14164	14177	0.433018
chr1	14177	14180	0.866035
chr1	14180	14213	0.433018
chr1	14213	14239	0.0
chr1	14239	14276	0.433018
chr1	14276	14321	0.0
chr1	14321	14330	0.433018
chr1	14330	14359	0.866035
chr1	14359	14368	0.433018
chr1	14368	14417	0.0
chr1	14417	14437	0.433018
[truncated: 218 more rows]
