# Supplementary material for: Structural modularity of the XIST ribonucleoprotein complex
Source: Nat Commun. 2020 Dec 2;11:6163. doi: 10.1038/s41467-020-20040-3 (PMC7710737; doi:10.1038/s41467-020-20040-3)
Supplement: Supplementary file 6 — Source Data [file 41467_2020_20040_MOESM6_ESM.zip › sourcedata/fig2efgi/K562_TARDBP_1_neg_XIST_1_hsXIST.bedgraph]

chr1	0	68	0.0
chr1	68	86	0.465961
chr1	86	103	0.931922
chr1	103	110	1.39788
chr1	110	119	0.931922
chr1	119	128	1.39788
chr1	128	143	0.931922
chr1	143	158	0.465961
chr1	158	237	0.0
chr1	237	240	0.465961
chr1	240	260	0.931922
chr1	260	279	1.39788
chr1	279	283	0.931922
chr1	283	302	0.465961
chr1	302	324	0.0
chr1	324	325	0.465961
chr1	325	326	0.931922
chr1	326	360	1.39788
chr1	360	364	0.931922
chr1	364	368	1.39788
chr1	368	390	0.465961
chr1	390	495	0.0
chr1	495	496	1.39788
chr1	496	535	1.86384
chr1	535	538	1.39788
chr1	538	539	0.465961
chr1	539	780	0.0
chr1	780	786	0.465961
chr1	786	818	0.931922
chr1	818	822	0.465961
chr1	822	830	0.931922
chr1	830	841	1.39788
chr1	841	844	2.32981
chr1	844	848	2.79577
chr1	848	849	2.32981
chr1	849	851	2.79577
chr1	851	854	3.26173
chr1	854	855	3.72769
chr1	855	856	6.05749
chr1	856	857	5.59153
chr1	857	859	6.05749
chr1	859	864	6.52346
chr1	864	875	6.98942
chr1	875	877	6.52346
chr1	877	880	6.98942
chr1	880	884	7.45538
chr1	884	891	6.52346
chr1	891	892	6.05749
chr1	892	893	5.12557
chr1	893	896	4.65961
chr1	896	898	3.72769
chr1	898	899	2.32981
chr1	899	903	1.86384
chr1	903	907	1.39788
chr1	907	913	0.465961
chr1	913	926	1.39788
chr1	926	933	1.86384
chr1	933	936	1.39788
chr1	936	937	1.86384
chr1	937	949	2.79577
chr1	949	951	2.32981
chr1	951	954	1.86384
chr1	954	955	1.39788
chr1	955	972	1.86384
chr1	972	975	1.39788
chr1	975	979	1.86384
chr1	979	980	1.39788
chr1	980	985	0.465961
chr1	985	993	0.931922
chr1	993	1003	1.39788
chr1	1003	1004	1.86384
chr1	1004	1007	2.32981
chr1	1007	1011	2.79577
chr1	1011	1016	3.26173
chr1	1016	1017	3.72769
chr1	1017	1025	3.26173
chr1	1025	1027	2.79577
chr1	1027	1035	3.26173
chr1	1035	1036	2.79577
chr1	1036	1040	3.72769
chr1	1040	1046	3.26173
chr1	1046	1049	2.79577
chr1	1049	1050	2.32981
chr1	1050	1054	1.86384
chr1	1054	1059	1.39788
chr1	1059	1060	0.931922
chr1	1060	1061	1.86384
chr1	1061	1064	1.39788
chr1	1064	1065	4.19365
chr1	1065	1067	4.65961
chr1	1067	1068	7.92134
chr1	1068	1069	10.2511
chr1	1069	1070	11.1831
chr1	1070	1072	12.115
chr1	1072	1073	12.5809
chr1	1073	1074	15.3767
chr1	1074	1075	22.3661
chr1	1075	1076	23.2981
chr1	1076	1077	23.764
chr1	1077	1080	24.23
chr1	1080	1082	24.6959
chr1	1082	1090	25.1619
chr1	1090	1091	24.23
chr1	1091	1092	23.764
chr1	1092	1093	24.23
chr1	1093	1095	24.6959
chr1	1095	1096	23.764
chr1	1096	1098	23.2981
chr1	1098	1099	19.5704
chr1	1099	1100	19.1044
chr1	1100	1101	18.6384
chr1	1101	1102	20.0363
chr1	1102	1103	19.5704
chr1	1103	1104	18.1725
chr1	1104	1105	17.2406
chr1	1105	1107	16.3086
chr1	1107	1108	15.3767
chr1	1108	1109	16.7746
chr1	1109	1110	15.8427
chr1	1110	1112	15.3767
chr1	1112	1113	14.9108
chr1	1113	1114	14.4448
chr1	1114	1115	13.9788
chr1	1115	1116	13.0469
chr1	1116	1118	12.5809
chr1	1118	1119	11.1831
chr1	1119	1120	10.7171
chr1	1120	1121	10.2511
chr1	1121	1122	9.78518
chr1	1122	1124	9.31922
chr1	1124	1125	8.85326
chr1	1125	1126	8.3873
chr1	1126	1128	7.92134
chr1	1128	1131	6.98942
chr1	1131	1132	7.45538
chr1	1132	1133	6.52346
chr1	1133	1135	6.05749
chr1	1135	1136	5.59153
chr1	1136	1137	5.12557
chr1	1137	1139	4.65961
chr1	1139	1140	3.72769
chr1	1140	1148	3.26173
chr1	1148	1150	2.79577
chr1	1150	1151	2.32981
chr1	1151	1152	1.39788
chr1	1152	1174	1.86384
chr1	1174	1175	1.39788
chr1	1175	1179	1.86384
chr1	1179	1189	1.39788
chr1	1189	1195	1.86384
chr1	1195	1204	1.39788
chr1	1204	1205	2.32981
chr1	1205	1206	2.79577
chr1	1206	1212	3.26173
chr1	1212	1216	2.79577
chr1	1216	1218	2.32981
chr1	1218	1232	2.79577
chr1	1232	1237	2.32981
chr1	1237	1244	1.86384
chr1	1244	1249	0.931922
chr1	1249	1256	0.465961
chr1	1256	1272	0.0
chr1	1272	1307	0.465961
chr1	1307	1310	0.931922
chr1	1310	1315	1.39788
chr1	1315	1319	0.931922
chr1	1319	1323	1.39788
chr1	1323	1330	1.86384
chr1	1330	1335	2.32981
chr1	1335	1348	2.79577
chr1	1348	1349	2.32981
chr1	1349	1353	1.86384
chr1	1353	1361	2.79577
chr1	1361	1366	2.32981
chr1	1366	1371	1.86384
chr1	1371	1377	1.39788
chr1	1377	1379	0.931922
chr1	1379	1383	0.465961
chr1	1383	1395	0.931922
chr1	1395	1419	0.465961
chr1	1419	1427	0.0
chr1	1427	1440	0.465961
chr1	1440	1443	0.931922
chr1	1443	1470	1.39788
chr1	1470	1483	0.931922
chr1	1483	1487	0.465961
chr1	1487	1488	0.0
chr1	1488	1527	0.465961
chr1	1527	1543	0.0
chr1	1543	1549	0.465961
chr1	1549	1557	0.931922
chr1	1557	1558	1.39788
chr1	1558	1581	1.86384
chr1	1581	1592	2.32981
chr1	1592	1593	1.86384
chr1	1593	1599	2.32981
chr1	1599	1623	1.86384
chr1	1623	1630	1.39788
chr1	1630	1636	0.931922
chr1	1636	1643	1.39788
chr1	1643	1645	0.931922
chr1	1645	1648	1.86384
chr1	1648	1657	2.32981
chr1	1657	1658	2.79577
chr1	1658	1659	3.26173
chr1	1659	1668	3.72769
chr1	1668	1678	3.26173
chr1	1678	1687	2.79577
chr1	1687	1688	3.26173
chr1	1688	1699	2.32981
chr1	1699	1701	1.86384
chr1	1701	1702	1.39788
chr1	1702	1719	0.931922
chr1	1719	1730	0.465961
chr1	1730	1749	0.0
chr1	1749	1786	0.465961
chr1	1786	1788	0.0
chr1	1788	1789	0.465961
chr1	1789	1800	0.931922
chr1	1800	1818	1.39788
chr1	1818	1829	0.931922
chr1	1829	1831	0.465961
chr1	1831	1841	0.0
chr1	1841	1870	0.931922
chr1	1870	1883	1.39788
chr1	1883	1908	0.465961
chr1	1908	1910	0.931922
chr1	1910	1913	1.39788
chr1	1913	1920	0.931922
chr1	1920	1922	1.39788
chr1	1922	1939	1.86384
chr1	1939	1943	2.32981
chr1	1943	1951	1.86384
chr1	1951	1964	0.931922
chr1	1964	1974	0.465961
chr1	1974	2084	0.0
chr1	2084	2113	0.465961
chr1	2113	2120	0.0
chr1	2120	2129	0.465961
chr1	2129	2145	0.931922
chr1	2145	2160	0.465961
chr1	2160	2173	0.931922
chr1	2173	2174	1.39788
chr1	2174	2192	2.32981
chr1	2192	2198	2.79577
chr1	2198	2203	2.32981
chr1	2203	2207	1.86384
chr1	2207	2215	1.39788
chr1	2215	2216	1.86384
chr1	2216	2217	1.39788
chr1	2217	2235	0.931922
chr1	2235	2241	0.465961
chr1	2241	2257	0.931922
chr1	2257	2278	0.465961
chr1	2278	2279	1.39788
chr1	2279	2285	1.86384
chr1	2285	2290	1.39788
chr1	2290	2306	1.86384
chr1	2306	2308	2.79577
chr1	2308	2309	3.26173
chr1	2309	2319	2.79577
chr1	2319	2321	2.32981
chr1	2321	2327	1.86384
chr1	2327	2328	2.32981
chr1	2328	2333	2.79577
chr1	2333	2339	2.32981
chr1	2339	2348	1.86384
chr1	2348	2349	1.39788
chr1	2349	2351	2.32981
chr1	2351	2357	1.86384
chr1	2357	2370	1.39788
chr1	2370	2387	0.931922
chr1	2387	2392	0.465961
chr1	2392	2441	0.0
chr1	2441	2471	0.465961
chr1	2471	2472	1.39788
chr1	2472	2504	0.931922
chr1	2504	2512	0.465961
chr1	2512	2515	0.0
chr1	2515	2554	0.465961
chr1	2554	2559	0.0
chr1	2559	2594	0.465961
chr1	2594	2596	0.0
chr1	2596	2634	0.465961
chr1	2634	2639	0.931922
chr1	2639	2677	0.465961
chr1	2677	2715	0.0
chr1	2715	2753	0.465961
chr1	2753	3253	0.0
chr1	3253	3297	0.465961
chr1	3297	3310	0.0
chr1	3310	3321	0.465961
chr1	3321	3349	0.931922
chr1	3349	3458	0.0
chr1	3458	3482	0.465961
chr1	3482	3495	0.931922
chr1	3495	3516	0.465961
chr1	3516	3674	0.0
chr1	3674	3688	0.465961
chr1	3688	3701	0.931922
chr1	3701	3722	0.465961
chr1	3722	3781	0.0
chr1	3781	3808	0.465961
chr1	3808	3813	0.931922
chr1	3813	3824	1.39788
chr1	3824	3838	0.931922
chr1	3838	3849	0.465961
chr1	3849	3850	0.0
chr1	3850	3853	0.465961
chr1	3853	3882	0.931922
chr1	3882	3891	0.465961
chr1	3891	3903	0.0
chr1	3903	3946	0.465961
chr1	3946	3955	0.0
chr1	3955	3982	0.465961
chr1	3982	3998	0.931922
chr1	3998	4025	0.465961
chr1	4025	4058	0.0
chr1	4058	4069	0.465961
chr1	4069	4100	0.931922
chr1	4100	4105	0.465961
chr1	4105	4130	0.0
chr1	4130	4162	0.465961
chr1	4162	4173	0.931922
chr1	4173	4200	0.465961
chr1	4200	4249	0.0
chr1	4249	4290	0.465961
chr1	4290	4291	0.0
chr1	4291	4332	0.465961
chr1	4332	4337	0.0
chr1	4337	4357	0.465961
chr1	4357	4375	0.931922
chr1	4375	4384	0.465961
chr1	4384	4400	0.931922
chr1	4400	4412	0.465961
chr1	4412	4434	0.0
chr1	4434	4447	0.931922
chr1	4447	4457	1.39788
chr1	4457	4468	1.86384
chr1	4468	4472	0.931922
chr1	4472	4485	1.39788
chr1	4485	4493	0.931922
chr1	4493	4497	0.465961
chr1	4497	4513	0.931922
chr1	4513	4539	0.465961
chr1	4539	4587	0.0
chr1	4587	4625	0.465961
chr1	4625	4638	0.0
chr1	4638	4667	0.465961
chr1	4667	4679	0.931922
chr1	4679	4710	0.465961
chr1	4710	4764	0.0
chr1	4764	4781	0.465961
chr1	4781	4799	0.931922
chr1	4799	4823	0.465961
chr1	4823	4857	0.0
chr1	4857	4866	0.465961
chr1	4866	4871	0.931922
chr1	4871	4873	1.39788
chr1	4873	4898	1.86384
chr1	4898	4899	1.39788
chr1	4899	4900	0.931922
chr1	4900	4908	0.465961
chr1	4908	4942	0.0
chr1	4942	4946	0.465961
chr1	4946	4955	0.931922
chr1	4955	4980	1.39788
chr1	4980	4985	0.931922
chr1	4985	4998	0.465961
chr1	4998	5017	0.0
chr1	5017	5059	0.465961
chr1	5059	5348	0.0
chr1	5348	5390	0.465961
chr1	5390	5416	0.0
chr1	5416	5439	0.465961
chr1	5439	5485	0.0
chr1	5485	5489	0.465961
chr1	5489	5515	0.931922
chr1	5515	5519	0.465961
chr1	5519	5544	0.0
chr1	5544	5547	0.465961
chr1	5547	5578	0.931922
chr1	5578	5581	0.465961
chr1	5581	5584	0.0
chr1	5584	5597	0.931922
chr1	5597	5598	1.39788
chr1	5598	5599	1.86384
chr1	5599	5605	2.79577
chr1	5605	5627	2.32981
chr1	5627	5628	1.86384
chr1	5628	5631	1.39788
chr1	5631	5640	0.931922
chr1	5640	5656	0.0
chr1	5656	5667	0.465961
chr1	5667	5674	0.931922
chr1	5674	5689	1.39788
chr1	5689	5690	1.86384
chr1	5690	5706	1.39788
chr1	5706	5713	0.931922
chr1	5713	5732	0.465961
chr1	5732	5758	0.0
chr1	5758	5797	0.465961
chr1	5797	5810	0.0
chr1	5810	5828	0.465961
chr1	5828	5854	0.931922
chr1	5854	5865	0.465961
chr1	5865	5924	0.0
chr1	5924	5963	0.465961
chr1	5963	5966	0.931922
chr1	5966	5967	1.86384
chr1	5967	5978	1.39788
chr1	5978	6005	1.86384
chr1	6005	6008	1.39788
chr1	6008	6009	0.931922
chr1	6009	6022	0.465961
chr1	6022	6100	0.0
chr1	6100	6129	0.465961
chr1	6129	6154	0.931922
chr1	6154	6172	0.465961
chr1	6172	6232	0.0
chr1	6232	6244	0.465961
chr1	6244	6246	0.931922
chr1	6246	6249	1.39788
chr1	6249	6273	1.86384
chr1	6273	6275	1.39788
chr1	6275	6285	0.931922
chr1	6285	6287	0.465961
chr1	6287	6293	0.931922
chr1	6293	6301	0.465961
chr1	6301	6303	0.931922
chr1	6303	6305	1.39788
chr1	6305	6306	1.86384
chr1	6306	6321	2.32981
chr1	6321	6327	1.86384
chr1	6327	6329	1.39788
chr1	6329	6346	0.931922
chr1	6346	6348	0.465961
chr1	6348	6375	0.0
chr1	6375	6384	0.465961
chr1	6384	6397	0.931922
chr1	6397	6401	1.39788
chr1	6401	6410	1.86384
chr1	6410	6412	1.39788
chr1	6412	6435	0.931922
chr1	6435	6436	1.39788
chr1	6436	6437	0.931922
chr1	6437	6473	0.465961
chr1	6473	6475	0.931922
chr1	6475	6516	0.465961
chr1	6516	6566	0.0
chr1	6566	6571	0.465961
chr1	6571	6585	0.931922
chr1	6585	6589	1.39788
chr1	6589	6595	1.86384
chr1	6595	6604	2.32981
chr1	6604	6610	1.86384
chr1	6610	6613	1.39788
chr1	6613	6614	0.931922
chr1	6614	6634	0.465961
chr1	6634	6639	0.0
chr1	6639	6679	0.465961
chr1	6679	6693	0.0
chr1	6693	6705	0.465961
chr1	6705	6714	0.931922
chr1	6714	6736	0.465961
chr1	6736	6763	0.0
chr1	6763	6804	0.465961
chr1	6804	6903	0.0
chr1	6903	6929	0.465961
chr1	6929	6960	0.0
chr1	6960	6967	0.931922
chr1	6967	6989	1.39788
chr1	6989	7001	1.86384
chr1	7001	7009	0.931922
chr1	7009	7028	0.465961
chr1	7028	7113	0.0
chr1	7113	7144	0.465961
chr1	7144	7295	0.0
chr1	7295	7310	0.465961
chr1	7310	7338	0.931922
chr1	7338	7347	0.465961
chr1	7347	7449	0.0
chr1	7449	7476	0.465961
chr1	7476	7480	0.931922
chr1	7480	7491	1.39788
chr1	7491	7513	0.931922
chr1	7513	7517	0.465961
chr1	7517	7527	0.0
chr1	7527	7567	0.465961
chr1	7567	7830	0.0
chr1	7830	7834	0.465961
chr1	7834	7871	0.931922
chr1	7871	7873	1.39788
chr1	7873	7876	0.931922
chr1	7876	7911	0.465961
chr1	7911	7954	0.0
chr1	7954	7976	0.465961
chr1	7976	7991	0.0
chr1	7991	8031	0.465961
chr1	8031	8044	0.0
chr1	8044	8057	0.465961
chr1	8057	8062	0.931922
chr1	8062	8067	1.39788
chr1	8067	8077	1.86384
chr1	8077	8079	1.39788
chr1	8079	8092	1.86384
chr1	8092	8100	2.32981
chr1	8100	8103	1.86384
chr1	8103	8105	2.32981
chr1	8105	8110	1.86384
chr1	8110	8112	1.39788
chr1	8112	8124	0.931922
chr1	8124	8126	1.39788
chr1	8126	8127	1.86384
chr1	8127	8145	2.32981
chr1	8145	8154	1.86384
chr1	8154	8163	1.39788
chr1	8163	8166	0.931922
chr1	8166	8428	0.0
chr1	8428	8451	0.465961
chr1	8451	8548	0.0
chr1	8548	8578	0.465961
chr1	8578	8580	0.0
chr1	8580	8583	0.465961
chr1	8583	8607	0.931922
chr1	8607	8622	0.465961
chr1	8622	8653	0.0
chr1	8653	8673	0.465961
chr1	8673	8686	0.931922
chr1	8686	8704	0.465961
chr1	8704	8705	0.931922
chr1	8705	8710	1.39788
chr1	8710	8713	0.931922
chr1	8713	8719	1.39788
chr1	8719	8731	1.86384
chr1	8731	8738	2.32981
chr1	8738	8739	1.86384
chr1	8739	8740	1.39788
chr1	8740	8746	1.86384
chr1	8746	8756	1.39788
chr1	8756	8758	0.931922
chr1	8758	8771	0.465961
chr1	8771	8783	0.0
chr1	8783	8826	0.465961
chr1	8826	8836	0.0
chr1	8836	8848	0.931922
chr1	8848	8855	1.39788
chr1	8855	8877	1.86384
chr1	8877	8879	1.39788
chr1	8879	8890	0.465961
chr1	8890	8899	0.0
chr1	8899	8941	0.465961
chr1	8941	9175	0.0
chr1	9175	9176	0.465961
chr1	9176	9213	0.931922
chr1	9213	9217	0.465961
chr1	9217	9235	0.0
chr1	9235	9270	0.465961
chr1	9270	9274	0.0
chr1	9274	9276	0.465961
chr1	9276	9293	0.931922
chr1	9293	9303	0.465961
chr1	9303	9321	0.0
chr1	9321	9324	0.465961
chr1	9324	9344	0.931922
chr1	9344	9364	0.465961
chr1	9364	9506	0.0
chr1	9506	9549	0.465961
chr1	9549	9586	0.0
chr1	9586	9628	0.465961
chr1	9628	9832	0.0
chr1	9832	9867	0.465961
chr1	9867	9900	0.0
chr1	9900	9930	0.465961
chr1	9930	9942	0.931922
chr1	9942	9960	0.465961
chr1	9960	9965	0.0
chr1	9965	10007	0.465961
chr1	10007	10027	0.0
chr1	10027	10065	0.465961
chr1	10065	10076	0.0
chr1	10076	10114	0.465961
chr1	10114	10147	0.0
chr1	10147	10156	0.931922
chr1	10156	10181	1.39788
chr1	10181	10188	0.931922
chr1	10188	10199	0.465961
chr1	10199	10284	0.0
chr1	10284	10312	0.465961
chr1	10312	10327	0.931922
chr1	10327	10334	0.465961
chr1	10334	10337	0.931922
chr1	10337	10347	1.39788
chr1	10347	10356	0.931922
chr1	10356	10376	1.39788
chr1	10376	10392	0.465961
chr1	10392	10399	0.931922
chr1	10399	10429	0.465961
chr1	10429	10431	0.0
chr1	10431	10436	0.465961
chr1	10436	10461	0.931922
chr1	10461	10471	1.39788
chr1	10471	10475	0.931922
chr1	10475	10504	0.465961
chr1	10504	10520	0.0
chr1	10520	10555	0.465961
chr1	10555	10583	0.0
chr1	10583	10626	0.465961
chr1	10626	10658	0.0
chr1	10658	10665	0.465961
chr1	10665	10693	0.931922
chr1	10693	10698	0.465961
chr1	10698	10709	0.931922
chr1	10709	10741	0.465961
chr1	10741	10755	0.0
chr1	10755	10798	0.465961
chr1	10798	10848	0.0
chr1	10848	10878	0.931922
chr1	10878	10887	1.39788
chr1	10887	10891	0.931922
chr1	10891	10918	0.465961
chr1	10918	10970	0.0
chr1	10970	10971	0.465961
chr1	10971	11013	0.931922
chr1	11013	11143	0.0
chr1	11143	11160	0.465961
chr1	11160	11175	0.931922
chr1	11175	11176	1.39788
chr1	11176	11185	1.86384
chr1	11185	11194	1.39788
chr1	11194	11203	0.931922
chr1	11203	11208	1.39788
chr1	11208	11219	0.931922
chr1	11219	11232	0.465961
chr1	11232	11244	0.931922
chr1	11244	11246	1.39788
chr1	11246	11247	0.931922
chr1	11247	11265	1.39788
chr1	11265	11267	1.86384
chr1	11267	11275	2.32981
chr1	11275	11279	1.86384
chr1	11279	11288	1.39788
chr1	11288	11289	0.931922
chr1	11289	11305	0.465961
chr1	11305	11307	0.0
chr1	11307	11316	0.465961
chr1	11316	11318	0.931922
chr1	11318	11332	1.39788
chr1	11332	11339	1.86384
chr1	11339	11340	2.32981
chr1	11340	11355	4.19365
chr1	11355	11356	3.72769
chr1	11356	11363	3.26173
chr1	11363	11364	3.72769
chr1	11364	11380	4.19365
chr1	11380	11382	3.26173
chr1	11382	11387	2.79577
chr1	11387	11394	3.26173
chr1	11394	11401	2.79577
chr1	11401	11403	3.26173
chr1	11403	11404	2.79577
chr1	11404	11410	1.86384
chr1	11410	11413	2.79577
chr1	11413	11419	2.32981
chr1	11419	11430	1.86384
chr1	11430	11441	1.39788
chr1	11441	11444	2.79577
chr1	11444	11453	2.32981
chr1	11453	11460	1.86384
chr1	11460	11474	2.32981
chr1	11474	11478	2.79577
chr1	11478	11482	2.32981
chr1	11482	11483	1.86384
chr1	11483	11486	1.39788
chr1	11486	11503	0.931922
chr1	11503	11509	0.465961
chr1	11509	11511	0.931922
chr1	11511	11517	1.39788
chr1	11517	11518	0.931922
chr1	11518	11525	1.39788
chr1	11525	11527	1.86384
chr1	11527	11539	2.32981
chr1	11539	11541	2.79577
chr1	11541	11542	3.26173
chr1	11542	11545	4.19365
chr1	11545	11546	4.65961
chr1	11546	11547	5.12557
chr1	11547	11550	6.05749
chr1	11550	11552	6.98942
chr1	11552	11561	6.52346
chr1	11561	11563	6.05749
chr1	11563	11567	5.59153
chr1	11567	11568	5.12557
chr1	11568	11573	4.65961
chr1	11573	11580	4.19365
chr1	11580	11581	4.65961
chr1	11581	11582	4.19365
chr1	11582	11583	3.72769
chr1	11583	11584	4.19365
chr1	11584	11585	3.72769
chr1	11585	11587	3.26173
chr1	11587	11588	2.79577
chr1	11588	11589	1.86384
chr1	11589	11592	1.39788
chr1	11592	11623	0.931922
chr1	11623	11625	0.465961
chr1	11625	11641	0.0
chr1	11641	11645	0.931922
chr1	11645	11650	1.39788
chr1	11650	11655	1.86384
chr1	11655	11658	2.32981
chr1	11658	11659	2.79577
chr1	11659	11674	2.32981
chr1	11674	11684	2.79577
chr1	11684	11688	2.32981
chr1	11688	11692	1.86384
chr1	11692	11698	1.39788
chr1	11698	11701	0.931922
chr1	11701	11717	0.465961
chr1	11717	11718	0.931922
chr1	11718	11726	0.465961
chr1	11726	11752	0.931922
chr1	11752	11753	0.465961
chr1	11753	11784	0.0
chr1	11784	11787	0.465961
chr1	11787	11789	0.931922
chr1	11789	11793	1.39788
chr1	11793	11800	1.86384
chr1	11800	11813	2.32981
chr1	11813	11817	2.79577
chr1	11817	11818	3.26173
chr1	11818	11819	3.72769
chr1	11819	11821	4.65961
chr1	11821	11831	3.26173
chr1	11831	11843	2.79577
chr1	11843	11847	2.32981
chr1	11847	11850	2.79577
chr1	11850	11860	2.32981
chr1	11860	11861	1.86384
chr1	11861	11862	0.931922
chr1	11862	11863	0.465961
chr1	11863	11865	0.931922
chr1	11865	11866	1.39788
chr1	11866	11878	2.32981
chr1	11878	11879	2.79577
chr1	11879	11882	3.26173
chr1	11882	11888	3.72769
chr1	11888	11891	3.26173
chr1	11891	11893	3.72769
chr1	11893	11900	4.19365
chr1	11900	11908	3.72769
chr1	11908	11909	3.26173
chr1	11909	11918	2.32981
chr1	11918	11920	1.86384
chr1	11920	11921	1.39788
chr1	11921	11925	1.86384
chr1	11925	11926	1.39788
chr1	11926	11928	0.931922
chr1	11928	11929	1.39788
chr1	11929	11931	2.79577
chr1	11931	11935	2.32981
chr1	11935	11939	2.79577
chr1	11939	11943	3.26173
chr1	11943	11946	3.72769
chr1	11946	11947	5.12557
chr1	11947	11952	6.98942
chr1	11952	11953	6.52346
chr1	11953	11955	6.05749
chr1	11955	11957	5.59153
chr1	11957	11958	6.52346
chr1	11958	11959	6.98942
chr1	11959	11963	8.85326
chr1	11963	11964	8.3873
chr1	11964	11966	7.92134
chr1	11966	11967	7.45538
chr1	11967	11968	8.85326
chr1	11968	11970	9.31922
chr1	11970	11971	10.2511
chr1	11971	11972	10.7171
chr1	11972	11973	11.1831
chr1	11973	11974	13.5129
chr1	11974	11975	13.9788
chr1	11975	11979	13.5129
chr1	11979	11980	13.9788
chr1	11980	11982	16.3086
chr1	11982	11983	15.8427
chr1	11983	11987	15.3767
chr1	11987	11988	16.7746
chr1	11988	11990	16.3086
chr1	11990	11994	15.8427
chr1	11994	11996	15.3767
chr1	11996	11997	15.8427
chr1	11997	11998	16.3086
chr1	11998	12000	14.9108
chr1	12000	12001	14.4448
chr1	12001	12002	14.9108
chr1	12002	12003	13.9788
chr1	12003	12005	14.4448
chr1	12005	12006	15.8427
chr1	12006	12007	15.3767
chr1	12007	12008	14.4448
chr1	12008	12010	13.9788
chr1	12010	12011	13.5129
chr1	12011	12012	13.0469
chr1	12012	12013	10.7171
chr1	12013	12014	10.2511
chr1	12014	12015	9.78518
chr1	12015	12016	9.31922
chr1	12016	12017	7.92134
chr1	12017	12021	8.3873
chr1	12021	12022	6.98942
chr1	12022	12023	8.3873
chr1	12023	12025	7.92134
chr1	12025	12029	7.45538
chr1	12029	12030	6.98942
chr1	12030	12033	6.52346
chr1	12033	12036	6.05749
chr1	12036	12039	6.52346
chr1	12039	12041	6.98942
chr1	12041	12046	7.45538
chr1	12046	12047	7.92134
chr1	12047	12048	7.45538
chr1	12048	12049	8.3873
chr1	12049	12050	6.05749
chr1	12050	12051	7.45538
chr1	12051	12052	7.92134
chr1	12052	12055	7.45538
chr1	12055	12060	6.98942
chr1	12060	12061	6.52346
chr1	12061	12067	6.05749
chr1	12067	12070	5.59153
chr1	12070	12072	5.12557
chr1	12072	12073	6.05749
chr1	12073	12076	6.52346
chr1	12076	12077	6.05749
chr1	12077	12078	5.59153
chr1	12078	12080	4.65961
chr1	12080	12081	4.19365
chr1	12081	12086	3.72769
chr1	12086	12089	3.26173
chr1	12089	12094	2.79577
chr1	12094	12115	2.32981
chr1	12115	12116	1.39788
chr1	12116	12117	0.931922
chr1	12117	12129	0.465961
chr1	12129	12143	0.0
chr1	12143	12156	0.465961
chr1	12156	12157	0.931922
chr1	12157	12177	1.39788
chr1	12177	12186	0.931922
chr1	12186	12190	0.0
chr1	12190	12221	0.465961
chr1	12221	12225	0.0
chr1	12225	12228	0.931922
chr1	12228	12235	1.39788
chr1	12235	12248	1.86384
chr1	12248	12253	2.32981
chr1	12253	12268	2.79577
chr1	12268	12270	1.86384
chr1	12270	12274	1.39788
chr1	12274	12278	1.86384
chr1	12278	12281	1.39788
chr1	12281	12288	0.931922
chr1	12288	12293	1.39788
chr1	12293	12295	1.86384
chr1	12295	12308	1.39788
chr1	12308	12315	0.931922
chr1	12315	12336	0.465961
chr1	12336	12354	0.0
chr1	12354	12373	0.465961
chr1	12373	12382	0.931922
chr1	12382	12386	1.39788
chr1	12386	12391	0.931922
chr1	12391	12398	1.39788
chr1	12398	12404	2.32981
chr1	12404	12415	2.79577
chr1	12415	12418	2.32981
chr1	12418	12424	1.86384
chr1	12424	12435	1.39788
chr1	12435	12438	0.931922
chr1	12438	12441	0.465961
chr1	12441	12444	0.931922
chr1	12444	12446	1.39788
chr1	12446	12450	0.931922
chr1	12450	12464	1.39788
chr1	12464	12480	0.931922
chr1	12480	12481	0.465961
chr1	12481	12487	0.0
chr1	12487	12488	0.465961
chr1	12488	12493	0.931922
chr1	12493	12503	1.39788
chr1	12503	12507	2.32981
chr1	12507	12509	2.79577
chr1	12509	12518	3.72769
chr1	12518	12519	4.19365
chr1	12519	12523	4.65961
chr1	12523	12524	5.12557
chr1	12524	12527	5.59153
chr1	12527	12530	5.12557
chr1	12530	12535	4.65961
chr1	12535	12541	4.19365
chr1	12541	12545	3.72769
chr1	12545	12550	2.32981
chr1	12550	12551	1.86384
chr1	12551	12561	0.931922
chr1	12561	12562	1.39788
chr1	12562	12564	0.931922
chr1	12564	12566	1.39788
chr1	12566	12580	0.931922
chr1	12580	12581	1.86384
chr1	12581	12586	2.32981
chr1	12586	12593	2.79577
chr1	12593	12604	2.32981
chr1	12604	12608	1.86384
chr1	12608	12609	2.32981
chr1	12609	12610	3.26173
chr1	12610	12614	4.19365
chr1	12614	12615	3.72769
chr1	12615	12616	4.65961
chr1	12616	12618	9.31922
chr1	12618	12619	24.23
chr1	12619	12620	25.6279
chr1	12620	12625	26.0938
chr1	12625	12626	27.0257
chr1	12626	12627	43.3344
chr1	12627	12628	43.8003
chr1	12628	12629	47.528
chr1	12629	12630	47.994
chr1	12630	12631	48.46
chr1	12631	12632	49.8578
chr1	12632	12633	59.643
chr1	12633	12634	62.4388
chr1	12634	12636	68.0303
chr1	12636	12637	70.3601
chr1	12637	12638	71.292
chr1	12638	12639	79.2134
chr1	12639	12640	81.0772
chr1	12640	12641	96.9199
chr1	12641	12642	100.182
chr1	12642	12643	108.569
chr1	12643	12644	109.501
chr1	12644	12645	110.899
chr1	12645	12647	119.752
chr1	12647	12648	123.946
chr1	12648	12649	125.344
chr1	12649	12650	126.741
chr1	12650	12651	127.207
chr1	12651	12652	124.878
chr1	12652	12656	123.946
chr1	12656	12657	123.014
chr1	12657	12658	122.548
chr1	12658	12659	118.354
chr1	12659	12660	117.422
chr1	12660	12661	113.229
chr1	12661	12662	103.909
chr1	12662	12663	98.7837
chr1	12663	12664	95.0561
chr1	12664	12665	92.2603
chr1	12665	12666	88.5326
chr1	12666	12667	88.0666
chr1	12667	12668	86.6688
chr1	12668	12669	84.8049
chr1	12669	12670	77.3495
chr1	12670	12671	78.2815
chr1	12671	12672	77.3495
chr1	12672	12673	75.0197
chr1	12673	12674	75.4857
chr1	12674	12675	75.0197
chr1	12675	12676	70.8261
chr1	12676	12677	66.6324
chr1	12677	12678	63.3707
chr1	12678	12679	56.3813
chr1	12679	12680	53.5855
chr1	12680	12681	52.6536
chr1	12681	12682	51.2557
chr1	12682	12683	39.6067
chr1	12683	12684	43.8003
chr1	12684	12685	34.4811
chr1	12685	12686	32.6173
chr1	12686	12687	32.1513
chr1	12687	12688	29.3555
chr1	12688	12690	20.9682
chr1	12690	12691	21.9002
chr1	12691	12692	17.7065
chr1	12692	12694	19.1044
chr1	12694	12695	19.5704
chr1	12695	12697	20.5023
chr1	12697	12698	20.0363
chr1	12698	12702	20.5023
chr1	12702	12704	20.0363
chr1	12704	12706	16.3086
chr1	12706	12707	15.8427
chr1	12707	12708	16.7746
chr1	12708	12709	17.2406
chr1	12709	12710	16.7746
chr1	12710	12711	16.3086
chr1	12711	12712	18.1725
chr1	12712	12713	20.0363
chr1	12713	12714	20.9682
chr1	12714	12715	21.9002
chr1	12715	12719	21.4342
chr1	12719	12720	21.9002
chr1	12720	12722	22.3661
chr1	12722	12724	21.4342
chr1	12724	12727	19.1044
chr1	12727	12728	20.5023
chr1	12728	12729	20.0363
chr1	12729	12733	19.5704
chr1	12733	12736	18.6384
chr1	12736	12737	17.2406
chr1	12737	12740	16.3086
chr1	12740	12742	15.3767
chr1	12742	12743	15.8427
chr1	12743	12745	14.4448
chr1	12745	12746	13.9788
chr1	12746	12748	13.5129
chr1	12748	12749	13.0469
chr1	12749	12751	12.115
chr1	12751	12752	13.5129
chr1	12752	12753	12.5809
chr1	12753	12754	10.7171
chr1	12754	12757	9.78518
chr1	12757	12758	7.92134
chr1	12758	12759	7.45538
chr1	12759	12760	6.52346
chr1	12760	12761	5.12557
chr1	12761	12770	4.65961
chr1	12770	12771	4.19365
chr1	12771	12778	3.72769
chr1	12778	12783	4.19365
chr1	12783	12784	4.65961
chr1	12784	12792	3.72769
chr1	12792	12794	3.26173
chr1	12794	12798	2.79577
chr1	12798	12821	3.26173
chr1	12821	12825	2.79577
chr1	12825	12826	2.32981
chr1	12826	12829	2.79577
chr1	12829	12830	3.26173
chr1	12830	12832	3.72769
chr1	12832	12838	4.19365
chr1	12838	12842	3.72769
chr1	12842	12845	4.19365
chr1	12845	12850	4.65961
chr1	12850	12858	4.19365
chr1	12858	12859	3.72769
chr1	12859	12863	4.19365
chr1	12863	12867	4.65961
chr1	12867	12868	5.12557
chr1	12868	12870	4.65961
chr1	12870	12872	5.12557
chr1	12872	12873	4.65961
chr1	12873	12875	4.19365
chr1	12875	12876	3.72769
chr1	12876	12879	4.19365
chr1	12879	12882	3.72769
chr1	12882	12892	3.26173
chr1	12892	12900	3.72769
chr1	12900	12901	4.19365
chr1	12901	12903	3.72769
chr1	12903	12905	3.26173
chr1	12905	12908	3.72769
chr1	12908	12910	4.65961
chr1	12910	12912	3.72769
chr1	12912	12913	3.26173
chr1	12913	12927	2.79577
chr1	12927	12930	2.32981
chr1	12930	12937	1.86384
chr1	12937	12943	1.39788
chr1	12943	12950	0.931922
chr1	12950	12984	0.0
chr1	12984	12996	0.465961
chr1	12996	12998	0.931922
chr1	12998	13014	1.39788
chr1	13014	13019	1.86384
chr1	13019	13024	2.32981
chr1	13024	13026	1.86384
chr1	13026	13028	2.32981
chr1	13028	13034	3.26173
chr1	13034	13035	2.79577
chr1	13035	13038	3.72769
chr1	13038	13043	3.26173
chr1	13043	13048	3.72769
chr1	13048	13057	4.19365
chr1	13057	13062	3.72769
chr1	13062	13065	3.26173
chr1	13065	13069	3.72769
chr1	13069	13070	3.26173
chr1	13070	13073	2.32981
chr1	13073	13077	2.79577
chr1	13077	13080	1.86384
chr1	13080	13091	1.39788
chr1	13091	13098	0.931922
chr1	13098	13115	1.39788
chr1	13115	13148	0.931922
chr1	13148	13151	1.39788
chr1	13151	13165	0.931922
chr1	13165	13173	1.39788
chr1	13173	13180	2.32981
chr1	13180	13182	1.86384
chr1	13182	13183	2.32981
chr1	13183	13190	2.79577
chr1	13190	13197	2.32981
chr1	13197	13198	2.79577
chr1	13198	13199	3.26173
chr1	13199	13200	3.72769
chr1	13200	13204	4.19365
chr1	13204	13206	4.65961
chr1	13206	13208	5.59153
chr1	13208	13215	5.12557
chr1	13215	13216	4.65961
chr1	13216	13218	4.19365
chr1	13218	13220	4.65961
chr1	13220	13222	5.12557
chr1	13222	13225	5.59153
chr1	13225	13226	5.12557
chr1	13226	13240	4.65961
chr1	13240	13243	3.26173
chr1	13243	13246	1.86384
chr1	13246	13247	2.32981
chr1	13247	13249	1.86384
chr1	13249	13252	2.79577
chr1	13252	13255	3.26173
chr1	13255	13256	3.72769
chr1	13256	13258	4.19365
chr1	13258	13259	4.65961
chr1	13259	13263	4.19365
chr1	13263	13265	3.72769
chr1	13265	13278	3.26173
chr1	13278	13289	4.19365
chr1	13289	13292	3.72769
chr1	13292	13293	3.26173
chr1	13293	13295	2.79577
chr1	13295	13299	2.32981
chr1	13299	13301	1.86384
chr1	13301	13315	1.39788
chr1	13315	13318	1.86384
chr1	13318	13320	1.39788
chr1	13320	13325	0.931922
chr1	13325	13329	1.39788
chr1	13329	13353	0.931922
chr1	13353	13356	0.465961
chr1	13356	13359	0.931922
chr1	13359	13361	1.39788
chr1	13361	13374	0.931922
chr1	13374	13378	1.39788
chr1	13378	13387	1.86384
chr1	13387	13396	2.32981
chr1	13396	13401	3.26173
chr1	13401	13408	2.79577
chr1	13408	13409	3.26173
chr1	13409	13416	2.79577
chr1	13416	13417	2.32981
chr1	13417	13423	1.86384
chr1	13423	13424	1.39788
chr1	13424	13430	0.931922
chr1	13430	13492	0.465961
chr1	13492	13494	0.931922
chr1	13494	13500	0.465961
chr1	13500	13505	0.931922
chr1	13505	13526	1.39788
chr1	13526	13527	1.86384
chr1	13527	13531	2.32981
chr1	13531	13541	1.86384
chr1	13541	13548	1.39788
chr1	13548	13551	0.931922
chr1	13551	13565	0.465961
chr1	13565	13612	0.0
chr1	13612	13627	0.465961
chr1	13627	13652	1.39788
chr1	13652	13655	0.931922
chr1	13655	13657	0.465961
chr1	13657	13684	0.0
chr1	13684	13711	0.465961
chr1	13711	13712	0.931922
chr1	13712	13727	1.39788
chr1	13727	13743	0.931922
chr1	13743	13752	1.39788
chr1	13752	13754	0.931922
chr1	13754	13760	0.465961
chr1	13760	13773	0.931922
chr1	13773	13784	1.39788
chr1	13784	13786	0.931922
chr1	13786	13789	1.39788
chr1	13789	13798	1.86384
chr1	13798	13805	1.39788
chr1	13805	13817	1.86384
chr1	13817	13829	1.39788
chr1	13829	13833	0.931922
chr1	13833	13841	0.465961
chr1	13841	13842	0.931922
chr1	13842	13843	1.39788
chr1	13843	13852	0.931922
chr1	13852	13883	1.39788
chr1	13883	13884	0.931922
chr1	13884	13885	0.465961
chr1	13885	13996	0.0
chr1	13996	14037	0.465961
chr1	14037	14047	0.0
chr1	14047	14079	0.465961
chr1	14079	14087	0.931922
chr1	14087	14089	1.39788
chr1	14089	14090	3.72769
chr1	14090	14095	4.19365
chr1	14095	14112	5.59153
chr1	14112	14113	4.65961
chr1	14113	14114	4.19365
chr1	14114	14120	3.72769
chr1	14120	14121	4.19365
chr1	14121	14123	3.72769
chr1	14123	14125	3.26173
chr1	14125	14133	2.79577
chr1	14133	14135	2.32981
chr1	14135	14138	2.79577
chr1	14138	14149	1.86384
chr1	14149	14174	0.931922
chr1	14174	14178	0.465961
chr1	14178	14316	0.0
chr1	14316	14336	0.931922
chr1	14336	14352	1.39788
chr1	14352	14359	0.931922
chr1	14359	14374	0.465961
chr1	14374	14489	0.0
chr1	14489	14528	0.465961
chr1	14528	14665	0.0
chr1	14665	14684	0.465961
chr1	14684	14708	0.931922
chr1	14708	14715	0.465961
chr1	14715	14820	0.0
chr1	14820	14866	0.465961
chr1	14866	14882	0.931922
chr1	14882	14895	1.39788
chr1	14895	14898	0.931922
chr1	14898	14912	0.465961
chr1	14912	14942	0.0
chr1	14942	14945	0.465961
chr1	14945	14948	3.26173
chr1	14948	14949	4.19365
chr1	14949	14959	5.12557
chr1	14959	14961	5.59153
chr1	14961	14962	6.98942
chr1	14962	14966	7.45538
chr1	14966	14968	7.92134
chr1	14968	14972	8.3873
chr1	14972	14973	7.92134
chr1	14973	14977	8.3873
chr1	14977	14979	7.92134
chr1	14979	14980	7.45538
chr1	14980	14987	6.98942
chr1	14987	14988	6.05749
chr1	14988	14989	5.12557
chr1	14989	14991	4.65961
chr1	14991	14994	4.19365
chr1	14994	15001	3.72769
chr1	15001	15002	3.26173
chr1	15002	15003	2.79577
chr1	15003	15004	2.32981
chr1	15004	15005	0.931922
chr1	15005	15088	0.0
chr1	15088	15091	0.465961
chr1	15091	15130	0.931922
chr1	15130	15133	0.465961
chr1	15133	15142	0.0
chr1	15142	15144	0.931922
chr1	15144	15147	1.39788
chr1	15147	15151	1.86384
chr1	15151	15185	2.32981
chr1	15185	15190	0.931922
chr1	15190	15191	1.39788
chr1	15191	15193	0.931922
chr1	15193	15195	0.465961
chr1	15195	15224	0.931922
chr1	15224	15238	0.465961
chr1	15238	15289	0.0
chr1	15289	15321	0.465961
chr1	15321	15540	0.0
chr1	15540	15583	0.465961
chr1	15583	15707	0.0
chr1	15707	15750	0.465961
chr1	15750	15851	0.0
chr1	15851	15860	0.465961
chr1	15860	15892	0.931922
chr1	15892	15943	0.0
chr1	15943	15969	0.465961
chr1	15969	15984	0.931922
chr1	15984	16012	0.465961
chr1	16012	16064	0.0
chr1	16064	16099	0.465961
chr1	16099	16102	0.931922
chr1	16102	16131	0.465961
chr1	16131	16133	0.931922
chr1	16133	16142	1.39788
chr1	16142	16172	0.931922
chr1	16172	16177	0.465961
chr1	16177	16188	0.0
chr1	16188	16189	0.465961
chr1	16189	16231	0.931922
chr1	16231	16232	0.465961
chr1	16232	16256	0.0
chr1	16256	16298	0.931922
chr1	16298	16299	0.465961
chr1	16299	16391	0.0
chr1	16391	16414	0.465961
chr1	16414	16433	0.931922
chr1	16433	16434	1.39788
chr1	16434	16457	0.931922
chr1	16457	16460	0.465961
chr1	16460	16542	0.0
chr1	16542	16559	0.465961
chr1	16559	16585	1.39788
chr1	16585	16588	0.931922
chr1	16588	16596	0.465961
chr1	16596	16666	0.0
chr1	16666	16669	0.465961
chr1	16669	16693	0.931922
chr1	16693	16708	0.465961
chr1	16708	16817	0.0
chr1	16817	16845	0.465961
chr1	16845	16860	0.931922
chr1	16860	16871	0.465961
chr1	16871	16887	0.931922
chr1	16887	16914	0.465961
chr1	16914	16982	0.0
chr1	16982	17025	0.465961
chr1	17025	17035	0.0
chr1	17035	17059	0.465961
chr1	17059	17074	0.931922
chr1	17074	17102	0.465961
chr1	17102	17119	0.0
chr1	17119	17121	0.465961
chr1	17121	17148	0.931922
chr1	17148	17160	1.39788
chr1	17160	17168	0.931922
chr1	17168	17173	0.465961
chr1	17173	17206	0.931922
chr1	17206	17216	0.465961
chr1	17216	17218	0.0
chr1	17218	17225	0.465961
chr1	17225	17254	0.931922
chr1	17254	17264	0.465961
chr1	17264	17278	0.0
chr1	17278	17294	0.465961
chr1	17294	17313	0.931922
chr1	17313	17337	0.465961
chr1	17337	17428	0.0
chr1	17428	17431	0.465961
chr1	17431	17434	0.931922
chr1	17434	17435	1.39788
chr1	17435	17455	1.86384
chr1	17455	17471	1.39788
chr1	17471	17473	0.931922
chr1	17473	17477	0.465961
chr1	17477	17528	0.0
chr1	17528	17571	0.465961
chr1	17571	17629	0.0
chr1	17629	17673	0.465961
chr1	17673	17691	0.0
chr1	17691	17724	0.465961
chr1	17724	17743	0.0
chr1	17743	17786	0.465961
chr1	17786	17791	0.0
chr1	17791	17811	0.465961
chr1	17811	17820	0.931922
chr1	17820	17832	1.39788
chr1	17832	17838	0.931922
chr1	17838	17846	1.39788
chr1	17846	17856	0.931922
chr1	17856	17873	0.465961
chr1	17873	17888	0.0
chr1	17888	17912	0.465961
chr1	17912	17920	0.931922
chr1	17920	17929	1.39788
chr1	17929	17930	1.86384
chr1	17930	17940	1.39788
chr1	17940	17954	1.86384
chr1	17954	17966	1.39788
chr1	17966	17983	0.931922
chr1	17983	18005	0.465961
chr1	18005	18030	0.0
chr1	18030	18069	0.465961
chr1	18069	18073	0.931922
chr1	18073	18079	0.465961
chr1	18079	18106	0.931922
chr1	18106	18121	0.465961
chr1	18121	18183	0.0
chr1	18183	18193	0.465961
chr1	18193	18222	0.931922
chr1	18222	18223	1.39788
chr1	18223	18226	2.32981
chr1	18226	18234	1.86384
chr1	18234	18244	1.39788
chr1	18244	18262	1.86384
chr1	18262	18265	1.39788
chr1	18265	18266	0.931922
chr1	18266	18281	0.465961
chr1	18281	18287	0.931922
chr1	18287	18323	0.465961
chr1	18323	18444	0.0
chr1	18444	18473	0.465961
chr1	18473	18499	0.0
chr1	18499	18511	0.465961
chr1	18511	18521	0.931922
chr1	18521	18544	0.465961
chr1	18544	18598	0.0
chr1	18598	18622	0.465961
chr1	18622	18641	0.931922
chr1	18641	18668	0.465961
chr1	18668	18685	0.931922
chr1	18685	18693	1.86384
chr1	18693	18704	2.32981
chr1	18704	18705	1.86384
chr1	18705	18709	1.39788
chr1	18709	18714	0.931922
chr1	18714	18725	1.39788
chr1	18725	18730	0.931922
chr1	18730	18746	0.465961
chr1	18746	18755	0.0
chr1	18755	18777	0.465961
chr1	18777	18796	0.0
chr1	18796	18832	0.465961
chr1	18832	18853	0.0
chr1	18853	18859	0.465961
chr1	18859	18873	0.931922
chr1	18873	18877	0.465961
chr1	18877	18880	0.931922
chr1	18880	18890	1.39788
chr1	18890	18895	1.86384
chr1	18895	18898	2.32981
chr1	18898	18902	2.79577
chr1	18902	18911	2.32981
chr1	18911	18917	2.79577
chr1	18917	18919	3.26173
chr1	18919	18920	2.79577
chr1	18920	18930	2.32981
chr1	18930	18933	1.86384
chr1	18933	18936	1.39788
chr1	18936	18941	1.86384
chr1	18941	18954	1.39788
chr1	18954	18960	0.931922
chr1	18960	18970	0.465961
chr1	18970	19023	0.0
chr1	19023	19045	0.465961
chr1	19045	19063	0.931922
chr1	19063	19064	1.39788
chr1	19064	19065	1.86384
chr1	19065	19067	1.39788
chr1	19067	19077	1.86384
chr1	19077	19084	2.32981
chr1	19084	19093	1.86384
chr1	19093	19098	2.32981
chr1	19098	19100	1.86384
chr1	19100	19101	1.39788
chr1	19101	19106	1.86384
chr1	19106	19119	1.39788
chr1	19119	19130	0.931922
chr1	19130	19132	1.39788
chr1	19132	19136	1.86384
chr1	19136	19144	1.39788
chr1	19144	19163	0.931922
chr1	19163	19173	1.39788
chr1	19173	19175	0.931922
chr1	19175	19206	0.465961
chr1	19206	19280	0.0
