# Supplementary material for: Structural modularity of the XIST ribonucleoprotein complex
Source: Nat Commun. 2020 Dec 2;11:6163. doi: 10.1038/s41467-020-20040-3 (PMC7710737; doi:10.1038/s41467-020-20040-3)
Supplement: Supplementary file 6 — Source Data [file 41467_2020_20040_MOESM6_ESM.zip › sourcedata/fig2efgi/K562_AQR_2_neg_XIST_1_hsXIST.bedgraph]

chr1	0	260	0.0
chr1	260	301	0.337674
chr1	301	311	0.0
chr1	311	325	0.337674
chr1	325	338	1.01302
chr1	338	353	1.3507
chr1	353	356	1.01302
chr1	356	365	0.675348
chr1	365	368	0.337674
chr1	368	379	0.675348
chr1	379	407	0.337674
chr1	407	410	0.0
chr1	410	433	0.337674
chr1	433	490	0.0
chr1	490	494	0.337674
chr1	494	502	0.675348
chr1	502	508	1.01302
chr1	508	529	1.3507
chr1	529	532	1.68837
chr1	532	536	1.3507
chr1	536	542	1.01302
chr1	542	548	0.675348
chr1	548	549	1.01302
chr1	549	570	0.675348
chr1	570	588	0.337674
chr1	588	629	0.0
chr1	629	650	0.337674
chr1	650	651	0.675348
chr1	651	670	1.01302
chr1	670	692	0.675348
chr1	692	693	0.337674
chr1	693	761	0.0
chr1	761	785	0.337674
chr1	785	797	0.675348
chr1	797	826	0.337674
chr1	826	835	0.675348
chr1	835	851	1.01302
chr1	851	868	0.675348
chr1	868	869	0.337674
chr1	869	879	0.0
chr1	879	913	0.337674
chr1	913	917	0.675348
chr1	917	947	0.337674
chr1	947	955	0.675348
chr1	955	956	0.337674
chr1	956	958	0.675348
chr1	958	972	1.01302
chr1	972	975	1.3507
chr1	975	980	1.68837
chr1	980	987	2.02604
chr1	987	997	1.68837
chr1	997	1013	1.3507
chr1	1013	1016	1.01302
chr1	1016	1021	0.675348
chr1	1021	1036	0.337674
chr1	1036	1048	0.0
chr1	1048	1073	0.337674
chr1	1073	1080	1.01302
chr1	1080	1083	1.68837
chr1	1083	1090	2.02604
chr1	1090	1091	1.68837
chr1	1091	1101	2.02604
chr1	1101	1107	3.03907
chr1	1107	1110	3.37674
chr1	1110	1112	3.71441
chr1	1112	1115	3.03907
chr1	1115	1116	4.05209
chr1	1116	1122	3.37674
chr1	1122	1132	3.03907
chr1	1132	1133	2.70139
chr1	1133	1136	2.36372
chr1	1136	1139	2.70139
chr1	1139	1141	3.03907
chr1	1141	1149	2.02604
chr1	1149	1151	1.68837
chr1	1151	1155	2.02604
chr1	1155	1159	1.01302
chr1	1159	1172	1.3507
chr1	1172	1178	1.01302
chr1	1178	1180	1.3507
chr1	1180	1186	1.01302
chr1	1186	1192	1.3507
chr1	1192	1194	1.01302
chr1	1194	1200	1.3507
chr1	1200	1202	1.01302
chr1	1202	1203	1.3507
chr1	1203	1204	1.68837
chr1	1204	1209	2.36372
chr1	1209	1213	2.70139
chr1	1213	1219	3.03907
chr1	1219	1226	2.70139
chr1	1226	1227	2.36372
chr1	1227	1236	2.02604
chr1	1236	1243	1.68837
chr1	1243	1244	2.02604
chr1	1244	1251	1.3507
chr1	1251	1253	1.01302
chr1	1253	1283	0.675348
chr1	1283	1284	0.337674
chr1	1284	1289	0.0
chr1	1289	1293	0.337674
chr1	1293	1309	0.675348
chr1	1309	1324	1.01302
chr1	1324	1325	1.3507
chr1	1325	1328	1.68837
chr1	1328	1335	1.3507
chr1	1335	1345	1.01302
chr1	1345	1348	1.3507
chr1	1348	1349	1.68837
chr1	1349	1353	1.3507
chr1	1353	1359	1.68837
chr1	1359	1363	2.02604
chr1	1363	1365	1.68837
chr1	1365	1387	1.3507
chr1	1387	1390	1.01302
chr1	1390	1393	0.675348
chr1	1393	1399	0.337674
chr1	1399	1423	0.0
chr1	1423	1425	0.337674
chr1	1425	1450	0.675348
chr1	1450	1464	1.01302
chr1	1464	1477	0.337674
chr1	1477	1483	1.01302
chr1	1483	1509	0.675348
chr1	1509	1518	1.3507
chr1	1518	1530	0.675348
chr1	1530	1550	1.01302
chr1	1550	1554	0.337674
chr1	1554	1571	0.675348
chr1	1571	1594	0.337674
chr1	1594	1603	0.0
chr1	1603	1604	0.337674
chr1	1604	1646	1.01302
chr1	1646	1659	0.337674
chr1	1659	1666	0.675348
chr1	1666	1682	1.01302
chr1	1682	1687	1.3507
chr1	1687	1701	1.01302
chr1	1701	1706	0.675348
chr1	1706	1710	0.337674
chr1	1710	1721	0.675348
chr1	1721	1751	1.01302
chr1	1751	1754	1.3507
chr1	1754	1761	1.68837
chr1	1761	1785	1.01302
chr1	1785	1791	0.675348
chr1	1791	1792	1.01302
chr1	1792	1829	0.337674
chr1	1829	1832	1.01302
chr1	1832	1841	0.675348
chr1	1841	1870	1.01302
chr1	1870	1879	1.3507
chr1	1879	1910	1.01302
chr1	1910	1911	0.675348
chr1	1911	1913	0.337674
chr1	1913	1919	0.0
chr1	1919	1958	0.337674
chr1	1958	2046	0.0
chr1	2046	2060	0.337674
chr1	2060	2064	0.675348
chr1	2064	2072	1.01302
chr1	2072	2086	1.3507
chr1	2086	2089	1.01302
chr1	2089	2097	1.3507
chr1	2097	2102	2.02604
chr1	2102	2105	1.68837
chr1	2105	2106	1.3507
chr1	2106	2108	1.68837
chr1	2108	2114	2.02604
chr1	2114	2122	1.68837
chr1	2122	2138	1.3507
chr1	2138	2147	0.675348
chr1	2147	2174	0.0
chr1	2174	2215	0.675348
chr1	2215	2272	0.0
chr1	2272	2280	0.337674
chr1	2280	2282	0.675348
chr1	2282	2292	1.01302
chr1	2292	2313	2.02604
chr1	2313	2321	1.68837
chr1	2321	2332	1.01302
chr1	2332	2344	0.0
chr1	2344	2385	0.337674
chr1	2385	2439	0.0
chr1	2439	2481	0.337674
chr1	2481	2513	0.0
chr1	2513	2520	0.337674
chr1	2520	2555	0.675348
chr1	2555	2560	0.337674
chr1	2560	2905	0.0
chr1	2905	2927	0.337674
chr1	2927	2930	0.675348
chr1	2930	2935	1.01302
chr1	2935	2955	0.675348
chr1	2955	2971	0.337674
chr1	2971	2986	0.0
chr1	2986	3027	0.337674
chr1	3027	3036	0.0
chr1	3036	3077	0.337674
chr1	3077	3078	0.675348
chr1	3078	3115	0.337674
chr1	3115	3221	0.0
chr1	3221	3252	0.675348
chr1	3252	3262	0.337674
chr1	3262	3316	0.0
chr1	3316	3339	0.337674
chr1	3339	3350	0.675348
chr1	3350	3352	0.337674
chr1	3352	3373	0.675348
chr1	3373	3380	0.337674
chr1	3380	3624	0.0
chr1	3624	3664	0.675348
chr1	3664	3907	0.0
chr1	3907	3949	0.337674
chr1	3949	4003	0.0
chr1	4003	4026	0.337674
chr1	4026	4036	0.675348
chr1	4036	4042	1.01302
chr1	4042	4068	0.675348
chr1	4068	4078	0.337674
chr1	4078	4249	0.0
chr1	4249	4288	0.337674
chr1	4288	4315	0.0
chr1	4315	4346	0.337674
chr1	4346	4357	0.675348
chr1	4357	4387	0.337674
chr1	4387	4406	0.0
chr1	4406	4446	0.337674
chr1	4446	4484	0.0
chr1	4484	4525	0.337674
chr1	4525	4689	0.0
chr1	4689	4690	1.01302
chr1	4690	4730	1.3507
chr1	4730	4731	0.337674
chr1	4731	4733	0.0
chr1	4733	4774	0.337674
chr1	4774	5130	0.0
chr1	5130	5171	0.337674
chr1	5171	5213	0.0
chr1	5213	5225	0.337674
chr1	5225	5227	1.01302
chr1	5227	5238	1.3507
chr1	5238	5254	1.68837
chr1	5254	5266	1.3507
chr1	5266	5269	0.675348
chr1	5269	5273	0.337674
chr1	5273	5431	0.0
chr1	5431	5434	0.337674
chr1	5434	5452	0.675348
chr1	5452	5471	1.01302
chr1	5471	5473	1.3507
chr1	5473	5475	1.01302
chr1	5475	5492	0.675348
chr1	5492	5510	0.337674
chr1	5510	5512	0.0
chr1	5512	5546	0.675348
chr1	5546	5553	1.01302
chr1	5553	5584	0.337674
chr1	5584	5586	0.675348
chr1	5586	5619	0.337674
chr1	5619	5853	0.0
chr1	5853	5894	0.337674
chr1	5894	5916	0.0
chr1	5916	5950	0.337674
chr1	5950	6020	0.0
chr1	6020	6058	0.337674
chr1	6058	6079	0.0
chr1	6079	6101	0.337674
chr1	6101	6121	0.675348
chr1	6121	6131	0.337674
chr1	6131	6142	0.675348
chr1	6142	6159	0.337674
chr1	6159	6172	0.675348
chr1	6172	6194	0.337674
chr1	6194	6217	0.0
chr1	6217	6258	0.337674
chr1	6258	6348	0.0
chr1	6348	6390	0.337674
chr1	6390	6675	0.0
chr1	6675	6716	0.675348
chr1	6716	6953	0.0
chr1	6953	6993	0.337674
chr1	6993	6997	0.0
chr1	6997	7018	0.337674
chr1	7018	7019	0.675348
chr1	7019	7038	1.01302
chr1	7038	7059	0.675348
chr1	7059	7060	0.337674
chr1	7060	7189	0.0
chr1	7189	7190	0.337674
chr1	7190	7191	0.675348
chr1	7191	7200	1.01302
chr1	7200	7231	1.3507
chr1	7231	7233	0.675348
chr1	7233	7240	0.337674
chr1	7240	7254	0.0
chr1	7254	7290	0.337674
chr1	7290	7389	0.0
chr1	7389	7431	0.337674
chr1	7431	7543	0.0
chr1	7543	7551	0.337674
chr1	7551	7568	0.675348
chr1	7568	7587	0.337674
chr1	7587	7589	0.675348
chr1	7589	7591	1.01302
chr1	7591	7628	0.675348
chr1	7628	7630	0.337674
chr1	7630	7634	0.0
chr1	7634	7669	0.337674
chr1	7669	7737	0.0
chr1	7737	7772	0.337674
chr1	7772	7813	0.0
chr1	7813	7849	0.675348
chr1	7849	7865	0.0
chr1	7865	7896	0.337674
chr1	7896	8059	0.0
chr1	8059	8100	0.337674
chr1	8100	8170	0.0
chr1	8170	8206	0.337674
chr1	8206	8258	0.0
chr1	8258	8289	0.337674
chr1	8289	8389	0.0
chr1	8389	8413	0.337674
chr1	8413	8427	0.675348
chr1	8427	8429	1.01302
chr1	8429	8448	0.675348
chr1	8448	8468	0.337674
chr1	8468	8471	0.0
chr1	8471	8504	0.337674
chr1	8504	8524	0.0
chr1	8524	8564	0.337674
chr1	8564	8572	0.0
chr1	8572	8573	0.337674
chr1	8573	8610	0.675348
chr1	8610	8614	0.337674
chr1	8614	8622	0.0
chr1	8622	8664	0.337674
chr1	8664	8781	0.0
chr1	8781	8820	0.337674
chr1	8820	8830	0.0
chr1	8830	8836	0.337674
chr1	8836	8841	0.675348
chr1	8841	8872	1.01302
chr1	8872	8877	0.675348
chr1	8877	8880	0.337674
chr1	8880	9000	0.0
chr1	9000	9041	0.337674
chr1	9041	9069	0.0
chr1	9069	9111	0.337674
chr1	9111	9177	0.0
chr1	9177	9218	0.337674
chr1	9218	9290	0.0
chr1	9290	9317	0.337674
chr1	9317	9340	0.0
chr1	9340	9343	0.337674
chr1	9343	9380	0.675348
chr1	9380	9384	0.337674
chr1	9384	9438	0.0
chr1	9438	9480	0.337674
chr1	9480	9489	0.0
chr1	9489	9529	0.337674
chr1	9529	9630	0.0
chr1	9630	9671	0.675348
chr1	9671	9728	0.0
chr1	9728	9769	0.337674
chr1	9769	9811	0.0
chr1	9811	9843	0.337674
chr1	9843	9853	0.675348
chr1	9853	9881	0.337674
chr1	9881	9915	0.0
chr1	9915	9934	0.337674
chr1	9934	9957	0.675348
chr1	9957	9962	0.337674
chr1	9962	9963	0.675348
chr1	9963	9976	1.01302
chr1	9976	10002	0.675348
chr1	10002	10013	0.0
chr1	10013	10051	0.337674
chr1	10051	10055	0.675348
chr1	10055	10074	0.337674
chr1	10074	10081	0.0
chr1	10081	10120	0.337674
chr1	10120	10122	0.675348
chr1	10122	10124	0.337674
chr1	10124	10133	0.675348
chr1	10133	10140	1.01302
chr1	10140	10158	1.3507
chr1	10158	10163	1.01302
chr1	10163	10166	1.3507
chr1	10166	10174	1.01302
chr1	10174	10204	0.675348
chr1	10204	10221	0.337674
chr1	10221	10308	0.0
chr1	10308	10349	0.337674
chr1	10349	10400	0.0
chr1	10400	10419	0.337674
chr1	10419	10442	0.675348
chr1	10442	10455	0.337674
chr1	10455	10475	0.0
chr1	10475	10513	0.337674
chr1	10513	10516	0.675348
chr1	10516	10554	0.337674
chr1	10554	10581	0.0
chr1	10581	10582	0.337674
chr1	10582	10583	0.675348
chr1	10583	10609	1.3507
chr1	10609	10617	2.02604
chr1	10617	10620	1.68837
chr1	10620	10624	1.3507
chr1	10624	10634	0.675348
chr1	10634	10644	1.01302
chr1	10644	10675	0.337674
chr1	10675	10690	0.0
chr1	10690	10732	0.337674
chr1	10732	10830	0.0
chr1	10830	10837	0.337674
chr1	10837	10845	0.675348
chr1	10845	10872	1.01302
chr1	10872	10876	0.675348
chr1	10876	10885	0.337674
chr1	10885	11000	0.0
chr1	11000	11001	0.337674
chr1	11001	11035	1.01302
chr1	11035	11042	0.675348
chr1	11042	11099	0.0
chr1	11099	11109	0.337674
chr1	11109	11141	0.675348
chr1	11141	11148	0.337674
chr1	11148	11150	1.01302
chr1	11150	11172	0.675348
chr1	11172	11177	1.01302
chr1	11177	11187	1.3507
chr1	11187	11194	0.675348
chr1	11194	11213	1.01302
chr1	11213	11217	0.675348
chr1	11217	11243	0.0
chr1	11243	11250	0.675348
chr1	11250	11275	1.3507
chr1	11275	11283	1.68837
chr1	11283	11286	1.01302
chr1	11286	11289	1.3507
chr1	11289	11308	0.675348
chr1	11308	11317	1.01302
chr1	11317	11325	0.675348
chr1	11325	11328	1.01302
chr1	11328	11349	0.675348
chr1	11349	11350	0.337674
chr1	11350	11366	0.675348
chr1	11366	11372	0.337674
chr1	11372	11378	3.03907
chr1	11378	11385	3.37674
chr1	11385	11392	3.03907
chr1	11392	11403	2.70139
chr1	11403	11410	1.01302
chr1	11410	11420	1.3507
chr1	11420	11427	0.675348
chr1	11427	11436	0.337674
chr1	11436	11451	0.675348
chr1	11451	11502	0.0
chr1	11502	11509	0.337674
chr1	11509	11511	0.675348
chr1	11511	11517	1.01302
chr1	11517	11519	1.3507
chr1	11519	11528	1.68837
chr1	11528	11543	2.02604
chr1	11543	11551	1.68837
chr1	11551	11552	1.3507
chr1	11552	11559	1.01302
chr1	11559	11568	0.337674
chr1	11568	11573	0.0
chr1	11573	11590	0.337674
chr1	11590	11603	0.0
chr1	11603	11607	0.337674
chr1	11607	11630	0.675348
chr1	11630	11642	1.01302
chr1	11642	11644	2.02604
chr1	11644	11647	1.68837
chr1	11647	11649	1.3507
chr1	11649	11651	1.68837
chr1	11651	11652	2.02604
chr1	11652	11654	2.36372
chr1	11654	11656	3.03907
chr1	11656	11670	3.37674
chr1	11670	11683	3.03907
chr1	11683	11684	2.02604
chr1	11684	11689	2.36372
chr1	11689	11692	2.02604
chr1	11692	11696	1.3507
chr1	11696	11697	0.675348
chr1	11697	11720	0.337674
chr1	11720	11725	0.675348
chr1	11725	11757	0.337674
chr1	11757	11760	0.675348
chr1	11760	11794	0.337674
chr1	11794	11799	0.675348
chr1	11799	11821	0.337674
chr1	11821	11824	0.675348
chr1	11824	11836	1.01302
chr1	11836	11839	0.675348
chr1	11839	11861	1.3507
chr1	11861	11866	1.01302
chr1	11866	11873	0.675348
chr1	11873	11875	1.01302
chr1	11875	11880	1.3507
chr1	11880	11891	0.675348
chr1	11891	11903	1.01302
chr1	11903	11904	1.3507
chr1	11904	11915	1.68837
chr1	11915	11917	1.3507
chr1	11917	11925	1.01302
chr1	11925	11930	1.3507
chr1	11930	11931	1.01302
chr1	11931	11944	1.3507
chr1	11944	11947	0.675348
chr1	11947	11949	1.01302
chr1	11949	11953	1.3507
chr1	11953	11958	1.68837
chr1	11958	11973	2.02604
chr1	11973	11975	1.68837
chr1	11975	11984	2.02604
chr1	11984	11985	2.36372
chr1	11985	11990	2.70139
chr1	11990	11994	3.03907
chr1	11994	11996	2.70139
chr1	11996	11999	2.36372
chr1	11999	12003	2.02604
chr1	12003	12007	2.70139
chr1	12007	12008	3.03907
chr1	12008	12018	2.70139
chr1	12018	12020	2.36372
chr1	12020	12022	2.02604
chr1	12022	12027	2.36372
chr1	12027	12029	1.68837
chr1	12029	12033	1.3507
chr1	12033	12044	1.68837
chr1	12044	12061	1.01302
chr1	12061	12067	0.675348
chr1	12067	12071	0.337674
chr1	12071	12101	1.01302
chr1	12101	12103	1.3507
chr1	12103	12106	1.01302
chr1	12106	12116	0.675348
chr1	12116	12125	0.337674
chr1	12125	12143	0.675348
chr1	12143	12148	0.337674
chr1	12148	12166	0.675348
chr1	12166	12180	0.337674
chr1	12180	12214	0.0
chr1	12214	12220	0.337674
chr1	12220	12227	0.675348
chr1	12227	12254	1.01302
chr1	12254	12256	0.675348
chr1	12256	12262	0.337674
chr1	12262	12293	0.0
chr1	12293	12316	0.337674
chr1	12316	12331	0.675348
chr1	12331	12332	1.01302
chr1	12332	12358	1.3507
chr1	12358	12364	1.01302
chr1	12364	12373	0.337674
chr1	12373	12376	0.675348
chr1	12376	12381	0.337674
chr1	12381	12386	0.675348
chr1	12386	12387	1.01302
chr1	12387	12397	1.68837
chr1	12397	12413	2.02604
chr1	12413	12414	2.70139
chr1	12414	12423	2.36372
chr1	12423	12428	2.02604
chr1	12428	12429	1.68837
chr1	12429	12439	1.01302
chr1	12439	12454	0.675348
chr1	12454	12455	0.337674
chr1	12455	12456	0.0
chr1	12456	12485	0.337674
chr1	12485	12497	1.01302
chr1	12497	12498	1.3507
chr1	12498	12505	1.01302
chr1	12505	12520	1.3507
chr1	12520	12527	1.68837
chr1	12527	12535	1.01302
chr1	12535	12562	0.675348
chr1	12562	12587	0.337674
chr1	12587	12608	0.0
chr1	12608	12610	0.675348
chr1	12610	12611	1.01302
chr1	12611	12618	1.3507
chr1	12618	12623	1.68837
chr1	12623	12629	2.36372
chr1	12629	12632	2.70139
chr1	12632	12636	3.37674
chr1	12636	12638	3.03907
chr1	12638	12640	3.37674
chr1	12640	12641	3.71441
chr1	12641	12642	4.05209
chr1	12642	12643	4.72743
chr1	12643	12647	5.06511
chr1	12647	12649	5.40278
chr1	12649	12651	4.72743
chr1	12651	12660	4.38976
chr1	12660	12661	4.05209
chr1	12661	12665	4.38976
chr1	12665	12671	3.71441
chr1	12671	12673	3.37674
chr1	12673	12679	2.70139
chr1	12679	12681	2.36372
chr1	12681	12682	2.02604
chr1	12682	12683	1.68837
chr1	12683	12688	0.675348
chr1	12688	12700	0.337674
chr1	12700	12726	0.0
chr1	12726	12742	0.337674
chr1	12742	12749	0.675348
chr1	12749	12766	1.01302
chr1	12766	12768	1.3507
chr1	12768	12783	1.01302
chr1	12783	12790	0.675348
chr1	12790	12806	0.337674
chr1	12806	12819	0.0
chr1	12819	12830	0.337674
chr1	12830	12843	0.675348
chr1	12843	12870	0.337674
chr1	12870	12891	0.0
chr1	12891	12895	0.337674
chr1	12895	12905	0.675348
chr1	12905	12910	1.01302
chr1	12910	12921	1.3507
chr1	12921	12931	1.68837
chr1	12931	12932	1.3507
chr1	12932	12947	1.01302
chr1	12947	12950	0.675348
chr1	12950	12957	0.337674
chr1	12957	12961	0.675348
chr1	12961	12965	0.337674
chr1	12965	12966	0.675348
chr1	12966	12973	1.01302
chr1	12973	12994	1.3507
chr1	12994	12996	1.68837
chr1	12996	12997	1.3507
chr1	12997	13006	1.01302
chr1	13006	13036	0.675348
chr1	13036	13047	0.337674
chr1	13047	13080	0.0
chr1	13080	13098	0.337674
chr1	13098	13099	1.01302
chr1	13099	13121	1.3507
chr1	13121	13136	1.01302
chr1	13136	13139	1.3507
chr1	13139	13140	0.675348
chr1	13140	13161	0.337674
chr1	13161	13178	0.675348
chr1	13178	13179	0.337674
chr1	13179	13188	0.675348
chr1	13188	13205	0.337674
chr1	13205	13220	0.675348
chr1	13220	13245	0.337674
chr1	13245	13251	0.0
chr1	13251	13286	0.337674
chr1	13286	13289	0.675348
chr1	13289	13292	1.01302
chr1	13292	13316	0.675348
chr1	13316	13322	0.337674
chr1	13322	13324	0.0
chr1	13324	13329	0.337674
chr1	13329	13345	0.675348
chr1	13345	13366	1.01302
chr1	13366	13371	0.675348
chr1	13371	13386	0.337674
chr1	13386	13389	0.0
chr1	13389	13404	0.337674
chr1	13404	13415	0.675348
chr1	13415	13425	0.337674
chr1	13425	13445	0.675348
chr1	13445	13449	0.337674
chr1	13449	13456	0.675348
chr1	13456	13467	1.01302
chr1	13467	13477	0.675348
chr1	13477	13489	1.01302
chr1	13489	13490	0.675348
chr1	13490	13497	1.01302
chr1	13497	13500	0.675348
chr1	13500	13518	1.3507
chr1	13518	13531	1.01302
chr1	13531	13540	0.675348
chr1	13540	13593	0.0
chr1	13593	13623	0.337674
chr1	13623	13629	0.675348
chr1	13629	13633	1.01302
chr1	13633	13643	0.675348
chr1	13643	13670	0.337674
chr1	13670	13673	0.0
chr1	13673	13687	0.337674
chr1	13687	13709	0.675348
chr1	13709	13713	1.01302
chr1	13713	13729	0.675348
chr1	13729	13730	0.337674
chr1	13730	13750	0.675348
chr1	13750	13771	0.337674
chr1	13771	13800	0.0
chr1	13800	13801	0.337674
chr1	13801	13813	0.675348
chr1	13813	13814	1.01302
chr1	13814	13816	1.3507
chr1	13816	13818	2.02604
chr1	13818	13830	2.36372
chr1	13830	13840	2.70139
chr1	13840	13843	2.36372
chr1	13843	13854	2.02604
chr1	13854	13855	2.36372
chr1	13855	13856	2.02604
chr1	13856	13858	1.01302
chr1	13858	13859	1.3507
chr1	13859	13865	0.675348
chr1	13865	13895	1.01302
chr1	13895	13899	0.675348
chr1	13899	13905	0.337674
chr1	13905	14191	0.0
chr1	14191	14232	0.675348
chr1	14232	14280	0.0
chr1	14280	14346	0.337674
chr1	14346	14359	0.675348
chr1	14359	14378	0.337674
chr1	14378	14385	0.675348
chr1	14385	14412	0.337674
chr1	14412	14419	0.675348
chr1	14419	14453	0.337674
chr1	14453	14647	0.0
chr1	14647	14676	0.337674
chr1	14676	14774	0.0
chr1	14774	14805	0.337674
chr1	14805	14925	0.0
chr1	14925	14967	0.337674
chr1	14967	15017	0.0
chr1	15017	15058	0.337674
chr1	15058	15108	0.0
chr1	15108	15142	0.337674
chr1	15142	15148	1.3507
chr1	15148	15149	1.68837
chr1	15149	15164	2.02604
chr1	15164	15174	2.36372
chr1	15174	15186	1.3507
chr1	15186	15188	1.01302
chr1	15188	15190	0.675348
chr1	15190	15194	0.0
chr1	15194	15199	0.337674
chr1	15199	15233	0.675348
chr1	15233	15236	0.337674
chr1	15236	15600	0.0
chr1	15600	15614	0.337674
chr1	15614	15641	0.675348
chr1	15641	15656	0.337674
chr1	15656	15798	0.0
chr1	15798	15828	0.337674
chr1	15828	15962	0.0
chr1	15962	16022	0.337674
chr1	16022	16088	0.0
chr1	16088	16093	0.337674
chr1	16093	16130	0.675348
chr1	16130	16134	0.337674
chr1	16134	16141	0.0
chr1	16141	16176	0.675348
chr1	16176	16177	0.0
chr1	16177	16181	0.337674
chr1	16181	16186	0.675348
chr1	16186	16219	1.01302
chr1	16219	16223	0.675348
chr1	16223	16228	0.337674
chr1	16228	16254	0.0
chr1	16254	16275	0.337674
chr1	16275	16291	0.675348
chr1	16291	16302	0.337674
chr1	16302	16308	0.675348
chr1	16308	16309	1.01302
chr1	16309	16318	0.675348
chr1	16318	16341	1.01302
chr1	16341	16348	0.675348
chr1	16348	16357	0.337674
chr1	16357	16386	0.0
chr1	16386	16401	0.337674
chr1	16401	16426	0.675348
chr1	16426	16439	0.337674
chr1	16439	16632	0.0
chr1	16632	16672	0.337674
chr1	16672	16694	0.0
chr1	16694	16735	0.675348
chr1	16735	16880	0.0
chr1	16880	16913	0.337674
chr1	16913	17008	0.0
chr1	17008	17048	0.337674
chr1	17048	17144	0.0
chr1	17144	17145	0.337674
chr1	17145	17175	0.675348
chr1	17175	17344	0.0
chr1	17344	17383	0.337674
chr1	17383	17672	0.0
chr1	17672	17691	0.337674
chr1	17691	17697	1.01302
chr1	17697	17706	1.3507
chr1	17706	17709	1.01302
chr1	17709	17714	1.3507
chr1	17714	17722	1.01302
chr1	17722	17726	0.675348
chr1	17726	17733	1.3507
chr1	17733	17750	1.01302
chr1	17750	17754	0.675348
chr1	17754	17766	0.337674
chr1	17766	17811	0.0
chr1	17811	17838	0.337674
chr1	17838	17853	0.675348
chr1	17853	17880	0.337674
chr1	17880	17887	0.0
chr1	17887	17892	0.337674
chr1	17892	17896	0.675348
chr1	17896	17923	1.68837
chr1	17923	17927	2.02604
chr1	17927	17928	2.70139
chr1	17928	17933	2.36372
chr1	17933	17937	2.02604
chr1	17937	17964	1.01302
chr1	17964	17967	0.675348
chr1	17967	18011	0.0
chr1	18011	18018	0.337674
chr1	18018	18028	0.675348
chr1	18028	18053	1.01302
chr1	18053	18059	0.675348
chr1	18059	18068	0.337674
chr1	18068	18070	0.0
chr1	18070	18111	0.675348
chr1	18111	18172	0.0
chr1	18172	18178	0.337674
chr1	18178	18182	0.675348
chr1	18182	18183	1.01302
chr1	18183	18187	1.3507
chr1	18187	18197	1.68837
chr1	18197	18213	2.02604
chr1	18213	18214	2.36372
chr1	18214	18219	2.02604
chr1	18219	18221	1.68837
chr1	18221	18223	2.02604
chr1	18223	18224	2.36372
chr1	18224	18226	2.02604
chr1	18226	18229	2.70139
chr1	18229	18237	2.36372
chr1	18237	18253	2.02604
chr1	18253	18260	1.68837
chr1	18260	18261	1.3507
chr1	18261	18264	1.01302
chr1	18264	18267	0.675348
chr1	18267	18292	0.0
chr1	18292	18310	0.337674
chr1	18310	18322	0.675348
chr1	18322	18351	0.337674
chr1	18351	18357	0.0
chr1	18357	18368	0.337674
chr1	18368	18382	0.675348
chr1	18382	18399	1.01302
chr1	18399	18409	0.675348
chr1	18409	18424	0.337674
chr1	18424	18445	0.0
chr1	18445	18484	0.337674
chr1	18484	18496	0.0
chr1	18496	18534	0.337674
chr1	18534	18581	0.0
chr1	18581	18586	0.337674
chr1	18586	18623	0.675348
chr1	18623	18625	0.337674
chr1	18625	18693	0.0
chr1	18693	18735	0.337674
chr1	18735	18747	0.0
chr1	18747	18748	0.337674
chr1	18748	18756	0.675348
chr1	18756	18771	1.01302
chr1	18771	18790	0.675348
chr1	18790	18795	0.337674
chr1	18795	18814	0.0
chr1	18814	18816	0.337674
chr1	18816	18843	0.675348
chr1	18843	18856	1.01302
chr1	18856	18880	0.675348
chr1	18880	18895	1.01302
chr1	18895	18921	0.675348
chr1	18921	18925	0.337674
chr1	18925	19061	0.0
chr1	19061	19084	0.337674
chr1	19084	19101	1.01302
chr1	19101	19103	1.3507
chr1	19103	19116	1.01302
chr1	19116	19143	0.337674
chr1	19143	19280	0.0
