# Supplementary material for: Structural modularity of the XIST ribonucleoprotein complex
Source: Nat Commun. 2020 Dec 2;11:6163. doi: 10.1038/s41467-020-20040-3 (PMC7710737; doi:10.1038/s41467-020-20040-3)
Supplement: Supplementary file 6 — Source Data [file 41467_2020_20040_MOESM6_ESM.zip › sourcedata/fig2efgi/K562_UPF1_2_neg_XIST_1_hsXIST.bedgraph]

chr1	0	114	0.0
chr1	114	152	0.241014
chr1	152	153	0.0
chr1	153	192	0.241014
chr1	192	198	0.0
chr1	198	200	0.241014
chr1	200	204	0.482029
chr1	204	220	0.964058
chr1	220	225	1.20507
chr1	225	228	0.964058
chr1	228	232	0.723043
chr1	232	234	0.482029
chr1	234	241	0.241014
chr1	241	257	0.723043
chr1	257	260	0.964058
chr1	260	267	0.723043
chr1	267	281	0.482029
chr1	281	294	0.241014
chr1	294	295	0.482029
chr1	295	311	0.241014
chr1	311	325	0.482029
chr1	325	333	0.723043
chr1	333	337	0.482029
chr1	337	360	0.241014
chr1	360	363	0.0
chr1	363	389	0.241014
chr1	389	391	0.482029
chr1	391	405	0.241014
chr1	405	406	0.482029
chr1	406	407	0.723043
chr1	407	408	0.964058
chr1	408	409	1.20507
chr1	409	411	1.44609
chr1	411	418	1.92812
chr1	418	432	1.6871
chr1	432	433	1.44609
chr1	433	441	1.20507
chr1	441	446	0.964058
chr1	446	448	0.723043
chr1	448	449	0.241014
chr1	449	456	0.0
chr1	456	495	0.241014
chr1	495	496	0.482029
chr1	496	497	0.723043
chr1	497	525	0.482029
chr1	525	527	0.241014
chr1	527	652	0.0
chr1	652	653	0.241014
chr1	653	693	0.723043
chr1	693	694	0.241014
chr1	694	696	0.0
chr1	696	724	0.241014
chr1	724	739	0.0
chr1	739	770	0.241014
chr1	770	788	0.0
chr1	788	796	0.241014
chr1	796	797	0.723043
chr1	797	824	0.964058
chr1	824	825	1.20507
chr1	825	828	1.92812
chr1	828	829	1.6871
chr1	829	832	1.44609
chr1	832	837	1.6871
chr1	837	856	1.20507
chr1	856	864	0.964058
chr1	864	865	1.44609
chr1	865	872	0.723043
chr1	872	904	0.482029
chr1	904	906	0.0
chr1	906	907	0.241014
chr1	907	941	0.482029
chr1	941	962	0.0
chr1	962	966	0.241014
chr1	966	972	0.482029
chr1	972	973	0.964058
chr1	973	974	1.20507
chr1	974	975	1.6871
chr1	975	976	1.92812
chr1	976	977	2.16913
chr1	977	981	2.41014
chr1	981	984	2.65116
chr1	984	993	3.13319
chr1	993	994	3.3742
chr1	994	1001	3.61522
chr1	1001	1003	4.09725
chr1	1003	1005	3.85623
chr1	1005	1008	3.61522
chr1	1008	1011	3.3742
chr1	1011	1013	2.89217
chr1	1013	1015	2.41014
chr1	1015	1016	2.16913
chr1	1016	1017	1.92812
chr1	1017	1018	1.6871
chr1	1018	1021	1.44609
chr1	1021	1022	1.20507
chr1	1022	1027	0.964058
chr1	1027	1034	1.20507
chr1	1034	1039	0.723043
chr1	1039	1041	0.241014
chr1	1041	1062	0.482029
chr1	1062	1064	0.723043
chr1	1064	1068	0.964058
chr1	1068	1069	0.723043
chr1	1069	1072	0.964058
chr1	1072	1081	1.20507
chr1	1081	1091	0.964058
chr1	1091	1093	0.723043
chr1	1093	1095	0.482029
chr1	1095	1099	1.20507
chr1	1099	1101	0.964058
chr1	1101	1102	1.20507
chr1	1102	1103	1.44609
chr1	1103	1115	1.6871
chr1	1115	1116	1.92812
chr1	1116	1121	1.6871
chr1	1121	1130	1.92812
chr1	1130	1131	2.16913
chr1	1131	1132	2.65116
chr1	1132	1133	2.89217
chr1	1133	1134	2.65116
chr1	1134	1141	3.13319
chr1	1141	1144	2.65116
chr1	1144	1151	2.41014
chr1	1151	1152	2.65116
chr1	1152	1154	3.3742
chr1	1154	1156	3.13319
chr1	1156	1161	2.89217
chr1	1161	1165	3.13319
chr1	1165	1167	3.3742
chr1	1167	1171	3.61522
chr1	1171	1172	3.13319
chr1	1172	1174	2.16913
chr1	1174	1188	2.65116
chr1	1188	1191	2.41014
chr1	1191	1193	1.6871
chr1	1193	1200	1.44609
chr1	1200	1201	1.20507
chr1	1201	1204	0.964058
chr1	1204	1205	1.20507
chr1	1205	1206	2.16913
chr1	1206	1209	1.92812
chr1	1209	1210	2.16913
chr1	1210	1215	1.92812
chr1	1215	1218	1.6871
chr1	1218	1219	1.92812
chr1	1219	1221	2.16913
chr1	1221	1223	2.41014
chr1	1223	1228	2.65116
chr1	1228	1231	2.89217
chr1	1231	1232	2.41014
chr1	1232	1237	2.65116
chr1	1237	1240	2.89217
chr1	1240	1243	3.13319
chr1	1243	1244	3.3742
chr1	1244	1247	2.65116
chr1	1247	1250	2.41014
chr1	1250	1257	2.16913
chr1	1257	1258	1.92812
chr1	1258	1260	1.20507
chr1	1260	1264	1.44609
chr1	1264	1267	1.6871
chr1	1267	1271	1.92812
chr1	1271	1277	2.16913
chr1	1277	1279	1.92812
chr1	1279	1281	1.6871
chr1	1281	1282	1.20507
chr1	1282	1283	1.6871
chr1	1283	1291	1.92812
chr1	1291	1298	1.6871
chr1	1298	1303	1.44609
chr1	1303	1307	1.20507
chr1	1307	1311	0.964058
chr1	1311	1321	0.723043
chr1	1321	1335	0.241014
chr1	1335	1343	0.723043
chr1	1343	1346	0.964058
chr1	1346	1347	1.20507
chr1	1347	1357	1.44609
chr1	1357	1363	1.6871
chr1	1363	1364	1.44609
chr1	1364	1365	1.20507
chr1	1365	1395	0.241014
chr1	1395	1438	0.0
chr1	1438	1451	0.241014
chr1	1451	1452	0.482029
chr1	1452	1460	0.964058
chr1	1460	1468	1.20507
chr1	1468	1472	1.44609
chr1	1472	1478	1.6871
chr1	1478	1487	1.44609
chr1	1487	1488	0.964058
chr1	1488	1490	1.20507
chr1	1490	1495	0.723043
chr1	1495	1509	0.964058
chr1	1509	1513	0.723043
chr1	1513	1517	0.482029
chr1	1517	1528	0.723043
chr1	1528	1532	0.482029
chr1	1532	1557	0.241014
chr1	1557	1577	0.0
chr1	1577	1586	0.241014
chr1	1586	1592	0.482029
chr1	1592	1593	0.723043
chr1	1593	1594	1.44609
chr1	1594	1605	1.6871
chr1	1605	1606	1.92812
chr1	1606	1609	2.16913
chr1	1609	1615	2.41014
chr1	1615	1625	2.16913
chr1	1625	1631	1.92812
chr1	1631	1632	1.6871
chr1	1632	1634	0.964058
chr1	1634	1637	0.723043
chr1	1637	1640	0.964058
chr1	1640	1642	1.20507
chr1	1642	1645	1.6871
chr1	1645	1646	1.44609
chr1	1646	1649	1.20507
chr1	1649	1675	0.964058
chr1	1675	1676	0.723043
chr1	1676	1680	0.964058
chr1	1680	1682	0.723043
chr1	1682	1706	0.241014
chr1	1706	1715	0.482029
chr1	1715	1719	0.241014
chr1	1719	1723	0.482029
chr1	1723	1726	0.723043
chr1	1726	1731	0.964058
chr1	1731	1747	1.20507
chr1	1747	1749	0.964058
chr1	1749	1759	1.20507
chr1	1759	1761	0.964058
chr1	1761	1764	0.723043
chr1	1764	1766	1.20507
chr1	1766	1767	0.964058
chr1	1767	1773	1.20507
chr1	1773	1775	1.6871
chr1	1775	1776	1.92812
chr1	1776	1788	2.16913
chr1	1788	1790	2.41014
chr1	1790	1804	2.16913
chr1	1804	1806	1.44609
chr1	1806	1811	1.20507
chr1	1811	1814	0.964058
chr1	1814	1817	0.482029
chr1	1817	1826	0.241014
chr1	1826	1830	0.0
chr1	1830	1834	0.241014
chr1	1834	1857	0.482029
chr1	1857	1868	0.723043
chr1	1868	1869	0.482029
chr1	1869	1870	0.964058
chr1	1870	1874	0.723043
chr1	1874	1881	0.964058
chr1	1881	1883	1.20507
chr1	1883	1897	1.44609
chr1	1897	1909	0.964058
chr1	1909	1910	1.20507
chr1	1910	1914	0.964058
chr1	1914	1922	0.723043
chr1	1922	1923	0.482029
chr1	1923	1939	0.241014
chr1	1939	1947	0.482029
chr1	1947	1975	0.723043
chr1	1975	1980	0.482029
chr1	1980	1987	0.241014
chr1	1987	2064	0.0
chr1	2064	2071	0.241014
chr1	2071	2073	0.482029
chr1	2073	2096	0.723043
chr1	2096	2100	0.964058
chr1	2100	2111	0.723043
chr1	2111	2124	0.482029
chr1	2124	2125	0.723043
chr1	2125	2135	1.20507
chr1	2135	2154	0.964058
chr1	2154	2161	0.723043
chr1	2161	2164	0.482029
chr1	2164	2165	0.241014
chr1	2165	2180	0.0
chr1	2180	2219	0.241014
chr1	2219	2274	0.0
chr1	2274	2275	0.241014
chr1	2275	2277	0.482029
chr1	2277	2278	0.964058
chr1	2278	2284	1.44609
chr1	2284	2298	1.6871
chr1	2298	2303	1.44609
chr1	2303	2304	2.16913
chr1	2304	2305	2.41014
chr1	2305	2311	2.65116
chr1	2311	2313	2.89217
chr1	2313	2318	2.65116
chr1	2318	2324	1.6871
chr1	2324	2325	1.44609
chr1	2325	2327	1.20507
chr1	2327	2330	1.44609
chr1	2330	2332	1.92812
chr1	2332	2341	1.6871
chr1	2341	2343	1.92812
chr1	2343	2344	1.44609
chr1	2344	2349	1.20507
chr1	2349	2354	1.44609
chr1	2354	2368	1.6871
chr1	2368	2370	1.44609
chr1	2370	2374	1.20507
chr1	2374	2382	1.44609
chr1	2382	2388	1.20507
chr1	2388	2392	0.964058
chr1	2392	2394	0.723043
chr1	2394	2397	0.482029
chr1	2397	2401	0.241014
chr1	2401	2408	0.482029
chr1	2408	2410	0.723043
chr1	2410	2417	0.482029
chr1	2417	2440	0.723043
chr1	2440	2442	0.964058
chr1	2442	2449	0.723043
chr1	2449	2457	0.482029
chr1	2457	2473	0.241014
chr1	2473	2481	0.482029
chr1	2481	2495	0.241014
chr1	2495	2612	0.0
chr1	2612	2618	0.241014
chr1	2618	2632	0.482029
chr1	2632	2652	0.723043
chr1	2652	2653	0.964058
chr1	2653	2659	0.723043
chr1	2659	2672	0.482029
chr1	2672	2681	0.241014
chr1	2681	2693	0.482029
chr1	2693	2718	0.241014
chr1	2718	2719	0.482029
chr1	2719	2722	0.723043
chr1	2722	2723	0.482029
chr1	2723	2755	0.723043
chr1	2755	2756	0.241014
chr1	2756	2808	0.0
chr1	2808	2849	0.241014
chr1	2849	2905	0.0
chr1	2905	2909	0.241014
chr1	2909	2918	0.482029
chr1	2918	2922	0.723043
chr1	2922	2936	0.964058
chr1	2936	2946	1.20507
chr1	2946	2949	0.964058
chr1	2949	2950	0.723043
chr1	2950	2963	0.482029
chr1	2963	2966	0.241014
chr1	2966	2975	0.0
chr1	2975	2976	0.241014
chr1	2976	3000	0.482029
chr1	3000	3004	0.723043
chr1	3004	3015	0.482029
chr1	3015	3016	0.723043
chr1	3016	3040	0.482029
chr1	3040	3043	0.241014
chr1	3043	3056	0.482029
chr1	3056	3067	0.241014
chr1	3067	3081	0.482029
chr1	3081	3082	0.723043
chr1	3082	3084	0.964058
chr1	3084	3101	0.723043
chr1	3101	3106	0.482029
chr1	3106	3119	0.241014
chr1	3119	3131	0.0
chr1	3131	3168	0.241014
chr1	3168	3179	0.0
chr1	3179	3180	0.241014
chr1	3180	3184	0.964058
chr1	3184	3190	1.20507
chr1	3190	3204	1.44609
chr1	3204	3216	1.6871
chr1	3216	3219	1.92812
chr1	3219	3220	2.41014
chr1	3220	3221	2.16913
chr1	3221	3225	1.44609
chr1	3225	3226	1.20507
chr1	3226	3231	1.44609
chr1	3231	3237	1.20507
chr1	3237	3241	1.44609
chr1	3241	3243	1.20507
chr1	3243	3260	0.964058
chr1	3260	3263	0.482029
chr1	3263	3267	0.723043
chr1	3267	3270	0.482029
chr1	3270	3276	0.723043
chr1	3276	3277	0.482029
chr1	3277	3302	0.723043
chr1	3302	3303	0.482029
chr1	3303	3304	0.723043
chr1	3304	3308	0.482029
chr1	3308	3309	0.723043
chr1	3309	3311	1.20507
chr1	3311	3315	0.964058
chr1	3315	3340	1.6871
chr1	3340	3348	1.44609
chr1	3348	3349	1.20507
chr1	3349	3350	0.723043
chr1	3350	3356	0.482029
chr1	3356	3358	0.0
chr1	3358	3366	0.241014
chr1	3366	3398	0.482029
chr1	3398	3404	0.241014
chr1	3404	3405	0.0
chr1	3405	3406	0.241014
chr1	3406	3428	0.482029
chr1	3428	3438	0.241014
chr1	3438	3444	0.482029
chr1	3444	3472	0.241014
chr1	3472	3490	0.0
chr1	3490	3530	0.241014
chr1	3530	3584	0.0
chr1	3584	3625	0.241014
chr1	3625	3635	0.0
chr1	3635	3654	0.482029
chr1	3654	3672	0.723043
chr1	3672	3674	0.241014
chr1	3674	3680	0.723043
chr1	3680	3683	0.482029
chr1	3683	3684	0.723043
chr1	3684	3702	0.964058
chr1	3702	3705	0.723043
chr1	3705	3710	0.964058
chr1	3710	3713	1.20507
chr1	3713	3714	1.44609
chr1	3714	3717	0.964058
chr1	3717	3723	1.20507
chr1	3723	3738	0.964058
chr1	3738	3745	1.20507
chr1	3745	3751	0.964058
chr1	3751	3753	0.723043
chr1	3753	3758	0.964058
chr1	3758	3776	0.723043
chr1	3776	3778	0.964058
chr1	3778	3789	0.723043
chr1	3789	3792	0.482029
chr1	3792	3816	0.241014
chr1	3816	3825	0.0
chr1	3825	3826	0.241014
chr1	3826	3850	0.482029
chr1	3850	3855	0.964058
chr1	3855	3856	1.20507
chr1	3856	3861	1.44609
chr1	3861	3862	1.6871
chr1	3862	3865	1.92812
chr1	3865	3866	1.6871
chr1	3866	3874	1.44609
chr1	3874	3878	1.6871
chr1	3878	3882	1.92812
chr1	3882	3889	1.6871
chr1	3889	3896	1.20507
chr1	3896	3899	0.964058
chr1	3899	3903	0.482029
chr1	3903	3914	0.723043
chr1	3914	3917	0.482029
chr1	3917	3924	0.723043
chr1	3924	3926	0.964058
chr1	3926	3933	1.20507
chr1	3933	3942	1.44609
chr1	3942	3947	1.20507
chr1	3947	3949	1.44609
chr1	3949	3958	1.20507
chr1	3958	3960	0.723043
chr1	3960	3965	0.482029
chr1	3965	3968	0.723043
chr1	3968	3976	0.482029
chr1	3976	3995	0.241014
chr1	3995	3998	0.482029
chr1	3998	4011	0.241014
chr1	4011	4035	0.482029
chr1	4035	4047	0.241014
chr1	4047	4146	0.0
chr1	4146	4157	0.241014
chr1	4157	4180	0.482029
chr1	4180	4187	0.723043
chr1	4187	4198	0.482029
chr1	4198	4220	0.241014
chr1	4220	4267	0.0
chr1	4267	4293	0.241014
chr1	4293	4298	0.0
chr1	4298	4316	0.241014
chr1	4316	4323	0.482029
chr1	4323	4339	0.723043
chr1	4339	4342	0.482029
chr1	4342	4357	0.723043
chr1	4357	4360	0.482029
chr1	4360	4368	0.241014
chr1	4368	4380	0.482029
chr1	4380	4381	1.20507
chr1	4381	4384	0.964058
chr1	4384	4409	1.20507
chr1	4409	4410	0.964058
chr1	4410	4411	1.20507
chr1	4411	4419	0.964058
chr1	4419	4444	0.723043
chr1	4444	4448	0.482029
chr1	4448	4461	0.0
chr1	4461	4471	0.241014
chr1	4471	4501	0.482029
chr1	4501	4502	0.241014
chr1	4502	4523	0.0
chr1	4523	4524	0.482029
chr1	4524	4528	0.723043
chr1	4528	4542	0.964058
chr1	4542	4543	1.20507
chr1	4543	4563	1.44609
chr1	4563	4564	0.964058
chr1	4564	4583	0.482029
chr1	4583	4584	0.241014
chr1	4584	4589	0.0
chr1	4589	4625	0.241014
chr1	4625	4629	0.482029
chr1	4629	4665	0.241014
chr1	4665	4666	0.0
chr1	4666	4681	0.482029
chr1	4681	4686	1.20507
chr1	4686	4687	1.44609
chr1	4687	4695	1.92812
chr1	4695	4701	2.16913
chr1	4701	4702	2.41014
chr1	4702	4704	2.65116
chr1	4704	4705	2.41014
chr1	4705	4720	2.16913
chr1	4720	4726	1.44609
chr1	4726	4733	0.723043
chr1	4733	4737	0.482029
chr1	4737	4741	0.241014
chr1	4741	4784	0.0
chr1	4784	4812	0.241014
chr1	4812	4825	0.482029
chr1	4825	4851	0.241014
chr1	4851	4876	0.0
chr1	4876	4881	0.241014
chr1	4881	4902	0.482029
chr1	4902	4922	0.241014
chr1	4922	4950	0.0
chr1	4950	4953	0.241014
chr1	4953	4957	0.482029
chr1	4957	4959	0.723043
chr1	4959	4972	0.964058
chr1	4972	4990	1.44609
chr1	4990	4993	1.20507
chr1	4993	4997	0.964058
chr1	4997	4999	0.723043
chr1	4999	5005	0.482029
chr1	5005	5018	0.0
chr1	5018	5059	0.241014
chr1	5059	5095	0.0
chr1	5095	5135	0.241014
chr1	5135	5137	0.0
chr1	5137	5154	0.241014
chr1	5154	5176	0.482029
chr1	5176	5193	0.241014
chr1	5193	5217	0.0
chr1	5217	5218	0.964058
chr1	5218	5221	1.44609
chr1	5221	5227	1.6871
chr1	5227	5256	2.16913
chr1	5256	5259	1.44609
chr1	5259	5261	0.964058
chr1	5261	5268	0.723043
chr1	5268	5271	0.241014
chr1	5271	5273	0.482029
chr1	5273	5277	0.723043
chr1	5277	5296	0.964058
chr1	5296	5311	0.723043
chr1	5311	5313	0.482029
chr1	5313	5317	0.241014
chr1	5317	5350	0.0
chr1	5350	5351	0.241014
chr1	5351	5354	0.482029
chr1	5354	5358	0.723043
chr1	5358	5360	0.964058
chr1	5360	5369	1.20507
chr1	5369	5382	1.6871
chr1	5382	5391	1.92812
chr1	5391	5392	1.44609
chr1	5392	5399	1.20507
chr1	5399	5400	0.964058
chr1	5400	5408	0.723043
chr1	5408	5420	0.482029
chr1	5420	5435	0.241014
chr1	5435	5440	0.0
chr1	5440	5450	0.482029
chr1	5450	5454	0.723043
chr1	5454	5459	0.964058
chr1	5459	5466	1.20507
chr1	5466	5467	1.44609
chr1	5467	5473	1.6871
chr1	5473	5479	2.16913
chr1	5479	5491	1.6871
chr1	5491	5495	1.44609
chr1	5495	5499	1.20507
chr1	5499	5500	1.44609
chr1	5500	5506	1.20507
chr1	5506	5508	0.964058
chr1	5508	5510	0.723043
chr1	5510	5512	0.482029
chr1	5512	5514	0.964058
chr1	5514	5531	0.723043
chr1	5531	5538	0.482029
chr1	5538	5553	0.241014
chr1	5553	5556	0.0
chr1	5556	5558	0.241014
chr1	5558	5595	0.482029
chr1	5595	5599	0.241014
chr1	5599	5600	0.482029
chr1	5600	5628	0.723043
chr1	5628	5629	0.964058
chr1	5629	5637	0.723043
chr1	5637	5638	0.964058
chr1	5638	5640	0.482029
chr1	5640	5645	0.964058
chr1	5645	5653	1.20507
chr1	5653	5668	1.44609
chr1	5668	5683	1.20507
chr1	5683	5685	1.44609
chr1	5685	5688	1.20507
chr1	5688	5691	1.44609
chr1	5691	5693	1.6871
chr1	5693	5695	1.44609
chr1	5695	5710	1.6871
chr1	5710	5716	1.44609
chr1	5716	5718	1.20507
chr1	5718	5722	1.44609
chr1	5722	5724	1.20507
chr1	5724	5732	1.44609
chr1	5732	5734	1.20507
chr1	5734	5735	1.44609
chr1	5735	5736	1.20507
chr1	5736	5737	1.44609
chr1	5737	5753	1.6871
chr1	5753	5755	1.20507
chr1	5755	5757	0.964058
chr1	5757	5759	0.723043
chr1	5759	5761	0.964058
chr1	5761	5775	1.20507
chr1	5775	5776	0.723043
chr1	5776	5785	0.482029
chr1	5785	5789	0.723043
chr1	5789	5796	0.964058
chr1	5796	5800	1.44609
chr1	5800	5823	0.964058
chr1	5823	5829	0.723043
chr1	5829	5837	0.241014
chr1	5837	5844	0.0
chr1	5844	5883	0.241014
chr1	5883	5885	0.0
chr1	5885	5909	0.241014
chr1	5909	5924	0.482029
chr1	5924	5949	0.241014
chr1	5949	5950	0.0
chr1	5950	5966	0.241014
chr1	5966	5989	0.482029
chr1	5989	6006	0.241014
chr1	6006	6007	0.0
chr1	6007	6029	0.241014
chr1	6029	6047	0.482029
chr1	6047	6070	0.241014
chr1	6070	6075	0.0
chr1	6075	6086	0.241014
chr1	6086	6087	0.723043
chr1	6087	6091	0.964058
chr1	6091	6105	1.20507
chr1	6105	6107	1.44609
chr1	6107	6110	1.20507
chr1	6110	6115	0.964058
chr1	6115	6125	0.723043
chr1	6125	6127	1.6871
chr1	6127	6131	1.44609
chr1	6131	6142	1.6871
chr1	6142	6145	2.16913
chr1	6145	6146	1.92812
chr1	6146	6150	2.16913
chr1	6150	6151	1.44609
chr1	6151	6158	1.20507
chr1	6158	6160	1.44609
chr1	6160	6162	1.6871
chr1	6162	6172	1.92812
chr1	6172	6176	1.44609
chr1	6176	6183	1.6871
chr1	6183	6199	1.20507
chr1	6199	6201	0.964058
chr1	6201	6203	1.20507
chr1	6203	6213	0.964058
chr1	6213	6216	0.723043
chr1	6216	6225	0.482029
chr1	6225	6232	0.241014
chr1	6232	6242	0.482029
chr1	6242	6245	0.241014
chr1	6245	6265	0.482029
chr1	6265	6269	0.723043
chr1	6269	6273	0.482029
chr1	6273	6282	0.241014
chr1	6282	6285	0.482029
chr1	6285	6306	0.723043
chr1	6306	6309	0.964058
chr1	6309	6313	1.20507
chr1	6313	6315	1.44609
chr1	6315	6323	1.6871
chr1	6323	6326	1.44609
chr1	6326	6330	1.20507
chr1	6330	6343	1.44609
chr1	6343	6345	0.964058
chr1	6345	6352	0.723043
chr1	6352	6354	0.241014
chr1	6354	6374	0.482029
chr1	6374	6384	1.20507
chr1	6384	6394	1.44609
chr1	6394	6396	1.20507
chr1	6396	6404	0.964058
chr1	6404	6406	1.20507
chr1	6406	6407	1.44609
chr1	6407	6414	1.6871
chr1	6414	6425	0.964058
chr1	6425	6434	0.723043
chr1	6434	6446	0.482029
chr1	6446	6448	0.241014
chr1	6448	6581	0.0
chr1	6581	6620	0.241014
chr1	6620	6658	0.0
chr1	6658	6661	0.241014
chr1	6661	6668	0.482029
chr1	6668	6675	0.723043
chr1	6675	6676	0.964058
chr1	6676	6687	1.20507
chr1	6687	6690	0.964058
chr1	6690	6697	0.723043
chr1	6697	6700	0.482029
chr1	6700	6716	0.241014
chr1	6716	6768	0.0
chr1	6768	6788	0.241014
chr1	6788	6801	0.482029
chr1	6801	6828	0.241014
chr1	6828	6883	0.0
chr1	6883	6917	0.241014
chr1	6917	6939	0.0
chr1	6939	6943	0.241014
chr1	6943	6948	0.482029
chr1	6948	6959	0.723043
chr1	6959	6965	0.964058
chr1	6965	6974	1.20507
chr1	6974	6979	0.964058
chr1	6979	6982	1.20507
chr1	6982	6983	1.44609
chr1	6983	6988	1.20507
chr1	6988	6991	0.964058
chr1	6991	6993	0.723043
chr1	6993	6996	0.482029
chr1	6996	7015	0.723043
chr1	7015	7023	0.482029
chr1	7023	7037	0.241014
chr1	7037	7109	0.0
chr1	7109	7125	0.241014
chr1	7125	7128	0.482029
chr1	7128	7159	0.241014
chr1	7159	7165	0.482029
chr1	7165	7167	0.241014
chr1	7167	7198	0.482029
chr1	7198	7202	0.241014
chr1	7202	7252	0.0
chr1	7252	7257	0.241014
chr1	7257	7259	0.482029
chr1	7259	7267	0.723043
chr1	7267	7268	0.964058
chr1	7268	7272	1.20507
chr1	7272	7279	1.44609
chr1	7279	7284	1.6871
chr1	7284	7301	1.44609
chr1	7301	7302	0.964058
chr1	7302	7338	0.723043
chr1	7338	7355	0.482029
chr1	7355	7378	0.241014
chr1	7378	7411	0.0
chr1	7411	7449	0.241014
chr1	7449	7452	0.482029
chr1	7452	7487	0.241014
chr1	7487	7531	0.0
chr1	7531	7542	0.241014
chr1	7542	7543	0.482029
chr1	7543	7550	0.723043
chr1	7550	7557	0.964058
chr1	7557	7560	1.20507
chr1	7560	7567	1.44609
chr1	7567	7570	1.6871
chr1	7570	7583	1.44609
chr1	7583	7584	0.964058
chr1	7584	7591	1.20507
chr1	7591	7598	0.964058
chr1	7598	7600	0.723043
chr1	7600	7604	0.482029
chr1	7604	7605	0.241014
chr1	7605	7606	0.482029
chr1	7606	7610	0.723043
chr1	7610	7643	0.482029
chr1	7643	7645	0.241014
chr1	7645	7658	0.0
chr1	7658	7677	0.241014
chr1	7677	7698	0.482029
chr1	7698	7701	0.241014
chr1	7701	7717	0.482029
chr1	7717	7735	0.241014
chr1	7735	7742	0.482029
chr1	7742	7765	0.241014
chr1	7765	7768	0.723043
chr1	7768	7775	0.964058
chr1	7775	7786	0.723043
chr1	7786	7806	0.482029
chr1	7806	7808	0.241014
chr1	7808	7809	0.482029
chr1	7809	7833	0.241014
chr1	7833	7834	0.482029
chr1	7834	7840	0.723043
chr1	7840	7841	0.964058
chr1	7841	7848	1.44609
chr1	7848	7870	1.20507
chr1	7870	7873	0.964058
chr1	7873	7874	0.723043
chr1	7874	7877	0.482029
chr1	7877	7879	0.723043
chr1	7879	7882	0.482029
chr1	7882	7899	0.241014
chr1	7899	7918	0.482029
chr1	7918	7932	0.241014
chr1	7932	7935	0.0
chr1	7935	7956	0.241014
chr1	7956	8058	0.0
chr1	8058	8069	0.241014
chr1	8069	8095	0.482029
chr1	8095	8099	0.723043
chr1	8099	8110	0.482029
chr1	8110	8126	0.241014
chr1	8126	8130	0.482029
chr1	8130	8135	0.723043
chr1	8135	8139	0.482029
chr1	8139	8145	0.723043
chr1	8145	8166	0.964058
chr1	8166	8167	0.723043
chr1	8167	8170	0.482029
chr1	8170	8171	0.241014
chr1	8171	8185	0.482029
chr1	8185	8197	0.241014
chr1	8197	8205	0.482029
chr1	8205	8206	0.723043
chr1	8206	8211	0.482029
chr1	8211	8238	0.723043
chr1	8238	8242	0.482029
chr1	8242	8245	0.241014
chr1	8245	8256	0.0
chr1	8256	8264	0.482029
chr1	8264	8278	0.723043
chr1	8278	8293	0.964058
chr1	8293	8296	1.20507
chr1	8296	8300	0.723043
chr1	8300	8319	0.482029
chr1	8319	8328	0.241014
chr1	8328	8343	0.0
chr1	8343	8361	0.241014
chr1	8361	8367	0.482029
chr1	8367	8372	0.241014
chr1	8372	8381	0.482029
chr1	8381	8389	0.723043
chr1	8389	8397	0.482029
chr1	8397	8410	0.723043
chr1	8410	8421	0.482029
chr1	8421	8427	0.241014
chr1	8427	8428	0.482029
chr1	8428	8437	0.723043
chr1	8437	8438	0.964058
chr1	8438	8446	0.723043
chr1	8446	8447	0.964058
chr1	8447	8460	1.20507
chr1	8460	8467	0.964058
chr1	8467	8475	0.723043
chr1	8475	8479	0.482029
chr1	8479	8487	0.241014
chr1	8487	8530	0.0
chr1	8530	8541	0.241014
chr1	8541	8543	0.482029
chr1	8543	8549	0.723043
chr1	8549	8554	0.964058
chr1	8554	8581	1.20507
chr1	8581	8583	0.964058
chr1	8583	8584	1.20507
chr1	8584	8589	0.964058
chr1	8589	8610	0.723043
chr1	8610	8616	0.482029
chr1	8616	8617	0.723043
chr1	8617	8624	0.964058
chr1	8624	8628	0.723043
chr1	8628	8629	0.964058
chr1	8629	8640	0.723043
chr1	8640	8654	0.482029
chr1	8654	8656	0.964058
chr1	8656	8686	0.723043
chr1	8686	8693	0.964058
chr1	8693	8709	0.482029
chr1	8709	8726	0.241014
chr1	8726	8782	0.0
chr1	8782	8818	0.241014
chr1	8818	8836	0.0
chr1	8836	8837	0.723043
chr1	8837	8838	0.964058
chr1	8838	8841	1.20507
chr1	8841	8842	1.44609
chr1	8842	8845	1.6871
chr1	8845	8858	1.92812
chr1	8858	8864	2.16913
chr1	8864	8875	2.41014
chr1	8875	8877	2.16913
chr1	8877	8878	1.44609
chr1	8878	8879	1.20507
chr1	8879	8880	1.6871
chr1	8880	8881	1.20507
chr1	8881	8883	1.44609
chr1	8883	8890	1.20507
chr1	8890	8904	0.964058
chr1	8904	8905	0.723043
chr1	8905	8915	0.482029
chr1	8915	8920	0.241014
chr1	8920	8974	0.0
chr1	8974	8999	0.241014
chr1	8999	9009	0.482029
chr1	9009	9015	0.723043
chr1	9015	9032	0.482029
chr1	9032	9039	0.723043
chr1	9039	9049	0.482029
chr1	9049	9051	0.241014
chr1	9051	9064	0.482029
chr1	9064	9065	0.723043
chr1	9065	9069	0.964058
chr1	9069	9077	0.723043
chr1	9077	9104	0.482029
chr1	9104	9106	0.241014
chr1	9106	9174	0.0
chr1	9174	9183	0.241014
chr1	9183	9189	0.482029
chr1	9189	9192	0.723043
chr1	9192	9214	0.964058
chr1	9214	9224	0.723043
chr1	9224	9227	0.482029
chr1	9227	9228	0.241014
chr1	9228	9254	0.0
chr1	9254	9258	0.241014
chr1	9258	9261	0.482029
chr1	9261	9266	0.723043
chr1	9266	9267	0.964058
chr1	9267	9268	1.20507
chr1	9268	9272	1.44609
chr1	9272	9274	1.6871
chr1	9274	9282	1.92812
chr1	9282	9283	2.16913
chr1	9283	9287	2.41014
chr1	9287	9290	2.65116
chr1	9290	9292	2.41014
chr1	9292	9293	2.16913
chr1	9293	9297	1.92812
chr1	9297	9300	1.6871
chr1	9300	9304	1.44609
chr1	9304	9308	1.6871
chr1	9308	9312	1.20507
chr1	9312	9318	0.964058
chr1	9318	9323	1.44609
chr1	9323	9324	1.20507
chr1	9324	9326	0.964058
chr1	9326	9334	0.723043
chr1	9334	9338	0.964058
chr1	9338	9345	0.723043
chr1	9345	9348	0.241014
chr1	9348	9350	0.482029
chr1	9350	9374	0.723043
chr1	9374	9383	0.482029
chr1	9383	9390	0.241014
chr1	9390	9406	0.0
chr1	9406	9412	0.241014
chr1	9412	9417	0.482029
chr1	9417	9446	0.723043
chr1	9446	9447	0.482029
chr1	9447	9452	0.964058
chr1	9452	9458	0.723043
chr1	9458	9474	0.482029
chr1	9474	9475	0.241014
chr1	9475	9499	0.0
chr1	9499	9506	0.241014
chr1	9506	9516	0.482029
chr1	9516	9517	0.723043
chr1	9517	9524	0.964058
chr1	9524	9533	1.44609
chr1	9533	9535	1.6871
chr1	9535	9537	1.44609
chr1	9537	9549	1.20507
chr1	9549	9555	0.964058
chr1	9555	9564	0.723043
chr1	9564	9574	0.241014
chr1	9574	9588	0.0
chr1	9588	9598	0.482029
chr1	9598	9599	0.723043
chr1	9599	9629	0.964058
chr1	9629	9637	0.482029
chr1	9637	9638	0.241014
chr1	9638	9677	0.0
chr1	9677	9694	0.241014
chr1	9694	9700	0.482029
chr1	9700	9710	0.723043
chr1	9710	9718	0.964058
chr1	9718	9725	0.723043
chr1	9725	9727	0.964058
chr1	9727	9731	0.723043
chr1	9731	9748	0.482029
chr1	9748	9750	0.723043
chr1	9750	9751	0.964058
chr1	9751	9761	0.723043
chr1	9761	9766	0.964058
chr1	9766	9781	0.723043
chr1	9781	9801	0.482029
chr1	9801	9813	0.241014
chr1	9813	9820	0.0
chr1	9820	9832	0.241014
chr1	9832	9860	0.482029
chr1	9860	9872	0.241014
chr1	9872	9880	0.0
chr1	9880	9905	0.241014
chr1	9905	9915	0.482029
chr1	9915	9921	0.723043
chr1	9921	9923	0.482029
chr1	9923	9925	0.723043
chr1	9925	9929	0.964058
chr1	9929	9930	1.20507
chr1	9930	9944	1.44609
chr1	9944	9946	1.6871
chr1	9946	9956	1.44609
chr1	9956	9957	1.20507
chr1	9957	9963	0.964058
chr1	9963	9964	0.723043
chr1	9964	9967	0.482029
chr1	9967	9970	0.723043
chr1	9970	9974	0.482029
chr1	9974	9977	0.723043
chr1	9977	9982	0.964058
chr1	9982	9995	0.723043
chr1	9995	10006	0.964058
chr1	10006	10014	0.723043
chr1	10014	10017	0.482029
chr1	10017	10036	0.241014
chr1	10036	10039	0.0
chr1	10039	10062	0.241014
chr1	10062	10079	0.482029
chr1	10079	10088	0.241014
chr1	10088	10103	0.482029
chr1	10103	10120	0.241014
chr1	10120	10121	0.482029
chr1	10121	10124	0.723043
chr1	10124	10137	0.482029
chr1	10137	10156	0.723043
chr1	10156	10158	0.964058
chr1	10158	10159	0.482029
chr1	10159	10174	0.723043
chr1	10174	10177	0.964058
chr1	10177	10197	0.723043
chr1	10197	10199	0.482029
chr1	10199	10204	0.723043
chr1	10204	10240	0.482029
chr1	10240	10241	0.241014
chr1	10241	10260	0.0
chr1	10260	10279	0.241014
chr1	10279	10281	0.482029
chr1	10281	10282	0.723043
chr1	10282	10294	0.964058
chr1	10294	10298	1.20507
chr1	10298	10306	0.964058
chr1	10306	10309	1.20507
chr1	10309	10316	1.6871
chr1	10316	10319	1.44609
chr1	10319	10322	1.20507
chr1	10322	10330	0.964058
chr1	10330	10331	0.723043
chr1	10331	10335	0.482029
chr1	10335	10349	0.241014
chr1	10349	10450	0.0
chr1	10450	10489	0.241014
chr1	10489	10519	0.0
chr1	10519	10520	0.241014
chr1	10520	10529	0.723043
chr1	10529	10560	0.964058
chr1	10560	10561	0.723043
chr1	10561	10565	0.241014
chr1	10565	10582	0.0
chr1	10582	10583	0.964058
chr1	10583	10584	1.20507
chr1	10584	10590	1.44609
chr1	10590	10594	1.6871
chr1	10594	10600	1.92812
chr1	10600	10614	2.41014
chr1	10614	10618	2.16913
chr1	10618	10620	1.92812
chr1	10620	10621	1.6871
chr1	10621	10624	1.44609
chr1	10624	10631	0.964058
chr1	10631	10635	0.723043
chr1	10635	10660	0.482029
chr1	10660	10673	0.964058
chr1	10673	10675	1.20507
chr1	10675	10681	0.964058
chr1	10681	10688	0.723043
chr1	10688	10690	0.241014
chr1	10690	10692	0.482029
chr1	10692	10693	0.723043
chr1	10693	10697	0.482029
chr1	10697	10702	0.723043
chr1	10702	10718	0.964058
chr1	10718	10731	1.20507
chr1	10731	10733	0.964058
chr1	10733	10736	0.723043
chr1	10736	10739	0.482029
chr1	10739	10741	0.241014
chr1	10741	10749	0.482029
chr1	10749	10755	0.723043
chr1	10755	10763	0.964058
chr1	10763	10774	1.20507
chr1	10774	10782	0.964058
chr1	10782	10789	1.20507
chr1	10789	10796	0.964058
chr1	10796	10797	0.723043
chr1	10797	10804	0.482029
chr1	10804	10813	0.241014
chr1	10813	10814	0.482029
chr1	10814	10848	0.241014
chr1	10848	10849	0.482029
chr1	10849	10850	1.6871
chr1	10850	10851	1.92812
chr1	10851	10853	2.16913
chr1	10853	10859	1.92812
chr1	10859	10876	2.16913
chr1	10876	10882	1.6871
chr1	10882	10887	0.964058
chr1	10887	10889	0.723043
chr1	10889	10900	0.241014
chr1	10900	10915	0.0
chr1	10915	10920	0.241014
chr1	10920	10943	0.482029
chr1	10943	10960	0.241014
chr1	10960	11002	0.0
chr1	11002	11039	0.241014
chr1	11039	11050	0.0
chr1	11050	11069	0.241014
chr1	11069	11071	0.482029
chr1	11071	11076	0.723043
chr1	11076	11084	0.964058
chr1	11084	11090	1.20507
chr1	11090	11108	0.964058
chr1	11108	11109	0.723043
chr1	11109	11110	0.964058
chr1	11110	11112	1.20507
chr1	11112	11114	0.964058
chr1	11114	11116	1.20507
chr1	11116	11119	0.964058
chr1	11119	11121	0.723043
chr1	11121	11141	0.964058
chr1	11141	11148	0.723043
chr1	11148	11150	0.964058
chr1	11150	11155	0.723043
chr1	11155	11159	0.482029
chr1	11159	11162	0.241014
chr1	11162	11163	0.482029
chr1	11163	11173	0.723043
chr1	11173	11174	0.964058
chr1	11174	11187	1.44609
chr1	11187	11199	1.20507
chr1	11199	11202	1.44609
chr1	11202	11204	1.20507
chr1	11204	11213	0.964058
chr1	11213	11226	0.723043
chr1	11226	11233	0.964058
chr1	11233	11240	0.482029
chr1	11240	11261	0.241014
chr1	11261	11264	0.0
chr1	11264	11265	0.241014
chr1	11265	11266	0.482029
chr1	11266	11267	0.723043
chr1	11267	11291	0.964058
chr1	11291	11295	0.723043
chr1	11295	11307	0.482029
chr1	11307	11320	0.0
chr1	11320	11360	0.241014
chr1	11360	11372	0.0
chr1	11372	11385	0.241014
chr1	11385	11395	0.0
chr1	11395	11416	0.241014
chr1	11416	11424	0.0
chr1	11424	11463	0.241014
chr1	11463	11510	0.0
chr1	11510	11537	0.241014
chr1	11537	11538	0.482029
chr1	11538	11551	0.723043
chr1	11551	11578	0.482029
chr1	11578	11658	0.0
chr1	11658	11697	0.241014
chr1	11697	11818	0.0
chr1	11818	11857	0.241014
chr1	11857	11946	0.0
chr1	11946	11953	0.241014
chr1	11953	11960	0.723043
chr1	11960	11972	0.482029
chr1	11972	11973	0.723043
chr1	11973	11987	0.964058
chr1	11987	11998	0.482029
chr1	11998	12006	0.241014
chr1	12006	12007	0.482029
chr1	12007	12012	0.723043
chr1	12012	12015	0.482029
chr1	12015	12022	0.723043
chr1	12022	12043	0.964058
chr1	12043	12046	1.20507
chr1	12046	12050	0.964058
chr1	12050	12054	1.20507
chr1	12054	12056	0.964058
chr1	12056	12072	0.723043
chr1	12072	12073	0.482029
chr1	12073	12074	0.723043
chr1	12074	12076	0.964058
chr1	12076	12090	1.20507
chr1	12090	12099	0.964058
chr1	12099	12100	1.20507
chr1	12100	12114	0.964058
chr1	12114	12116	0.482029
chr1	12116	12129	0.241014
chr1	12129	12137	0.482029
chr1	12137	12140	0.964058
chr1	12140	12177	0.723043
chr1	12177	12188	0.241014
chr1	12188	12193	0.482029
chr1	12193	12204	0.241014
chr1	12204	12229	0.482029
chr1	12229	12244	0.241014
chr1	12244	12268	0.0
chr1	12268	12276	0.241014
chr1	12276	12287	0.723043
chr1	12287	12288	0.964058
chr1	12288	12291	0.723043
chr1	12291	12315	0.964058
chr1	12315	12316	0.723043
chr1	12316	12320	0.241014
chr1	12320	12331	0.0
chr1	12331	12369	0.241014
chr1	12369	12385	0.0
chr1	12385	12386	0.241014
chr1	12386	12395	0.482029
chr1	12395	12396	0.723043
chr1	12396	12401	0.964058
chr1	12401	12413	1.20507
chr1	12413	12418	1.44609
chr1	12418	12426	1.6871
chr1	12426	12427	1.44609
chr1	12427	12428	1.20507
chr1	12428	12435	1.44609
chr1	12435	12438	0.964058
chr1	12438	12441	0.723043
chr1	12441	12450	1.20507
chr1	12450	12452	1.44609
chr1	12452	12454	1.20507
chr1	12454	12469	0.964058
chr1	12469	12474	0.723043
chr1	12474	12480	0.482029
chr1	12480	12482	0.241014
chr1	12482	12493	0.482029
chr1	12493	12504	0.723043
chr1	12504	12505	0.964058
chr1	12505	12506	1.20507
chr1	12506	12513	1.44609
chr1	12513	12515	1.6871
chr1	12515	12525	1.92812
chr1	12525	12531	1.6871
chr1	12531	12535	1.44609
chr1	12535	12542	1.20507
chr1	12542	12543	1.6871
chr1	12543	12546	1.44609
chr1	12546	12553	0.964058
chr1	12553	12558	0.723043
chr1	12558	12581	0.964058
chr1	12581	12584	0.482029
chr1	12584	12594	0.723043
chr1	12594	12598	0.482029
chr1	12598	12612	0.241014
chr1	12612	12619	0.482029
chr1	12619	12622	0.723043
chr1	12622	12628	0.482029
chr1	12628	12635	0.723043
chr1	12635	12637	0.964058
chr1	12637	12638	1.20507
chr1	12638	12640	1.6871
chr1	12640	12641	1.92812
chr1	12641	12647	2.16913
chr1	12647	12651	2.41014
chr1	12651	12660	2.16913
chr1	12660	12665	1.92812
chr1	12665	12671	1.6871
chr1	12671	12675	2.16913
chr1	12675	12677	1.92812
chr1	12677	12681	1.44609
chr1	12681	12682	0.964058
chr1	12682	12683	0.723043
chr1	12683	12692	1.44609
chr1	12692	12698	1.92812
chr1	12698	12701	1.6871
chr1	12701	12706	1.92812
chr1	12706	12712	1.6871
chr1	12712	12716	1.92812
chr1	12716	12723	1.6871
chr1	12723	12727	0.964058
chr1	12727	12748	0.482029
chr1	12748	12750	0.723043
chr1	12750	12768	0.482029
chr1	12768	12788	0.241014
chr1	12788	12790	0.0
chr1	12790	12801	0.241014
chr1	12801	12802	0.723043
chr1	12802	12811	0.964058
chr1	12811	12819	1.20507
chr1	12819	12828	1.44609
chr1	12828	12838	1.20507
chr1	12838	12841	0.723043
chr1	12841	12844	0.482029
chr1	12844	12851	0.964058
chr1	12851	12884	0.723043
chr1	12884	12932	0.241014
chr1	12932	13000	0.0
chr1	13000	13019	0.241014
chr1	13019	13026	0.482029
chr1	13026	13040	0.723043
chr1	13040	13043	0.482029
chr1	13043	13057	0.723043
chr1	13057	13059	0.482029
chr1	13059	13084	0.241014
chr1	13084	13092	0.0
chr1	13092	13118	0.241014
chr1	13118	13132	0.482029
chr1	13132	13139	0.241014
chr1	13139	13159	0.482029
chr1	13159	13164	0.241014
chr1	13164	13173	0.0
chr1	13173	13209	0.241014
chr1	13209	13214	0.482029
chr1	13214	13220	0.241014
chr1	13220	13247	0.482029
chr1	13247	13249	0.723043
chr1	13249	13269	0.241014
chr1	13269	13273	0.482029
chr1	13273	13289	0.241014
chr1	13289	13317	0.0
chr1	13317	13339	0.241014
chr1	13339	13342	0.482029
chr1	13342	13357	0.723043
chr1	13357	13377	0.482029
chr1	13377	13379	0.241014
chr1	13379	13389	0.0
chr1	13389	13408	0.482029
chr1	13408	13424	0.723043
chr1	13424	13428	0.964058
chr1	13428	13430	0.723043
chr1	13430	13436	0.482029
chr1	13436	13446	0.964058
chr1	13446	13447	1.20507
chr1	13447	13465	0.964058
chr1	13465	13467	0.723043
chr1	13467	13475	0.964058
chr1	13475	13484	0.723043
chr1	13484	13487	0.964058
chr1	13487	13490	0.723043
chr1	13490	13491	0.964058
chr1	13491	13494	1.92812
chr1	13494	13495	2.16913
chr1	13495	13507	1.92812
chr1	13507	13508	1.6871
chr1	13508	13509	1.92812
chr1	13509	13511	2.16913
chr1	13511	13524	2.41014
chr1	13524	13531	2.16913
chr1	13531	13533	0.964058
chr1	13533	13534	0.723043
chr1	13534	13544	0.482029
chr1	13544	13596	0.0
chr1	13596	13597	0.241014
chr1	13597	13611	0.482029
chr1	13611	13613	0.723043
chr1	13613	13623	1.20507
chr1	13623	13627	1.44609
chr1	13627	13633	1.6871
chr1	13633	13637	1.44609
chr1	13637	13643	1.20507
chr1	13643	13644	0.723043
chr1	13644	13652	0.964058
chr1	13652	13654	0.723043
chr1	13654	13666	0.482029
chr1	13666	13679	0.241014
chr1	13679	13717	0.0
chr1	13717	13733	0.241014
chr1	13733	13751	0.482029
chr1	13751	13757	0.723043
chr1	13757	13768	0.482029
chr1	13768	13773	0.723043
chr1	13773	13775	0.482029
chr1	13775	13789	0.723043
chr1	13789	13791	0.964058
chr1	13791	13803	0.723043
chr1	13803	13805	0.482029
chr1	13805	13813	0.723043
chr1	13813	13814	0.964058
chr1	13814	13821	0.723043
chr1	13821	13825	0.482029
chr1	13825	13844	0.723043
chr1	13844	13852	0.482029
chr1	13852	13854	0.723043
chr1	13854	13866	0.482029
chr1	13866	13891	0.241014
chr1	13891	13914	0.0
chr1	13914	13938	0.241014
chr1	13938	13956	0.0
chr1	13956	13989	0.241014
chr1	13989	14030	0.0
chr1	14030	14057	0.241014
chr1	14057	14070	0.482029
chr1	14070	14072	0.241014
chr1	14072	14083	0.482029
chr1	14083	14086	0.723043
chr1	14086	14087	0.482029
chr1	14087	14089	0.723043
chr1	14089	14103	0.964058
chr1	14103	14111	1.20507
chr1	14111	14122	0.964058
chr1	14122	14124	1.20507
chr1	14124	14125	0.964058
chr1	14125	14128	0.723043
chr1	14128	14132	0.482029
chr1	14132	14144	0.723043
chr1	14144	14159	0.482029
chr1	14159	14162	0.723043
chr1	14162	14170	0.482029
chr1	14170	14172	0.723043
chr1	14172	14177	0.482029
chr1	14177	14200	0.723043
chr1	14200	14211	0.482029
chr1	14211	14213	0.241014
chr1	14213	14215	0.482029
chr1	14215	14217	0.723043
chr1	14217	14229	0.482029
chr1	14229	14234	0.241014
chr1	14234	14241	0.482029
chr1	14241	14253	0.723043
chr1	14253	14260	0.482029
chr1	14260	14271	0.241014
chr1	14271	14293	0.0
chr1	14293	14326	0.241014
chr1	14326	14332	0.0
chr1	14332	14339	0.241014
chr1	14339	14340	0.482029
chr1	14340	14372	0.723043
chr1	14372	14373	0.482029
chr1	14373	14381	0.241014
chr1	14381	14404	0.0
chr1	14404	14413	0.241014
chr1	14413	14417	0.482029
chr1	14417	14418	0.723043
chr1	14418	14442	0.964058
chr1	14442	14447	0.723043
chr1	14447	14457	0.482029
chr1	14457	14459	0.241014
chr1	14459	14510	0.0
chr1	14510	14547	0.241014
chr1	14547	14585	0.0
chr1	14585	14601	0.241014
chr1	14601	14626	0.482029
chr1	14626	14633	0.241014
chr1	14633	14646	0.0
chr1	14646	14648	0.241014
chr1	14648	14650	0.482029
chr1	14650	14669	0.723043
chr1	14669	14678	0.964058
chr1	14678	14680	0.723043
chr1	14680	14691	0.482029
chr1	14691	14710	0.241014
chr1	14710	14726	0.0
chr1	14726	14766	0.241014
chr1	14766	14780	0.0
chr1	14780	14782	0.241014
chr1	14782	14785	0.482029
chr1	14785	14786	0.723043
chr1	14786	14797	1.20507
chr1	14797	14798	1.44609
chr1	14798	14800	1.92812
chr1	14800	14812	2.16913
chr1	14812	14813	2.65116
chr1	14813	14815	2.89217
chr1	14815	14817	3.13319
chr1	14817	14818	2.89217
chr1	14818	14820	3.13319
chr1	14820	14822	2.89217
chr1	14822	14827	2.65116
chr1	14827	14828	2.16913
chr1	14828	14835	2.41014
chr1	14835	14836	2.16913
chr1	14836	14838	1.92812
chr1	14838	14839	1.6871
chr1	14839	14851	1.44609
chr1	14851	14853	0.723043
chr1	14853	14856	0.482029
chr1	14856	14867	0.241014
chr1	14867	14883	0.0
chr1	14883	14911	0.241014
chr1	14911	14968	0.0
chr1	14968	14973	0.241014
chr1	14973	14988	0.482029
chr1	14988	14990	0.723043
chr1	14990	15007	0.964058
chr1	15007	15013	0.723043
chr1	15013	15019	0.482029
chr1	15019	15023	0.723043
chr1	15023	15027	0.964058
chr1	15027	15029	0.723043
chr1	15029	15050	0.482029
chr1	15050	15058	0.723043
chr1	15058	15063	0.482029
chr1	15063	15090	0.241014
chr1	15090	15129	0.723043
chr1	15129	15130	0.482029
chr1	15130	15140	0.0
chr1	15140	15141	0.241014
chr1	15141	15144	0.723043
chr1	15144	15163	0.964058
chr1	15163	15168	1.20507
chr1	15168	15172	1.44609
chr1	15172	15174	1.6871
chr1	15174	15179	1.44609
chr1	15179	15182	1.20507
chr1	15182	15192	0.964058
chr1	15192	15193	1.20507
chr1	15193	15209	1.44609
chr1	15209	15211	1.20507
chr1	15211	15213	0.964058
chr1	15213	15227	0.723043
chr1	15227	15231	0.482029
chr1	15231	15234	0.241014
chr1	15234	15288	0.0
chr1	15288	15300	0.241014
chr1	15300	15308	0.482029
chr1	15308	15327	0.723043
chr1	15327	15329	0.482029
chr1	15329	15348	0.241014
chr1	15348	15358	0.0
chr1	15358	15364	0.241014
chr1	15364	15366	0.482029
chr1	15366	15377	0.723043
chr1	15377	15378	0.482029
chr1	15378	15384	0.723043
chr1	15384	15405	0.964058
chr1	15405	15419	0.482029
chr1	15419	15424	0.241014
chr1	15424	15560	0.0
chr1	15560	15588	0.241014
chr1	15588	15600	0.482029
chr1	15600	15627	0.241014
chr1	15627	15635	0.0
chr1	15635	15658	0.241014
chr1	15658	15669	0.482029
chr1	15669	15674	0.723043
chr1	15674	15682	0.482029
chr1	15682	15697	0.723043
chr1	15697	15708	0.482029
chr1	15708	15718	0.241014
chr1	15718	15812	0.0
chr1	15812	15821	0.241014
chr1	15821	15845	0.482029
chr1	15845	15862	0.241014
chr1	15862	15914	0.0
chr1	15914	15915	0.241014
chr1	15915	15918	0.723043
chr1	15918	15943	0.964058
chr1	15943	15945	1.20507
chr1	15945	15946	0.964058
chr1	15946	15959	0.482029
chr1	15959	15988	0.241014
chr1	15988	16004	0.482029
chr1	16004	16023	0.723043
chr1	16023	16028	0.482029
chr1	16028	16032	0.241014
chr1	16032	16041	0.0
chr1	16041	16057	0.241014
chr1	16057	16079	0.482029
chr1	16079	16097	0.241014
chr1	16097	16111	0.0
chr1	16111	16126	0.241014
chr1	16126	16134	0.482029
chr1	16134	16144	0.723043
chr1	16144	16150	0.964058
chr1	16150	16163	0.723043
chr1	16163	16166	0.482029
chr1	16166	16176	0.723043
chr1	16176	16187	0.482029
chr1	16187	16191	0.723043
chr1	16191	16195	0.964058
chr1	16195	16206	1.20507
chr1	16206	16212	0.964058
chr1	16212	16214	0.723043
chr1	16214	16227	0.964058
chr1	16227	16232	0.723043
chr1	16232	16234	0.482029
chr1	16234	16236	0.241014
chr1	16236	16254	0.482029
chr1	16254	16255	0.723043
chr1	16255	16256	0.964058
chr1	16256	16259	1.44609
chr1	16259	16264	1.6871
chr1	16264	16267	1.92812
chr1	16267	16272	2.41014
chr1	16272	16277	2.65116
chr1	16277	16283	2.41014
chr1	16283	16287	2.16913
chr1	16287	16291	1.92812
chr1	16291	16292	1.6871
chr1	16292	16294	1.92812
chr1	16294	16295	1.44609
chr1	16295	16299	1.20507
chr1	16299	16302	0.964058
chr1	16302	16304	0.723043
chr1	16304	16305	0.482029
chr1	16305	16309	0.723043
chr1	16309	16327	0.482029
chr1	16327	16329	0.723043
chr1	16329	16331	0.964058
chr1	16331	16344	0.723043
chr1	16344	16357	0.482029
chr1	16357	16367	0.723043
chr1	16367	16369	0.482029
chr1	16369	16410	0.241014
chr1	16410	16412	0.482029
chr1	16412	16415	0.723043
chr1	16415	16417	0.964058
chr1	16417	16420	1.20507
chr1	16420	16423	1.44609
chr1	16423	16432	1.92812
chr1	16432	16436	2.16913
chr1	16436	16449	1.92812
chr1	16449	16451	1.6871
chr1	16451	16454	1.44609
chr1	16454	16458	1.20507
chr1	16458	16459	0.964058
chr1	16459	16462	0.723043
chr1	16462	16463	0.482029
chr1	16463	16467	0.723043
chr1	16467	16470	0.482029
chr1	16470	16487	0.723043
chr1	16487	16502	0.964058
chr1	16502	16509	0.482029
chr1	16509	16518	0.241014
chr1	16518	16528	0.482029
chr1	16528	16546	0.241014
chr1	16546	16614	0.0
chr1	16614	16636	0.241014
chr1	16636	16654	0.482029
chr1	16654	16662	0.241014
chr1	16662	16663	0.964058
chr1	16663	16664	1.20507
chr1	16664	16670	1.6871
chr1	16670	16673	1.92812
chr1	16673	16676	2.41014
chr1	16676	16690	2.65116
chr1	16690	16693	2.41014
chr1	16693	16702	2.16913
chr1	16702	16705	1.44609
chr1	16705	16706	1.20507
chr1	16706	16709	0.964058
chr1	16709	16716	0.482029
chr1	16716	16734	0.241014
chr1	16734	16750	0.482029
chr1	16750	16763	0.241014
chr1	16763	16774	0.723043
chr1	16774	16785	0.482029
chr1	16785	16791	0.964058
chr1	16791	16792	1.20507
chr1	16792	16793	0.723043
chr1	16793	16794	0.964058
chr1	16794	16815	1.20507
chr1	16815	16819	1.44609
chr1	16819	16826	1.6871
chr1	16826	16830	1.20507
chr1	16830	16834	0.964058
chr1	16834	16839	0.482029
chr1	16839	16854	0.723043
chr1	16854	16880	0.482029
chr1	16880	16883	0.241014
chr1	16883	16912	0.0
chr1	16912	16950	0.241014
chr1	16950	16980	0.0
chr1	16980	16985	0.241014
chr1	16985	16990	0.482029
chr1	16990	17018	0.723043
chr1	17018	17026	0.482029
chr1	17026	17031	0.241014
chr1	17031	17034	0.0
chr1	17034	17051	0.241014
chr1	17051	17054	0.482029
chr1	17054	17064	0.723043
chr1	17064	17069	0.482029
chr1	17069	17071	0.723043
chr1	17071	17077	0.964058
chr1	17077	17095	0.723043
chr1	17095	17101	0.482029
chr1	17101	17103	0.723043
chr1	17103	17108	0.482029
chr1	17108	17124	0.241014
chr1	17124	17142	0.482029
chr1	17142	17144	0.241014
chr1	17144	17145	0.723043
chr1	17145	17147	0.964058
chr1	17147	17148	1.44609
chr1	17148	17149	1.6871
chr1	17149	17155	1.92812
chr1	17155	17167	1.6871
chr1	17167	17168	1.44609
chr1	17168	17172	1.6871
chr1	17172	17175	1.92812
chr1	17175	17180	1.44609
chr1	17180	17183	1.6871
chr1	17183	17186	1.20507
chr1	17186	17189	0.964058
chr1	17189	17190	1.44609
chr1	17190	17191	1.20507
chr1	17191	17194	1.44609
chr1	17194	17207	1.6871
chr1	17207	17212	1.44609
chr1	17212	17215	1.20507
chr1	17215	17216	0.964058
chr1	17216	17230	0.723043
chr1	17230	17233	0.241014
chr1	17233	17307	0.0
chr1	17307	17333	0.241014
chr1	17333	17334	0.0
chr1	17334	17349	0.241014
chr1	17349	17375	0.0
chr1	17375	17410	0.241014
chr1	17410	17433	0.0
chr1	17433	17434	0.241014
chr1	17434	17468	0.482029
chr1	17468	17474	0.723043
chr1	17474	17475	0.482029
chr1	17475	17483	0.241014
chr1	17483	17506	0.482029
chr1	17506	17508	0.241014
chr1	17508	17546	0.0
chr1	17546	17570	0.482029
chr1	17570	17577	0.241014
chr1	17577	17592	0.0
chr1	17592	17599	0.241014
chr1	17599	17628	0.482029
chr1	17628	17634	0.241014
chr1	17634	17715	0.0
chr1	17715	17726	0.241014
chr1	17726	17754	0.482029
chr1	17754	17766	0.241014
chr1	17766	17811	0.0
chr1	17811	17814	0.241014
chr1	17814	17834	0.482029
chr1	17834	17853	0.241014
chr1	17853	17880	0.0
chr1	17880	17888	0.241014
chr1	17888	17889	0.482029
chr1	17889	17916	0.723043
chr1	17916	17928	0.482029
chr1	17928	17929	0.241014
chr1	17929	17932	0.0
chr1	17932	17973	0.241014
chr1	17973	18030	0.0
chr1	18030	18066	0.241014
chr1	18066	18068	0.482029
chr1	18068	18069	0.723043
chr1	18069	18070	0.964058
chr1	18070	18099	0.723043
chr1	18099	18102	0.482029
chr1	18102	18105	0.723043
chr1	18105	18107	0.482029
chr1	18107	18128	0.241014
chr1	18128	18136	0.482029
chr1	18136	18141	0.964058
chr1	18141	18169	0.723043
chr1	18169	18176	0.482029
chr1	18176	18182	0.0
chr1	18182	18183	0.482029
chr1	18183	18221	0.964058
chr1	18221	18222	0.482029
chr1	18222	18224	0.964058
chr1	18224	18227	0.723043
chr1	18227	18239	0.964058
chr1	18239	18242	1.20507
chr1	18242	18251	1.44609
chr1	18251	18260	1.20507
chr1	18260	18261	0.964058
chr1	18261	18267	0.723043
chr1	18267	18269	0.482029
chr1	18269	18281	0.241014
chr1	18281	18282	0.482029
chr1	18282	18305	0.241014
chr1	18305	18310	0.482029
chr1	18310	18320	0.723043
chr1	18320	18339	0.482029
chr1	18339	18351	0.723043
chr1	18351	18377	0.482029
chr1	18377	18378	0.241014
chr1	18378	18379	0.482029
chr1	18379	18382	0.241014
chr1	18382	18417	0.482029
chr1	18417	18418	0.241014
chr1	18418	18443	0.0
chr1	18443	18444	0.241014
chr1	18444	18448	0.482029
chr1	18448	18463	0.723043
chr1	18463	18465	0.482029
chr1	18465	18484	0.964058
chr1	18484	18487	0.723043
chr1	18487	18505	0.482029
chr1	18505	18511	0.0
chr1	18511	18540	0.241014
chr1	18540	18679	0.0
chr1	18679	18684	0.241014
chr1	18684	18694	0.482029
chr1	18694	18706	0.723043
chr1	18706	18718	1.20507
chr1	18718	18725	0.964058
chr1	18725	18727	0.723043
chr1	18727	18737	0.482029
chr1	18737	18750	0.0
chr1	18750	18787	0.482029
chr1	18787	18788	0.964058
chr1	18788	18789	1.44609
chr1	18789	18790	1.6871
chr1	18790	18795	1.20507
chr1	18795	18805	1.44609
chr1	18805	18808	1.6871
chr1	18808	18812	1.92812
chr1	18812	18826	1.6871
chr1	18826	18828	1.92812
chr1	18828	18829	1.20507
chr1	18829	18835	0.964058
chr1	18835	18837	0.723043
chr1	18837	18845	0.964058
chr1	18845	18849	0.723043
chr1	18849	18862	0.482029
chr1	18862	18871	0.241014
chr1	18871	18884	0.0
chr1	18884	18924	0.241014
chr1	18924	18937	0.0
chr1	18937	18950	0.241014
chr1	18950	18952	0.482029
chr1	18952	18989	0.723043
chr1	18989	18993	0.482029
chr1	18993	19013	0.241014
chr1	19013	19020	0.0
chr1	19020	19023	0.241014
chr1	19023	19061	0.482029
chr1	19061	19063	0.241014
chr1	19063	19165	0.0
chr1	19165	19166	0.241014
chr1	19166	19205	0.482029
chr1	19205	19207	0.241014
chr1	19207	19220	0.0
chr1	19220	19260	0.241014
chr1	19260	19280	0.0
