# Supplementary material for: Structural modularity of the XIST ribonucleoprotein complex
Source: Nat Commun. 2020 Dec 2;11:6163. doi: 10.1038/s41467-020-20040-3 (PMC7710737; doi:10.1038/s41467-020-20040-3)
Supplement: Supplementary file 6 — Source Data [file 41467_2020_20040_MOESM6_ESM.zip › sourcedata/fig2efgi/K562_ABCF1_0_neg_XIST_1_hsXIST.bedgraph]

chr1	0	70	0.0
chr1	70	107	0.346359
chr1	107	114	0.0
chr1	114	153	0.692718
chr1	153	201	0.0
chr1	201	203	0.346359
chr1	203	215	0.692718
chr1	215	229	1.03908
chr1	229	239	0.692718
chr1	239	241	1.03908
chr1	241	252	0.692718
chr1	252	277	0.346359
chr1	277	305	0.0
chr1	305	308	0.346359
chr1	308	327	0.692718
chr1	327	344	1.03908
chr1	344	347	0.692718
chr1	347	353	0.346359
chr1	353	365	0.692718
chr1	365	392	0.346359
chr1	392	406	0.0
chr1	406	411	0.346359
chr1	411	425	0.692718
chr1	425	444	1.03908
chr1	444	450	0.692718
chr1	450	452	0.346359
chr1	452	454	0.692718
chr1	454	462	1.03908
chr1	462	491	0.692718
chr1	491	493	0.346359
chr1	493	495	0.0
chr1	495	496	0.346359
chr1	496	530	1.03908
chr1	530	534	1.38544
chr1	534	535	1.03908
chr1	535	566	0.346359
chr1	566	603	0.0
chr1	603	642	0.692718
chr1	642	653	0.0
chr1	653	692	0.346359
chr1	692	695	0.0
chr1	695	698	0.346359
chr1	698	734	0.692718
chr1	734	737	0.346359
chr1	737	781	0.0
chr1	781	785	0.346359
chr1	785	804	0.692718
chr1	804	820	1.03908
chr1	820	824	0.692718
chr1	824	843	0.346359
chr1	843	847	0.0
chr1	847	857	0.346359
chr1	857	877	0.692718
chr1	877	883	1.03908
chr1	883	886	1.38544
chr1	886	891	1.03908
chr1	891	896	1.38544
chr1	896	915	1.03908
chr1	915	919	0.692718
chr1	919	922	1.03908
chr1	922	929	0.692718
chr1	929	937	0.346359
chr1	937	942	0.692718
chr1	942	949	1.03908
chr1	949	951	1.38544
chr1	951	952	1.73179
chr1	952	953	2.07815
chr1	953	958	2.42451
chr1	958	969	2.07815
chr1	969	976	2.42451
chr1	976	981	2.07815
chr1	981	985	1.73179
chr1	985	988	2.07815
chr1	988	990	1.73179
chr1	990	991	1.03908
chr1	991	1007	0.692718
chr1	1007	1009	0.346359
chr1	1009	1013	0.692718
chr1	1013	1015	1.03908
chr1	1015	1022	1.38544
chr1	1022	1047	1.03908
chr1	1047	1048	1.38544
chr1	1048	1054	1.03908
chr1	1054	1056	0.692718
chr1	1056	1068	1.03908
chr1	1068	1080	1.38544
chr1	1080	1085	2.07815
chr1	1085	1091	1.73179
chr1	1091	1094	1.38544
chr1	1094	1099	1.03908
chr1	1099	1102	1.38544
chr1	1102	1103	1.73179
chr1	1103	1106	2.07815
chr1	1106	1108	1.73179
chr1	1108	1119	2.07815
chr1	1119	1134	1.73179
chr1	1134	1138	2.42451
chr1	1138	1141	2.07815
chr1	1141	1142	1.73179
chr1	1142	1147	1.38544
chr1	1147	1154	1.03908
chr1	1154	1157	1.38544
chr1	1157	1166	1.03908
chr1	1166	1172	1.38544
chr1	1172	1193	0.692718
chr1	1193	1205	0.346359
chr1	1205	1209	0.0
chr1	1209	1221	0.346359
chr1	1221	1226	0.692718
chr1	1226	1233	1.03908
chr1	1233	1247	1.38544
chr1	1247	1257	1.03908
chr1	1257	1260	1.38544
chr1	1260	1262	1.03908
chr1	1262	1272	0.692718
chr1	1272	1287	0.346359
chr1	1287	1295	0.692718
chr1	1295	1307	0.346359
chr1	1307	1310	0.692718
chr1	1310	1323	1.03908
chr1	1323	1326	1.38544
chr1	1326	1330	1.03908
chr1	1330	1335	1.38544
chr1	1335	1346	1.73179
chr1	1346	1361	1.38544
chr1	1361	1362	1.73179
chr1	1362	1365	1.38544
chr1	1365	1371	1.03908
chr1	1371	1378	0.692718
chr1	1378	1385	1.03908
chr1	1385	1400	0.692718
chr1	1400	1403	0.346359
chr1	1403	1416	0.692718
chr1	1416	1442	0.346359
chr1	1442	1446	0.0
chr1	1446	1451	0.346359
chr1	1451	1478	0.692718
chr1	1478	1485	1.03908
chr1	1485	1490	1.38544
chr1	1490	1516	1.03908
chr1	1516	1522	0.692718
chr1	1522	1524	0.346359
chr1	1524	1533	0.0
chr1	1533	1544	0.346359
chr1	1544	1571	0.692718
chr1	1571	1583	0.346359
chr1	1583	1587	0.0
chr1	1587	1588	0.346359
chr1	1588	1614	0.692718
chr1	1614	1625	1.03908
chr1	1625	1627	0.692718
chr1	1627	1628	0.346359
chr1	1628	1643	0.692718
chr1	1643	1652	1.03908
chr1	1652	1656	0.692718
chr1	1656	1665	1.38544
chr1	1665	1667	1.03908
chr1	1667	1677	1.38544
chr1	1677	1678	1.73179
chr1	1678	1680	2.07815
chr1	1680	1682	2.42451
chr1	1682	1695	2.07815
chr1	1695	1700	1.38544
chr1	1700	1706	1.73179
chr1	1706	1716	1.38544
chr1	1716	1717	1.03908
chr1	1717	1718	0.692718
chr1	1718	1732	0.346359
chr1	1732	1737	0.692718
chr1	1737	1759	0.346359
chr1	1759	1761	0.692718
chr1	1761	1766	1.03908
chr1	1766	1771	1.38544
chr1	1771	1798	1.03908
chr1	1798	1799	0.692718
chr1	1799	1805	0.346359
chr1	1805	1819	0.0
chr1	1819	1839	0.346359
chr1	1839	1847	0.692718
chr1	1847	1850	1.03908
chr1	1850	1858	1.38544
chr1	1858	1870	1.03908
chr1	1870	1874	2.07815
chr1	1874	1877	2.42451
chr1	1877	1878	2.07815
chr1	1878	1881	2.42451
chr1	1881	1885	2.77087
chr1	1885	1889	2.42451
chr1	1889	1907	2.07815
chr1	1907	1913	1.03908
chr1	1913	1917	0.692718
chr1	1917	1920	0.346359
chr1	1920	1936	0.0
chr1	1936	1974	0.346359
chr1	1974	2064	0.0
chr1	2064	2101	0.346359
chr1	2101	2102	0.692718
chr1	2102	2140	0.346359
chr1	2140	2152	0.0
chr1	2152	2158	0.346359
chr1	2158	2177	0.692718
chr1	2177	2180	1.03908
chr1	2180	2191	1.38544
chr1	2191	2195	1.03908
chr1	2195	2198	0.692718
chr1	2198	2216	1.03908
chr1	2216	2219	0.692718
chr1	2219	2225	0.346359
chr1	2225	2262	0.692718
chr1	2262	2276	0.346359
chr1	2276	2297	0.0
chr1	2297	2301	0.346359
chr1	2301	2304	0.692718
chr1	2304	2309	1.03908
chr1	2309	2330	1.38544
chr1	2330	2336	1.73179
chr1	2336	2340	1.38544
chr1	2340	2343	1.03908
chr1	2343	2347	0.692718
chr1	2347	2369	0.346359
chr1	2369	2396	0.0
chr1	2396	2411	0.346359
chr1	2411	2412	0.692718
chr1	2412	2421	1.03908
chr1	2421	2435	1.38544
chr1	2435	2450	1.03908
chr1	2450	2459	0.346359
chr1	2459	2468	0.0
chr1	2468	2469	0.346359
chr1	2469	2472	0.692718
chr1	2472	2473	1.38544
chr1	2473	2507	1.73179
chr1	2507	2511	1.03908
chr1	2511	2512	0.346359
chr1	2512	2513	0.0
chr1	2513	2515	1.03908
chr1	2515	2520	1.73179
chr1	2520	2552	2.07815
chr1	2552	2553	1.03908
chr1	2553	2559	0.346359
chr1	2559	2580	0.0
chr1	2580	2596	0.346359
chr1	2596	2599	0.692718
chr1	2599	2602	1.03908
chr1	2602	2619	1.38544
chr1	2619	2632	1.03908
chr1	2632	2635	1.38544
chr1	2635	2638	1.03908
chr1	2638	2641	0.692718
chr1	2641	2670	0.346359
chr1	2670	2671	0.692718
chr1	2671	2709	0.346359
chr1	2709	2721	0.0
chr1	2721	2745	0.346359
chr1	2745	2755	0.692718
chr1	2755	2760	1.03908
chr1	2760	2779	0.692718
chr1	2779	2782	1.03908
chr1	2782	2784	1.38544
chr1	2784	2794	1.03908
chr1	2794	2798	0.692718
chr1	2798	2815	1.03908
chr1	2815	2818	1.38544
chr1	2818	2821	1.03908
chr1	2821	2837	0.692718
chr1	2837	2842	0.346359
chr1	2842	2854	0.692718
chr1	2854	2881	0.346359
chr1	2881	2887	0.0
chr1	2887	2889	0.346359
chr1	2889	2896	0.692718
chr1	2896	2897	1.38544
chr1	2897	2919	1.73179
chr1	2919	2926	2.07815
chr1	2926	2927	1.73179
chr1	2927	2928	2.07815
chr1	2928	2932	1.73179
chr1	2932	2934	2.07815
chr1	2934	2936	1.38544
chr1	2936	2958	1.73179
chr1	2958	2965	1.38544
chr1	2965	2971	1.03908
chr1	2971	2974	0.692718
chr1	2974	2975	1.03908
chr1	2975	2987	0.692718
chr1	2987	2999	1.03908
chr1	2999	3006	1.38544
chr1	3006	3011	1.73179
chr1	3011	3014	1.38544
chr1	3014	3019	1.03908
chr1	3019	3025	1.73179
chr1	3025	3038	1.38544
chr1	3038	3044	1.03908
chr1	3044	3057	0.692718
chr1	3057	3058	1.03908
chr1	3058	3074	0.346359
chr1	3074	3083	0.692718
chr1	3083	3086	1.03908
chr1	3086	3096	1.38544
chr1	3096	3113	1.03908
chr1	3113	3120	0.692718
chr1	3120	3125	0.346359
chr1	3125	3166	0.0
chr1	3166	3180	0.346359
chr1	3180	3205	1.03908
chr1	3205	3214	0.692718
chr1	3214	3218	1.03908
chr1	3218	3219	1.38544
chr1	3219	3220	0.692718
chr1	3220	3221	1.38544
chr1	3221	3223	2.07815
chr1	3223	3233	2.42451
chr1	3233	3236	2.77087
chr1	3236	3241	3.11723
chr1	3241	3252	3.46359
chr1	3252	3253	3.80995
chr1	3253	3256	3.46359
chr1	3256	3257	3.11723
chr1	3257	3259	3.46359
chr1	3259	3260	2.77087
chr1	3260	3262	2.07815
chr1	3262	3272	1.73179
chr1	3272	3275	1.38544
chr1	3275	3279	1.03908
chr1	3279	3291	0.692718
chr1	3291	3295	0.346359
chr1	3295	3303	0.0
chr1	3303	3307	0.346359
chr1	3307	3310	0.692718
chr1	3310	3341	1.03908
chr1	3341	3345	0.692718
chr1	3345	3349	0.346359
chr1	3349	3406	0.0
chr1	3406	3416	0.346359
chr1	3416	3430	0.692718
chr1	3430	3445	1.03908
chr1	3445	3455	0.692718
chr1	3455	3469	0.346359
chr1	3469	3481	0.0
chr1	3481	3489	0.692718
chr1	3489	3515	1.03908
chr1	3515	3520	1.38544
chr1	3520	3528	0.692718
chr1	3528	3545	0.346359
chr1	3545	3584	0.692718
chr1	3584	3586	0.346359
chr1	3586	3593	0.692718
chr1	3593	3595	0.346359
chr1	3595	3609	0.692718
chr1	3609	3634	1.03908
chr1	3634	3648	0.692718
chr1	3648	3663	0.346359
chr1	3663	3674	0.0
chr1	3674	3675	0.346359
chr1	3675	3679	0.692718
chr1	3679	3682	1.03908
chr1	3682	3701	1.38544
chr1	3701	3707	1.73179
chr1	3707	3710	2.07815
chr1	3710	3713	2.42451
chr1	3713	3714	2.07815
chr1	3714	3717	1.73179
chr1	3717	3721	1.38544
chr1	3721	3740	1.03908
chr1	3740	3746	0.692718
chr1	3746	3749	0.346359
chr1	3749	3771	0.0
chr1	3771	3775	0.346359
chr1	3775	3786	0.692718
chr1	3786	3808	1.38544
chr1	3808	3810	1.73179
chr1	3810	3814	1.38544
chr1	3814	3825	1.03908
chr1	3825	3832	0.346359
chr1	3832	3847	0.692718
chr1	3847	3868	0.346359
chr1	3868	3876	0.0
chr1	3876	3879	0.346359
chr1	3879	3906	0.692718
chr1	3906	3914	1.03908
chr1	3914	3915	1.38544
chr1	3915	3916	1.03908
chr1	3916	3918	1.38544
chr1	3918	3919	1.03908
chr1	3919	3936	1.38544
chr1	3936	3943	1.73179
chr1	3943	3953	1.38544
chr1	3953	3957	1.03908
chr1	3957	3958	1.38544
chr1	3958	3973	1.03908
chr1	3973	3975	1.38544
chr1	3975	3982	1.03908
chr1	3982	3994	1.38544
chr1	3994	3996	1.03908
chr1	3996	4012	0.692718
chr1	4012	4021	0.346359
chr1	4021	4077	0.0
chr1	4077	4090	0.346359
chr1	4090	4115	0.692718
chr1	4115	4119	0.346359
chr1	4119	4128	0.692718
chr1	4128	4129	0.346359
chr1	4129	4140	0.692718
chr1	4140	4158	1.38544
chr1	4158	4168	1.03908
chr1	4168	4179	0.692718
chr1	4179	4187	0.0
chr1	4187	4203	0.346359
chr1	4203	4225	0.692718
chr1	4225	4241	0.346359
chr1	4241	4249	0.0
chr1	4249	4255	0.346359
chr1	4255	4258	0.692718
chr1	4258	4279	1.03908
chr1	4279	4288	1.38544
chr1	4288	4291	1.03908
chr1	4291	4295	1.38544
chr1	4295	4296	1.73179
chr1	4296	4297	1.38544
chr1	4297	4298	1.73179
chr1	4298	4318	2.07815
chr1	4318	4319	1.73179
chr1	4319	4330	2.07815
chr1	4330	4333	1.73179
chr1	4333	4334	1.38544
chr1	4334	4335	1.03908
chr1	4335	4345	0.346359
chr1	4345	4346	0.692718
chr1	4346	4358	1.03908
chr1	4358	4360	0.692718
chr1	4360	4367	1.38544
chr1	4367	4382	1.73179
chr1	4382	4383	2.07815
chr1	4383	4397	1.38544
chr1	4397	4401	0.692718
chr1	4401	4403	1.03908
chr1	4403	4406	1.38544
chr1	4406	4410	1.03908
chr1	4410	4420	1.38544
chr1	4420	4429	1.03908
chr1	4429	4440	1.73179
chr1	4440	4442	1.38544
chr1	4442	4449	1.03908
chr1	4449	4468	0.692718
chr1	4468	4484	0.0
chr1	4484	4501	0.346359
chr1	4501	4517	0.692718
chr1	4517	4522	1.03908
chr1	4522	4523	1.73179
chr1	4523	4524	1.38544
chr1	4524	4527	2.07815
chr1	4527	4530	2.42451
chr1	4530	4540	2.77087
chr1	4540	4555	2.42451
chr1	4555	4561	2.07815
chr1	4561	4563	1.38544
chr1	4563	4565	0.692718
chr1	4565	4566	1.03908
chr1	4566	4569	0.692718
chr1	4569	4589	0.346359
chr1	4589	4591	0.692718
chr1	4591	4604	1.03908
chr1	4604	4626	0.692718
chr1	4626	4627	1.38544
chr1	4627	4630	1.03908
chr1	4630	4664	0.692718
chr1	4664	4695	1.03908
chr1	4695	4698	1.38544
chr1	4698	4701	1.03908
chr1	4701	4703	1.38544
chr1	4703	4704	1.73179
chr1	4704	4734	1.03908
chr1	4734	4736	0.692718
chr1	4736	4740	1.03908
chr1	4740	4774	0.346359
chr1	4774	4801	0.0
chr1	4801	4809	0.346359
chr1	4809	4840	0.692718
chr1	4840	4848	0.346359
chr1	4848	4864	0.0
chr1	4864	4871	0.346359
chr1	4871	4877	0.692718
chr1	4877	4903	1.03908
chr1	4903	4909	0.692718
chr1	4909	4915	0.346359
chr1	4915	4929	0.0
chr1	4929	4943	0.346359
chr1	4943	4966	0.692718
chr1	4966	4980	0.346359
chr1	4980	5014	0.0
chr1	5014	5027	0.346359
chr1	5027	5034	0.692718
chr1	5034	5053	1.03908
chr1	5053	5066	0.692718
chr1	5066	5073	0.346359
chr1	5073	5098	0.0
chr1	5098	5113	0.346359
chr1	5113	5137	0.692718
chr1	5137	5139	0.346359
chr1	5139	5144	1.03908
chr1	5144	5152	1.38544
chr1	5152	5177	1.03908
chr1	5177	5183	0.346359
chr1	5183	5193	0.0
chr1	5193	5212	0.346359
chr1	5212	5214	0.692718
chr1	5214	5217	1.03908
chr1	5217	5218	1.38544
chr1	5218	5224	1.73179
chr1	5224	5225	2.07815
chr1	5225	5226	2.42451
chr1	5226	5227	3.11723
chr1	5227	5229	3.80995
chr1	5229	5230	4.15631
chr1	5230	5232	4.50267
chr1	5232	5243	4.15631
chr1	5243	5250	4.50267
chr1	5250	5253	4.15631
chr1	5253	5256	3.80995
chr1	5256	5257	3.46359
chr1	5257	5261	3.11723
chr1	5261	5264	2.77087
chr1	5264	5265	2.42451
chr1	5265	5266	1.73179
chr1	5266	5269	1.03908
chr1	5269	5282	0.692718
chr1	5282	5302	0.346359
chr1	5302	5306	0.692718
chr1	5306	5341	0.346359
chr1	5341	5343	0.0
chr1	5343	5360	0.346359
chr1	5360	5369	0.692718
chr1	5369	5373	1.03908
chr1	5373	5374	1.38544
chr1	5374	5378	1.73179
chr1	5378	5382	2.07815
chr1	5382	5385	1.73179
chr1	5385	5399	2.07815
chr1	5399	5408	1.73179
chr1	5408	5411	1.38544
chr1	5411	5413	1.03908
chr1	5413	5416	0.692718
chr1	5416	5424	0.346359
chr1	5424	5481	0.0
chr1	5481	5548	0.346359
chr1	5548	5557	0.692718
chr1	5557	5580	0.346359
chr1	5580	5582	0.692718
chr1	5582	5587	1.38544
chr1	5587	5607	1.03908
chr1	5607	5610	1.73179
chr1	5610	5613	2.07815
chr1	5613	5614	2.42451
chr1	5614	5619	2.77087
chr1	5619	5621	2.42451
chr1	5621	5630	1.73179
chr1	5630	5646	2.07815
chr1	5646	5649	1.38544
chr1	5649	5651	1.03908
chr1	5651	5652	1.38544
chr1	5652	5653	1.03908
chr1	5653	5669	0.692718
chr1	5669	5676	0.346359
chr1	5676	5690	0.692718
chr1	5690	5714	0.346359
chr1	5714	5753	0.0
chr1	5753	5792	0.346359
chr1	5792	5841	0.0
chr1	5841	5880	0.346359
chr1	5880	5917	0.0
chr1	5917	5945	0.346359
chr1	5945	5955	0.692718
chr1	5955	5965	0.346359
chr1	5965	5983	0.692718
chr1	5983	6001	0.346359
chr1	6001	6003	0.692718
chr1	6003	6004	1.03908
chr1	6004	6028	0.692718
chr1	6028	6042	1.03908
chr1	6042	6059	0.692718
chr1	6059	6065	1.03908
chr1	6065	6067	1.38544
chr1	6067	6076	1.03908
chr1	6076	6086	0.692718
chr1	6086	6098	1.03908
chr1	6098	6099	0.692718
chr1	6099	6102	0.346359
chr1	6102	6103	1.03908
chr1	6103	6105	1.38544
chr1	6105	6107	1.73179
chr1	6107	6125	2.07815
chr1	6125	6127	1.73179
chr1	6127	6128	2.42451
chr1	6128	6140	2.77087
chr1	6140	6141	2.07815
chr1	6141	6144	1.73179
chr1	6144	6146	1.38544
chr1	6146	6158	1.03908
chr1	6158	6165	1.38544
chr1	6165	6167	0.692718
chr1	6167	6175	0.346359
chr1	6175	6182	0.692718
chr1	6182	6185	1.03908
chr1	6185	6194	1.73179
chr1	6194	6213	1.38544
chr1	6213	6221	1.03908
chr1	6221	6223	0.692718
chr1	6223	6229	0.0
chr1	6229	6244	0.346359
chr1	6244	6268	0.692718
chr1	6268	6283	0.346359
chr1	6283	6288	0.0
chr1	6288	6304	0.346359
chr1	6304	6309	0.692718
chr1	6309	6315	1.03908
chr1	6315	6318	1.38544
chr1	6318	6325	1.73179
chr1	6325	6327	2.07815
chr1	6327	6331	1.73179
chr1	6331	6341	2.07815
chr1	6341	6342	2.42451
chr1	6342	6347	2.07815
chr1	6347	6354	1.73179
chr1	6354	6355	1.38544
chr1	6355	6356	1.73179
chr1	6356	6357	2.07815
chr1	6357	6359	1.73179
chr1	6359	6363	2.07815
chr1	6363	6371	1.73179
chr1	6371	6380	2.07815
chr1	6380	6394	1.73179
chr1	6394	6397	1.03908
chr1	6397	6406	0.692718
chr1	6406	6409	1.03908
chr1	6409	6410	0.692718
chr1	6410	6435	0.346359
chr1	6435	6443	0.692718
chr1	6443	6445	1.03908
chr1	6445	6472	0.692718
chr1	6472	6474	1.03908
chr1	6474	6482	0.692718
chr1	6482	6511	0.346359
chr1	6511	6527	0.0
chr1	6527	6528	0.346359
chr1	6528	6529	0.692718
chr1	6529	6537	1.03908
chr1	6537	6566	1.38544
chr1	6566	6567	1.03908
chr1	6567	6576	0.346359
chr1	6576	6595	0.0
chr1	6595	6601	0.346359
chr1	6601	6634	0.692718
chr1	6634	6635	0.346359
chr1	6635	6640	0.692718
chr1	6640	6661	0.346359
chr1	6661	6669	0.692718
chr1	6669	6673	1.03908
chr1	6673	6675	0.692718
chr1	6675	6694	1.03908
chr1	6694	6700	1.38544
chr1	6700	6708	1.03908
chr1	6708	6709	0.692718
chr1	6709	6714	1.03908
chr1	6714	6732	0.692718
chr1	6732	6748	0.346359
chr1	6748	6771	0.0
chr1	6771	6773	0.346359
chr1	6773	6810	0.692718
chr1	6810	6812	0.346359
chr1	6812	6882	0.0
chr1	6882	6883	0.346359
chr1	6883	6905	0.692718
chr1	6905	6921	1.03908
chr1	6921	6922	0.692718
chr1	6922	6944	0.346359
chr1	6944	6958	0.0
chr1	6958	6959	0.346359
chr1	6959	6967	0.692718
chr1	6967	6990	1.03908
chr1	6990	6993	1.38544
chr1	6993	6997	1.73179
chr1	6997	7001	1.03908
chr1	7001	7006	1.38544
chr1	7006	7023	1.03908
chr1	7023	7025	1.38544
chr1	7025	7029	1.73179
chr1	7029	7032	1.38544
chr1	7032	7034	1.03908
chr1	7034	7040	1.38544
chr1	7040	7058	1.03908
chr1	7058	7059	1.73179
chr1	7059	7061	1.38544
chr1	7061	7064	1.73179
chr1	7064	7073	1.38544
chr1	7073	7092	1.03908
chr1	7092	7097	1.38544
chr1	7097	7099	0.692718
chr1	7099	7101	0.346359
chr1	7101	7126	0.692718
chr1	7126	7131	1.03908
chr1	7131	7140	0.692718
chr1	7140	7164	0.346359
chr1	7164	7174	0.0
chr1	7174	7190	0.346359
chr1	7190	7200	0.692718
chr1	7200	7209	1.03908
chr1	7209	7213	1.38544
chr1	7213	7217	1.03908
chr1	7217	7229	1.38544
chr1	7229	7233	1.03908
chr1	7233	7239	1.38544
chr1	7239	7256	1.03908
chr1	7256	7272	0.692718
chr1	7272	7283	0.346359
chr1	7283	7287	0.692718
chr1	7287	7321	0.346359
chr1	7321	7350	0.0
chr1	7350	7357	0.346359
chr1	7357	7367	0.692718
chr1	7367	7387	1.03908
chr1	7387	7388	1.38544
chr1	7388	7396	1.03908
chr1	7396	7406	0.692718
chr1	7406	7425	0.346359
chr1	7425	7448	0.0
chr1	7448	7457	0.346359
chr1	7457	7461	0.692718
chr1	7461	7480	1.03908
chr1	7480	7487	1.38544
chr1	7487	7489	1.03908
chr1	7489	7490	1.38544
chr1	7490	7495	1.73179
chr1	7495	7496	2.42451
chr1	7496	7498	2.07815
chr1	7498	7519	1.73179
chr1	7519	7524	1.38544
chr1	7524	7528	1.73179
chr1	7528	7529	1.38544
chr1	7529	7534	1.03908
chr1	7534	7536	0.346359
chr1	7536	7551	0.692718
chr1	7551	7563	1.03908
chr1	7563	7573	0.692718
chr1	7573	7583	0.346359
chr1	7583	7586	0.692718
chr1	7586	7590	1.03908
chr1	7590	7614	0.692718
chr1	7614	7616	1.03908
chr1	7616	7622	1.38544
chr1	7622	7624	1.03908
chr1	7624	7641	0.692718
chr1	7641	7649	1.03908
chr1	7649	7655	0.692718
chr1	7655	7679	0.346359
chr1	7679	7692	0.0
chr1	7692	7730	0.346359
chr1	7730	7745	0.0
chr1	7745	7765	0.346359
chr1	7765	7767	0.692718
chr1	7767	7769	1.03908
chr1	7769	7776	1.73179
chr1	7776	7780	2.07815
chr1	7780	7784	2.42451
chr1	7784	7789	2.07815
chr1	7789	7791	2.42451
chr1	7791	7796	2.77087
chr1	7796	7804	3.11723
chr1	7804	7807	2.77087
chr1	7807	7808	3.11723
chr1	7808	7815	2.42451
chr1	7815	7819	2.07815
chr1	7819	7828	1.73179
chr1	7828	7829	1.38544
chr1	7829	7835	1.03908
chr1	7835	7845	1.38544
chr1	7845	7857	0.692718
chr1	7857	7872	1.03908
chr1	7872	7873	1.38544
chr1	7873	7874	1.03908
chr1	7874	7888	1.73179
chr1	7888	7899	2.07815
chr1	7899	7903	2.42451
chr1	7903	7911	2.77087
chr1	7911	7913	2.42451
chr1	7913	7915	1.38544
chr1	7915	7928	1.73179
chr1	7928	7934	1.38544
chr1	7934	7935	1.73179
chr1	7935	7938	1.38544
chr1	7938	7942	1.03908
chr1	7942	7953	0.692718
chr1	7953	7973	0.346359
chr1	7973	8028	0.0
chr1	8028	8029	0.346359
chr1	8029	8041	0.692718
chr1	8041	8049	1.03908
chr1	8049	8058	1.38544
chr1	8058	8067	1.73179
chr1	8067	8068	1.38544
chr1	8068	8075	1.03908
chr1	8075	8079	1.38544
chr1	8079	8085	1.03908
chr1	8085	8097	0.692718
chr1	8097	8113	0.346359
chr1	8113	8123	0.0
chr1	8123	8126	0.346359
chr1	8126	8128	1.03908
chr1	8128	8129	1.38544
chr1	8129	8130	2.07815
chr1	8130	8131	2.42451
chr1	8131	8153	3.11723
chr1	8153	8154	3.46359
chr1	8154	8157	3.11723
chr1	8157	8162	3.46359
chr1	8162	8165	3.11723
chr1	8165	8168	2.42451
chr1	8168	8170	1.38544
chr1	8170	8173	0.692718
chr1	8173	8192	1.03908
chr1	8192	8196	0.692718
chr1	8196	8212	0.346359
chr1	8212	8223	0.0
chr1	8223	8255	0.346359
chr1	8255	8256	0.692718
chr1	8256	8262	1.03908
chr1	8262	8287	0.692718
chr1	8287	8294	1.03908
chr1	8294	8321	0.692718
chr1	8321	8326	1.03908
chr1	8326	8333	0.692718
chr1	8333	8341	0.346359
chr1	8341	8342	0.692718
chr1	8342	8350	1.03908
chr1	8350	8359	1.73179
chr1	8359	8367	1.38544
chr1	8367	8380	2.07815
chr1	8380	8381	1.73179
chr1	8381	8387	1.38544
chr1	8387	8388	1.73179
chr1	8388	8406	1.03908
chr1	8406	8422	0.346359
chr1	8422	8423	0.692718
chr1	8423	8425	1.03908
chr1	8425	8427	0.692718
chr1	8427	8433	1.03908
chr1	8433	8446	1.73179
chr1	8446	8447	2.07815
chr1	8447	8451	2.42451
chr1	8451	8461	2.77087
chr1	8461	8465	2.42451
chr1	8465	8471	2.07815
chr1	8471	8480	1.38544
chr1	8480	8485	1.73179
chr1	8485	8486	1.38544
chr1	8486	8487	1.03908
chr1	8487	8488	1.38544
chr1	8488	8494	1.03908
chr1	8494	8501	1.38544
chr1	8501	8512	1.03908
chr1	8512	8513	1.38544
chr1	8513	8514	1.73179
chr1	8514	8515	2.07815
chr1	8515	8521	2.42451
chr1	8521	8526	3.11723
chr1	8526	8533	2.77087
chr1	8533	8539	2.42451
chr1	8539	8541	2.77087
chr1	8541	8551	3.11723
chr1	8551	8552	2.77087
chr1	8552	8553	2.42451
chr1	8553	8557	1.73179
chr1	8557	8560	1.38544
chr1	8560	8562	0.692718
chr1	8562	8574	1.03908
chr1	8574	8578	1.38544
chr1	8578	8580	1.03908
chr1	8580	8584	0.692718
chr1	8584	8600	1.03908
chr1	8600	8603	0.692718
chr1	8603	8610	1.03908
chr1	8610	8612	1.38544
chr1	8612	8619	1.03908
chr1	8619	8620	1.38544
chr1	8620	8623	1.73179
chr1	8623	8636	1.38544
chr1	8636	8642	1.73179
chr1	8642	8649	1.38544
chr1	8649	8655	1.03908
chr1	8655	8657	1.38544
chr1	8657	8659	1.03908
chr1	8659	8675	0.692718
chr1	8675	8694	0.346359
chr1	8694	8705	0.0
chr1	8705	8713	0.346359
chr1	8713	8725	0.692718
chr1	8725	8731	1.03908
chr1	8731	8740	1.38544
chr1	8740	8744	1.73179
chr1	8744	8752	1.38544
chr1	8752	8762	1.03908
chr1	8762	8764	1.38544
chr1	8764	8770	1.03908
chr1	8770	8779	0.692718
chr1	8779	8797	0.346359
chr1	8797	8799	0.692718
chr1	8799	8801	1.03908
chr1	8801	8835	0.692718
chr1	8835	8836	1.38544
chr1	8836	8838	2.42451
chr1	8838	8842	2.07815
chr1	8842	8843	2.42451
chr1	8843	8847	2.77087
chr1	8847	8849	3.11723
chr1	8849	8850	3.46359
chr1	8850	8851	3.80995
chr1	8851	8854	4.15631
chr1	8854	8872	4.50267
chr1	8872	8874	4.15631
chr1	8874	8875	3.46359
chr1	8875	8880	2.77087
chr1	8880	8881	3.11723
chr1	8881	8882	2.77087
chr1	8882	8885	2.42451
chr1	8885	8886	2.77087
chr1	8886	8888	2.42451
chr1	8888	8889	2.07815
chr1	8889	8890	1.73179
chr1	8890	8892	1.38544
chr1	8892	8905	1.03908
chr1	8905	8913	1.38544
chr1	8913	8924	1.03908
chr1	8924	8943	0.692718
chr1	8943	8950	0.346359
chr1	8950	8958	0.692718
chr1	8958	8974	0.346359
chr1	8974	8984	0.692718
chr1	8984	8989	1.03908
chr1	8989	9000	0.692718
chr1	9000	9010	1.03908
chr1	9010	9013	1.38544
chr1	9013	9022	1.03908
chr1	9022	9023	1.38544
chr1	9023	9036	1.03908
chr1	9036	9038	1.38544
chr1	9038	9047	1.03908
chr1	9047	9049	1.38544
chr1	9049	9057	1.03908
chr1	9057	9058	1.38544
chr1	9058	9061	1.73179
chr1	9061	9075	1.38544
chr1	9075	9086	1.03908
chr1	9086	9095	0.692718
chr1	9095	9096	1.03908
chr1	9096	9097	0.692718
chr1	9097	9098	0.346359
chr1	9098	9120	0.692718
chr1	9120	9134	1.03908
chr1	9134	9136	0.692718
chr1	9136	9154	0.346359
chr1	9154	9158	0.692718
chr1	9158	9176	0.346359
chr1	9176	9193	0.692718
chr1	9193	9200	0.346359
chr1	9200	9209	0.692718
chr1	9209	9214	1.03908
chr1	9214	9229	0.692718
chr1	9229	9239	1.03908
chr1	9239	9248	0.692718
chr1	9248	9255	0.346359
chr1	9255	9258	0.692718
chr1	9258	9268	1.03908
chr1	9268	9271	0.692718
chr1	9271	9294	1.03908
chr1	9294	9295	0.692718
chr1	9295	9309	0.346359
chr1	9309	9311	0.0
chr1	9311	9321	0.346359
chr1	9321	9322	0.692718
chr1	9322	9328	1.03908
chr1	9328	9339	1.73179
chr1	9339	9345	2.07815
chr1	9345	9349	2.42451
chr1	9349	9350	2.77087
chr1	9350	9356	2.42451
chr1	9356	9360	2.77087
chr1	9360	9366	2.07815
chr1	9366	9367	1.73179
chr1	9367	9372	1.38544
chr1	9372	9374	1.73179
chr1	9374	9378	2.07815
chr1	9378	9379	1.73179
chr1	9379	9384	2.07815
chr1	9384	9388	1.73179
chr1	9388	9391	1.38544
chr1	9391	9394	1.73179
chr1	9394	9400	1.38544
chr1	9400	9410	1.73179
chr1	9410	9418	1.38544
chr1	9418	9421	1.03908
chr1	9421	9429	1.38544
chr1	9429	9439	1.03908
chr1	9439	9452	0.692718
chr1	9452	9460	0.346359
chr1	9460	9507	0.0
chr1	9507	9531	0.346359
chr1	9531	9546	0.692718
chr1	9546	9553	0.346359
chr1	9553	9554	0.692718
chr1	9554	9561	1.03908
chr1	9561	9570	1.38544
chr1	9570	9591	1.03908
chr1	9591	9592	0.692718
chr1	9592	9598	0.346359
chr1	9598	9616	0.692718
chr1	9616	9636	1.03908
chr1	9636	9639	0.692718
chr1	9639	9649	0.346359
chr1	9649	9655	0.692718
chr1	9655	9687	0.346359
chr1	9687	9696	0.0
chr1	9696	9729	0.346359
chr1	9729	9758	0.692718
chr1	9758	9768	1.03908
chr1	9768	9774	0.692718
chr1	9774	9797	0.346359
chr1	9797	9812	0.0
chr1	9812	9827	0.346359
chr1	9827	9831	0.692718
chr1	9831	9844	1.03908
chr1	9844	9851	1.38544
chr1	9851	9860	1.03908
chr1	9860	9866	1.38544
chr1	9866	9870	1.03908
chr1	9870	9882	0.692718
chr1	9882	9898	0.346359
chr1	9898	9906	0.0
chr1	9906	9908	0.346359
chr1	9908	9910	0.692718
chr1	9910	9945	1.03908
chr1	9945	9947	0.692718
chr1	9947	9949	0.346359
chr1	9949	9954	0.0
chr1	9954	9975	0.346359
chr1	9975	9979	1.03908
chr1	9979	9991	1.38544
chr1	9991	9993	1.73179
chr1	9993	10006	1.38544
chr1	10006	10012	1.73179
chr1	10012	10013	2.07815
chr1	10013	10017	1.38544
chr1	10017	10023	1.03908
chr1	10023	10027	1.38544
chr1	10027	10030	1.73179
chr1	10030	10045	1.38544
chr1	10045	10046	1.03908
chr1	10046	10048	1.38544
chr1	10048	10051	1.73179
chr1	10051	10055	1.38544
chr1	10055	10059	1.73179
chr1	10059	10062	2.07815
chr1	10062	10066	1.73179
chr1	10066	10085	1.38544
chr1	10085	10086	1.03908
chr1	10086	10087	0.692718
chr1	10087	10088	1.03908
chr1	10088	10089	1.73179
chr1	10089	10094	2.77087
chr1	10094	10098	2.42451
chr1	10098	10099	2.07815
chr1	10099	10122	2.42451
chr1	10122	10123	2.77087
chr1	10123	10126	3.11723
chr1	10126	10127	2.77087
chr1	10127	10128	2.07815
chr1	10128	10134	1.03908
chr1	10134	10138	1.38544
chr1	10138	10145	1.03908
chr1	10145	10150	1.38544
chr1	10150	10159	1.73179
chr1	10159	10160	2.07815
chr1	10160	10162	1.73179
chr1	10162	10167	1.38544
chr1	10167	10173	1.73179
chr1	10173	10181	1.38544
chr1	10181	10184	1.73179
chr1	10184	10187	1.38544
chr1	10187	10198	1.03908
chr1	10198	10207	0.692718
chr1	10207	10208	0.346359
chr1	10208	10212	0.692718
chr1	10212	10220	1.03908
chr1	10220	10247	0.692718
chr1	10247	10251	0.346359
chr1	10251	10278	0.0
chr1	10278	10291	0.346359
chr1	10291	10300	0.692718
chr1	10300	10317	1.03908
chr1	10317	10330	0.692718
chr1	10330	10339	0.346359
chr1	10339	10348	0.0
chr1	10348	10352	0.346359
chr1	10352	10387	0.692718
chr1	10387	10392	0.346359
chr1	10392	10395	0.692718
chr1	10395	10419	1.03908
chr1	10419	10429	1.38544
chr1	10429	10432	0.692718
chr1	10432	10433	1.03908
chr1	10433	10457	0.692718
chr1	10457	10471	0.346359
chr1	10471	10475	0.0
chr1	10475	10492	0.346359
chr1	10492	10514	0.692718
chr1	10514	10520	0.346359
chr1	10520	10531	0.692718
chr1	10531	10559	0.346359
chr1	10559	10582	0.0
chr1	10582	10601	0.692718
chr1	10601	10606	1.73179
chr1	10606	10617	2.07815
chr1	10617	10621	2.42451
chr1	10621	10639	1.73179
chr1	10639	10645	0.692718
chr1	10645	10656	0.346359
chr1	10656	10661	0.0
chr1	10661	10664	0.346359
chr1	10664	10665	0.692718
chr1	10665	10679	1.03908
chr1	10679	10690	1.38544
chr1	10690	10699	1.73179
chr1	10699	10703	1.38544
chr1	10703	10717	0.692718
chr1	10717	10718	1.03908
chr1	10718	10729	1.38544
chr1	10729	10747	1.03908
chr1	10747	10753	1.38544
chr1	10753	10754	1.73179
chr1	10754	10755	2.07815
chr1	10755	10756	1.73179
chr1	10756	10757	2.42451
chr1	10757	10758	1.73179
chr1	10758	10780	2.07815
chr1	10780	10786	2.42451
chr1	10786	10791	2.07815
chr1	10791	10792	1.73179
chr1	10792	10795	1.38544
chr1	10795	10797	0.692718
chr1	10797	10814	0.346359
chr1	10814	10816	1.03908
chr1	10816	10819	1.38544
chr1	10819	10836	1.03908
chr1	10836	10848	1.38544
chr1	10848	10850	1.73179
chr1	10850	10853	2.07815
chr1	10853	10861	1.03908
chr1	10861	10875	1.38544
chr1	10875	10885	1.03908
chr1	10885	10889	0.692718
chr1	10889	10899	0.346359
chr1	10899	10903	0.0
chr1	10903	10938	0.346359
chr1	10938	10941	0.692718
chr1	10941	10974	0.346359
chr1	10974	10976	0.692718
chr1	10976	10977	0.346359
chr1	10977	10997	0.692718
chr1	10997	11012	1.03908
chr1	11012	11013	0.692718
chr1	11013	11016	1.03908
chr1	11016	11036	0.692718
chr1	11036	11044	0.346359
chr1	11044	11048	0.692718
chr1	11048	11051	1.03908
chr1	11051	11069	0.692718
chr1	11069	11073	1.03908
chr1	11073	11083	1.73179
chr1	11083	11087	1.38544
chr1	11087	11106	1.03908
chr1	11106	11111	0.692718
chr1	11111	11119	0.346359
chr1	11119	11143	0.692718
chr1	11143	11145	1.03908
chr1	11145	11146	1.38544
chr1	11146	11158	1.03908
chr1	11158	11163	0.692718
chr1	11163	11175	1.03908
chr1	11175	11182	1.38544
chr1	11182	11184	1.03908
chr1	11184	11193	0.692718
chr1	11193	11198	1.03908
chr1	11198	11200	1.38544
chr1	11200	11219	1.73179
chr1	11219	11229	2.07815
chr1	11229	11230	2.42451
chr1	11230	11232	2.77087
chr1	11232	11236	2.42451
chr1	11236	11238	2.07815
chr1	11238	11239	1.73179
chr1	11239	11249	1.38544
chr1	11249	11251	1.03908
chr1	11251	11253	1.38544
chr1	11253	11268	1.03908
chr1	11268	11269	0.692718
chr1	11269	11289	0.346359
chr1	11289	11294	0.0
chr1	11294	11295	0.346359
chr1	11295	11315	0.692718
chr1	11315	11317	1.03908
chr1	11317	11327	1.38544
chr1	11327	11330	1.73179
chr1	11330	11336	1.03908
chr1	11336	11353	1.38544
chr1	11353	11356	1.03908
chr1	11356	11359	0.692718
chr1	11359	11364	1.03908
chr1	11364	11384	0.692718
chr1	11384	11397	1.03908
chr1	11397	11419	0.692718
chr1	11419	11423	1.03908
chr1	11423	11436	0.692718
chr1	11436	11440	0.0
chr1	11440	11452	0.346359
chr1	11452	11472	0.692718
chr1	11472	11475	1.03908
chr1	11475	11479	1.38544
chr1	11479	11490	1.03908
chr1	11490	11499	0.692718
chr1	11499	11503	1.03908
chr1	11503	11511	1.73179
chr1	11511	11512	1.38544
chr1	11512	11525	1.03908
chr1	11525	11538	1.38544
chr1	11538	11542	1.03908
chr1	11542	11561	0.346359
chr1	11561	11567	0.0
chr1	11567	11573	0.346359
chr1	11573	11575	0.692718
chr1	11575	11585	1.03908
chr1	11585	11589	1.38544
chr1	11589	11595	1.73179
chr1	11595	11602	1.38544
chr1	11602	11614	1.73179
chr1	11614	11621	1.38544
chr1	11621	11624	2.07815
chr1	11624	11628	1.73179
chr1	11628	11638	1.38544
chr1	11638	11640	1.73179
chr1	11640	11641	1.38544
chr1	11641	11642	1.73179
chr1	11642	11645	2.07815
chr1	11645	11646	2.42451
chr1	11646	11649	2.77087
chr1	11649	11654	2.42451
chr1	11654	11656	2.77087
chr1	11656	11658	3.11723
chr1	11658	11674	2.42451
chr1	11674	11677	2.07815
chr1	11677	11681	1.73179
chr1	11681	11684	1.38544
chr1	11684	11685	1.03908
chr1	11685	11692	0.692718
chr1	11692	11693	1.03908
chr1	11693	11695	0.692718
chr1	11695	11705	0.346359
chr1	11705	11735	0.692718
chr1	11735	11743	1.03908
chr1	11743	11770	0.692718
chr1	11770	11774	0.346359
chr1	11774	11815	0.0
chr1	11815	11833	0.346359
chr1	11833	11851	0.692718
chr1	11851	11854	1.03908
chr1	11854	11859	0.692718
chr1	11859	11863	1.03908
chr1	11863	11872	1.73179
chr1	11872	11884	1.38544
chr1	11884	11890	1.73179
chr1	11890	11898	1.38544
chr1	11898	11900	1.03908
chr1	11900	11921	0.346359
chr1	11921	11922	0.692718
chr1	11922	11929	0.346359
chr1	11929	11939	0.692718
chr1	11939	11946	1.03908
chr1	11946	11947	0.346359
chr1	11947	11959	0.692718
chr1	11959	11960	1.03908
chr1	11960	11973	0.692718
chr1	11973	11980	1.03908
chr1	11980	11986	1.38544
chr1	11986	11993	1.03908
chr1	11993	11996	1.38544
chr1	11996	11998	1.73179
chr1	11998	12002	1.38544
chr1	12002	12006	2.07815
chr1	12006	12007	2.42451
chr1	12007	12012	3.11723
chr1	12012	12019	2.77087
chr1	12019	12024	2.42451
chr1	12024	12032	2.07815
chr1	12032	12034	1.73179
chr1	12034	12035	1.38544
chr1	12035	12039	1.03908
chr1	12039	12045	1.38544
chr1	12045	12046	1.03908
chr1	12046	12047	0.346359
chr1	12047	12072	0.692718
chr1	12072	12078	1.73179
chr1	12078	12085	1.38544
chr1	12085	12086	1.73179
chr1	12086	12102	1.38544
chr1	12102	12109	1.73179
chr1	12109	12124	0.692718
chr1	12124	12139	0.346359
chr1	12139	12141	1.03908
chr1	12141	12163	0.692718
chr1	12163	12168	1.03908
chr1	12168	12172	1.38544
chr1	12172	12177	1.73179
chr1	12177	12194	1.03908
chr1	12194	12202	1.38544
chr1	12202	12207	1.03908
chr1	12207	12211	0.692718
chr1	12211	12233	0.346359
chr1	12233	12246	0.0
chr1	12246	12275	0.346359
chr1	12275	12283	0.692718
chr1	12283	12288	0.346359
chr1	12288	12312	0.692718
chr1	12312	12327	0.346359
chr1	12327	12330	0.0
chr1	12330	12331	0.692718
chr1	12331	12332	1.73179
chr1	12332	12336	2.42451
chr1	12336	12349	2.77087
chr1	12349	12352	3.11723
chr1	12352	12353	3.46359
chr1	12353	12362	3.80995
chr1	12362	12369	3.46359
chr1	12369	12370	3.11723
chr1	12370	12374	2.07815
chr1	12374	12381	1.73179
chr1	12381	12382	2.42451
chr1	12382	12388	3.11723
chr1	12388	12391	2.77087
chr1	12391	12392	2.42451
chr1	12392	12399	2.07815
chr1	12399	12407	2.42451
chr1	12407	12409	2.07815
chr1	12409	12418	1.73179
chr1	12418	12420	2.42451
chr1	12420	12438	1.03908
chr1	12438	12441	0.692718
chr1	12441	12457	1.03908
chr1	12457	12478	0.346359
chr1	12478	12480	1.03908
chr1	12480	12482	0.692718
chr1	12482	12486	1.03908
chr1	12486	12488	1.38544
chr1	12488	12489	1.73179
chr1	12489	12491	2.07815
chr1	12491	12493	2.42451
chr1	12493	12504	2.77087
chr1	12504	12512	3.11723
chr1	12512	12517	3.46359
chr1	12517	12518	2.77087
chr1	12518	12520	3.11723
chr1	12520	12521	3.46359
chr1	12521	12524	3.11723
chr1	12524	12527	2.77087
chr1	12527	12528	2.42451
chr1	12528	12529	2.07815
chr1	12529	12532	1.73179
chr1	12532	12542	1.38544
chr1	12542	12543	1.73179
chr1	12543	12550	1.38544
chr1	12550	12557	1.03908
chr1	12557	12559	0.692718
chr1	12559	12581	0.346359
chr1	12581	12586	0.0
chr1	12586	12607	0.346359
chr1	12607	12618	1.03908
chr1	12618	12620	1.38544
chr1	12620	12627	1.73179
chr1	12627	12632	2.07815
chr1	12632	12637	2.42451
chr1	12637	12639	2.77087
chr1	12639	12642	3.11723
chr1	12642	12643	3.46359
chr1	12643	12645	4.15631
chr1	12645	12646	4.84902
chr1	12646	12649	4.15631
chr1	12649	12656	4.84902
chr1	12656	12659	4.50267
chr1	12659	12666	4.15631
chr1	12666	12671	3.80995
chr1	12671	12676	3.46359
chr1	12676	12677	2.77087
chr1	12677	12682	3.11723
chr1	12682	12684	2.42451
chr1	12684	12688	1.73179
chr1	12688	12692	1.03908
chr1	12692	12702	1.38544
chr1	12702	12714	1.03908
chr1	12714	12718	0.692718
chr1	12718	12726	0.346359
chr1	12726	12727	0.692718
chr1	12727	12731	1.03908
chr1	12731	12765	0.692718
chr1	12765	12766	0.346359
chr1	12766	12772	0.0
chr1	12772	12799	0.346359
chr1	12799	12801	0.692718
chr1	12801	12810	1.03908
chr1	12810	12821	0.692718
chr1	12821	12838	1.03908
chr1	12838	12840	0.692718
chr1	12840	12860	0.346359
chr1	12860	12896	0.0
chr1	12896	12898	0.346359
chr1	12898	12903	0.692718
chr1	12903	12907	1.03908
chr1	12907	12908	1.38544
chr1	12908	12909	1.73179
chr1	12909	12911	2.07815
chr1	12911	12912	2.42451
chr1	12912	12935	2.77087
chr1	12935	12937	2.42451
chr1	12937	12942	2.07815
chr1	12942	12945	1.73179
chr1	12945	12947	1.03908
chr1	12947	12950	0.692718
chr1	12950	12951	0.346359
chr1	12951	12976	0.0
chr1	12976	12980	0.346359
chr1	12980	12983	0.692718
chr1	12983	12992	1.03908
chr1	12992	13011	1.38544
chr1	13011	13014	1.73179
chr1	13014	13017	1.38544
chr1	13017	13019	1.73179
chr1	13019	13022	1.38544
chr1	13022	13029	1.03908
chr1	13029	13038	0.692718
chr1	13038	13049	1.03908
chr1	13049	13055	0.692718
chr1	13055	13056	1.03908
chr1	13056	13064	0.692718
chr1	13064	13074	1.38544
chr1	13074	13077	1.73179
chr1	13077	13094	1.38544
chr1	13094	13097	1.03908
chr1	13097	13103	1.38544
chr1	13103	13112	0.692718
chr1	13112	13134	0.346359
chr1	13134	13146	0.0
chr1	13146	13171	0.346359
chr1	13171	13179	0.692718
chr1	13179	13185	1.03908
chr1	13185	13186	0.692718
chr1	13186	13191	1.03908
chr1	13191	13197	1.38544
chr1	13197	13198	1.73179
chr1	13198	13204	2.07815
chr1	13204	13208	2.42451
chr1	13208	13216	2.07815
chr1	13216	13225	1.73179
chr1	13225	13230	1.38544
chr1	13230	13235	1.03908
chr1	13235	13242	0.346359
chr1	13242	13269	0.0
chr1	13269	13298	0.346359
chr1	13298	13307	0.692718
chr1	13307	13315	0.346359
chr1	13315	13326	0.692718
chr1	13326	13336	1.03908
chr1	13336	13337	0.692718
chr1	13337	13354	1.03908
chr1	13354	13356	0.692718
chr1	13356	13361	1.03908
chr1	13361	13365	1.38544
chr1	13365	13376	1.03908
chr1	13376	13379	0.692718
chr1	13379	13386	1.03908
chr1	13386	13387	1.38544
chr1	13387	13388	1.73179
chr1	13388	13390	2.07815
chr1	13390	13400	2.42451
chr1	13400	13410	2.07815
chr1	13410	13417	2.42451
chr1	13417	13418	2.07815
chr1	13418	13424	2.77087
chr1	13424	13425	3.11723
chr1	13425	13426	2.77087
chr1	13426	13427	2.42451
chr1	13427	13429	2.07815
chr1	13429	13434	1.73179
chr1	13434	13449	2.07815
chr1	13449	13451	1.73179
chr1	13451	13456	2.07815
chr1	13456	13457	2.42451
chr1	13457	13463	2.07815
chr1	13463	13470	1.38544
chr1	13470	13473	1.73179
chr1	13473	13476	2.07815
chr1	13476	13490	2.42451
chr1	13490	13491	3.11723
chr1	13491	13495	3.46359
chr1	13495	13496	3.11723
chr1	13496	13508	2.77087
chr1	13508	13509	3.11723
chr1	13509	13511	2.77087
chr1	13511	13512	3.11723
chr1	13512	13516	2.42451
chr1	13516	13527	2.77087
chr1	13527	13529	1.73179
chr1	13529	13543	1.38544
chr1	13543	13547	1.73179
chr1	13547	13549	1.38544
chr1	13549	13554	1.03908
chr1	13554	13555	1.38544
chr1	13555	13567	1.03908
chr1	13567	13581	1.73179
chr1	13581	13591	1.38544
chr1	13591	13593	1.03908
chr1	13593	13606	0.692718
chr1	13606	13634	0.0
chr1	13634	13673	0.346359
chr1	13673	13692	0.0
chr1	13692	13731	0.346359
chr1	13731	13738	0.0
chr1	13738	13764	0.346359
chr1	13764	13765	0.692718
chr1	13765	13776	1.03908
chr1	13776	13779	0.692718
chr1	13779	13803	1.03908
chr1	13803	13807	0.692718
chr1	13807	13813	1.03908
chr1	13813	13816	1.38544
chr1	13816	13818	1.03908
chr1	13818	13827	0.692718
chr1	13827	13842	1.03908
chr1	13842	13849	0.692718
chr1	13849	13863	0.346359
chr1	13863	13866	0.692718
chr1	13866	13887	0.346359
chr1	13887	13889	0.692718
chr1	13889	13902	1.03908
chr1	13902	13907	0.692718
chr1	13907	13926	1.03908
chr1	13926	13928	0.692718
chr1	13928	13941	0.346359
chr1	13941	13945	0.692718
chr1	13945	13961	0.346359
chr1	13961	13965	0.692718
chr1	13965	13980	1.03908
chr1	13980	13992	0.692718
chr1	13992	13998	1.03908
chr1	13998	13999	1.38544
chr1	13999	14004	1.03908
chr1	14004	14031	0.692718
chr1	14031	14037	0.346359
chr1	14037	14048	0.0
chr1	14048	14053	0.346359
chr1	14053	14055	0.692718
chr1	14055	14073	1.03908
chr1	14073	14075	1.38544
chr1	14075	14077	1.73179
chr1	14077	14087	2.07815
chr1	14087	14092	1.73179
chr1	14092	14101	1.38544
chr1	14101	14109	1.73179
chr1	14109	14111	2.07815
chr1	14111	14114	1.73179
chr1	14114	14133	1.03908
chr1	14133	14140	0.692718
chr1	14140	14148	0.346359
chr1	14148	14156	0.0
chr1	14156	14193	0.346359
chr1	14193	14212	0.0
chr1	14212	14241	0.346359
chr1	14241	14251	0.692718
chr1	14251	14256	0.346359
chr1	14256	14280	0.692718
chr1	14280	14292	0.346359
chr1	14292	14320	0.692718
chr1	14320	14328	1.03908
chr1	14328	14329	1.38544
chr1	14329	14331	1.73179
chr1	14331	14332	1.38544
chr1	14332	14340	1.03908
chr1	14340	14346	1.38544
chr1	14346	14359	1.73179
chr1	14359	14366	1.38544
chr1	14366	14379	0.692718
chr1	14379	14385	0.346359
chr1	14385	14397	0.0
chr1	14397	14405	0.346359
chr1	14405	14432	0.692718
chr1	14432	14436	1.03908
chr1	14436	14444	0.692718
chr1	14444	14465	0.346359
chr1	14465	14470	0.692718
chr1	14470	14481	0.346359
chr1	14481	14504	0.692718
chr1	14504	14509	0.346359
chr1	14509	14510	0.692718
chr1	14510	14520	1.03908
chr1	14520	14546	0.692718
chr1	14546	14549	0.346359
chr1	14549	14598	0.0
chr1	14598	14601	0.346359
chr1	14601	14636	0.692718
chr1	14636	14639	0.346359
chr1	14639	14642	0.0
chr1	14642	14643	0.346359
chr1	14643	14645	0.692718
chr1	14645	14647	1.73179
chr1	14647	14680	2.07815
chr1	14680	14682	1.73179
chr1	14682	14684	1.38544
chr1	14684	14685	0.346359
chr1	14685	14719	0.0
chr1	14719	14750	0.346359
chr1	14750	14758	0.692718
chr1	14758	14789	0.346359
chr1	14789	14803	0.0
chr1	14803	14808	0.346359
chr1	14808	14842	0.692718
chr1	14842	14847	0.346359
chr1	14847	14934	0.0
chr1	14934	14973	0.346359
chr1	14973	15029	0.0
chr1	15029	15032	0.346359
chr1	15032	15066	0.692718
chr1	15066	15071	0.346359
chr1	15071	15088	0.0
chr1	15088	15089	0.346359
chr1	15089	15103	0.692718
chr1	15103	15104	1.03908
chr1	15104	15109	1.38544
chr1	15109	15124	1.73179
chr1	15124	15127	2.07815
chr1	15127	15134	1.73179
chr1	15134	15136	2.07815
chr1	15136	15139	2.42451
chr1	15139	15141	2.77087
chr1	15141	15143	3.11723
chr1	15143	15144	3.46359
chr1	15144	15147	4.50267
chr1	15147	15163	4.15631
chr1	15163	15165	3.80995
chr1	15165	15170	3.46359
chr1	15170	15171	3.80995
chr1	15171	15172	4.15631
chr1	15172	15178	3.46359
chr1	15178	15180	3.11723
chr1	15180	15182	2.42451
chr1	15182	15183	1.73179
chr1	15183	15186	0.692718
chr1	15186	15209	1.03908
chr1	15209	15225	0.346359
chr1	15225	15231	0.0
chr1	15231	15266	0.346359
chr1	15266	15268	0.692718
chr1	15268	15270	1.03908
chr1	15270	15286	0.692718
chr1	15286	15292	1.03908
chr1	15292	15296	1.38544
chr1	15296	15299	2.77087
chr1	15299	15305	3.11723
chr1	15305	15306	2.77087
chr1	15306	15308	2.42451
chr1	15308	15321	2.77087
chr1	15321	15324	2.42451
chr1	15324	15330	2.07815
chr1	15330	15335	1.73179
chr1	15335	15342	0.692718
chr1	15342	15347	1.03908
chr1	15347	15376	0.692718
chr1	15376	15380	0.346359
chr1	15380	15381	0.692718
chr1	15381	15390	0.346359
chr1	15390	15414	0.692718
chr1	15414	15419	1.03908
chr1	15419	15429	0.692718
chr1	15429	15440	0.346359
chr1	15440	15452	0.692718
chr1	15452	15467	0.346359
chr1	15467	15468	0.692718
chr1	15468	15469	1.03908
chr1	15469	15470	1.38544
chr1	15470	15479	1.73179
chr1	15479	15506	1.38544
chr1	15506	15507	1.03908
chr1	15507	15509	0.346359
chr1	15509	15511	0.0
chr1	15511	15512	0.346359
chr1	15512	15535	0.692718
chr1	15535	15549	1.03908
chr1	15549	15558	0.346359
chr1	15558	15562	0.692718
chr1	15562	15574	1.03908
chr1	15574	15589	0.692718
chr1	15589	15596	1.03908
chr1	15596	15600	0.692718
chr1	15600	15602	0.346359
chr1	15602	15613	0.692718
chr1	15613	15616	1.03908
chr1	15616	15620	1.38544
chr1	15620	15627	1.73179
chr1	15627	15640	1.38544
chr1	15640	15652	1.03908
chr1	15652	15654	0.692718
chr1	15654	15657	0.346359
chr1	15657	15659	0.692718
chr1	15659	15679	0.346359
chr1	15679	15695	0.692718
chr1	15695	15718	0.346359
chr1	15718	15721	0.0
chr1	15721	15760	0.346359
chr1	15760	15762	0.0
chr1	15762	15801	0.346359
chr1	15801	15838	0.0
chr1	15838	15839	0.346359
chr1	15839	15843	0.692718
chr1	15843	15851	1.03908
chr1	15851	15860	1.38544
chr1	15860	15865	1.73179
chr1	15865	15870	2.07815
chr1	15870	15876	2.42451
chr1	15876	15882	1.73179
chr1	15882	15889	1.38544
chr1	15889	15899	1.03908
chr1	15899	15903	0.692718
chr1	15903	15909	0.346359
chr1	15909	15910	0.0
chr1	15910	15943	0.346359
chr1	15943	15944	0.692718
chr1	15944	15945	1.03908
chr1	15945	15948	1.38544
chr1	15948	15963	1.03908
chr1	15963	15965	1.38544
chr1	15965	15978	1.73179
chr1	15978	15982	2.42451
chr1	15982	15983	2.07815
chr1	15983	15984	1.73179
chr1	15984	16000	1.38544
chr1	16000	16004	1.03908
chr1	16004	16006	0.692718
chr1	16006	16010	1.03908
chr1	16010	16017	1.38544
chr1	16017	16023	0.692718
chr1	16023	16045	1.03908
chr1	16045	16048	0.692718
chr1	16048	16055	0.346359
chr1	16055	16062	0.692718
chr1	16062	16068	0.346359
chr1	16068	16093	0.692718
chr1	16093	16106	0.346359
chr1	16106	16124	0.0
chr1	16124	16138	0.346359
chr1	16138	16150	0.692718
chr1	16150	16157	1.03908
chr1	16157	16163	1.38544
chr1	16163	16176	1.03908
chr1	16176	16177	1.38544
chr1	16177	16181	1.03908
chr1	16181	16189	1.38544
chr1	16189	16194	1.03908
chr1	16194	16208	0.692718
chr1	16208	16211	1.03908
chr1	16211	16212	1.38544
chr1	16212	16213	1.73179
chr1	16213	16219	1.38544
chr1	16219	16235	1.03908
chr1	16235	16245	1.38544
chr1	16245	16250	1.03908
chr1	16250	16258	0.346359
chr1	16258	16274	0.692718
chr1	16274	16275	0.346359
chr1	16275	16292	0.692718
chr1	16292	16295	1.73179
chr1	16295	16296	2.07815
chr1	16296	16312	1.73179
chr1	16312	16313	2.07815
chr1	16313	16314	2.42451
chr1	16314	16330	2.07815
chr1	16330	16334	1.03908
chr1	16334	16350	0.692718
chr1	16350	16351	0.346359
chr1	16351	16362	0.0
chr1	16362	16366	0.346359
chr1	16366	16393	0.692718
chr1	16393	16396	1.03908
chr1	16396	16401	1.38544
chr1	16401	16405	1.03908
chr1	16405	16409	0.692718
chr1	16409	16412	1.03908
chr1	16412	16426	1.38544
chr1	16426	16431	1.73179
chr1	16431	16434	1.38544
chr1	16434	16447	1.03908
chr1	16447	16449	0.692718
chr1	16449	16462	0.346359
chr1	16462	16518	0.0
chr1	16518	16546	0.346359
chr1	16546	16557	0.692718
chr1	16557	16559	0.346359
chr1	16559	16564	0.692718
chr1	16564	16585	1.03908
chr1	16585	16595	0.692718
chr1	16595	16603	0.346359
chr1	16603	16614	0.0
chr1	16614	16616	0.346359
chr1	16616	16652	0.692718
chr1	16652	16662	0.346359
chr1	16662	16668	0.692718
chr1	16668	16670	1.03908
chr1	16670	16673	1.38544
chr1	16673	16683	1.73179
chr1	16683	16687	2.07815
chr1	16687	16692	2.42451
chr1	16692	16700	2.07815
chr1	16700	16707	1.73179
chr1	16707	16712	1.38544
chr1	16712	16722	1.03908
chr1	16722	16724	0.692718
chr1	16724	16748	0.346359
chr1	16748	16763	0.0
chr1	16763	16797	0.692718
chr1	16797	16802	1.03908
chr1	16802	16810	0.346359
chr1	16810	16817	0.692718
chr1	16817	16824	1.03908
chr1	16824	16827	1.38544
chr1	16827	16832	1.73179
chr1	16832	16835	2.07815
chr1	16835	16836	1.73179
chr1	16836	16849	2.07815
chr1	16849	16850	1.73179
chr1	16850	16862	1.38544
chr1	16862	16866	1.03908
chr1	16866	16871	0.692718
chr1	16871	16874	0.346359
chr1	16874	16884	0.0
chr1	16884	16923	0.346359
chr1	16923	16933	0.0
chr1	16933	16934	0.346359
chr1	16934	16938	0.692718
chr1	16938	16943	1.03908
chr1	16943	16953	1.38544
chr1	16953	16968	1.73179
chr1	16968	16971	2.07815
chr1	16971	16976	1.38544
chr1	16976	16978	1.03908
chr1	16978	16980	1.38544
chr1	16980	16982	1.03908
chr1	16982	16990	1.38544
chr1	16990	17006	1.03908
chr1	17006	17014	0.692718
chr1	17014	17016	1.03908
chr1	17016	17021	0.692718
chr1	17021	17031	0.346359
chr1	17031	17034	0.692718
chr1	17034	17052	1.03908
chr1	17052	17068	0.692718
chr1	17068	17073	0.346359
chr1	17073	17099	0.0
chr1	17099	17110	0.346359
chr1	17110	17138	0.692718
chr1	17138	17145	0.346359
chr1	17145	17146	0.692718
chr1	17146	17149	1.03908
chr1	17149	17156	0.692718
chr1	17156	17179	1.03908
chr1	17179	17184	1.38544
chr1	17184	17185	1.03908
chr1	17185	17189	0.692718
chr1	17189	17224	1.03908
chr1	17224	17225	1.38544
chr1	17225	17226	1.73179
chr1	17226	17232	1.38544
chr1	17232	17233	1.73179
chr1	17233	17251	1.38544
chr1	17251	17256	1.73179
chr1	17256	17261	1.38544
chr1	17261	17264	1.03908
chr1	17264	17268	0.692718
chr1	17268	17271	1.03908
chr1	17271	17288	0.692718
chr1	17288	17307	0.346359
chr1	17307	17308	0.0
chr1	17308	17309	0.346359
chr1	17309	17312	0.692718
chr1	17312	17316	1.03908
chr1	17316	17323	1.38544
chr1	17323	17333	1.73179
chr1	17333	17334	1.38544
chr1	17334	17345	1.73179
chr1	17345	17349	1.38544
chr1	17349	17351	1.03908
chr1	17351	17355	0.692718
chr1	17355	17357	0.346359
chr1	17357	17359	1.03908
chr1	17359	17361	1.38544
chr1	17361	17367	1.03908
chr1	17367	17377	1.38544
chr1	17377	17378	1.73179
chr1	17378	17396	2.07815
chr1	17396	17406	1.38544
chr1	17406	17416	1.03908
chr1	17416	17435	0.346359
chr1	17435	17437	0.692718
chr1	17437	17441	0.346359
chr1	17441	17469	0.692718
chr1	17469	17472	1.03908
chr1	17472	17473	1.38544
chr1	17473	17474	1.03908
chr1	17474	17479	1.38544
chr1	17479	17482	1.03908
chr1	17482	17508	1.38544
chr1	17508	17510	1.03908
chr1	17510	17521	0.346359
chr1	17521	17535	0.0
chr1	17535	17542	0.346359
chr1	17542	17546	0.692718
chr1	17546	17573	1.03908
chr1	17573	17581	0.692718
chr1	17581	17585	0.346359
chr1	17585	17594	0.0
chr1	17594	17608	0.346359
chr1	17608	17610	0.692718
chr1	17610	17627	1.03908
chr1	17627	17633	1.38544
chr1	17633	17646	1.03908
chr1	17646	17649	0.692718
chr1	17649	17665	0.346359
chr1	17665	17714	0.0
chr1	17714	17744	0.346359
chr1	17744	17793	0.0
chr1	17793	17832	0.346359
chr1	17832	17852	0.0
chr1	17852	17886	0.346359
chr1	17886	17887	0.692718
chr1	17887	17889	1.03908
chr1	17889	17891	1.38544
chr1	17891	17899	1.03908
chr1	17899	17905	1.38544
chr1	17905	17916	1.73179
chr1	17916	17920	2.07815
chr1	17920	17928	1.38544
chr1	17928	17929	1.03908
chr1	17929	17930	0.692718
chr1	17930	17937	1.03908
chr1	17937	17938	1.38544
chr1	17938	17944	1.03908
chr1	17944	17955	0.692718
chr1	17955	17975	0.346359
chr1	17975	17982	0.0
chr1	17982	18000	0.346359
chr1	18000	18007	0.692718
chr1	18007	18020	1.03908
chr1	18020	18030	0.692718
chr1	18030	18032	0.346359
chr1	18032	18038	1.03908
chr1	18038	18047	0.692718
chr1	18047	18071	0.346359
chr1	18071	18072	0.0
chr1	18072	18111	0.346359
chr1	18111	18129	0.0
chr1	18129	18156	0.346359
chr1	18156	18168	0.692718
chr1	18168	18182	0.346359
chr1	18182	18190	0.692718
chr1	18190	18191	1.38544
chr1	18191	18195	1.73179
chr1	18195	18196	1.38544
chr1	18196	18205	2.07815
chr1	18205	18221	2.42451
chr1	18221	18222	2.07815
chr1	18222	18224	2.42451
chr1	18224	18229	3.46359
chr1	18229	18230	2.77087
chr1	18230	18235	2.42451
chr1	18235	18242	1.73179
chr1	18242	18243	2.07815
chr1	18243	18244	1.73179
chr1	18244	18261	2.07815
chr1	18261	18262	1.73179
chr1	18262	18283	0.692718
chr1	18283	18320	0.346359
chr1	18320	18323	0.0
chr1	18323	18341	0.346359
chr1	18341	18362	0.692718
chr1	18362	18378	0.346359
chr1	18378	18417	0.692718
chr1	18417	18419	0.346359
chr1	18419	18428	0.0
chr1	18428	18444	0.346359
[truncated: 61 more rows]
