# Supplementary material for: Structural modularity of the XIST ribonucleoprotein complex
Source: Nat Commun. 2020 Dec 2;11:6163. doi: 10.1038/s41467-020-20040-3 (PMC7710737; doi:10.1038/s41467-020-20040-3)
Supplement: Supplementary file 6 — Source Data [file 41467_2020_20040_MOESM6_ESM.zip › sourcedata/fig2efgi/K562_YWHAG_1_neg_XIST_1_hsXIST.bedgraph]

chr1	0	44	0.0
chr1	44	45	0.397376
chr1	45	46	2.78163
chr1	46	47	5.16589
chr1	47	48	8.74227
chr1	48	49	10.7291
chr1	49	50	13.1134
chr1	50	51	14.7029
chr1	51	52	15.1003
chr1	52	53	15.895
chr1	53	58	16.2924
chr1	58	60	17.0872
chr1	60	61	17.4845
chr1	61	62	17.8819
chr1	62	63	18.6767
chr1	63	66	19.074
chr1	66	70	19.4714
chr1	70	72	19.074
chr1	72	73	19.8688
chr1	73	75	19.4714
chr1	75	76	19.074
chr1	76	77	18.6767
chr1	77	78	17.8819
chr1	78	79	17.0872
chr1	79	80	16.6898
chr1	80	81	16.2924
chr1	81	82	11.9213
chr1	82	83	12.3187
chr1	83	84	11.1265
chr1	84	85	9.53702
chr1	85	87	6.35801
chr1	87	89	5.96064
chr1	89	92	5.16589
chr1	92	93	4.76851
chr1	93	94	3.97376
chr1	94	95	4.76851
chr1	95	97	5.16589
chr1	97	98	4.76851
chr1	98	101	3.57638
chr1	101	102	3.17901
chr1	102	105	2.78163
chr1	105	107	2.38426
chr1	107	113	1.98688
chr1	113	115	2.38426
chr1	115	116	4.76851
chr1	116	121	6.35801
chr1	121	127	6.75539
chr1	127	135	5.56326
chr1	135	137	5.96064
chr1	137	139	5.16589
chr1	139	141	5.56326
chr1	141	143	5.16589
chr1	143	144	4.76851
chr1	144	145	3.97376
chr1	145	148	3.57638
chr1	148	150	2.78163
chr1	150	151	2.38426
chr1	151	152	1.98688
chr1	152	154	1.5895
chr1	154	156	1.98688
chr1	156	165	1.5895
chr1	165	170	1.19213
chr1	170	189	0.397376
chr1	189	195	0.0
chr1	195	196	0.397376
chr1	196	197	0.794752
chr1	197	199	1.5895
chr1	199	200	3.17901
chr1	200	201	3.57638
chr1	201	205	4.37113
chr1	205	207	4.76851
chr1	207	213	5.16589
chr1	213	214	4.76851
chr1	214	216	5.16589
chr1	216	225	5.56326
chr1	225	226	4.76851
chr1	226	227	4.37113
chr1	227	229	3.97376
chr1	229	230	3.17901
chr1	230	231	2.78163
chr1	231	235	1.98688
chr1	235	241	0.794752
chr1	241	247	1.19213
chr1	247	252	0.794752
chr1	252	255	1.19213
chr1	255	260	1.5895
chr1	260	270	1.98688
chr1	270	273	1.5895
chr1	273	288	1.19213
chr1	288	295	0.794752
chr1	295	305	1.5895
chr1	305	306	1.98688
chr1	306	307	2.38426
chr1	307	310	2.78163
chr1	310	311	3.17901
chr1	311	323	3.97376
chr1	323	324	4.37113
chr1	324	325	4.76851
chr1	325	326	5.56326
chr1	326	330	4.76851
chr1	330	331	4.37113
chr1	331	336	3.97376
chr1	336	339	3.57638
chr1	339	341	2.38426
chr1	341	342	1.98688
chr1	342	356	1.5895
chr1	356	357	1.19213
chr1	357	360	0.794752
chr1	360	361	0.397376
chr1	361	364	0.0
chr1	364	366	0.794752
chr1	366	368	1.19213
chr1	368	369	2.38426
chr1	369	370	2.78163
chr1	370	384	3.97376
chr1	384	389	3.57638
chr1	389	394	3.17901
chr1	394	395	2.38426
chr1	395	397	1.98688
chr1	397	398	1.5895
chr1	398	399	1.19213
chr1	399	404	0.397376
chr1	404	406	0.0
chr1	406	408	1.98688
chr1	408	411	2.38426
chr1	411	429	3.97376
chr1	429	431	3.57638
chr1	431	432	3.17901
chr1	432	439	2.38426
chr1	439	440	1.5895
chr1	440	443	1.19213
chr1	443	444	0.794752
chr1	444	447	0.397376
chr1	447	451	0.0
chr1	451	468	0.397376
chr1	468	487	0.794752
chr1	487	495	0.397376
chr1	495	496	3.57638
chr1	496	497	5.96064
chr1	497	499	6.35801
chr1	499	500	6.75539
chr1	500	522	7.15277
chr1	522	523	7.55014
chr1	523	525	6.75539
chr1	525	527	6.35801
chr1	527	528	5.96064
chr1	528	529	4.76851
chr1	529	530	4.37113
chr1	530	531	3.17901
chr1	531	532	2.78163
chr1	532	533	1.19213
chr1	533	536	0.794752
chr1	536	538	1.19213
chr1	538	543	0.794752
chr1	543	556	1.19213
chr1	556	560	0.794752
chr1	560	567	1.19213
chr1	567	579	0.794752
chr1	579	581	0.397376
chr1	581	593	0.794752
chr1	593	604	0.397376
chr1	604	605	0.794752
chr1	605	607	1.5895
chr1	607	608	2.38426
chr1	608	614	2.78163
chr1	614	623	2.38426
chr1	623	631	1.98688
chr1	631	632	1.19213
chr1	632	633	0.794752
chr1	633	641	0.397376
chr1	641	649	0.0
chr1	649	651	0.397376
chr1	651	652	2.78163
chr1	652	653	3.17901
chr1	653	672	3.57638
chr1	672	677	3.97376
chr1	677	678	3.57638
chr1	678	679	3.17901
chr1	679	684	2.78163
chr1	684	685	2.38426
chr1	685	686	1.98688
chr1	686	689	0.794752
chr1	689	695	0.397376
chr1	695	696	1.5895
chr1	696	697	2.38426
chr1	697	706	2.78163
chr1	706	711	2.38426
chr1	711	719	2.78163
chr1	719	723	2.38426
chr1	723	724	1.98688
chr1	724	728	1.5895
chr1	728	731	1.19213
chr1	731	739	0.794752
chr1	739	740	1.19213
chr1	740	741	3.17901
chr1	741	746	3.57638
chr1	746	756	3.97376
chr1	756	758	3.57638
chr1	758	760	3.17901
chr1	760	762	2.78163
chr1	762	763	3.17901
chr1	763	764	3.57638
chr1	764	765	3.97376
chr1	765	769	4.37113
chr1	769	770	3.97376
chr1	770	771	3.57638
chr1	771	772	2.38426
chr1	772	773	3.17901
chr1	773	780	2.78163
chr1	780	785	3.97376
chr1	785	786	7.15277
chr1	786	787	8.34489
chr1	787	789	8.74227
chr1	789	791	9.53702
chr1	791	797	9.9344
chr1	797	799	11.1265
chr1	799	801	9.9344
chr1	801	802	9.53702
chr1	802	807	10.3318
chr1	807	808	8.74227
chr1	808	809	8.34489
chr1	809	810	7.94752
chr1	810	811	7.15277
chr1	811	813	6.35801
chr1	813	814	5.96064
chr1	814	815	5.56326
chr1	815	817	5.16589
chr1	817	819	4.76851
chr1	819	820	4.37113
chr1	820	821	3.97376
chr1	821	822	3.57638
chr1	822	823	3.97376
chr1	823	824	4.76851
chr1	824	825	7.55014
chr1	825	826	9.53702
chr1	826	830	10.7291
chr1	830	831	11.1265
chr1	831	832	11.9213
chr1	832	833	11.5239
chr1	833	835	11.1265
chr1	835	836	11.5239
chr1	836	838	12.3187
chr1	838	839	12.716
chr1	839	840	13.5108
chr1	840	841	14.3055
chr1	841	842	15.4977
chr1	842	843	15.895
chr1	843	845	16.2924
chr1	845	847	16.6898
chr1	847	848	17.0872
chr1	848	851	17.8819
chr1	851	852	14.7029
chr1	852	853	15.1003
chr1	853	854	14.7029
chr1	854	856	14.3055
chr1	856	857	13.9082
chr1	857	859	13.1134
chr1	859	861	12.3187
chr1	861	862	9.9344
chr1	862	864	9.53702
chr1	864	865	9.13965
chr1	865	866	8.34489
chr1	866	868	7.94752
chr1	868	869	7.55014
chr1	869	872	6.75539
chr1	872	874	6.35801
chr1	874	876	5.16589
chr1	876	877	4.76851
chr1	877	878	3.17901
chr1	878	879	2.38426
chr1	879	880	1.98688
chr1	880	887	1.5895
chr1	887	889	0.794752
chr1	889	891	0.397376
chr1	891	900	0.794752
chr1	900	902	1.19213
chr1	902	913	1.5895
chr1	913	915	1.98688
chr1	915	917	2.38426
chr1	917	920	1.5895
chr1	920	935	1.98688
chr1	935	937	1.5895
chr1	937	938	3.57638
chr1	938	939	3.17901
chr1	939	948	3.57638
chr1	948	950	3.17901
chr1	950	951	2.78163
chr1	951	966	2.38426
chr1	966	970	2.78163
chr1	970	971	3.57638
chr1	971	972	1.5895
chr1	972	974	1.98688
chr1	974	981	3.17901
chr1	981	982	3.57638
chr1	982	993	3.97376
chr1	993	994	5.96064
chr1	994	995	5.56326
chr1	995	1001	5.96064
chr1	1001	1005	6.35801
chr1	1005	1008	5.16589
chr1	1008	1010	4.76851
chr1	1010	1015	4.37113
chr1	1015	1016	4.76851
chr1	1016	1021	4.37113
chr1	1021	1027	5.16589
chr1	1027	1029	3.17901
chr1	1029	1035	2.78163
chr1	1035	1036	2.38426
chr1	1036	1037	2.78163
chr1	1037	1043	2.38426
chr1	1043	1046	1.98688
chr1	1046	1050	1.19213
chr1	1050	1054	0.794752
chr1	1054	1055	0.397376
chr1	1055	1068	0.0
chr1	1068	1077	0.397376
chr1	1077	1085	0.794752
chr1	1085	1097	1.19213
chr1	1097	1099	1.5895
chr1	1099	1100	1.98688
chr1	1100	1105	1.5895
chr1	1105	1117	1.19213
chr1	1117	1120	1.5895
chr1	1120	1132	1.19213
chr1	1132	1133	0.794752
chr1	1133	1155	0.397376
chr1	1155	1157	0.794752
chr1	1157	1177	1.19213
chr1	1177	1189	1.5895
chr1	1189	1192	1.19213
chr1	1192	1203	1.5895
chr1	1203	1204	1.98688
chr1	1204	1205	3.97376
chr1	1205	1210	4.76851
chr1	1210	1222	4.37113
chr1	1222	1223	3.97376
chr1	1223	1224	4.37113
chr1	1224	1226	4.76851
chr1	1226	1227	4.37113
chr1	1227	1233	3.97376
chr1	1233	1238	4.37113
chr1	1238	1239	3.97376
chr1	1239	1242	1.5895
chr1	1242	1243	1.98688
chr1	1243	1246	2.38426
chr1	1246	1248	2.78163
chr1	1248	1255	3.17901
chr1	1255	1258	2.78163
chr1	1258	1260	1.98688
chr1	1260	1267	1.5895
chr1	1267	1273	1.98688
chr1	1273	1276	1.5895
chr1	1276	1277	1.98688
chr1	1277	1282	1.19213
chr1	1282	1285	0.794752
chr1	1285	1286	2.78163
chr1	1286	1291	3.17901
chr1	1291	1294	3.57638
chr1	1294	1296	4.37113
chr1	1296	1303	5.16589
chr1	1303	1311	4.37113
chr1	1311	1313	3.97376
chr1	1313	1317	5.16589
chr1	1317	1321	5.56326
chr1	1321	1323	3.97376
chr1	1323	1324	4.37113
chr1	1324	1325	4.76851
chr1	1325	1328	5.16589
chr1	1328	1329	4.37113
chr1	1329	1330	4.76851
chr1	1330	1335	5.16589
chr1	1335	1336	5.96064
chr1	1336	1340	6.75539
chr1	1340	1341	7.15277
chr1	1341	1342	7.55014
chr1	1342	1343	8.74227
chr1	1343	1344	9.13965
chr1	1344	1346	9.53702
chr1	1346	1347	9.9344
chr1	1347	1348	10.3318
chr1	1348	1349	10.7291
chr1	1349	1351	10.3318
chr1	1351	1356	9.9344
chr1	1356	1359	10.3318
chr1	1359	1361	9.9344
chr1	1361	1363	9.13965
chr1	1363	1365	8.74227
chr1	1365	1366	6.75539
chr1	1366	1368	6.35801
chr1	1368	1377	5.16589
chr1	1377	1378	4.76851
chr1	1378	1379	3.57638
chr1	1379	1382	2.78163
chr1	1382	1384	1.98688
chr1	1384	1393	1.5895
chr1	1393	1394	1.19213
chr1	1394	1401	0.794752
chr1	1401	1405	0.397376
chr1	1405	1420	0.794752
chr1	1420	1424	1.19213
chr1	1424	1426	1.5895
chr1	1426	1427	1.19213
chr1	1427	1428	1.5895
chr1	1428	1434	1.98688
chr1	1434	1437	2.38426
chr1	1437	1438	3.17901
chr1	1438	1439	3.57638
chr1	1439	1443	3.97376
chr1	1443	1446	5.16589
chr1	1446	1450	5.56326
chr1	1450	1451	5.96064
chr1	1451	1452	7.15277
chr1	1452	1453	8.74227
chr1	1453	1454	9.13965
chr1	1454	1455	8.74227
chr1	1455	1456	9.13965
chr1	1456	1460	9.53702
chr1	1460	1461	8.34489
chr1	1461	1466	7.94752
chr1	1466	1472	7.55014
chr1	1472	1475	6.35801
chr1	1475	1478	6.75539
chr1	1478	1481	5.56326
chr1	1481	1482	5.16589
chr1	1482	1483	3.97376
chr1	1483	1484	3.57638
chr1	1484	1485	1.98688
chr1	1485	1486	1.5895
chr1	1486	1488	1.19213
chr1	1488	1490	0.397376
chr1	1490	1492	0.794752
chr1	1492	1501	1.19213
chr1	1501	1505	1.5895
chr1	1505	1513	1.98688
chr1	1513	1516	2.38426
chr1	1516	1528	1.98688
chr1	1528	1532	1.5895
chr1	1532	1537	0.794752
chr1	1537	1540	1.19213
chr1	1540	1552	0.794752
chr1	1552	1553	1.19213
chr1	1553	1555	1.98688
chr1	1555	1557	2.38426
chr1	1557	1558	3.17901
chr1	1558	1564	3.57638
chr1	1564	1571	3.97376
chr1	1571	1577	3.17901
chr1	1577	1578	3.57638
chr1	1578	1579	4.76851
chr1	1579	1583	3.97376
chr1	1583	1584	3.57638
chr1	1584	1587	3.97376
chr1	1587	1588	4.37113
chr1	1588	1590	4.76851
chr1	1590	1591	4.37113
chr1	1591	1593	3.97376
chr1	1593	1598	3.17901
chr1	1598	1603	2.78163
chr1	1603	1609	3.17901
chr1	1609	1611	3.57638
chr1	1611	1613	2.78163
chr1	1613	1620	2.38426
chr1	1620	1623	1.98688
chr1	1623	1624	1.5895
chr1	1624	1628	1.19213
chr1	1628	1636	0.794752
chr1	1636	1640	1.5895
chr1	1640	1641	1.98688
chr1	1641	1642	2.38426
chr1	1642	1644	2.78163
chr1	1644	1645	3.17901
chr1	1645	1658	3.97376
chr1	1658	1660	4.37113
chr1	1660	1662	3.97376
chr1	1662	1667	3.57638
chr1	1667	1670	3.17901
chr1	1670	1672	2.78163
chr1	1672	1674	3.57638
chr1	1674	1678	2.78163
chr1	1678	1680	1.98688
chr1	1680	1692	1.5895
chr1	1692	1694	1.98688
chr1	1694	1706	1.19213
chr1	1706	1707	0.397376
chr1	1707	1719	0.794752
chr1	1719	1724	1.19213
chr1	1724	1726	1.5895
chr1	1726	1727	1.19213
chr1	1727	1729	1.5895
chr1	1729	1736	1.98688
chr1	1736	1740	2.38426
chr1	1740	1741	2.78163
chr1	1741	1745	2.38426
chr1	1745	1755	2.78163
chr1	1755	1763	2.38426
chr1	1763	1764	2.78163
chr1	1764	1771	2.38426
chr1	1771	1773	1.98688
chr1	1773	1777	2.38426
chr1	1777	1778	3.17901
chr1	1778	1781	3.57638
chr1	1781	1786	3.17901
chr1	1786	1791	2.78163
chr1	1791	1793	3.57638
chr1	1793	1794	3.17901
chr1	1794	1799	3.57638
chr1	1799	1804	3.17901
chr1	1804	1808	2.78163
chr1	1808	1810	2.38426
chr1	1810	1811	2.78163
chr1	1811	1813	2.38426
chr1	1813	1814	1.98688
chr1	1814	1818	1.5895
chr1	1818	1819	1.19213
chr1	1819	1820	0.794752
chr1	1820	1833	0.397376
chr1	1833	1840	0.794752
chr1	1840	1842	1.5895
chr1	1842	1847	1.98688
chr1	1847	1850	2.38426
chr1	1850	1855	2.78163
chr1	1855	1860	3.17901
chr1	1860	1863	2.78163
chr1	1863	1864	2.38426
chr1	1864	1865	2.78163
chr1	1865	1869	3.17901
chr1	1869	1870	3.97376
chr1	1870	1871	5.56326
chr1	1871	1876	5.96064
chr1	1876	1877	5.16589
chr1	1877	1880	4.76851
chr1	1880	1881	5.16589
chr1	1881	1882	5.56326
chr1	1882	1889	5.16589
chr1	1889	1891	5.56326
chr1	1891	1896	5.16589
chr1	1896	1897	3.97376
chr1	1897	1900	3.57638
chr1	1900	1906	3.17901
chr1	1906	1908	1.5895
chr1	1908	1912	2.38426
chr1	1912	1914	2.78163
chr1	1914	1916	2.38426
chr1	1916	1932	1.98688
chr1	1932	1938	2.38426
chr1	1938	1939	2.78163
chr1	1939	1942	2.38426
chr1	1942	1943	1.98688
chr1	1943	1946	1.5895
chr1	1946	1948	1.98688
chr1	1948	1960	1.5895
chr1	1960	1964	0.794752
chr1	1964	1976	0.397376
chr1	1976	2063	0.0
chr1	2063	2064	0.397376
chr1	2064	2071	1.19213
chr1	2071	2088	1.5895
chr1	2088	2097	1.98688
chr1	2097	2098	1.5895
chr1	2098	2099	1.19213
chr1	2099	2105	0.794752
chr1	2105	2123	0.397376
chr1	2123	2166	0.0
chr1	2166	2173	0.397376
chr1	2173	2180	0.794752
chr1	2180	2187	1.19213
chr1	2187	2197	1.5895
chr1	2197	2202	1.98688
chr1	2202	2203	1.5895
chr1	2203	2205	1.19213
chr1	2205	2213	1.5895
chr1	2213	2220	1.98688
chr1	2220	2232	1.5895
chr1	2232	2241	1.19213
chr1	2241	2248	0.794752
chr1	2248	2251	0.397376
chr1	2251	2277	0.0
chr1	2277	2278	1.19213
chr1	2278	2279	1.98688
chr1	2279	2303	2.78163
chr1	2303	2304	2.38426
chr1	2304	2306	1.5895
chr1	2306	2310	1.98688
chr1	2310	2312	1.5895
chr1	2312	2313	1.19213
chr1	2313	2336	0.397376
chr1	2336	2439	0.0
chr1	2439	2442	0.397376
chr1	2442	2473	0.794752
chr1	2473	2474	1.19213
chr1	2474	2475	0.794752
chr1	2475	2509	0.397376
chr1	2509	2539	0.0
chr1	2539	2557	0.397376
chr1	2557	2561	0.794752
chr1	2561	2574	1.19213
chr1	2574	2590	0.794752
chr1	2590	2592	0.397376
chr1	2592	2596	0.0
chr1	2596	2603	0.397376
chr1	2603	2620	0.794752
chr1	2620	2631	1.19213
chr1	2631	2637	0.794752
chr1	2637	2655	0.397376
chr1	2655	2662	0.0
chr1	2662	2664	0.397376
chr1	2664	2692	0.794752
chr1	2692	2706	0.397376
chr1	2706	2730	0.794752
chr1	2730	2742	0.397376
chr1	2742	2910	0.0
chr1	2910	2933	0.397376
chr1	2933	2938	0.794752
chr1	2938	2946	1.5895
chr1	2946	2955	1.19213
chr1	2955	2973	0.794752
chr1	2973	3035	0.0
chr1	3035	3070	0.397376
chr1	3070	3073	0.0
chr1	3073	3086	0.397376
chr1	3086	3092	0.794752
chr1	3092	3095	1.19213
chr1	3095	3107	1.5895
chr1	3107	3117	1.19213
chr1	3117	3126	0.794752
chr1	3126	3128	0.397376
chr1	3128	3133	0.0
chr1	3133	3136	0.397376
chr1	3136	3140	0.794752
chr1	3140	3166	1.19213
chr1	3166	3168	0.794752
chr1	3168	3169	0.397376
chr1	3169	3219	0.0
chr1	3219	3231	0.397376
chr1	3231	3239	0.794752
chr1	3239	3255	1.19213
chr1	3255	3256	0.794752
chr1	3256	3275	0.397376
chr1	3275	3289	0.0
chr1	3289	3325	0.397376
chr1	3325	3369	0.0
chr1	3369	3385	0.397376
chr1	3385	3403	0.794752
chr1	3403	3420	0.397376
chr1	3420	3514	0.0
chr1	3514	3549	0.397376
chr1	3549	3575	0.0
chr1	3575	3611	0.397376
chr1	3611	3656	0.0
chr1	3656	3691	0.397376
chr1	3691	3708	0.0
chr1	3708	3732	0.397376
chr1	3732	3759	0.0
chr1	3759	3786	0.397376
chr1	3786	3842	0.0
chr1	3842	3855	0.397376
chr1	3855	3857	0.794752
chr1	3857	3873	1.19213
chr1	3873	3878	1.5895
chr1	3878	3889	1.19213
chr1	3889	3890	0.794752
chr1	3890	3892	1.19213
chr1	3892	3908	0.794752
chr1	3908	3926	0.397376
chr1	3926	3946	0.0
chr1	3946	3953	0.397376
chr1	3953	3978	0.794752
chr1	3978	3989	0.397376
chr1	3989	4045	0.0
chr1	4045	4078	0.397376
chr1	4078	4130	0.0
chr1	4130	4160	0.397376
chr1	4160	4203	0.0
chr1	4203	4237	0.397376
chr1	4237	4317	0.0
chr1	4317	4352	0.397376
chr1	4352	4381	0.0
chr1	4381	4411	0.397376
chr1	4411	4455	0.0
chr1	4455	4469	0.397376
chr1	4469	4475	0.794752
chr1	4475	4477	1.19213
chr1	4477	4489	1.5895
chr1	4489	4497	1.19213
chr1	4497	4505	0.794752
chr1	4505	4512	0.397376
chr1	4512	4522	0.0
chr1	4522	4526	0.397376
chr1	4526	4552	0.794752
chr1	4552	4555	1.19213
chr1	4555	4556	0.794752
chr1	4556	4615	0.397376
chr1	4615	4672	0.0
chr1	4672	4687	0.397376
chr1	4687	4693	0.794752
chr1	4693	4701	1.19213
chr1	4701	4707	1.5895
chr1	4707	4711	1.19213
chr1	4711	4723	1.5895
chr1	4723	4729	1.19213
chr1	4729	4736	0.794752
chr1	4736	4737	0.397376
chr1	4737	4751	0.0
chr1	4751	4777	0.397376
chr1	4777	4785	0.794752
chr1	4785	4812	0.397376
chr1	4812	4842	0.0
chr1	4842	4877	0.397376
chr1	4877	4878	0.794752
chr1	4878	4913	0.397376
chr1	4913	4930	0.0
chr1	4930	4965	0.397376
chr1	4965	4976	0.0
chr1	4976	5010	0.397376
chr1	5010	5033	0.0
chr1	5033	5061	0.397376
chr1	5061	5128	0.0
chr1	5128	5157	0.397376
chr1	5157	5164	0.794752
chr1	5164	5190	0.397376
chr1	5190	5313	0.0
chr1	5313	5342	0.397376
chr1	5342	5354	0.0
chr1	5354	5361	0.397376
chr1	5361	5367	0.794752
chr1	5367	5389	1.5895
chr1	5389	5392	1.19213
chr1	5392	5395	0.397376
chr1	5395	5448	0.0
chr1	5448	5470	0.397376
chr1	5470	5476	1.19213
chr1	5476	5479	1.5895
chr1	5479	5481	1.19213
chr1	5481	5506	1.5895
chr1	5506	5512	0.794752
chr1	5512	5516	0.397376
chr1	5516	5520	0.0
chr1	5520	5535	0.397376
chr1	5535	5542	0.794752
chr1	5542	5570	0.397376
chr1	5570	5598	0.0
chr1	5598	5607	0.794752
chr1	5607	5626	1.19213
chr1	5626	5631	1.98688
chr1	5631	5633	1.19213
chr1	5633	5636	0.794752
chr1	5636	5656	1.19213
chr1	5656	5662	0.794752
chr1	5662	5670	0.397376
chr1	5670	5672	0.0
chr1	5672	5690	0.397376
chr1	5690	5694	0.794752
chr1	5694	5708	1.19213
chr1	5708	5726	0.794752
chr1	5726	5728	0.397376
chr1	5728	5780	0.0
chr1	5780	5816	0.397376
chr1	5816	5860	0.0
chr1	5860	5895	0.397376
chr1	5895	5896	0.0
chr1	5896	5900	0.397376
chr1	5900	5931	0.794752
chr1	5931	5933	0.397376
chr1	5933	5936	0.794752
chr1	5936	5965	0.397376
chr1	5965	5968	0.794752
chr1	5968	5970	0.397376
chr1	5970	5979	1.19213
chr1	5979	6001	1.5895
chr1	6001	6002	1.19213
chr1	6002	6005	0.794752
chr1	6005	6015	0.397376
chr1	6015	6043	0.0
chr1	6043	6047	0.397376
chr1	6047	6062	0.794752
chr1	6062	6074	1.19213
chr1	6074	6078	1.5895
chr1	6078	6082	1.19213
chr1	6082	6089	0.794752
chr1	6089	6093	1.19213
chr1	6093	6097	1.5895
chr1	6097	6101	1.19213
chr1	6101	6109	1.5895
chr1	6109	6125	1.19213
chr1	6125	6135	0.794752
chr1	6135	6151	0.397376
chr1	6151	6184	0.794752
chr1	6184	6185	1.19213
chr1	6185	6187	0.794752
chr1	6187	6217	0.397376
chr1	6217	6263	0.0
chr1	6263	6287	0.397376
chr1	6287	6291	0.794752
chr1	6291	6323	0.397376
chr1	6323	6358	0.0
chr1	6358	6381	0.397376
chr1	6381	6384	0.0
chr1	6384	6388	0.397376
chr1	6388	6390	0.794752
chr1	6390	6399	1.19213
chr1	6399	6407	1.5895
chr1	6407	6418	1.98688
chr1	6418	6420	0.794752
chr1	6420	6431	1.19213
chr1	6431	6438	0.794752
chr1	6438	6445	0.397376
chr1	6445	6567	0.0
chr1	6567	6588	0.397376
chr1	6588	6622	0.0
chr1	6622	6650	0.397376
chr1	6650	6658	0.794752
chr1	6658	6686	0.397376
chr1	6686	6726	0.0
chr1	6726	6761	0.397376
chr1	6761	6883	0.0
chr1	6883	6903	0.397376
chr1	6903	6912	0.794752
chr1	6912	6919	1.19213
chr1	6919	6933	0.794752
chr1	6933	6939	0.397376
chr1	6939	6954	0.0
chr1	6954	6976	0.397376
chr1	6976	6988	0.794752
chr1	6988	6996	0.397376
chr1	6996	6997	0.794752
chr1	6997	7001	1.19213
chr1	7001	7003	0.794752
chr1	7003	7010	1.19213
chr1	7010	7025	1.5895
chr1	7025	7032	1.98688
chr1	7032	7038	1.19213
chr1	7038	7045	0.794752
chr1	7045	7056	0.397376
chr1	7056	7162	0.0
chr1	7162	7198	0.397376
chr1	7198	7202	0.0
chr1	7202	7238	0.397376
chr1	7238	7244	0.0
chr1	7244	7278	0.397376
chr1	7278	7399	0.0
chr1	7399	7434	0.397376
chr1	7434	7480	0.0
chr1	7480	7481	0.794752
chr1	7481	7482	1.19213
chr1	7482	7514	1.5895
chr1	7514	7516	1.19213
chr1	7516	7518	0.397376
chr1	7518	7538	0.0
chr1	7538	7573	0.397376
chr1	7573	7634	0.0
chr1	7634	7669	0.397376
chr1	7669	7693	0.0
chr1	7693	7700	0.397376
chr1	7700	7728	0.794752
chr1	7728	7736	0.397376
chr1	7736	7833	0.0
chr1	7833	7834	0.397376
chr1	7834	7848	1.19213
chr1	7848	7864	1.5895
chr1	7864	7867	1.19213
chr1	7867	7869	0.794752
chr1	7869	7877	0.397376
chr1	7877	7879	0.794752
chr1	7879	7882	1.19213
chr1	7882	7896	0.794752
chr1	7896	7908	1.19213
chr1	7908	7913	0.794752
chr1	7913	7924	0.397376
chr1	7924	7927	0.794752
chr1	7927	7931	0.397376
chr1	7931	7937	0.794752
chr1	7937	7960	1.19213
chr1	7960	7962	0.397376
chr1	7962	7992	0.0
chr1	7992	8028	0.397376
chr1	8028	8057	0.0
chr1	8057	8060	0.397376
chr1	8060	8077	0.794752
chr1	8077	8096	1.19213
chr1	8096	8112	0.794752
chr1	8112	8123	0.397376
chr1	8123	8125	0.0
chr1	8125	8126	0.397376
chr1	8126	8131	0.794752
chr1	8131	8139	1.19213
chr1	8139	8150	1.5895
chr1	8150	8153	1.19213
chr1	8153	8160	1.5895
chr1	8160	8165	1.19213
chr1	8165	8168	0.794752
chr1	8168	8189	0.397376
chr1	8189	8238	0.0
chr1	8238	8273	0.397376
chr1	8273	8317	0.0
chr1	8317	8324	0.397376
chr1	8324	8339	0.794752
chr1	8339	8349	1.5895
chr1	8349	8352	1.19213
chr1	8352	8360	1.5895
chr1	8360	8362	1.19213
chr1	8362	8367	0.794752
chr1	8367	8386	0.397376
chr1	8386	8387	0.0
chr1	8387	8420	0.397376
chr1	8420	8430	0.0
chr1	8430	8450	0.397376
chr1	8450	8466	0.794752
chr1	8466	8486	0.397376
chr1	8486	8487	0.0
chr1	8487	8512	0.397376
chr1	8512	8547	0.0
chr1	8547	8548	0.397376
chr1	8548	8558	0.794752
chr1	8558	8574	1.19213
chr1	8574	8579	1.5895
chr1	8579	8583	1.19213
chr1	8583	8584	1.5895
chr1	8584	8594	1.19213
chr1	8594	8605	0.794752
chr1	8605	8607	1.19213
chr1	8607	8616	0.794752
chr1	8616	8619	1.19213
chr1	8619	8626	0.794752
chr1	8626	8640	0.397376
chr1	8640	8654	0.0
chr1	8654	8676	0.397376
chr1	8676	8728	0.0
chr1	8728	8756	0.397376
chr1	8756	8759	0.0
chr1	8759	8795	0.397376
chr1	8795	8810	0.0
chr1	8810	8836	0.397376
chr1	8836	8839	0.794752
chr1	8839	8841	1.19213
chr1	8841	8842	1.5895
chr1	8842	8870	1.98688
chr1	8870	8872	1.5895
chr1	8872	8874	1.19213
chr1	8874	8875	0.794752
chr1	8875	8876	1.19213
chr1	8876	8877	1.5895
chr1	8877	8905	1.19213
chr1	8905	8908	0.794752
chr1	8908	8949	0.397376
chr1	8949	8967	0.794752
chr1	8967	8970	0.397376
chr1	8970	9002	0.0
chr1	9002	9003	1.19213
chr1	9003	9008	1.5895
chr1	9008	9014	1.98688
chr1	9014	9024	2.38426
chr1	9024	9035	2.78163
chr1	9035	9036	2.38426
chr1	9036	9043	1.19213
chr1	9043	9049	0.794752
chr1	9049	9060	0.397376
chr1	9060	9084	0.0
chr1	9084	9114	0.397376
chr1	9114	9115	1.19213
chr1	9115	9117	1.5895
chr1	9117	9136	1.19213
chr1	9136	9145	0.794752
chr1	9145	9148	0.397376
chr1	9148	9152	0.0
chr1	9152	9174	0.397376
chr1	9174	9177	0.794752
chr1	9177	9188	1.5895
chr1	9188	9210	1.19213
chr1	9210	9211	0.794752
chr1	9211	9229	0.0
chr1	9229	9255	0.397376
chr1	9255	9304	0.0
chr1	9304	9338	0.397376
chr1	9338	9399	0.0
chr1	9399	9403	0.397376
chr1	9403	9428	0.794752
chr1	9428	9435	0.397376
chr1	9435	9465	0.0
chr1	9465	9494	0.397376
chr1	9494	9500	0.794752
chr1	9500	9529	0.397376
chr1	9529	9589	0.0
chr1	9589	9623	0.397376
chr1	9623	9625	0.794752
chr1	9625	9648	0.397376
chr1	9648	9655	0.794752
chr1	9655	9680	0.397376
chr1	9680	9682	0.794752
chr1	9682	9705	0.397376
chr1	9705	9730	0.0
chr1	9730	9731	0.397376
chr1	9731	9738	0.794752
chr1	9738	9757	1.19213
chr1	9757	9759	1.5895
chr1	9759	9764	1.98688
chr1	9764	9766	2.38426
chr1	9766	9770	1.5895
chr1	9770	9783	1.19213
chr1	9783	9792	0.794752
chr1	9792	9799	0.397376
chr1	9799	9808	0.0
chr1	9808	9811	0.397376
chr1	9811	9820	0.794752
chr1	9820	9821	1.19213
chr1	9821	9837	1.5895
chr1	9837	9844	1.19213
chr1	9844	9856	0.794752
chr1	9856	9857	0.0
chr1	9857	9892	0.397376
chr1	9892	9903	0.0
chr1	9903	9928	0.397376
chr1	9928	9963	0.794752
chr1	9963	9972	0.397376
chr1	9972	9978	0.0
chr1	9978	10013	0.397376
chr1	10013	10051	0.0
chr1	10051	10059	0.397376
chr1	10059	10071	0.794752
chr1	10071	10075	1.19213
chr1	10075	10086	1.5895
chr1	10086	10095	1.19213
chr1	10095	10107	0.794752
chr1	10107	10109	0.397376
chr1	10109	10146	0.0
chr1	10146	10147	0.397376
chr1	10147	10148	1.5895
chr1	10148	10166	1.98688
chr1	10166	10170	2.38426
chr1	10170	10174	2.78163
chr1	10174	10181	2.38426
chr1	10181	10182	0.794752
chr1	10182	10199	1.19213
chr1	10199	10201	0.794752
chr1	10201	10205	0.397376
chr1	10205	10282	0.0
chr1	10282	10284	0.397376
chr1	10284	10287	0.794752
chr1	10287	10288	1.19213
chr1	10288	10292	1.5895
chr1	10292	10317	1.98688
chr1	10317	10319	1.5895
chr1	10319	10322	1.19213
chr1	10322	10323	0.794752
chr1	10323	10326	0.397376
chr1	10326	10414	0.0
chr1	10414	10421	0.397376
chr1	10421	10441	0.794752
chr1	10441	10448	1.19213
chr1	10448	10454	0.794752
chr1	10454	10477	0.397376
chr1	10477	10500	0.0
chr1	10500	10535	0.397376
chr1	10535	10584	0.0
chr1	10584	10585	0.397376
chr1	10585	10589	1.19213
chr1	10589	10602	1.5895
chr1	10602	10605	1.98688
chr1	10605	10615	2.38426
chr1	10615	10616	1.5895
chr1	10616	10619	1.19213
chr1	10619	10635	0.794752
chr1	10635	10640	0.397376
chr1	10640	10659	0.0
chr1	10659	10665	0.397376
chr1	10665	10688	0.794752
chr1	10688	10690	0.0
chr1	10690	10692	0.397376
chr1	10692	10696	0.794752
chr1	10696	10726	1.19213
chr1	10726	10727	0.794752
chr1	10727	10732	0.397376
chr1	10732	10848	0.0
chr1	10848	10849	0.397376
chr1	10849	10855	0.794752
chr1	10855	10863	1.19213
chr1	10863	10875	1.5895
chr1	10875	10878	1.19213
chr1	10878	10882	1.5895
chr1	10882	10889	1.19213
chr1	10889	10896	0.794752
chr1	10896	10913	0.397376
chr1	10913	10970	0.0
chr1	10970	11003	0.397376
chr1	11003	11009	0.0
chr1	11009	11012	0.397376
chr1	11012	11025	0.794752
chr1	11025	11042	1.19213
chr1	11042	11045	0.794752
chr1	11045	11047	0.397376
chr1	11047	11049	0.794752
chr1	11049	11072	0.397376
chr1	11072	11133	0.0
chr1	11133	11149	0.397376
chr1	11149	11165	0.794752
chr1	11165	11183	0.397376
chr1	11183	11191	0.0
chr1	11191	11196	0.397376
chr1	11196	11209	0.794752
chr1	11209	11221	1.19213
chr1	11221	11225	1.5895
chr1	11225	11230	1.19213
chr1	11230	11231	1.5895
chr1	11231	11245	1.19213
chr1	11245	11251	0.397376
chr1	11251	11260	0.794752
chr1	11260	11266	1.19213
chr1	11266	11282	0.794752
chr1	11282	11284	1.19213
chr1	11284	11287	0.794752
chr1	11287	11288	1.19213
chr1	11288	11294	0.794752
chr1	11294	11304	1.19213
chr1	11304	11317	1.5895
chr1	11317	11323	1.19213
chr1	11323	11329	0.794752
chr1	11329	11331	0.397376
chr1	11331	11332	0.794752
chr1	11332	11338	1.19213
chr1	11338	11363	0.794752
chr1	11363	11364	1.19213
chr1	11364	11366	1.98688
chr1	11366	11392	1.19213
chr1	11392	11397	0.794752
chr1	11397	11400	0.397376
chr1	11400	11405	0.0
chr1	11405	11439	0.397376
chr1	11439	11444	0.0
chr1	11444	11478	0.397376
chr1	11478	11503	0.0
chr1	11503	11509	0.397376
chr1	11509	11517	0.794752
chr1	11517	11539	1.19213
chr1	11539	11540	0.794752
chr1	11540	11546	0.397376
chr1	11546	11547	0.794752
chr1	11547	11552	1.19213
chr1	11552	11560	0.794752
chr1	11560	11578	1.19213
chr1	11578	11580	1.98688
chr1	11580	11585	1.19213
chr1	11585	11603	0.794752
chr1	11603	11614	1.19213
chr1	11614	11617	0.794752
chr1	11617	11636	1.19213
chr1	11636	11642	0.794752
chr1	11642	11646	1.19213
chr1	11646	11669	0.794752
chr1	11669	11678	0.397376
chr1	11678	11716	0.0
chr1	11716	11718	0.397376
chr1	11718	11736	0.794752
chr1	11736	11737	1.19213
chr1	11737	11760	0.397376
chr1	11760	11771	0.0
chr1	11771	11794	0.397376
chr1	11794	11804	0.794752
chr1	11804	11814	0.397376
chr1	11814	11818	0.794752
chr1	11818	11827	1.19213
chr1	11827	11833	0.794752
chr1	11833	11846	1.19213
chr1	11846	11848	1.98688
chr1	11848	11853	1.5895
chr1	11853	11860	1.19213
chr1	11860	11865	0.794752
chr1	11865	11867	1.5895
chr1	11867	11869	1.98688
chr1	11869	11872	2.78163
chr1	11872	11875	3.17901
chr1	11875	11880	3.97376
chr1	11880	11884	3.17901
chr1	11884	11890	3.57638
chr1	11890	11891	3.97376
chr1	11891	11892	4.37113
chr1	11892	11894	5.16589
chr1	11894	11900	4.37113
chr1	11900	11908	3.17901
chr1	11908	11910	2.78163
chr1	11910	11917	2.38426
chr1	11917	11918	1.98688
chr1	11918	11920	1.5895
chr1	11920	11925	1.19213
chr1	11925	11927	0.794752
chr1	11927	11930	0.397376
chr1	11930	11957	0.0
chr1	11957	11982	0.397376
chr1	11982	12003	0.0
chr1	12003	12010	0.397376
chr1	12010	12034	1.19213
chr1	12034	12036	0.794752
chr1	12036	12038	0.0
chr1	12038	12046	0.397376
chr1	12046	12050	0.794752
chr1	12050	12054	1.19213
chr1	12054	12055	1.5895
chr1	12055	12069	1.98688
chr1	12069	12074	1.5895
chr1	12074	12076	1.19213
chr1	12076	12085	0.794752
chr1	12085	12089	0.397376
chr1	12089	12191	0.0
chr1	12191	12214	0.397376
chr1	12214	12217	0.794752
chr1	12217	12235	0.397376
chr1	12235	12236	0.794752
chr1	12236	12248	1.19213
chr1	12248	12257	1.5895
chr1	12257	12270	1.98688
chr1	12270	12272	1.5895
chr1	12272	12283	1.19213
chr1	12283	12286	0.794752
chr1	12286	12289	0.397376
chr1	12289	12291	0.794752
chr1	12291	12306	1.19213
chr1	12306	12325	0.794752
chr1	12325	12326	0.397376
chr1	12326	12338	0.0
chr1	12338	12351	0.397376
chr1	12351	12364	0.794752
chr1	12364	12374	0.397376
chr1	12374	12387	0.794752
chr1	12387	12400	0.397376
chr1	12400	12401	0.794752
chr1	12401	12402	1.19213
chr1	12402	12409	1.5895
chr1	12409	12410	1.19213
chr1	12410	12430	1.5895
chr1	12430	12432	1.98688
chr1	12432	12434	2.38426
chr1	12434	12435	1.98688
chr1	12435	12437	1.5895
chr1	12437	12458	1.19213
chr1	12458	12460	0.794752
chr1	12460	12461	0.397376
chr1	12461	12504	0.0
chr1	12504	12516	0.397376
chr1	12516	12524	0.794752
chr1	12524	12540	1.19213
chr1	12540	12542	0.794752
chr1	12542	12543	0.397376
chr1	12543	12556	0.0
chr1	12556	12587	0.397376
chr1	12587	12610	0.0
chr1	12610	12613	0.397376
chr1	12613	12614	0.794752
chr1	12614	12618	1.19213
chr1	12618	12620	1.5895
chr1	12620	12622	1.98688
chr1	12622	12625	2.38426
chr1	12625	12626	2.78163
chr1	12626	12628	3.57638
chr1	12628	12638	3.97376
chr1	12638	12640	4.37113
chr1	12640	12641	5.56326
chr1	12641	12645	5.96064
chr1	12645	12648	5.56326
chr1	12648	12649	5.96064
chr1	12649	12651	6.35801
chr1	12651	12658	5.96064
chr1	12658	12661	5.56326
chr1	12661	12662	4.76851
chr1	12662	12663	4.37113
chr1	12663	12673	4.76851
chr1	12673	12674	4.37113
chr1	12674	12675	4.76851
chr1	12675	12676	3.57638
chr1	12676	12681	3.17901
chr1	12681	12683	2.78163
chr1	12683	12685	1.98688
chr1	12685	12686	1.5895
chr1	12686	12688	1.98688
chr1	12688	12692	1.5895
chr1	12692	12693	1.98688
chr1	12693	12696	2.38426
chr1	12696	12708	1.98688
chr1	12708	12711	1.5895
chr1	12711	12712	1.98688
chr1	12712	12719	2.38426
chr1	12719	12722	1.98688
chr1	12722	12723	1.5895
chr1	12723	12725	2.38426
chr1	12725	12726	2.78163
chr1	12726	12727	3.17901
chr1	12727	12730	2.78163
chr1	12730	12742	3.17901
chr1	12742	12745	3.57638
chr1	12745	12753	2.78163
chr1	12753	12757	3.17901
chr1	12757	12760	1.98688
chr1	12760	12776	1.19213
chr1	12776	12777	1.5895
chr1	12777	12784	0.794752
chr1	12784	12811	1.19213
chr1	12811	12812	0.794752
chr1	12812	12820	1.19213
chr1	12820	12843	0.794752
chr1	12843	12847	1.19213
chr1	12847	12855	1.5895
chr1	12855	12859	1.98688
chr1	12859	12866	1.5895
chr1	12866	12867	2.38426
chr1	12867	12873	2.78163
chr1	12873	12877	2.38426
chr1	12877	12881	1.5895
chr1	12881	12888	1.19213
chr1	12888	12892	1.5895
chr1	12892	12898	1.98688
chr1	12898	12900	1.19213
chr1	12900	12920	1.5895
chr1	12920	12923	1.98688
chr1	12923	12926	1.5895
chr1	12926	12927	1.98688
chr1	12927	12935	1.19213
chr1	12935	12937	0.794752
chr1	12937	12945	1.19213
chr1	12945	12954	1.5895
chr1	12954	12959	1.19213
chr1	12959	12972	0.794752
chr1	12972	12975	0.397376
chr1	12975	12978	1.19213
chr1	12978	12986	0.794752
chr1	12986	12998	1.19213
chr1	12998	13000	0.794752
chr1	13000	13003	1.19213
chr1	13003	13004	1.5895
chr1	13004	13005	1.98688
chr1	13005	13006	2.38426
chr1	13006	13010	2.78163
chr1	13010	13019	2.38426
chr1	13019	13021	2.78163
chr1	13021	13030	2.38426
chr1	13030	13036	3.17901
chr1	13036	13038	2.78163
chr1	13038	13040	1.98688
chr1	13040	13049	1.19213
chr1	13049	13054	1.5895
chr1	13054	13055	1.19213
chr1	13055	13057	1.5895
chr1	13057	13062	1.19213
chr1	13062	13079	0.794752
chr1	13079	13089	0.397376
chr1	13089	13093	0.0
chr1	13093	13095	0.397376
chr1	13095	13127	0.794752
chr1	13127	13134	0.0
chr1	13134	13164	0.397376
chr1	13164	13168	0.794752
chr1	13168	13169	1.19213
chr1	13169	13188	1.5895
chr1	13188	13195	1.19213
chr1	13195	13202	0.794752
chr1	13202	13204	1.5895
chr1	13204	13205	1.98688
chr1	13205	13206	1.5895
chr1	13206	13208	2.78163
chr1	13208	13214	3.17901
chr1	13214	13217	3.57638
chr1	13217	13218	3.97376
chr1	13218	13220	4.37113
chr1	13220	13230	5.16589
chr1	13230	13233	4.76851
chr1	13233	13237	5.16589
chr1	13237	13238	4.37113
chr1	13238	13240	3.97376
chr1	13240	13241	3.57638
chr1	13241	13248	2.38426
chr1	13248	13249	1.98688
chr1	13249	13251	0.794752
chr1	13251	13267	0.397376
chr1	13267	13270	0.0
chr1	13270	13278	0.397376
chr1	13278	13306	0.794752
chr1	13306	13313	0.397376
chr1	13313	13316	0.0
chr1	13316	13336	0.397376
chr1	13336	13337	0.0
chr1	13337	13343	0.397376
chr1	13343	13372	0.794752
chr1	13372	13387	0.397376
chr1	13387	13396	0.794752
chr1	13396	13416	0.397376
chr1	13416	13419	0.794752
chr1	13419	13451	1.19213
chr1	13451	13453	0.794752
chr1	13453	13456	0.397376
chr1	13456	13472	0.0
chr1	13472	13473	0.397376
chr1	13473	13497	0.794752
chr1	13497	13508	0.397376
chr1	13508	13509	0.794752
chr1	13509	13540	0.397376
chr1	13540	13556	0.0
chr1	13556	13570	0.397376
chr1	13570	13578	0.794752
chr1	13578	13590	1.19213
chr1	13590	13604	0.794752
chr1	13604	13615	0.0
chr1	13615	13624	0.397376
chr1	13624	13625	1.19213
chr1	13625	13627	1.5895
chr1	13627	13628	3.17901
chr1	13628	13643	4.37113
chr1	13643	13649	3.97376
chr1	13649	13650	4.37113
chr1	13650	13651	3.57638
chr1	13651	13652	3.17901
chr1	13652	13653	2.38426
chr1	13653	13655	1.98688
chr1	13655	13657	1.5895
chr1	13657	13658	1.19213
chr1	13658	13679	0.794752
chr1	13679	13698	0.397376
chr1	13698	13714	0.0
chr1	13714	13735	0.397376
chr1	13735	13750	0.794752
chr1	13750	13771	0.397376
chr1	13771	13801	0.0
chr1	13801	13807	0.397376
chr1	13807	13808	1.19213
chr1	13808	13812	1.5895
chr1	13812	13813	2.38426
chr1	13813	13816	2.78163
chr1	13816	13817	2.38426
chr1	13817	13818	2.78163
chr1	13818	13824	3.17901
chr1	13824	13834	3.57638
chr1	13834	13842	3.17901
chr1	13842	13843	2.78163
chr1	13843	13844	2.38426
chr1	13844	13845	2.78163
chr1	13845	13846	2.38426
chr1	13846	13848	1.98688
chr1	13848	13851	1.5895
chr1	13851	13864	1.19213
chr1	13864	13878	1.5895
chr1	13878	13880	0.794752
chr1	13880	13884	1.5895
chr1	13884	13895	1.19213
chr1	13895	13908	0.794752
chr1	13908	13915	1.19213
chr1	13915	13916	0.794752
chr1	13916	13943	0.397376
chr1	13943	13962	0.0
chr1	13962	13980	0.397376
chr1	13980	13984	0.794752
chr1	13984	14013	0.397376
chr1	14013	14049	0.0
chr1	14049	14078	0.397376
chr1	14078	14194	0.0
chr1	14194	14227	0.397376
chr1	14227	14297	0.0
chr1	14297	14320	0.397376
chr1	14320	14330	0.794752
chr1	14330	14333	1.19213
chr1	14333	14336	0.794752
chr1	14336	14355	1.19213
chr1	14355	14359	0.794752
chr1	14359	14365	0.397376
chr1	14365	14382	0.0
chr1	14382	14430	0.397376
chr1	14430	14450	0.794752
chr1	14450	14463	0.397376
chr1	14463	14492	0.0
chr1	14492	14510	0.397376
chr1	14510	14517	0.794752
chr1	14517	14526	0.397376
chr1	14526	14545	0.794752
chr1	14545	14552	0.397376
chr1	14552	14594	0.0
chr1	14594	14595	0.397376
chr1	14595	14630	0.794752
chr1	14630	14647	0.0
chr1	14647	14649	0.397376
chr1	14649	14671	0.794752
chr1	14671	14674	1.19213
chr1	14674	14682	0.794752
chr1	14682	14693	0.397376
chr1	14693	14752	0.0
chr1	14752	14756	0.794752
chr1	14756	14780	1.19213
chr1	14780	14787	1.5895
chr1	14787	14788	1.19213
chr1	14788	14790	0.794752
chr1	14790	14791	1.19213
chr1	14791	14799	0.794752
chr1	14799	14805	1.19213
chr1	14805	14819	0.794752
chr1	14819	14826	1.19213
chr1	14826	14832	0.794752
chr1	14832	14853	0.397376
chr1	14853	14867	0.0
chr1	14867	14902	0.397376
chr1	14902	14973	0.0
chr1	14973	14988	0.397376
chr1	14988	15004	0.794752
chr1	15004	15014	0.397376
chr1	15014	15015	0.794752
chr1	15015	15022	1.19213
chr1	15022	15049	0.794752
chr1	15049	15051	0.397376
chr1	15051	15089	0.0
chr1	15089	15103	0.397376
chr1	15103	15124	0.794752
chr1	15124	15138	0.397376
chr1	15138	15140	0.0
chr1	15140	15168	0.397376
chr1	15168	15174	0.794752
chr1	15174	15180	0.397376
chr1	15180	15183	0.794752
chr1	15183	15197	1.19213
chr1	15197	15215	1.5895
chr1	15215	15219	1.19213
chr1	15219	15223	0.794752
chr1	15223	15233	0.397376
chr1	15233	15246	0.0
chr1	15246	15281	0.397376
chr1	15281	15294	0.0
chr1	15294	15329	0.397376
chr1	15329	15372	0.0
chr1	15372	15402	0.397376
chr1	15402	15472	0.0
chr1	15472	15507	0.397376
chr1	15507	15583	0.0
chr1	15583	15617	0.397376
chr1	15617	15632	0.0
chr1	15632	15666	0.397376
chr1	15666	15887	0.0
chr1	15887	15914	0.397376
chr1	15914	15921	0.794752
chr1	15921	15949	0.397376
chr1	15949	15955	0.0
chr1	15955	15983	0.397376
chr1	15983	15990	0.794752
chr1	15990	16018	0.397376
chr1	16018	16079	0.0
chr1	16079	16113	0.397376
chr1	16113	16142	0.0
chr1	16142	16176	0.397376
chr1	16176	16189	0.0
chr1	16189	16198	0.397376
chr1	16198	16221	0.794752
chr1	16221	16224	1.19213
chr1	16224	16228	0.794752
chr1	16228	16233	1.19213
chr1	16233	16255	0.794752
chr1	16255	16259	1.19213
chr1	16259	16268	0.794752
chr1	16268	16272	1.19213
chr1	16272	16284	1.5895
chr1	16284	16291	1.19213
chr1	16291	16302	0.794752
chr1	16302	16306	0.397376
chr1	16306	16409	0.0
chr1	16409	16438	0.397376
chr1	16438	16444	0.794752
chr1	16444	16467	0.397376
chr1	16467	16494	0.0
chr1	16494	16520	0.397376
chr1	16520	16529	0.794752
chr1	16529	16551	0.397376
chr1	16551	16670	0.0
chr1	16670	16705	0.397376
chr1	16705	16782	0.0
chr1	16782	16792	0.397376
chr1	16792	16797	0.794752
chr1	16797	16814	1.19213
chr1	16814	16823	1.5895
chr1	16823	16828	1.98688
chr1	16828	16833	1.5895
chr1	16833	16843	1.19213
chr1	16843	16844	0.794752
chr1	16844	16847	1.19213
chr1	16847	16849	0.794752
chr1	16849	16880	0.397376
chr1	16880	17047	0.0
chr1	17047	17051	0.397376
chr1	17051	17077	0.794752
chr1	17077	17084	0.397376
chr1	17084	17111	0.0
chr1	17111	17127	0.397376
chr1	17127	17149	0.794752
chr1	17149	17164	1.19213
chr1	17164	17175	1.5895
chr1	17175	17180	1.19213
chr1	17180	17190	0.794752
chr1	17190	17193	0.397376
chr1	17193	17200	0.794752
chr1	17200	17217	0.397376
chr1	17217	17218	0.794752
chr1	17218	17228	1.5895
chr1	17228	17252	1.19213
chr1	17252	17253	0.794752
chr1	17253	17291	0.0
chr1	17291	17311	0.397376
chr1	17311	17316	0.794752
chr1	17316	17343	0.397376
chr1	17343	17470	0.0
chr1	17470	17503	0.397376
chr1	17503	17533	0.0
chr1	17533	17545	0.397376
chr1	17545	17546	0.794752
chr1	17546	17564	1.5895
chr1	17564	17567	1.98688
chr1	17567	17570	1.5895
chr1	17570	17574	1.19213
chr1	17574	17575	0.794752
chr1	17575	17597	1.19213
chr1	17597	17636	0.397376
chr1	17636	17643	0.0
chr1	17643	17658	0.397376
chr1	17658	17679	0.794752
chr1	17679	17692	0.397376
chr1	17692	17695	0.0
chr1	17695	17706	0.397376
chr1	17706	17714	0.794752
chr1	17714	17723	1.5895
chr1	17723	17726	1.19213
chr1	17726	17728	1.5895
chr1	17728	17733	1.19213
chr1	17733	17740	1.5895
chr1	17740	17745	1.19213
chr1	17745	17750	1.5895
chr1	17750	17761	1.19213
chr1	17761	17769	0.794752
chr1	17769	17781	0.397376
chr1	17781	17787	0.0
chr1	17787	17798	0.397376
chr1	17798	17800	0.794752
chr1	17800	17823	1.19213
chr1	17823	17832	0.794752
chr1	17832	17834	0.397376
chr1	17834	17887	0.0
chr1	17887	17889	0.397376
chr1	17889	17903	0.794752
chr1	17903	17916	1.19213
chr1	17916	17922	0.794752
chr1	17922	17929	0.397376
chr1	17929	17931	0.794752
chr1	17931	17938	1.19213
chr1	17938	17944	0.794752
chr1	17944	17964	1.19213
chr1	17964	17965	0.794752
chr1	17965	17980	0.397376
chr1	17980	18007	0.0
chr1	18007	18031	0.397376
chr1	18031	18037	0.794752
chr1	18037	18060	0.397376
chr1	18060	18064	0.0
chr1	18064	18070	0.397376
chr1	18070	18071	1.19213
chr1	18071	18072	1.5895
chr1	18072	18083	1.98688
chr1	18083	18100	2.38426
chr1	18100	18103	1.98688
chr1	18103	18104	1.5895
chr1	18104	18105	1.19213
chr1	18105	18107	0.397376
chr1	18107	18182	0.0
chr1	18182	18183	0.397376
chr1	18183	18189	1.19213
chr1	18189	18211	1.5895
chr1	18211	18218	1.19213
chr1	18218	18222	0.397376
chr1	18222	18223	0.794752
chr1	18223	18224	1.98688
chr1	18224	18227	1.5895
chr1	18227	18233	1.98688
chr1	18233	18256	2.38426
chr1	18256	18260	0.794752
chr1	18260	18267	0.397376
chr1	18267	18281	0.0
chr1	18281	18282	0.397376
chr1	18282	18304	0.794752
chr1	18304	18307	0.397376
chr1	18307	18317	0.0
chr1	18317	18330	0.397376
chr1	18330	18353	0.794752
chr1	18353	18355	0.397376
chr1	18355	18409	0.0
chr1	18409	18432	0.397376
chr1	18432	18445	0.0
chr1	18445	18446	0.397376
chr1	18446	18476	0.794752
chr1	18476	18480	1.19213
chr1	18480	18499	0.397376
chr1	18499	18505	0.794752
chr1	18505	18532	1.19213
chr1	18532	18533	0.794752
chr1	18533	18536	0.397376
chr1	18536	18539	0.794752
chr1	18539	18566	0.397376
chr1	18566	18587	0.0
chr1	18587	18596	0.397376
chr1	18596	18622	0.794752
chr1	18622	18623	1.19213
chr1	18623	18630	0.794752
chr1	18630	18653	0.397376
chr1	18653	18655	0.794752
chr1	18655	18689	0.397376
chr1	18689	18709	0.794752
chr1	18709	18723	1.19213
chr1	18723	18725	0.794752
chr1	18725	18744	0.397376
chr1	18744	18751	0.0
chr1	18751	18787	0.397376
chr1	18787	18789	0.0
chr1	18789	18814	0.397376
chr1	18814	18828	0.0
chr1	18828	18851	0.397376
chr1	18851	18878	0.0
chr1	18878	18894	0.397376
chr1	18894	18896	0.794752
chr1	18896	18909	1.19213
chr1	18909	18923	0.794752
chr1	18923	18930	0.397376
chr1	18930	18941	0.0
chr1	18941	18954	0.397376
chr1	18954	18969	1.19213
chr1	18969	18970	1.5895
chr1	18970	18989	1.19213
chr1	18989	19005	0.397376
chr1	19005	19045	0.0
chr1	19045	19063	0.397376
chr1	19063	19066	1.19213
chr1	19066	19096	0.794752
chr1	19096	19132	0.0
chr1	19132	19142	0.397376
chr1	19142	19146	0.794752
chr1	19146	19168	1.19213
chr1	19168	19178	0.794752
chr1	19178	19180	0.397376
chr1	19180	19181	0.794752
chr1	19181	19194	0.397376
chr1	19194	19198	0.794752
chr1	19198	19205	1.19213
chr1	19205	19211	1.5895
chr1	19211	19229	1.19213
chr1	19229	19234	0.794752
chr1	19234	19240	0.397376
chr1	19240	19280	0.0
