# Supplementary material for: Structural modularity of the XIST ribonucleoprotein complex
Source: Nat Commun. 2020 Dec 2;11:6163. doi: 10.1038/s41467-020-20040-3 (PMC7710737; doi:10.1038/s41467-020-20040-3)
Supplement: Supplementary file 6 — Source Data [file 41467_2020_20040_MOESM6_ESM.zip › sourcedata/fig2efgi/K562_SLTM_1_neg_XIST_1_hsXIST.bedgraph]

chr1	0	25	0.0
chr1	25	45	0.355626
chr1	45	46	0.711252
chr1	46	47	1.4225
chr1	47	48	2.13376
chr1	48	49	4.26751
chr1	49	50	4.62314
chr1	50	51	4.97876
chr1	51	52	5.69002
chr1	52	70	6.04564
chr1	70	72	5.69002
chr1	72	73	6.04564
chr1	73	76	5.69002
chr1	76	81	5.33439
chr1	81	87	4.97876
chr1	87	88	4.62314
chr1	88	90	3.55626
chr1	90	91	3.20063
chr1	91	92	2.13376
chr1	92	93	1.77813
chr1	93	94	1.06688
chr1	94	109	1.4225
chr1	109	111	1.06688
chr1	111	115	0.711252
chr1	115	119	1.4225
chr1	119	131	1.77813
chr1	131	137	1.4225
chr1	137	156	1.06688
chr1	156	158	0.711252
chr1	158	204	0.0
chr1	204	247	0.355626
chr1	247	294	0.0
chr1	294	337	0.355626
chr1	337	365	0.0
chr1	365	367	0.711252
chr1	367	368	1.4225
chr1	368	369	2.13376
chr1	369	370	3.20063
chr1	370	389	3.55626
chr1	389	393	3.91189
chr1	393	396	3.55626
chr1	396	398	3.20063
chr1	398	399	2.48938
chr1	399	401	2.13376
chr1	401	407	1.77813
chr1	407	412	2.13376
chr1	412	431	1.77813
chr1	431	432	1.4225
chr1	432	437	1.06688
chr1	437	443	0.711252
chr1	443	450	0.355626
chr1	450	451	0.0
chr1	451	454	1.06688
chr1	454	458	2.13376
chr1	458	465	2.48938
chr1	465	472	2.84501
chr1	472	493	2.48938
chr1	493	494	2.13376
chr1	494	495	1.4225
chr1	495	498	1.77813
chr1	498	499	2.48938
chr1	499	500	2.13376
chr1	500	502	2.48938
chr1	502	507	3.55626
chr1	507	508	3.91189
chr1	508	521	3.55626
chr1	521	522	4.62314
chr1	522	526	5.33439
chr1	526	533	5.69002
chr1	533	536	6.04564
chr1	536	538	6.40127
chr1	538	539	6.04564
chr1	539	540	6.40127
chr1	540	541	5.69002
chr1	541	543	4.97876
chr1	543	544	4.62314
chr1	544	548	4.26751
chr1	548	550	4.62314
chr1	550	551	3.91189
chr1	551	552	3.55626
chr1	552	554	3.20063
chr1	554	557	2.84501
chr1	557	562	2.48938
chr1	562	566	2.13376
chr1	566	569	1.77813
chr1	569	578	2.13376
chr1	578	582	1.77813
chr1	582	588	1.4225
chr1	588	590	1.06688
chr1	590	593	0.711252
chr1	593	603	0.355626
chr1	603	606	0.711252
chr1	606	607	1.77813
chr1	607	612	2.13376
chr1	612	624	1.77813
chr1	624	629	1.4225
chr1	629	646	0.711252
chr1	646	649	0.355626
chr1	649	651	0.0
chr1	651	653	0.711252
chr1	653	658	1.4225
chr1	658	659	1.77813
chr1	659	672	2.13376
chr1	672	678	1.77813
chr1	678	680	1.4225
chr1	680	694	1.06688
chr1	694	695	0.355626
chr1	695	697	0.711252
chr1	697	702	1.06688
chr1	702	712	0.711252
chr1	712	717	1.06688
chr1	717	720	1.4225
chr1	720	743	1.06688
chr1	743	751	1.4225
chr1	751	760	1.06688
chr1	760	771	0.711252
chr1	771	782	0.355626
chr1	782	783	0.711252
chr1	783	786	0.355626
chr1	786	795	0.711252
chr1	795	798	1.06688
chr1	798	804	1.4225
chr1	804	805	1.06688
chr1	805	814	1.4225
chr1	814	824	1.06688
chr1	824	825	1.4225
chr1	825	831	1.77813
chr1	831	833	2.13376
chr1	833	837	2.48938
chr1	837	838	2.84501
chr1	838	840	3.20063
chr1	840	841	3.55626
chr1	841	843	4.62314
chr1	843	848	4.97876
chr1	848	849	4.62314
chr1	849	852	5.33439
chr1	852	853	4.97876
chr1	853	855	4.62314
chr1	855	856	4.97876
chr1	856	857	5.33439
chr1	857	858	5.69002
chr1	858	860	6.04564
chr1	860	863	6.40127
chr1	863	865	6.75689
chr1	865	869	6.40127
chr1	869	874	6.75689
chr1	874	876	6.40127
chr1	876	878	6.04564
chr1	878	880	6.40127
chr1	880	882	6.04564
chr1	882	883	5.69002
chr1	883	884	5.33439
chr1	884	886	4.26751
chr1	886	887	3.55626
chr1	887	890	3.91189
chr1	890	891	4.26751
chr1	891	896	3.55626
chr1	896	899	3.91189
chr1	899	900	4.26751
chr1	900	901	4.62314
chr1	901	903	4.26751
chr1	903	907	3.91189
chr1	907	910	3.55626
chr1	910	912	3.20063
chr1	912	913	3.55626
chr1	913	916	4.26751
chr1	916	921	4.62314
chr1	921	926	4.26751
chr1	926	930	3.91189
chr1	930	933	3.20063
chr1	933	937	2.84501
chr1	937	940	3.20063
chr1	940	942	2.84501
chr1	942	950	2.48938
chr1	950	954	2.84501
chr1	954	956	1.77813
chr1	956	957	2.13376
chr1	957	973	1.77813
chr1	973	979	2.13376
chr1	979	980	1.77813
chr1	980	982	1.4225
chr1	982	984	1.77813
chr1	984	985	2.48938
chr1	985	987	3.55626
chr1	987	990	3.91189
chr1	990	991	6.04564
chr1	991	992	6.40127
chr1	992	993	6.04564
chr1	993	994	6.40127
chr1	994	1003	6.04564
chr1	1003	1004	6.40127
chr1	1004	1006	6.75689
chr1	1006	1007	7.11252
chr1	1007	1009	7.82377
chr1	1009	1010	8.1794
chr1	1010	1011	8.89065
chr1	1011	1012	9.24628
chr1	1012	1013	9.6019
chr1	1013	1016	10.3132
chr1	1016	1021	10.6688
chr1	1021	1025	11.38
chr1	1025	1027	8.53502
chr1	1027	1033	8.1794
chr1	1033	1035	6.04564
chr1	1035	1046	5.69002
chr1	1046	1049	4.97876
chr1	1049	1050	4.62314
chr1	1050	1052	3.91189
chr1	1052	1053	3.55626
chr1	1053	1054	2.84501
chr1	1054	1055	2.48938
chr1	1055	1056	2.13376
chr1	1056	1059	1.4225
chr1	1059	1060	0.711252
chr1	1060	1064	0.355626
chr1	1064	1068	0.0
chr1	1068	1069	0.711252
chr1	1069	1072	1.06688
chr1	1072	1073	1.4225
chr1	1073	1074	2.13376
chr1	1074	1092	2.48938
chr1	1092	1100	2.84501
chr1	1100	1101	2.48938
chr1	1101	1102	2.84501
chr1	1102	1104	3.91189
chr1	1104	1105	4.26751
chr1	1105	1108	4.62314
chr1	1108	1110	4.97876
chr1	1110	1112	4.62314
chr1	1112	1115	4.26751
chr1	1115	1118	3.55626
chr1	1118	1135	3.20063
chr1	1135	1139	2.84501
chr1	1139	1147	1.4225
chr1	1147	1148	1.06688
chr1	1148	1150	0.355626
chr1	1150	1154	0.0
chr1	1154	1158	0.355626
chr1	1158	1171	0.711252
chr1	1171	1172	1.06688
chr1	1172	1177	1.4225
chr1	1177	1180	2.13376
chr1	1180	1196	2.48938
chr1	1196	1197	2.84501
chr1	1197	1200	2.48938
chr1	1200	1202	2.13376
chr1	1202	1204	2.84501
chr1	1204	1205	2.48938
chr1	1205	1211	2.84501
chr1	1211	1215	3.20063
chr1	1215	1216	2.48938
chr1	1216	1218	1.4225
chr1	1218	1219	1.77813
chr1	1219	1221	2.13376
chr1	1221	1223	2.84501
chr1	1223	1224	3.55626
chr1	1224	1225	3.91189
chr1	1225	1226	4.26751
chr1	1226	1239	4.62314
chr1	1239	1244	4.26751
chr1	1244	1245	3.55626
chr1	1245	1248	3.91189
chr1	1248	1250	4.26751
chr1	1250	1253	4.62314
chr1	1253	1259	4.26751
chr1	1259	1261	4.97876
chr1	1261	1262	4.62314
chr1	1262	1264	3.55626
chr1	1264	1267	2.84501
chr1	1267	1268	2.13376
chr1	1268	1274	1.77813
chr1	1274	1275	1.4225
chr1	1275	1283	1.77813
chr1	1283	1285	3.20063
chr1	1285	1286	3.55626
chr1	1286	1287	3.20063
chr1	1287	1292	4.26751
chr1	1292	1295	4.62314
chr1	1295	1306	3.91189
chr1	1306	1307	4.26751
chr1	1307	1308	4.62314
chr1	1308	1309	5.33439
chr1	1309	1318	5.69002
chr1	1318	1319	5.33439
chr1	1319	1323	4.97876
chr1	1323	1324	4.62314
chr1	1324	1326	5.33439
chr1	1326	1328	3.91189
chr1	1328	1330	4.26751
chr1	1330	1331	4.62314
chr1	1331	1332	3.91189
chr1	1332	1334	4.26751
chr1	1334	1335	3.91189
chr1	1335	1337	4.26751
chr1	1337	1339	4.62314
chr1	1339	1341	4.97876
chr1	1341	1343	5.69002
chr1	1343	1346	6.75689
chr1	1346	1347	7.11252
chr1	1347	1348	7.46815
chr1	1348	1349	8.1794
chr1	1349	1350	8.53502
chr1	1350	1352	8.1794
chr1	1352	1359	8.89065
chr1	1359	1366	9.24628
chr1	1366	1369	8.53502
chr1	1369	1370	8.1794
chr1	1370	1372	7.82377
chr1	1372	1374	7.46815
chr1	1374	1379	6.75689
chr1	1379	1380	6.40127
chr1	1380	1382	6.04564
chr1	1382	1383	5.69002
chr1	1383	1387	4.62314
chr1	1387	1389	4.26751
chr1	1389	1391	3.20063
chr1	1391	1394	2.13376
chr1	1394	1395	1.4225
chr1	1395	1397	0.711252
chr1	1397	1399	0.355626
chr1	1399	1400	0.711252
chr1	1400	1401	1.06688
chr1	1401	1403	1.77813
chr1	1403	1430	1.4225
chr1	1430	1442	1.77813
chr1	1442	1444	1.4225
chr1	1444	1446	0.355626
chr1	1446	1450	0.711252
chr1	1450	1452	1.06688
chr1	1452	1453	1.4225
chr1	1453	1459	1.77813
chr1	1459	1462	2.13376
chr1	1462	1465	2.48938
chr1	1465	1473	2.84501
chr1	1473	1489	2.48938
chr1	1489	1493	2.13376
chr1	1493	1495	1.77813
chr1	1495	1496	1.4225
chr1	1496	1503	1.06688
chr1	1503	1504	0.711252
chr1	1504	1505	1.06688
chr1	1505	1508	0.711252
chr1	1508	1509	0.355626
chr1	1509	1512	1.06688
chr1	1512	1514	1.4225
chr1	1514	1530	2.84501
chr1	1530	1531	3.20063
chr1	1531	1537	2.84501
chr1	1537	1540	3.20063
chr1	1540	1546	3.55626
chr1	1546	1551	3.20063
chr1	1551	1556	2.84501
chr1	1556	1557	2.48938
chr1	1557	1561	1.4225
chr1	1561	1563	1.06688
chr1	1563	1564	1.4225
chr1	1564	1565	1.77813
chr1	1565	1575	2.13376
chr1	1575	1576	2.48938
chr1	1576	1579	2.84501
chr1	1579	1580	3.20063
chr1	1580	1583	3.55626
chr1	1583	1585	3.20063
chr1	1585	1586	3.55626
chr1	1586	1587	3.91189
chr1	1587	1595	4.62314
chr1	1595	1596	4.26751
chr1	1596	1605	3.91189
chr1	1605	1613	2.84501
chr1	1613	1618	2.48938
chr1	1618	1622	1.77813
chr1	1622	1626	1.06688
chr1	1626	1628	0.0
chr1	1628	1649	0.355626
chr1	1649	1671	0.711252
chr1	1671	1678	0.355626
chr1	1678	1692	0.711252
chr1	1692	1701	0.355626
chr1	1701	1725	0.711252
chr1	1725	1726	1.06688
chr1	1726	1729	1.4225
chr1	1729	1737	1.77813
chr1	1737	1744	2.13376
chr1	1744	1751	1.77813
chr1	1751	1753	2.13376
chr1	1753	1757	2.84501
chr1	1757	1759	3.20063
chr1	1759	1767	3.55626
chr1	1767	1768	3.91189
chr1	1768	1769	3.20063
chr1	1769	1770	3.55626
chr1	1770	1771	3.91189
chr1	1771	1774	4.26751
chr1	1774	1778	4.97876
chr1	1778	1783	4.62314
chr1	1783	1786	4.97876
chr1	1786	1790	5.33439
chr1	1790	1791	5.69002
chr1	1791	1794	6.04564
chr1	1794	1798	5.33439
chr1	1798	1800	5.69002
chr1	1800	1802	5.33439
chr1	1802	1803	4.97876
chr1	1803	1806	5.33439
chr1	1806	1809	4.97876
chr1	1809	1812	4.26751
chr1	1812	1814	3.91189
chr1	1814	1817	3.20063
chr1	1817	1819	2.48938
chr1	1819	1822	2.13376
chr1	1822	1826	1.77813
chr1	1826	1829	1.4225
chr1	1829	1830	1.06688
chr1	1830	1834	1.4225
chr1	1834	1839	1.06688
chr1	1839	1840	1.4225
chr1	1840	1841	1.06688
chr1	1841	1845	1.77813
chr1	1845	1849	1.4225
chr1	1849	1864	1.77813
chr1	1864	1867	2.13376
chr1	1867	1868	2.48938
chr1	1868	1869	2.84501
chr1	1869	1870	2.48938
chr1	1870	1871	2.84501
chr1	1871	1876	3.20063
chr1	1876	1878	3.55626
chr1	1878	1881	3.91189
chr1	1881	1882	4.26751
chr1	1882	1883	3.91189
chr1	1883	1885	3.20063
chr1	1885	1891	3.55626
chr1	1891	1894	3.20063
chr1	1894	1898	2.84501
chr1	1898	1906	3.20063
chr1	1906	1910	2.84501
chr1	1910	1913	2.48938
chr1	1913	1914	1.77813
chr1	1914	1915	2.48938
chr1	1915	1919	2.84501
chr1	1919	1921	2.48938
chr1	1921	1924	2.13376
chr1	1924	1928	1.77813
chr1	1928	1929	1.4225
chr1	1929	1942	1.06688
chr1	1942	1949	0.711252
chr1	1949	1952	1.06688
chr1	1952	1957	1.4225
chr1	1957	1971	0.711252
chr1	1971	1976	0.355626
chr1	1976	2049	0.0
chr1	2049	2051	0.355626
chr1	2051	2053	0.711252
chr1	2053	2064	1.06688
chr1	2064	2071	1.4225
chr1	2071	2072	1.77813
chr1	2072	2080	2.13376
chr1	2080	2092	2.48938
chr1	2092	2095	1.77813
chr1	2095	2098	1.06688
chr1	2098	2108	1.4225
chr1	2108	2109	1.06688
chr1	2109	2112	1.4225
chr1	2112	2113	1.06688
chr1	2113	2122	1.4225
chr1	2122	2124	1.06688
chr1	2124	2129	1.4225
chr1	2129	2150	1.77813
chr1	2150	2156	1.4225
chr1	2156	2160	1.06688
chr1	2160	2172	0.711252
chr1	2172	2188	0.355626
chr1	2188	2199	0.711252
chr1	2199	2203	1.06688
chr1	2203	2204	1.4225
chr1	2204	2223	1.06688
chr1	2223	2231	1.4225
chr1	2231	2242	1.06688
chr1	2242	2245	0.711252
chr1	2245	2261	0.355626
chr1	2261	2629	0.0
chr1	2629	2671	0.355626
chr1	2671	2805	0.0
chr1	2805	2838	0.355626
chr1	2838	2847	1.06688
chr1	2847	2871	0.711252
chr1	2871	2874	1.06688
chr1	2874	2881	0.711252
chr1	2881	2894	0.355626
chr1	2894	2896	0.711252
chr1	2896	2903	1.06688
chr1	2903	2910	1.4225
chr1	2910	2914	2.13376
chr1	2914	2928	1.77813
chr1	2928	2938	2.48938
chr1	2938	2939	2.13376
chr1	2939	2944	1.77813
chr1	2944	2952	1.4225
chr1	2952	2953	1.06688
chr1	2953	2971	0.711252
chr1	2971	3162	0.0
chr1	3162	3199	0.355626
chr1	3199	3221	0.0
chr1	3221	3262	0.711252
chr1	3262	3272	0.0
chr1	3272	3315	0.355626
chr1	3315	3322	0.0
chr1	3322	3365	0.355626
chr1	3365	3406	0.0
chr1	3406	3410	0.355626
chr1	3410	3411	0.711252
chr1	3411	3414	1.06688
chr1	3414	3448	1.4225
chr1	3448	3453	1.06688
chr1	3453	3454	0.711252
chr1	3454	3457	0.355626
chr1	3457	3599	0.0
chr1	3599	3642	0.355626
chr1	3642	3824	0.0
chr1	3824	3867	0.355626
chr1	3867	3936	0.0
chr1	3936	3965	0.355626
chr1	3965	3979	0.711252
chr1	3979	3996	0.355626
chr1	3996	4104	0.0
chr1	4104	4128	0.355626
chr1	4128	4147	0.711252
chr1	4147	4171	0.355626
chr1	4171	4295	0.0
chr1	4295	4296	0.355626
chr1	4296	4316	0.711252
chr1	4316	4337	1.06688
chr1	4337	4338	0.711252
chr1	4338	4359	0.355626
chr1	4359	4384	0.0
chr1	4384	4421	0.355626
chr1	4421	4433	0.0
chr1	4433	4471	0.355626
chr1	4471	4476	0.711252
chr1	4476	4496	0.355626
chr1	4496	4514	0.711252
chr1	4514	4521	0.355626
chr1	4521	4540	0.711252
chr1	4540	4552	0.355626
chr1	4552	4627	0.0
chr1	4627	4641	0.355626
chr1	4641	4642	0.0
chr1	4642	4669	0.355626
chr1	4669	4679	0.0
chr1	4679	4703	0.355626
chr1	4703	4706	0.711252
chr1	4706	4722	1.06688
chr1	4722	4733	0.711252
chr1	4733	4737	1.06688
chr1	4737	4749	0.711252
chr1	4749	4750	0.355626
chr1	4750	4763	0.711252
chr1	4763	4764	0.355626
chr1	4764	4776	0.711252
chr1	4776	4794	0.355626
chr1	4794	4846	0.0
chr1	4846	4879	0.355626
chr1	4879	4880	0.0
chr1	4880	4890	0.355626
chr1	4890	5171	0.0
chr1	5171	5214	0.355626
chr1	5214	5223	0.0
chr1	5223	5226	0.355626
chr1	5226	5227	0.711252
chr1	5227	5229	1.06688
chr1	5229	5264	1.4225
chr1	5264	5269	1.06688
chr1	5269	5270	0.711252
chr1	5270	5272	0.355626
chr1	5272	5274	0.0
chr1	5274	5314	0.355626
chr1	5314	5369	0.0
chr1	5369	5412	0.355626
chr1	5412	5438	0.0
chr1	5438	5482	0.355626
chr1	5482	5516	0.0
chr1	5516	5523	0.355626
chr1	5523	5559	0.711252
chr1	5559	5566	0.355626
chr1	5566	5607	0.0
chr1	5607	5629	0.355626
chr1	5629	5650	0.711252
chr1	5650	5653	0.355626
chr1	5653	5673	0.711252
chr1	5673	5696	0.355626
chr1	5696	5738	0.0
chr1	5738	5781	0.355626
chr1	5781	5824	0.0
chr1	5824	5851	0.355626
chr1	5851	5867	0.711252
chr1	5867	5894	0.355626
chr1	5894	5964	0.0
chr1	5964	5989	0.355626
chr1	5989	5993	0.711252
chr1	5993	6004	1.06688
chr1	6004	6025	0.711252
chr1	6025	6031	0.355626
chr1	6031	6066	0.0
chr1	6066	6068	0.355626
chr1	6068	6086	0.711252
chr1	6086	6100	1.06688
chr1	6100	6101	1.4225
chr1	6101	6103	1.77813
chr1	6103	6109	2.13376
chr1	6109	6111	1.77813
chr1	6111	6123	1.4225
chr1	6123	6127	1.06688
chr1	6127	6131	1.4225
chr1	6131	6139	1.77813
chr1	6139	6143	2.13376
chr1	6143	6145	1.4225
chr1	6145	6169	1.06688
chr1	6169	6174	0.711252
chr1	6174	6181	0.355626
chr1	6181	6185	0.0
chr1	6185	6227	0.355626
chr1	6227	6228	0.711252
chr1	6228	6245	0.355626
chr1	6245	6246	0.0
chr1	6246	6271	0.355626
chr1	6271	6283	0.0
chr1	6283	6320	0.355626
chr1	6320	6324	0.711252
chr1	6324	6363	0.355626
chr1	6363	6371	0.0
chr1	6371	6374	0.355626
chr1	6374	6375	0.711252
chr1	6375	6378	1.06688
chr1	6378	6381	1.77813
chr1	6381	6410	2.13376
chr1	6410	6411	2.48938
chr1	6411	6414	2.84501
chr1	6414	6416	2.48938
chr1	6416	6417	2.13376
chr1	6417	6421	1.77813
chr1	6421	6424	1.06688
chr1	6424	6453	0.711252
chr1	6453	6528	0.0
chr1	6528	6568	0.355626
chr1	6568	6571	0.711252
chr1	6571	6607	0.355626
chr1	6607	6661	0.0
chr1	6661	6663	0.711252
chr1	6663	6691	1.4225
chr1	6691	6703	1.06688
chr1	6703	6705	0.355626
chr1	6705	6815	0.0
chr1	6815	6857	0.355626
chr1	6857	6912	0.0
chr1	6912	6927	0.355626
chr1	6927	6930	0.711252
chr1	6930	6941	1.06688
chr1	6941	6958	0.711252
chr1	6958	6959	1.4225
chr1	6959	6960	2.48938
chr1	6960	6973	2.13376
chr1	6973	6999	1.77813
chr1	6999	7001	1.4225
chr1	7001	7002	1.06688
chr1	7002	7018	0.0
chr1	7018	7035	0.355626
chr1	7035	7061	0.711252
chr1	7061	7078	0.355626
chr1	7078	7129	0.0
chr1	7129	7172	0.355626
chr1	7172	7208	0.0
chr1	7208	7248	0.355626
chr1	7248	7249	0.711252
chr1	7249	7251	1.06688
chr1	7251	7252	0.711252
chr1	7252	7254	1.06688
chr1	7254	7259	1.4225
chr1	7259	7280	1.77813
chr1	7280	7291	1.06688
chr1	7291	7295	0.711252
chr1	7295	7299	0.355626
chr1	7299	7384	0.0
chr1	7384	7413	0.355626
chr1	7413	7427	0.711252
chr1	7427	7449	0.355626
chr1	7449	7456	0.711252
chr1	7456	7479	0.355626
chr1	7479	7492	0.711252
chr1	7492	7494	0.355626
chr1	7494	7495	0.711252
chr1	7495	7514	1.06688
chr1	7514	7522	1.4225
chr1	7522	7536	1.06688
chr1	7536	7538	0.711252
chr1	7538	7552	0.355626
chr1	7552	7560	0.0
chr1	7560	7602	0.355626
chr1	7602	7701	0.0
chr1	7701	7744	0.355626
chr1	7744	7802	0.0
chr1	7802	7844	0.711252
chr1	7844	7878	0.0
chr1	7878	7898	0.355626
chr1	7898	7900	0.711252
chr1	7900	7904	1.06688
chr1	7904	7940	0.711252
chr1	7940	7941	1.06688
chr1	7941	7943	0.711252
chr1	7943	7958	0.355626
chr1	7958	7981	0.711252
chr1	7981	8000	0.355626
chr1	8000	8110	0.0
chr1	8110	8125	0.355626
chr1	8125	8127	0.711252
chr1	8127	8129	1.06688
chr1	8129	8151	1.4225
chr1	8151	8159	1.06688
chr1	8159	8167	0.711252
chr1	8167	8168	0.355626
chr1	8168	8193	0.0
chr1	8193	8236	0.355626
chr1	8236	8292	0.0
chr1	8292	8294	0.355626
chr1	8294	8295	0.711252
chr1	8295	8332	1.06688
chr1	8332	8335	0.711252
chr1	8335	8338	0.355626
chr1	8338	8529	0.0
chr1	8529	8548	0.355626
chr1	8548	8573	0.711252
chr1	8573	8582	0.355626
chr1	8582	8591	0.711252
chr1	8591	8620	0.355626
chr1	8620	8625	0.711252
chr1	8625	8626	0.355626
chr1	8626	8631	0.711252
chr1	8631	8663	1.06688
chr1	8663	8667	0.711252
chr1	8667	8668	0.355626
chr1	8668	8711	0.0
chr1	8711	8731	0.355626
chr1	8731	8754	0.711252
chr1	8754	8768	0.355626
chr1	8768	8774	0.711252
chr1	8774	8783	0.355626
chr1	8783	8810	0.711252
chr1	8810	8826	0.355626
chr1	8826	8884	0.0
chr1	8884	8927	0.355626
chr1	8927	9001	0.0
chr1	9001	9004	0.711252
chr1	9004	9033	1.06688
chr1	9033	9034	1.4225
chr1	9034	9044	1.06688
chr1	9044	9047	0.711252
chr1	9047	9076	0.355626
chr1	9076	9119	0.0
chr1	9119	9153	0.355626
chr1	9153	9162	0.711252
chr1	9162	9195	0.355626
chr1	9195	9196	0.711252
chr1	9196	9237	0.355626
chr1	9237	9267	0.0
chr1	9267	9310	0.355626
chr1	9310	9440	0.0
chr1	9440	9483	0.711252
chr1	9483	9508	0.0
chr1	9508	9513	0.355626
chr1	9513	9549	0.711252
chr1	9549	9551	0.355626
chr1	9551	9560	0.711252
chr1	9560	9585	1.06688
chr1	9585	9594	1.4225
chr1	9594	9599	1.06688
chr1	9599	9603	0.711252
chr1	9603	9628	0.355626
chr1	9628	9631	0.0
chr1	9631	9655	1.4225
chr1	9655	9658	1.06688
chr1	9658	9671	1.4225
chr1	9671	9699	0.355626
chr1	9699	9911	0.0
chr1	9911	9933	0.355626
chr1	9933	9935	0.711252
chr1	9935	9936	1.06688
chr1	9936	9941	1.4225
chr1	9941	9954	1.77813
chr1	9954	9958	1.4225
chr1	9958	9974	1.77813
chr1	9974	9975	2.84501
chr1	9975	9977	2.48938
chr1	9977	9978	2.84501
chr1	9978	9979	2.48938
chr1	9979	9983	2.13376
chr1	9983	10000	1.77813
chr1	10000	10010	1.4225
chr1	10010	10012	1.06688
chr1	10012	10016	0.711252
chr1	10016	10034	0.0
chr1	10034	10046	0.355626
chr1	10046	10063	0.711252
chr1	10063	10073	1.06688
chr1	10073	10106	0.355626
chr1	10106	10144	0.0
chr1	10144	10180	0.355626
chr1	10180	10289	0.0
chr1	10289	10331	0.355626
chr1	10331	10337	0.0
chr1	10337	10352	0.355626
chr1	10352	10355	0.711252
chr1	10355	10361	1.06688
chr1	10361	10379	1.4225
chr1	10379	10395	1.06688
chr1	10395	10398	0.711252
chr1	10398	10404	0.355626
chr1	10404	10419	0.0
chr1	10419	10420	0.711252
chr1	10420	10427	1.06688
chr1	10427	10461	1.4225
chr1	10461	10463	0.711252
chr1	10463	10469	0.355626
chr1	10469	10529	0.0
chr1	10529	10572	0.355626
chr1	10572	10759	0.0
chr1	10759	10801	0.355626
chr1	10801	10850	0.0
chr1	10850	10851	0.355626
chr1	10851	10864	0.711252
chr1	10864	10874	1.06688
chr1	10874	10894	0.711252
chr1	10894	10897	0.355626
chr1	10897	11010	0.0
chr1	11010	11013	0.355626
chr1	11013	11053	1.06688
chr1	11053	11056	0.711252
chr1	11056	11170	0.0
chr1	11170	11196	0.355626
chr1	11196	11212	0.711252
chr1	11212	11229	0.355626
chr1	11229	11239	0.711252
chr1	11239	11267	0.355626
chr1	11267	11271	0.711252
chr1	11271	11310	0.355626
chr1	11310	11315	0.0
chr1	11315	11316	0.355626
chr1	11316	11323	1.06688
chr1	11323	11357	1.4225
chr1	11357	11359	1.06688
chr1	11359	11366	0.355626
chr1	11366	11373	0.0
chr1	11373	11392	0.355626
chr1	11392	11410	0.711252
chr1	11410	11416	1.06688
chr1	11416	11431	0.711252
chr1	11431	11436	0.355626
chr1	11436	11441	0.711252
chr1	11441	11448	1.06688
chr1	11448	11453	1.4225
chr1	11453	11456	1.06688
chr1	11456	11483	0.711252
chr1	11483	11490	0.355626
chr1	11490	11510	0.0
chr1	11510	11511	0.355626
chr1	11511	11536	1.06688
chr1	11536	11539	1.4225
chr1	11539	11541	1.77813
chr1	11541	11551	2.48938
chr1	11551	11552	2.13376
chr1	11552	11567	1.4225
chr1	11567	11579	1.06688
chr1	11579	11580	0.711252
chr1	11580	11581	1.06688
chr1	11581	11582	0.711252
chr1	11582	11584	1.06688
chr1	11584	11602	0.711252
chr1	11602	11604	0.355626
chr1	11604	11607	0.711252
chr1	11607	11622	1.06688
chr1	11622	11625	1.4225
chr1	11625	11643	0.711252
chr1	11643	11649	1.06688
chr1	11649	11650	1.4225
chr1	11650	11652	1.06688
chr1	11652	11656	1.4225
chr1	11656	11657	2.84501
chr1	11657	11658	3.20063
chr1	11658	11665	3.55626
chr1	11665	11678	3.20063
chr1	11678	11686	3.55626
chr1	11686	11692	3.20063
chr1	11692	11694	2.84501
chr1	11694	11696	2.13376
chr1	11696	11699	2.48938
chr1	11699	11700	1.4225
chr1	11700	11701	1.06688
chr1	11701	11721	0.711252
chr1	11721	11735	0.355626
chr1	11735	11759	0.0
chr1	11759	11787	0.355626
chr1	11787	11791	0.711252
chr1	11791	11801	1.06688
chr1	11801	11810	0.711252
chr1	11810	11818	1.06688
chr1	11818	11823	0.711252
chr1	11823	11824	1.06688
chr1	11824	11829	1.4225
chr1	11829	11854	1.06688
chr1	11854	11866	0.711252
chr1	11866	11867	0.355626
chr1	11867	11870	0.0
chr1	11870	11874	0.355626
chr1	11874	11875	0.711252
chr1	11875	11899	1.06688
chr1	11899	11917	1.4225
chr1	11917	11918	1.06688
chr1	11918	11942	0.711252
chr1	11942	11946	0.355626
chr1	11946	11975	0.0
chr1	11975	11986	0.355626
chr1	11986	12018	0.711252
chr1	12018	12028	0.355626
chr1	12028	12130	0.0
chr1	12130	12157	0.355626
chr1	12157	12172	0.711252
chr1	12172	12200	0.355626
chr1	12200	12427	0.0
chr1	12427	12429	0.355626
chr1	12429	12430	1.06688
chr1	12430	12431	1.4225
chr1	12431	12467	1.77813
chr1	12467	12472	1.4225
chr1	12472	12473	0.711252
chr1	12473	12474	0.355626
chr1	12474	12554	0.0
chr1	12554	12595	0.355626
chr1	12595	12606	0.0
chr1	12606	12616	0.355626
chr1	12616	12617	0.711252
chr1	12617	12638	1.06688
chr1	12638	12640	1.4225
chr1	12640	12641	1.77813
chr1	12641	12642	2.13376
chr1	12642	12643	3.55626
chr1	12643	12644	4.26751
chr1	12644	12645	5.33439
chr1	12645	12647	6.04564
chr1	12647	12649	6.75689
chr1	12649	12655	7.11252
chr1	12655	12658	7.46815
chr1	12658	12662	7.11252
chr1	12662	12680	7.46815
chr1	12680	12682	7.82377
chr1	12682	12683	7.11252
chr1	12683	12684	7.46815
chr1	12684	12685	5.33439
chr1	12685	12686	4.97876
chr1	12686	12687	4.62314
chr1	12687	12691	3.20063
chr1	12691	12699	1.77813
chr1	12699	12704	1.4225
chr1	12704	12712	0.711252
chr1	12712	12717	1.4225
chr1	12717	12722	1.77813
chr1	12722	12727	1.4225
chr1	12727	12728	1.77813
chr1	12728	12752	2.13376
chr1	12752	12753	2.48938
chr1	12753	12755	2.13376
chr1	12755	12759	1.77813
chr1	12759	12760	1.4225
chr1	12760	12767	1.06688
chr1	12767	12783	0.355626
chr1	12783	12795	0.711252
chr1	12795	12797	0.355626
chr1	12797	12800	1.4225
chr1	12800	12808	1.77813
chr1	12808	12823	2.13376
chr1	12823	12824	2.48938
chr1	12824	12826	2.84501
chr1	12826	12828	2.48938
chr1	12828	12835	2.84501
chr1	12835	12840	3.20063
chr1	12840	12846	1.77813
chr1	12846	12850	2.13376
chr1	12850	12859	1.77813
chr1	12859	12860	1.4225
chr1	12860	12865	2.13376
chr1	12865	12870	1.77813
chr1	12870	12878	2.13376
chr1	12878	12882	1.77813
chr1	12882	12901	1.4225
chr1	12901	12907	1.06688
chr1	12907	12908	1.4225
chr1	12908	12910	1.77813
chr1	12910	12913	1.4225
chr1	12913	12932	0.711252
chr1	12932	12940	1.06688
chr1	12940	12950	1.4225
chr1	12950	12951	0.711252
chr1	12951	12953	1.4225
chr1	12953	12959	2.13376
chr1	12959	12973	2.48938
chr1	12973	12975	2.13376
chr1	12975	12980	2.48938
chr1	12980	12991	2.13376
chr1	12991	12995	1.77813
chr1	12995	12997	1.4225
chr1	12997	12998	1.77813
chr1	12998	13019	1.06688
chr1	13019	13024	1.4225
chr1	13024	13025	1.77813
chr1	13025	13027	2.13376
chr1	13027	13028	2.84501
chr1	13028	13030	3.91189
chr1	13030	13036	4.26751
chr1	13036	13040	3.91189
chr1	13040	13041	4.26751
chr1	13041	13047	4.62314
chr1	13047	13049	5.69002
chr1	13049	13053	7.11252
chr1	13053	13062	6.75689
chr1	13062	13066	6.40127
chr1	13066	13068	6.04564
chr1	13068	13069	5.69002
chr1	13069	13070	4.97876
chr1	13070	13073	4.26751
chr1	13073	13074	3.91189
chr1	13074	13077	4.26751
chr1	13077	13079	3.20063
chr1	13079	13080	2.84501
chr1	13080	13082	1.77813
chr1	13082	13090	1.4225
chr1	13090	13091	1.06688
chr1	13091	13092	0.711252
chr1	13092	13096	0.355626
chr1	13096	13099	0.711252
chr1	13099	13101	1.06688
chr1	13101	13102	1.4225
chr1	13102	13118	1.77813
chr1	13118	13135	2.13376
chr1	13135	13138	2.48938
chr1	13138	13142	2.13376
chr1	13142	13145	1.77813
chr1	13145	13158	1.4225
chr1	13158	13159	1.06688
chr1	13159	13161	0.711252
chr1	13161	13163	0.355626
chr1	13163	13177	0.0
chr1	13177	13200	0.355626
chr1	13200	13206	0.711252
chr1	13206	13211	1.4225
chr1	13211	13218	1.77813
chr1	13218	13220	2.13376
chr1	13220	13243	2.48938
chr1	13243	13251	1.4225
chr1	13251	13253	1.77813
chr1	13253	13260	1.4225
chr1	13260	13263	1.06688
chr1	13263	13264	0.355626
chr1	13264	13280	0.711252
chr1	13280	13294	1.06688
chr1	13294	13306	0.711252
chr1	13306	13311	0.355626
chr1	13311	13333	0.0
chr1	13333	13376	0.355626
chr1	13376	13393	0.0
chr1	13393	13420	0.711252
chr1	13420	13423	1.06688
chr1	13423	13425	1.4225
chr1	13425	13431	1.77813
chr1	13431	13451	1.06688
chr1	13451	13463	0.711252
chr1	13463	13466	0.355626
chr1	13466	13506	0.0
chr1	13506	13512	0.355626
chr1	13512	13548	0.711252
chr1	13548	13555	0.355626
chr1	13555	13572	0.0
chr1	13572	13578	0.355626
chr1	13578	13592	0.711252
chr1	13592	13615	1.06688
chr1	13615	13620	0.711252
chr1	13620	13627	0.355626
chr1	13627	13633	0.711252
chr1	13633	13678	0.355626
chr1	13678	13679	0.711252
chr1	13679	13712	1.06688
chr1	13712	13719	0.711252
chr1	13719	13722	0.355626
chr1	13722	13743	0.0
chr1	13743	13752	0.355626
chr1	13752	13753	0.711252
chr1	13753	13757	1.06688
chr1	13757	13766	1.4225
chr1	13766	13770	1.77813
chr1	13770	13776	2.13376
chr1	13776	13778	2.48938
chr1	13778	13793	2.13376
chr1	13793	13800	1.77813
chr1	13800	13806	1.4225
chr1	13806	13807	1.77813
chr1	13807	13810	2.48938
chr1	13810	13814	2.13376
chr1	13814	13817	2.48938
chr1	13817	13819	2.13376
chr1	13819	13824	1.77813
chr1	13824	13844	2.13376
chr1	13844	13849	1.77813
chr1	13849	13853	0.711252
chr1	13853	13854	0.355626
chr1	13854	13856	0.711252
chr1	13856	13858	1.06688
chr1	13858	13867	1.4225
chr1	13867	13893	1.06688
chr1	13893	13896	1.4225
chr1	13896	13897	1.06688
chr1	13897	13901	0.711252
chr1	13901	13902	0.355626
chr1	13902	13906	0.711252
chr1	13906	13913	1.4225
chr1	13913	13935	1.77813
chr1	13935	13940	1.4225
chr1	13940	13945	1.06688
chr1	13945	13949	0.711252
chr1	13949	13956	0.355626
chr1	13956	13992	0.0
chr1	13992	14034	0.355626
chr1	14034	14085	0.0
chr1	14085	14127	0.355626
chr1	14127	14239	0.0
chr1	14239	14282	0.355626
chr1	14282	14354	0.0
chr1	14354	14397	0.355626
chr1	14397	14418	0.0
chr1	14418	14426	0.355626
chr1	14426	14460	0.711252
chr1	14460	14469	0.355626
chr1	14469	14658	0.0
chr1	14658	14700	0.355626
chr1	14700	14810	0.0
chr1	14810	14830	0.355626
chr1	14830	15142	0.0
chr1	15142	15144	0.355626
chr1	15144	15173	0.711252
chr1	15173	15185	1.06688
chr1	15185	15216	0.355626
chr1	15216	15261	0.0
chr1	15261	15303	0.355626
chr1	15303	15524	0.0
chr1	15524	15567	0.355626
chr1	15567	15587	0.0
chr1	15587	15629	0.355626
chr1	15629	15713	0.0
chr1	15713	15731	0.355626
chr1	15731	15756	0.711252
chr1	15756	15775	0.355626
chr1	15775	16014	0.0
chr1	16014	16057	0.355626
chr1	16057	16058	0.0
chr1	16058	16090	0.355626
chr1	16090	16100	0.711252
chr1	16100	16133	0.355626
chr1	16133	16170	0.0
chr1	16170	16181	0.355626
chr1	16181	16212	0.711252
chr1	16212	16220	0.355626
chr1	16220	16224	0.711252
chr1	16224	16263	0.355626
chr1	16263	16319	0.0
chr1	16319	16350	0.355626
chr1	16350	16395	0.0
chr1	16395	16415	0.355626
chr1	16415	16423	0.711252
chr1	16423	16431	1.77813
chr1	16431	16438	2.13376
chr1	16438	16447	1.77813
chr1	16447	16458	2.13376
chr1	16458	16460	1.77813
chr1	16460	16462	1.06688
chr1	16462	16473	0.711252
chr1	16473	16489	0.355626
chr1	16489	16563	0.0
chr1	16563	16566	0.355626
chr1	16566	16567	0.711252
chr1	16567	16573	1.06688
chr1	16573	16606	1.4225
chr1	16606	16608	1.06688
chr1	16608	16609	0.711252
chr1	16609	16616	0.355626
chr1	16616	16726	0.0
chr1	16726	16763	0.355626
chr1	16763	16782	0.0
chr1	16782	16816	0.355626
chr1	16816	16835	0.0
chr1	16835	16840	0.355626
chr1	16840	16877	0.711252
chr1	16877	16883	0.355626
chr1	16883	16931	0.0
chr1	16931	16952	0.355626
chr1	16952	16974	0.711252
chr1	16974	16988	0.355626
chr1	16988	16994	0.711252
chr1	16994	17029	0.355626
chr1	17029	17081	0.0
chr1	17081	17102	0.355626
chr1	17102	17118	0.711252
chr1	17118	17119	1.4225
chr1	17119	17120	1.77813
chr1	17120	17123	2.13376
chr1	17123	17124	2.48938
chr1	17124	17131	2.13376
chr1	17131	17145	2.48938
chr1	17145	17160	2.13376
chr1	17160	17163	1.06688
chr1	17163	17166	0.711252
chr1	17166	17174	0.355626
chr1	17174	17179	0.0
chr1	17179	17222	0.355626
chr1	17222	17239	0.0
chr1	17239	17282	0.355626
chr1	17282	17283	0.711252
chr1	17283	17324	0.355626
chr1	17324	17476	0.0
chr1	17476	17519	0.355626
chr1	17519	17545	0.0
chr1	17545	17548	0.355626
chr1	17548	17549	0.711252
chr1	17549	17551	1.06688
chr1	17551	17576	1.4225
chr1	17576	17588	1.06688
chr1	17588	17590	0.711252
chr1	17590	17591	1.06688
chr1	17591	17592	0.355626
chr1	17592	17633	0.711252
chr1	17633	17732	0.0
chr1	17732	17747	0.355626
chr1	17747	17750	1.4225
chr1	17750	17760	1.77813
chr1	17760	17775	2.13376
chr1	17775	17786	1.77813
chr1	17786	17790	1.4225
chr1	17790	17793	0.711252
chr1	17793	17794	0.355626
chr1	17794	17800	0.711252
chr1	17800	17801	1.06688
chr1	17801	17826	0.711252
chr1	17826	17835	0.355626
chr1	17835	17887	0.0
chr1	17887	17905	0.355626
chr1	17905	17930	0.711252
chr1	17930	17940	0.355626
chr1	17940	17957	0.0
chr1	17957	17961	0.355626
chr1	17961	17985	1.06688
chr1	17985	17987	1.4225
chr1	17987	18002	1.06688
chr1	18002	18003	0.711252
chr1	18003	18028	0.355626
chr1	18028	18036	0.0
chr1	18036	18070	0.355626
chr1	18070	18075	0.711252
chr1	18075	18114	0.355626
chr1	18114	18187	0.0
chr1	18187	18188	0.355626
chr1	18188	18189	0.711252
chr1	18189	18191	1.4225
chr1	18191	18194	1.77813
chr1	18194	18226	2.13376
chr1	18226	18230	2.48938
chr1	18230	18231	2.13376
chr1	18231	18232	1.77813
chr1	18232	18237	0.711252
chr1	18237	18243	0.355626
chr1	18243	18246	0.711252
chr1	18246	18247	1.06688
chr1	18247	18270	1.4225
chr1	18270	18286	1.06688
chr1	18286	18288	0.711252
chr1	18288	18290	0.355626
chr1	18290	18510	0.0
chr1	18510	18553	0.355626
chr1	18553	18565	0.0
chr1	18565	18607	0.355626
chr1	18607	18682	0.0
chr1	18682	18683	0.355626
chr1	18683	18725	0.711252
chr1	18725	18726	0.355626
chr1	18726	18790	0.0
chr1	18790	18809	0.355626
chr1	18809	18828	0.711252
chr1	18828	18832	1.06688
chr1	18832	18841	0.711252
chr1	18841	18851	1.06688
chr1	18851	18854	0.711252
chr1	18854	18866	1.06688
chr1	18866	18884	0.711252
chr1	18884	18897	0.355626
chr1	18897	18899	0.0
chr1	18899	18932	0.355626
chr1	18932	18941	0.711252
chr1	18941	18973	0.355626
chr1	18973	19167	0.0
chr1	19167	19171	0.355626
chr1	19171	19172	0.711252
chr1	19172	19192	1.06688
chr1	19192	19201	0.711252
chr1	19201	19214	0.355626
chr1	19214	19280	0.0
