# Supplementary material for: Structural modularity of the XIST ribonucleoprotein complex
Source: Nat Commun. 2020 Dec 2;11:6163. doi: 10.1038/s41467-020-20040-3 (PMC7710737; doi:10.1038/s41467-020-20040-3)
Supplement: Supplementary file 6 — Source Data [file 41467_2020_20040_MOESM6_ESM.zip › sourcedata/fig2efgi/K562_IGF2BP2_2_neg_XIST_1_hsXIST.bedgraph]

chr1	0	46	0.0
chr1	46	53	0.559646
chr1	53	57	1.11929
chr1	57	85	1.39912
chr1	85	88	1.11929
chr1	88	96	0.559646
chr1	96	193	0.0
chr1	193	197	0.279823
chr1	197	228	0.559646
chr1	228	232	0.279823
chr1	232	261	0.0
chr1	261	343	0.279823
chr1	343	346	0.559646
chr1	346	363	0.279823
chr1	363	368	0.559646
chr1	368	370	1.11929
chr1	370	384	1.39912
chr1	384	398	1.11929
chr1	398	406	0.839469
chr1	406	407	0.559646
chr1	407	408	1.11929
chr1	408	411	1.67894
chr1	411	412	1.95876
chr1	412	423	2.23858
chr1	423	437	2.51841
chr1	437	439	2.23858
chr1	439	450	1.95876
chr1	450	451	1.39912
chr1	451	452	1.11929
chr1	452	454	0.839469
chr1	454	462	1.11929
chr1	462	490	0.839469
chr1	490	495	0.559646
chr1	495	497	0.279823
chr1	497	498	0.0
chr1	498	500	0.279823
chr1	500	503	0.559646
chr1	503	531	0.839469
chr1	531	540	0.559646
chr1	540	541	0.279823
chr1	541	563	0.0
chr1	563	566	0.279823
chr1	566	593	0.559646
chr1	593	601	0.279823
chr1	601	604	0.0
chr1	604	606	0.559646
chr1	606	608	0.839469
chr1	608	629	1.11929
chr1	629	632	0.839469
chr1	632	639	0.559646
chr1	639	651	0.279823
chr1	651	657	0.0
chr1	657	696	0.559646
chr1	696	699	1.11929
chr1	699	700	1.67894
chr1	700	722	1.39912
chr1	722	725	1.11929
chr1	725	739	0.839469
chr1	739	741	0.279823
chr1	741	742	0.839469
chr1	742	770	0.559646
chr1	770	775	0.279823
chr1	775	822	0.0
chr1	822	825	0.279823
chr1	825	844	0.559646
chr1	844	852	0.839469
chr1	852	859	0.559646
chr1	859	865	0.839469
chr1	865	877	1.11929
chr1	877	903	0.839469
chr1	903	907	0.559646
chr1	907	909	0.0
chr1	909	911	0.279823
chr1	911	915	0.559646
chr1	915	916	1.11929
chr1	916	917	1.39912
chr1	917	936	1.67894
chr1	936	937	1.95876
chr1	937	943	2.23858
chr1	943	948	1.95876
chr1	948	952	1.67894
chr1	952	953	1.39912
chr1	953	954	1.11929
chr1	954	957	0.839469
chr1	957	959	0.559646
chr1	959	979	0.839469
chr1	979	980	0.559646
chr1	980	986	0.279823
chr1	986	990	0.559646
chr1	990	993	0.839469
chr1	993	994	1.11929
chr1	994	1002	1.39912
chr1	1002	1005	1.11929
chr1	1005	1006	1.39912
chr1	1006	1009	1.67894
chr1	1009	1010	1.95876
chr1	1010	1011	2.51841
chr1	1011	1012	2.79823
chr1	1012	1013	3.07805
chr1	1013	1031	3.35788
chr1	1031	1033	3.07805
chr1	1033	1035	2.79823
chr1	1035	1047	2.51841
chr1	1047	1049	2.23858
chr1	1049	1052	1.95876
chr1	1052	1053	1.67894
chr1	1053	1055	1.11929
chr1	1055	1056	0.559646
chr1	1056	1063	0.279823
chr1	1063	1073	0.0
chr1	1073	1099	0.279823
chr1	1099	1100	0.559646
chr1	1100	1101	1.39912
chr1	1101	1102	1.95876
chr1	1102	1103	2.23858
chr1	1103	1106	2.51841
chr1	1106	1115	2.79823
chr1	1115	1118	2.51841
chr1	1118	1129	2.23858
chr1	1129	1130	1.95876
chr1	1130	1133	1.67894
chr1	1133	1139	1.39912
chr1	1139	1143	1.11929
chr1	1143	1146	0.559646
chr1	1146	1148	0.279823
chr1	1148	1159	0.0
chr1	1159	1202	0.279823
chr1	1202	1204	0.0
chr1	1204	1223	0.279823
chr1	1223	1224	0.559646
chr1	1224	1226	0.839469
chr1	1226	1227	1.11929
chr1	1227	1245	1.39912
chr1	1245	1252	1.11929
chr1	1252	1254	1.39912
chr1	1254	1257	1.67894
chr1	1257	1264	1.39912
chr1	1264	1267	1.11929
chr1	1267	1272	0.559646
chr1	1272	1284	0.839469
chr1	1284	1285	1.11929
chr1	1285	1286	1.67894
chr1	1286	1289	1.95876
chr1	1289	1295	2.23858
chr1	1295	1304	1.67894
chr1	1304	1312	1.95876
chr1	1312	1315	2.23858
chr1	1315	1318	1.95876
chr1	1318	1324	1.67894
chr1	1324	1328	1.95876
chr1	1328	1331	1.39912
chr1	1331	1332	1.67894
chr1	1332	1336	1.39912
chr1	1336	1339	1.67894
chr1	1339	1343	1.95876
chr1	1343	1344	2.23858
chr1	1344	1345	2.51841
chr1	1345	1346	2.79823
chr1	1346	1347	3.07805
chr1	1347	1356	3.35788
chr1	1356	1366	3.07805
chr1	1366	1369	2.79823
chr1	1369	1374	3.07805
chr1	1374	1377	2.79823
chr1	1377	1379	2.51841
chr1	1379	1381	1.95876
chr1	1381	1382	1.67894
chr1	1382	1388	1.11929
chr1	1388	1389	0.559646
chr1	1389	1402	0.279823
chr1	1402	1438	0.0
chr1	1438	1446	0.279823
chr1	1446	1450	0.839469
chr1	1450	1459	1.11929
chr1	1459	1470	1.39912
chr1	1470	1487	1.11929
chr1	1487	1489	0.839469
chr1	1489	1492	0.559646
chr1	1492	1503	0.279823
chr1	1503	1513	0.0
chr1	1513	1523	0.559646
chr1	1523	1527	0.839469
chr1	1527	1542	1.11929
chr1	1542	1552	1.39912
chr1	1552	1556	1.11929
chr1	1556	1564	0.559646
chr1	1564	1568	1.11929
chr1	1568	1570	1.39912
chr1	1570	1571	1.11929
chr1	1571	1582	1.39912
chr1	1582	1588	1.11929
chr1	1588	1602	1.39912
chr1	1602	1605	0.839469
chr1	1605	1626	0.279823
chr1	1626	1627	0.0
chr1	1627	1628	0.279823
chr1	1628	1633	0.559646
chr1	1633	1645	0.839469
chr1	1645	1654	1.11929
chr1	1654	1668	1.39912
chr1	1668	1671	1.11929
chr1	1671	1672	0.839469
chr1	1672	1675	1.11929
chr1	1675	1681	0.839469
chr1	1681	1687	1.11929
chr1	1687	1696	0.839469
chr1	1696	1698	0.559646
chr1	1698	1701	0.839469
chr1	1701	1704	1.39912
chr1	1704	1706	1.67894
chr1	1706	1715	1.95876
chr1	1715	1720	1.67894
chr1	1720	1723	1.95876
chr1	1723	1724	1.67894
chr1	1724	1726	1.95876
chr1	1726	1740	2.23858
chr1	1740	1744	1.95876
chr1	1744	1745	1.39912
chr1	1745	1762	1.11929
chr1	1762	1763	0.839469
chr1	1763	1764	1.11929
chr1	1764	1765	1.67894
chr1	1765	1766	1.95876
chr1	1766	1772	1.67894
chr1	1772	1789	2.23858
chr1	1789	1792	1.95876
chr1	1792	1798	2.23858
chr1	1798	1802	1.95876
chr1	1802	1806	1.67894
chr1	1806	1808	0.839469
chr1	1808	1816	0.559646
chr1	1816	1835	0.279823
chr1	1835	1856	0.0
chr1	1856	1868	0.279823
chr1	1868	1874	0.559646
chr1	1874	1876	0.839469
chr1	1876	1877	1.11929
chr1	1877	1878	1.39912
chr1	1878	1895	1.67894
chr1	1895	1896	1.39912
chr1	1896	1910	1.67894
chr1	1910	1911	1.39912
chr1	1911	1921	1.11929
chr1	1921	1935	0.559646
chr1	1935	1939	0.839469
chr1	1939	1962	0.559646
chr1	1962	1965	0.279823
chr1	1965	2096	0.0
chr1	2096	2098	0.559646
chr1	2098	2106	0.839469
chr1	2106	2132	1.11929
chr1	2132	2140	0.839469
chr1	2140	2141	0.559646
chr1	2141	2146	0.279823
chr1	2146	2148	0.0
chr1	2148	2149	0.279823
chr1	2149	2179	0.559646
chr1	2179	2183	0.839469
chr1	2183	2187	1.11929
chr1	2187	2192	0.839469
chr1	2192	2215	0.559646
chr1	2215	2221	0.839469
chr1	2221	2222	1.11929
chr1	2222	2226	0.839469
chr1	2226	2245	0.559646
chr1	2245	2253	0.279823
chr1	2253	2278	0.0
chr1	2278	2304	0.279823
chr1	2304	2474	0.0
chr1	2474	2517	0.279823
chr1	2517	2636	0.0
chr1	2636	2658	0.279823
chr1	2658	2659	0.0
chr1	2659	2680	0.279823
chr1	2680	2809	0.0
chr1	2809	2843	0.279823
chr1	2843	2848	0.0
chr1	2848	2877	0.279823
chr1	2877	2887	0.559646
chr1	2887	2904	0.279823
chr1	2904	2920	0.559646
chr1	2920	2924	0.279823
chr1	2924	2932	0.559646
chr1	2932	2933	0.839469
chr1	2933	2934	1.11929
chr1	2934	2946	1.39912
chr1	2946	2966	1.11929
chr1	2966	2971	0.839469
chr1	2971	2974	0.559646
chr1	2974	2976	0.279823
chr1	2976	3180	0.0
chr1	3180	3200	0.279823
chr1	3200	3220	0.0
chr1	3220	3222	0.279823
chr1	3222	3225	0.559646
chr1	3225	3240	0.839469
chr1	3240	3250	0.559646
chr1	3250	3251	0.279823
chr1	3251	3262	0.559646
chr1	3262	3271	0.0
chr1	3271	3299	0.279823
chr1	3299	3407	0.0
chr1	3407	3410	0.279823
chr1	3410	3411	0.559646
chr1	3411	3440	0.839469
chr1	3440	3441	1.11929
chr1	3441	3451	0.839469
chr1	3451	3453	0.559646
chr1	3453	3468	0.279823
chr1	3468	3498	0.0
chr1	3498	3531	0.279823
chr1	3531	3579	0.0
chr1	3579	3584	0.279823
chr1	3584	3602	0.839469
chr1	3602	3604	1.11929
chr1	3604	3608	1.39912
chr1	3608	3613	1.67894
chr1	3613	3617	1.39912
chr1	3617	3619	1.11929
chr1	3619	3622	1.39912
chr1	3622	3627	1.67894
chr1	3627	3628	1.39912
chr1	3628	3645	1.95876
chr1	3645	3646	1.67894
chr1	3646	3647	1.11929
chr1	3647	3670	0.559646
chr1	3670	3675	0.0
chr1	3675	3718	0.279823
chr1	3718	3748	0.0
chr1	3748	3767	0.279823
chr1	3767	3791	0.559646
chr1	3791	3855	0.0
chr1	3855	3880	0.279823
chr1	3880	3897	0.559646
chr1	3897	3902	0.279823
chr1	3902	3914	0.0
chr1	3914	3918	0.279823
chr1	3918	3949	0.559646
chr1	3949	3975	0.279823
chr1	3975	3993	0.0
chr1	3993	4033	0.279823
chr1	4033	4054	0.0
chr1	4054	4096	0.279823
chr1	4096	4200	0.0
chr1	4200	4242	0.279823
chr1	4242	4259	0.0
chr1	4259	4291	0.279823
chr1	4291	4295	0.559646
chr1	4295	4296	0.279823
chr1	4296	4333	0.559646
chr1	4333	4338	0.279823
chr1	4338	4410	0.0
chr1	4410	4453	0.279823
chr1	4453	4459	0.0
chr1	4459	4502	0.279823
chr1	4502	4523	0.0
chr1	4523	4525	0.279823
chr1	4525	4532	0.559646
chr1	4532	4555	1.11929
chr1	4555	4560	0.839469
chr1	4560	4568	0.559646
chr1	4568	4575	0.279823
chr1	4575	4618	0.0
chr1	4618	4627	0.279823
chr1	4627	4662	0.559646
chr1	4662	4664	0.279823
chr1	4664	4670	0.559646
chr1	4670	4680	0.279823
chr1	4680	4703	0.559646
chr1	4703	4706	0.279823
chr1	4706	4720	0.0
chr1	4720	4725	0.279823
chr1	4725	4728	0.559646
chr1	4728	4734	0.839469
chr1	4734	4743	1.11929
chr1	4743	4744	1.39912
chr1	4744	4749	1.67894
chr1	4749	4751	1.39912
chr1	4751	4762	1.67894
chr1	4762	4765	1.39912
chr1	4765	4770	1.11929
chr1	4770	4776	0.839469
chr1	4776	4783	0.559646
chr1	4783	4786	0.279823
chr1	4786	4831	0.0
chr1	4831	4862	0.279823
chr1	4862	4897	0.0
chr1	4897	4915	0.279823
chr1	4915	4939	0.559646
chr1	4939	5228	0.0
chr1	5228	5230	0.279823
chr1	5230	5231	0.559646
chr1	5231	5232	0.839469
chr1	5232	5263	1.11929
chr1	5263	5269	0.839469
chr1	5269	5272	1.11929
chr1	5272	5274	0.839469
chr1	5274	5275	0.559646
chr1	5275	5312	0.279823
chr1	5312	5355	0.0
chr1	5355	5398	0.279823
chr1	5398	5467	0.0
chr1	5467	5471	0.279823
chr1	5471	5498	0.559646
chr1	5498	5503	0.279823
chr1	5503	5531	0.0
chr1	5531	5547	0.279823
chr1	5547	5557	0.559646
chr1	5557	5567	0.839469
chr1	5567	5580	0.559646
chr1	5580	5590	0.279823
chr1	5590	5600	0.0
chr1	5600	5601	0.559646
chr1	5601	5607	0.839469
chr1	5607	5615	1.11929
chr1	5615	5616	0.839469
chr1	5616	5628	1.11929
chr1	5628	5629	1.39912
chr1	5629	5632	1.67894
chr1	5632	5639	1.95876
chr1	5639	5640	1.67894
chr1	5640	5650	1.11929
chr1	5650	5659	0.839469
chr1	5659	5673	0.559646
chr1	5673	5675	0.279823
chr1	5675	5758	0.0
chr1	5758	5795	0.279823
chr1	5795	5857	0.0
chr1	5857	5897	0.279823
chr1	5897	5900	0.559646
chr1	5900	5940	0.279823
chr1	5940	5985	0.0
chr1	5985	5995	0.279823
chr1	5995	6018	0.559646
chr1	6018	6038	0.279823
chr1	6038	6053	0.0
chr1	6053	6058	0.279823
chr1	6058	6065	0.559646
chr1	6065	6068	0.839469
chr1	6068	6087	1.67894
chr1	6087	6088	1.95876
chr1	6088	6095	2.51841
chr1	6095	6099	2.23858
chr1	6099	6103	1.95876
chr1	6103	6107	2.23858
chr1	6107	6111	1.95876
chr1	6111	6129	1.11929
chr1	6129	6130	1.39912
chr1	6130	6146	1.11929
chr1	6146	6172	0.839469
chr1	6172	6174	0.559646
chr1	6174	6217	0.0
chr1	6217	6245	0.279823
chr1	6245	6260	0.559646
chr1	6260	6286	0.279823
chr1	6286	6288	0.559646
chr1	6288	6323	0.279823
chr1	6323	6329	0.559646
chr1	6329	6330	0.279823
chr1	6330	6335	0.559646
chr1	6335	6354	0.839469
chr1	6354	6358	1.11929
chr1	6358	6366	0.839469
chr1	6366	6371	0.559646
chr1	6371	6372	0.839469
chr1	6372	6375	1.11929
chr1	6375	6376	1.95876
chr1	6376	6378	2.23858
chr1	6378	6381	2.51841
chr1	6381	6397	2.79823
chr1	6397	6400	2.23858
chr1	6400	6408	1.95876
chr1	6408	6411	2.23858
chr1	6411	6417	1.67894
chr1	6417	6420	1.39912
chr1	6420	6421	1.11929
chr1	6421	6424	0.839469
chr1	6424	6439	0.559646
chr1	6439	6457	0.279823
chr1	6457	6527	0.0
chr1	6527	6529	0.279823
chr1	6529	6531	0.559646
chr1	6531	6536	0.839469
chr1	6536	6537	1.11929
chr1	6537	6565	1.39912
chr1	6565	6566	1.11929
chr1	6566	6567	1.39912
chr1	6567	6570	1.67894
chr1	6570	6579	1.11929
chr1	6579	6580	0.839469
chr1	6580	6610	0.559646
chr1	6610	6659	0.0
chr1	6659	6661	0.279823
chr1	6661	6666	1.11929
chr1	6666	6673	1.39912
chr1	6673	6690	1.67894
chr1	6690	6694	1.95876
chr1	6694	6697	1.67894
chr1	6697	6698	1.39912
chr1	6698	6702	1.11929
chr1	6702	6703	0.839469
chr1	6703	6733	0.279823
chr1	6733	6817	0.0
chr1	6817	6860	0.279823
chr1	6860	6903	0.0
chr1	6903	6912	0.279823
chr1	6912	6924	0.559646
chr1	6924	6932	0.839469
chr1	6932	6941	1.11929
chr1	6941	6946	0.839469
chr1	6946	6956	0.559646
chr1	6956	6958	0.839469
chr1	6958	6959	1.11929
chr1	6959	6966	1.67894
chr1	6966	6967	1.39912
chr1	6967	6975	1.67894
chr1	6975	6992	1.39912
chr1	6992	6995	1.11929
chr1	6995	6997	0.839469
chr1	6997	7002	0.559646
chr1	7002	7009	0.279823
chr1	7009	7160	0.0
chr1	7160	7203	0.279823
chr1	7203	7217	0.0
chr1	7217	7228	0.279823
chr1	7228	7246	0.559646
chr1	7246	7260	0.839469
chr1	7260	7268	0.559646
chr1	7268	7271	0.839469
chr1	7271	7284	0.559646
chr1	7284	7305	0.279823
chr1	7305	7319	0.0
chr1	7319	7347	0.279823
chr1	7347	7397	0.0
chr1	7397	7410	0.279823
chr1	7410	7411	0.559646
chr1	7411	7412	0.839469
chr1	7412	7440	1.11929
chr1	7440	7453	0.839469
chr1	7453	7454	0.559646
chr1	7454	7491	0.0
chr1	7491	7516	0.279823
chr1	7516	7517	0.559646
chr1	7517	7534	0.839469
chr1	7534	7548	0.559646
chr1	7548	7551	0.839469
chr1	7551	7555	1.67894
chr1	7555	7558	1.39912
chr1	7558	7571	1.11929
chr1	7571	7587	0.839469
chr1	7587	7588	0.559646
chr1	7588	7592	0.279823
chr1	7592	7607	0.0
chr1	7607	7648	0.279823
chr1	7648	7683	0.0
chr1	7683	7714	0.279823
chr1	7714	7726	0.559646
chr1	7726	7739	0.279823
chr1	7739	7757	0.559646
chr1	7757	7783	0.279823
chr1	7783	7822	0.0
chr1	7822	7832	0.279823
chr1	7832	7834	0.839469
chr1	7834	7839	1.67894
chr1	7839	7842	1.95876
chr1	7842	7862	2.23858
chr1	7862	7864	1.95876
chr1	7864	7874	1.67894
chr1	7874	7876	1.11929
chr1	7876	7880	0.279823
chr1	7880	7905	0.0
chr1	7905	7939	0.279823
chr1	7939	7948	0.559646
chr1	7948	7976	0.279823
chr1	7976	8092	0.0
chr1	8092	8103	0.279823
chr1	8103	8125	0.559646
chr1	8125	8126	0.839469
chr1	8126	8127	1.11929
chr1	8127	8128	2.51841
chr1	8128	8129	2.79823
chr1	8129	8130	3.35788
chr1	8130	8132	4.47717
chr1	8132	8145	4.75699
chr1	8145	8146	4.47717
chr1	8146	8147	4.75699
chr1	8147	8148	4.47717
chr1	8148	8154	4.19735
chr1	8154	8155	3.91752
chr1	8155	8156	3.6377
chr1	8156	8157	3.35788
chr1	8157	8164	3.07805
chr1	8164	8165	2.79823
chr1	8165	8167	2.51841
chr1	8167	8168	2.23858
chr1	8168	8170	1.95876
chr1	8170	8171	1.39912
chr1	8171	8172	1.67894
chr1	8172	8173	1.11929
chr1	8173	8176	0.839469
chr1	8176	8177	0.559646
chr1	8177	8213	0.279823
chr1	8213	8233	0.0
chr1	8233	8274	0.279823
chr1	8274	8275	0.559646
chr1	8275	8286	0.279823
chr1	8286	8310	0.839469
chr1	8310	8316	1.11929
chr1	8316	8321	0.839469
chr1	8321	8329	0.559646
chr1	8329	8337	0.279823
chr1	8337	8338	0.0
chr1	8338	8344	0.279823
chr1	8344	8360	0.559646
chr1	8360	8371	0.839469
chr1	8371	8381	0.559646
chr1	8381	8391	0.279823
chr1	8391	8456	0.0
chr1	8456	8497	0.279823
chr1	8497	8523	0.0
chr1	8523	8524	0.279823
chr1	8524	8526	0.559646
chr1	8526	8528	0.839469
chr1	8528	8542	1.39912
chr1	8542	8544	1.67894
chr1	8544	8546	1.95876
chr1	8546	8547	2.23858
chr1	8547	8548	2.51841
chr1	8548	8549	2.79823
chr1	8549	8566	3.07805
chr1	8566	8569	2.51841
chr1	8569	8570	2.23858
chr1	8570	8571	1.67894
chr1	8571	8573	1.39912
chr1	8573	8580	1.11929
chr1	8580	8581	0.839469
chr1	8581	8586	0.559646
chr1	8586	8597	0.279823
chr1	8597	8620	0.0
chr1	8620	8626	0.279823
chr1	8626	8629	0.559646
chr1	8629	8631	1.39912
chr1	8631	8648	1.67894
chr1	8648	8651	1.39912
chr1	8651	8656	1.11929
chr1	8656	8668	0.839469
chr1	8668	8672	0.559646
chr1	8672	8673	0.279823
chr1	8673	8708	0.0
chr1	8708	8751	0.279823
chr1	8751	8782	0.0
chr1	8782	8783	0.279823
chr1	8783	8786	0.559646
chr1	8786	8820	0.839469
chr1	8820	8825	0.559646
chr1	8825	8829	0.279823
chr1	8829	8837	0.0
chr1	8837	8842	0.279823
chr1	8842	8878	0.559646
chr1	8878	8885	0.279823
chr1	8885	8888	0.0
chr1	8888	8907	0.279823
chr1	8907	8911	0.559646
chr1	8911	8931	0.839469
chr1	8931	8950	0.559646
chr1	8950	8954	0.279823
chr1	8954	9001	0.0
chr1	9001	9003	0.279823
chr1	9003	9004	1.11929
chr1	9004	9008	1.39912
chr1	9008	9044	1.67894
chr1	9044	9046	1.11929
chr1	9046	9047	0.279823
chr1	9047	9050	0.559646
chr1	9050	9052	0.279823
chr1	9052	9085	0.559646
chr1	9085	9090	0.279823
chr1	9090	9093	0.0
chr1	9093	9095	0.279823
chr1	9095	9097	0.559646
chr1	9097	9131	0.839469
chr1	9131	9134	1.11929
chr1	9134	9136	0.839469
chr1	9136	9139	0.559646
chr1	9139	9174	0.279823
chr1	9174	9183	0.0
chr1	9183	9188	0.279823
chr1	9188	9202	0.559646
chr1	9202	9209	0.839469
chr1	9209	9210	0.559646
chr1	9210	9236	0.279823
chr1	9236	9275	0.0
chr1	9275	9318	0.279823
chr1	9318	9322	0.0
chr1	9322	9364	0.279823
chr1	9364	9432	0.0
chr1	9432	9434	0.279823
chr1	9434	9439	0.559646
chr1	9439	9440	0.839469
chr1	9440	9447	1.11929
chr1	9447	9461	1.39912
chr1	9461	9472	1.11929
chr1	9472	9474	0.839469
chr1	9474	9482	0.559646
chr1	9482	9483	0.279823
chr1	9483	9509	0.0
chr1	9509	9510	0.279823
chr1	9510	9514	0.559646
chr1	9514	9534	0.839469
chr1	9534	9552	1.11929
chr1	9552	9553	0.839469
chr1	9553	9554	0.559646
chr1	9554	9571	0.279823
chr1	9571	9577	0.559646
chr1	9577	9611	0.279823
chr1	9611	9614	0.559646
chr1	9614	9631	0.279823
chr1	9631	9641	0.559646
chr1	9641	9642	0.839469
chr1	9642	9647	0.559646
chr1	9647	9648	0.839469
chr1	9648	9649	1.11929
chr1	9649	9650	1.39912
chr1	9650	9671	1.67894
chr1	9671	9674	1.39912
chr1	9674	9689	1.11929
chr1	9689	9690	0.839469
chr1	9690	9693	0.559646
chr1	9693	9810	0.0
chr1	9810	9853	0.279823
chr1	9853	9911	0.0
chr1	9911	9915	0.279823
chr1	9915	9927	0.559646
chr1	9927	9934	0.839469
chr1	9934	9936	1.39912
chr1	9936	9954	1.67894
chr1	9954	9955	1.39912
chr1	9955	9956	1.11929
chr1	9956	9958	1.39912
chr1	9958	9959	0.839469
chr1	9959	9965	0.559646
chr1	9965	9974	0.279823
chr1	9974	9976	0.559646
chr1	9976	10007	0.839469
chr1	10007	10016	0.559646
chr1	10016	10019	0.279823
chr1	10019	10151	0.0
chr1	10151	10180	0.279823
chr1	10180	10194	0.839469
chr1	10194	10197	0.559646
chr1	10197	10223	0.839469
chr1	10223	10240	0.279823
chr1	10240	10291	0.0
chr1	10291	10306	0.279823
chr1	10306	10324	0.559646
chr1	10324	10325	0.279823
chr1	10325	10355	0.0
chr1	10355	10369	0.279823
chr1	10369	10398	0.559646
chr1	10398	10412	0.279823
chr1	10412	10418	0.0
chr1	10418	10423	0.279823
chr1	10423	10425	0.559646
chr1	10425	10429	0.839469
chr1	10429	10440	1.11929
chr1	10440	10447	1.39912
chr1	10447	10457	1.11929
chr1	10457	10465	0.839469
chr1	10465	10470	0.559646
chr1	10470	10483	0.279823
chr1	10483	10661	0.0
chr1	10661	10663	0.279823
chr1	10663	10672	0.559646
chr1	10672	10692	0.839469
chr1	10692	10693	1.11929
chr1	10693	10697	1.67894
chr1	10697	10698	1.39912
chr1	10698	10705	1.67894
chr1	10705	10706	1.95876
chr1	10706	10712	1.67894
chr1	10712	10716	1.39912
chr1	10716	10731	1.11929
chr1	10731	10735	0.559646
chr1	10735	10737	0.279823
chr1	10737	10850	0.0
chr1	10850	10856	0.279823
chr1	10856	10891	0.839469
chr1	10891	10897	0.559646
chr1	10897	10899	0.279823
chr1	10899	11015	0.0
chr1	11015	11017	0.279823
chr1	11017	11058	0.559646
chr1	11058	11060	0.279823
chr1	11060	11070	0.0
chr1	11070	11112	0.279823
chr1	11112	11143	0.0
chr1	11143	11185	0.279823
chr1	11185	11267	0.0
chr1	11267	11302	0.279823
chr1	11302	11310	0.559646
chr1	11310	11315	0.279823
chr1	11315	11342	0.559646
chr1	11342	11344	0.279823
chr1	11344	11381	0.0
chr1	11381	11421	0.279823
chr1	11421	11436	0.0
chr1	11436	11445	0.279823
chr1	11445	11467	0.559646
chr1	11467	11468	0.279823
chr1	11468	11539	0.0
chr1	11539	11568	0.279823
chr1	11568	11581	0.559646
chr1	11581	11610	0.279823
chr1	11610	11623	0.0
chr1	11623	11634	0.279823
chr1	11634	11640	0.559646
chr1	11640	11656	0.839469
chr1	11656	11665	1.11929
chr1	11665	11676	0.839469
chr1	11676	11683	0.559646
chr1	11683	11698	0.279823
chr1	11698	11816	0.0
chr1	11816	11818	0.279823
chr1	11818	11851	0.559646
chr1	11851	11861	0.279823
chr1	11861	11873	0.0
chr1	11873	11905	0.279823
chr1	11905	11916	0.559646
chr1	11916	11928	0.279823
chr1	11928	11946	0.559646
chr1	11946	11962	0.279823
chr1	11962	12050	0.0
chr1	12050	12078	0.279823
chr1	12078	12094	0.559646
chr1	12094	12121	0.279823
chr1	12121	12384	0.0
chr1	12384	12425	0.279823
chr1	12425	12427	0.839469
chr1	12427	12429	0.559646
chr1	12429	12435	0.839469
chr1	12435	12467	1.11929
chr1	12467	12468	0.839469
chr1	12468	12471	0.559646
chr1	12471	12472	0.279823
chr1	12472	12522	0.0
chr1	12522	12565	0.279823
chr1	12565	12608	0.0
chr1	12608	12642	0.279823
chr1	12642	12644	1.39912
chr1	12644	12651	1.67894
chr1	12651	12662	1.39912
chr1	12662	12678	1.67894
chr1	12678	12680	1.95876
chr1	12680	12684	1.67894
chr1	12684	12687	0.839469
chr1	12687	12700	0.559646
chr1	12700	12704	0.839469
chr1	12704	12721	0.559646
chr1	12721	12727	0.279823
chr1	12727	12770	0.559646
chr1	12770	12779	0.279823
chr1	12779	12855	0.0
chr1	12855	12866	0.279823
chr1	12866	12898	0.559646
chr1	12898	12906	0.279823
chr1	12906	12951	0.0
chr1	12951	12956	0.279823
chr1	12956	12994	0.559646
chr1	12994	12998	0.279823
chr1	12998	13138	0.0
chr1	13138	13180	0.279823
chr1	13180	13204	0.0
chr1	13204	13247	0.279823
chr1	13247	13337	0.0
chr1	13337	13361	0.279823
chr1	13361	13418	0.0
chr1	13418	13423	0.279823
chr1	13423	13424	0.839469
chr1	13424	13445	1.11929
chr1	13445	13453	0.839469
chr1	13453	13455	0.559646
chr1	13455	13466	0.279823
chr1	13466	13471	0.0
chr1	13471	13490	0.279823
chr1	13490	13509	0.559646
chr1	13509	13520	0.279823
chr1	13520	13558	0.0
chr1	13558	13570	0.279823
chr1	13570	13572	0.559646
chr1	13572	13579	0.839469
chr1	13579	13588	1.11929
chr1	13588	13593	0.839469
chr1	13593	13613	1.11929
chr1	13613	13615	0.839469
chr1	13615	13622	0.559646
chr1	13622	13627	0.279823
chr1	13627	13629	0.559646
chr1	13629	13633	0.839469
chr1	13633	13652	0.559646
chr1	13652	13672	0.279823
chr1	13672	13748	0.0
chr1	13748	13755	0.279823
chr1	13755	13776	0.559646
chr1	13776	13786	0.839469
chr1	13786	13796	0.559646
chr1	13796	13814	0.279823
chr1	13814	13819	0.559646
chr1	13819	13844	0.279823
chr1	13844	14336	0.0
chr1	14336	14374	0.279823
chr1	14374	14418	0.0
chr1	14418	14447	0.279823
chr1	14447	15140	0.0
chr1	15140	15146	0.279823
chr1	15146	15164	0.559646
chr1	15164	15182	0.279823
chr1	15182	15467	0.0
chr1	15467	15496	0.279823
chr1	15496	15513	0.0
chr1	15513	15556	0.279823
chr1	15556	15650	0.0
chr1	15650	15677	0.279823
chr1	15677	15711	0.0
chr1	15711	15726	0.279823
chr1	15726	15754	0.559646
chr1	15754	15769	0.279823
chr1	15769	16131	0.0
chr1	16131	16133	0.279823
chr1	16133	16167	0.559646
chr1	16167	16175	0.839469
chr1	16175	16177	0.559646
chr1	16177	16199	0.279823
chr1	16199	16208	0.559646
chr1	16208	16233	0.279823
chr1	16233	16241	0.559646
chr1	16241	16255	0.279823
chr1	16255	16277	0.559646
chr1	16277	16298	0.279823
chr1	16298	16304	0.0
chr1	16304	16347	0.279823
chr1	16347	16357	0.0
chr1	16357	16398	0.279823
chr1	16398	16428	0.0
chr1	16428	16433	0.279823
chr1	16433	16452	0.559646
chr1	16452	16476	0.279823
chr1	16476	16537	0.0
chr1	16537	16558	0.279823
chr1	16558	16564	0.559646
chr1	16564	16580	0.839469
chr1	16580	16595	0.559646
chr1	16595	16599	0.279823
chr1	16599	16923	0.0
chr1	16923	16954	0.279823
chr1	16954	16983	0.0
chr1	16983	16985	0.279823
chr1	16985	17013	0.559646
chr1	17013	17026	0.279823
chr1	17026	17468	0.0
chr1	17468	17470	0.279823
chr1	17470	17508	0.559646
chr1	17508	17512	0.279823
chr1	17512	17546	0.0
chr1	17546	17548	0.559646
chr1	17548	17550	0.839469
chr1	17550	17588	1.11929
chr1	17588	17591	0.559646
chr1	17591	17593	0.279823
chr1	17593	17606	0.0
chr1	17606	17613	0.279823
chr1	17613	17631	0.559646
chr1	17631	17649	0.279823
chr1	17649	17732	0.0
chr1	17732	17737	0.279823
chr1	17737	17744	0.559646
chr1	17744	17746	0.839469
chr1	17746	17769	1.11929
chr1	17769	17774	0.839469
chr1	17774	17778	0.559646
chr1	17778	17785	0.279823
chr1	17785	17796	0.0
chr1	17796	17798	0.279823
chr1	17798	17840	0.559646
chr1	17840	17841	0.279823
chr1	17841	17967	0.0
chr1	17967	17991	0.279823
chr1	17991	18009	0.559646
chr1	18009	18034	0.279823
chr1	18034	18187	0.0
chr1	18187	18189	0.279823
chr1	18189	18220	0.559646
chr1	18220	18222	0.279823
chr1	18222	18237	0.0
chr1	18237	18242	0.279823
chr1	18242	18253	0.559646
chr1	18253	18280	0.839469
chr1	18280	18285	0.559646
chr1	18285	18296	0.279823
chr1	18296	18638	0.0
chr1	18638	18674	0.279823
chr1	18674	18683	0.0
chr1	18683	18709	0.279823
chr1	18709	18822	0.0
chr1	18822	18832	0.279823
chr1	18832	18854	0.559646
chr1	18854	18862	0.279823
chr1	18862	18874	0.559646
chr1	18874	18905	0.279823
chr1	18905	19280	0.0
