# Supplementary material for: Structural modularity of the XIST ribonucleoprotein complex
Source: Nat Commun. 2020 Dec 2;11:6163. doi: 10.1038/s41467-020-20040-3 (PMC7710737; doi:10.1038/s41467-020-20040-3)
Supplement: Supplementary file 6 — Source Data [file 41467_2020_20040_MOESM6_ESM.zip › sourcedata/fig2efgi/K562_GPKOW_0_neg_XIST_1_hsXIST.bedgraph]

chr1	0	47	0.0
chr1	47	48	0.113979
chr1	48	52	0.227957
chr1	52	87	0.341936
chr1	87	91	0.227957
chr1	91	95	0.113979
chr1	95	103	0.0
chr1	103	113	0.113979
chr1	113	114	0.227957
chr1	114	115	0.569893
chr1	115	116	1.48172
chr1	116	117	1.5957
chr1	117	130	1.70968
chr1	130	134	1.82366
chr1	134	136	1.93764
chr1	136	143	2.05161
chr1	143	144	1.93764
chr1	144	145	1.82366
chr1	145	146	1.70968
chr1	146	149	1.5957
chr1	149	151	1.48172
chr1	151	152	1.36774
chr1	152	153	1.25376
chr1	153	157	1.13979
chr1	157	158	0.79785
chr1	158	171	0.455914
chr1	171	177	0.341936
chr1	177	198	0.227957
chr1	198	199	0.113979
chr1	199	204	0.455914
chr1	204	207	0.569893
chr1	207	211	0.683872
chr1	211	212	0.79785
chr1	212	217	0.911829
chr1	217	225	1.02581
chr1	225	238	0.911829
chr1	238	239	0.79785
chr1	239	240	0.911829
chr1	240	241	1.02581
chr1	241	242	0.79785
chr1	242	244	0.911829
chr1	244	247	0.79785
chr1	247	250	0.683872
chr1	250	251	0.569893
chr1	251	260	0.455914
chr1	260	261	0.569893
chr1	261	278	0.683872
chr1	278	282	0.79785
chr1	282	283	0.683872
chr1	283	290	0.569893
chr1	290	291	0.683872
chr1	291	294	0.79785
chr1	294	295	1.02581
chr1	295	304	1.5957
chr1	304	305	1.70968
chr1	305	306	1.5957
chr1	306	307	2.39355
chr1	307	310	3.07742
chr1	310	312	3.1914
chr1	312	316	3.30538
chr1	316	322	3.1914
chr1	322	323	3.07742
chr1	323	325	3.1914
chr1	325	326	3.30538
chr1	326	328	3.41936
chr1	328	330	3.53334
chr1	330	334	3.41936
chr1	334	335	3.30538
chr1	335	338	3.1914
chr1	338	339	2.96344
chr1	339	341	2.27957
chr1	341	342	2.39355
chr1	342	343	1.82366
chr1	343	348	2.16559
chr1	348	350	1.93764
chr1	350	353	1.48172
chr1	353	355	1.36774
chr1	355	356	1.25376
chr1	356	363	1.13979
chr1	363	365	1.36774
chr1	365	366	1.5957
chr1	366	367	1.82366
chr1	367	368	1.93764
chr1	368	369	2.50753
chr1	369	370	2.62151
chr1	370	371	2.39355
chr1	371	372	2.50753
chr1	372	374	2.62151
chr1	374	377	2.50753
chr1	377	382	2.39355
chr1	382	384	2.50753
chr1	384	389	2.27957
chr1	389	391	2.39355
chr1	391	394	2.27957
chr1	394	395	2.16559
chr1	395	396	2.05161
chr1	396	406	1.93764
chr1	406	407	3.07742
chr1	407	409	3.1914
chr1	409	410	3.53334
chr1	410	411	3.07742
chr1	411	412	3.30538
chr1	412	413	3.1914
chr1	413	414	2.96344
chr1	414	419	3.07742
chr1	419	426	2.96344
chr1	426	428	3.07742
chr1	428	430	2.84946
chr1	430	432	2.96344
chr1	432	437	3.07742
chr1	437	438	2.96344
chr1	438	439	2.73549
chr1	439	440	2.62151
chr1	440	441	2.50753
chr1	441	442	2.39355
chr1	442	448	2.27957
chr1	448	450	2.16559
chr1	450	451	1.5957
chr1	451	453	1.93764
chr1	453	454	1.82366
chr1	454	455	1.5957
chr1	455	458	1.82366
chr1	458	461	1.93764
chr1	461	462	1.82366
chr1	462	466	1.5957
chr1	466	467	1.70968
chr1	467	471	1.82366
chr1	471	472	1.93764
chr1	472	474	2.05161
chr1	474	475	1.93764
chr1	475	477	2.05161
chr1	477	495	2.16559
chr1	495	496	2.73549
chr1	496	497	4.55914
chr1	497	498	4.33119
chr1	498	499	4.67312
chr1	499	500	4.55914
chr1	500	501	4.67312
chr1	501	503	5.01506
chr1	503	505	4.90108
chr1	505	508	5.01506
chr1	508	512	4.67312
chr1	512	513	5.12904
chr1	513	514	5.01506
chr1	514	515	5.12904
chr1	515	516	5.01506
chr1	516	518	5.24302
chr1	518	520	5.12904
chr1	520	521	5.24302
chr1	521	527	5.35699
chr1	527	528	5.24302
chr1	528	529	5.35699
chr1	529	536	5.24302
chr1	536	537	5.12904
chr1	537	539	5.01506
chr1	539	540	3.98925
chr1	540	541	2.05161
chr1	541	542	1.70968
chr1	542	543	1.5957
chr1	543	544	1.48172
chr1	544	545	1.25376
chr1	545	549	0.911829
chr1	549	552	0.79785
chr1	552	553	0.683872
chr1	553	555	0.569893
chr1	555	558	0.455914
chr1	558	560	0.341936
chr1	560	564	0.227957
chr1	564	566	0.113979
chr1	566	604	0.0
chr1	604	607	0.113979
chr1	607	608	0.227957
chr1	608	643	0.341936
chr1	643	650	0.227957
chr1	650	651	0.683872
chr1	651	653	1.5957
chr1	653	655	2.16559
chr1	655	656	2.27957
chr1	656	658	2.39355
chr1	658	665	2.50753
chr1	665	671	2.62151
chr1	671	677	2.73549
chr1	677	683	2.84946
chr1	683	684	2.73549
chr1	684	685	2.27957
chr1	685	686	2.05161
chr1	686	687	1.93764
chr1	687	689	1.82366
chr1	689	690	1.5957
chr1	690	693	1.48172
chr1	693	694	1.36774
chr1	694	695	1.13979
chr1	695	696	0.911829
chr1	696	697	1.02581
chr1	697	698	0.79785
chr1	698	699	1.02581
chr1	699	700	1.13979
chr1	700	703	1.02581
chr1	703	707	1.13979
chr1	707	709	0.911829
chr1	709	720	0.79785
chr1	720	721	0.911829
chr1	721	723	1.25376
chr1	723	730	1.36774
chr1	730	739	1.13979
chr1	739	740	1.48172
chr1	740	741	2.39355
chr1	741	742	2.50753
chr1	742	744	2.16559
chr1	744	749	1.93764
chr1	749	761	2.05161
chr1	761	763	2.16559
chr1	763	764	1.82366
chr1	764	766	1.70968
chr1	766	767	1.5957
chr1	767	772	1.48172
chr1	772	774	1.25376
chr1	774	776	1.02581
chr1	776	778	0.911829
chr1	778	782	0.79785
chr1	782	783	0.911829
chr1	783	784	0.683872
chr1	784	785	0.569893
chr1	785	786	0.79785
chr1	786	788	0.911829
chr1	788	789	1.02581
chr1	789	791	0.911829
chr1	791	792	1.13979
chr1	792	795	1.02581
chr1	795	796	1.13979
chr1	796	797	1.25376
chr1	797	799	1.36774
chr1	799	805	1.48172
chr1	805	809	1.5957
chr1	809	813	1.48172
chr1	813	818	1.36774
chr1	818	821	1.25376
chr1	821	822	1.48172
chr1	822	824	1.82366
chr1	824	825	2.27957
chr1	825	826	3.30538
chr1	826	827	3.98925
chr1	827	829	4.21721
chr1	829	830	3.87527
chr1	830	832	3.98925
chr1	832	833	3.87527
chr1	833	834	3.64732
chr1	834	835	3.53334
chr1	835	838	3.64732
chr1	838	844	3.87527
chr1	844	845	4.10323
chr1	845	848	4.21721
chr1	848	851	4.10323
chr1	851	857	3.98925
chr1	857	859	4.10323
chr1	859	862	4.33119
chr1	862	863	4.44517
chr1	863	865	4.33119
chr1	865	866	3.87527
chr1	866	867	3.41936
chr1	867	868	3.30538
chr1	868	869	2.73549
chr1	869	871	1.82366
chr1	871	872	1.70968
chr1	872	874	1.5957
chr1	874	875	1.48172
chr1	875	876	1.36774
chr1	876	877	1.25376
chr1	877	878	0.911829
chr1	878	879	1.02581
chr1	879	881	1.25376
chr1	881	882	1.13979
chr1	882	883	1.02581
chr1	883	885	1.13979
chr1	885	886	1.25376
chr1	886	887	1.36774
chr1	887	889	1.25376
chr1	889	895	1.13979
chr1	895	900	1.02581
chr1	900	901	1.13979
chr1	901	903	0.911829
chr1	903	905	1.02581
chr1	905	907	1.25376
chr1	907	913	1.36774
chr1	913	915	1.5957
chr1	915	920	1.82366
chr1	920	922	1.93764
chr1	922	923	1.70968
chr1	923	924	1.5957
chr1	924	927	1.70968
chr1	927	928	1.82366
chr1	928	929	1.70968
chr1	929	931	1.5957
chr1	931	935	1.70968
chr1	935	936	1.82366
chr1	936	937	1.93764
chr1	937	938	2.27957
chr1	938	943	2.39355
chr1	943	944	2.27957
chr1	944	945	2.50753
chr1	945	946	2.62151
chr1	946	948	2.39355
chr1	948	949	2.27957
chr1	949	950	2.05161
chr1	950	951	2.27957
chr1	951	952	2.39355
chr1	952	955	2.50753
chr1	955	959	2.62151
chr1	959	967	2.50753
chr1	967	969	2.39355
chr1	969	970	2.16559
chr1	970	972	2.27957
chr1	972	973	2.39355
chr1	973	974	2.84946
chr1	974	975	2.96344
chr1	975	977	3.07742
chr1	977	979	3.1914
chr1	979	980	2.96344
chr1	980	984	2.39355
chr1	984	985	2.62151
chr1	985	986	2.73549
chr1	986	987	2.96344
chr1	987	988	2.84946
chr1	988	992	2.73549
chr1	992	993	2.39355
chr1	993	994	2.62151
chr1	994	995	2.50753
chr1	995	996	2.62151
chr1	996	998	2.73549
chr1	998	999	2.62151
chr1	999	1002	2.50753
chr1	1002	1003	2.62151
chr1	1003	1005	2.84946
chr1	1005	1007	2.96344
chr1	1007	1009	2.84946
chr1	1009	1010	3.07742
chr1	1010	1012	3.1914
chr1	1012	1016	3.07742
chr1	1016	1018	2.50753
chr1	1018	1021	2.39355
chr1	1021	1025	2.27957
chr1	1025	1035	1.5957
chr1	1035	1036	1.48172
chr1	1036	1037	1.36774
chr1	1037	1039	1.02581
chr1	1039	1040	0.79785
chr1	1040	1041	0.683872
chr1	1041	1046	0.79785
chr1	1046	1047	0.683872
chr1	1047	1048	0.569893
chr1	1048	1049	0.455914
chr1	1049	1054	0.341936
chr1	1054	1064	0.227957
chr1	1064	1067	0.569893
chr1	1067	1069	0.79785
chr1	1069	1071	1.02581
chr1	1071	1072	1.13979
chr1	1072	1073	1.25376
chr1	1073	1074	1.36774
chr1	1074	1075	1.5957
chr1	1075	1082	1.82366
chr1	1082	1083	2.05161
chr1	1083	1084	1.93764
chr1	1084	1085	1.82366
chr1	1085	1086	1.93764
chr1	1086	1087	2.05161
chr1	1087	1091	2.16559
chr1	1091	1099	2.50753
chr1	1099	1100	2.84946
chr1	1100	1101	3.07742
chr1	1101	1102	3.41936
chr1	1102	1104	3.53334
chr1	1104	1110	3.64732
chr1	1110	1111	3.41936
chr1	1111	1112	3.53334
chr1	1112	1113	3.41936
chr1	1113	1115	3.64732
chr1	1115	1116	3.76129
chr1	1116	1117	3.53334
chr1	1117	1119	3.30538
chr1	1119	1125	3.07742
chr1	1125	1126	3.1914
chr1	1126	1128	2.96344
chr1	1128	1129	2.84946
chr1	1129	1130	2.73549
chr1	1130	1131	2.96344
chr1	1131	1132	3.30538
chr1	1132	1134	3.64732
chr1	1134	1135	3.76129
chr1	1135	1136	3.98925
chr1	1136	1137	4.10323
chr1	1137	1142	4.33119
chr1	1142	1143	4.10323
chr1	1143	1144	3.76129
chr1	1144	1147	3.41936
chr1	1147	1149	3.30538
chr1	1149	1151	3.07742
chr1	1151	1152	3.30538
chr1	1152	1153	3.41936
chr1	1153	1155	3.64732
chr1	1155	1156	3.53334
chr1	1156	1157	3.41936
chr1	1157	1158	3.30538
chr1	1158	1160	3.41936
chr1	1160	1162	3.53334
chr1	1162	1164	3.64732
chr1	1164	1165	3.87527
chr1	1165	1168	3.98925
chr1	1168	1170	4.10323
chr1	1170	1172	3.87527
chr1	1172	1173	3.64732
chr1	1173	1175	3.76129
chr1	1175	1176	3.53334
chr1	1176	1177	3.41936
chr1	1177	1178	3.30538
chr1	1178	1179	2.96344
chr1	1179	1181	2.84946
chr1	1181	1182	2.50753
chr1	1182	1188	2.62151
chr1	1188	1189	2.50753
chr1	1189	1190	2.39355
chr1	1190	1192	2.27957
chr1	1192	1193	2.05161
chr1	1193	1194	1.93764
chr1	1194	1195	1.82366
chr1	1195	1196	1.93764
chr1	1196	1203	1.82366
chr1	1203	1206	1.70968
chr1	1206	1207	1.82366
chr1	1207	1208	1.70968
chr1	1208	1209	1.48172
chr1	1209	1213	1.36774
chr1	1213	1216	1.48172
chr1	1216	1217	1.36774
chr1	1217	1218	1.5957
chr1	1218	1219	1.48172
chr1	1219	1220	1.5957
chr1	1220	1223	1.48172
chr1	1223	1225	1.5957
chr1	1225	1239	1.48172
chr1	1239	1240	1.36774
chr1	1240	1245	1.25376
chr1	1245	1246	1.13979
chr1	1246	1249	0.911829
chr1	1249	1250	0.79785
chr1	1250	1251	0.683872
chr1	1251	1253	0.79785
chr1	1253	1255	0.911829
chr1	1255	1256	0.79785
chr1	1256	1257	0.683872
chr1	1257	1260	0.569893
chr1	1260	1264	0.455914
chr1	1264	1266	0.341936
chr1	1266	1275	0.455914
chr1	1275	1278	0.569893
chr1	1278	1279	0.683872
chr1	1279	1285	0.569893
chr1	1285	1287	0.79785
chr1	1287	1289	0.911829
chr1	1289	1291	1.02581
chr1	1291	1293	1.13979
chr1	1293	1296	0.911829
chr1	1296	1297	1.02581
chr1	1297	1299	1.13979
chr1	1299	1301	1.25376
chr1	1301	1306	1.36774
chr1	1306	1307	1.25376
chr1	1307	1309	1.36774
chr1	1309	1311	1.48172
chr1	1311	1313	1.5957
chr1	1313	1315	1.82366
chr1	1315	1317	1.93764
chr1	1317	1318	2.05161
chr1	1318	1322	2.16559
chr1	1322	1323	2.05161
chr1	1323	1324	2.27957
chr1	1324	1325	2.73549
chr1	1325	1326	3.41936
chr1	1326	1327	3.64732
chr1	1327	1328	3.76129
chr1	1328	1330	3.87527
chr1	1330	1331	3.98925
chr1	1331	1332	4.10323
chr1	1332	1335	4.21721
chr1	1335	1337	4.33119
chr1	1337	1338	4.44517
chr1	1338	1339	4.21721
chr1	1339	1341	4.10323
chr1	1341	1344	4.21721
chr1	1344	1345	4.33119
chr1	1345	1346	4.44517
chr1	1346	1347	4.67312
chr1	1347	1348	4.90108
chr1	1348	1349	5.24302
chr1	1349	1351	5.81291
chr1	1351	1352	5.69893
chr1	1352	1353	5.81291
chr1	1353	1356	6.15484
chr1	1356	1361	6.04087
chr1	1361	1362	5.92689
chr1	1362	1363	5.69893
chr1	1363	1365	5.81291
chr1	1365	1366	5.58495
chr1	1366	1368	4.44517
chr1	1368	1370	4.33119
chr1	1370	1371	3.76129
chr1	1371	1375	3.41936
chr1	1375	1377	3.30538
chr1	1377	1381	2.96344
chr1	1381	1382	2.84946
chr1	1382	1383	2.62151
chr1	1383	1384	2.50753
chr1	1384	1385	2.27957
chr1	1385	1387	2.16559
chr1	1387	1389	1.82366
chr1	1389	1390	1.70968
chr1	1390	1391	1.48172
chr1	1391	1392	1.36774
chr1	1392	1393	1.02581
chr1	1393	1395	0.911829
chr1	1395	1399	0.341936
chr1	1399	1406	0.227957
chr1	1406	1415	0.341936
chr1	1415	1420	0.227957
chr1	1420	1422	0.341936
chr1	1422	1424	0.455914
chr1	1424	1425	0.341936
chr1	1425	1427	0.455914
chr1	1427	1429	0.683872
chr1	1429	1433	0.79785
chr1	1433	1434	0.911829
chr1	1434	1436	1.02581
chr1	1436	1439	1.13979
chr1	1439	1441	1.36774
chr1	1441	1450	1.48172
chr1	1450	1451	1.36774
chr1	1451	1452	1.70968
chr1	1452	1454	1.93764
chr1	1454	1464	2.05161
chr1	1464	1465	1.93764
chr1	1465	1469	1.82366
chr1	1469	1470	1.70968
chr1	1470	1471	1.5957
chr1	1471	1472	1.48172
chr1	1472	1473	1.36774
chr1	1473	1475	1.25376
chr1	1475	1476	1.36774
chr1	1476	1477	1.25376
chr1	1477	1478	1.13979
chr1	1478	1482	1.02581
chr1	1482	1486	0.911829
chr1	1486	1488	0.683872
chr1	1488	1490	0.569893
chr1	1490	1492	0.455914
chr1	1492	1495	0.569893
chr1	1495	1498	0.455914
chr1	1498	1503	0.227957
chr1	1503	1513	0.113979
chr1	1513	1524	0.227957
chr1	1524	1553	0.113979
chr1	1553	1556	0.227957
chr1	1556	1564	0.341936
chr1	1564	1567	0.455914
chr1	1567	1569	0.683872
chr1	1569	1574	1.02581
chr1	1574	1575	1.13979
chr1	1575	1577	1.25376
chr1	1577	1578	1.13979
chr1	1578	1582	1.36774
chr1	1582	1583	1.48172
chr1	1583	1586	1.5957
chr1	1586	1588	1.70968
chr1	1588	1593	1.82366
chr1	1593	1594	2.05161
chr1	1594	1596	2.16559
chr1	1596	1599	2.05161
chr1	1599	1601	1.93764
chr1	1601	1602	1.82366
chr1	1602	1604	1.93764
chr1	1604	1605	1.82366
chr1	1605	1606	1.93764
chr1	1606	1608	2.16559
chr1	1608	1610	2.05161
chr1	1610	1612	2.16559
chr1	1612	1613	1.93764
chr1	1613	1615	1.82366
chr1	1615	1618	1.93764
chr1	1618	1619	1.82366
chr1	1619	1622	1.70968
chr1	1622	1624	1.36774
chr1	1624	1625	1.25376
chr1	1625	1632	1.02581
chr1	1632	1633	0.911829
chr1	1633	1636	0.79785
chr1	1636	1637	1.25376
chr1	1637	1638	1.13979
chr1	1638	1639	1.25376
chr1	1639	1640	1.36774
chr1	1640	1642	1.5957
chr1	1642	1643	1.93764
chr1	1643	1644	2.05161
chr1	1644	1645	2.16559
chr1	1645	1646	2.05161
chr1	1646	1649	1.93764
chr1	1649	1650	2.05161
chr1	1650	1654	1.82366
chr1	1654	1655	1.93764
chr1	1655	1657	2.05161
chr1	1657	1658	2.16559
chr1	1658	1659	2.27957
chr1	1659	1660	2.16559
chr1	1660	1661	2.39355
chr1	1661	1672	2.50753
chr1	1672	1673	2.62151
chr1	1673	1677	2.73549
chr1	1677	1678	2.84946
chr1	1678	1681	2.27957
chr1	1681	1682	2.39355
chr1	1682	1683	2.16559
chr1	1683	1684	1.82366
chr1	1684	1685	1.93764
chr1	1685	1686	2.27957
chr1	1686	1688	2.05161
chr1	1688	1693	2.16559
chr1	1693	1695	2.05161
chr1	1695	1698	1.93764
chr1	1698	1699	1.82366
chr1	1699	1701	2.05161
chr1	1701	1702	1.82366
chr1	1702	1704	1.93764
chr1	1704	1705	1.5957
chr1	1705	1713	1.82366
chr1	1713	1715	1.93764
chr1	1715	1717	1.82366
chr1	1717	1720	1.70968
chr1	1720	1721	1.48172
chr1	1721	1723	1.5957
chr1	1723	1724	1.48172
chr1	1724	1726	1.5957
chr1	1726	1729	1.25376
chr1	1729	1731	1.13979
chr1	1731	1734	1.25376
chr1	1734	1737	1.13979
chr1	1737	1741	1.25376
chr1	1741	1745	1.02581
chr1	1745	1746	1.13979
chr1	1746	1747	1.02581
chr1	1747	1748	1.13979
chr1	1748	1749	1.02581
chr1	1749	1750	0.911829
chr1	1750	1757	1.02581
chr1	1757	1761	0.911829
chr1	1761	1764	1.02581
chr1	1764	1766	0.911829
chr1	1766	1772	0.79785
chr1	1772	1774	0.911829
chr1	1774	1776	0.79785
chr1	1776	1780	1.02581
chr1	1780	1784	0.911829
chr1	1784	1790	1.02581
chr1	1790	1792	0.911829
chr1	1792	1799	0.79785
chr1	1799	1800	0.911829
chr1	1800	1802	1.02581
chr1	1802	1805	0.911829
chr1	1805	1810	1.02581
chr1	1810	1816	0.911829
chr1	1816	1817	0.79785
chr1	1817	1818	0.683872
chr1	1818	1819	0.79785
chr1	1819	1820	0.683872
chr1	1820	1822	0.569893
chr1	1822	1828	0.683872
chr1	1828	1830	1.02581
chr1	1830	1839	1.13979
chr1	1839	1841	1.25376
chr1	1841	1842	1.48172
chr1	1842	1848	1.5957
chr1	1848	1849	1.82366
chr1	1849	1851	2.05161
chr1	1851	1853	2.16559
chr1	1853	1854	2.27957
chr1	1854	1855	2.16559
chr1	1855	1856	2.39355
chr1	1856	1859	2.73549
chr1	1859	1863	2.96344
chr1	1863	1866	2.84946
chr1	1866	1867	3.07742
chr1	1867	1868	2.96344
chr1	1868	1869	3.1914
chr1	1869	1870	3.41936
chr1	1870	1871	3.64732
chr1	1871	1872	4.33119
chr1	1872	1874	4.44517
chr1	1874	1876	4.33119
chr1	1876	1877	4.21721
chr1	1877	1879	4.10323
chr1	1879	1881	4.21721
chr1	1881	1884	4.44517
chr1	1884	1885	4.33119
chr1	1885	1889	3.76129
chr1	1889	1891	3.87527
chr1	1891	1892	3.98925
chr1	1892	1893	3.76129
chr1	1893	1894	3.64732
chr1	1894	1895	2.62151
chr1	1895	1897	2.16559
chr1	1897	1909	2.27957
chr1	1909	1910	2.16559
chr1	1910	1911	2.05161
chr1	1911	1912	1.93764
chr1	1912	1914	1.82366
chr1	1914	1915	1.70968
chr1	1915	1916	1.82366
chr1	1916	1919	1.93764
chr1	1919	1922	1.82366
chr1	1922	1924	1.70968
chr1	1924	1928	1.5957
chr1	1928	1929	1.70968
chr1	1929	1934	1.5957
chr1	1934	1935	1.70968
chr1	1935	1936	1.82366
chr1	1936	1939	1.70968
chr1	1939	1941	1.5957
chr1	1941	1942	1.48172
chr1	1942	1944	1.5957
chr1	1944	1946	1.48172
chr1	1946	1947	1.5957
chr1	1947	1948	1.48172
chr1	1948	1952	1.36774
chr1	1952	1957	1.25376
chr1	1957	1963	1.13979
chr1	1963	1965	0.911829
chr1	1965	1966	0.683872
chr1	1966	1973	0.569893
chr1	1973	1974	0.455914
chr1	1974	1982	0.341936
chr1	1982	1986	0.227957
chr1	1986	1989	0.113979
chr1	1989	2048	0.0
chr1	2048	2053	0.113979
chr1	2053	2080	0.227957
chr1	2080	2092	0.113979
chr1	2092	2097	0.227957
chr1	2097	2100	0.113979
chr1	2100	2103	0.227957
chr1	2103	2120	0.341936
chr1	2120	2127	0.569893
chr1	2127	2129	0.683872
chr1	2129	2133	0.911829
chr1	2133	2141	0.79785
chr1	2141	2144	0.683872
chr1	2144	2148	0.569893
chr1	2148	2161	0.683872
chr1	2161	2162	0.569893
chr1	2162	2163	0.455914
chr1	2163	2165	0.569893
chr1	2165	2170	0.683872
chr1	2170	2171	0.455914
chr1	2171	2172	0.683872
chr1	2172	2174	0.79785
chr1	2174	2180	0.911829
chr1	2180	2181	1.25376
chr1	2181	2183	1.5957
chr1	2183	2184	1.70968
chr1	2184	2188	1.82366
chr1	2188	2192	1.70968
chr1	2192	2197	1.5957
chr1	2197	2202	1.70968
chr1	2202	2203	1.93764
chr1	2203	2206	2.05161
chr1	2206	2207	1.93764
chr1	2207	2210	2.16559
chr1	2210	2212	2.05161
chr1	2212	2214	1.93764
chr1	2214	2217	1.36774
chr1	2217	2222	1.48172
chr1	2222	2223	1.25376
chr1	2223	2227	1.02581
chr1	2227	2238	0.79785
chr1	2238	2244	0.455914
chr1	2244	2246	0.341936
chr1	2246	2250	0.227957
chr1	2250	2259	0.113979
chr1	2259	2261	0.227957
chr1	2261	2273	0.113979
chr1	2273	2274	0.227957
chr1	2274	2275	0.569893
chr1	2275	2276	0.79785
chr1	2276	2279	0.911829
chr1	2279	2280	1.02581
chr1	2280	2290	1.13979
chr1	2290	2292	1.25376
chr1	2292	2293	1.36774
chr1	2293	2298	1.48172
chr1	2298	2300	1.70968
chr1	2300	2301	1.82366
chr1	2301	2303	1.70968
chr1	2303	2304	1.5957
chr1	2304	2314	1.70968
chr1	2314	2316	1.5957
chr1	2316	2318	1.70968
chr1	2318	2319	1.5957
chr1	2319	2320	1.36774
chr1	2320	2323	1.25376
chr1	2323	2327	1.13979
chr1	2327	2330	1.02581
chr1	2330	2331	1.13979
chr1	2331	2333	1.25376
chr1	2333	2334	1.36774
chr1	2334	2336	1.25376
chr1	2336	2337	1.36774
chr1	2337	2339	1.25376
chr1	2339	2342	1.13979
chr1	2342	2347	0.911829
chr1	2347	2350	0.79785
chr1	2350	2353	0.911829
chr1	2353	2354	1.02581
chr1	2354	2355	1.36774
chr1	2355	2357	1.48172
chr1	2357	2359	1.36774
chr1	2359	2360	1.48172
chr1	2360	2368	1.36774
chr1	2368	2371	1.25376
chr1	2371	2374	1.13979
chr1	2374	2375	1.25376
chr1	2375	2376	1.02581
chr1	2376	2379	0.911829
chr1	2379	2386	0.79785
chr1	2386	2397	0.683872
chr1	2397	2398	0.569893
chr1	2398	2407	0.227957
chr1	2407	2411	0.341936
chr1	2411	2412	0.455914
chr1	2412	2418	0.79785
chr1	2418	2435	0.683872
chr1	2435	2439	0.79785
chr1	2439	2441	0.911829
chr1	2441	2443	1.25376
chr1	2443	2445	1.48172
chr1	2445	2447	1.36774
chr1	2447	2449	1.48172
chr1	2449	2451	1.36774
chr1	2451	2452	1.5957
chr1	2452	2453	1.82366
chr1	2453	2456	1.93764
chr1	2456	2459	1.5957
chr1	2459	2467	1.70968
chr1	2467	2469	1.5957
chr1	2469	2470	1.70968
chr1	2470	2471	1.93764
chr1	2471	2472	2.16559
chr1	2472	2473	2.27957
chr1	2473	2481	2.62151
chr1	2481	2485	2.16559
chr1	2485	2487	1.93764
chr1	2487	2491	1.82366
chr1	2491	2492	1.70968
chr1	2492	2495	1.5957
chr1	2495	2496	1.48172
chr1	2496	2497	1.36774
chr1	2497	2502	1.25376
chr1	2502	2503	1.13979
chr1	2503	2509	0.911829
chr1	2509	2513	0.79785
chr1	2513	2514	1.93764
chr1	2514	2515	2.16559
chr1	2515	2516	2.27957
chr1	2516	2517	2.16559
chr1	2517	2519	1.93764
chr1	2519	2520	2.05161
chr1	2520	2522	2.16559
chr1	2522	2527	2.27957
chr1	2527	2533	2.16559
chr1	2533	2537	2.05161
chr1	2537	2538	2.16559
chr1	2538	2545	2.27957
chr1	2545	2547	2.16559
chr1	2547	2548	2.05161
chr1	2548	2553	1.93764
chr1	2553	2555	1.82366
chr1	2555	2556	1.70968
chr1	2556	2557	1.82366
chr1	2557	2560	0.79785
chr1	2560	2562	0.911829
chr1	2562	2563	1.02581
chr1	2563	2564	0.911829
chr1	2564	2565	1.02581
chr1	2565	2570	0.911829
chr1	2570	2579	1.02581
chr1	2579	2582	0.911829
chr1	2582	2583	0.79785
chr1	2583	2595	0.683872
chr1	2595	2596	0.79785
chr1	2596	2599	0.911829
chr1	2599	2600	1.02581
chr1	2600	2601	0.79785
chr1	2601	2603	0.683872
chr1	2603	2604	0.569893
chr1	2604	2605	0.683872
chr1	2605	2608	0.79785
chr1	2608	2614	0.683872
chr1	2614	2615	0.79785
chr1	2615	2624	1.02581
chr1	2624	2630	1.13979
chr1	2630	2639	1.25376
chr1	2639	2640	1.13979
chr1	2640	2642	1.02581
chr1	2642	2643	0.79785
chr1	2643	2647	0.911829
chr1	2647	2657	0.79785
chr1	2657	2658	0.683872
chr1	2658	2666	0.341936
chr1	2666	2674	0.227957
chr1	2674	2730	0.113979
chr1	2730	2739	0.0
chr1	2739	2754	0.113979
chr1	2754	2755	0.227957
chr1	2755	2756	0.455914
chr1	2756	2758	0.569893
chr1	2758	2768	0.683872
chr1	2768	2774	0.569893
chr1	2774	2775	0.683872
chr1	2775	2776	0.79785
chr1	2776	2777	1.13979
chr1	2777	2778	1.25376
chr1	2778	2780	1.36774
chr1	2780	2784	1.48172
chr1	2784	2786	1.5957
chr1	2786	2791	1.70968
chr1	2791	2794	1.93764
chr1	2794	2795	2.05161
chr1	2795	2796	1.82366
chr1	2796	2797	1.93764
chr1	2797	2799	2.05161
chr1	2799	2800	1.93764
chr1	2800	2804	1.70968
chr1	2804	2805	1.82366
chr1	2805	2806	1.93764
chr1	2806	2810	2.16559
chr1	2810	2815	2.27957
chr1	2815	2818	2.39355
chr1	2818	2819	2.16559
chr1	2819	2820	2.05161
chr1	2820	2823	1.82366
chr1	2823	2824	1.70968
chr1	2824	2826	1.82366
chr1	2826	2830	1.70968
chr1	2830	2832	1.48172
chr1	2832	2835	1.36774
chr1	2835	2838	1.25376
chr1	2838	2839	1.13979
chr1	2839	2840	1.25376
chr1	2840	2841	1.13979
chr1	2841	2849	1.25376
chr1	2849	2851	0.911829
chr1	2851	2854	0.79785
chr1	2854	2859	0.683872
chr1	2859	2863	0.569893
chr1	2863	2868	0.455914
chr1	2868	2870	0.341936
chr1	2870	2876	0.227957
chr1	2876	2877	0.341936
chr1	2877	2882	0.455914
chr1	2882	2887	0.341936
chr1	2887	2888	0.227957
chr1	2888	2894	0.455914
chr1	2894	2895	0.683872
chr1	2895	2896	1.02581
chr1	2896	2897	1.36774
chr1	2897	2904	1.25376
chr1	2904	2905	1.48172
chr1	2905	2909	1.70968
chr1	2909	2912	1.82366
chr1	2912	2921	1.93764
chr1	2921	2926	1.82366
chr1	2926	2928	1.93764
chr1	2928	2931	1.82366
chr1	2931	2935	2.05161
chr1	2935	2936	1.93764
chr1	2936	2938	1.70968
chr1	2938	2940	1.5957
chr1	2940	2942	1.36774
chr1	2942	2946	1.48172
chr1	2946	2948	1.36774
chr1	2948	2950	1.13979
chr1	2950	2953	1.25376
chr1	2953	2954	1.02581
chr1	2954	2955	0.911829
chr1	2955	2958	1.02581
chr1	2958	2959	0.911829
chr1	2959	2961	1.02581
chr1	2961	2969	1.13979
chr1	2969	2970	1.02581
chr1	2970	2972	0.911829
chr1	2972	2973	1.02581
chr1	2973	2976	0.911829
chr1	2976	2978	1.25376
chr1	2978	2980	1.13979
chr1	2980	2986	1.02581
chr1	2986	2989	0.911829
chr1	2989	2993	0.79785
chr1	2993	3003	0.683872
chr1	3003	3004	0.569893
chr1	3004	3010	0.455914
chr1	3010	3018	0.341936
chr1	3018	3019	0.455914
chr1	3019	3021	0.569893
chr1	3021	3035	0.683872
chr1	3035	3036	0.79785
chr1	3036	3037	0.911829
chr1	3037	3055	1.02581
chr1	3055	3060	1.13979
chr1	3060	3062	1.02581
chr1	3062	3063	0.911829
chr1	3063	3065	0.683872
chr1	3065	3073	0.569893
chr1	3073	3074	0.683872
chr1	3074	3076	0.79785
chr1	3076	3078	0.569893
chr1	3078	3084	0.341936
chr1	3084	3088	0.569893
chr1	3088	3090	0.455914
chr1	3090	3094	0.569893
chr1	3094	3098	0.683872
chr1	3098	3115	0.79785
chr1	3115	3117	0.683872
chr1	3117	3125	0.569893
chr1	3125	3126	0.683872
chr1	3126	3127	0.569893
chr1	3127	3133	0.455914
chr1	3133	3134	0.683872
chr1	3134	3136	0.79785
chr1	3136	3143	0.911829
chr1	3143	3154	0.79785
chr1	3154	3161	0.911829
chr1	3161	3162	0.79785
chr1	3162	3169	0.911829
chr1	3169	3177	1.13979
chr1	3177	3179	1.02581
chr1	3179	3180	1.13979
chr1	3180	3191	0.911829
chr1	3191	3192	1.02581
chr1	3192	3193	1.13979
chr1	3193	3196	1.25376
chr1	3196	3199	1.02581
chr1	3199	3202	0.911829
chr1	3202	3203	1.13979
chr1	3203	3213	1.36774
chr1	3213	3218	1.25376
chr1	3218	3219	1.36774
chr1	3219	3221	2.50753
chr1	3221	3223	2.05161
chr1	3223	3224	2.16559
chr1	3224	3228	2.39355
chr1	3228	3235	2.50753
chr1	3235	3236	2.16559
chr1	3236	3240	2.27957
chr1	3240	3242	2.39355
chr1	3242	3243	2.27957
chr1	3243	3244	2.39355
chr1	3244	3250	2.27957
chr1	3250	3254	2.16559
chr1	3254	3255	2.05161
chr1	3255	3257	1.70968
chr1	3257	3258	1.82366
chr1	3258	3260	1.93764
chr1	3260	3261	1.82366
chr1	3261	3262	1.70968
chr1	3262	3265	1.25376
chr1	3265	3267	1.13979
chr1	3267	3270	0.911829
chr1	3270	3277	1.02581
chr1	3277	3279	1.13979
chr1	3279	3283	1.02581
chr1	3283	3284	0.911829
chr1	3284	3286	0.79785
chr1	3286	3287	0.683872
chr1	3287	3288	0.79785
chr1	3288	3290	0.911829
chr1	3290	3291	1.13979
chr1	3291	3295	1.25376
chr1	3295	3299	1.13979
chr1	3299	3302	1.02581
chr1	3302	3305	0.911829
chr1	3305	3308	1.13979
chr1	3308	3313	1.5957
chr1	3313	3316	1.70968
chr1	3316	3322	1.82366
chr1	3322	3324	1.70968
chr1	3324	3326	1.82366
chr1	3326	3329	1.70968
chr1	3329	3330	1.5957
chr1	3330	3334	1.48172
chr1	3334	3336	1.13979
chr1	3336	3337	1.25376
chr1	3337	3340	1.48172
chr1	3340	3343	1.36774
chr1	3343	3348	1.25376
chr1	3348	3351	1.13979
chr1	3351	3356	0.79785
chr1	3356	3367	0.683872
chr1	3367	3379	0.569893
chr1	3379	3381	0.227957
chr1	3381	3386	0.341936
chr1	3386	3391	0.455914
chr1	3391	3394	0.341936
chr1	3394	3397	0.455914
chr1	3397	3406	0.569893
chr1	3406	3407	0.683872
chr1	3407	3408	0.79785
chr1	3408	3412	0.911829
chr1	3412	3413	1.25376
chr1	3413	3420	1.36774
chr1	3420	3424	1.48172
chr1	3424	3425	1.36774
chr1	3425	3430	1.48172
chr1	3430	3438	1.36774
chr1	3438	3442	1.25376
chr1	3442	3443	1.36774
chr1	3443	3446	1.48172
chr1	3446	3453	1.5957
chr1	3453	3454	1.48172
chr1	3454	3455	1.5957
chr1	3455	3456	1.48172
chr1	3456	3464	1.25376
chr1	3464	3466	1.13979
chr1	3466	3471	1.02581
chr1	3471	3480	1.13979
chr1	3480	3485	1.02581
chr1	3485	3486	0.79785
chr1	3486	3487	0.683872
chr1	3487	3489	0.569893
chr1	3489	3491	0.455914
chr1	3491	3492	0.341936
chr1	3492	3496	0.455914
chr1	3496	3501	0.341936
chr1	3501	3503	0.455914
chr1	3503	3506	0.569893
chr1	3506	3508	0.455914
chr1	3508	3515	0.569893
chr1	3515	3517	0.79785
chr1	3517	3522	0.911829
chr1	3522	3533	1.02581
chr1	3533	3536	0.911829
chr1	3536	3537	1.02581
chr1	3537	3543	1.13979
chr1	3543	3545	1.02581
chr1	3545	3546	0.683872
chr1	3546	3549	0.79785
chr1	3549	3550	0.683872
chr1	3550	3555	0.79785
chr1	3555	3557	0.683872
chr1	3557	3561	0.569893
chr1	3561	3563	0.455914
chr1	3563	3574	0.569893
chr1	3574	3577	0.79785
chr1	3577	3579	0.911829
chr1	3579	3580	1.13979
chr1	3580	3583	0.911829
chr1	3583	3589	1.02581
chr1	3589	3594	0.911829
chr1	3594	3601	0.79785
chr1	3601	3605	0.911829
chr1	3605	3607	1.02581
chr1	3607	3616	0.911829
chr1	3616	3617	0.79785
chr1	3617	3618	0.911829
chr1	3618	3620	0.569893
chr1	3620	3621	0.455914
chr1	3621	3625	0.341936
chr1	3625	3629	0.569893
chr1	3629	3631	0.683872
chr1	3631	3645	0.79785
chr1	3645	3648	0.683872
chr1	3648	3661	0.569893
chr1	3661	3662	0.455914
chr1	3662	3668	0.341936
chr1	3668	3673	0.227957
chr1	3673	3674	0.455914
chr1	3674	3675	0.911829
chr1	3675	3676	1.02581
chr1	3676	3678	1.13979
chr1	3678	3679	1.25376
chr1	3679	3683	1.36774
chr1	3683	3690	1.5957
chr1	3690	3692	1.70968
chr1	3692	3693	1.82366
chr1	3693	3699	1.93764
chr1	3699	3702	2.05161
chr1	3702	3708	2.16559
chr1	3708	3709	2.39355
chr1	3709	3715	2.50753
chr1	3715	3716	2.39355
chr1	3716	3717	2.27957
chr1	3717	3718	1.93764
chr1	3718	3719	2.05161
chr1	3719	3720	1.93764
chr1	3720	3721	1.70968
chr1	3721	3727	1.82366
chr1	3727	3732	1.48172
chr1	3732	3734	1.70968
chr1	3734	3736	1.5957
chr1	3736	3737	1.70968
chr1	3737	3739	1.5957
chr1	3739	3743	1.70968
chr1	3743	3746	1.5957
chr1	3746	3749	1.25376
chr1	3749	3750	1.48172
chr1	3750	3753	1.25376
chr1	3753	3755	1.13979
chr1	3755	3757	1.02581
chr1	3757	3760	0.911829
chr1	3760	3761	1.02581
chr1	3761	3762	1.25376
chr1	3762	3765	1.36774
chr1	3765	3766	1.48172
chr1	3766	3774	1.36774
chr1	3774	3775	1.48172
chr1	3775	3780	1.25376
chr1	3780	3781	1.13979
chr1	3781	3783	1.02581
chr1	3783	3787	0.911829
chr1	3787	3788	1.02581
chr1	3788	3790	0.911829
chr1	3790	3804	0.79785
chr1	3804	3805	0.569893
chr1	3805	3807	0.455914
chr1	3807	3808	0.569893
chr1	3808	3809	0.683872
chr1	3809	3810	0.911829
chr1	3810	3811	1.02581
chr1	3811	3813	1.13979
chr1	3813	3814	1.25376
chr1	3814	3815	1.36774
chr1	3815	3817	1.48172
chr1	3817	3819	1.36774
chr1	3819	3829	1.48172
chr1	3829	3830	1.36774
chr1	3830	3842	1.25376
chr1	3842	3843	1.13979
chr1	3843	3845	1.02581
chr1	3845	3848	0.911829
chr1	3848	3851	1.02581
chr1	3851	3853	0.79785
chr1	3853	3854	0.569893
chr1	3854	3855	0.455914
chr1	3855	3856	0.569893
chr1	3856	3858	0.683872
chr1	3858	3860	0.79785
chr1	3860	3862	1.02581
chr1	3862	3874	0.911829
chr1	3874	3875	1.02581
chr1	3875	3876	1.13979
chr1	3876	3877	1.36774
chr1	3877	3879	1.48172
chr1	3879	3880	1.5957
chr1	3880	3881	1.82366
chr1	3881	3883	1.93764
chr1	3883	3884	2.05161
chr1	3884	3892	2.16559
chr1	3892	3894	2.05161
chr1	3894	3895	1.93764
chr1	3895	3899	1.82366
chr1	3899	3900	1.70968
chr1	3900	3902	1.5957
chr1	3902	3903	1.25376
chr1	3903	3904	1.5957
chr1	3904	3906	2.16559
chr1	3906	3907	2.62151
chr1	3907	3908	2.73549
chr1	3908	3910	2.84946
chr1	3910	3911	2.96344
chr1	3911	3912	3.07742
chr1	3912	3914	3.41936
chr1	3914	3915	3.64732
chr1	3915	3916	3.87527
chr1	3916	3917	4.10323
chr1	3917	3918	4.7871
chr1	3918	3919	5.47097
chr1	3919	3920	5.35699
chr1	3920	3921	5.12904
chr1	3921	3922	5.01506
chr1	3922	3924	4.90108
chr1	3924	3925	4.55914
chr1	3925	3927	4.67312
chr1	3927	3928	4.7871
chr1	3928	3929	4.67312
chr1	3929	3936	4.7871
chr1	3936	3937	5.24302
chr1	3937	3940	5.58495
chr1	3940	3941	5.69893
chr1	3941	3943	5.81291
chr1	3943	3944	5.69893
chr1	3944	3945	5.58495
chr1	3945	3947	5.47097
chr1	3947	3948	5.24302
chr1	3948	3949	4.67312
chr1	3949	3950	4.7871
chr1	3950	3951	4.67312
chr1	3951	3952	4.44517
chr1	3952	3953	4.21721
chr1	3953	3954	4.44517
chr1	3954	3955	4.33119
chr1	3955	3956	4.21721
chr1	3956	3958	3.87527
chr1	3958	3959	3.41936
chr1	3959	3960	3.30538
chr1	3960	3961	2.73549
chr1	3961	3963	2.62151
chr1	3963	3969	2.50753
chr1	3969	3972	2.39355
chr1	3972	3976	2.27957
chr1	3976	3977	2.39355
chr1	3977	3979	2.16559
chr1	3979	3980	2.05161
chr1	3980	3981	1.93764
chr1	3981	3984	1.70968
chr1	3984	3986	1.5957
chr1	3986	3987	1.48172
chr1	3987	3988	1.25376
chr1	3988	3995	1.36774
chr1	3995	3996	1.13979
chr1	3996	3997	1.25376
chr1	3997	3999	1.13979
chr1	3999	4000	0.911829
chr1	4000	4001	0.79785
chr1	4001	4002	0.911829
chr1	4002	4019	0.79785
chr1	4019	4020	0.683872
chr1	4020	4023	0.569893
chr1	4023	4024	0.455914
chr1	4024	4026	0.569893
chr1	4026	4027	0.683872
chr1	4027	4031	0.79785
chr1	4031	4033	0.683872
chr1	4033	4035	0.569893
chr1	4035	4054	0.455914
chr1	4054	4055	0.569893
chr1	4055	4057	0.79785
chr1	4057	4061	0.911829
chr1	4061	4063	1.02581
chr1	4063	4067	1.13979
chr1	4067	4068	1.25376
chr1	4068	4070	1.13979
chr1	4070	4084	0.911829
chr1	4084	4088	1.02581
chr1	4088	4097	0.911829
chr1	4097	4101	0.683872
chr1	4101	4102	0.569893
chr1	4102	4110	0.455914
chr1	4110	4113	0.341936
chr1	4113	4123	0.455914
chr1	4123	4128	0.569893
chr1	4128	4131	0.455914
chr1	4131	4139	0.341936
chr1	4139	4155	0.227957
chr1	4155	4157	0.341936
chr1	4157	4165	0.227957
chr1	4165	4183	0.113979
chr1	4183	4185	0.227957
chr1	4185	4187	0.341936
chr1	4187	4190	0.455914
chr1	4190	4198	0.569893
chr1	4198	4212	0.455914
chr1	4212	4229	0.569893
chr1	4229	4231	0.455914
chr1	4231	4233	0.341936
chr1	4233	4248	0.227957
chr1	4248	4249	0.455914
chr1	4249	4252	0.569893
chr1	4252	4253	0.683872
chr1	4253	4254	0.79785
chr1	4254	4257	0.911829
chr1	4257	4258	1.02581
chr1	4258	4268	0.911829
chr1	4268	4270	1.02581
chr1	4270	4283	1.13979
chr1	4283	4285	1.02581
chr1	4285	4286	1.13979
chr1	4286	4290	1.25376
chr1	4290	4291	1.13979
chr1	4291	4293	0.911829
chr1	4293	4294	1.02581
chr1	4294	4296	0.911829
chr1	4296	4299	1.13979
chr1	4299	4310	0.911829
chr1	4310	4314	0.79785
chr1	4314	4316	0.683872
chr1	4316	4319	0.79785
chr1	4319	4327	0.911829
chr1	4327	4329	1.02581
chr1	4329	4330	1.13979
chr1	4330	4331	1.02581
chr1	4331	4332	0.911829
chr1	4332	4339	0.79785
chr1	4339	4342	0.683872
chr1	4342	4344	0.79785
chr1	4344	4352	0.911829
chr1	4352	4356	1.02581
chr1	4356	4360	0.911829
chr1	4360	4364	1.02581
chr1	4364	4365	1.13979
chr1	4365	4366	1.02581
chr1	4366	4368	1.13979
chr1	4368	4369	1.25376
chr1	4369	4381	1.02581
chr1	4381	4382	1.13979
chr1	4382	4383	1.25376
chr1	4383	4386	1.02581
chr1	4386	4387	0.911829
chr1	4387	4389	0.79785
chr1	4389	4393	0.911829
chr1	4393	4402	0.79785
chr1	4402	4406	0.683872
chr1	4406	4408	0.569893
chr1	4408	4410	0.455914
chr1	4410	4419	0.341936
chr1	4419	4421	0.227957
chr1	4421	4428	0.113979
chr1	4428	4431	0.0
chr1	4431	4456	0.227957
chr1	4456	4458	0.341936
chr1	4458	4460	0.455914
chr1	4460	4473	0.569893
chr1	4473	4474	0.455914
chr1	4474	4477	0.341936
chr1	4477	4488	0.79785
chr1	4488	4489	0.911829
chr1	4489	4498	1.02581
chr1	4498	4499	0.911829
chr1	4499	4501	0.79785
chr1	4501	4506	0.911829
chr1	4506	4513	0.79785
chr1	4513	4517	0.683872
chr1	4517	4518	0.569893
chr1	4518	4523	0.683872
chr1	4523	4524	1.13979
chr1	4524	4527	1.25376
chr1	4527	4534	1.13979
chr1	4534	4536	1.02581
chr1	4536	4541	0.911829
chr1	4541	4543	1.02581
chr1	4543	4546	1.13979
chr1	4546	4552	1.02581
chr1	4552	4556	0.911829
chr1	4556	4559	0.79785
chr1	4559	4567	0.911829
chr1	4567	4568	0.683872
chr1	4568	4575	0.569893
chr1	4575	4594	0.455914
chr1	4594	4599	0.341936
chr1	4599	4602	0.455914
chr1	4602	4603	0.341936
chr1	4603	4609	0.455914
chr1	4609	4621	0.341936
chr1	4621	4623	0.227957
chr1	4623	4625	0.341936
chr1	4625	4627	0.455914
chr1	4627	4641	0.569893
chr1	4641	4647	0.455914
chr1	4647	4665	0.341936
chr1	4665	4669	0.455914
chr1	4669	4674	0.341936
chr1	4674	4679	0.569893
chr1	4679	4687	0.911829
chr1	4687	4694	1.13979
chr1	4694	4695	1.25376
chr1	4695	4697	1.36774
chr1	4697	4701	1.48172
chr1	4701	4702	1.70968
chr1	4702	4703	1.82366
chr1	4703	4706	1.93764
chr1	4706	4707	1.82366
chr1	4707	4708	1.70968
chr1	4708	4713	1.82366
chr1	4713	4715	1.70968
chr1	4715	4716	1.5957
chr1	4716	4717	1.70968
chr1	4717	4722	1.93764
chr1	4722	4730	2.05161
chr1	4730	4731	1.93764
chr1	4731	4732	1.82366
chr1	4732	4735	1.93764
chr1	4735	4736	1.82366
chr1	4736	4737	1.93764
chr1	4737	4739	1.5957
chr1	4739	4740	1.48172
chr1	4740	4742	1.36774
chr1	4742	4743	1.48172
chr1	4743	4744	1.36774
chr1	4744	4746	1.48172
chr1	4746	4750	1.36774
chr1	4750	4751	1.25376
chr1	4751	4754	1.13979
chr1	4754	4755	1.25376
chr1	4755	4758	1.48172
chr1	4758	4759	1.36774
chr1	4759	4761	1.48172
chr1	4761	4762	1.36774
chr1	4762	4763	1.48172
chr1	4763	4765	1.70968
chr1	4765	4766	1.5957
chr1	4766	4772	1.36774
chr1	4772	4777	1.25376
chr1	4777	4779	1.36774
chr1	4779	4783	1.25376
chr1	4783	4786	1.13979
chr1	4786	4787	1.02581
chr1	4787	4789	0.911829
chr1	4789	4796	0.79785
chr1	4796	4797	0.569893
chr1	4797	4798	0.455914
chr1	4798	4802	0.341936
chr1	4802	4803	0.227957
chr1	4803	4811	0.113979
chr1	4811	4815	0.227957
chr1	4815	4832	0.455914
chr1	4832	4846	0.569893
chr1	4846	4847	0.683872
chr1	4847	4853	0.79785
chr1	4853	4854	0.683872
chr1	4854	4859	0.569893
chr1	4859	4860	0.455914
chr1	4860	4862	0.341936
chr1	4862	4864	0.455914
chr1	4864	4876	0.569893
chr1	4876	4879	0.455914
chr1	4879	4890	0.569893
chr1	4890	4898	0.455914
chr1	4898	4904	0.341936
chr1	4904	4906	0.227957
chr1	4906	4910	0.455914
chr1	4910	4912	0.569893
chr1	4912	4923	0.683872
chr1	4923	4929	0.569893
chr1	4929	4931	0.683872
chr1	4931	4933	0.79785
chr1	4933	4936	0.683872
chr1	4936	4937	0.79785
chr1	4937	4938	0.911829
chr1	4938	4940	1.02581
chr1	4940	4941	1.25376
chr1	4941	4944	1.36774
chr1	4944	4950	1.48172
chr1	4950	4953	1.25376
chr1	4953	4956	1.13979
chr1	4956	4957	1.02581
chr1	4957	4959	1.25376
chr1	4959	4966	1.36774
chr1	4966	4968	1.48172
chr1	4968	4970	1.5957
chr1	4970	4971	1.48172
chr1	4971	4972	1.70968
chr1	4972	4979	1.5957
chr1	4979	4980	1.36774
chr1	4980	4984	1.13979
chr1	4984	4991	0.911829
chr1	4991	4992	0.79785
chr1	4992	5001	0.683872
chr1	5001	5003	0.569893
chr1	5003	5012	0.455914
chr1	5012	5013	0.341936
chr1	5013	5015	0.227957
chr1	5015	5016	0.0
chr1	5016	5018	0.227957
chr1	5018	5020	0.341936
chr1	5020	5022	0.455914
chr1	5022	5046	0.569893
chr1	5046	5055	0.79785
chr1	5055	5060	0.683872
chr1	5060	5064	0.455914
chr1	5064	5065	0.341936
chr1	5065	5066	0.455914
chr1	5066	5076	0.341936
chr1	5076	5082	0.455914
chr1	5082	5089	0.341936
chr1	5089	5095	0.227957
chr1	5095	5098	0.341936
chr1	5098	5109	0.455914
chr1	5109	5114	0.341936
chr1	5114	5120	0.455914
chr1	5120	5138	0.341936
chr1	5138	5141	0.227957
chr1	5141	5144	0.113979
chr1	5144	5145	0.227957
chr1	5145	5154	0.341936
chr1	5154	5172	0.455914
chr1	5172	5186	0.569893
chr1	5186	5189	0.455914
chr1	5189	5198	0.341936
chr1	5198	5200	0.227957
chr1	5200	5201	0.113979
chr1	5201	5212	0.0
chr1	5212	5216	0.227957
chr1	5216	5217	0.341936
chr1	5217	5218	0.569893
chr1	5218	5219	0.683872
chr1	5219	5221	0.79785
chr1	5221	5223	1.02581
chr1	5223	5225	1.25376
chr1	5225	5226	1.36774
chr1	5226	5227	1.93764
chr1	5227	5231	2.50753
chr1	5231	5233	2.62151
chr1	5233	5237	2.84946
chr1	5237	5256	2.73549
chr1	5256	5260	2.62151
chr1	5260	5261	2.39355
chr1	5261	5264	1.82366
chr1	5264	5265	1.93764
chr1	5265	5266	1.82366
chr1	5266	5268	1.5957
chr1	5268	5270	1.48172
chr1	5270	5271	0.911829
chr1	5271	5272	0.455914
chr1	5272	5275	0.683872
chr1	5275	5286	0.455914
chr1	5286	5289	0.569893
chr1	5289	5290	0.683872
chr1	5290	5295	0.79785
chr1	5295	5307	0.911829
chr1	5307	5310	0.79785
chr1	5310	5312	0.569893
chr1	5312	5329	0.455914
chr1	5329	5330	0.341936
chr1	5330	5332	0.227957
chr1	5332	5334	0.113979
chr1	5334	5353	0.0
chr1	5353	5357	0.113979
chr1	5357	5358	0.227957
chr1	5358	5359	0.341936
chr1	5359	5366	0.455914
chr1	5366	5370	0.683872
chr1	5370	5374	0.911829
chr1	5374	5380	1.02581
chr1	5380	5384	1.13979
chr1	5384	5390	1.02581
chr1	5390	5396	1.13979
chr1	5396	5397	1.02581
chr1	5397	5400	0.911829
chr1	5400	5403	0.79785
chr1	5403	5409	0.683872
chr1	5409	5412	0.455914
chr1	5412	5414	0.341936
chr1	5414	5423	0.227957
chr1	5423	5430	0.113979
chr1	5430	5431	0.227957
chr1	5431	5433	0.341936
chr1	5433	5434	0.455914
chr1	5434	5436	0.341936
chr1	5436	5439	0.455914
chr1	5439	5446	0.569893
chr1	5446	5447	0.683872
chr1	5447	5448	0.911829
chr1	5448	5452	1.02581
chr1	5452	5453	1.13979
chr1	5453	5454	1.25376
chr1	5454	5455	1.36774
chr1	5455	5462	1.48172
chr1	5462	5463	1.5957
chr1	5463	5466	1.70968
chr1	5466	5467	1.82366
chr1	5467	5468	1.93764
chr1	5468	5470	2.05161
chr1	5470	5471	2.16559
chr1	5471	5473	2.50753
chr1	5473	5477	2.62151
chr1	5477	5478	2.50753
chr1	5478	5480	2.62151
chr1	5480	5483	2.73549
chr1	5483	5484	2.62151
chr1	5484	5489	2.73549
chr1	5489	5492	2.39355
chr1	5492	5496	2.27957
chr1	5496	5498	2.05161
chr1	5498	5499	1.93764
chr1	5499	5500	1.70968
chr1	5500	5504	1.5957
chr1	5504	5505	1.48172
chr1	5505	5510	1.25376
chr1	5510	5512	1.02581
chr1	5512	5513	0.683872
chr1	5513	5516	0.569893
chr1	5516	5517	0.683872
chr1	5517	5519	0.79785
chr1	5519	5520	0.683872
chr1	5520	5522	0.569893
chr1	5522	5527	0.683872
chr1	5527	5543	0.569893
chr1	5543	5544	0.683872
chr1	5544	5555	0.79785
chr1	5555	5558	0.569893
chr1	5558	5559	0.683872
chr1	5559	5560	0.569893
chr1	5560	5561	0.455914
chr1	5561	5564	0.569893
chr1	5564	5565	0.683872
chr1	5565	5578	0.569893
chr1	5578	5580	0.683872
chr1	5580	5582	0.911829
chr1	5582	5583	1.02581
chr1	5583	5587	1.25376
chr1	5587	5588	1.13979
chr1	5588	5598	1.02581
chr1	5598	5599	1.13979
chr1	5599	5600	1.25376
chr1	5600	5601	1.48172
chr1	5601	5602	1.36774
chr1	5602	5603	1.48172
chr1	5603	5604	1.36774
chr1	5604	5605	1.48172
chr1	5605	5613	1.5957
chr1	5613	5615	1.70968
chr1	5615	5616	1.5957
chr1	5616	5621	1.70968
chr1	5621	5622	1.5957
chr1	5622	5626	1.48172
chr1	5626	5627	1.70968
chr1	5627	5628	1.5957
chr1	5628	5629	2.16559
chr1	5629	5630	2.50753
chr1	5630	5635	2.62151
chr1	5635	5640	2.73549
chr1	5640	5641	2.62151
chr1	5641	5644	2.73549
chr1	5644	5647	2.84946
chr1	5647	5649	2.73549
chr1	5649	5650	2.62151
chr1	5650	5651	2.73549
chr1	5651	5652	2.84946
chr1	5652	5654	3.07742
chr1	5654	5656	3.1914
chr1	5656	5658	3.30538
chr1	5658	5659	3.1914
chr1	5659	5662	3.30538
chr1	5662	5667	3.1914
chr1	5667	5670	3.07742
chr1	5670	5671	2.84946
chr1	5671	5673	2.05161
chr1	5673	5678	1.93764
chr1	5678	5679	2.05161
chr1	5679	5682	1.93764
chr1	5682	5684	1.82366
chr1	5684	5685	1.48172
chr1	5685	5688	1.36774
chr1	5688	5689	1.25376
chr1	5689	5690	1.13979
chr1	5690	5695	1.02581
chr1	5695	5696	0.79785
chr1	5696	5700	0.683872
chr1	5700	5713	0.341936
chr1	5713	5714	0.569893
chr1	5714	5719	0.683872
chr1	5719	5721	0.79785
chr1	5721	5735	0.683872
chr1	5735	5740	0.569893
chr1	5740	5752	0.683872
chr1	5752	5754	0.569893
chr1	5754	5756	0.341936
chr1	5756	5757	0.227957
chr1	5757	5781	0.113979
chr1	5781	5784	0.227957
chr1	5784	5785	0.341936
chr1	5785	5786	0.455914
chr1	5786	5803	0.569893
chr1	5803	5825	0.683872
chr1	5825	5827	0.569893
chr1	5827	5828	0.455914
chr1	5828	5830	0.227957
chr1	5830	5836	0.113979
chr1	5836	5841	0.227957
chr1	5841	5845	0.455914
chr1	5845	5868	0.569893
chr1	5868	5881	0.683872
chr1	5881	5885	0.569893
chr1	5885	5888	0.683872
chr1	5888	5901	0.569893
chr1	5901	5912	0.683872
chr1	5912	5919	0.569893
chr1	5919	5921	0.455914
chr1	5921	5928	0.341936
chr1	5928	5931	0.227957
chr1	5931	5951	0.113979
chr1	5951	5956	0.0
chr1	5956	5965	0.113979
chr1	5965	5966	0.227957
chr1	5966	5968	0.341936
chr1	5968	5978	0.455914
chr1	5978	5983	0.569893
chr1	5983	5984	0.683872
chr1	5984	5985	0.911829
chr1	5985	5986	1.13979
chr1	5986	5989	1.25376
chr1	5989	5992	1.13979
chr1	5992	6003	1.25376
chr1	6003	6004	1.36774
chr1	6004	6007	1.48172
chr1	6007	6010	1.70968
chr1	6010	6016	1.48172
chr1	6016	6018	1.36774
chr1	6018	6021	1.25376
chr1	6021	6022	1.36774
chr1	6022	6027	1.25376
chr1	6027	6028	1.13979
chr1	6028	6029	1.02581
chr1	6029	6030	0.911829
chr1	6030	6031	1.02581
chr1	6031	6036	0.911829
chr1	6036	6037	0.79785
chr1	6037	6045	0.911829
chr1	6045	6048	1.02581
chr1	6048	6049	1.13979
chr1	6049	6051	1.25376
chr1	6051	6052	1.02581
chr1	6052	6062	0.911829
chr1	6062	6063	0.79785
chr1	6063	6064	0.911829
chr1	6064	6066	0.79785
chr1	6066	6072	1.02581
chr1	6072	6073	0.911829
chr1	6073	6074	1.02581
chr1	6074	6076	1.13979
chr1	6076	6077	1.36774
chr1	6077	6078	1.48172
chr1	6078	6080	1.5957
chr1	6080	6081	1.70968
chr1	6081	6083	1.5957
chr1	6083	6085	1.48172
chr1	6085	6086	1.93764
chr1	6086	6087	2.50753
chr1	6087	6089	2.96344
chr1	6089	6092	2.84946
chr1	6092	6093	2.73549
chr1	6093	6097	2.84946
chr1	6097	6101	3.07742
chr1	6101	6102	3.1914
chr1	6102	6103	3.30538
chr1	6103	6105	3.41936
chr1	6105	6107	3.64732
chr1	6107	6109	3.53334
chr1	6109	6110	3.64732
chr1	6110	6111	3.53334
chr1	6111	6113	3.41936
chr1	6113	6116	3.30538
chr1	6116	6117	3.1914
chr1	6117	6120	3.07742
chr1	6120	6121	2.96344
chr1	6121	6122	2.73549
chr1	6122	6127	2.62151
chr1	6127	6130	2.73549
chr1	6130	6131	2.50753
chr1	6131	6135	1.93764
chr1	6135	6137	1.82366
chr1	6137	6139	1.70968
chr1	6139	6140	1.48172
chr1	6140	6142	1.25376
chr1	6142	6145	1.02581
chr1	6145	6146	0.79785
chr1	6146	6147	0.911829
chr1	6147	6149	0.79785
chr1	6149	6150	0.911829
chr1	6150	6153	1.02581
chr1	6153	6158	0.911829
chr1	6158	6160	0.79785
chr1	6160	6163	0.911829
chr1	6163	6168	0.79785
chr1	6168	6173	0.569893
chr1	6173	6182	0.455914
chr1	6182	6191	0.341936
chr1	6191	6194	0.227957
chr1	6194	6204	0.113979
chr1	6204	6214	0.0
chr1	6214	6245	0.113979
chr1	6245	6249	0.227957
chr1	6249	6261	0.113979
chr1	6261	6287	0.227957
chr1	6287	6289	0.341936
chr1	6289	6292	0.227957
chr1	6292	6304	0.341936
chr1	6304	6312	0.227957
chr1	6312	6314	0.569893
chr1	6314	6316	0.683872
chr1	6316	6317	0.79785
chr1	6317	6319	0.911829
chr1	6319	6321	1.02581
chr1	6321	6322	1.13979
chr1	6322	6325	1.25376
chr1	6325	6329	1.48172
chr1	6329	6331	1.5957
chr1	6331	6334	1.48172
chr1	6334	6335	1.5957
chr1	6335	6337	1.48172
chr1	6337	6338	1.70968
chr1	6338	6340	1.82366
chr1	6340	6341	2.05161
chr1	6341	6342	2.27957
chr1	6342	6343	2.39355
chr1	6343	6345	2.62151
chr1	6345	6347	2.84946
chr1	6347	6351	2.73549
chr1	6351	6352	2.62151
chr1	6352	6353	2.73549
chr1	6353	6354	3.07742
chr1	6354	6356	3.1914
chr1	6356	6357	3.07742
chr1	6357	6358	2.96344
chr1	6358	6359	3.30538
chr1	6359	6361	3.1914
chr1	6361	6362	3.07742
chr1	6362	6363	3.53334
chr1	6363	6368	3.41936
chr1	6368	6369	3.76129
chr1	6369	6370	3.53334
chr1	6370	6371	3.87527
chr1	6371	6373	3.98925
chr1	6373	6375	4.10323
chr1	6375	6377	3.87527
chr1	6377	6378	3.76129
chr1	6378	6380	3.64732
chr1	6380	6382	3.53334
chr1	6382	6383	3.64732
chr1	6383	6384	3.30538
chr1	6384	6385	4.33119
chr1	6385	6386	4.10323
chr1	6386	6389	4.21721
chr1	6389	6392	3.98925
chr1	6392	6393	4.10323
chr1	6393	6394	3.98925
chr1	6394	6396	4.10323
chr1	6396	6397	3.87527
chr1	6397	6398	3.64732
chr1	6398	6399	3.53334
chr1	6399	6400	3.30538
chr1	6400	6404	3.07742
chr1	6404	6405	2.84946
chr1	6405	6409	2.73549
chr1	6409	6410	2.62151
chr1	6410	6411	2.50753
chr1	6411	6412	2.27957
chr1	6412	6413	2.16559
chr1	6413	6414	1.82366
chr1	6414	6423	1.36774
chr1	6423	6424	1.25376
chr1	6424	6427	1.13979
chr1	6427	6428	0.911829
chr1	6428	6430	0.341936
chr1	6430	6431	0.227957
chr1	6431	6432	0.113979
chr1	6432	6454	0.0
chr1	6454	6470	0.113979
chr1	6470	6476	0.227957
chr1	6476	6477	0.341936
chr1	6477	6491	0.455914
chr1	6491	6506	0.341936
chr1	6506	6514	0.227957
chr1	6514	6519	0.113979
chr1	6519	6529	0.0
chr1	6529	6530	0.113979
chr1	6530	6538	0.227957
chr1	6538	6567	0.341936
chr1	6567	6568	0.227957
chr1	6568	6569	0.341936
chr1	6569	6570	0.455914
chr1	6570	6571	0.569893
chr1	6571	6576	0.455914
chr1	6576	6586	0.341936
chr1	6586	6591	0.569893
chr1	6591	6592	0.683872
chr1	6592	6594	0.79785
chr1	6594	6595	0.911829
chr1	6595	6597	1.25376
chr1	6597	6598	1.48172
chr1	6598	6602	1.70968
chr1	6602	6604	1.82366
chr1	6604	6605	1.93764
chr1	6605	6610	1.82366
chr1	6610	6611	1.93764
chr1	6611	6612	2.05161
chr1	6612	6613	1.93764
chr1	6613	6614	2.05161
chr1	6614	6616	2.16559
chr1	6616	6617	2.27957
chr1	6617	6618	2.39355
chr1	6618	6622	2.50753
chr1	6622	6625	2.39355
chr1	6625	6629	2.50753
chr1	6629	6635	2.39355
chr1	6635	6636	2.05161
chr1	6636	6637	2.16559
chr1	6637	6639	2.27957
chr1	6639	6641	2.16559
chr1	6641	6642	1.82366
chr1	6642	6645	1.70968
chr1	6645	6646	1.93764
chr1	6646	6647	1.82366
chr1	6647	6648	1.93764
chr1	6648	6650	1.82366
chr1	6650	6652	1.93764
chr1	6652	6655	1.70968
[truncated: 3,840 more rows]
