# Supplementary material for: Structural modularity of the XIST ribonucleoprotein complex
Source: Nat Commun. 2020 Dec 2;11:6163. doi: 10.1038/s41467-020-20040-3 (PMC7710737; doi:10.1038/s41467-020-20040-3)
Supplement: Supplementary file 6 — Source Data [file 41467_2020_20040_MOESM6_ESM.zip › sourcedata/fig2efgi/K562_NSUN2_2_neg_XIST_1_hsXIST.bedgraph]

chr1	0	62	0.0
chr1	62	80	0.355204
chr1	80	101	0.710408
chr1	101	105	0.355204
chr1	105	202	0.0
chr1	202	230	0.355204
chr1	230	239	0.0
chr1	239	266	0.355204
chr1	266	278	0.0
chr1	278	291	0.355204
chr1	291	297	1.06561
chr1	297	299	1.42082
chr1	299	305	1.06561
chr1	305	306	1.42082
chr1	306	311	2.13122
chr1	311	324	1.42082
chr1	324	339	1.77602
chr1	339	340	1.42082
chr1	340	342	1.06561
chr1	342	349	0.710408
chr1	349	353	0.355204
chr1	353	359	0.710408
chr1	359	367	0.355204
chr1	367	377	0.710408
chr1	377	382	0.355204
chr1	382	390	0.710408
chr1	390	406	0.355204
chr1	406	410	0.710408
chr1	410	411	1.06561
chr1	411	417	1.42082
chr1	417	439	1.06561
chr1	439	442	0.710408
chr1	442	449	0.355204
chr1	449	495	0.0
chr1	495	497	0.710408
chr1	497	515	1.42082
chr1	515	517	1.77602
chr1	517	523	1.42082
chr1	523	533	1.06561
chr1	533	540	0.710408
chr1	540	558	0.355204
chr1	558	561	0.0
chr1	561	573	0.355204
chr1	573	592	0.710408
chr1	592	597	0.355204
chr1	597	652	0.0
chr1	652	653	0.355204
chr1	653	660	0.710408
chr1	660	678	1.06561
chr1	678	685	0.710408
chr1	685	686	0.355204
chr1	686	695	0.0
chr1	695	721	0.355204
chr1	721	730	0.710408
chr1	730	740	0.355204
chr1	740	744	1.06561
chr1	744	760	0.710408
chr1	760	774	0.355204
chr1	774	827	0.0
chr1	827	831	0.355204
chr1	831	839	0.710408
chr1	839	854	1.06561
chr1	854	855	0.710408
chr1	855	856	0.355204
chr1	856	868	0.710408
chr1	868	875	0.355204
chr1	875	907	0.0
chr1	907	909	0.355204
chr1	909	917	0.710408
chr1	917	936	1.06561
chr1	936	950	1.42082
chr1	950	951	1.06561
chr1	951	960	0.710408
chr1	960	968	0.355204
chr1	968	970	0.710408
chr1	970	971	0.355204
chr1	971	975	0.710408
chr1	975	981	1.06561
chr1	981	987	1.42082
chr1	987	989	1.06561
chr1	989	1013	1.42082
chr1	1013	1018	1.06561
chr1	1018	1024	0.710408
chr1	1024	1032	0.355204
chr1	1032	1101	0.0
chr1	1101	1108	0.355204
chr1	1108	1114	0.710408
chr1	1114	1115	1.06561
chr1	1115	1135	1.42082
chr1	1135	1136	1.06561
chr1	1136	1144	1.42082
chr1	1144	1156	1.06561
chr1	1156	1158	0.710408
chr1	1158	1172	0.355204
chr1	1172	1177	0.710408
chr1	1177	1180	0.355204
chr1	1180	1204	0.710408
chr1	1204	1212	0.355204
chr1	1212	1219	0.0
chr1	1219	1241	0.355204
chr1	1241	1285	0.0
chr1	1285	1322	0.355204
chr1	1322	1323	0.0
chr1	1323	1347	0.355204
chr1	1347	1349	0.710408
chr1	1349	1354	1.06561
chr1	1354	1374	0.710408
chr1	1374	1392	0.355204
chr1	1392	1425	0.0
chr1	1425	1439	0.355204
chr1	1439	1458	0.710408
chr1	1458	1459	0.355204
chr1	1459	1522	0.0
chr1	1522	1552	0.355204
chr1	1552	1565	0.710408
chr1	1565	1593	0.355204
chr1	1593	1635	0.0
chr1	1635	1640	0.355204
chr1	1640	1675	0.710408
chr1	1675	1683	0.355204
chr1	1683	1688	0.0
chr1	1688	1721	0.355204
chr1	1721	1787	0.0
chr1	1787	1821	0.355204
chr1	1821	1920	0.0
chr1	1920	1942	0.355204
chr1	1942	2107	0.0
chr1	2107	2128	0.355204
chr1	2128	2279	0.0
chr1	2279	2283	0.355204
chr1	2283	2302	0.710408
chr1	2302	2317	0.355204
chr1	2317	2325	0.710408
chr1	2325	2330	0.355204
chr1	2330	2360	0.710408
chr1	2360	2374	0.355204
chr1	2374	2976	0.0
chr1	2976	3008	0.355204
chr1	3008	3151	0.0
chr1	3151	3190	0.355204
chr1	3190	3258	0.0
chr1	3258	3282	0.355204
chr1	3282	3287	0.0
chr1	3287	3306	0.355204
chr1	3306	3675	0.0
chr1	3675	3698	0.355204
chr1	3698	3762	0.0
chr1	3762	3790	0.355204
chr1	3790	3808	0.0
chr1	3808	3838	0.355204
chr1	3838	3862	0.0
chr1	3862	3864	0.355204
chr1	3864	3895	0.710408
chr1	3895	3898	0.355204
chr1	3898	3937	0.0
chr1	3937	3976	0.355204
chr1	3976	4252	0.0
chr1	4252	4274	0.355204
chr1	4274	4396	0.0
chr1	4396	4439	0.355204
chr1	4439	4522	0.0
chr1	4522	4543	0.355204
chr1	4543	4688	0.0
chr1	4688	4731	0.355204
chr1	4731	5242	0.0
chr1	5242	5285	0.355204
chr1	5285	5454	0.0
chr1	5454	5498	0.355204
chr1	5498	5537	0.0
chr1	5537	5543	0.355204
chr1	5543	5567	0.710408
chr1	5567	5568	0.355204
chr1	5568	5686	0.0
chr1	5686	5715	0.355204
chr1	5715	5867	0.0
chr1	5867	5910	0.355204
chr1	5910	6284	0.0
chr1	6284	6302	0.355204
chr1	6302	6337	0.0
chr1	6337	6348	0.355204
chr1	6348	6376	0.710408
chr1	6376	6380	0.355204
chr1	6380	6599	0.0
chr1	6599	6642	0.355204
chr1	6642	6883	0.0
chr1	6883	6901	0.355204
chr1	6901	6912	0.0
chr1	6912	6935	0.355204
chr1	6935	7457	0.0
chr1	7457	7496	0.710408
chr1	7496	7645	0.0
chr1	7645	7670	0.355204
chr1	7670	7754	0.0
chr1	7754	7789	0.355204
chr1	7789	8429	0.0
chr1	8429	8459	0.355204
chr1	8459	8630	0.0
chr1	8630	8639	0.355204
chr1	8639	8656	0.710408
chr1	8656	8667	0.355204
chr1	8667	8711	0.0
chr1	8711	8737	0.355204
chr1	8737	8836	0.0
chr1	8836	8842	0.355204
chr1	8842	8853	0.710408
chr1	8853	8867	1.06561
chr1	8867	8875	0.710408
chr1	8875	8879	1.06561
chr1	8879	8881	0.710408
chr1	8881	8899	0.355204
chr1	8899	9013	0.0
chr1	9013	9024	0.355204
chr1	9024	9046	0.710408
chr1	9046	9057	0.355204
chr1	9057	9095	0.0
chr1	9095	9136	0.355204
chr1	9136	9181	0.0
chr1	9181	9208	0.355204
chr1	9208	9302	0.0
chr1	9302	9321	0.710408
chr1	9321	9344	1.06561
chr1	9344	9364	0.355204
chr1	9364	9480	0.0
chr1	9480	9523	0.355204
chr1	9523	9637	0.0
chr1	9637	9680	0.355204
chr1	9680	9974	0.0
chr1	9974	10027	0.355204
chr1	10027	10134	0.0
chr1	10134	10146	0.355204
chr1	10146	10155	0.710408
chr1	10155	10189	0.355204
chr1	10189	10309	0.0
chr1	10309	10341	0.355204
chr1	10341	10415	0.0
chr1	10415	10438	0.355204
chr1	10438	10441	0.710408
chr1	10441	10458	1.06561
chr1	10458	10471	0.710408
chr1	10471	10472	0.355204
chr1	10472	10484	0.0
chr1	10484	10527	0.355204
chr1	10527	10583	0.0
chr1	10583	10594	0.355204
chr1	10594	10603	0.710408
chr1	10603	10604	1.06561
chr1	10604	10618	1.42082
chr1	10618	10630	1.06561
chr1	10630	10694	0.0
chr1	10694	10718	0.355204
chr1	10718	10770	0.0
chr1	10770	10797	0.355204
chr1	10797	10847	0.0
chr1	10847	10848	0.355204
chr1	10848	10852	0.710408
chr1	10852	10890	1.06561
chr1	10890	10891	0.710408
chr1	10891	10894	0.355204
chr1	10894	11000	0.0
chr1	11000	11001	0.355204
chr1	11001	11002	0.710408
chr1	11002	11033	1.06561
chr1	11033	11040	0.710408
chr1	11040	11041	0.355204
chr1	11041	11362	0.0
chr1	11362	11372	0.355204
chr1	11372	11383	0.710408
chr1	11383	11398	0.355204
chr1	11398	11500	0.0
chr1	11500	11537	0.355204
chr1	11537	11543	0.710408
chr1	11543	11580	0.355204
chr1	11580	11653	0.0
chr1	11653	11695	0.355204
chr1	11695	11758	0.0
chr1	11758	11802	0.355204
chr1	11802	11816	0.0
chr1	11816	11851	0.355204
chr1	11851	11973	0.0
chr1	11973	12000	0.355204
chr1	12000	12022	0.0
chr1	12022	12046	0.355204
chr1	12046	12130	0.0
chr1	12130	12138	0.355204
chr1	12138	12153	0.710408
chr1	12153	12181	0.355204
chr1	12181	12287	0.0
chr1	12287	12317	0.355204
chr1	12317	12386	0.0
chr1	12386	12416	0.355204
chr1	12416	12423	0.0
chr1	12423	12441	0.355204
chr1	12441	12462	0.710408
chr1	12462	12464	0.355204
chr1	12464	12512	0.0
chr1	12512	12536	0.355204
chr1	12536	12626	0.0
chr1	12626	12651	0.355204
chr1	12651	12771	0.0
chr1	12771	12783	0.355204
chr1	12783	12806	0.710408
chr1	12806	12826	0.355204
chr1	12826	12855	0.0
chr1	12855	12887	0.355204
chr1	12887	12979	0.0
chr1	12979	13014	0.355204
chr1	13014	13021	0.710408
chr1	13021	13033	0.355204
chr1	13033	13043	1.06561
chr1	13043	13049	1.42082
chr1	13049	13057	1.77602
chr1	13057	13082	0.710408
chr1	13082	13092	0.355204
chr1	13092	13201	0.0
chr1	13201	13226	0.710408
chr1	13226	13238	1.06561
chr1	13238	13269	0.355204
chr1	13269	13423	0.0
chr1	13423	13465	0.355204
chr1	13465	13844	0.0
chr1	13844	13878	0.355204
chr1	13878	13907	0.0
chr1	13907	13934	0.355204
chr1	13934	13985	0.0
chr1	13985	14027	0.355204
chr1	14027	14136	0.0
chr1	14136	14139	0.355204
chr1	14139	14171	0.710408
chr1	14171	14177	0.355204
chr1	14177	14179	0.710408
chr1	14179	14214	0.355204
chr1	14214	14292	0.0
chr1	14292	14320	0.355204
chr1	14320	14321	0.710408
chr1	14321	14322	1.06561
chr1	14322	14335	1.42082
chr1	14335	14363	1.06561
chr1	14363	14364	0.710408
chr1	14364	14403	0.0
chr1	14403	14445	0.355204
chr1	14445	14446	0.710408
chr1	14446	14461	0.355204
chr1	14461	14476	1.06561
chr1	14476	14501	0.710408
chr1	14501	14780	0.0
chr1	14780	14815	0.355204
chr1	14815	14821	0.710408
chr1	14821	14847	0.355204
chr1	14847	15029	0.0
chr1	15029	15063	0.355204
chr1	15063	15730	0.0
chr1	15730	15773	0.355204
chr1	15773	16188	0.0
chr1	16188	16230	0.355204
chr1	16230	16274	0.0
chr1	16274	16296	1.06561
chr1	16296	16317	0.355204
chr1	16317	16397	0.0
chr1	16397	16409	0.355204
chr1	16409	16423	0.710408
chr1	16423	16452	0.355204
chr1	16452	16660	0.0
chr1	16660	16687	0.355204
chr1	16687	16758	0.0
chr1	16758	16787	0.355204
chr1	16787	16796	0.0
chr1	16796	16833	0.355204
chr1	16833	16923	0.0
chr1	16923	16965	0.355204
chr1	16965	17119	0.0
chr1	17119	17146	0.355204
chr1	17146	17153	0.710408
chr1	17153	17176	0.355204
chr1	17176	17534	0.0
chr1	17534	17571	0.355204
chr1	17571	17613	0.0
chr1	17613	17643	0.710408
chr1	17643	18009	0.0
chr1	18009	18034	0.355204
chr1	18034	18099	0.0
chr1	18099	18138	0.355204
chr1	18138	18224	0.0
chr1	18224	18242	0.355204
chr1	18242	18264	0.710408
chr1	18264	18284	0.355204
chr1	18284	18443	0.0
chr1	18443	18446	0.355204
chr1	18446	18475	0.710408
chr1	18475	18479	0.355204
chr1	18479	18586	0.0
chr1	18586	18629	0.355204
chr1	18629	18638	0.0
chr1	18638	18681	0.355204
chr1	18681	18877	0.0
chr1	18877	18918	0.355204
chr1	18918	19280	0.0
