# Supplementary material for: Structural modularity of the XIST ribonucleoprotein complex
Source: Nat Commun. 2020 Dec 2;11:6163. doi: 10.1038/s41467-020-20040-3 (PMC7710737; doi:10.1038/s41467-020-20040-3)
Supplement: Supplementary file 6 — Source Data [file 41467_2020_20040_MOESM6_ESM.zip › sourcedata/fig2efgi/K562_DDX6_2_neg_XIST_1_hsXIST.bedgraph]

chr1	0	44	0.0
chr1	44	87	0.258937
chr1	87	113	0.0
chr1	113	119	0.258937
chr1	119	135	0.517875
chr1	135	161	0.258937
chr1	161	194	0.0
chr1	194	199	0.258937
chr1	199	200	0.517875
chr1	200	214	0.776812
chr1	214	228	0.517875
chr1	228	239	0.258937
chr1	239	240	0.776812
chr1	240	281	0.517875
chr1	281	295	0.0
chr1	295	301	0.258937
chr1	301	303	0.517875
chr1	303	310	1.03575
chr1	310	328	1.29469
chr1	328	330	1.03575
chr1	330	341	0.776812
chr1	341	342	0.517875
chr1	342	346	0.258937
chr1	346	411	0.0
chr1	411	443	0.258937
chr1	443	452	0.0
chr1	452	468	0.258937
chr1	468	486	0.517875
chr1	486	489	0.258937
chr1	489	496	0.0
chr1	496	500	0.776812
chr1	500	506	1.03575
chr1	506	510	1.29469
chr1	510	519	1.55362
chr1	519	526	1.81256
chr1	526	536	2.0715
chr1	536	539	2.33044
chr1	539	542	1.55362
chr1	542	543	1.81256
chr1	543	549	1.55362
chr1	549	553	1.29469
chr1	553	565	0.776812
chr1	565	566	0.517875
chr1	566	586	0.258937
chr1	586	603	0.0
chr1	603	627	0.258937
chr1	627	629	0.0
chr1	629	630	0.258937
chr1	630	651	0.517875
chr1	651	653	1.03575
chr1	653	665	1.29469
chr1	665	671	1.55362
chr1	671	684	1.03575
chr1	684	686	0.776812
chr1	686	694	0.517875
chr1	694	695	0.258937
chr1	695	708	0.517875
chr1	708	724	0.258937
chr1	724	740	0.0
chr1	740	770	0.258937
chr1	770	794	0.0
chr1	794	822	0.517875
chr1	822	824	0.776812
chr1	824	827	1.29469
chr1	827	837	1.55362
chr1	837	842	1.03575
chr1	842	859	1.29469
chr1	859	865	1.03575
chr1	865	867	0.776812
chr1	867	878	0.258937
chr1	878	886	0.517875
chr1	886	897	0.258937
chr1	897	913	0.517875
chr1	913	916	0.776812
chr1	916	918	1.03575
chr1	918	919	1.81256
chr1	919	926	2.0715
chr1	926	939	2.33044
chr1	939	940	2.0715
chr1	940	943	2.33044
chr1	943	944	2.0715
chr1	944	955	2.58937
chr1	955	958	2.33044
chr1	958	960	2.0715
chr1	960	961	1.55362
chr1	961	965	1.29469
chr1	965	970	1.03575
chr1	970	972	1.55362
chr1	972	973	1.81256
chr1	973	974	2.0715
chr1	974	977	2.58937
chr1	977	981	3.62512
chr1	981	982	4.40193
chr1	982	983	4.66087
chr1	983	984	4.40193
chr1	984	985	4.91981
chr1	985	986	5.17875
chr1	986	987	4.66087
chr1	987	993	4.91981
chr1	993	994	6.21449
chr1	994	995	6.99131
chr1	995	996	7.25024
chr1	996	997	7.76812
chr1	997	1002	7.50918
chr1	1002	1003	7.76812
chr1	1003	1005	8.02706
chr1	1005	1006	8.28599
chr1	1006	1007	8.54493
chr1	1007	1008	9.58068
chr1	1008	1009	9.83962
chr1	1009	1010	10.6164
chr1	1010	1013	10.8754
chr1	1013	1016	10.3575
chr1	1016	1017	10.0986
chr1	1017	1021	9.58068
chr1	1021	1022	8.80387
chr1	1022	1024	8.54493
chr1	1024	1025	8.02706
chr1	1025	1036	6.99131
chr1	1036	1037	6.47343
chr1	1037	1038	4.66087
chr1	1038	1039	4.143
chr1	1039	1041	3.10725
chr1	1041	1042	3.36618
chr1	1042	1045	3.10725
chr1	1045	1046	2.84831
chr1	1046	1048	2.58937
chr1	1048	1049	2.33044
chr1	1049	1050	2.0715
chr1	1050	1051	1.81256
chr1	1051	1052	1.55362
chr1	1052	1059	1.29469
chr1	1059	1061	1.55362
chr1	1061	1064	1.03575
chr1	1064	1068	0.776812
chr1	1068	1070	1.55362
chr1	1070	1074	1.81256
chr1	1074	1077	2.0715
chr1	1077	1078	2.33044
chr1	1078	1079	1.81256
chr1	1079	1084	2.0715
chr1	1084	1087	2.33044
chr1	1087	1091	2.84831
chr1	1091	1095	2.58937
chr1	1095	1097	2.84831
chr1	1097	1099	3.10725
chr1	1099	1101	3.36618
chr1	1101	1103	3.88406
chr1	1103	1108	4.143
chr1	1108	1109	4.40193
chr1	1109	1110	4.66087
chr1	1110	1112	4.143
chr1	1112	1113	3.88406
chr1	1113	1114	4.143
chr1	1114	1117	4.40193
chr1	1117	1119	4.143
chr1	1119	1122	4.66087
chr1	1122	1123	4.40193
chr1	1123	1124	4.143
chr1	1124	1131	3.88406
chr1	1131	1132	4.143
chr1	1132	1135	4.40193
chr1	1135	1137	4.91981
chr1	1137	1140	4.66087
chr1	1140	1144	4.143
chr1	1144	1149	3.10725
chr1	1149	1151	2.84831
chr1	1151	1152	2.58937
chr1	1152	1153	2.84831
chr1	1153	1154	2.58937
chr1	1154	1155	2.84831
chr1	1155	1159	3.10725
chr1	1159	1160	3.62512
chr1	1160	1162	3.88406
chr1	1162	1163	3.62512
chr1	1163	1166	3.88406
chr1	1166	1168	4.143
chr1	1168	1169	4.40193
chr1	1169	1170	4.66087
chr1	1170	1172	4.91981
chr1	1172	1173	5.17875
chr1	1173	1177	4.91981
chr1	1177	1180	4.66087
chr1	1180	1182	4.91981
chr1	1182	1183	5.69662
chr1	1183	1186	5.95556
chr1	1186	1190	5.69662
chr1	1190	1191	5.95556
chr1	1191	1192	6.21449
chr1	1192	1193	5.43768
chr1	1193	1195	5.17875
chr1	1195	1198	4.66087
chr1	1198	1199	4.40193
chr1	1199	1202	4.143
chr1	1202	1203	3.36618
chr1	1203	1204	3.62512
chr1	1204	1205	3.88406
chr1	1205	1212	4.143
chr1	1212	1216	3.62512
chr1	1216	1221	3.36618
chr1	1221	1225	3.10725
chr1	1225	1226	2.58937
chr1	1226	1233	2.33044
chr1	1233	1234	2.58937
chr1	1234	1239	2.33044
chr1	1239	1241	2.0715
chr1	1241	1242	2.33044
chr1	1242	1243	2.58937
chr1	1243	1244	2.84831
chr1	1244	1245	3.10725
chr1	1245	1246	2.84831
chr1	1246	1248	2.58937
chr1	1248	1252	2.33044
chr1	1252	1255	2.0715
chr1	1255	1259	2.33044
chr1	1259	1260	1.81256
chr1	1260	1266	1.55362
chr1	1266	1272	1.29469
chr1	1272	1273	1.55362
chr1	1273	1286	1.81256
chr1	1286	1294	1.55362
chr1	1294	1295	1.81256
chr1	1295	1297	1.55362
chr1	1297	1299	1.29469
chr1	1299	1311	1.81256
chr1	1311	1316	2.0715
chr1	1316	1323	1.81256
chr1	1323	1324	2.0715
chr1	1324	1328	2.33044
chr1	1328	1331	2.0715
chr1	1331	1333	2.58937
chr1	1333	1336	2.84831
chr1	1336	1337	3.10725
chr1	1337	1338	3.36618
chr1	1338	1340	3.10725
chr1	1340	1342	3.62512
chr1	1342	1344	3.36618
chr1	1344	1347	3.62512
chr1	1347	1349	4.143
chr1	1349	1353	4.66087
chr1	1353	1354	4.91981
chr1	1354	1357	4.66087
chr1	1357	1358	5.17875
chr1	1358	1361	5.69662
chr1	1361	1364	5.43768
chr1	1364	1365	5.17875
chr1	1365	1366	4.66087
chr1	1366	1369	4.91981
chr1	1369	1370	4.66087
chr1	1370	1371	4.40193
chr1	1371	1374	4.143
chr1	1374	1376	3.88406
chr1	1376	1377	3.62512
chr1	1377	1378	3.10725
chr1	1378	1380	2.84831
chr1	1380	1383	2.58937
chr1	1383	1384	2.0715
chr1	1384	1392	1.81256
chr1	1392	1396	1.29469
chr1	1396	1397	1.03575
chr1	1397	1399	0.776812
chr1	1399	1400	0.517875
chr1	1400	1402	0.258937
chr1	1402	1425	0.0
chr1	1425	1427	0.258937
chr1	1427	1438	0.517875
chr1	1438	1439	0.776812
chr1	1439	1440	1.81256
chr1	1440	1443	2.0715
chr1	1443	1447	2.33044
chr1	1447	1451	2.58937
chr1	1451	1452	3.88406
chr1	1452	1459	4.40193
chr1	1459	1465	4.66087
chr1	1465	1468	4.40193
chr1	1468	1472	4.143
chr1	1472	1474	3.88406
chr1	1474	1477	3.36618
chr1	1477	1481	3.10725
chr1	1481	1482	2.58937
chr1	1482	1483	2.33044
chr1	1483	1484	2.0715
chr1	1484	1486	1.81256
chr1	1486	1489	1.55362
chr1	1489	1491	1.03575
chr1	1491	1494	1.29469
chr1	1494	1495	0.776812
chr1	1495	1500	0.258937
chr1	1500	1511	0.517875
chr1	1511	1512	1.03575
chr1	1512	1515	1.29469
chr1	1515	1531	1.55362
chr1	1531	1533	1.29469
chr1	1533	1534	1.03575
chr1	1534	1536	0.776812
chr1	1536	1538	1.03575
chr1	1538	1539	1.29469
chr1	1539	1540	1.81256
chr1	1540	1552	1.55362
chr1	1552	1555	1.81256
chr1	1555	1564	1.55362
chr1	1564	1575	2.0715
chr1	1575	1578	2.58937
chr1	1578	1579	3.10725
chr1	1579	1581	2.84831
chr1	1581	1582	2.33044
chr1	1582	1587	2.0715
chr1	1587	1590	2.33044
chr1	1590	1593	2.58937
chr1	1593	1594	2.33044
chr1	1594	1601	2.58937
chr1	1601	1605	2.84831
chr1	1605	1606	3.10725
chr1	1606	1608	3.36618
chr1	1608	1611	3.88406
chr1	1611	1613	4.143
chr1	1613	1614	4.40193
chr1	1614	1618	4.66087
chr1	1618	1620	4.143
chr1	1620	1624	3.62512
chr1	1624	1626	3.36618
chr1	1626	1627	3.88406
chr1	1627	1633	4.143
chr1	1633	1636	3.88406
chr1	1636	1637	4.66087
chr1	1637	1640	4.91981
chr1	1640	1644	5.17875
chr1	1644	1645	4.91981
chr1	1645	1648	5.43768
chr1	1648	1649	5.17875
chr1	1649	1651	4.40193
chr1	1651	1654	4.143
chr1	1654	1655	3.62512
chr1	1655	1659	3.88406
chr1	1659	1660	4.143
chr1	1660	1667	3.88406
chr1	1667	1669	3.36618
chr1	1669	1671	3.62512
chr1	1671	1672	3.88406
chr1	1672	1674	4.143
chr1	1674	1676	4.66087
chr1	1676	1677	4.91981
chr1	1677	1678	4.143
chr1	1678	1679	4.40193
chr1	1679	1681	3.88406
chr1	1681	1683	4.143
chr1	1683	1684	3.62512
chr1	1684	1688	3.88406
chr1	1688	1689	3.36618
chr1	1689	1694	2.84831
chr1	1694	1696	3.10725
chr1	1696	1698	3.36618
chr1	1698	1702	3.10725
chr1	1702	1703	2.84831
chr1	1703	1706	2.58937
chr1	1706	1709	2.33044
chr1	1709	1710	2.0715
chr1	1710	1715	1.81256
chr1	1715	1717	1.55362
chr1	1717	1719	1.29469
chr1	1719	1721	1.03575
chr1	1721	1728	0.776812
chr1	1728	1731	0.517875
chr1	1731	1736	1.03575
chr1	1736	1737	1.29469
chr1	1737	1745	1.03575
chr1	1745	1762	1.29469
chr1	1762	1773	1.55362
chr1	1773	1774	1.81256
chr1	1774	1777	2.33044
chr1	1777	1781	2.58937
chr1	1781	1783	2.33044
chr1	1783	1804	2.0715
chr1	1804	1805	1.81256
chr1	1805	1809	2.0715
chr1	1809	1817	1.81256
chr1	1817	1820	1.03575
chr1	1820	1829	0.517875
chr1	1829	1830	0.776812
chr1	1830	1840	1.03575
chr1	1840	1843	1.29469
chr1	1843	1846	1.55362
chr1	1846	1847	1.29469
chr1	1847	1848	1.55362
chr1	1848	1864	1.29469
chr1	1864	1865	1.55362
chr1	1865	1866	1.29469
chr1	1866	1868	1.55362
chr1	1868	1869	1.81256
chr1	1869	1870	1.55362
chr1	1870	1871	1.81256
chr1	1871	1872	2.33044
chr1	1872	1878	2.0715
chr1	1878	1881	2.58937
chr1	1881	1886	2.84831
chr1	1886	1890	2.58937
chr1	1890	1895	2.33044
chr1	1895	1897	1.81256
chr1	1897	1906	2.0715
chr1	1906	1907	1.81256
chr1	1907	1910	2.0715
chr1	1910	1912	1.55362
chr1	1912	1918	1.29469
chr1	1918	1919	1.55362
chr1	1919	1921	1.29469
chr1	1921	1924	1.03575
chr1	1924	1925	0.776812
chr1	1925	1942	1.03575
chr1	1942	1943	0.776812
chr1	1943	1947	1.03575
chr1	1947	1960	0.776812
chr1	1960	1965	0.517875
chr1	1965	1974	0.258937
chr1	1974	2065	0.0
chr1	2065	2074	0.258937
chr1	2074	2099	0.517875
chr1	2099	2106	0.258937
chr1	2106	2113	0.517875
chr1	2113	2126	0.258937
chr1	2126	2144	0.517875
chr1	2144	2146	0.776812
chr1	2146	2150	1.03575
chr1	2150	2159	0.776812
chr1	2159	2169	1.03575
chr1	2169	2179	0.776812
chr1	2179	2180	1.03575
chr1	2180	2182	1.29469
chr1	2182	2187	1.55362
chr1	2187	2188	1.29469
chr1	2188	2200	1.03575
chr1	2200	2207	0.776812
chr1	2207	2210	1.03575
chr1	2210	2219	1.29469
chr1	2219	2222	1.03575
chr1	2222	2237	0.517875
chr1	2237	2238	0.258937
chr1	2238	2239	0.776812
chr1	2239	2252	0.517875
chr1	2252	2274	0.258937
chr1	2274	2276	0.517875
chr1	2276	2279	0.776812
chr1	2279	2280	1.03575
chr1	2280	2291	0.776812
chr1	2291	2296	1.03575
chr1	2296	2298	1.29469
chr1	2298	2304	1.55362
chr1	2304	2305	1.81256
chr1	2305	2308	2.0715
chr1	2308	2309	2.33044
chr1	2309	2311	2.0715
chr1	2311	2317	2.33044
chr1	2317	2321	2.0715
chr1	2321	2324	1.81256
chr1	2324	2328	1.55362
chr1	2328	2329	1.81256
chr1	2329	2335	2.0715
chr1	2335	2339	1.81256
chr1	2339	2340	1.55362
chr1	2340	2348	1.29469
chr1	2348	2351	1.03575
chr1	2351	2354	0.776812
chr1	2354	2363	0.517875
chr1	2363	2366	0.776812
chr1	2366	2371	0.517875
chr1	2371	2406	0.258937
chr1	2406	2412	0.0
chr1	2412	2441	0.258937
chr1	2441	2469	0.517875
chr1	2469	2473	1.03575
chr1	2473	2474	1.55362
chr1	2474	2475	1.81256
chr1	2475	2476	2.58937
chr1	2476	2479	2.84831
chr1	2479	2483	2.58937
chr1	2483	2486	2.84831
chr1	2486	2500	2.58937
chr1	2500	2503	2.33044
chr1	2503	2506	2.0715
chr1	2506	2512	1.81256
chr1	2512	2514	1.55362
chr1	2514	2515	2.0715
chr1	2515	2516	2.84831
chr1	2516	2517	2.58937
chr1	2517	2518	2.33044
chr1	2518	2520	1.81256
chr1	2520	2539	1.55362
chr1	2539	2552	1.29469
chr1	2552	2556	1.03575
chr1	2556	2557	0.776812
chr1	2557	2558	0.517875
chr1	2558	2560	0.0
chr1	2560	2565	0.258937
chr1	2565	2597	0.517875
chr1	2597	2604	0.258937
chr1	2604	2692	0.0
chr1	2692	2735	0.258937
chr1	2735	2830	0.0
chr1	2830	2873	0.258937
chr1	2873	2888	0.0
chr1	2888	2895	0.258937
chr1	2895	2905	0.517875
chr1	2905	2912	0.776812
chr1	2912	2919	1.03575
chr1	2919	2923	1.29469
chr1	2923	2927	1.03575
chr1	2927	2931	1.29469
chr1	2931	2932	1.55362
chr1	2932	2938	1.81256
chr1	2938	2948	1.55362
chr1	2948	2954	1.29469
chr1	2954	2956	1.03575
chr1	2956	2962	0.776812
chr1	2962	2971	0.517875
chr1	2971	2975	0.258937
chr1	2975	2976	0.0
chr1	2976	2977	0.258937
chr1	2977	2981	0.517875
chr1	2981	2993	0.776812
chr1	2993	2997	1.29469
chr1	2997	3015	1.55362
chr1	3015	3017	1.29469
chr1	3017	3019	1.03575
chr1	3019	3020	0.776812
chr1	3020	3034	0.517875
chr1	3034	3037	0.0
chr1	3037	3044	0.517875
chr1	3044	3059	0.776812
chr1	3059	3070	1.03575
chr1	3070	3072	0.776812
chr1	3072	3078	0.517875
chr1	3078	3085	0.258937
chr1	3085	3091	0.517875
chr1	3091	3101	0.776812
chr1	3101	3114	0.517875
chr1	3114	3116	0.258937
chr1	3116	3149	0.0
chr1	3149	3154	0.258937
chr1	3154	3171	0.517875
chr1	3171	3176	0.776812
chr1	3176	3189	1.03575
chr1	3189	3196	0.776812
chr1	3196	3209	0.517875
chr1	3209	3219	0.258937
chr1	3219	3221	0.0
chr1	3221	3225	0.258937
chr1	3225	3233	0.517875
chr1	3233	3251	0.776812
chr1	3251	3268	0.517875
chr1	3268	3273	0.258937
chr1	3273	3281	0.0
chr1	3281	3305	0.258937
chr1	3305	3307	0.517875
chr1	3307	3311	0.776812
chr1	3311	3313	1.03575
chr1	3313	3316	0.776812
chr1	3316	3318	1.03575
chr1	3318	3339	1.29469
chr1	3339	3348	1.55362
chr1	3348	3350	1.29469
chr1	3350	3354	1.03575
chr1	3354	3358	0.776812
chr1	3358	3361	0.517875
chr1	3361	3376	0.258937
chr1	3376	3397	0.0
chr1	3397	3426	0.258937
chr1	3426	3440	0.517875
chr1	3440	3459	0.258937
chr1	3459	3469	0.517875
chr1	3469	3477	0.258937
chr1	3477	3500	0.517875
chr1	3500	3502	0.776812
chr1	3502	3515	0.517875
chr1	3515	3517	0.776812
chr1	3517	3519	1.03575
chr1	3519	3520	0.776812
chr1	3520	3523	1.29469
chr1	3523	3527	1.03575
chr1	3527	3542	1.29469
chr1	3542	3551	1.03575
chr1	3551	3556	0.517875
chr1	3556	3562	0.258937
chr1	3562	3570	0.517875
chr1	3570	3571	0.258937
chr1	3571	3605	0.517875
chr1	3605	3606	0.258937
chr1	3606	3614	0.517875
chr1	3614	3624	0.258937
chr1	3624	3625	0.776812
chr1	3625	3647	1.03575
chr1	3647	3653	0.776812
chr1	3653	3654	0.258937
chr1	3654	3676	0.0
chr1	3676	3677	0.258937
chr1	3677	3694	0.517875
chr1	3694	3696	0.776812
chr1	3696	3698	1.03575
chr1	3698	3706	1.29469
chr1	3706	3710	1.55362
chr1	3710	3712	1.81256
chr1	3712	3717	2.0715
chr1	3717	3719	1.81256
chr1	3719	3720	1.55362
chr1	3720	3722	1.29469
chr1	3722	3723	1.55362
chr1	3723	3729	1.81256
chr1	3729	3739	1.55362
chr1	3739	3749	1.29469
chr1	3749	3752	1.03575
chr1	3752	3755	0.776812
chr1	3755	3756	0.517875
chr1	3756	3761	0.258937
chr1	3761	3762	0.517875
chr1	3762	3765	0.776812
chr1	3765	3789	0.517875
chr1	3789	3796	0.776812
chr1	3796	3799	1.03575
chr1	3799	3800	0.776812
chr1	3800	3810	0.517875
chr1	3810	3811	1.03575
chr1	3811	3824	1.29469
chr1	3824	3827	1.55362
chr1	3827	3838	1.29469
chr1	3838	3845	1.03575
chr1	3845	3852	0.776812
chr1	3852	3854	0.517875
chr1	3854	3858	0.258937
chr1	3858	3883	0.517875
chr1	3883	3894	0.258937
chr1	3894	3897	0.517875
chr1	3897	3904	0.258937
chr1	3904	3908	0.517875
chr1	3908	3911	1.03575
chr1	3911	3912	1.55362
chr1	3912	3915	1.81256
chr1	3915	3918	2.0715
chr1	3918	3919	2.33044
chr1	3919	3924	2.58937
chr1	3924	3941	3.10725
chr1	3941	3942	3.36618
chr1	3942	3943	3.62512
chr1	3943	3946	3.88406
chr1	3946	3947	3.62512
chr1	3947	3951	3.36618
chr1	3951	3954	2.84831
chr1	3954	3955	2.0715
chr1	3955	3957	1.81256
chr1	3957	3961	1.55362
chr1	3961	3967	1.81256
chr1	3967	3970	1.55362
chr1	3970	3971	1.29469
chr1	3971	3973	1.03575
chr1	3973	3975	1.29469
chr1	3975	3979	1.55362
chr1	3979	3981	1.29469
chr1	3981	3997	1.03575
chr1	3997	4002	1.29469
chr1	4002	4004	1.03575
chr1	4004	4006	0.776812
chr1	4006	4010	1.03575
chr1	4010	4032	0.776812
chr1	4032	4035	1.03575
chr1	4035	4040	1.29469
chr1	4040	4049	0.776812
chr1	4049	4050	0.517875
chr1	4050	4058	0.776812
chr1	4058	4059	1.03575
chr1	4059	4073	1.29469
chr1	4073	4078	1.03575
chr1	4078	4083	0.776812
chr1	4083	4084	1.03575
chr1	4084	4101	0.776812
chr1	4101	4102	0.517875
chr1	4102	4108	0.258937
chr1	4108	4116	0.517875
chr1	4116	4122	0.776812
chr1	4122	4143	0.517875
chr1	4143	4159	0.258937
chr1	4159	4188	0.0
chr1	4188	4218	0.258937
chr1	4218	4255	0.0
chr1	4255	4257	0.258937
chr1	4257	4285	0.776812
chr1	4285	4295	0.517875
chr1	4295	4301	0.776812
chr1	4301	4323	0.258937
chr1	4323	4328	0.517875
chr1	4328	4335	0.776812
chr1	4335	4355	0.517875
chr1	4355	4362	0.776812
chr1	4362	4364	1.03575
chr1	4364	4365	1.55362
chr1	4365	4371	1.81256
chr1	4371	4382	1.55362
chr1	4382	4396	1.81256
chr1	4396	4397	1.55362
chr1	4397	4399	1.03575
chr1	4399	4400	0.776812
chr1	4400	4403	0.517875
chr1	4403	4412	0.258937
chr1	4412	4425	0.517875
chr1	4425	4431	0.258937
chr1	4431	4448	0.517875
chr1	4448	4457	0.258937
chr1	4457	4458	0.517875
chr1	4458	4474	0.776812
chr1	4474	4498	0.517875
chr1	4498	4500	0.258937
chr1	4500	4522	0.0
chr1	4522	4523	1.03575
chr1	4523	4524	1.29469
chr1	4524	4525	1.81256
chr1	4525	4551	2.0715
chr1	4551	4561	1.81256
chr1	4561	4565	1.55362
chr1	4565	4568	0.517875
chr1	4568	4588	0.0
chr1	4588	4590	0.258937
chr1	4590	4618	0.517875
chr1	4618	4622	0.258937
chr1	4622	4628	0.517875
chr1	4628	4694	0.258937
chr1	4694	4695	0.517875
chr1	4695	4702	0.776812
chr1	4702	4717	0.517875
chr1	4717	4734	0.776812
chr1	4734	4737	1.03575
chr1	4737	4738	0.776812
chr1	4738	4760	0.517875
chr1	4760	4763	0.258937
chr1	4763	4764	0.0
chr1	4764	4769	0.258937
chr1	4769	4778	0.517875
chr1	4778	4812	0.258937
chr1	4812	4842	0.0
chr1	4842	4847	0.258937
chr1	4847	4862	0.517875
chr1	4862	4871	1.03575
chr1	4871	4876	1.29469
chr1	4876	4890	1.03575
chr1	4890	4898	0.776812
chr1	4898	4900	0.517875
chr1	4900	4936	0.0
chr1	4936	4938	0.258937
chr1	4938	4972	0.517875
chr1	4972	4978	0.776812
chr1	4978	4980	0.517875
chr1	4980	5015	0.258937
chr1	5015	5022	0.0
chr1	5022	5032	0.258937
chr1	5032	5045	0.517875
chr1	5045	5062	0.776812
chr1	5062	5065	0.517875
chr1	5065	5070	0.258937
chr1	5070	5088	0.0
chr1	5088	5128	0.517875
chr1	5128	5155	0.0
chr1	5155	5180	0.258937
chr1	5180	5194	0.776812
chr1	5194	5204	0.517875
chr1	5204	5217	0.258937
chr1	5217	5220	0.776812
chr1	5220	5221	1.03575
chr1	5221	5222	1.55362
chr1	5222	5227	1.29469
chr1	5227	5252	1.55362
chr1	5252	5260	1.29469
chr1	5260	5261	0.776812
chr1	5261	5264	0.517875
chr1	5264	5287	0.0
chr1	5287	5289	0.258937
chr1	5289	5290	0.517875
chr1	5290	5311	1.29469
chr1	5311	5318	1.55362
chr1	5318	5319	1.81256
chr1	5319	5329	1.03575
chr1	5329	5331	0.776812
chr1	5331	5342	0.517875
chr1	5342	5343	0.776812
chr1	5343	5353	1.03575
chr1	5353	5360	0.776812
chr1	5360	5361	1.29469
chr1	5361	5373	1.03575
chr1	5373	5386	1.29469
chr1	5386	5400	1.03575
chr1	5400	5415	0.517875
chr1	5415	5427	0.258937
chr1	5427	5466	0.0
chr1	5466	5472	0.258937
chr1	5472	5508	0.517875
chr1	5508	5511	0.258937
chr1	5511	5512	0.0
chr1	5512	5516	0.258937
chr1	5516	5532	0.517875
chr1	5532	5541	0.776812
chr1	5541	5554	1.03575
chr1	5554	5557	0.776812
chr1	5557	5574	0.517875
chr1	5574	5576	0.258937
chr1	5576	5584	0.0
chr1	5584	5600	0.258937
chr1	5600	5604	0.517875
chr1	5604	5625	0.776812
chr1	5625	5627	0.517875
chr1	5627	5640	1.03575
chr1	5640	5643	0.776812
chr1	5643	5656	0.517875
chr1	5656	5657	0.776812
chr1	5657	5665	1.03575
chr1	5665	5668	1.29469
chr1	5668	5670	1.81256
chr1	5670	5679	1.29469
chr1	5679	5685	1.55362
chr1	5685	5687	1.81256
chr1	5687	5700	1.55362
chr1	5700	5708	1.29469
chr1	5708	5711	1.03575
chr1	5711	5714	0.776812
chr1	5714	5722	1.03575
chr1	5722	5723	0.776812
chr1	5723	5728	0.517875
chr1	5728	5739	0.776812
chr1	5739	5740	0.517875
chr1	5740	5742	0.258937
chr1	5742	5771	0.517875
chr1	5771	5779	0.258937
chr1	5779	5801	0.0
chr1	5801	5828	0.258937
chr1	5828	5851	0.0
chr1	5851	5859	0.258937
chr1	5859	5884	0.517875
chr1	5884	5885	0.258937
chr1	5885	5902	0.517875
chr1	5902	5927	0.258937
chr1	5927	5932	0.0
chr1	5932	5973	0.258937
chr1	5973	5982	0.0
chr1	5982	5985	0.517875
chr1	5985	5987	0.776812
chr1	5987	5991	1.03575
chr1	5991	6004	1.29469
chr1	6004	6008	1.55362
chr1	6008	6019	1.81256
chr1	6019	6025	1.55362
chr1	6025	6027	1.03575
chr1	6027	6033	0.776812
chr1	6033	6034	0.517875
chr1	6034	6042	0.776812
chr1	6042	6044	1.03575
chr1	6044	6046	0.776812
chr1	6046	6067	0.517875
chr1	6067	6086	0.258937
chr1	6086	6093	1.03575
chr1	6093	6101	1.29469
chr1	6101	6116	2.33044
chr1	6116	6125	2.58937
chr1	6125	6126	2.84831
chr1	6126	6127	3.10725
chr1	6127	6128	2.84831
chr1	6128	6129	3.10725
chr1	6129	6136	2.58937
chr1	6136	6142	2.33044
chr1	6142	6145	1.55362
chr1	6145	6150	0.517875
chr1	6150	6168	1.03575
chr1	6168	6171	0.776812
chr1	6171	6183	0.517875
chr1	6183	6184	0.0
chr1	6184	6217	0.258937
chr1	6217	6218	0.517875
chr1	6218	6243	0.258937
chr1	6243	6284	0.0
chr1	6284	6311	0.517875
chr1	6311	6327	0.776812
chr1	6327	6344	0.258937
chr1	6344	6347	0.517875
chr1	6347	6351	0.776812
chr1	6351	6352	1.03575
chr1	6352	6354	0.776812
chr1	6354	6369	1.03575
chr1	6369	6373	1.55362
chr1	6373	6376	1.81256
chr1	6376	6384	1.55362
chr1	6384	6390	2.0715
chr1	6390	6393	1.81256
chr1	6393	6396	1.55362
chr1	6396	6397	1.29469
chr1	6397	6407	1.03575
chr1	6407	6412	0.776812
chr1	6412	6418	0.517875
chr1	6418	6428	0.258937
chr1	6428	6512	0.0
chr1	6512	6513	0.258937
chr1	6513	6553	0.517875
chr1	6553	6569	0.0
chr1	6569	6576	0.258937
chr1	6576	6604	0.517875
chr1	6604	6615	0.258937
chr1	6615	6659	0.0
chr1	6659	6662	0.258937
chr1	6662	6684	0.517875
chr1	6684	6686	0.776812
chr1	6686	6689	1.03575
chr1	6689	6694	0.776812
chr1	6694	6696	0.517875
chr1	6696	6716	0.776812
chr1	6716	6720	1.55362
chr1	6720	6723	1.29469
chr1	6723	6724	0.776812
chr1	6724	6732	1.03575
chr1	6732	6739	0.517875
chr1	6739	6765	0.258937
chr1	6765	6767	0.517875
chr1	6767	6786	0.258937
chr1	6786	6815	0.0
chr1	6815	6855	0.258937
chr1	6855	6856	0.517875
chr1	6856	6879	0.258937
chr1	6879	6883	0.0
chr1	6883	6891	0.258937
chr1	6891	6912	0.517875
chr1	6912	6917	0.258937
chr1	6917	6919	0.517875
chr1	6919	6936	0.258937
chr1	6936	6955	0.517875
chr1	6955	6959	0.776812
chr1	6959	6967	1.03575
chr1	6967	6971	2.58937
chr1	6971	6978	2.84831
chr1	6978	6996	2.58937
chr1	6996	7001	2.84831
chr1	7001	7002	2.58937
chr1	7002	7004	2.0715
chr1	7004	7011	1.81256
chr1	7011	7013	0.776812
chr1	7013	7018	0.517875
chr1	7018	7038	1.55362
chr1	7038	7040	1.29469
chr1	7040	7056	1.03575
chr1	7056	7061	0.517875
chr1	7061	7159	0.0
chr1	7159	7187	0.258937
chr1	7187	7195	0.517875
chr1	7195	7201	0.776812
chr1	7201	7209	0.517875
chr1	7209	7210	0.258937
chr1	7210	7213	0.517875
chr1	7213	7223	0.258937
chr1	7223	7228	0.517875
chr1	7228	7247	0.776812
chr1	7247	7252	1.03575
chr1	7252	7253	1.55362
chr1	7253	7260	1.29469
chr1	7260	7264	1.81256
chr1	7264	7265	2.0715
chr1	7265	7268	1.81256
chr1	7268	7271	2.0715
chr1	7271	7288	1.81256
chr1	7288	7290	1.55362
chr1	7290	7293	1.29469
chr1	7293	7302	1.03575
chr1	7302	7306	0.517875
chr1	7306	7311	0.258937
chr1	7311	7316	0.0
chr1	7316	7393	0.258937
chr1	7393	7411	0.0
chr1	7411	7412	0.517875
chr1	7412	7447	0.776812
chr1	7447	7449	1.03575
chr1	7449	7452	1.29469
chr1	7452	7455	1.55362
chr1	7455	7475	0.776812
chr1	7475	7476	1.03575
chr1	7476	7480	1.29469
chr1	7480	7490	1.55362
chr1	7490	7492	1.29469
chr1	7492	7495	1.03575
chr1	7495	7512	0.776812
chr1	7512	7517	1.03575
chr1	7517	7518	1.29469
chr1	7518	7522	0.776812
chr1	7522	7530	0.517875
chr1	7530	7543	0.776812
chr1	7543	7554	1.29469
chr1	7554	7559	1.03575
chr1	7559	7572	0.776812
chr1	7572	7585	0.517875
chr1	7585	7623	0.0
chr1	7623	7666	0.258937
chr1	7666	7671	0.0
chr1	7671	7683	0.517875
chr1	7683	7714	0.776812
chr1	7714	7725	0.258937
chr1	7725	7729	0.0
chr1	7729	7730	0.258937
chr1	7730	7751	0.517875
chr1	7751	7755	0.776812
chr1	7755	7768	0.517875
chr1	7768	7772	0.776812
chr1	7772	7794	0.517875
chr1	7794	7811	0.258937
chr1	7811	7827	0.0
chr1	7827	7834	0.258937
chr1	7834	7836	0.517875
chr1	7836	7841	0.776812
chr1	7841	7851	1.03575
chr1	7851	7854	1.29469
chr1	7854	7855	1.03575
chr1	7855	7856	1.29469
chr1	7856	7863	1.03575
chr1	7863	7876	0.776812
chr1	7876	7884	1.03575
chr1	7884	7894	0.776812
chr1	7894	7898	0.517875
chr1	7898	7919	0.258937
chr1	7919	7929	0.0
chr1	7929	7969	0.258937
chr1	7969	8030	0.0
chr1	8030	8056	0.258937
chr1	8056	8058	0.517875
chr1	8058	8073	0.776812
chr1	8073	8077	0.517875
chr1	8077	8099	0.776812
chr1	8099	8101	0.517875
chr1	8101	8119	0.258937
chr1	8119	8125	0.0
chr1	8125	8126	0.258937
chr1	8126	8127	0.517875
chr1	8127	8128	0.776812
chr1	8128	8135	1.29469
chr1	8135	8159	1.55362
chr1	8159	8166	1.81256
chr1	8166	8168	1.55362
chr1	8168	8169	1.29469
chr1	8169	8170	1.03575
chr1	8170	8171	0.258937
chr1	8171	8177	0.517875
chr1	8177	8199	0.776812
chr1	8199	8213	0.517875
chr1	8213	8215	0.258937
chr1	8215	8287	0.0
chr1	8287	8313	0.258937
chr1	8313	8344	0.0
chr1	8344	8345	0.517875
chr1	8345	8356	0.776812
chr1	8356	8373	1.03575
chr1	8373	8387	0.776812
chr1	8387	8388	0.258937
chr1	8388	8391	0.517875
chr1	8391	8396	0.776812
chr1	8396	8398	1.03575
chr1	8398	8413	0.776812
chr1	8413	8424	0.517875
chr1	8424	8425	0.258937
chr1	8425	8427	0.517875
chr1	8427	8431	0.776812
chr1	8431	8446	0.517875
chr1	8446	8451	0.776812
chr1	8451	8458	1.03575
chr1	8458	8459	0.776812
chr1	8459	8481	0.517875
chr1	8481	8488	0.258937
chr1	8488	8498	0.0
chr1	8498	8512	0.258937
chr1	8512	8525	0.517875
chr1	8525	8526	0.776812
chr1	8526	8528	1.03575
chr1	8528	8530	1.29469
chr1	8530	8532	1.03575
chr1	8532	8533	1.29469
chr1	8533	8537	1.55362
chr1	8537	8541	1.81256
chr1	8541	8553	2.0715
chr1	8553	8555	2.33044
chr1	8555	8557	2.0715
chr1	8557	8559	2.33044
chr1	8559	8568	2.58937
chr1	8568	8569	2.33044
chr1	8569	8575	2.0715
chr1	8575	8576	1.81256
chr1	8576	8578	1.55362
chr1	8578	8580	1.81256
chr1	8580	8581	1.55362
chr1	8581	8582	1.81256
chr1	8582	8583	1.55362
chr1	8583	8589	1.29469
chr1	8589	8590	1.55362
chr1	8590	8596	1.81256
chr1	8596	8597	1.55362
chr1	8597	8611	1.29469
chr1	8611	8613	1.03575
chr1	8613	8621	0.776812
chr1	8621	8632	0.258937
chr1	8632	8638	0.0
chr1	8638	8653	0.258937
chr1	8653	8654	1.03575
chr1	8654	8660	1.29469
chr1	8660	8672	1.55362
chr1	8672	8684	1.29469
chr1	8684	8686	1.03575
chr1	8686	8689	1.29469
chr1	8689	8691	1.03575
chr1	8691	8696	1.29469
chr1	8696	8697	0.776812
chr1	8697	8729	0.517875
chr1	8729	8734	0.258937
chr1	8734	8762	0.0
chr1	8762	8765	0.258937
chr1	8765	8783	0.517875
chr1	8783	8805	0.258937
chr1	8805	8808	0.0
chr1	8808	8835	0.258937
chr1	8835	8837	0.517875
chr1	8837	8841	0.776812
chr1	8841	8842	1.55362
chr1	8842	8843	2.0715
chr1	8843	8845	2.58937
chr1	8845	8847	2.84831
chr1	8847	8862	2.58937
chr1	8862	8868	2.84831
chr1	8868	8875	2.58937
chr1	8875	8876	2.84831
chr1	8876	8877	2.58937
chr1	8877	8878	2.33044
chr1	8878	8879	2.0715
chr1	8879	8880	1.55362
chr1	8880	8886	1.29469
chr1	8886	8887	1.55362
chr1	8887	8897	1.81256
chr1	8897	8904	2.0715
chr1	8904	8906	1.81256
chr1	8906	8918	1.55362
chr1	8918	8921	1.29469
chr1	8921	8922	1.03575
chr1	8922	8923	0.517875
chr1	8923	8929	0.258937
chr1	8929	8950	0.0
chr1	8950	8951	0.258937
chr1	8951	8971	0.517875
chr1	8971	8972	0.776812
chr1	8972	8980	1.03575
chr1	8980	8992	0.776812
chr1	8992	9000	0.517875
chr1	9000	9001	1.03575
chr1	9001	9002	2.0715
chr1	9002	9003	2.84831
chr1	9003	9007	2.58937
chr1	9007	9010	2.84831
chr1	9010	9015	3.10725
chr1	9015	9021	2.84831
chr1	9021	9023	3.10725
chr1	9023	9032	3.36618
chr1	9032	9035	3.10725
chr1	9035	9040	2.84831
chr1	9040	9041	2.58937
chr1	9041	9042	2.33044
chr1	9042	9044	1.81256
chr1	9044	9053	1.03575
chr1	9053	9062	0.776812
chr1	9062	9064	0.517875
chr1	9064	9067	0.258937
chr1	9067	9073	0.517875
chr1	9073	9093	0.258937
chr1	9093	9103	0.0
chr1	9103	9114	0.258937
chr1	9114	9129	0.517875
chr1	9129	9133	0.776812
chr1	9133	9142	1.03575
chr1	9142	9145	0.776812
chr1	9145	9155	0.517875
chr1	9155	9160	0.776812
chr1	9160	9171	0.517875
chr1	9171	9177	0.258937
chr1	9177	9180	1.03575
chr1	9180	9185	0.776812
chr1	9185	9189	1.03575
chr1	9189	9220	1.29469
chr1	9220	9222	0.517875
chr1	9222	9229	0.258937
chr1	9229	9232	0.776812
chr1	9232	9252	0.517875
chr1	9252	9258	0.776812
chr1	9258	9263	1.03575
chr1	9263	9267	1.29469
chr1	9267	9268	1.81256
chr1	9268	9273	1.55362
chr1	9273	9292	1.81256
chr1	9292	9294	1.55362
chr1	9294	9297	1.29469
chr1	9297	9304	1.55362
chr1	9304	9306	1.81256
chr1	9306	9309	1.55362
chr1	9309	9310	2.33044
chr1	9310	9313	1.81256
chr1	9313	9315	2.0715
chr1	9315	9322	1.81256
chr1	9322	9323	2.0715
chr1	9323	9324	2.33044
chr1	9324	9326	2.58937
chr1	9326	9340	2.84831
chr1	9340	9342	2.58937
chr1	9342	9347	2.0715
chr1	9347	9352	1.81256
chr1	9352	9353	1.55362
chr1	9353	9355	1.29469
chr1	9355	9364	1.03575
chr1	9364	9367	0.517875
chr1	9367	9370	0.258937
chr1	9370	9388	0.0
chr1	9388	9426	0.258937
chr1	9426	9430	0.517875
chr1	9430	9437	0.258937
chr1	9437	9441	1.03575
chr1	9441	9452	1.29469
chr1	9452	9453	1.55362
chr1	9453	9469	1.81256
chr1	9469	9477	1.55362
chr1	9477	9479	1.03575
chr1	9479	9482	0.776812
chr1	9482	9484	0.517875
chr1	9484	9495	0.776812
chr1	9495	9504	0.258937
chr1	9504	9513	0.517875
chr1	9513	9514	0.776812
chr1	9514	9520	1.03575
chr1	9520	9521	1.29469
chr1	9521	9524	1.03575
chr1	9524	9538	1.29469
chr1	9538	9549	1.55362
chr1	9549	9550	1.29469
chr1	9550	9556	0.776812
chr1	9556	9571	0.517875
chr1	9571	9581	0.258937
chr1	9581	9584	0.0
chr1	9584	9619	0.258937
chr1	9619	9625	0.0
chr1	9625	9630	0.258937
chr1	9630	9639	0.517875
chr1	9639	9640	0.776812
chr1	9640	9646	1.03575
chr1	9646	9647	1.29469
chr1	9647	9654	1.55362
chr1	9654	9668	1.81256
chr1	9668	9673	1.55362
chr1	9673	9679	1.29469
chr1	9679	9682	1.55362
chr1	9682	9683	1.29469
chr1	9683	9689	1.03575
chr1	9689	9690	0.776812
chr1	9690	9697	0.517875
chr1	9697	9720	0.258937
chr1	9720	9766	0.0
chr1	9766	9777	0.258937
chr1	9777	9809	0.517875
chr1	9809	9814	0.258937
chr1	9814	9819	0.517875
chr1	9819	9838	0.258937
chr1	9838	9858	0.0
chr1	9858	9859	0.258937
chr1	9859	9860	0.517875
chr1	9860	9862	0.776812
chr1	9862	9870	1.03575
chr1	9870	9893	1.29469
chr1	9893	9902	1.03575
chr1	9902	9903	0.776812
chr1	9903	9904	0.517875
chr1	9904	9906	0.258937
chr1	9906	9913	0.517875
chr1	9913	9918	0.258937
chr1	9918	9928	0.517875
chr1	9928	9939	0.776812
chr1	9939	9948	1.29469
chr1	9948	9960	1.03575
chr1	9960	9971	0.776812
chr1	9971	9977	0.517875
chr1	9977	9979	0.776812
chr1	9979	9987	0.258937
chr1	9987	9994	0.517875
chr1	9994	9999	0.776812
chr1	9999	10015	1.03575
chr1	10015	10019	0.776812
chr1	10019	10029	0.517875
chr1	10029	10033	0.258937
chr1	10033	10041	0.517875
chr1	10041	10053	0.258937
chr1	10053	10061	0.517875
chr1	10061	10065	0.776812
chr1	10065	10082	0.517875
chr1	10082	10104	0.776812
chr1	10104	10125	0.517875
chr1	10125	10130	0.258937
chr1	10130	10133	0.517875
chr1	10133	10148	0.258937
chr1	10148	10154	0.517875
chr1	10154	10161	0.776812
chr1	10161	10173	1.03575
chr1	10173	10174	0.776812
chr1	10174	10183	1.03575
chr1	10183	10191	0.776812
chr1	10191	10204	0.517875
chr1	10204	10207	0.258937
chr1	10207	10210	0.517875
chr1	10210	10226	0.258937
chr1	10226	10250	0.517875
chr1	10250	10269	0.258937
chr1	10269	10282	0.0
chr1	10282	10300	0.517875
chr1	10300	10308	0.776812
chr1	10308	10325	1.03575
chr1	10325	10333	0.517875
chr1	10333	10343	0.776812
chr1	10343	10375	0.258937
chr1	10375	10398	0.0
chr1	10398	10399	0.258937
chr1	10399	10414	0.517875
chr1	10414	10431	1.03575
chr1	10431	10441	1.55362
chr1	10441	10443	1.29469
chr1	10443	10448	1.03575
chr1	10448	10457	0.776812
chr1	10457	10474	0.517875
chr1	10474	10521	0.0
chr1	10521	10564	0.258937
chr1	10564	10583	0.0
chr1	10583	10584	0.776812
chr1	10584	10585	1.03575
chr1	10585	10590	1.29469
chr1	10590	10602	1.55362
chr1	10602	10605	2.0715
chr1	10605	10612	2.33044
chr1	10612	10614	2.58937
chr1	10614	10626	2.84831
chr1	10626	10627	2.0715
chr1	10627	10633	1.55362
chr1	10633	10636	1.29469
chr1	10636	10642	1.55362
chr1	10642	10643	1.81256
chr1	10643	10645	1.55362
chr1	10645	10646	1.29469
chr1	10646	10648	1.55362
chr1	10648	10655	1.29469
chr1	10655	10657	1.03575
chr1	10657	10661	0.776812
chr1	10661	10662	1.03575
chr1	10662	10663	0.776812
chr1	10663	10664	1.03575
chr1	10664	10667	1.29469
chr1	10667	10670	1.55362
chr1	10670	10671	1.81256
chr1	10671	10676	2.0715
chr1	10676	10683	2.33044
chr1	10683	10689	2.0715
chr1	10689	10690	1.81256
chr1	10690	10691	2.33044
chr1	10691	10692	2.84831
chr1	10692	10694	3.10725
chr1	10694	10704	2.84831
chr1	10704	10706	2.58937
chr1	10706	10710	2.33044
chr1	10710	10712	2.0715
chr1	10712	10713	2.33044
chr1	10713	10714	2.0715
chr1	10714	10716	1.55362
chr1	10716	10717	1.03575
chr1	10717	10725	0.517875
chr1	10725	10737	0.258937
chr1	10737	10768	0.0
chr1	10768	10789	0.258937
chr1	10789	10797	0.517875
chr1	10797	10805	0.776812
chr1	10805	10811	1.03575
chr1	10811	10816	0.776812
chr1	10816	10832	1.03575
chr1	10832	10840	0.776812
chr1	10840	10846	0.517875
chr1	10846	10848	0.776812
chr1	10848	10849	1.81256
chr1	10849	10859	2.0715
chr1	10859	10868	1.81256
chr1	10868	10878	2.0715
chr1	10878	10887	1.81256
chr1	10887	10888	1.55362
chr1	10888	10891	1.29469
chr1	10891	10892	0.517875
chr1	10892	10903	0.258937
chr1	10903	10911	0.517875
chr1	10911	10920	0.258937
chr1	10920	10932	0.517875
chr1	10932	10937	0.258937
chr1	10937	10963	0.517875
chr1	10963	10969	0.258937
chr1	10969	10970	0.0
chr1	10970	11000	0.258937
chr1	11000	11013	0.517875
chr1	11013	11015	0.258937
chr1	11015	11039	0.517875
chr1	11039	11043	0.258937
chr1	11043	11110	0.0
chr1	11110	11122	0.776812
chr1	11122	11124	1.03575
chr1	11124	11139	1.29469
chr1	11139	11141	1.03575
chr1	11141	11146	1.29469
chr1	11146	11148	1.55362
chr1	11148	11150	1.81256
chr1	11150	11153	2.0715
chr1	11153	11155	1.55362
chr1	11155	11165	1.81256
chr1	11165	11167	1.55362
chr1	11167	11180	1.29469
chr1	11180	11184	1.55362
chr1	11184	11189	1.29469
chr1	11189	11191	0.776812
chr1	11191	11192	0.517875
chr1	11192	11208	0.776812
chr1	11208	11217	1.03575
chr1	11217	11235	0.776812
chr1	11235	11246	0.517875
chr1	11246	11264	0.258937
chr1	11264	11265	0.0
chr1	11265	11269	0.776812
chr1	11269	11273	1.03575
chr1	11273	11275	1.55362
chr1	11275	11285	1.81256
chr1	11285	11303	2.0715
chr1	11303	11304	1.81256
chr1	11304	11308	1.55362
chr1	11308	11315	1.03575
chr1	11315	11317	1.29469
chr1	11317	11318	0.776812
chr1	11318	11328	0.517875
chr1	11328	11342	0.258937
chr1	11342	11369	0.0
chr1	11369	11372	0.258937
chr1	11372	11381	0.517875
chr1	11381	11382	0.776812
chr1	11382	11396	1.03575
chr1	11396	11410	0.776812
chr1	11410	11412	0.517875
chr1	11412	11425	0.258937
chr1	11425	11430	0.517875
chr1	11430	11436	0.776812
chr1	11436	11440	0.517875
chr1	11440	11448	0.776812
chr1	11448	11467	0.517875
chr1	11467	11484	0.258937
chr1	11484	11494	0.0
chr1	11494	11497	0.258937
chr1	11497	11504	0.517875
chr1	11504	11507	0.776812
chr1	11507	11509	1.03575
chr1	11509	11512	1.29469
chr1	11512	11518	1.55362
chr1	11518	11532	1.29469
chr1	11532	11534	1.03575
chr1	11534	11542	0.776812
chr1	11542	11552	0.517875
chr1	11552	11555	0.258937
chr1	11555	11561	0.0
chr1	11561	11565	0.517875
chr1	11565	11573	0.776812
chr1	11573	11604	1.03575
chr1	11604	11608	1.29469
chr1	11608	11610	0.776812
chr1	11610	11620	1.29469
chr1	11620	11637	1.55362
chr1	11637	11639	1.03575
chr1	11639	11643	0.517875
chr1	11643	11645	0.776812
chr1	11645	11652	1.03575
chr1	11652	11676	1.29469
chr1	11676	11686	2.0715
chr1	11686	11688	1.81256
chr1	11688	11689	1.29469
chr1	11689	11695	1.55362
chr1	11695	11706	1.29469
chr1	11706	11715	1.03575
chr1	11715	11719	0.776812
chr1	11719	11724	0.0
chr1	11724	11762	0.258937
chr1	11762	11787	0.0
chr1	11787	11801	0.258937
chr1	11801	11809	0.517875
chr1	11809	11816	0.258937
chr1	11816	11844	0.517875
chr1	11844	11851	0.258937
chr1	11851	11862	0.0
chr1	11862	11881	0.258937
chr1	11881	11899	0.517875
chr1	11899	11924	0.258937
chr1	11924	11968	0.0
chr1	11968	11972	0.258937
chr1	11972	11982	0.517875
chr1	11982	11994	0.776812
chr1	11994	11995	1.03575
chr1	11995	11996	0.776812
chr1	11996	12003	1.03575
chr1	12003	12016	1.55362
chr1	12016	12017	1.29469
chr1	12017	12025	1.55362
chr1	12025	12026	1.29469
chr1	12026	12028	1.03575
chr1	12028	12038	1.29469
chr1	12038	12043	1.55362
chr1	12043	12055	1.29469
chr1	12055	12058	1.03575
chr1	12058	12060	0.776812
chr1	12060	12071	0.517875
chr1	12071	12072	0.776812
chr1	12072	12073	1.03575
chr1	12073	12076	1.29469
chr1	12076	12089	1.55362
chr1	12089	12108	1.29469
chr1	12108	12114	1.03575
chr1	12114	12115	0.776812
chr1	12115	12119	0.258937
chr1	12119	12142	0.0
chr1	12142	12168	0.258937
chr1	12168	12191	0.0
chr1	12191	12224	0.517875
chr1	12224	12229	0.776812
chr1	12229	12231	1.29469
chr1	12231	12233	1.55362
chr1	12233	12267	1.29469
chr1	12267	12272	1.03575
chr1	12272	12274	0.0
chr1	12274	12289	0.258937
chr1	12289	12317	0.517875
chr1	12317	12333	0.0
chr1	12333	12371	0.258937
chr1	12371	12376	0.517875
chr1	12376	12391	0.258937
chr1	12391	12409	0.517875
chr1	12409	12413	0.776812
chr1	12413	12414	1.03575
chr1	12414	12427	0.776812
chr1	12427	12434	1.03575
chr1	12434	12452	0.776812
chr1	12452	12457	0.517875
chr1	12457	12462	0.258937
chr1	12462	12483	0.0
chr1	12483	12486	0.258937
chr1	12486	12502	0.517875
chr1	12502	12504	0.776812
chr1	12504	12505	1.03575
chr1	12505	12507	1.55362
chr1	12507	12524	1.81256
chr1	12524	12526	2.0715
chr1	12526	12527	1.81256
chr1	12527	12528	1.55362
chr1	12528	12529	1.81256
chr1	12529	12540	1.55362
chr1	12540	12543	1.81256
chr1	12543	12545	2.0715
chr1	12545	12548	1.81256
chr1	12548	12550	1.29469
chr1	12550	12551	1.03575
chr1	12551	12565	1.29469
chr1	12565	12570	1.55362
chr1	12570	12571	1.29469
chr1	12571	12585	1.03575
chr1	12585	12594	1.29469
chr1	12594	12599	1.03575
chr1	12599	12605	0.776812
chr1	12605	12609	1.03575
chr1	12609	12618	1.29469
chr1	12618	12620	1.55362
chr1	12620	12623	1.81256
chr1	12623	12625	2.0715
chr1	12625	12626	1.81256
chr1	12626	12629	2.0715
chr1	12629	12640	1.81256
chr1	12640	12642	2.0715
chr1	12642	12643	2.33044
chr1	12643	12644	2.84831
chr1	12644	12652	2.58937
chr1	12652	12661	2.33044
chr1	12661	12663	2.0715
chr1	12663	12664	1.81256
chr1	12664	12665	1.55362
chr1	12665	12669	1.29469
chr1	12669	12671	1.03575
chr1	12671	12683	0.776812
chr1	12683	12684	1.29469
chr1	12684	12685	1.03575
chr1	12685	12692	0.517875
chr1	12692	12702	0.776812
chr1	12702	12705	1.29469
chr1	12705	12706	1.55362
chr1	12706	12714	1.81256
chr1	12714	12725	2.58937
chr1	12725	12726	2.84831
chr1	12726	12728	2.33044
chr1	12728	12735	2.58937
chr1	12735	12737	2.33044
chr1	12737	12738	2.0715
chr1	12738	12745	1.81256
chr1	12745	12747	1.55362
chr1	12747	12748	1.29469
chr1	12748	12755	1.03575
chr1	12755	12756	0.776812
chr1	12756	12771	0.517875
chr1	12771	12782	0.258937
chr1	12782	12800	0.517875
chr1	12800	12803	1.03575
chr1	12803	12812	1.29469
chr1	12812	12819	1.03575
chr1	12819	12821	1.55362
chr1	12821	12822	1.81256
chr1	12822	12824	1.55362
chr1	12824	12842	1.81256
chr1	12842	12855	1.55362
chr1	12855	12860	1.81256
chr1	12860	12861	2.0715
chr1	12861	12863	1.81256
chr1	12863	12866	1.55362
chr1	12866	12867	2.0715
chr1	12867	12875	1.81256
chr1	12875	12893	1.55362
chr1	12893	12898	1.29469
chr1	12898	12900	1.03575
chr1	12900	12920	0.517875
chr1	12920	12929	0.776812
chr1	12929	12931	0.258937
chr1	12931	12963	0.517875
chr1	12963	12971	0.258937
chr1	12971	12972	0.776812
chr1	12972	12996	1.03575
chr1	12996	12998	1.29469
chr1	12998	13003	1.55362
chr1	13003	13014	1.81256
chr1	13014	13015	1.29469
chr1	13015	13016	1.03575
chr1	13016	13019	0.776812
chr1	13019	13035	0.517875
chr1	13035	13039	0.776812
chr1	13039	13046	0.517875
chr1	13046	13078	0.258937
chr1	13078	13149	0.0
chr1	13149	13157	0.258937
chr1	13157	13173	0.776812
chr1	13173	13187	1.03575
chr1	13187	13191	1.29469
chr1	13191	13193	1.03575
chr1	13193	13200	0.517875
chr1	13200	13212	0.776812
chr1	13212	13220	0.517875
chr1	13220	13226	0.776812
chr1	13226	13230	1.29469
chr1	13230	13242	1.03575
chr1	13242	13245	0.776812
chr1	13245	13253	1.03575
chr1	13253	13262	1.29469
chr1	13262	13264	1.03575
chr1	13264	13269	0.776812
chr1	13269	13296	0.258937
chr1	13296	13316	0.0
chr1	13316	13325	0.258937
chr1	13325	13335	0.517875
chr1	13335	13359	0.776812
chr1	13359	13360	0.517875
chr1	13360	13367	0.776812
chr1	13367	13373	0.517875
chr1	13373	13384	0.776812
chr1	13384	13389	0.517875
chr1	13389	13390	0.776812
chr1	13390	13402	1.03575
chr1	13402	13418	0.776812
chr1	13418	13422	0.517875
chr1	13422	13423	0.776812
chr1	13423	13425	1.03575
chr1	13425	13432	1.29469
chr1	13432	13437	0.776812
chr1	13437	13449	1.03575
chr1	13449	13451	0.776812
chr1	13451	13465	1.03575
chr1	13465	13466	0.776812
chr1	13466	13468	1.03575
chr1	13468	13470	0.776812
chr1	13470	13472	1.03575
chr1	13472	13474	1.29469
chr1	13474	13478	1.55362
chr1	13478	13479	1.81256
chr1	13479	13490	1.55362
chr1	13490	13492	2.0715
chr1	13492	13497	2.33044
chr1	13497	13498	2.58937
chr1	13498	13502	2.84831
chr1	13502	13505	2.58937
chr1	13505	13508	2.84831
chr1	13508	13509	3.10725
chr1	13509	13510	3.36618
chr1	13510	13513	3.62512
chr1	13513	13515	3.36618
chr1	13515	13517	3.62512
chr1	13517	13519	3.36618
chr1	13519	13520	3.10725
chr1	13520	13524	2.84831
chr1	13524	13532	2.58937
chr1	13532	13535	2.0715
chr1	13535	13539	1.55362
chr1	13539	13545	1.29469
chr1	13545	13548	1.55362
chr1	13548	13556	0.517875
chr1	13556	13559	0.258937
chr1	13559	13567	0.517875
chr1	13567	13571	0.776812
chr1	13571	13573	1.03575
chr1	13573	13574	1.29469
chr1	13574	13585	1.55362
chr1	13585	13587	1.81256
chr1	13587	13591	1.55362
chr1	13591	13593	1.29469
chr1	13593	13608	1.55362
chr1	13608	13611	1.29469
chr1	13611	13612	1.55362
chr1	13612	13615	1.81256
chr1	13615	13616	2.33044
chr1	13616	13617	2.0715
chr1	13617	13627	1.81256
chr1	13627	13628	1.55362
chr1	13628	13635	2.0715
chr1	13635	13638	1.81256
chr1	13638	13639	1.55362
chr1	13639	13652	1.81256
chr1	13652	13655	1.29469
chr1	13655	13657	1.03575
chr1	13657	13658	1.29469
chr1	13658	13666	0.776812
chr1	13666	13669	1.03575
chr1	13669	13671	0.776812
chr1	13671	13674	0.517875
chr1	13674	13675	0.776812
chr1	13675	13677	1.03575
chr1	13677	13679	1.29469
chr1	13679	13696	1.55362
chr1	13696	13699	1.29469
chr1	13699	13700	1.03575
chr1	13700	13701	0.776812
chr1	13701	13709	1.03575
chr1	13709	13715	0.776812
chr1	13715	13720	1.03575
chr1	13720	13721	1.55362
chr1	13721	13722	1.29469
chr1	13722	13731	1.03575
chr1	13731	13747	0.776812
chr1	13747	13749	0.258937
chr1	13749	13750	0.517875
chr1	13750	13758	0.776812
chr1	13758	13771	0.517875
chr1	13771	13783	0.776812
chr1	13783	13791	1.03575
chr1	13791	13793	0.776812
chr1	13793	13803	0.517875
chr1	13803	13812	1.03575
chr1	13812	13813	0.776812
chr1	13813	13816	1.29469
chr1	13816	13837	0.776812
chr1	13837	13842	1.03575
chr1	13842	13843	0.776812
chr1	13843	13845	1.03575
chr1	13845	13878	0.517875
chr1	13878	13882	0.258937
chr1	13882	13886	0.517875
chr1	13886	13924	0.258937
chr1	13924	13927	0.0
chr1	13927	13941	0.258937
chr1	13941	13970	0.517875
chr1	13970	13984	0.258937
chr1	13984	14052	0.0
chr1	14052	14058	0.258937
chr1	14058	14073	0.517875
chr1	14073	14083	0.776812
chr1	14083	14091	1.03575
chr1	14091	14094	1.29469
chr1	14094	14101	1.03575
chr1	14101	14116	0.776812
chr1	14116	14117	0.517875
chr1	14117	14126	0.776812
chr1	14126	14131	0.517875
chr1	14131	14134	0.776812
chr1	14134	14159	0.517875
chr1	14159	14160	0.776812
chr1	14160	14162	0.517875
chr1	14162	14164	0.776812
chr1	14164	14174	1.03575
chr1	14174	14189	0.776812
chr1	14189	14202	1.03575
chr1	14202	14205	0.776812
chr1	14205	14206	0.517875
chr1	14206	14214	0.258937
chr1	14214	14216	0.517875
chr1	14216	14220	0.776812
chr1	14220	14222	1.03575
chr1	14222	14229	1.29469
chr1	14229	14239	1.03575
chr1	14239	14240	1.29469
chr1	14240	14255	1.81256
chr1	14255	14257	1.55362
chr1	14257	14259	1.29469
chr1	14259	14265	1.03575
chr1	14265	14282	0.776812
chr1	14282	14283	1.03575
chr1	14283	14284	0.517875
chr1	14284	14292	0.776812
chr1	14292	14294	1.03575
chr1	14294	14297	1.29469
chr1	14297	14316	1.55362
chr1	14316	14318	1.29469
chr1	14318	14319	1.81256
chr1	14319	14320	2.0715
chr1	14320	14321	2.33044
chr1	14321	14325	3.10725
chr1	14325	14336	2.58937
chr1	14336	14337	2.84831
chr1	14337	14339	2.58937
chr1	14339	14340	2.84831
chr1	14340	14346	2.58937
chr1	14346	14349	2.84831
chr1	14349	14352	3.10725
chr1	14352	14361	2.84831
chr1	14361	14362	2.0715
chr1	14362	14364	1.81256
chr1	14364	14367	1.29469
chr1	14367	14379	1.03575
chr1	14379	14389	0.776812
chr1	14389	14390	0.517875
chr1	14390	14393	0.258937
chr1	14393	14416	0.0
chr1	14416	14417	0.258937
chr1	14417	14418	0.517875
chr1	14418	14421	0.776812
chr1	14421	14446	1.03575
chr1	14446	14449	0.776812
chr1	14449	14453	0.517875
chr1	14453	14460	0.258937
chr1	14460	14484	0.0
chr1	14484	14496	0.258937
chr1	14496	14519	0.517875
chr1	14519	14527	0.776812
chr1	14527	14539	0.517875
chr1	14539	14552	0.258937
chr1	14552	14562	0.517875
chr1	14562	14594	0.258937
chr1	14594	14646	0.0
chr1	14646	14649	0.517875
chr1	14649	14661	0.776812
chr1	14661	14678	1.03575
chr1	14678	14679	0.776812
chr1	14679	14689	0.517875
chr1	14689	14692	0.258937
chr1	14692	14759	0.0
chr1	14759	14764	0.258937
chr1	14764	14768	0.517875
chr1	14768	14798	0.776812
chr1	14798	14801	1.29469
chr1	14801	14807	1.03575
chr1	14807	14809	0.776812
chr1	14809	14814	0.517875
chr1	14814	14817	0.776812
chr1	14817	14841	1.29469
chr1	14841	14857	1.03575
chr1	14857	14860	0.776812
chr1	14860	14864	0.258937
chr1	14864	14866	0.517875
chr1	14866	14880	0.776812
chr1	14880	14891	0.517875
chr1	14891	14909	0.258937
chr1	14909	14941	0.0
chr1	14941	14949	0.258937
chr1	14949	14961	0.517875
chr1	14961	14984	0.776812
chr1	14984	14992	0.517875
chr1	14992	15004	0.258937
chr1	15004	15056	0.0
chr1	15056	15069	0.258937
chr1	15069	15071	0.517875
chr1	15071	15094	0.776812
chr1	15094	15102	0.517875
chr1	15102	15112	0.776812
chr1	15112	15114	0.517875
chr1	15114	15134	0.258937
chr1	15134	15142	0.517875
chr1	15142	15143	0.776812
chr1	15143	15151	1.29469
chr1	15151	15154	1.55362
chr1	15154	15160	1.81256
chr1	15160	15161	2.0715
chr1	15161	15163	2.33044
chr1	15163	15164	2.58937
chr1	15164	15165	2.84831
chr1	15165	15171	3.62512
chr1	15171	15177	3.88406
chr1	15177	15184	3.62512
chr1	15184	15185	3.88406
chr1	15185	15196	3.10725
chr1	15196	15197	3.36618
chr1	15197	15203	3.10725
chr1	15203	15204	2.84831
chr1	15204	15206	2.58937
chr1	15206	15208	2.0715
chr1	15208	15214	1.29469
chr1	15214	15222	1.03575
chr1	15222	15227	0.776812
chr1	15227	15236	0.517875
chr1	15236	15239	0.258937
chr1	15239	15297	0.0
chr1	15297	15323	0.517875
chr1	15323	15337	0.776812
chr1	15337	15340	1.03575
chr1	15340	15365	0.517875
chr1	15365	15366	0.776812
chr1	15366	15379	0.517875
chr1	15379	15391	0.258937
chr1	15391	15404	0.517875
chr1	15404	15419	0.258937
chr1	15419	15425	0.517875
chr1	15425	15433	0.258937
chr1	15433	15445	0.517875
chr1	15445	15462	0.776812
chr1	15462	15473	0.517875
chr1	15473	15476	0.776812
chr1	15476	15481	0.517875
chr1	15481	15485	0.776812
chr1	15485	15486	1.03575
chr1	15486	15516	0.776812
chr1	15516	15517	0.517875
chr1	15517	15518	0.776812
chr1	15518	15528	0.517875
chr1	15528	15557	0.258937
chr1	15557	15558	0.517875
chr1	15558	15587	0.258937
chr1	15587	15593	0.517875
chr1	15593	15600	0.776812
chr1	15600	15621	0.517875
chr1	15621	15629	0.776812
chr1	15629	15635	0.517875
chr1	15635	15649	0.258937
chr1	15649	15650	0.517875
chr1	15650	15654	0.776812
chr1	15654	15665	1.03575
chr1	15665	15684	0.776812
chr1	15684	15693	0.258937
chr1	15693	15708	0.0
chr1	15708	15723	0.258937
chr1	15723	15745	0.517875
chr1	15745	15766	0.258937
chr1	15766	15880	0.0
chr1	15880	15890	0.517875
chr1	15890	15914	0.776812
chr1	15914	15916	1.03575
chr1	15916	15921	1.29469
chr1	15921	15922	1.55362
chr1	15922	15942	1.03575
chr1	15942	15944	1.29469
chr1	15944	15946	1.81256
chr1	15946	15959	1.55362
chr1	15959	15964	1.29469
chr1	15964	15970	1.03575
chr1	15970	15983	0.776812
chr1	15983	15985	1.03575
chr1	15985	15987	0.776812
chr1	15987	15997	0.258937
chr1	15997	16026	0.517875
chr1	16026	16040	0.258937
chr1	16040	16057	0.0
chr1	16057	16096	0.517875
chr1	16096	16100	0.776812
chr1	16100	16121	0.258937
chr1	16121	16129	0.776812
chr1	16129	16131	1.03575
chr1	16131	16138	1.29469
chr1	16138	16144	1.03575
chr1	16144	16164	1.29469
chr1	16164	16172	1.03575
chr1	16172	16174	1.29469
chr1	16174	16181	1.03575
chr1	16181	16186	1.29469
chr1	16186	16187	1.55362
chr1	16187	16191	1.29469
chr1	16191	16192	1.55362
chr1	16192	16195	1.81256
chr1	16195	16196	2.0715
chr1	16196	16207	2.58937
chr1	16207	16212	2.33044
chr1	16212	16219	1.81256
chr1	16219	16224	2.0715
chr1	16224	16230	1.81256
chr1	16230	16233	1.55362
chr1	16233	16235	1.29469
chr1	16235	16238	1.03575
chr1	16238	16253	0.258937
chr1	16253	16254	0.517875
chr1	16254	16255	1.29469
chr1	16255	16256	1.81256
chr1	16256	16257	2.33044
chr1	16257	16258	2.58937
chr1	16258	16262	2.84831
chr1	16262	16265	2.58937
chr1	16265	16275	2.84831
chr1	16275	16282	3.36618
[truncated: 294 more rows]
