# Supplementary material for: Structural modularity of the XIST ribonucleoprotein complex
Source: Nat Commun. 2020 Dec 2;11:6163. doi: 10.1038/s41467-020-20040-3 (PMC7710737; doi:10.1038/s41467-020-20040-3)
Supplement: Supplementary file 6 — Source Data [file 41467_2020_20040_MOESM6_ESM.zip › sourcedata/fig2efgi/K562_QKI_0_neg_XIST_1_hsXIST.bedgraph]

chr1	0	47	0.0
chr1	47	48	0.191424
chr1	48	56	0.382848
chr1	56	57	0.574272
chr1	57	60	0.765696
chr1	60	62	0.95712
chr1	62	70	1.33997
chr1	70	71	1.53139
chr1	71	81	1.72282
chr1	81	86	1.91424
chr1	86	87	2.10566
chr1	87	91	2.29709
chr1	91	92	1.91424
chr1	92	94	1.72282
chr1	94	100	1.91424
chr1	100	101	1.72282
chr1	101	102	1.53139
chr1	102	104	1.72282
chr1	104	106	1.53139
chr1	106	112	1.33997
chr1	112	115	0.95712
chr1	115	130	1.72282
chr1	130	131	1.53139
chr1	131	134	1.33997
chr1	134	135	1.53139
chr1	135	137	2.29709
chr1	137	143	2.10566
chr1	143	146	1.91424
chr1	146	152	1.72282
chr1	152	154	1.33997
chr1	154	158	1.72282
chr1	158	164	1.33997
chr1	164	170	1.14854
chr1	170	177	0.95712
chr1	177	179	0.765696
chr1	179	191	0.382848
chr1	191	193	0.574272
chr1	193	194	0.765696
chr1	194	195	1.14854
chr1	195	198	1.33997
chr1	198	200	1.14854
chr1	200	207	1.53139
chr1	207	215	1.72282
chr1	215	225	1.91424
chr1	225	228	2.10566
chr1	228	229	1.72282
chr1	229	235	1.33997
chr1	235	237	1.14854
chr1	237	239	0.95712
chr1	239	244	0.765696
chr1	244	250	0.574272
chr1	250	251	0.765696
chr1	251	255	0.574272
chr1	255	260	0.765696
chr1	260	268	1.14854
chr1	268	274	0.95712
chr1	274	283	0.765696
chr1	283	291	0.95712
chr1	291	292	1.14854
chr1	292	294	1.33997
chr1	294	302	1.14854
chr1	302	304	0.95712
chr1	304	305	0.765696
chr1	305	306	0.95712
chr1	306	307	1.33997
chr1	307	312	1.53139
chr1	312	324	1.91424
chr1	324	325	2.10566
chr1	325	326	2.29709
chr1	326	327	2.48851
chr1	327	328	2.87136
chr1	328	334	3.25421
chr1	334	335	3.06278
chr1	335	339	2.48851
chr1	339	340	2.29709
chr1	340	342	2.48851
chr1	342	343	2.29709
chr1	343	350	2.48851
chr1	350	354	2.10566
chr1	354	355	1.72282
chr1	355	362	1.53139
chr1	362	368	1.33997
chr1	368	370	1.91424
chr1	370	371	1.72282
chr1	371	384	1.14854
chr1	384	386	0.765696
chr1	386	394	0.95712
chr1	394	406	0.765696
chr1	406	412	0.95712
chr1	412	413	0.574272
chr1	413	418	0.382848
chr1	418	428	0.574272
chr1	428	445	0.382848
chr1	445	448	0.191424
chr1	448	451	0.0
chr1	451	452	0.382848
chr1	452	454	0.574272
chr1	454	486	0.765696
chr1	486	494	0.574272
chr1	494	495	0.95712
chr1	495	496	1.33997
chr1	496	497	1.91424
chr1	497	502	1.72282
chr1	502	514	1.91424
chr1	514	537	2.10566
chr1	537	538	1.72282
chr1	538	539	1.91424
chr1	539	540	1.14854
chr1	540	545	0.765696
chr1	545	550	0.574272
chr1	550	563	0.382848
chr1	563	581	0.574272
chr1	581	584	0.382848
chr1	584	599	0.191424
chr1	599	603	0.0
chr1	603	604	0.191424
chr1	604	607	0.574272
chr1	607	631	0.765696
chr1	631	637	0.574272
chr1	637	644	0.382848
chr1	644	648	0.191424
chr1	648	649	0.0
chr1	649	650	0.191424
chr1	650	651	0.765696
chr1	651	652	1.72282
chr1	652	653	2.10566
chr1	653	654	2.48851
chr1	654	658	2.67994
chr1	658	673	2.87136
chr1	673	677	2.67994
chr1	677	678	2.87136
chr1	678	680	2.67994
chr1	680	681	2.48851
chr1	681	682	2.29709
chr1	682	684	2.10566
chr1	684	686	1.91424
chr1	686	687	1.72282
chr1	687	691	1.53139
chr1	691	693	1.33997
chr1	693	694	1.14854
chr1	694	697	0.95712
chr1	697	718	1.14854
chr1	718	721	1.33997
chr1	721	729	1.14854
chr1	729	732	0.95712
chr1	732	733	0.765696
chr1	733	740	0.574272
chr1	740	741	1.14854
chr1	741	743	1.33997
chr1	743	753	1.53139
chr1	753	762	1.33997
chr1	762	763	1.53139
chr1	763	764	1.72282
chr1	764	773	2.10566
chr1	773	775	1.91424
chr1	775	776	1.72282
chr1	776	781	1.91424
chr1	781	783	2.10566
chr1	783	784	2.48851
chr1	784	785	2.10566
chr1	785	787	2.67994
chr1	787	789	3.06278
chr1	789	806	3.25421
chr1	806	811	2.48851
chr1	811	812	2.29709
chr1	812	818	1.91424
chr1	818	819	1.72282
chr1	819	820	1.53139
chr1	820	822	1.33997
chr1	822	823	1.72282
chr1	823	825	1.91424
chr1	825	826	3.06278
chr1	826	827	3.25421
chr1	827	829	3.06278
chr1	829	830	2.87136
chr1	830	831	2.67994
chr1	831	832	2.10566
chr1	832	835	2.29709
chr1	835	837	2.67994
chr1	837	838	2.87136
chr1	838	840	2.67994
chr1	840	844	3.06278
chr1	844	849	3.44563
chr1	849	855	3.63705
chr1	855	859	3.82848
chr1	859	860	3.44563
chr1	860	866	3.63705
chr1	866	868	3.25421
chr1	868	869	3.06278
chr1	869	873	1.72282
chr1	873	874	1.53139
chr1	874	877	1.14854
chr1	877	881	0.765696
chr1	881	883	0.574272
chr1	883	891	0.95712
chr1	891	895	0.765696
chr1	895	904	0.95712
chr1	904	906	0.765696
chr1	906	907	0.95712
chr1	907	913	1.14854
chr1	913	916	2.10566
chr1	916	921	1.91424
chr1	921	922	1.53139
chr1	922	924	1.72282
chr1	924	929	1.91424
chr1	929	936	2.10566
chr1	936	937	2.29709
chr1	937	938	3.06278
chr1	938	943	2.87136
chr1	943	947	3.06278
chr1	947	949	2.87136
chr1	949	951	2.67994
chr1	951	953	2.48851
chr1	953	954	2.67994
chr1	954	956	2.10566
chr1	956	966	2.29709
chr1	966	977	2.10566
chr1	977	980	2.29709
chr1	980	981	2.10566
chr1	981	983	1.72282
chr1	983	985	1.91424
chr1	985	987	1.72282
chr1	987	989	1.53139
chr1	989	990	1.72282
chr1	990	993	1.91424
chr1	993	995	2.67994
chr1	995	997	2.87136
chr1	997	1001	3.06278
chr1	1001	1005	2.87136
chr1	1005	1007	3.06278
chr1	1007	1008	2.87136
chr1	1008	1009	3.44563
chr1	1009	1015	3.63705
chr1	1015	1016	3.82848
chr1	1016	1017	4.0199
chr1	1017	1019	4.21133
chr1	1019	1021	4.0199
chr1	1021	1024	3.82848
chr1	1024	1025	3.63705
chr1	1025	1029	3.44563
chr1	1029	1032	3.25421
chr1	1032	1033	3.06278
chr1	1033	1036	2.87136
chr1	1036	1037	2.67994
chr1	1037	1041	2.10566
chr1	1041	1044	1.72282
chr1	1044	1047	1.53139
chr1	1047	1052	1.72282
chr1	1052	1053	0.95712
chr1	1053	1060	0.765696
chr1	1060	1062	0.574272
chr1	1062	1068	0.382848
chr1	1068	1085	0.574272
chr1	1085	1091	0.765696
chr1	1091	1093	0.574272
chr1	1093	1096	0.382848
chr1	1096	1101	0.574272
chr1	1101	1103	0.765696
chr1	1103	1108	0.95712
chr1	1108	1110	1.53139
chr1	1110	1119	1.33997
chr1	1119	1129	1.53139
chr1	1129	1131	1.33997
chr1	1131	1132	1.53139
chr1	1132	1133	1.91424
chr1	1133	1135	2.29709
chr1	1135	1136	2.48851
chr1	1136	1137	2.87136
chr1	1137	1138	3.06278
chr1	1138	1140	2.87136
chr1	1140	1144	2.67994
chr1	1144	1147	2.48851
chr1	1147	1151	2.29709
chr1	1151	1152	2.48851
chr1	1152	1153	2.10566
chr1	1153	1154	2.29709
chr1	1154	1160	2.48851
chr1	1160	1166	2.67994
chr1	1166	1169	2.87136
chr1	1169	1173	3.06278
chr1	1173	1175	3.25421
chr1	1175	1176	3.06278
chr1	1176	1177	2.67994
chr1	1177	1179	2.29709
chr1	1179	1181	2.10566
chr1	1181	1194	1.91424
chr1	1194	1195	1.53139
chr1	1195	1202	1.72282
chr1	1202	1203	2.10566
chr1	1203	1205	1.91424
chr1	1205	1208	2.29709
chr1	1208	1209	2.10566
chr1	1209	1210	2.29709
chr1	1210	1212	2.10566
chr1	1212	1213	1.91424
chr1	1213	1216	2.10566
chr1	1216	1217	1.91424
chr1	1217	1218	2.10566
chr1	1218	1221	2.48851
chr1	1221	1236	2.29709
chr1	1236	1238	2.10566
chr1	1238	1240	1.91424
chr1	1240	1243	1.72282
chr1	1243	1245	1.91424
chr1	1245	1246	1.72282
chr1	1246	1249	1.53139
chr1	1249	1253	1.14854
chr1	1253	1260	0.95712
chr1	1260	1262	0.765696
chr1	1262	1270	0.382848
chr1	1270	1275	0.191424
chr1	1275	1295	0.382848
chr1	1295	1297	0.574272
chr1	1297	1298	0.95712
chr1	1298	1309	1.14854
chr1	1309	1312	1.53139
chr1	1312	1315	1.72282
chr1	1315	1318	2.10566
chr1	1318	1324	1.91424
chr1	1324	1327	2.29709
chr1	1327	1329	2.48851
chr1	1329	1333	2.29709
chr1	1333	1336	2.48851
chr1	1336	1339	2.67994
chr1	1339	1341	2.29709
chr1	1341	1342	2.10566
chr1	1342	1348	2.29709
chr1	1348	1352	2.87136
chr1	1352	1353	2.67994
chr1	1353	1355	2.29709
chr1	1355	1357	2.48851
chr1	1357	1359	2.67994
chr1	1359	1360	2.48851
chr1	1360	1366	2.87136
chr1	1366	1371	2.29709
chr1	1371	1375	2.10566
chr1	1375	1377	1.91424
chr1	1377	1380	1.72282
chr1	1380	1384	1.53139
chr1	1384	1385	1.33997
chr1	1385	1392	1.14854
chr1	1392	1396	0.574272
chr1	1396	1399	0.382848
chr1	1399	1404	0.191424
chr1	1404	1417	0.0
chr1	1417	1425	0.191424
chr1	1425	1432	0.95712
chr1	1432	1436	1.14854
chr1	1436	1437	1.33997
chr1	1437	1438	1.53139
chr1	1438	1443	1.72282
chr1	1443	1449	1.91424
chr1	1449	1451	2.10566
chr1	1451	1452	2.87136
chr1	1452	1458	3.06278
chr1	1458	1460	2.87136
chr1	1460	1464	2.67994
chr1	1464	1469	2.29709
chr1	1469	1476	2.10566
chr1	1476	1480	2.29709
chr1	1480	1482	1.91424
chr1	1482	1485	1.72282
chr1	1485	1486	1.53139
chr1	1486	1488	1.33997
chr1	1488	1492	1.14854
chr1	1492	1495	1.33997
chr1	1495	1500	0.574272
chr1	1500	1513	0.765696
chr1	1513	1515	0.574272
chr1	1515	1520	0.765696
chr1	1520	1526	0.574272
chr1	1526	1528	0.765696
chr1	1528	1535	0.95712
chr1	1535	1536	1.14854
chr1	1536	1544	0.95712
chr1	1544	1552	0.765696
chr1	1552	1553	0.95712
chr1	1553	1554	1.14854
chr1	1554	1558	1.33997
chr1	1558	1559	1.53139
chr1	1559	1568	1.33997
chr1	1568	1570	1.53139
chr1	1570	1571	1.33997
chr1	1571	1575	1.14854
chr1	1575	1577	1.33997
chr1	1577	1583	1.14854
chr1	1583	1586	1.33997
chr1	1586	1590	1.53139
chr1	1590	1593	1.72282
chr1	1593	1596	1.91424
chr1	1596	1597	1.72282
chr1	1597	1602	1.33997
chr1	1602	1606	1.14854
chr1	1606	1611	1.33997
chr1	1611	1612	1.53139
chr1	1612	1615	1.33997
chr1	1615	1619	1.14854
chr1	1619	1622	0.95712
chr1	1622	1628	1.14854
chr1	1628	1634	0.95712
chr1	1634	1636	1.14854
chr1	1636	1637	0.95712
chr1	1637	1640	1.14854
chr1	1640	1641	1.33997
chr1	1641	1642	1.53139
chr1	1642	1644	1.72282
chr1	1644	1645	1.91424
chr1	1645	1646	2.10566
chr1	1646	1650	2.29709
chr1	1650	1655	2.10566
chr1	1655	1657	1.91424
chr1	1657	1660	2.10566
chr1	1660	1663	2.29709
chr1	1663	1665	2.48851
chr1	1665	1672	2.29709
chr1	1672	1674	2.48851
chr1	1674	1675	2.67994
chr1	1675	1677	2.48851
chr1	1677	1681	2.67994
chr1	1681	1682	2.48851
chr1	1682	1683	2.29709
chr1	1683	1686	2.10566
chr1	1686	1688	1.91424
chr1	1688	1689	1.72282
chr1	1689	1690	1.53139
chr1	1690	1696	1.33997
chr1	1696	1701	1.53139
chr1	1701	1704	1.33997
chr1	1704	1706	1.14854
chr1	1706	1711	0.95712
chr1	1711	1717	0.765696
chr1	1717	1721	0.574272
chr1	1721	1723	0.382848
chr1	1723	1745	0.574272
chr1	1745	1749	0.765696
chr1	1749	1755	0.95712
chr1	1755	1759	1.14854
chr1	1759	1773	1.33997
chr1	1773	1774	1.53139
chr1	1774	1775	2.10566
chr1	1775	1777	2.29709
chr1	1777	1778	2.67994
chr1	1778	1782	2.87136
chr1	1782	1784	3.06278
chr1	1784	1787	2.87136
chr1	1787	1790	3.06278
chr1	1790	1791	3.25421
chr1	1791	1792	3.44563
chr1	1792	1799	3.82848
chr1	1799	1802	3.63705
chr1	1802	1805	3.44563
chr1	1805	1809	3.63705
chr1	1809	1810	3.44563
chr1	1810	1816	3.25421
chr1	1816	1817	3.63705
chr1	1817	1819	3.25421
chr1	1819	1821	3.06278
chr1	1821	1822	2.48851
chr1	1822	1823	2.67994
chr1	1823	1825	2.87136
chr1	1825	1829	3.06278
chr1	1829	1830	3.25421
chr1	1830	1833	3.06278
chr1	1833	1834	2.29709
chr1	1834	1835	1.91424
chr1	1835	1839	2.10566
chr1	1839	1840	2.29709
chr1	1840	1841	2.48851
chr1	1841	1842	2.87136
chr1	1842	1843	3.25421
chr1	1843	1846	3.44563
chr1	1846	1847	3.25421
chr1	1847	1848	3.82848
chr1	1848	1850	4.21133
chr1	1850	1851	4.40275
chr1	1851	1854	4.21133
chr1	1854	1860	4.40275
chr1	1860	1861	4.21133
chr1	1861	1862	4.0199
chr1	1862	1864	3.63705
chr1	1864	1865	3.82848
chr1	1865	1867	4.0199
chr1	1867	1868	3.63705
chr1	1868	1869	3.44563
chr1	1869	1870	3.82848
chr1	1870	1871	4.0199
chr1	1871	1872	5.16845
chr1	1872	1873	4.97702
chr1	1873	1877	5.35987
chr1	1877	1879	5.55129
chr1	1879	1880	5.74272
chr1	1880	1881	5.93414
chr1	1881	1882	6.12557
chr1	1882	1885	5.93414
chr1	1885	1887	5.35987
chr1	1887	1891	5.16845
chr1	1891	1893	4.59417
chr1	1893	1894	4.40275
chr1	1894	1896	4.21133
chr1	1896	1897	4.59417
chr1	1897	1898	4.21133
chr1	1898	1906	4.0199
chr1	1906	1907	3.82848
chr1	1907	1908	3.44563
chr1	1908	1910	3.63705
chr1	1910	1911	3.25421
chr1	1911	1913	3.44563
chr1	1913	1914	3.63705
chr1	1914	1916	3.06278
chr1	1916	1917	3.25421
chr1	1917	1918	3.06278
chr1	1918	1921	3.25421
chr1	1921	1924	3.06278
chr1	1924	1925	2.67994
chr1	1925	1927	2.87136
chr1	1927	1933	3.06278
chr1	1933	1934	3.25421
chr1	1934	1939	3.44563
chr1	1939	1941	3.06278
chr1	1941	1945	2.87136
chr1	1945	1948	2.67994
chr1	1948	1949	2.29709
chr1	1949	1950	1.72282
chr1	1950	1952	1.33997
chr1	1952	1957	1.14854
chr1	1957	1960	0.95712
chr1	1960	1962	0.574272
chr1	1962	1965	0.382848
chr1	1965	1970	0.191424
chr1	1970	2049	0.0
chr1	2049	2093	0.191424
chr1	2093	2097	0.0
chr1	2097	2101	0.765696
chr1	2101	2123	0.95712
chr1	2123	2126	1.33997
chr1	2126	2141	1.53139
chr1	2141	2145	0.765696
chr1	2145	2164	0.574272
chr1	2164	2173	0.191424
chr1	2173	2174	0.382848
chr1	2174	2179	0.574272
chr1	2179	2181	0.765696
chr1	2181	2188	1.14854
chr1	2188	2192	1.33997
chr1	2192	2206	1.53139
chr1	2206	2215	1.72282
chr1	2215	2217	1.91424
chr1	2217	2222	1.53139
chr1	2222	2223	1.33997
chr1	2223	2231	0.95712
chr1	2231	2232	1.14854
chr1	2232	2236	0.95712
chr1	2236	2240	0.765696
chr1	2240	2241	0.95712
chr1	2241	2245	1.14854
chr1	2245	2256	0.95712
chr1	2256	2259	0.765696
chr1	2259	2269	0.574272
chr1	2269	2270	0.765696
chr1	2270	2273	0.574272
chr1	2273	2274	0.382848
chr1	2274	2275	0.765696
chr1	2275	2276	1.14854
chr1	2276	2277	1.53139
chr1	2277	2280	1.72282
chr1	2280	2284	1.91424
chr1	2284	2288	1.72282
chr1	2288	2303	2.10566
chr1	2303	2305	2.29709
chr1	2305	2306	2.48851
chr1	2306	2309	2.29709
chr1	2309	2310	2.48851
chr1	2310	2313	2.29709
chr1	2313	2316	2.10566
chr1	2316	2319	1.72282
chr1	2319	2320	1.53139
chr1	2320	2323	1.33997
chr1	2323	2330	0.95712
chr1	2330	2331	0.765696
chr1	2331	2347	0.95712
chr1	2347	2348	1.14854
chr1	2348	2349	1.33997
chr1	2349	2353	1.14854
chr1	2353	2360	0.95712
chr1	2360	2372	1.14854
chr1	2372	2373	0.95712
chr1	2373	2381	0.765696
chr1	2381	2391	0.574272
chr1	2391	2392	0.382848
chr1	2392	2394	0.191424
chr1	2394	2398	0.0
chr1	2398	2408	0.191424
chr1	2408	2409	0.574272
chr1	2409	2416	0.765696
chr1	2416	2425	0.95712
chr1	2425	2434	1.14854
chr1	2434	2435	0.95712
chr1	2435	2440	1.14854
chr1	2440	2441	1.72282
chr1	2441	2442	2.10566
chr1	2442	2452	1.91424
chr1	2452	2453	1.33997
chr1	2453	2457	1.14854
chr1	2457	2469	1.33997
chr1	2469	2471	1.53139
chr1	2471	2472	1.72282
chr1	2472	2473	1.91424
chr1	2473	2474	2.29709
chr1	2474	2478	2.48851
chr1	2478	2481	2.29709
chr1	2481	2484	2.10566
chr1	2484	2485	1.91424
chr1	2485	2490	1.53139
chr1	2490	2506	1.33997
chr1	2506	2507	1.14854
chr1	2507	2510	0.95712
chr1	2510	2511	0.765696
chr1	2511	2513	0.574272
chr1	2513	2516	0.95712
chr1	2516	2517	1.14854
chr1	2517	2555	0.765696
chr1	2555	2556	0.95712
chr1	2556	2557	1.33997
chr1	2557	2560	0.95712
chr1	2560	2561	0.765696
chr1	2561	2570	0.95712
chr1	2570	2572	1.14854
chr1	2572	2573	1.53139
chr1	2573	2596	1.72282
chr1	2596	2599	2.10566
chr1	2599	2600	1.91424
chr1	2600	2605	1.53139
chr1	2605	2610	1.33997
chr1	2610	2613	1.14854
chr1	2613	2617	1.72282
chr1	2617	2628	1.53139
chr1	2628	2632	1.72282
chr1	2632	2637	1.91424
chr1	2637	2640	2.10566
chr1	2640	2657	1.72282
chr1	2657	2658	1.33997
chr1	2658	2659	1.14854
chr1	2659	2671	0.95712
chr1	2671	2676	0.765696
chr1	2676	2681	0.574272
chr1	2681	2685	0.382848
chr1	2685	2741	0.191424
chr1	2741	2775	0.0
chr1	2775	2776	0.191424
chr1	2776	2777	0.382848
chr1	2777	2778	0.574272
chr1	2778	2779	1.14854
chr1	2779	2806	1.33997
chr1	2806	2810	1.53139
chr1	2810	2818	1.33997
chr1	2818	2819	1.14854
chr1	2819	2820	0.95712
chr1	2820	2821	0.765696
chr1	2821	2822	0.574272
chr1	2822	2830	0.191424
chr1	2830	2837	0.0
chr1	2837	2875	0.191424
chr1	2875	2972	0.0
chr1	2972	2976	0.191424
chr1	2976	2996	0.574272
chr1	2996	3016	0.765696
chr1	3016	3020	0.574272
chr1	3020	3021	0.765696
chr1	3021	3023	1.14854
chr1	3023	3024	1.33997
chr1	3024	3032	1.53139
chr1	3032	3035	1.33997
chr1	3035	3037	1.53139
chr1	3037	3038	1.72282
chr1	3038	3041	2.10566
chr1	3041	3044	2.48851
chr1	3044	3049	2.67994
chr1	3049	3051	2.87136
chr1	3051	3056	3.06278
chr1	3056	3057	3.25421
chr1	3057	3063	3.44563
chr1	3063	3064	3.25421
chr1	3064	3065	3.06278
chr1	3065	3066	2.67994
chr1	3066	3068	2.48851
chr1	3068	3073	2.29709
chr1	3073	3078	2.48851
chr1	3078	3080	2.29709
chr1	3080	3081	1.91424
chr1	3081	3082	2.10566
chr1	3082	3083	1.72282
chr1	3083	3084	2.10566
chr1	3084	3093	1.91424
chr1	3093	3097	1.72282
chr1	3097	3098	1.91424
chr1	3098	3101	1.72282
chr1	3101	3111	1.33997
chr1	3111	3112	1.53139
chr1	3112	3116	1.72282
chr1	3116	3125	1.53139
chr1	3125	3126	1.33997
chr1	3126	3132	0.765696
chr1	3132	3137	0.95712
chr1	3137	3139	0.765696
chr1	3139	3147	0.574272
chr1	3147	3148	0.382848
chr1	3148	3149	0.765696
chr1	3149	3155	0.95712
chr1	3155	3158	0.765696
chr1	3158	3163	1.14854
chr1	3163	3166	1.33997
chr1	3166	3169	1.72282
chr1	3169	3173	1.91424
chr1	3173	3174	1.72282
chr1	3174	3182	2.10566
chr1	3182	3184	2.29709
chr1	3184	3185	2.48851
chr1	3185	3191	2.67994
chr1	3191	3193	2.29709
chr1	3193	3195	2.10566
chr1	3195	3200	2.29709
chr1	3200	3201	2.10566
chr1	3201	3203	1.91424
chr1	3203	3204	2.10566
chr1	3204	3205	2.48851
chr1	3205	3206	2.67994
chr1	3206	3207	2.48851
chr1	3207	3210	2.87136
chr1	3210	3213	2.48851
chr1	3213	3218	2.29709
chr1	3218	3219	3.25421
chr1	3219	3220	4.0199
chr1	3220	3221	4.59417
chr1	3221	3223	5.16845
chr1	3223	3224	5.35987
chr1	3224	3225	5.55129
chr1	3225	3227	5.16845
chr1	3227	3228	5.35987
chr1	3228	3231	5.74272
chr1	3231	3233	5.55129
chr1	3233	3236	5.74272
chr1	3236	3237	6.31699
chr1	3237	3238	6.50841
chr1	3238	3239	6.89126
chr1	3239	3240	7.08269
chr1	3240	3247	6.89126
chr1	3247	3248	6.69984
chr1	3248	3251	6.31699
chr1	3251	3257	6.12557
chr1	3257	3260	6.31699
chr1	3260	3261	5.93414
chr1	3261	3262	6.12557
chr1	3262	3263	4.40275
chr1	3263	3264	4.21133
chr1	3264	3265	3.63705
chr1	3265	3266	3.06278
chr1	3266	3267	2.87136
chr1	3267	3270	2.67994
chr1	3270	3271	2.48851
chr1	3271	3272	2.67994
chr1	3272	3274	2.29709
chr1	3274	3276	2.10566
chr1	3276	3277	1.91424
chr1	3277	3281	1.72282
chr1	3281	3283	1.14854
chr1	3283	3285	0.765696
chr1	3285	3288	0.574272
chr1	3288	3290	0.765696
chr1	3290	3291	0.95712
chr1	3291	3298	1.14854
chr1	3298	3306	0.95712
chr1	3306	3307	1.14854
chr1	3307	3309	1.33997
chr1	3309	3312	1.53139
chr1	3312	3313	1.33997
chr1	3313	3315	1.53139
chr1	3315	3316	1.33997
chr1	3316	3318	1.53139
chr1	3318	3319	1.72282
chr1	3319	3323	1.91424
chr1	3323	3329	1.72282
chr1	3329	3332	2.10566
chr1	3332	3338	1.72282
chr1	3338	3345	1.91424
chr1	3345	3348	1.72282
chr1	3348	3350	1.53139
chr1	3350	3353	1.72282
chr1	3353	3358	1.53139
chr1	3358	3360	1.72282
chr1	3360	3361	1.53139
chr1	3361	3362	1.72282
chr1	3362	3364	1.33997
chr1	3364	3373	1.53139
chr1	3373	3376	1.33997
chr1	3376	3380	1.14854
chr1	3380	3393	0.95712
chr1	3393	3396	0.765696
chr1	3396	3400	0.95712
chr1	3400	3402	0.765696
chr1	3402	3404	0.574272
chr1	3404	3406	0.765696
chr1	3406	3408	1.14854
chr1	3408	3437	0.95712
chr1	3437	3440	1.14854
chr1	3440	3441	0.95712
chr1	3441	3442	1.14854
chr1	3442	3448	1.33997
chr1	3448	3449	1.14854
chr1	3449	3454	0.574272
chr1	3454	3456	0.95712
chr1	3456	3467	1.14854
chr1	3467	3472	1.33997
chr1	3472	3473	1.53139
chr1	3473	3485	1.72282
chr1	3485	3486	1.53139
chr1	3486	3489	1.33997
chr1	3489	3495	1.53139
chr1	3495	3500	1.72282
chr1	3500	3505	1.53139
chr1	3505	3511	1.72282
chr1	3511	3514	1.53139
chr1	3514	3515	1.72282
chr1	3515	3525	2.10566
chr1	3525	3528	1.91424
chr1	3528	3533	2.10566
chr1	3533	3534	1.72282
chr1	3534	3535	1.91424
chr1	3535	3539	2.10566
chr1	3539	3541	1.91424
chr1	3541	3547	2.10566
chr1	3547	3551	1.72282
chr1	3551	3557	1.33997
chr1	3557	3561	1.14854
chr1	3561	3578	0.765696
chr1	3578	3584	0.382848
chr1	3584	3592	0.0
chr1	3592	3593	0.191424
chr1	3593	3596	0.382848
chr1	3596	3607	0.765696
chr1	3607	3616	0.95712
chr1	3616	3628	1.14854
chr1	3628	3630	0.95712
chr1	3630	3637	1.33997
chr1	3637	3640	1.14854
chr1	3640	3644	0.95712
chr1	3644	3649	0.765696
chr1	3649	3656	0.95712
chr1	3656	3659	0.765696
chr1	3659	3674	0.574272
chr1	3674	3675	0.765696
chr1	3675	3678	0.95712
chr1	3678	3679	1.33997
chr1	3679	3681	1.53139
chr1	3681	3683	1.72282
chr1	3683	3685	1.91424
chr1	3685	3687	2.10566
chr1	3687	3689	2.29709
chr1	3689	3691	2.48851
chr1	3691	3698	2.29709
chr1	3698	3706	2.48851
chr1	3706	3707	2.29709
chr1	3707	3708	2.48851
chr1	3708	3710	2.29709
chr1	3710	3716	2.48851
chr1	3716	3717	2.29709
chr1	3717	3719	2.10566
chr1	3719	3720	1.91424
chr1	3720	3721	1.72282
chr1	3721	3727	1.53139
chr1	3727	3729	1.33997
chr1	3729	3730	1.14854
chr1	3730	3733	0.95712
chr1	3733	3734	1.14854
chr1	3734	3735	1.33997
chr1	3735	3737	1.14854
chr1	3737	3739	1.33997
chr1	3739	3742	1.53139
chr1	3742	3749	1.33997
chr1	3749	3753	1.53139
chr1	3753	3754	1.72282
chr1	3754	3762	1.53139
chr1	3762	3763	1.33997
chr1	3763	3766	1.53139
chr1	3766	3775	1.33997
chr1	3775	3777	1.53139
chr1	3777	3778	1.33997
chr1	3778	3781	1.14854
chr1	3781	3792	0.765696
chr1	3792	3809	0.574272
chr1	3809	3814	0.95712
chr1	3814	3816	1.14854
chr1	3816	3819	1.33997
chr1	3819	3824	1.14854
chr1	3824	3826	1.33997
chr1	3826	3837	1.14854
chr1	3837	3844	1.33997
chr1	3844	3851	1.53139
chr1	3851	3853	1.33997
chr1	3853	3855	0.95712
chr1	3855	3858	1.14854
chr1	3858	3859	0.95712
chr1	3859	3860	1.14854
chr1	3860	3866	1.33997
chr1	3866	3868	1.53139
chr1	3868	3870	1.33997
chr1	3870	3872	1.53139
chr1	3872	3876	1.72282
chr1	3876	3877	1.91424
chr1	3877	3878	2.10566
chr1	3878	3879	1.91424
chr1	3879	3881	2.10566
chr1	3881	3883	1.91424
chr1	3883	3885	2.10566
chr1	3885	3886	2.29709
chr1	3886	3888	2.48851
chr1	3888	3890	2.67994
chr1	3890	3894	2.48851
chr1	3894	3899	2.67994
chr1	3899	3900	2.48851
chr1	3900	3902	2.67994
chr1	3902	3904	2.48851
chr1	3904	3906	2.29709
chr1	3906	3908	2.48851
chr1	3908	3910	2.67994
chr1	3910	3914	2.48851
chr1	3914	3915	2.29709
chr1	3915	3916	2.10566
chr1	3916	3918	2.29709
chr1	3918	3919	2.48851
chr1	3919	3920	2.67994
chr1	3920	3921	2.48851
chr1	3921	3926	2.10566
chr1	3926	3928	1.91424
chr1	3928	3929	2.10566
chr1	3929	3930	1.91424
chr1	3930	3931	1.53139
chr1	3931	3932	2.10566
chr1	3932	3934	2.29709
chr1	3934	3940	2.48851
chr1	3940	3943	2.67994
chr1	3943	3945	2.48851
chr1	3945	3947	2.67994
chr1	3947	3949	2.87136
chr1	3949	3950	3.25421
chr1	3950	3951	3.06278
chr1	3951	3952	2.87136
chr1	3952	3954	3.25421
chr1	3954	3955	3.63705
chr1	3955	3956	4.0199
chr1	3956	3961	4.21133
chr1	3961	3962	4.0199
chr1	3962	3963	3.82848
chr1	3963	3965	3.63705
chr1	3965	3968	3.82848
chr1	3968	3972	4.21133
chr1	3972	3975	4.0199
chr1	3975	3977	3.82848
chr1	3977	3978	3.44563
chr1	3978	3979	3.25421
chr1	3979	3981	3.44563
chr1	3981	3983	3.25421
chr1	3983	3984	3.06278
chr1	3984	3988	2.87136
chr1	3988	3991	3.06278
chr1	3991	3992	2.87136
chr1	3992	3995	2.48851
chr1	3995	3996	2.67994
chr1	3996	3999	2.29709
chr1	3999	4000	2.10566
chr1	4000	4002	1.72282
chr1	4002	4006	1.53139
chr1	4006	4011	1.72282
chr1	4011	4012	1.91424
chr1	4012	4015	1.72282
chr1	4015	4018	1.53139
chr1	4018	4031	1.72282
chr1	4031	4032	1.53139
chr1	4032	4034	1.72282
chr1	4034	4039	1.91424
chr1	4039	4041	1.53139
chr1	4041	4042	1.33997
chr1	4042	4043	1.14854
chr1	4043	4044	1.33997
chr1	4044	4045	1.53139
chr1	4045	4046	1.72282
chr1	4046	4052	1.53139
chr1	4052	4054	1.72282
chr1	4054	4055	1.91424
chr1	4055	4056	2.10566
chr1	4056	4057	2.29709
chr1	4057	4059	2.48851
chr1	4059	4067	2.67994
chr1	4067	4071	2.48851
chr1	4071	4076	2.29709
chr1	4076	4077	2.10566
chr1	4077	4085	1.91424
chr1	4085	4087	2.10566
chr1	4087	4088	1.91424
chr1	4088	4094	1.72282
chr1	4094	4096	1.53139
chr1	4096	4097	1.33997
chr1	4097	4101	0.765696
chr1	4101	4102	0.574272
chr1	4102	4103	0.382848
chr1	4103	4105	0.765696
chr1	4105	4116	0.95712
chr1	4116	4124	1.14854
chr1	4124	4128	1.33997
chr1	4128	4130	1.14854
chr1	4130	4134	1.33997
chr1	4134	4144	1.53139
chr1	4144	4146	1.72282
chr1	4146	4147	1.91424
chr1	4147	4148	1.53139
chr1	4148	4149	1.91424
chr1	4149	4159	1.72282
chr1	4159	4160	1.53139
chr1	4160	4174	1.33997
chr1	4174	4178	1.14854
chr1	4178	4180	0.95712
chr1	4180	4183	0.765696
chr1	4183	4186	0.574272
chr1	4186	4187	0.382848
chr1	4187	4188	0.765696
chr1	4188	4192	0.574272
chr1	4192	4194	0.382848
chr1	4194	4198	0.574272
chr1	4198	4201	0.765696
chr1	4201	4204	1.14854
chr1	4204	4214	1.33997
chr1	4214	4217	1.14854
chr1	4217	4227	1.33997
chr1	4227	4228	1.14854
chr1	4228	4229	1.33997
chr1	4229	4230	1.53139
chr1	4230	4236	1.72282
chr1	4236	4241	1.53139
chr1	4241	4243	1.33997
chr1	4243	4245	1.14854
chr1	4245	4247	0.95712
chr1	4247	4248	1.14854
chr1	4248	4253	1.53139
chr1	4253	4255	2.67994
chr1	4255	4256	3.06278
chr1	4256	4266	3.25421
chr1	4266	4272	3.44563
chr1	4272	4273	3.25421
chr1	4273	4274	3.06278
chr1	4274	4279	2.87136
chr1	4279	4280	3.06278
chr1	4280	4285	3.25421
chr1	4285	4288	3.06278
chr1	4288	4290	2.67994
chr1	4290	4291	2.87136
chr1	4291	4292	3.06278
chr1	4292	4293	2.67994
chr1	4293	4296	2.87136
chr1	4296	4299	2.29709
chr1	4299	4303	1.91424
chr1	4303	4305	1.72282
chr1	4305	4307	1.91424
chr1	4307	4310	2.10566
chr1	4310	4311	1.91424
chr1	4311	4312	1.53139
chr1	4312	4313	1.72282
chr1	4313	4314	2.10566
chr1	4314	4321	2.29709
chr1	4321	4328	1.91424
chr1	4328	4334	2.10566
chr1	4334	4335	1.91424
chr1	4335	4336	1.53139
chr1	4336	4339	1.72282
chr1	4339	4343	1.53139
chr1	4343	4344	1.72282
chr1	4344	4349	1.91424
chr1	4349	4351	1.72282
chr1	4351	4354	1.53139
chr1	4354	4356	1.33997
chr1	4356	4357	1.14854
chr1	4357	4358	0.95712
chr1	4358	4360	0.765696
chr1	4360	4361	0.95712
chr1	4361	4365	1.14854
chr1	4365	4372	1.33997
chr1	4372	4375	1.14854
chr1	4375	4379	1.33997
chr1	4379	4380	1.72282
chr1	4380	4381	1.91424
chr1	4381	4382	2.48851
chr1	4382	4383	2.67994
chr1	4383	4385	2.87136
chr1	4385	4387	3.06278
chr1	4387	4388	2.67994
chr1	4388	4398	3.06278
chr1	4398	4400	3.44563
chr1	4400	4403	3.06278
chr1	4403	4404	3.25421
chr1	4404	4406	3.63705
chr1	4406	4409	3.44563
chr1	4409	4411	3.06278
chr1	4411	4415	3.25421
chr1	4415	4417	3.06278
chr1	4417	4421	2.67994
chr1	4421	4423	2.48851
chr1	4423	4424	2.29709
chr1	4424	4425	1.91424
chr1	4425	4429	1.53139
chr1	4429	4431	1.33997
chr1	4431	4432	1.53139
chr1	4432	4434	1.14854
chr1	4434	4435	1.33997
chr1	4435	4437	1.53139
chr1	4437	4438	1.72282
chr1	4438	4446	1.91424
chr1	4446	4448	1.53139
chr1	4448	4453	1.33997
chr1	4453	4454	1.53139
chr1	4454	4456	1.72282
chr1	4456	4457	1.91424
chr1	4457	4464	2.29709
chr1	4464	4468	2.48851
chr1	4468	4470	2.29709
chr1	4470	4473	2.10566
chr1	4473	4477	1.91424
chr1	4477	4481	1.72282
chr1	4481	4488	1.53139
chr1	4488	4493	1.72282
chr1	4493	4496	1.91424
chr1	4496	4497	1.53139
chr1	4497	4498	1.33997
chr1	4498	4502	1.14854
chr1	4502	4508	0.95712
chr1	4508	4510	0.765696
chr1	4510	4511	0.95712
chr1	4511	4512	0.765696
chr1	4512	4515	0.95712
chr1	4515	4519	1.14854
chr1	4519	4522	1.33997
chr1	4522	4523	1.91424
chr1	4523	4527	3.06278
chr1	4527	4529	3.25421
chr1	4529	4530	3.63705
chr1	4530	4531	3.82848
chr1	4531	4534	3.63705
chr1	4534	4536	3.82848
chr1	4536	4538	3.63705
chr1	4538	4542	3.82848
chr1	4542	4551	3.63705
chr1	4551	4554	3.44563
chr1	4554	4558	3.25421
chr1	4558	4559	3.06278
chr1	4559	4561	2.87136
chr1	4561	4562	3.06278
chr1	4562	4563	2.87136
chr1	4563	4565	2.48851
chr1	4565	4566	2.29709
chr1	4566	4567	1.72282
chr1	4567	4570	1.14854
chr1	4570	4573	0.765696
chr1	4573	4574	0.574272
chr1	4574	4582	0.765696
chr1	4582	4585	0.574272
chr1	4585	4587	0.382848
chr1	4587	4588	0.574272
chr1	4588	4597	1.14854
chr1	4597	4605	1.33997
chr1	4605	4618	1.14854
chr1	4618	4622	0.95712
chr1	4622	4625	0.765696
chr1	4625	4626	0.95712
chr1	4626	4630	0.765696
chr1	4630	4639	0.382848
chr1	4639	4642	0.191424
chr1	4642	4664	0.382848
chr1	4664	4666	0.765696
chr1	4666	4668	0.95712
chr1	4668	4669	1.14854
chr1	4669	4670	1.33997
chr1	4670	4671	1.72282
chr1	4671	4672	1.53139
chr1	4672	4679	2.29709
chr1	4679	4680	2.67994
chr1	4680	4682	2.87136
chr1	4682	4685	3.06278
chr1	4685	4686	3.44563
chr1	4686	4687	3.82848
chr1	4687	4688	4.0199
chr1	4688	4689	4.21133
chr1	4689	4691	4.40275
chr1	4691	4694	4.21133
chr1	4694	4700	4.40275
chr1	4700	4701	4.59417
chr1	4701	4708	4.7856
chr1	4708	4712	4.21133
chr1	4712	4713	4.0199
chr1	4713	4714	3.63705
chr1	4714	4716	3.25421
chr1	4716	4720	2.67994
chr1	4720	4724	2.87136
chr1	4724	4725	2.67994
chr1	4725	4726	2.48851
chr1	4726	4728	2.29709
chr1	4728	4729	2.48851
chr1	4729	4730	2.29709
chr1	4730	4732	1.91424
chr1	4732	4733	1.72282
chr1	4733	4737	1.53139
chr1	4737	4739	1.14854
chr1	4739	4744	1.33997
chr1	4744	4745	1.14854
chr1	4745	4749	1.33997
chr1	4749	4751	1.53139
chr1	4751	4753	1.91424
chr1	4753	4754	2.10566
chr1	4754	4755	2.29709
chr1	4755	4757	2.48851
chr1	4757	4762	2.67994
chr1	4762	4763	3.25421
chr1	4763	4764	3.63705
chr1	4764	4766	3.44563
chr1	4766	4767	3.06278
chr1	4767	4770	2.87136
chr1	4770	4774	3.06278
chr1	4774	4778	3.25421
chr1	4778	4779	3.44563
chr1	4779	4781	3.25421
chr1	4781	4783	3.44563
chr1	4783	4785	3.25421
chr1	4785	4788	3.06278
chr1	4788	4795	2.87136
chr1	4795	4797	2.48851
chr1	4797	4798	2.29709
chr1	4798	4799	2.48851
chr1	4799	4803	2.29709
chr1	4803	4806	2.10566
chr1	4806	4807	1.53139
chr1	4807	4808	1.14854
chr1	4808	4812	0.95712
chr1	4812	4814	1.14854
chr1	4814	4815	1.72282
chr1	4815	4816	1.91424
chr1	4816	4829	1.33997
chr1	4829	4836	1.53139
chr1	4836	4842	1.33997
chr1	4842	4843	1.14854
chr1	4843	4844	1.33997
chr1	4844	4846	1.53139
chr1	4846	4854	1.72282
chr1	4854	4858	1.53139
chr1	4858	4862	0.95712
chr1	4862	4864	1.14854
chr1	4864	4865	1.33997
chr1	4865	4868	1.91424
chr1	4868	4872	2.10566
chr1	4872	4873	2.29709
chr1	4873	4874	2.48851
chr1	4874	4877	2.67994
chr1	4877	4885	2.87136
chr1	4885	4888	2.67994
chr1	4888	4889	2.48851
chr1	4889	4890	2.29709
chr1	4890	4900	2.10566
chr1	4900	4901	1.33997
chr1	4901	4903	1.14854
chr1	4903	4904	0.95712
chr1	4904	4905	1.14854
chr1	4905	4906	0.95712
chr1	4906	4909	1.14854
chr1	4909	4912	0.95712
chr1	4912	4914	0.765696
chr1	4914	4917	0.95712
chr1	4917	4921	0.765696
chr1	4921	4931	0.574272
chr1	4931	4940	0.382848
chr1	4940	4942	0.765696
chr1	4942	4966	0.95712
chr1	4966	4973	1.14854
chr1	4973	4974	1.33997
chr1	4974	4980	1.14854
chr1	4980	4984	0.95712
chr1	4984	4989	0.574272
chr1	4989	4991	0.382848
chr1	4991	4993	0.574272
chr1	4993	5010	0.765696
chr1	5010	5014	0.574272
chr1	5014	5016	0.765696
chr1	5016	5017	0.574272
chr1	5017	5019	0.382848
chr1	5019	5021	0.574272
chr1	5021	5037	0.765696
chr1	5037	5045	0.574272
chr1	5045	5051	0.95712
chr1	5051	5057	1.33997
chr1	5057	5062	1.14854
chr1	5062	5074	0.765696
chr1	5074	5089	0.574272
chr1	5089	5095	0.382848
chr1	5095	5115	0.0
chr1	5115	5154	0.191424
chr1	5154	5159	0.382848
chr1	5159	5163	0.191424
chr1	5163	5173	0.382848
chr1	5173	5186	0.574272
chr1	5186	5206	0.382848
chr1	5206	5218	0.191424
chr1	5218	5220	0.382848
chr1	5220	5227	0.574272
chr1	5227	5254	0.95712
chr1	5254	5256	0.765696
chr1	5256	5260	0.574272
chr1	5260	5271	0.382848
chr1	5271	5274	0.0
chr1	5274	5318	0.191424
chr1	5318	5348	0.0
chr1	5348	5360	0.191424
chr1	5360	5369	0.382848
chr1	5369	5400	0.574272
chr1	5400	5403	0.382848
chr1	5403	5412	0.191424
chr1	5412	5416	0.382848
chr1	5416	5427	0.574272
chr1	5427	5434	0.382848
chr1	5434	5435	0.574272
chr1	5435	5442	0.765696
chr1	5442	5443	0.95712
chr1	5443	5454	1.33997
chr1	5454	5455	1.53139
chr1	5455	5457	1.33997
chr1	5457	5467	1.53139
chr1	5467	5470	1.72282
chr1	5470	5479	1.91424
chr1	5479	5482	1.72282
chr1	5482	5483	1.91424
chr1	5483	5484	2.10566
chr1	5484	5486	1.91424
chr1	5486	5488	1.72282
chr1	5488	5496	1.91424
chr1	5496	5498	1.72282
chr1	5498	5500	1.53139
chr1	5500	5510	1.33997
chr1	5510	5511	0.765696
chr1	5511	5517	0.574272
chr1	5517	5519	0.765696
chr1	5519	5520	0.574272
chr1	5520	5522	0.765696
chr1	5522	5523	0.95712
chr1	5523	5536	0.765696
chr1	5536	5541	0.95712
chr1	5541	5546	1.14854
chr1	5546	5550	1.33997
chr1	5550	5557	1.53139
chr1	5557	5565	1.33997
chr1	5565	5572	1.53139
chr1	5572	5575	1.14854
chr1	5575	5580	0.765696
chr1	5580	5582	0.95712
chr1	5582	5594	1.14854
chr1	5594	5595	0.95712
chr1	5595	5597	0.765696
chr1	5597	5598	1.14854
chr1	5598	5599	1.72282
chr1	5599	5600	2.10566
chr1	5600	5601	2.67994
chr1	5601	5603	2.87136
chr1	5603	5605	3.25421
chr1	5605	5607	3.44563
chr1	5607	5608	3.63705
chr1	5608	5610	3.25421
chr1	5610	5616	3.44563
chr1	5616	5617	3.63705
chr1	5617	5620	3.82848
chr1	5620	5624	4.0199
chr1	5624	5626	3.82848
chr1	5626	5627	4.0199
chr1	5627	5628	4.59417
chr1	5628	5629	4.7856
chr1	5629	5632	4.97702
chr1	5632	5638	4.7856
chr1	5638	5640	4.40275
chr1	5640	5646	3.44563
chr1	5646	5647	3.82848
chr1	5647	5649	3.44563
chr1	5649	5654	3.06278
chr1	5654	5657	2.87136
chr1	5657	5661	3.06278
chr1	5661	5664	2.87136
chr1	5664	5665	2.67994
chr1	5665	5666	2.48851
chr1	5666	5668	2.29709
chr1	5668	5669	2.48851
chr1	5669	5670	2.10566
chr1	5670	5671	1.72282
chr1	5671	5677	1.33997
chr1	5677	5684	1.14854
chr1	5684	5688	0.95712
chr1	5688	5690	0.765696
chr1	5690	5701	0.574272
chr1	5701	5712	0.382848
chr1	5712	5713	0.191424
chr1	5713	5715	0.382848
chr1	5715	5717	0.574272
chr1	5717	5718	0.765696
chr1	5718	5728	0.95712
chr1	5728	5736	0.765696
chr1	5736	5737	0.95712
chr1	5737	5741	1.14854
chr1	5741	5753	1.33997
chr1	5753	5757	1.14854
chr1	5757	5760	0.95712
chr1	5760	5762	0.765696
chr1	5762	5775	0.95712
chr1	5775	5780	0.765696
chr1	5780	5781	0.574272
chr1	5781	5782	0.765696
chr1	5782	5784	0.95712
chr1	5784	5785	1.14854
chr1	5785	5797	0.95712
chr1	5797	5803	1.14854
chr1	5803	5811	0.95712
chr1	5811	5814	1.14854
chr1	5814	5816	1.33997
chr1	5816	5818	1.14854
chr1	5818	5825	1.33997
chr1	5825	5826	1.14854
chr1	5826	5833	0.95712
chr1	5833	5838	1.14854
chr1	5838	5851	1.33997
chr1	5851	5853	1.53139
chr1	5853	5855	1.33997
chr1	5855	5856	1.14854
chr1	5856	5857	1.53139
chr1	5857	5858	1.72282
chr1	5858	5859	1.53139
chr1	5859	5872	1.91424
chr1	5872	5877	1.72282
chr1	5877	5880	1.53139
chr1	5880	5881	1.72282
chr1	5881	5882	2.10566
chr1	5882	5884	1.91424
chr1	5884	5886	1.72282
chr1	5886	5895	2.10566
chr1	5895	5900	1.91424
chr1	5900	5903	1.53139
chr1	5903	5915	1.14854
chr1	5915	5924	1.33997
chr1	5924	5925	1.14854
chr1	5925	5929	0.765696
chr1	5929	5930	0.574272
chr1	5930	5931	0.95712
chr1	5931	5934	1.33997
chr1	5934	5941	1.53139
chr1	5941	5955	1.33997
chr1	5955	5959	1.53139
chr1	5959	5962	1.33997
chr1	5962	5963	1.53139
chr1	5963	5965	1.33997
chr1	5965	5974	1.14854
chr1	5974	5977	0.574272
chr1	5977	5986	0.382848
chr1	5986	5996	0.765696
chr1	5996	6003	0.95712
chr1	6003	6004	1.14854
chr1	6004	6005	1.53139
chr1	6005	6006	1.72282
chr1	6006	6007	1.53139
chr1	6007	6019	1.91424
chr1	6019	6021	2.10566
chr1	6021	6029	2.29709
chr1	6029	6030	2.48851
chr1	6030	6039	2.10566
chr1	6039	6040	1.91424
chr1	6040	6043	1.72282
chr1	6043	6044	1.53139
chr1	6044	6046	2.10566
chr1	6046	6047	1.91424
chr1	6047	6048	1.53139
chr1	6048	6049	1.72282
chr1	6049	6051	1.53139
chr1	6051	6058	1.33997
chr1	6058	6060	1.53139
chr1	6060	6062	1.33997
chr1	6062	6073	1.53139
chr1	6073	6074	1.33997
chr1	6074	6076	1.53139
chr1	6076	6085	1.72282
chr1	6085	6086	2.29709
chr1	6086	6087	3.25421
chr1	6087	6088	3.82848
chr1	6088	6089	4.21133
chr1	6089	6091	4.40275
chr1	6091	6098	4.7856
chr1	6098	6099	4.59417
chr1	6099	6100	4.40275
chr1	6100	6101	4.59417
chr1	6101	6106	5.35987
chr1	6106	6107	5.16845
chr1	6107	6108	5.35987
chr1	6108	6116	5.16845
chr1	6116	6117	4.40275
chr1	6117	6120	4.59417
chr1	6120	6125	4.40275
chr1	6125	6126	5.16845
chr1	6126	6127	5.35987
chr1	6127	6129	5.55129
chr1	6129	6130	4.97702
chr1	6130	6131	4.59417
chr1	6131	6132	3.63705
chr1	6132	6135	3.82848
chr1	6135	6142	3.63705
chr1	6142	6144	2.87136
chr1	6144	6145	2.67994
chr1	6145	6150	1.91424
chr1	6150	6151	1.72282
chr1	6151	6162	1.33997
chr1	6162	6168	1.14854
chr1	6168	6171	0.382848
chr1	6171	6176	0.191424
chr1	6176	6177	0.382848
chr1	6177	6203	0.191424
chr1	6203	6204	0.382848
chr1	6204	6206	0.574272
chr1	6206	6209	0.765696
chr1	6209	6213	0.95712
chr1	6213	6219	1.14854
chr1	6219	6245	0.95712
chr1	6245	6246	0.765696
chr1	6246	6248	0.574272
chr1	6248	6249	0.382848
chr1	6249	6253	0.191424
chr1	6253	6273	0.0
chr1	6273	6275	0.191424
chr1	6275	6284	0.382848
chr1	6284	6285	0.574272
chr1	6285	6286	0.765696
chr1	6286	6287	0.95712
chr1	6287	6294	1.33997
chr1	6294	6295	1.53139
chr1	6295	6304	1.91424
chr1	6304	6305	2.10566
chr1	6305	6307	2.87136
chr1	6307	6310	3.25421
chr1	6310	6311	3.44563
chr1	6311	6313	3.25421
chr1	6313	6314	3.82848
chr1	6314	6316	4.0199
chr1	6316	6318	4.21133
chr1	6318	6319	4.40275
chr1	6319	6322	4.59417
chr1	6322	6323	4.7856
chr1	6323	6325	5.35987
chr1	6325	6328	5.55129
chr1	6328	6329	5.35987
chr1	6329	6330	5.16845
chr1	6330	6337	4.97702
chr1	6337	6338	5.16845
chr1	6338	6339	4.97702
chr1	6339	6341	5.16845
chr1	6341	6342	5.35987
chr1	6342	6343	5.55129
chr1	6343	6345	5.74272
chr1	6345	6349	5.93414
chr1	6349	6351	5.16845
chr1	6351	6354	4.97702
chr1	6354	6356	4.7856
chr1	6356	6357	4.59417
chr1	6357	6359	3.82848
chr1	6359	6360	4.0199
chr1	6360	6361	3.82848
chr1	6361	6362	3.63705
chr1	6362	6363	3.82848
chr1	6363	6365	3.63705
chr1	6365	6366	3.44563
chr1	6366	6367	3.25421
chr1	6367	6368	2.87136
chr1	6368	6370	3.06278
chr1	6370	6371	3.63705
chr1	6371	6372	3.82848
chr1	6372	6374	4.0199
chr1	6374	6375	3.82848
chr1	6375	6377	4.0199
chr1	6377	6378	3.82848
chr1	6378	6380	4.0199
chr1	6380	6381	4.21133
chr1	6381	6382	3.82848
chr1	6382	6383	3.63705
chr1	6383	6384	3.44563
chr1	6384	6387	4.59417
chr1	6387	6391	4.40275
chr1	6391	6395	4.21133
chr1	6395	6398	4.59417
chr1	6398	6399	4.21133
chr1	6399	6400	3.82848
chr1	6400	6402	3.44563
chr1	6402	6405	3.25421
chr1	6405	6406	3.06278
chr1	6406	6407	3.25421
chr1	6407	6409	3.63705
chr1	6409	6410	3.82848
chr1	6410	6412	3.44563
chr1	6412	6413	3.25421
chr1	6413	6418	3.44563
chr1	6418	6422	3.25421
chr1	6422	6428	3.06278
chr1	6428	6433	1.72282
chr1	6433	6434	1.53139
chr1	6434	6436	1.72282
chr1	6436	6438	1.53139
chr1	6438	6442	1.14854
chr1	6442	6450	1.33997
chr1	6450	6451	1.14854
chr1	6451	6457	0.765696
chr1	6457	6458	0.574272
chr1	6458	6471	0.382848
chr1	6471	6478	0.574272
chr1	6478	6486	0.382848
chr1	6486	6499	0.191424
chr1	6499	6501	0.382848
chr1	6501	6515	0.765696
chr1	6515	6529	0.574272
chr1	6529	6542	1.14854
chr1	6542	6545	0.95712
chr1	6545	6555	0.574272
chr1	6555	6564	0.765696
chr1	6564	6565	0.95712
chr1	6565	6566	1.14854
chr1	6566	6568	1.53139
chr1	6568	6571	1.72282
chr1	6571	6573	2.10566
chr1	6573	6575	1.72282
chr1	6575	6576	1.91424
chr1	6576	6584	2.10566
chr1	6584	6591	2.29709
chr1	6591	6592	2.67994
chr1	6592	6593	2.87136
chr1	6593	6594	2.67994
chr1	6594	6596	2.87136
chr1	6596	6597	3.06278
chr1	6597	6607	3.44563
chr1	6607	6609	3.63705
chr1	6609	6610	3.25421
chr1	6610	6612	2.87136
chr1	6612	6613	2.67994
chr1	6613	6616	2.48851
chr1	6616	6619	2.29709
chr1	6619	6620	2.10566
chr1	6620	6635	1.91424
chr1	6635	6638	1.72282
chr1	6638	6640	1.53139
chr1	6640	6641	1.33997
chr1	6641	6642	0.95712
chr1	6642	6645	1.14854
chr1	6645	6652	0.95712
chr1	6652	6654	0.765696
chr1	6654	6656	0.95712
chr1	6656	6658	1.33997
chr1	6658	6672	1.14854
chr1	6672	6675	1.33997
chr1	6675	6676	1.72282
chr1	6676	6677	1.91424
chr1	6677	6678	2.10566
chr1	6678	6688	1.91424
chr1	6688	6698	1.72282
chr1	6698	6700	1.53139
chr1	6700	6703	1.33997
chr1	6703	6714	1.14854
chr1	6714	6715	0.95712
chr1	6715	6716	0.765696
chr1	6716	6719	1.53139
chr1	6719	6720	1.33997
chr1	6720	6721	1.14854
chr1	6721	6726	0.95712
chr1	6726	6729	1.14854
chr1	6729	6732	1.33997
chr1	6732	6735	1.53139
chr1	6735	6736	1.14854
chr1	6736	6758	0.765696
chr1	6758	6759	0.574272
chr1	6759	6762	0.765696
chr1	6762	6769	0.95712
chr1	6769	6770	1.14854
chr1	6770	6773	0.95712
chr1	6773	6774	0.765696
chr1	6774	6776	0.95712
chr1	6776	6789	1.14854
chr1	6789	6797	1.33997
chr1	6797	6803	1.14854
chr1	6803	6805	0.95712
chr1	6805	6813	0.765696
chr1	6813	6815	0.574272
chr1	6815	6818	0.382848
chr1	6818	6819	0.574272
chr1	6819	6820	0.765696
chr1	6820	6834	0.574272
chr1	6834	6858	0.382848
chr1	6858	6863	0.191424
chr1	6863	6883	0.0
chr1	6883	6886	0.382848
chr1	6886	6889	0.574272
chr1	6889	6893	0.765696
chr1	6893	6894	0.95712
chr1	6894	6896	1.14854
chr1	6896	6900	1.33997
chr1	6900	6902	1.53139
chr1	6902	6904	1.91424
chr1	6904	6927	2.29709
chr1	6927	6933	1.72282
chr1	6933	6938	1.53139
chr1	6938	6939	1.33997
chr1	6939	6944	1.14854
chr1	6944	6945	0.95712
chr1	6945	6948	0.574272
chr1	6948	6952	0.382848
chr1	6952	6953	0.574272
chr1	6953	6957	0.95712
chr1	6957	6959	1.14854
chr1	6959	6961	1.53139
chr1	6961	6967	1.72282
chr1	6967	6971	2.87136
chr1	6971	6975	3.06278
chr1	6975	6977	3.25421
chr1	6977	6980	3.44563
chr1	6980	6989	3.25421
chr1	6989	6990	3.06278
chr1	6990	6992	3.25421
chr1	6992	6993	3.06278
chr1	6993	6996	3.25421
chr1	6996	6997	3.06278
chr1	6997	6999	2.67994
chr1	6999	7000	2.48851
chr1	7000	7001	2.29709
chr1	7001	7005	2.10566
chr1	7005	7011	1.72282
chr1	7011	7012	0.95712
chr1	7012	7013	0.765696
chr1	7013	7015	0.574272
chr1	7015	7034	0.765696
chr1	7034	7036	0.574272
chr1	7036	7037	0.765696
chr1	7037	7052	0.574272
chr1	7052	7053	0.765696
chr1	7053	7060	0.95712
chr1	7060	7061	1.14854
chr1	7061	7062	0.95712
chr1	7062	7079	1.14854
chr1	7079	7093	0.95712
chr1	7093	7095	0.765696
chr1	7095	7096	0.574272
chr1	7096	7097	0.382848
chr1	7097	7099	0.574272
chr1	7099	7103	0.765696
chr1	7103	7104	0.574272
chr1	7104	7120	0.382848
chr1	7120	7125	0.574272
chr1	7125	7129	0.765696
chr1	7129	7143	0.95712
chr1	7143	7157	0.765696
chr1	7157	7158	0.574272
chr1	7158	7159	0.765696
chr1	7159	7160	1.14854
chr1	7160	7164	1.33997
chr1	7164	7172	1.14854
chr1	7172	7174	0.765696
chr1	7174	7176	0.95712
chr1	7176	7186	1.14854
chr1	7186	7187	1.33997
chr1	7187	7188	1.53139
chr1	7188	7190	1.91424
chr1	7190	7191	2.48851
chr1	7191	7193	2.67994
chr1	7193	7198	2.87136
chr1	7198	7200	3.25421
chr1	7200	7203	3.44563
chr1	7203	7209	3.25421
chr1	7209	7214	3.06278
chr1	7214	7220	3.25421
chr1	7220	7222	3.06278
chr1	7222	7227	2.87136
chr1	7227	7228	2.67994
chr1	7228	7229	2.87136
chr1	7229	7230	3.25421
chr1	7230	7232	3.06278
chr1	7232	7234	2.67994
chr1	7234	7237	2.10566
chr1	7237	7241	1.91424
chr1	7241	7242	1.53139
chr1	7242	7244	1.72282
chr1	7244	7245	1.53139
chr1	7245	7246	1.14854
chr1	7246	7253	1.53139
chr1	7253	7254	1.91424
chr1	7254	7258	2.10566
chr1	7258	7259	1.91424
chr1	7259	7260	2.29709
chr1	7260	7261	2.48851
chr1	7261	7266	2.29709
chr1	7266	7268	2.48851
chr1	7268	7269	3.06278
chr1	7269	7270	3.25421
chr1	7270	7272	3.44563
chr1	7272	7273	3.25421
chr1	7273	7277	2.87136
chr1	7277	7279	2.67994
chr1	7279	7283	2.48851
chr1	7283	7289	2.29709
chr1	7289	7290	2.10566
chr1	7290	7291	1.91424
chr1	7291	7292	2.10566
chr1	7292	7297	1.91424
chr1	7297	7298	1.72282
chr1	7298	7299	1.53139
chr1	7299	7302	1.72282
chr1	7302	7310	1.53139
chr1	7310	7312	1.72282
chr1	7312	7313	1.14854
chr1	7313	7314	0.95712
chr1	7314	7315	0.765696
chr1	7315	7320	0.95712
chr1	7320	7324	1.14854
chr1	7324	7329	1.33997
chr1	7329	7335	1.53139
chr1	7335	7336	1.33997
chr1	7336	7341	1.72282
chr1	7341	7343	1.53139
chr1	7343	7344	1.33997
chr1	7344	7350	1.53139
chr1	7350	7354	1.33997
chr1	7354	7364	1.14854
chr1	7364	7367	0.95712
chr1	7367	7373	0.765696
chr1	7373	7379	0.574272
chr1	7379	7380	0.382848
chr1	7380	7381	0.574272
chr1	7381	7383	0.765696
chr1	7383	7384	0.95712
chr1	7384	7398	0.765696
chr1	7398	7399	0.95712
chr1	7399	7410	1.14854
chr1	7410	7417	1.33997
chr1	7417	7423	1.14854
chr1	7423	7424	0.95712
chr1	7424	7427	0.765696
chr1	7427	7442	0.574272
chr1	7442	7443	0.382848
chr1	7443	7446	0.191424
chr1	7446	7448	0.382848
chr1	7448	7449	0.574272
chr1	7449	7453	0.765696
chr1	7453	7460	0.574272
chr1	7460	7474	0.765696
chr1	7474	7476	0.95712
chr1	7476	7477	1.14854
chr1	7477	7478	1.91424
chr1	7478	7479	2.29709
chr1	7479	7480	2.67994
chr1	7480	7481	3.25421
chr1	7481	7482	3.82848
chr1	7482	7483	4.7856
chr1	7483	7485	4.97702
chr1	7485	7490	4.7856
chr1	7490	7492	4.59417
chr1	7492	7493	4.40275
chr1	7493	7495	4.59417
chr1	7495	7496	4.97702
chr1	7496	7515	5.16845
chr1	7515	7518	4.97702
chr1	7518	7519	4.7856
chr1	7519	7520	4.59417
chr1	7520	7521	4.40275
chr1	7521	7522	3.44563
chr1	7522	7523	3.06278
chr1	7523	7524	2.67994
chr1	7524	7525	2.10566
chr1	7525	7526	2.48851
chr1	7526	7527	1.91424
chr1	7527	7532	1.72282
chr1	7532	7533	1.53139
chr1	7533	7536	1.33997
chr1	7536	7538	1.53139
chr1	7538	7540	1.14854
chr1	7540	7541	0.95712
chr1	7541	7543	1.53139
chr1	7543	7544	1.72282
chr1	7544	7546	2.10566
chr1	7546	7549	2.29709
chr1	7549	7551	2.48851
chr1	7551	7566	3.25421
chr1	7566	7567	3.06278
chr1	7567	7568	3.25421
chr1	7568	7569	2.87136
chr1	7569	7572	2.67994
chr1	7572	7580	2.87136
chr1	7580	7584	2.67994
chr1	7584	7585	2.48851
chr1	7585	7586	1.91424
chr1	7586	7587	2.10566
chr1	7587	7589	1.72282
chr1	7589	7590	1.53139
chr1	7590	7591	1.33997
chr1	7591	7592	0.95712
chr1	7592	7595	1.14854
chr1	7595	7604	0.765696
chr1	7604	7617	0.574272
chr1	7617	7630	0.765696
chr1	7630	7639	0.574272
chr1	7639	7640	0.765696
chr1	7640	7641	0.95712
chr1	7641	7650	1.14854
chr1	7650	7654	0.95712
chr1	7654	7665	0.765696
chr1	7665	7669	0.95712
chr1	7669	7671	0.765696
chr1	7671	7673	0.95712
chr1	7673	7678	1.14854
chr1	7678	7679	1.33997
chr1	7679	7681	1.14854
chr1	7681	7684	1.33997
chr1	7684	7685	1.14854
chr1	7685	7687	0.95712
chr1	7687	7699	1.14854
chr1	7699	7700	1.53139
chr1	7700	7709	2.10566
chr1	7709	7710	1.91424
chr1	7710	7713	2.10566
chr1	7713	7715	2.29709
chr1	7715	7717	2.10566
chr1	7717	7719	1.91424
chr1	7719	7721	2.29709
chr1	7721	7724	2.10566
chr1	7724	7727	1.91424
chr1	7727	7730	2.10566
chr1	7730	7735	1.91424
chr1	7735	7738	2.10566
chr1	7738	7742	1.53139
chr1	7742	7743	1.72282
chr1	7743	7751	1.14854
chr1	7751	7756	1.33997
chr1	7756	7757	1.14854
chr1	7757	7758	1.33997
chr1	7758	7763	1.72282
chr1	7763	7767	1.33997
chr1	7767	7768	1.53139
chr1	7768	7769	1.72282
chr1	7769	7771	1.91424
chr1	7771	7778	1.72282
chr1	7778	7784	1.53139
chr1	7784	7787	1.72282
chr1	7787	7788	1.91424
chr1	7788	7790	1.72282
chr1	7790	7795	1.91424
chr1	7795	7801	1.72282
chr1	7801	7802	1.53139
chr1	7802	7806	1.33997
chr1	7806	7810	1.53139
chr1	7810	7811	1.72282
chr1	7811	7813	1.53139
chr1	7813	7815	1.33997
chr1	7815	7819	1.53139
chr1	7819	7820	1.33997
chr1	7820	7822	1.14854
chr1	7822	7827	1.33997
chr1	7827	7828	1.53139
chr1	7828	7829	1.33997
chr1	7829	7832	1.53139
chr1	7832	7835	1.33997
chr1	7835	7840	1.91424
chr1	7840	7848	1.72282
chr1	7848	7850	1.91424
chr1	7850	7852	2.10566
chr1	7852	7854	2.29709
chr1	7854	7856	2.10566
chr1	7856	7859	2.29709
chr1	7859	7863	2.48851
chr1	7863	7864	2.67994
chr1	7864	7869	2.29709
chr1	7869	7872	2.48851
chr1	7872	7873	2.87136
chr1	7873	7877	2.67994
chr1	7877	7878	2.87136
chr1	7878	7892	2.29709
chr1	7892	7894	2.10566
chr1	7894	7896	1.91424
chr1	7896	7900	1.53139
chr1	7900	7901	1.14854
chr1	7901	7902	1.33997
chr1	7902	7907	1.14854
chr1	7907	7910	0.95712
chr1	7910	7913	0.765696
chr1	7913	7915	0.574272
chr1	7915	7921	0.382848
chr1	7921	7936	0.191424
chr1	7936	7941	0.382848
chr1	7941	7945	0.574272
chr1	7945	7952	0.382848
chr1	7952	7974	0.574272
chr1	7974	7980	0.765696
chr1	7980	7985	0.574272
chr1	7985	7991	0.382848
chr1	7991	8015	0.191424
chr1	8015	8018	0.382848
chr1	8018	8027	0.191424
[truncated: 2,526 more rows]
