# Supplementary material for: Structural modularity of the XIST ribonucleoprotein complex
Source: Nat Commun. 2020 Dec 2;11:6163. doi: 10.1038/s41467-020-20040-3 (PMC7710737; doi:10.1038/s41467-020-20040-3)
Supplement: Supplementary file 6 — Source Data [file 41467_2020_20040_MOESM6_ESM.zip › sourcedata/fig2efgi/K562_HNRNPU_0_neg_XIST_1_hsXIST.bedgraph]

chr1	0	43	0.0
chr1	43	45	0.230097
chr1	45	47	0.460194
chr1	47	48	0.690292
chr1	48	49	1.15049
chr1	49	52	1.38058
chr1	52	53	1.61068
chr1	53	54	2.07087
chr1	54	68	2.30097
chr1	68	81	2.53107
chr1	81	84	2.76117
chr1	84	86	2.99126
chr1	86	89	2.76117
chr1	89	91	2.53107
chr1	91	92	1.84078
chr1	92	93	1.38058
chr1	93	95	1.15049
chr1	95	96	0.920389
chr1	96	97	0.690292
chr1	97	102	0.460194
chr1	102	115	0.230097
chr1	115	116	0.460194
chr1	116	118	0.690292
chr1	118	121	0.920389
chr1	121	128	1.15049
chr1	128	135	0.920389
chr1	135	136	1.15049
chr1	136	144	1.38058
chr1	144	154	1.15049
chr1	154	158	0.920389
chr1	158	159	0.460194
chr1	159	165	0.690292
chr1	165	174	0.460194
chr1	174	193	0.230097
chr1	193	194	0.460194
chr1	194	200	0.690292
chr1	200	202	0.920389
chr1	202	203	0.690292
chr1	203	212	0.920389
chr1	212	215	1.15049
chr1	215	230	1.61068
chr1	230	238	1.38058
chr1	238	244	1.15049
chr1	244	247	0.920389
chr1	247	255	0.690292
chr1	255	256	0.460194
chr1	256	259	0.230097
chr1	259	295	0.0
chr1	295	302	0.230097
chr1	302	303	0.460194
chr1	303	310	0.690292
chr1	310	314	0.920389
chr1	314	330	1.15049
chr1	330	339	1.38058
chr1	339	340	0.920389
chr1	340	341	0.690292
chr1	341	343	0.460194
chr1	343	358	0.920389
chr1	358	361	0.690292
chr1	361	363	0.460194
chr1	363	364	0.690292
chr1	364	367	0.920389
chr1	367	368	1.38058
chr1	368	369	2.30097
chr1	369	370	2.76117
chr1	370	371	3.22136
chr1	371	372	3.45146
chr1	372	374	3.68156
chr1	374	384	3.91165
chr1	384	389	3.45146
chr1	389	391	3.68156
chr1	391	398	3.45146
chr1	398	399	3.22136
chr1	399	401	2.76117
chr1	401	402	2.53107
chr1	402	406	2.30097
chr1	406	407	2.53107
chr1	407	408	2.99126
chr1	408	409	2.76117
chr1	409	411	2.99126
chr1	411	412	3.91165
chr1	412	413	3.68156
chr1	413	414	4.37185
chr1	414	415	4.14175
chr1	415	416	3.68156
chr1	416	432	3.45146
chr1	432	433	3.22136
chr1	433	435	2.99126
chr1	435	440	3.22136
chr1	440	441	2.53107
chr1	441	442	2.07087
chr1	442	443	1.61068
chr1	443	446	1.38058
chr1	446	447	1.15049
chr1	447	450	0.920389
chr1	450	451	0.690292
chr1	451	453	1.38058
chr1	453	454	1.84078
chr1	454	456	2.30097
chr1	456	459	2.99126
chr1	459	466	3.22136
chr1	466	476	3.45146
chr1	476	477	3.22136
chr1	477	479	2.99126
chr1	479	485	3.22136
chr1	485	488	2.99126
chr1	488	490	2.76117
chr1	490	495	2.53107
chr1	495	496	2.07087
chr1	496	497	2.99126
chr1	497	498	3.22136
chr1	498	499	3.68156
chr1	499	501	3.91165
chr1	501	502	4.37185
chr1	502	507	4.60194
chr1	507	509	4.37185
chr1	509	516	4.60194
chr1	516	520	4.37185
chr1	520	521	4.60194
chr1	521	522	5.06214
chr1	522	524	5.75243
chr1	524	526	5.98253
chr1	526	527	6.21263
chr1	527	531	5.98253
chr1	531	536	5.75243
chr1	536	537	5.52233
chr1	537	539	5.98253
chr1	539	540	5.75243
chr1	540	541	5.29224
chr1	541	542	5.06214
chr1	542	543	4.60194
chr1	543	544	4.83204
chr1	544	545	4.14175
chr1	545	551	3.68156
chr1	551	553	3.91165
chr1	553	556	3.68156
chr1	556	557	3.45146
chr1	557	565	3.22136
chr1	565	566	2.76117
chr1	566	568	2.53107
chr1	568	581	2.30097
chr1	581	584	1.84078
chr1	584	587	1.38058
chr1	587	589	1.15049
chr1	589	592	0.920389
chr1	592	595	0.690292
chr1	595	600	0.460194
chr1	600	603	0.230097
chr1	603	605	0.460194
chr1	605	624	1.38058
chr1	624	629	1.15049
chr1	629	633	0.920389
chr1	633	647	0.460194
chr1	647	651	0.230097
chr1	651	652	0.460194
chr1	652	653	1.38058
chr1	653	655	1.84078
chr1	655	656	2.30097
chr1	656	657	3.22136
chr1	657	658	3.45146
chr1	658	661	3.68156
chr1	661	677	3.91165
chr1	677	679	3.68156
chr1	679	683	3.45146
chr1	683	684	3.22136
chr1	684	685	2.99126
chr1	685	686	2.76117
chr1	686	687	2.53107
chr1	687	688	2.07087
chr1	688	689	1.84078
chr1	689	694	1.61068
chr1	694	695	1.84078
chr1	695	696	2.53107
chr1	696	697	2.07087
chr1	697	698	2.30097
chr1	698	700	2.07087
chr1	700	702	1.84078
chr1	702	708	2.07087
chr1	708	709	2.30097
chr1	709	717	2.53107
chr1	717	720	2.76117
chr1	720	721	2.99126
chr1	721	728	2.76117
chr1	728	733	2.99126
chr1	733	739	2.53107
chr1	739	740	1.84078
chr1	740	741	3.22136
chr1	741	742	3.91165
chr1	742	744	3.68156
chr1	744	745	3.22136
chr1	745	747	3.45146
chr1	747	750	3.68156
chr1	750	760	3.45146
chr1	760	761	3.22136
chr1	761	769	2.99126
chr1	769	771	2.76117
chr1	771	772	2.30097
chr1	772	774	2.07087
chr1	774	776	1.61068
chr1	776	784	1.84078
chr1	784	785	1.15049
chr1	785	786	0.690292
chr1	786	796	0.460194
chr1	796	797	0.690292
chr1	797	811	0.920389
chr1	811	820	0.690292
chr1	820	825	0.460194
chr1	825	826	0.690292
chr1	826	833	0.920389
chr1	833	834	1.38058
chr1	834	836	1.61068
chr1	836	837	1.38058
chr1	837	839	1.61068
chr1	839	841	1.84078
chr1	841	843	2.07087
chr1	843	844	2.30097
chr1	844	851	2.76117
chr1	851	854	2.53107
chr1	854	868	2.76117
chr1	868	869	2.53107
chr1	869	877	2.07087
chr1	877	878	1.61068
chr1	878	881	1.38058
chr1	881	885	1.15049
chr1	885	887	0.920389
chr1	887	890	0.460194
chr1	890	893	0.920389
chr1	893	894	1.15049
chr1	894	896	1.38058
chr1	896	904	1.61068
chr1	904	912	1.84078
chr1	912	913	2.07087
chr1	913	914	2.53107
chr1	914	915	2.99126
chr1	915	919	3.22136
chr1	919	920	2.99126
chr1	920	923	3.45146
chr1	923	931	3.22136
chr1	931	933	2.99126
chr1	933	938	2.76117
chr1	938	940	3.22136
chr1	940	941	3.45146
chr1	941	948	3.22136
chr1	948	950	2.99126
chr1	950	952	3.22136
chr1	952	953	3.45146
chr1	953	954	3.68156
chr1	954	955	2.99126
chr1	955	957	2.76117
chr1	957	959	2.99126
chr1	959	963	2.76117
chr1	963	971	2.30097
chr1	971	975	2.53107
chr1	975	977	2.76117
chr1	977	981	2.99126
chr1	981	982	1.84078
chr1	982	983	2.30097
chr1	983	985	2.53107
chr1	985	986	2.99126
chr1	986	987	3.68156
chr1	987	989	3.91165
chr1	989	990	3.68156
chr1	990	991	4.37185
chr1	991	992	4.83204
chr1	992	993	4.60194
chr1	993	994	5.29224
chr1	994	996	5.52233
chr1	996	998	5.75243
chr1	998	1001	5.98253
chr1	1001	1002	6.21263
chr1	1002	1003	6.44272
chr1	1003	1006	7.13301
chr1	1006	1007	7.82331
chr1	1007	1008	8.0534
chr1	1008	1009	8.2835
chr1	1009	1012	9.20389
chr1	1012	1013	9.43399
chr1	1013	1014	8.97379
chr1	1014	1018	8.74369
chr1	1018	1021	8.5136
chr1	1021	1023	8.2835
chr1	1023	1024	8.0534
chr1	1024	1025	7.82331
chr1	1025	1027	5.98253
chr1	1027	1032	5.52233
chr1	1032	1034	5.29224
chr1	1034	1035	4.83204
chr1	1035	1036	4.37185
chr1	1036	1037	4.14175
chr1	1037	1038	3.68156
chr1	1038	1045	3.22136
chr1	1045	1046	2.99126
chr1	1046	1047	2.53107
chr1	1047	1048	1.84078
chr1	1048	1049	1.61068
chr1	1049	1050	1.38058
chr1	1050	1051	0.920389
chr1	1051	1053	0.460194
chr1	1053	1072	0.230097
chr1	1072	1076	0.690292
chr1	1076	1079	0.920389
chr1	1079	1092	1.15049
chr1	1092	1093	0.920389
chr1	1093	1097	1.15049
chr1	1097	1100	1.38058
chr1	1100	1101	1.84078
chr1	1101	1102	3.68156
chr1	1102	1104	4.83204
chr1	1104	1106	5.06214
chr1	1106	1107	5.75243
chr1	1107	1108	5.98253
chr1	1108	1110	6.44272
chr1	1110	1116	6.21263
chr1	1116	1122	5.75243
chr1	1122	1129	5.52233
chr1	1129	1130	5.29224
chr1	1130	1133	5.52233
chr1	1133	1134	5.06214
chr1	1134	1141	4.83204
chr1	1141	1143	4.37185
chr1	1143	1144	4.14175
chr1	1144	1149	1.61068
chr1	1149	1153	1.15049
chr1	1153	1159	1.38058
chr1	1159	1162	1.61068
chr1	1162	1165	2.07087
chr1	1165	1167	2.30097
chr1	1167	1170	2.53107
chr1	1170	1171	2.76117
chr1	1171	1172	3.22136
chr1	1172	1173	2.99126
chr1	1173	1176	3.22136
chr1	1176	1177	3.45146
chr1	1177	1184	3.68156
chr1	1184	1191	3.45146
chr1	1191	1192	3.22136
chr1	1192	1196	2.76117
chr1	1196	1199	2.53107
chr1	1199	1201	2.30097
chr1	1201	1203	1.61068
chr1	1203	1210	1.38058
chr1	1210	1212	1.84078
chr1	1212	1215	1.61068
chr1	1215	1218	1.38058
chr1	1218	1219	1.84078
chr1	1219	1220	2.07087
chr1	1220	1221	1.84078
chr1	1221	1222	1.61068
chr1	1222	1223	1.84078
chr1	1223	1226	2.07087
chr1	1226	1236	2.30097
chr1	1236	1251	2.07087
chr1	1251	1253	1.84078
chr1	1253	1254	2.07087
chr1	1254	1262	1.84078
chr1	1262	1264	1.15049
chr1	1264	1266	0.690292
chr1	1266	1283	0.460194
chr1	1283	1284	0.690292
chr1	1284	1285	1.15049
chr1	1285	1286	1.84078
chr1	1286	1287	2.30097
chr1	1287	1289	2.76117
chr1	1289	1293	2.99126
chr1	1293	1295	2.76117
chr1	1295	1310	2.53107
chr1	1310	1312	2.76117
chr1	1312	1323	2.99126
chr1	1323	1325	2.53107
chr1	1325	1327	2.30097
chr1	1327	1329	2.53107
chr1	1329	1332	1.38058
chr1	1332	1334	1.15049
chr1	1334	1338	1.38058
chr1	1338	1340	1.61068
chr1	1340	1341	1.84078
chr1	1341	1343	2.53107
chr1	1343	1345	3.45146
chr1	1345	1346	3.68156
chr1	1346	1347	3.91165
chr1	1347	1348	4.37185
chr1	1348	1349	4.60194
chr1	1349	1353	5.06214
chr1	1353	1354	5.29224
chr1	1354	1356	5.52233
chr1	1356	1357	5.06214
chr1	1357	1359	5.29224
chr1	1359	1361	5.52233
chr1	1361	1365	5.75243
chr1	1365	1367	5.98253
chr1	1367	1371	6.21263
chr1	1371	1373	5.98253
chr1	1373	1375	6.21263
chr1	1375	1377	5.98253
chr1	1377	1379	5.06214
chr1	1379	1380	5.29224
chr1	1380	1381	5.06214
chr1	1381	1382	4.83204
chr1	1382	1384	4.37185
chr1	1384	1385	3.91165
chr1	1385	1386	3.68156
chr1	1386	1387	3.45146
chr1	1387	1388	2.99126
chr1	1388	1390	2.76117
chr1	1390	1391	2.99126
chr1	1391	1392	2.76117
chr1	1392	1393	2.53107
chr1	1393	1395	2.07087
chr1	1395	1396	1.84078
chr1	1396	1400	0.920389
chr1	1400	1401	0.690292
chr1	1401	1402	0.460194
chr1	1402	1404	0.690292
chr1	1404	1419	1.15049
chr1	1419	1424	0.690292
chr1	1424	1432	0.920389
chr1	1432	1443	1.15049
chr1	1443	1444	1.38058
chr1	1444	1446	1.61068
chr1	1446	1450	2.07087
chr1	1450	1466	2.76117
chr1	1466	1467	2.53107
chr1	1467	1485	2.07087
chr1	1485	1486	1.84078
chr1	1486	1487	1.61068
chr1	1487	1488	1.15049
chr1	1488	1489	0.920389
chr1	1489	1490	1.15049
chr1	1490	1492	0.690292
chr1	1492	1493	0.920389
chr1	1493	1499	0.460194
chr1	1499	1503	0.690292
chr1	1503	1507	0.920389
chr1	1507	1509	1.15049
chr1	1509	1511	1.38058
chr1	1511	1512	1.61068
chr1	1512	1514	1.84078
chr1	1514	1516	2.30097
chr1	1516	1519	2.53107
chr1	1519	1532	2.76117
chr1	1532	1535	2.30097
chr1	1535	1537	2.07087
chr1	1537	1544	1.84078
chr1	1544	1545	2.07087
chr1	1545	1551	2.30097
chr1	1551	1554	1.84078
chr1	1554	1555	2.07087
chr1	1555	1556	1.84078
chr1	1556	1557	1.61068
chr1	1557	1558	2.07087
chr1	1558	1562	1.61068
chr1	1562	1563	1.84078
chr1	1563	1564	1.61068
chr1	1564	1567	1.84078
chr1	1567	1568	2.07087
chr1	1568	1571	1.84078
chr1	1571	1574	2.30097
chr1	1574	1577	2.53107
chr1	1577	1578	2.76117
chr1	1578	1579	2.99126
chr1	1579	1583	3.22136
chr1	1583	1586	3.68156
chr1	1586	1589	3.91165
chr1	1589	1590	4.14175
chr1	1590	1593	4.37185
chr1	1593	1597	4.60194
chr1	1597	1601	4.37185
chr1	1601	1603	3.91165
chr1	1603	1604	3.45146
chr1	1604	1609	3.22136
chr1	1609	1611	3.45146
chr1	1611	1615	2.99126
chr1	1615	1620	2.30097
chr1	1620	1621	2.07087
chr1	1621	1622	1.84078
chr1	1622	1623	1.61068
chr1	1623	1627	1.38058
chr1	1627	1628	1.15049
chr1	1628	1629	0.690292
chr1	1629	1634	0.920389
chr1	1634	1638	1.15049
chr1	1638	1640	1.61068
chr1	1640	1642	1.84078
chr1	1642	1646	2.07087
chr1	1646	1647	2.30097
chr1	1647	1652	2.53107
chr1	1652	1657	2.76117
chr1	1657	1667	2.99126
chr1	1667	1670	3.22136
chr1	1670	1672	3.45146
chr1	1672	1675	3.22136
chr1	1675	1676	3.45146
chr1	1676	1677	3.22136
chr1	1677	1678	2.99126
chr1	1678	1682	2.76117
chr1	1682	1683	2.53107
chr1	1683	1684	2.30097
chr1	1684	1687	2.07087
chr1	1687	1691	2.30097
chr1	1691	1693	2.07087
chr1	1693	1694	2.30097
chr1	1694	1695	2.53107
chr1	1695	1698	2.30097
chr1	1698	1700	2.53107
chr1	1700	1701	2.76117
chr1	1701	1703	2.53107
chr1	1703	1704	2.76117
chr1	1704	1705	2.99126
chr1	1705	1708	2.76117
chr1	1708	1710	2.53107
chr1	1710	1714	2.30097
chr1	1714	1716	2.07087
chr1	1716	1721	2.30097
chr1	1721	1724	2.07087
chr1	1724	1726	2.30097
chr1	1726	1731	2.07087
chr1	1731	1737	2.30097
chr1	1737	1741	1.84078
chr1	1741	1744	1.61068
chr1	1744	1746	1.38058
chr1	1746	1748	1.15049
chr1	1748	1751	0.920389
chr1	1751	1752	1.15049
chr1	1752	1755	1.38058
chr1	1755	1757	1.61068
chr1	1757	1759	1.84078
chr1	1759	1766	1.61068
chr1	1766	1774	1.15049
chr1	1774	1785	1.38058
chr1	1785	1788	1.61068
chr1	1788	1789	1.84078
chr1	1789	1792	2.07087
chr1	1792	1796	2.53107
chr1	1796	1800	2.30097
chr1	1800	1806	2.07087
chr1	1806	1817	1.61068
chr1	1817	1825	1.15049
chr1	1825	1827	0.920389
chr1	1827	1828	0.690292
chr1	1828	1829	0.460194
chr1	1829	1833	0.690292
chr1	1833	1838	0.460194
chr1	1838	1841	0.230097
chr1	1841	1842	0.460194
chr1	1842	1845	0.920389
chr1	1845	1849	1.15049
chr1	1849	1857	1.38058
chr1	1857	1861	1.61068
chr1	1861	1863	1.84078
chr1	1863	1865	1.61068
chr1	1865	1866	1.84078
chr1	1866	1868	2.07087
chr1	1868	1869	2.53107
chr1	1869	1870	2.76117
chr1	1870	1871	3.45146
chr1	1871	1872	3.91165
chr1	1872	1874	4.60194
chr1	1874	1875	5.06214
chr1	1875	1877	5.29224
chr1	1877	1881	5.52233
chr1	1881	1882	5.75243
chr1	1882	1885	5.98253
chr1	1885	1894	5.52233
chr1	1894	1895	4.83204
chr1	1895	1898	4.60194
chr1	1898	1900	4.83204
chr1	1900	1907	4.60194
chr1	1907	1908	4.37185
chr1	1908	1910	4.83204
chr1	1910	1913	4.60194
chr1	1913	1914	4.14175
chr1	1914	1916	3.22136
chr1	1916	1918	3.45146
chr1	1918	1919	2.99126
chr1	1919	1925	2.76117
chr1	1925	1927	2.30097
chr1	1927	1936	2.53107
chr1	1936	1941	2.07087
chr1	1941	1942	1.61068
chr1	1942	1943	1.38058
chr1	1943	1948	1.15049
chr1	1948	1949	0.690292
chr1	1949	1950	0.920389
chr1	1950	1970	1.15049
chr1	1970	1976	0.920389
chr1	1976	1977	0.690292
chr1	1977	1987	0.460194
chr1	1987	1993	0.230097
chr1	1993	1994	0.460194
chr1	1994	2023	0.230097
chr1	2023	2047	0.0
chr1	2047	2053	0.460194
chr1	2053	2062	0.690292
chr1	2062	2064	0.920389
chr1	2064	2068	1.15049
chr1	2068	2070	1.38058
chr1	2070	2074	1.15049
chr1	2074	2076	1.38058
chr1	2076	2082	1.61068
chr1	2082	2083	1.38058
chr1	2083	2093	1.15049
chr1	2093	2095	1.61068
chr1	2095	2103	1.38058
chr1	2103	2118	1.15049
chr1	2118	2120	0.920389
chr1	2120	2121	0.690292
chr1	2121	2123	0.460194
chr1	2123	2137	0.690292
chr1	2137	2145	0.460194
chr1	2145	2147	0.690292
chr1	2147	2161	0.920389
chr1	2161	2167	0.690292
chr1	2167	2170	0.920389
chr1	2170	2176	0.690292
chr1	2176	2177	0.920389
chr1	2177	2179	1.15049
chr1	2179	2180	1.38058
chr1	2180	2181	1.84078
chr1	2181	2183	1.61068
chr1	2183	2199	1.84078
chr1	2199	2203	2.07087
chr1	2203	2211	2.30097
chr1	2211	2215	2.07087
chr1	2215	2218	2.30097
chr1	2218	2220	2.07087
chr1	2220	2222	1.84078
chr1	2222	2223	1.61068
chr1	2223	2227	1.15049
chr1	2227	2232	0.920389
chr1	2232	2236	0.690292
chr1	2236	2238	0.920389
chr1	2238	2243	0.690292
chr1	2243	2259	0.460194
chr1	2259	2279	0.230097
chr1	2279	2280	0.460194
chr1	2280	2296	0.230097
chr1	2296	2299	0.460194
chr1	2299	2323	0.690292
chr1	2323	2326	0.460194
chr1	2326	2328	0.230097
chr1	2328	2329	0.0
chr1	2329	2344	0.230097
chr1	2344	2358	0.0
chr1	2358	2401	0.230097
chr1	2401	2469	0.0
chr1	2469	2470	0.230097
chr1	2470	2472	0.460194
chr1	2472	2489	0.690292
chr1	2489	2492	0.920389
chr1	2492	2513	1.15049
chr1	2513	2514	0.690292
chr1	2514	2516	0.920389
chr1	2516	2518	0.690292
chr1	2518	2522	0.920389
chr1	2522	2533	1.15049
chr1	2533	2536	0.920389
chr1	2536	2553	0.690292
chr1	2553	2555	0.460194
chr1	2555	2556	0.230097
chr1	2556	2557	0.460194
chr1	2557	2561	0.690292
chr1	2561	2565	0.920389
chr1	2565	2599	0.690292
chr1	2599	2600	0.460194
chr1	2600	2605	0.230097
chr1	2605	2617	0.0
chr1	2617	2628	0.230097
chr1	2628	2636	0.460194
chr1	2636	2637	1.15049
chr1	2637	2638	1.38058
chr1	2638	2644	1.61068
chr1	2644	2653	1.84078
chr1	2653	2660	1.61068
chr1	2660	2668	1.38058
chr1	2668	2670	1.15049
chr1	2670	2671	0.920389
chr1	2671	2680	0.690292
chr1	2680	2682	0.230097
chr1	2682	2720	0.0
chr1	2720	2741	0.230097
chr1	2741	2743	0.0
chr1	2743	2756	0.230097
chr1	2756	2774	0.0
chr1	2774	2775	0.230097
chr1	2775	2779	0.460194
chr1	2779	2784	0.690292
chr1	2784	2789	1.15049
chr1	2789	2797	1.38058
chr1	2797	2798	1.61068
chr1	2798	2802	1.84078
chr1	2802	2803	2.07087
chr1	2803	2804	2.30097
chr1	2804	2806	2.76117
chr1	2806	2807	3.22136
chr1	2807	2808	3.68156
chr1	2808	2809	4.14175
chr1	2809	2812	4.37185
chr1	2812	2814	4.60194
chr1	2814	2815	4.37185
chr1	2815	2818	4.14175
chr1	2818	2820	3.91165
chr1	2820	2822	3.68156
chr1	2822	2827	3.91165
chr1	2827	2828	3.22136
chr1	2828	2830	3.45146
chr1	2830	2834	3.22136
chr1	2834	2837	2.99126
chr1	2837	2838	3.22136
chr1	2838	2841	2.53107
chr1	2841	2842	2.30097
chr1	2842	2843	2.99126
chr1	2843	2847	2.76117
chr1	2847	2848	2.53107
chr1	2848	2849	2.30097
chr1	2849	2850	2.07087
chr1	2850	2851	2.30097
chr1	2851	2852	2.07087
chr1	2852	2854	1.84078
chr1	2854	2856	1.61068
chr1	2856	2870	1.38058
chr1	2870	2871	0.920389
chr1	2871	2872	0.690292
chr1	2872	2875	0.920389
chr1	2875	2877	1.15049
chr1	2877	2885	0.920389
chr1	2885	2888	0.690292
chr1	2888	2889	1.15049
chr1	2889	2892	1.38058
chr1	2892	2894	1.84078
chr1	2894	2895	2.07087
chr1	2895	2896	2.99126
chr1	2896	2897	3.91165
chr1	2897	2903	4.14175
chr1	2903	2904	4.83204
chr1	2904	2906	5.75243
chr1	2906	2909	5.98253
chr1	2909	2910	6.21263
chr1	2910	2911	6.67282
chr1	2911	2912	6.90292
chr1	2912	2915	7.13301
chr1	2915	2916	6.90292
chr1	2916	2918	6.67282
chr1	2918	2919	6.90292
chr1	2919	2927	7.36311
chr1	2927	2928	8.0534
chr1	2928	2931	8.74369
chr1	2931	2932	8.2835
chr1	2932	2934	9.66408
chr1	2934	2935	10.1243
chr1	2935	2938	10.3544
chr1	2938	2939	9.43399
chr1	2939	2940	9.66408
chr1	2940	2941	8.97379
chr1	2941	2942	8.5136
chr1	2942	2946	8.74369
chr1	2946	2951	7.59321
chr1	2951	2954	7.36311
chr1	2954	2956	6.21263
chr1	2956	2958	5.98253
chr1	2958	2959	5.75243
chr1	2959	2963	5.52233
chr1	2963	2964	5.06214
chr1	2964	2967	4.83204
chr1	2967	2968	4.60194
chr1	2968	2970	4.14175
chr1	2970	2971	3.91165
chr1	2971	2972	3.45146
chr1	2972	2975	3.22136
chr1	2975	2976	1.84078
chr1	2976	2977	2.30097
chr1	2977	2978	2.53107
chr1	2978	2981	2.07087
chr1	2981	2983	1.84078
chr1	2983	2986	1.61068
chr1	2986	2991	1.38058
chr1	2991	2996	1.61068
chr1	2996	2999	1.38058
chr1	2999	3006	1.61068
chr1	3006	3017	1.38058
chr1	3017	3018	1.61068
chr1	3018	3019	1.38058
chr1	3019	3020	0.920389
chr1	3020	3035	0.690292
chr1	3035	3038	0.460194
chr1	3038	3042	0.690292
chr1	3042	3043	0.920389
chr1	3043	3052	0.690292
chr1	3052	3058	0.920389
chr1	3058	3060	1.15049
chr1	3060	3072	0.920389
chr1	3072	3077	1.15049
chr1	3077	3082	0.920389
chr1	3082	3086	0.690292
chr1	3086	3089	0.460194
chr1	3089	3100	0.690292
chr1	3100	3102	0.920389
chr1	3102	3113	0.690292
chr1	3113	3132	0.460194
chr1	3132	3140	0.230097
chr1	3140	3148	0.0
chr1	3148	3149	0.230097
chr1	3149	3150	0.460194
chr1	3150	3169	0.690292
chr1	3169	3179	0.920389
chr1	3179	3187	0.690292
chr1	3187	3191	0.920389
chr1	3191	3193	0.690292
chr1	3193	3201	0.460194
chr1	3201	3202	0.690292
chr1	3202	3218	0.460194
chr1	3218	3219	0.920389
chr1	3219	3220	1.61068
chr1	3220	3221	1.84078
chr1	3221	3222	2.76117
chr1	3222	3223	2.99126
chr1	3223	3224	3.68156
chr1	3224	3225	3.91165
chr1	3225	3226	4.14175
chr1	3226	3229	4.37185
chr1	3229	3231	4.60194
chr1	3231	3238	4.37185
chr1	3238	3239	4.60194
chr1	3239	3244	4.37185
chr1	3244	3249	4.14175
chr1	3249	3254	4.37185
chr1	3254	3255	3.91165
chr1	3255	3256	3.68156
chr1	3256	3260	3.91165
chr1	3260	3262	3.68156
chr1	3262	3265	2.99126
chr1	3265	3266	2.53107
chr1	3266	3267	2.30097
chr1	3267	3268	1.61068
chr1	3268	3270	1.15049
chr1	3270	3273	0.920389
chr1	3273	3280	0.690292
chr1	3280	3298	0.920389
chr1	3298	3309	0.690292
chr1	3309	3311	0.460194
chr1	3311	3313	0.690292
chr1	3313	3315	0.230097
chr1	3315	3329	0.460194
chr1	3329	3355	0.690292
chr1	3355	3359	0.460194
chr1	3359	3372	0.230097
chr1	3372	3387	0.0
chr1	3387	3394	0.460194
chr1	3394	3400	0.690292
chr1	3400	3405	0.920389
chr1	3405	3412	1.15049
chr1	3412	3413	1.38058
chr1	3413	3416	1.61068
chr1	3416	3430	1.84078
chr1	3430	3431	1.61068
chr1	3431	3438	1.38058
chr1	3438	3439	1.15049
chr1	3439	3444	0.920389
chr1	3444	3449	0.460194
chr1	3449	3460	0.230097
chr1	3460	3464	0.0
chr1	3464	3474	0.230097
chr1	3474	3492	0.460194
chr1	3492	3507	0.230097
chr1	3507	3508	0.460194
chr1	3508	3513	0.690292
chr1	3513	3514	0.460194
chr1	3514	3526	0.690292
chr1	3526	3543	0.920389
chr1	3543	3547	0.690292
chr1	3547	3551	0.460194
chr1	3551	3567	0.230097
chr1	3567	3572	0.0
chr1	3572	3577	0.230097
chr1	3577	3594	0.460194
chr1	3594	3597	0.690292
chr1	3597	3599	1.15049
chr1	3599	3616	1.38058
chr1	3616	3618	0.920389
chr1	3618	3623	0.690292
chr1	3623	3625	0.920389
chr1	3625	3627	1.15049
chr1	3627	3634	1.61068
chr1	3634	3637	2.07087
chr1	3637	3641	1.84078
chr1	3641	3643	1.61068
chr1	3643	3660	1.38058
chr1	3660	3661	1.15049
chr1	3661	3667	0.920389
chr1	3667	3669	0.690292
chr1	3669	3672	0.460194
chr1	3672	3678	0.230097
chr1	3678	3681	0.0
chr1	3681	3684	0.230097
chr1	3684	3690	0.690292
chr1	3690	3692	0.920389
chr1	3692	3705	1.15049
chr1	3705	3706	1.38058
chr1	3706	3707	1.15049
chr1	3707	3708	1.38058
chr1	3708	3719	1.61068
chr1	3719	3722	1.84078
chr1	3722	3726	1.61068
chr1	3726	3727	1.38058
chr1	3727	3732	1.61068
chr1	3732	3734	2.07087
chr1	3734	3735	1.84078
chr1	3735	3740	2.07087
chr1	3740	3741	2.53107
chr1	3741	3749	2.76117
chr1	3749	3750	2.53107
chr1	3750	3757	2.07087
chr1	3757	3760	2.30097
chr1	3760	3761	2.53107
chr1	3761	3763	2.76117
chr1	3763	3766	2.99126
chr1	3766	3771	3.22136
chr1	3771	3775	2.99126
chr1	3775	3778	2.53107
chr1	3778	3779	2.30097
chr1	3779	3780	2.07087
chr1	3780	3781	1.84078
chr1	3781	3785	1.38058
chr1	3785	3801	1.15049
chr1	3801	3805	0.920389
chr1	3805	3810	0.460194
chr1	3810	3819	0.690292
chr1	3819	3820	0.920389
chr1	3820	3821	1.15049
chr1	3821	3827	1.38058
chr1	3827	3829	1.61068
chr1	3829	3832	1.84078
chr1	3832	3833	1.61068
chr1	3833	3835	1.84078
chr1	3835	3844	2.07087
chr1	3844	3851	1.84078
chr1	3851	3854	1.38058
chr1	3854	3855	1.15049
chr1	3855	3856	1.38058
chr1	3856	3864	1.15049
chr1	3864	3870	0.920389
chr1	3870	3879	0.690292
chr1	3879	3882	0.460194
chr1	3882	3895	0.690292
chr1	3895	3902	0.460194
chr1	3902	3914	0.230097
chr1	3914	3916	0.0
chr1	3916	3922	0.230097
chr1	3922	3928	0.460194
chr1	3928	3932	0.690292
chr1	3932	3935	1.15049
chr1	3935	3938	1.38058
chr1	3938	3946	1.61068
chr1	3946	3949	1.84078
chr1	3949	3954	1.61068
chr1	3954	3956	1.84078
chr1	3956	3957	2.07087
chr1	3957	3959	2.30097
chr1	3959	3963	2.76117
chr1	3963	3964	2.53107
chr1	3964	3966	2.30097
chr1	3966	3972	2.07087
chr1	3972	3974	2.30097
chr1	3974	3975	2.76117
chr1	3975	3976	2.53107
chr1	3976	3979	2.76117
chr1	3979	3982	2.53107
chr1	3982	3989	2.30097
chr1	3989	3990	2.53107
chr1	3990	3996	2.30097
chr1	3996	3998	2.07087
chr1	3998	4000	1.84078
chr1	4000	4001	1.61068
chr1	4001	4002	1.38058
chr1	4002	4015	0.920389
chr1	4015	4018	0.690292
chr1	4018	4020	0.460194
chr1	4020	4024	0.230097
chr1	4024	4030	0.460194
chr1	4030	4033	0.690292
chr1	4033	4041	0.460194
chr1	4041	4044	0.690292
chr1	4044	4052	0.920389
chr1	4052	4056	1.15049
chr1	4056	4063	1.38058
chr1	4063	4066	1.61068
chr1	4066	4068	1.84078
chr1	4068	4074	1.61068
chr1	4074	4083	1.15049
chr1	4083	4084	0.920389
chr1	4084	4088	0.690292
chr1	4088	4097	0.460194
chr1	4097	4110	0.230097
chr1	4110	4127	0.0
chr1	4127	4140	0.230097
chr1	4140	4148	0.460194
chr1	4148	4170	0.690292
chr1	4170	4180	0.460194
chr1	4180	4184	0.230097
chr1	4184	4185	0.0
chr1	4185	4186	0.230097
chr1	4186	4187	0.460194
chr1	4187	4194	0.690292
chr1	4194	4203	0.920389
chr1	4203	4210	1.15049
chr1	4210	4224	1.38058
chr1	4224	4226	1.15049
chr1	4226	4229	0.690292
chr1	4229	4242	0.460194
chr1	4242	4243	0.230097
chr1	4243	4248	0.0
chr1	4248	4249	0.230097
chr1	4249	4258	0.460194
chr1	4258	4290	0.690292
chr1	4290	4291	0.920389
chr1	4291	4292	2.07087
chr1	4292	4293	1.61068
chr1	4293	4294	2.53107
chr1	4294	4295	2.76117
chr1	4295	4296	3.68156
chr1	4296	4297	3.91165
chr1	4297	4311	4.60194
chr1	4311	4313	4.37185
chr1	4313	4315	4.60194
chr1	4315	4316	4.83204
chr1	4316	4317	4.60194
chr1	4317	4329	4.37185
chr1	4329	4331	4.14175
chr1	4331	4333	3.68156
chr1	4333	4334	3.45146
chr1	4334	4335	2.53107
chr1	4335	4336	1.84078
chr1	4336	4338	2.07087
chr1	4338	4339	1.84078
chr1	4339	4341	1.15049
chr1	4341	4357	0.690292
chr1	4357	4359	0.460194
chr1	4359	4379	0.230097
chr1	4379	4381	0.0
chr1	4381	4385	0.230097
chr1	4385	4409	0.460194
chr1	4409	4410	0.690292
chr1	4410	4411	0.920389
chr1	4411	4413	1.15049
chr1	4413	4429	1.38058
chr1	4429	4432	1.15049
chr1	4432	4446	0.920389
chr1	4446	4453	0.690292
chr1	4453	4454	0.460194
chr1	4454	4456	0.690292
chr1	4456	4469	0.460194
chr1	4469	4474	0.230097
chr1	4474	4475	0.460194
chr1	4475	4478	0.690292
chr1	4478	4494	0.920389
chr1	4494	4500	1.15049
chr1	4500	4512	1.38058
chr1	4512	4517	1.15049
chr1	4517	4518	0.920389
chr1	4518	4522	0.690292
chr1	4522	4524	0.920389
chr1	4524	4528	1.15049
chr1	4528	4537	1.38058
chr1	4537	4538	1.15049
chr1	4538	4541	1.38058
chr1	4541	4544	1.15049
chr1	4544	4563	0.920389
chr1	4563	4568	0.690292
chr1	4568	4572	0.460194
chr1	4572	4589	0.230097
chr1	4589	4599	0.460194
chr1	4599	4606	0.690292
chr1	4606	4608	0.920389
chr1	4608	4610	1.15049
chr1	4610	4618	0.920389
chr1	4618	4632	1.15049
chr1	4632	4640	0.920389
chr1	4640	4641	1.15049
chr1	4641	4642	0.920389
chr1	4642	4645	0.690292
chr1	4645	4648	0.920389
chr1	4648	4656	0.690292
chr1	4656	4667	0.460194
chr1	4667	4669	0.690292
chr1	4669	4671	0.920389
chr1	4671	4679	0.690292
chr1	4679	4684	0.920389
chr1	4684	4688	1.15049
chr1	4688	4693	0.920389
chr1	4693	4694	1.38058
chr1	4694	4695	1.84078
chr1	4695	4696	2.30097
chr1	4696	4698	2.53107
chr1	4698	4700	2.99126
chr1	4700	4701	3.45146
chr1	4701	4704	3.68156
chr1	4704	4706	3.91165
chr1	4706	4708	4.14175
chr1	4708	4711	4.60194
chr1	4711	4713	4.37185
chr1	4713	4715	4.14175
chr1	4715	4716	3.91165
chr1	4716	4722	4.14175
chr1	4722	4723	3.91165
chr1	4723	4727	3.68156
chr1	4727	4728	3.45146
chr1	4728	4730	3.68156
chr1	4730	4731	3.45146
chr1	4731	4732	3.22136
chr1	4732	4733	2.99126
chr1	4733	4736	2.76117
chr1	4736	4737	2.30097
chr1	4737	4742	1.38058
chr1	4742	4744	1.15049
chr1	4744	4750	0.920389
chr1	4750	4757	0.690292
chr1	4757	4758	0.920389
chr1	4758	4768	0.690292
chr1	4768	4774	0.920389
chr1	4774	4777	0.690292
chr1	4777	4778	0.230097
chr1	4778	4781	0.460194
chr1	4781	4802	0.690292
chr1	4802	4812	0.460194
chr1	4812	4829	0.0
chr1	4829	4857	0.230097
chr1	4857	4866	0.0
chr1	4866	4881	0.230097
chr1	4881	4895	0.460194
chr1	4895	4899	0.690292
chr1	4899	4925	0.460194
chr1	4925	4938	0.230097
chr1	4938	4956	0.0
chr1	4956	4958	0.230097
chr1	4958	4963	0.460194
chr1	4963	4967	0.690292
chr1	4967	4968	0.920389
chr1	4968	4969	1.15049
chr1	4969	4999	1.38058
chr1	4999	5002	1.15049
chr1	5002	5003	0.460194
chr1	5003	5010	0.230097
chr1	5010	5069	0.0
chr1	5069	5095	0.230097
chr1	5095	5098	0.460194
chr1	5098	5099	0.690292
chr1	5099	5101	0.920389
chr1	5101	5113	1.15049
chr1	5113	5122	0.920389
chr1	5122	5135	1.15049
chr1	5135	5139	0.920389
chr1	5139	5141	0.690292
chr1	5141	5144	0.460194
chr1	5144	5159	0.230097
chr1	5159	5161	0.460194
chr1	5161	5164	0.690292
chr1	5164	5167	0.920389
chr1	5167	5178	1.15049
chr1	5178	5185	1.38058
chr1	5185	5193	1.15049
chr1	5193	5194	1.38058
chr1	5194	5201	0.920389
chr1	5201	5202	0.690292
chr1	5202	5207	0.460194
chr1	5207	5216	0.230097
chr1	5216	5219	0.0
chr1	5219	5220	0.460194
chr1	5220	5221	0.690292
chr1	5221	5225	0.920389
chr1	5225	5227	1.15049
chr1	5227	5228	2.07087
chr1	5228	5229	2.53107
chr1	5229	5230	2.76117
chr1	5230	5232	2.99126
chr1	5232	5240	3.22136
chr1	5240	5256	3.68156
chr1	5256	5260	3.91165
chr1	5260	5261	3.68156
chr1	5261	5265	3.45146
chr1	5265	5268	3.22136
chr1	5268	5269	2.99126
chr1	5269	5270	2.76117
chr1	5270	5271	2.53107
chr1	5271	5273	1.84078
chr1	5273	5275	1.61068
chr1	5275	5280	1.84078
chr1	5280	5283	2.07087
chr1	5283	5292	1.84078
chr1	5292	5300	2.07087
chr1	5300	5301	1.84078
chr1	5301	5302	1.61068
chr1	5302	5307	1.38058
chr1	5307	5312	1.15049
chr1	5312	5315	0.920389
chr1	5315	5319	0.460194
chr1	5319	5336	0.230097
chr1	5336	5343	0.0
chr1	5343	5344	0.460194
chr1	5344	5345	0.690292
chr1	5345	5353	0.920389
chr1	5353	5356	1.15049
chr1	5356	5358	1.38058
chr1	5358	5360	1.61068
chr1	5360	5363	1.84078
chr1	5363	5365	2.07087
chr1	5365	5369	2.30097
chr1	5369	5371	2.53107
chr1	5371	5373	2.76117
chr1	5373	5374	2.53107
chr1	5374	5376	2.76117
chr1	5376	5377	2.99126
chr1	5377	5378	3.22136
chr1	5378	5380	2.99126
chr1	5380	5383	3.22136
chr1	5383	5392	2.99126
chr1	5392	5393	2.76117
chr1	5393	5395	2.99126
chr1	5395	5399	2.76117
chr1	5399	5402	2.53107
chr1	5402	5403	2.30097
chr1	5403	5406	2.07087
chr1	5406	5409	1.84078
chr1	5409	5413	1.61068
chr1	5413	5415	1.38058
chr1	5415	5418	1.15049
chr1	5418	5420	0.920389
chr1	5420	5424	0.690292
chr1	5424	5436	0.460194
chr1	5436	5437	0.690292
chr1	5437	5441	0.460194
chr1	5441	5453	0.230097
chr1	5453	5456	0.460194
chr1	5456	5467	0.690292
chr1	5467	5470	1.15049
chr1	5470	5472	1.38058
chr1	5472	5479	1.61068
chr1	5479	5496	1.38058
chr1	5496	5500	1.15049
chr1	5500	5504	0.920389
chr1	5504	5506	0.460194
chr1	5506	5510	0.230097
chr1	5510	5521	0.0
chr1	5521	5542	0.230097
chr1	5542	5565	0.460194
chr1	5565	5582	0.230097
chr1	5582	5589	0.0
chr1	5589	5596	0.230097
chr1	5596	5598	0.460194
chr1	5598	5600	0.920389
chr1	5600	5601	1.61068
chr1	5601	5603	2.30097
chr1	5603	5604	2.53107
chr1	5604	5607	2.76117
chr1	5607	5608	2.99126
chr1	5608	5613	2.76117
chr1	5613	5620	2.99126
chr1	5620	5626	2.76117
chr1	5626	5627	2.99126
chr1	5627	5628	3.22136
chr1	5628	5629	2.99126
chr1	5629	5631	3.68156
chr1	5631	5632	3.91165
chr1	5632	5636	4.14175
chr1	5636	5637	4.37185
chr1	5637	5639	4.14175
chr1	5639	5640	4.60194
chr1	5640	5647	3.45146
chr1	5647	5648	3.22136
chr1	5648	5650	2.99126
chr1	5650	5651	3.22136
chr1	5651	5652	2.76117
chr1	5652	5655	2.99126
chr1	5655	5657	3.22136
chr1	5657	5658	2.99126
chr1	5658	5666	2.76117
chr1	5666	5670	2.30097
chr1	5670	5671	2.07087
chr1	5671	5676	1.61068
chr1	5676	5680	1.38058
chr1	5680	5682	1.15049
chr1	5682	5685	0.690292
chr1	5685	5693	0.920389
chr1	5693	5694	1.15049
chr1	5694	5695	0.920389
chr1	5695	5699	0.690292
chr1	5699	5714	0.460194
chr1	5714	5750	0.0
chr1	5750	5757	0.230097
chr1	5757	5758	0.460194
chr1	5758	5779	0.690292
chr1	5779	5783	1.15049
chr1	5783	5787	1.38058
chr1	5787	5790	1.15049
chr1	5790	5797	1.38058
chr1	5797	5798	1.61068
chr1	5798	5799	1.84078
chr1	5799	5801	2.07087
chr1	5801	5802	1.84078
chr1	5802	5815	1.61068
chr1	5815	5818	1.84078
chr1	5818	5826	1.38058
chr1	5826	5827	1.15049
chr1	5827	5829	0.920389
chr1	5829	5831	0.690292
chr1	5831	5839	0.460194
chr1	5839	5842	0.690292
chr1	5842	5843	0.460194
chr1	5843	5844	0.230097
chr1	5844	5850	0.460194
chr1	5850	5857	0.690292
chr1	5857	5877	0.920389
chr1	5877	5878	0.690292
chr1	5878	5888	0.920389
chr1	5888	5891	0.690292
chr1	5891	5894	0.460194
chr1	5894	5899	0.230097
chr1	5899	5919	0.460194
chr1	5919	5924	0.230097
chr1	5924	5925	0.460194
chr1	5925	5927	0.690292
chr1	5927	5938	0.460194
chr1	5938	5950	0.690292
chr1	5950	5965	0.460194
chr1	5965	5978	0.690292
chr1	5978	5986	0.460194
chr1	5986	5987	0.690292
chr1	5987	5992	0.920389
chr1	5992	6001	1.15049
chr1	6001	6005	0.920389
chr1	6005	6012	0.690292
chr1	6012	6028	0.460194
chr1	6028	6030	0.920389
chr1	6030	6031	1.15049
chr1	6031	6036	0.920389
chr1	6036	6043	0.690292
chr1	6043	6044	0.920389
chr1	6044	6047	1.15049
chr1	6047	6054	1.38058
chr1	6054	6063	2.07087
chr1	6063	6064	2.53107
chr1	6064	6067	2.76117
chr1	6067	6068	3.45146
chr1	6068	6070	3.68156
chr1	6070	6072	3.91165
chr1	6072	6075	3.45146
chr1	6075	6076	3.68156
chr1	6076	6078	3.91165
chr1	6078	6087	4.14175
chr1	6087	6088	3.91165
chr1	6088	6089	4.14175
chr1	6089	6091	4.60194
chr1	6091	6092	5.06214
chr1	6092	6093	5.29224
chr1	6093	6094	5.52233
chr1	6094	6095	5.75243
chr1	6095	6098	5.98253
chr1	6098	6099	5.06214
chr1	6099	6100	4.83204
chr1	6100	6101	5.06214
chr1	6101	6103	5.98253
chr1	6103	6104	6.21263
chr1	6104	6105	6.44272
chr1	6105	6106	7.13301
chr1	6106	6107	7.36311
chr1	6107	6111	6.90292
chr1	6111	6112	6.21263
chr1	6112	6115	5.98253
chr1	6115	6116	5.75243
chr1	6116	6117	5.52233
chr1	6117	6121	5.06214
chr1	6121	6122	4.83204
chr1	6122	6124	4.60194
chr1	6124	6125	4.14175
chr1	6125	6127	4.60194
chr1	6127	6129	5.06214
chr1	6129	6130	5.75243
chr1	6130	6131	6.21263
chr1	6131	6135	5.75243
chr1	6135	6136	5.52233
chr1	6136	6137	5.29224
chr1	6137	6139	4.83204
chr1	6139	6142	4.60194
chr1	6142	6145	4.37185
chr1	6145	6146	3.45146
chr1	6146	6148	2.99126
chr1	6148	6149	2.76117
chr1	6149	6151	2.53107
chr1	6151	6152	2.30097
chr1	6152	6154	2.76117
chr1	6154	6168	2.53107
chr1	6168	6171	2.07087
chr1	6171	6172	1.15049
chr1	6172	6182	0.920389
chr1	6182	6185	0.690292
chr1	6185	6194	0.460194
chr1	6194	6221	0.0
chr1	6221	6244	0.230097
chr1	6244	6265	0.460194
chr1	6265	6286	0.230097
chr1	6286	6287	0.460194
chr1	6287	6295	0.230097
chr1	6295	6306	0.460194
chr1	6306	6308	0.690292
chr1	6308	6312	0.920389
chr1	6312	6313	1.15049
chr1	6313	6317	1.38058
chr1	6317	6320	1.61068
chr1	6320	6322	1.84078
chr1	6322	6323	2.53107
chr1	6323	6324	3.45146
chr1	6324	6330	3.68156
chr1	6330	6331	3.45146
chr1	6331	6332	3.68156
chr1	6332	6335	3.91165
chr1	6335	6338	4.14175
chr1	6338	6343	3.91165
chr1	6343	6345	4.14175
chr1	6345	6350	4.37185
chr1	6350	6351	4.14175
chr1	6351	6352	3.91165
chr1	6352	6353	3.45146
chr1	6353	6354	3.68156
chr1	6354	6357	3.45146
chr1	6357	6363	3.22136
chr1	6363	6365	2.99126
chr1	6365	6366	3.22136
chr1	6366	6367	2.53107
chr1	6367	6369	2.30097
chr1	6369	6370	2.76117
chr1	6370	6371	3.45146
chr1	6371	6372	4.14175
chr1	6372	6374	4.83204
chr1	6374	6375	5.29224
chr1	6375	6377	6.21263
chr1	6377	6378	6.67282
chr1	6378	6383	6.44272
chr1	6383	6384	6.67282
chr1	6384	6388	7.59321
chr1	6388	6389	7.82331
chr1	6389	6396	7.59321
chr1	6396	6397	7.82331
chr1	6397	6398	7.13301
chr1	6398	6399	6.90292
chr1	6399	6400	6.67282
chr1	6400	6402	6.21263
chr1	6402	6403	5.98253
chr1	6403	6405	5.75243
chr1	6405	6406	5.29224
chr1	6406	6407	5.06214
chr1	6407	6408	4.83204
chr1	6408	6409	5.52233
chr1	6409	6410	5.06214
chr1	6410	6411	4.60194
chr1	6411	6413	4.37185
chr1	6413	6414	3.91165
chr1	6414	6416	3.45146
chr1	6416	6418	3.68156
chr1	6418	6420	2.76117
chr1	6420	6421	2.53107
chr1	6421	6423	2.30097
chr1	6423	6428	2.07087
chr1	6428	6431	1.38058
chr1	6431	6432	1.15049
chr1	6432	6438	0.920389
chr1	6438	6458	0.690292
chr1	6458	6460	0.460194
chr1	6460	6478	0.230097
chr1	6478	6481	0.0
chr1	6481	6505	0.230097
chr1	6505	6508	0.460194
chr1	6508	6511	0.690292
chr1	6511	6525	0.920389
chr1	6525	6529	0.690292
chr1	6529	6530	0.920389
chr1	6530	6532	1.38058
chr1	6532	6535	1.61068
chr1	6535	6540	1.84078
chr1	6540	6549	2.07087
chr1	6549	6555	1.84078
chr1	6555	6559	1.61068
chr1	6559	6564	1.84078
chr1	6564	6568	1.15049
chr1	6568	6571	1.38058
chr1	6571	6574	1.61068
chr1	6574	6579	1.38058
chr1	6579	6584	1.15049
chr1	6584	6601	0.920389
chr1	6601	6612	0.690292
chr1	6612	6613	0.460194
chr1	6613	6615	0.690292
chr1	6615	6622	0.460194
chr1	6622	6628	0.690292
chr1	6628	6629	0.920389
chr1	6629	6634	1.15049
chr1	6634	6637	1.38058
chr1	6637	6656	1.61068
chr1	6656	6657	1.84078
chr1	6657	6659	2.07087
chr1	6659	6661	2.30097
chr1	6661	6662	2.99126
chr1	6662	6665	3.22136
chr1	6665	6666	3.45146
chr1	6666	6667	3.22136
chr1	6667	6670	3.45146
chr1	6670	6671	3.68156
chr1	6671	6672	3.91165
chr1	6672	6678	3.45146
chr1	6678	6681	3.22136
chr1	6681	6684	2.99126
chr1	6684	6686	3.22136
chr1	6686	6687	3.45146
chr1	6687	6697	3.22136
chr1	6697	6698	2.99126
chr1	6698	6700	2.76117
chr1	6700	6703	2.30097
chr1	6703	6705	2.07087
chr1	6705	6707	1.38058
chr1	6707	6708	1.61068
chr1	6708	6711	1.38058
chr1	6711	6712	0.920389
chr1	6712	6716	0.690292
chr1	6716	6724	0.920389
chr1	6724	6725	0.690292
chr1	6725	6728	1.15049
chr1	6728	6738	1.38058
chr1	6738	6746	1.15049
chr1	6746	6751	0.920389
chr1	6751	6755	0.690292
chr1	6755	6769	0.460194
chr1	6769	6773	0.0
chr1	6773	6775	0.230097
chr1	6775	6793	0.460194
chr1	6793	6810	0.690292
chr1	6810	6815	0.920389
chr1	6815	6816	0.690292
chr1	6816	6817	0.920389
chr1	6817	6837	0.690292
chr1	6837	6854	0.460194
chr1	6854	6859	0.230097
chr1	6859	6867	0.0
chr1	6867	6869	0.230097
chr1	6869	6881	0.460194
chr1	6881	6884	0.920389
chr1	6884	6902	1.38058
chr1	6902	6904	1.15049
chr1	6904	6909	0.920389
chr1	6909	6912	1.15049
chr1	6912	6918	1.61068
chr1	6918	6924	1.84078
chr1	6924	6925	1.61068
chr1	6925	6926	1.84078
chr1	6926	6927	2.07087
chr1	6927	6928	2.30097
chr1	6928	6936	2.07087
chr1	6936	6941	1.61068
chr1	6941	6943	1.38058
chr1	6943	6953	1.15049
chr1	6953	6954	1.38058
chr1	6954	6956	1.61068
chr1	6956	6957	1.84078
chr1	6957	6958	2.53107
chr1	6958	6959	3.68156
chr1	6959	6961	4.37185
chr1	6961	6962	4.60194
chr1	6962	6963	4.83204
chr1	6963	6964	5.06214
chr1	6964	6967	5.52233
chr1	6967	6968	8.2835
chr1	6968	6970	8.0534
chr1	6970	6971	7.82331
chr1	6971	6979	7.59321
chr1	6979	6980	7.36311
chr1	6980	6982	7.13301
chr1	6982	6983	6.90292
chr1	6983	6985	6.67282
chr1	6985	6993	6.21263
chr1	6993	6994	5.75243
chr1	6994	6997	5.52233
chr1	6997	6998	5.06214
chr1	6998	7000	4.83204
chr1	7000	7001	4.60194
chr1	7001	7002	4.37185
chr1	7002	7003	3.45146
chr1	7003	7004	3.68156
chr1	7004	7006	3.45146
chr1	7006	7009	3.22136
chr1	7009	7011	2.99126
chr1	7011	7019	0.920389
chr1	7019	7020	1.15049
chr1	7020	7021	1.38058
chr1	7021	7022	1.61068
chr1	7022	7025	1.84078
chr1	7025	7040	2.07087
chr1	7040	7043	1.84078
chr1	7043	7047	1.61068
chr1	7047	7050	1.15049
chr1	7050	7053	0.920389
chr1	7053	7063	1.15049
chr1	7063	7064	0.920389
chr1	7064	7065	0.460194
chr1	7065	7066	0.230097
chr1	7066	7069	0.690292
chr1	7069	7070	0.920389
chr1	7070	7072	1.15049
chr1	7072	7085	0.920389
chr1	7085	7095	1.15049
chr1	7095	7109	0.920389
chr1	7109	7111	0.690292
chr1	7111	7125	0.230097
chr1	7125	7128	0.690292
chr1	7128	7155	0.460194
chr1	7155	7161	0.230097
chr1	7161	7168	0.0
chr1	7168	7191	0.230097
chr1	7191	7200	0.690292
chr1	7200	7201	0.920389
chr1	7201	7206	1.15049
chr1	7206	7212	1.38058
chr1	7212	7214	1.15049
chr1	7214	7216	1.38058
chr1	7216	7217	1.84078
chr1	7217	7218	2.53107
chr1	7218	7221	2.76117
chr1	7221	7222	2.99126
chr1	7222	7225	3.22136
chr1	7225	7226	4.37185
chr1	7226	7227	4.60194
chr1	7227	7228	5.06214
chr1	7228	7230	5.29224
chr1	7230	7231	5.52233
chr1	7231	7234	5.75243
chr1	7234	7235	5.52233
chr1	7235	7236	5.06214
chr1	7236	7238	5.29224
chr1	7238	7239	5.52233
chr1	7239	7244	5.29224
chr1	7244	7249	5.52233
chr1	7249	7251	5.75243
chr1	7251	7252	5.52233
chr1	7252	7253	5.98253
chr1	7253	7254	6.44272
chr1	7254	7256	7.59321
chr1	7256	7258	7.82331
chr1	7258	7259	7.36311
chr1	7259	7260	7.82331
chr1	7260	7261	8.74369
chr1	7261	7262	8.0534
chr1	7262	7265	7.59321
chr1	7265	7267	7.13301
chr1	7267	7268	6.21263
chr1	7268	7269	6.44272
chr1	7269	7271	6.21263
chr1	7271	7274	5.75243
chr1	7274	7277	5.52233
chr1	7277	7280	5.29224
chr1	7280	7281	4.83204
chr1	7281	7283	4.60194
chr1	7283	7286	4.37185
chr1	7286	7288	4.14175
chr1	7288	7291	3.91165
chr1	7291	7293	3.68156
chr1	7293	7294	2.99126
chr1	7294	7296	2.76117
chr1	7296	7297	2.30097
chr1	7297	7300	1.61068
chr1	7300	7302	1.38058
chr1	7302	7304	0.230097
chr1	7304	7317	0.0
chr1	7317	7319	0.230097
chr1	7319	7320	0.460194
chr1	7320	7321	0.690292
chr1	7321	7322	0.920389
chr1	7322	7336	1.15049
chr1	7336	7341	1.38058
chr1	7341	7343	0.920389
chr1	7343	7361	0.690292
chr1	7361	7364	1.15049
chr1	7364	7366	0.920389
chr1	7366	7379	0.690292
chr1	7379	7382	0.460194
chr1	7382	7396	0.690292
chr1	7396	7405	1.15049
chr1	7405	7409	0.690292
chr1	7409	7410	0.920389
chr1	7410	7412	1.38058
chr1	7412	7422	1.61068
chr1	7422	7429	1.84078
chr1	7429	7433	2.07087
chr1	7433	7435	2.30097
chr1	7435	7438	2.07087
chr1	7438	7453	1.84078
chr1	7453	7455	1.15049
chr1	7455	7458	0.920389
chr1	7458	7466	0.690292
chr1	7466	7473	0.460194
chr1	7473	7477	0.230097
chr1	7477	7508	0.0
chr1	7508	7509	0.230097
chr1	7509	7511	0.460194
chr1	7511	7520	0.920389
chr1	7520	7525	1.15049
chr1	7525	7533	1.38058
chr1	7533	7542	1.61068
chr1	7542	7543	2.07087
chr1	7543	7548	2.30097
chr1	7548	7550	2.99126
chr1	7550	7551	4.60194
chr1	7551	7552	4.37185
chr1	7552	7554	5.06214
chr1	7554	7559	4.83204
chr1	7559	7562	5.06214
chr1	7562	7567	4.83204
chr1	7567	7569	5.06214
chr1	7569	7577	4.83204
chr1	7577	7581	4.37185
chr1	7581	7583	4.14175
chr1	7583	7586	3.68156
chr1	7586	7587	3.22136
chr1	7587	7589	2.76117
chr1	7589	7591	2.99126
chr1	7591	7593	2.53107
chr1	7593	7594	1.61068
chr1	7594	7596	1.84078
chr1	7596	7597	0.920389
chr1	7597	7598	0.690292
chr1	7598	7599	0.920389
chr1	7599	7605	1.15049
chr1	7605	7612	0.920389
chr1	7612	7626	1.15049
chr1	7626	7633	1.38058
chr1	7633	7637	1.15049
chr1	7637	7641	0.920389
chr1	7641	7643	0.690292
chr1	7643	7656	0.460194
chr1	7656	7669	0.230097
chr1	7669	7677	0.0
chr1	7677	7678	0.230097
chr1	7678	7679	0.460194
chr1	7679	7698	0.690292
chr1	7698	7700	0.920389
chr1	7700	7701	1.15049
chr1	7701	7714	1.84078
chr1	7714	7718	2.07087
chr1	7718	7721	2.30097
chr1	7721	7723	1.61068
chr1	7723	7724	1.84078
chr1	7724	7726	2.30097
chr1	7726	7728	2.76117
chr1	7728	7740	2.53107
chr1	7740	7742	2.30097
chr1	7742	7743	2.07087
chr1	7743	7756	1.61068
chr1	7756	7758	1.38058
chr1	7758	7760	1.15049
chr1	7760	7761	0.920389
chr1	7761	7765	0.690292
chr1	7765	7770	0.460194
chr1	7770	7776	0.0
chr1	7776	7786	0.230097
chr1	7786	7788	0.460194
chr1	7788	7792	0.920389
chr1	7792	7794	1.15049
chr1	7794	7795	1.38058
chr1	7795	7796	2.76117
chr1	7796	7797	2.99126
chr1	7797	7798	3.22136
chr1	7798	7801	3.45146
chr1	7801	7807	3.22136
chr1	7807	7808	3.45146
chr1	7808	7821	3.68156
chr1	7821	7823	3.45146
chr1	7823	7826	3.22136
chr1	7826	7830	2.99126
chr1	7830	7831	3.22136
chr1	7831	7832	3.45146
chr1	7832	7834	2.99126
chr1	7834	7836	4.14175
chr1	7836	7838	4.37185
chr1	7838	7839	4.60194
chr1	7839	7840	3.22136
chr1	7840	7841	3.45146
chr1	7841	7842	2.99126
chr1	7842	7851	3.22136
chr1	7851	7860	2.99126
chr1	7860	7862	2.76117
chr1	7862	7864	2.99126
chr1	7864	7872	2.76117
chr1	7872	7874	2.99126
chr1	7874	7875	2.76117
chr1	7875	7877	3.22136
chr1	7877	7878	3.68156
chr1	7878	7882	2.99126
chr1	7882	7884	2.76117
chr1	7884	7885	2.53107
chr1	7885	7886	2.30097
chr1	7886	7898	2.07087
chr1	7898	7899	2.30097
chr1	7899	7900	2.53107
chr1	7900	7903	2.99126
chr1	7903	7904	3.45146
chr1	7904	7905	3.22136
chr1	7905	7908	3.45146
chr1	7908	7911	3.22136
chr1	7911	7915	3.45146
chr1	7915	7919	3.22136
chr1	7919	7920	2.99126
chr1	7920	7921	2.76117
chr1	7921	7922	2.30097
chr1	7922	7925	2.07087
chr1	7925	7932	1.84078
chr1	7932	7942	1.61068
chr1	7942	7944	1.38058
chr1	7944	7945	1.15049
chr1	7945	7947	0.920389
chr1	7947	7949	0.460194
chr1	7949	7955	0.230097
chr1	7955	7976	0.0
chr1	7976	7991	0.230097
chr1	7991	8002	0.460194
chr1	8002	8018	0.690292
chr1	8018	8034	0.230097
chr1	8034	8039	0.460194
chr1	8039	8057	0.230097
chr1	8057	8070	0.460194
chr1	8070	8071	0.690292
chr1	8071	8074	0.920389
chr1	8074	8077	1.38058
chr1	8077	8078	1.84078
chr1	8078	8081	1.61068
chr1	8081	8086	1.84078
chr1	8086	8087	2.07087
chr1	8087	8092	2.30097
chr1	8092	8096	2.99126
chr1	8096	8101	3.22136
chr1	8101	8108	2.99126
chr1	8108	8110	2.76117
chr1	8110	8112	2.99126
chr1	8112	8113	2.53107
chr1	8113	8118	2.30097
chr1	8118	8119	0.920389
chr1	8119	8125	0.690292
chr1	8125	8126	0.920389
chr1	8126	8127	1.38058
chr1	8127	8128	2.07087
chr1	8128	8129	2.99126
chr1	8129	8130	3.45146
chr1	8130	8131	3.91165
chr1	8131	8132	4.37185
chr1	8132	8133	4.83204
chr1	8133	8134	5.29224
chr1	8134	8135	5.75243
chr1	8135	8136	6.21263
chr1	8136	8139	5.98253
chr1	8139	8141	6.21263
chr1	8141	8146	6.44272
chr1	8146	8150	6.90292
chr1	8150	8153	6.67282
chr1	8153	8160	6.44272
chr1	8160	8161	6.21263
chr1	8161	8164	5.98253
chr1	8164	8168	5.75243
chr1	8168	8170	5.29224
chr1	8170	8171	4.60194
chr1	8171	8172	4.37185
chr1	8172	8175	3.45146
chr1	8175	8176	2.99126
chr1	8176	8177	2.53107
chr1	8177	8180	1.38058
chr1	8180	8182	1.15049
chr1	8182	8185	0.920389
chr1	8185	8190	0.690292
chr1	8190	8213	0.460194
chr1	8213	8216	0.230097
chr1	8216	8225	0.0
chr1	8225	8228	0.230097
chr1	8228	8256	0.460194
chr1	8256	8258	0.690292
chr1	8258	8269	0.920389
chr1	8269	8271	0.690292
chr1	8271	8272	0.920389
chr1	8272	8275	0.690292
chr1	8275	8280	0.920389
chr1	8280	8285	1.15049
chr1	8285	8287	1.38058
chr1	8287	8289	2.07087
chr1	8289	8293	2.30097
chr1	8293	8295	2.53107
chr1	8295	8298	2.76117
chr1	8298	8310	2.53107
chr1	8310	8312	2.76117
chr1	8312	8314	2.53107
chr1	8314	8317	2.30097
chr1	8317	8324	2.07087
chr1	8324	8325	1.84078
chr1	8325	8328	1.61068
chr1	8328	8331	1.38058
chr1	8331	8337	0.920389
chr1	8337	8339	0.690292
chr1	8339	8352	0.460194
chr1	8352	8355	0.230097
chr1	8355	8358	0.460194
chr1	8358	8368	0.690292
chr1	8368	8369	0.920389
chr1	8369	8371	0.690292
chr1	8371	8387	0.920389
chr1	8387	8388	1.38058
chr1	8388	8389	1.61068
chr1	8389	8394	2.30097
chr1	8394	8401	2.53107
chr1	8401	8407	2.30097
chr1	8407	8412	2.07087
chr1	8412	8413	1.84078
chr1	8413	8414	1.61068
chr1	8414	8425	1.38058
chr1	8425	8430	1.15049
chr1	8430	8431	0.690292
chr1	8431	8433	0.920389
chr1	8433	8438	0.460194
chr1	8438	8446	0.230097
chr1	8446	8448	0.460194
chr1	8448	8450	0.690292
chr1	8450	8452	0.920389
chr1	8452	8456	1.15049
chr1	8456	8458	1.38058
chr1	8458	8461	1.15049
chr1	8461	8492	1.38058
chr1	8492	8494	1.15049
chr1	8494	8496	0.920389
chr1	8496	8500	0.690292
chr1	8500	8503	0.460194
chr1	8503	8512	0.230097
chr1	8512	8520	0.460194
chr1	8520	8526	0.230097
chr1	8526	8541	0.460194
chr1	8541	8542	1.15049
chr1	8542	8547	1.38058
chr1	8547	8548	1.84078
chr1	8548	8556	2.30097
chr1	8556	8558	2.53107
chr1	8558	8570	2.76117
chr1	8570	8579	2.53107
chr1	8579	8585	2.30097
chr1	8585	8589	1.38058
chr1	8589	8591	0.920389
chr1	8591	8592	0.690292
chr1	8592	8599	0.460194
chr1	8599	8600	0.230097
chr1	8600	8604	0.0
chr1	8604	8610	0.230097
chr1	8610	8626	0.460194
chr1	8626	8627	0.690292
chr1	8627	8629	0.920389
chr1	8629	8631	1.15049
chr1	8631	8633	1.38058
chr1	8633	8637	1.61068
chr1	8637	8648	1.84078
chr1	8648	8649	1.61068
chr1	8649	8653	1.38058
chr1	8653	8655	1.84078
chr1	8655	8657	1.61068
chr1	8657	8659	1.38058
chr1	8659	8662	1.61068
chr1	8662	8670	1.84078
chr1	8670	8671	1.61068
chr1	8671	8675	1.38058
chr1	8675	8679	1.15049
chr1	8679	8686	0.920389
chr1	8686	8690	1.15049
chr1	8690	8696	0.920389
chr1	8696	8697	0.690292
chr1	8697	8698	0.460194
chr1	8698	8710	0.230097
chr1	8710	8719	0.460194
chr1	8719	8730	0.690292
chr1	8730	8731	0.460194
chr1	8731	8735	0.690292
chr1	8735	8741	0.920389
chr1	8741	8750	1.15049
chr1	8750	8754	1.38058
chr1	8754	8758	1.15049
chr1	8758	8762	1.38058
chr1	8762	8765	1.15049
chr1	8765	8775	1.38058
chr1	8775	8779	1.15049
chr1	8779	8780	1.38058
chr1	8780	8781	1.61068
chr1	8781	8782	1.84078
chr1	8782	8783	2.07087
chr1	8783	8785	2.30097
chr1	8785	8786	2.07087
chr1	8786	8791	2.53107
chr1	8791	8794	2.76117
chr1	8794	8800	2.53107
chr1	8800	8809	2.30097
chr1	8809	8810	1.84078
chr1	8810	8815	1.61068
chr1	8815	8816	1.38058
chr1	8816	8822	1.15049
chr1	8822	8823	0.690292
chr1	8823	8826	0.460194
chr1	8826	8830	0.230097
[truncated: 2,003 more rows]
