# Supplementary material for: Structural modularity of the XIST ribonucleoprotein complex
Source: Nat Commun. 2020 Dec 2;11:6163. doi: 10.1038/s41467-020-20040-3 (PMC7710737; doi:10.1038/s41467-020-20040-3)
Supplement: Supplementary file 6 — Source Data [file 41467_2020_20040_MOESM6_ESM.zip › sourcedata/fig2efgi/K562_PHF6_2_neg_XIST_1_hsXIST.bedgraph]

chr1	0	45	0.0
chr1	45	50	0.85826
chr1	50	66	1.71652
chr1	66	77	0.85826
chr1	77	114	0.0
chr1	114	115	0.85826
chr1	115	150	1.71652
chr1	150	259	0.0
chr1	259	294	0.85826
chr1	294	295	1.71652
chr1	295	324	0.85826
chr1	324	435	0.0
chr1	435	474	0.85826
chr1	474	490	0.0
chr1	490	529	0.85826
chr1	529	590	0.0
chr1	590	627	0.85826
chr1	627	642	0.0
chr1	642	680	0.85826
chr1	680	768	0.0
chr1	768	776	0.85826
chr1	776	785	1.71652
chr1	785	803	2.57478
chr1	803	805	1.71652
chr1	805	810	2.57478
chr1	810	811	1.71652
chr1	811	821	0.85826
chr1	821	822	1.71652
chr1	822	823	2.57478
chr1	823	825	3.43304
chr1	825	846	4.2913
chr1	846	860	3.43304
chr1	860	864	0.85826
chr1	864	879	0.0
chr1	879	907	0.85826
chr1	907	916	1.71652
chr1	916	947	0.85826
chr1	947	974	0.0
chr1	974	975	0.85826
chr1	975	986	1.71652
chr1	986	995	2.57478
chr1	995	1004	3.43304
chr1	1004	1007	4.2913
chr1	1007	1013	3.43304
chr1	1013	1022	2.57478
chr1	1022	1024	1.71652
chr1	1024	1026	2.57478
chr1	1026	1039	1.71652
chr1	1039	1061	0.85826
chr1	1061	1085	0.0
chr1	1085	1093	0.85826
chr1	1093	1104	1.71652
chr1	1104	1116	2.57478
chr1	1116	1127	1.71652
chr1	1127	1132	2.57478
chr1	1132	1154	0.85826
chr1	1154	1159	0.0
chr1	1159	1199	1.71652
chr1	1199	1204	0.0
chr1	1204	1237	0.85826
chr1	1237	1240	1.71652
chr1	1240	1251	0.85826
chr1	1251	1257	2.57478
chr1	1257	1267	1.71652
chr1	1267	1285	2.57478
chr1	1285	1292	3.43304
chr1	1292	1303	1.71652
chr1	1303	1308	0.85826
chr1	1308	1323	1.71652
chr1	1323	1332	0.85826
chr1	1332	1349	1.71652
chr1	1349	1357	0.85826
chr1	1357	1368	1.71652
chr1	1368	1395	0.85826
chr1	1395	1408	0.0
chr1	1408	1450	0.85826
chr1	1450	1451	1.71652
chr1	1451	1480	2.57478
chr1	1480	1483	1.71652
chr1	1483	1485	0.85826
chr1	1485	1587	0.0
chr1	1587	1624	0.85826
chr1	1624	1636	0.0
chr1	1636	1655	1.71652
chr1	1655	1672	0.0
chr1	1672	1684	1.71652
chr1	1684	1693	2.57478
chr1	1693	1709	3.43304
chr1	1709	1717	1.71652
chr1	1717	1723	2.57478
chr1	1723	1726	1.71652
chr1	1726	1734	2.57478
chr1	1734	1742	1.71652
chr1	1742	1755	3.43304
chr1	1755	1757	2.57478
chr1	1757	1773	1.71652
chr1	1773	1781	2.57478
chr1	1781	1791	0.85826
chr1	1791	1806	1.71652
chr1	1806	1807	2.57478
chr1	1807	1828	1.71652
chr1	1828	1830	2.57478
chr1	1830	1832	1.71652
chr1	1832	1841	2.57478
chr1	1841	1846	3.43304
chr1	1846	1861	2.57478
chr1	1861	1865	3.43304
chr1	1865	1867	4.2913
chr1	1867	1872	3.43304
chr1	1872	1878	2.57478
chr1	1878	1880	3.43304
chr1	1880	1896	2.57478
chr1	1896	1919	1.71652
chr1	1919	1938	0.85826
chr1	1938	2181	0.0
chr1	2181	2220	0.85826
chr1	2220	2266	0.0
chr1	2266	2271	0.85826
chr1	2271	2300	1.71652
chr1	2300	2307	0.85826
chr1	2307	2470	0.0
chr1	2470	2496	0.85826
chr1	2496	2513	0.0
chr1	2513	2552	0.85826
chr1	2552	2594	0.0
chr1	2594	2619	1.71652
chr1	2619	2718	0.0
chr1	2718	2728	0.85826
chr1	2728	2740	1.71652
chr1	2740	2753	0.85826
chr1	2753	3035	0.0
chr1	3035	3075	0.85826
chr1	3075	3089	0.0
chr1	3089	3125	0.85826
chr1	3125	3209	0.0
chr1	3209	3214	0.85826
chr1	3214	3223	1.71652
chr1	3223	3239	2.57478
chr1	3239	3254	1.71652
chr1	3254	3262	0.85826
chr1	3262	3488	0.0
chr1	3488	3525	0.85826
chr1	3525	3681	0.0
chr1	3681	3721	0.85826
chr1	3721	3724	0.0
chr1	3724	3736	0.85826
chr1	3736	3760	1.71652
chr1	3760	3777	0.85826
chr1	3777	3783	0.0
chr1	3783	3792	0.85826
chr1	3792	3822	1.71652
chr1	3822	3829	0.85826
chr1	3829	3841	0.0
chr1	3841	3876	1.71652
chr1	3876	3937	0.0
chr1	3937	3978	0.85826
chr1	3978	4084	0.0
chr1	4084	4121	0.85826
chr1	4121	4254	0.0
chr1	4254	4293	0.85826
chr1	4293	4661	0.0
chr1	4661	4663	0.85826
chr1	4663	4697	1.71652
chr1	4697	4700	0.85826
chr1	4700	4701	0.0
chr1	4701	4731	0.85826
chr1	4731	4733	1.71652
chr1	4733	4740	2.57478
chr1	4740	4741	3.43304
chr1	4741	4750	2.57478
chr1	4750	4768	1.71652
chr1	4768	4769	0.85826
chr1	4769	5046	0.0
chr1	5046	5086	0.85826
chr1	5086	5395	0.0
chr1	5395	5434	0.85826
chr1	5434	5597	0.0
chr1	5597	5629	0.85826
chr1	5629	5636	2.57478
chr1	5636	5643	1.71652
chr1	5643	5665	2.57478
chr1	5665	5675	0.85826
chr1	5675	5678	0.0
chr1	5678	5694	0.85826
chr1	5694	5717	1.71652
chr1	5717	5734	0.85826
chr1	5734	6008	0.0
chr1	6008	6018	1.71652
chr1	6018	6044	2.57478
chr1	6044	6047	3.43304
chr1	6047	6054	1.71652
chr1	6054	6084	0.85826
chr1	6084	6085	0.0
chr1	6085	6093	0.85826
chr1	6093	6116	1.71652
chr1	6116	6124	0.85826
chr1	6124	6127	0.0
chr1	6127	6131	0.85826
chr1	6131	6137	1.71652
chr1	6137	6158	2.57478
chr1	6158	6164	1.71652
chr1	6164	6172	0.85826
chr1	6172	6281	0.0
chr1	6281	6317	0.85826
chr1	6317	6340	0.0
chr1	6340	6348	0.85826
chr1	6348	6360	1.71652
chr1	6360	6380	2.57478
chr1	6380	6394	1.71652
chr1	6394	6414	0.85826
chr1	6414	6417	1.71652
chr1	6417	6455	0.85826
chr1	6455	6566	0.0
chr1	6566	6596	0.85826
chr1	6596	6698	0.0
chr1	6698	6703	0.85826
chr1	6703	6705	1.71652
chr1	6705	6734	2.57478
chr1	6734	6738	1.71652
chr1	6738	6742	0.85826
chr1	6742	6851	0.0
chr1	6851	6854	0.85826
chr1	6854	6890	1.71652
chr1	6890	6892	0.85826
chr1	6892	6967	0.0
chr1	6967	7006	0.85826
chr1	7006	7161	0.0
chr1	7161	7189	0.85826
chr1	7189	7190	0.0
chr1	7190	7231	0.85826
chr1	7231	7242	0.0
chr1	7242	7275	0.85826
chr1	7275	7289	0.0
chr1	7289	7295	0.85826
chr1	7295	7307	1.71652
chr1	7307	7325	2.57478
chr1	7325	7326	0.85826
chr1	7326	7347	1.71652
chr1	7347	7357	0.85826
chr1	7357	7411	0.0
chr1	7411	7452	0.85826
chr1	7452	7472	0.0
chr1	7472	7513	0.85826
chr1	7513	7535	0.0
chr1	7535	7538	0.85826
chr1	7538	7567	1.71652
chr1	7567	7570	0.85826
chr1	7570	7719	0.0
chr1	7719	7754	0.85826
chr1	7754	7758	0.0
chr1	7758	7788	0.85826
chr1	7788	7838	0.0
chr1	7838	7863	0.85826
chr1	7863	8087	0.0
chr1	8087	8109	1.71652
chr1	8109	8112	0.85826
chr1	8112	8124	0.0
chr1	8124	8147	1.71652
chr1	8147	8160	2.57478
chr1	8160	8187	0.85826
chr1	8187	8359	0.0
chr1	8359	8366	0.85826
chr1	8366	8379	1.71652
chr1	8379	8406	0.85826
chr1	8406	8497	0.0
chr1	8497	8537	0.85826
chr1	8537	8538	1.71652
chr1	8538	8548	0.85826
chr1	8548	8578	1.71652
chr1	8578	8588	0.85826
chr1	8588	8619	0.0
chr1	8619	8622	0.85826
chr1	8622	8627	1.71652
chr1	8627	8657	2.57478
chr1	8657	8663	1.71652
chr1	8663	8668	0.85826
chr1	8668	8740	0.0
chr1	8740	8749	0.85826
chr1	8749	8781	1.71652
chr1	8781	8789	0.85826
chr1	8789	8836	0.0
chr1	8836	8837	0.85826
chr1	8837	8842	1.71652
chr1	8842	8857	2.57478
chr1	8857	8869	1.71652
chr1	8869	8882	0.85826
chr1	8882	8903	0.0
chr1	8903	8942	0.85826
chr1	8942	9058	0.0
chr1	9058	9096	0.85826
chr1	9096	9133	0.0
chr1	9133	9167	0.85826
chr1	9167	9184	0.0
chr1	9184	9188	0.85826
chr1	9188	9192	1.71652
chr1	9192	9215	2.57478
chr1	9215	9225	1.71652
chr1	9225	9228	0.85826
chr1	9228	9250	0.0
chr1	9250	9254	0.85826
chr1	9254	9272	1.71652
chr1	9272	9287	2.57478
chr1	9287	9289	4.2913
chr1	9289	9313	2.57478
chr1	9313	9327	1.71652
chr1	9327	9411	0.0
chr1	9411	9441	0.85826
chr1	9441	9443	1.71652
chr1	9443	9455	0.85826
chr1	9455	9476	2.57478
chr1	9476	9482	1.71652
chr1	9482	9495	0.85826
chr1	9495	9506	0.0
chr1	9506	9546	0.85826
chr1	9546	9566	0.0
chr1	9566	9597	1.71652
chr1	9597	9758	0.0
chr1	9758	9784	0.85826
chr1	9784	9799	1.71652
chr1	9799	9825	0.85826
chr1	9825	9891	0.0
chr1	9891	9897	0.85826
chr1	9897	9907	1.71652
chr1	9907	9932	2.57478
chr1	9932	9935	1.71652
chr1	9935	9938	2.57478
chr1	9938	9948	1.71652
chr1	9948	9967	0.85826
chr1	9967	9970	1.71652
chr1	9970	9976	0.85826
chr1	9976	9988	2.57478
chr1	9988	10000	3.43304
chr1	10000	10004	4.2913
chr1	10004	10017	3.43304
chr1	10017	10029	1.71652
chr1	10029	10040	0.85826
chr1	10040	10089	0.0
chr1	10089	10128	0.85826
chr1	10128	10145	0.0
chr1	10145	10186	0.85826
chr1	10186	10420	0.0
chr1	10420	10423	0.85826
chr1	10423	10436	1.71652
chr1	10436	10460	2.57478
chr1	10460	10462	1.71652
chr1	10462	10582	0.0
chr1	10582	10623	0.85826
chr1	10623	10646	0.0
chr1	10646	10686	0.85826
chr1	10686	10835	0.0
chr1	10835	10870	0.85826
chr1	10870	11133	0.0
chr1	11133	11153	0.85826
chr1	11153	11163	1.71652
chr1	11163	11176	0.85826
chr1	11176	11177	1.71652
chr1	11177	11178	2.57478
chr1	11178	11209	1.71652
chr1	11209	11213	0.85826
chr1	11213	11340	0.0
chr1	11340	11360	0.85826
chr1	11360	11378	1.71652
chr1	11378	11380	0.85826
chr1	11380	11466	0.0
chr1	11466	11501	0.85826
chr1	11501	11507	1.71652
chr1	11507	11529	0.85826
chr1	11529	11643	0.0
chr1	11643	11682	0.85826
chr1	11682	11866	0.0
chr1	11866	11872	0.85826
chr1	11872	11876	1.71652
chr1	11876	11900	2.57478
chr1	11900	11901	1.71652
chr1	11901	11912	2.57478
chr1	11912	11917	1.71652
chr1	11917	11938	0.85826
chr1	11938	11939	0.0
chr1	11939	11951	0.85826
chr1	11951	11974	2.57478
chr1	11974	11978	3.43304
chr1	11978	11986	2.57478
chr1	11986	11991	1.71652
chr1	11991	12014	0.85826
chr1	12014	12026	0.0
chr1	12026	12059	0.85826
chr1	12059	12078	0.0
chr1	12078	12107	1.71652
chr1	12107	12116	2.57478
chr1	12116	12130	0.85826
chr1	12130	12138	1.71652
chr1	12138	12170	0.85826
chr1	12170	12175	0.0
chr1	12175	12181	0.85826
chr1	12181	12202	1.71652
chr1	12202	12204	0.85826
chr1	12204	12222	1.71652
chr1	12222	12233	0.85826
chr1	12233	12245	1.71652
chr1	12245	12248	0.85826
chr1	12248	12259	1.71652
chr1	12259	12269	2.57478
chr1	12269	12284	1.71652
chr1	12284	12294	0.0
chr1	12294	12329	0.85826
chr1	12329	12335	0.0
chr1	12335	12376	0.85826
chr1	12376	12394	0.0
chr1	12394	12402	0.85826
chr1	12402	12418	1.71652
chr1	12418	12425	0.85826
chr1	12425	12442	1.71652
chr1	12442	12453	0.85826
chr1	12453	12465	0.0
chr1	12465	12498	0.85826
chr1	12498	12502	1.71652
chr1	12502	12503	2.57478
chr1	12503	12506	4.2913
chr1	12506	12524	3.43304
chr1	12524	12538	4.2913
chr1	12538	12546	0.85826
chr1	12546	12554	2.57478
chr1	12554	12565	1.71652
chr1	12565	12576	2.57478
chr1	12576	12577	3.43304
chr1	12577	12603	1.71652
chr1	12603	12611	4.2913
chr1	12611	12634	3.43304
chr1	12634	12641	4.2913
chr1	12641	12643	5.14956
chr1	12643	12646	2.57478
chr1	12646	12674	1.71652
chr1	12674	12676	0.85826
chr1	12676	12683	0.0
chr1	12683	12685	0.85826
chr1	12685	12712	1.71652
chr1	12712	12715	2.57478
chr1	12715	12717	4.2913
chr1	12717	12722	5.14956
chr1	12722	12725	4.2913
chr1	12725	12726	3.43304
chr1	12726	12744	4.2913
chr1	12744	12745	2.57478
chr1	12745	12754	1.71652
chr1	12754	12780	0.85826
chr1	12780	12881	0.0
chr1	12881	12886	0.85826
chr1	12886	12888	1.71652
chr1	12888	12900	2.57478
chr1	12900	12924	3.43304
chr1	12924	12927	2.57478
chr1	12927	12940	1.71652
chr1	12940	12951	0.85826
chr1	12951	12970	0.0
chr1	12970	13010	0.85826
chr1	13010	13014	0.0
chr1	13014	13033	0.85826
chr1	13033	13054	1.71652
chr1	13054	13063	0.85826
chr1	13063	13073	1.71652
chr1	13073	13133	0.85826
chr1	13133	13209	0.0
chr1	13209	13230	0.85826
chr1	13230	13231	1.71652
chr1	13231	13244	2.57478
chr1	13244	13256	1.71652
chr1	13256	13271	0.85826
chr1	13271	13306	0.0
chr1	13306	13325	0.85826
chr1	13325	13388	0.0
chr1	13388	13389	0.85826
chr1	13389	13417	1.71652
chr1	13417	13420	0.85826
chr1	13420	13450	1.71652
chr1	13450	13458	0.85826
chr1	13458	13463	0.0
chr1	13463	13466	1.71652
chr1	13466	13473	2.57478
chr1	13473	13489	3.43304
chr1	13489	13490	4.2913
chr1	13490	13491	5.14956
chr1	13491	13499	4.2913
chr1	13499	13503	3.43304
chr1	13503	13505	2.57478
chr1	13505	13513	4.2913
chr1	13513	13514	3.43304
chr1	13514	13525	4.2913
chr1	13525	13527	3.43304
chr1	13527	13531	2.57478
chr1	13531	13539	0.85826
chr1	13539	13619	0.0
chr1	13619	13627	0.85826
chr1	13627	13644	1.71652
chr1	13644	13658	0.85826
chr1	13658	13701	0.0
chr1	13701	13720	1.71652
chr1	13720	13734	2.57478
chr1	13734	13748	0.85826
chr1	13748	13761	0.0
chr1	13761	13802	0.85826
chr1	13802	13803	0.0
chr1	13803	13840	0.85826
chr1	13840	13884	0.0
chr1	13884	13885	0.85826
chr1	13885	13921	1.71652
chr1	13921	13992	0.0
chr1	13992	14025	0.85826
chr1	14025	14032	1.71652
chr1	14032	14065	0.85826
chr1	14065	14165	0.0
chr1	14165	14177	0.85826
chr1	14177	14206	1.71652
chr1	14206	14216	0.85826
chr1	14216	14295	0.0
chr1	14295	14335	0.85826
chr1	14335	14407	0.0
chr1	14407	14447	0.85826
chr1	14447	14462	0.0
chr1	14462	14487	0.85826
chr1	14487	14488	0.0
chr1	14488	14504	0.85826
chr1	14504	14621	0.0
chr1	14621	14645	0.85826
chr1	14645	14674	1.71652
chr1	14674	14686	0.85826
chr1	14686	14754	0.0
chr1	14754	14792	0.85826
chr1	14792	15074	0.0
chr1	15074	15111	0.85826
chr1	15111	15142	0.0
chr1	15142	15167	0.85826
chr1	15167	15277	0.0
chr1	15277	15316	0.85826
chr1	15316	15328	0.0
chr1	15328	15365	0.85826
chr1	15365	15373	0.0
chr1	15373	15398	0.85826
chr1	15398	15506	0.0
chr1	15506	15512	0.85826
chr1	15512	15532	2.57478
chr1	15532	15534	1.71652
chr1	15534	15541	0.85826
chr1	15541	15601	0.0
chr1	15601	15631	0.85826
chr1	15631	15651	0.0
chr1	15651	15682	0.85826
chr1	15682	16139	0.0
chr1	16139	16180	0.85826
chr1	16180	16189	0.0
chr1	16189	16229	0.85826
chr1	16229	16242	0.0
chr1	16242	16273	0.85826
chr1	16273	16282	1.71652
chr1	16282	16298	0.85826
chr1	16298	16354	0.0
chr1	16354	16393	0.85826
chr1	16393	16409	0.0
chr1	16409	16438	1.71652
chr1	16438	16518	0.0
chr1	16518	16548	0.85826
chr1	16548	16554	1.71652
chr1	16554	16588	0.85826
chr1	16588	16662	0.0
chr1	16662	16697	0.85826
chr1	16697	16754	0.0
chr1	16754	16779	0.85826
chr1	16779	16783	1.71652
chr1	16783	16813	0.85826
chr1	16813	16815	1.71652
chr1	16815	16838	0.85826
chr1	16838	16911	0.0
chr1	16911	16944	0.85826
chr1	16944	17138	0.0
chr1	17138	17139	0.85826
chr1	17139	17157	1.71652
chr1	17157	17182	0.0
chr1	17182	17213	0.85826
chr1	17213	17217	1.71652
chr1	17217	17253	0.85826
chr1	17253	17542	0.0
chr1	17542	17573	0.85826
chr1	17573	17590	0.0
chr1	17590	17627	0.85826
chr1	17627	17695	0.0
chr1	17695	17724	0.85826
chr1	17724	17745	0.0
chr1	17745	17773	0.85826
chr1	17773	17828	0.0
chr1	17828	17855	0.85826
chr1	17855	17860	1.71652
chr1	17860	17879	0.85826
chr1	17879	17895	1.71652
chr1	17895	17914	0.85826
chr1	17914	18224	0.0
chr1	18224	18252	0.85826
chr1	18252	18267	0.0
chr1	18267	18300	0.85826
chr1	18300	18303	1.71652
chr1	18303	18336	0.85826
chr1	18336	18444	0.0
chr1	18444	18471	0.85826
chr1	18471	18537	0.0
chr1	18537	18564	0.85826
chr1	18564	18694	0.0
chr1	18694	18703	0.85826
chr1	18703	18723	1.71652
chr1	18723	18735	0.85826
chr1	18735	18743	1.71652
chr1	18743	18771	0.85826
chr1	18771	18805	0.0
chr1	18805	18846	0.85826
chr1	18846	18874	0.0
chr1	18874	18901	0.85826
chr1	18901	18903	1.71652
chr1	18903	18909	2.57478
chr1	18909	18914	1.71652
chr1	18914	18932	0.85826
chr1	18932	18974	0.0
chr1	18974	19003	0.85826
chr1	19003	19280	0.0
