# Supplementary material for: Structural modularity of the XIST ribonucleoprotein complex
Source: Nat Commun. 2020 Dec 2;11:6163. doi: 10.1038/s41467-020-20040-3 (PMC7710737; doi:10.1038/s41467-020-20040-3)
Supplement: Supplementary file 6 — Source Data [file 41467_2020_20040_MOESM6_ESM.zip › sourcedata/fig2efgi/K562_LARP7_1_neg_XIST_1_hsXIST.bedgraph]

chr1	0	368	0.0
chr1	368	411	1.11724
chr1	411	498	0.0
chr1	498	501	1.11724
chr1	501	509	2.23449
chr1	509	541	3.35173
chr1	541	544	2.23449
chr1	544	546	0.0
chr1	546	584	1.11724
chr1	584	655	0.0
chr1	655	695	1.11724
chr1	695	696	0.0
chr1	696	702	1.11724
chr1	702	720	2.23449
chr1	720	744	1.11724
chr1	744	825	0.0
chr1	825	859	1.11724
chr1	859	867	2.23449
chr1	867	896	1.11724
chr1	896	899	2.23449
chr1	899	925	1.11724
chr1	925	936	2.23449
chr1	936	945	1.11724
chr1	945	969	2.23449
chr1	969	980	1.11724
chr1	980	990	0.0
chr1	990	1033	1.11724
chr1	1033	1073	0.0
chr1	1073	1101	1.11724
chr1	1101	1106	3.35173
chr1	1106	1139	2.23449
chr1	1139	1253	0.0
chr1	1253	1295	1.11724
chr1	1295	1306	0.0
chr1	1306	1341	1.11724
chr1	1341	1346	2.23449
chr1	1346	1361	1.11724
chr1	1361	1383	2.23449
chr1	1383	1404	1.11724
chr1	1404	1406	0.0
chr1	1406	1443	1.11724
chr1	1443	1449	2.23449
chr1	1449	1450	1.11724
chr1	1450	1451	2.23449
chr1	1451	1463	3.35173
chr1	1463	1486	4.46897
chr1	1486	1490	3.35173
chr1	1490	1494	2.23449
chr1	1494	1506	1.11724
chr1	1506	1514	0.0
chr1	1514	1544	1.11724
chr1	1544	1547	2.23449
chr1	1547	1553	3.35173
chr1	1553	1556	4.46897
chr1	1556	1571	3.35173
chr1	1571	1579	2.23449
chr1	1579	1581	1.11724
chr1	1581	1593	0.0
chr1	1593	1636	1.11724
chr1	1636	1662	0.0
chr1	1662	1692	1.11724
chr1	1692	1705	2.23449
chr1	1705	1732	1.11724
chr1	1732	1735	2.23449
chr1	1735	1762	1.11724
chr1	1762	1775	2.23449
chr1	1775	1805	1.11724
chr1	1805	1871	0.0
chr1	1871	1896	3.35173
chr1	1896	1898	2.23449
chr1	1898	1914	3.35173
chr1	1914	1941	1.11724
chr1	1941	2062	0.0
chr1	2062	2076	1.11724
chr1	2076	2083	2.23449
chr1	2083	2094	3.35173
chr1	2094	2104	4.46897
chr1	2104	2105	5.58622
chr1	2105	2114	4.46897
chr1	2114	2126	3.35173
chr1	2126	2137	2.23449
chr1	2137	2147	1.11724
chr1	2147	2361	0.0
chr1	2361	2398	1.11724
chr1	2398	2441	0.0
chr1	2441	2484	1.11724
chr1	2484	2896	0.0
chr1	2896	2904	1.11724
chr1	2904	2932	2.23449
chr1	2932	2935	3.35173
chr1	2935	2939	4.46897
chr1	2939	2946	3.35173
chr1	2946	2975	2.23449
chr1	2975	3177	0.0
chr1	3177	3220	1.11724
chr1	3220	3475	0.0
chr1	3475	3515	1.11724
chr1	3515	3743	0.0
chr1	3743	3786	1.11724
chr1	3786	3956	0.0
chr1	3956	3996	1.11724
chr1	3996	4056	0.0
chr1	4056	4096	1.11724
chr1	4096	4331	0.0
chr1	4331	4354	1.11724
chr1	4354	4674	0.0
chr1	4674	4717	1.11724
chr1	4717	5225	0.0
chr1	5225	5268	1.11724
chr1	5268	5453	0.0
chr1	5453	5496	1.11724
chr1	5496	5601	0.0
chr1	5601	5640	1.11724
chr1	5640	5822	0.0
chr1	5822	5856	1.11724
chr1	5856	6067	0.0
chr1	6067	6068	1.11724
chr1	6068	6075	2.23449
chr1	6075	6085	3.35173
chr1	6085	6110	4.46897
chr1	6110	6111	3.35173
chr1	6111	6117	2.23449
chr1	6117	6127	1.11724
chr1	6127	6244	0.0
chr1	6244	6245	1.11724
chr1	6245	6287	2.23449
chr1	6287	6288	1.11724
chr1	6288	6378	0.0
chr1	6378	6384	1.11724
chr1	6384	6421	2.23449
chr1	6421	6426	1.11724
chr1	6426	6605	0.0
chr1	6605	6648	1.11724
chr1	6648	6685	0.0
chr1	6685	6728	1.11724
chr1	6728	6818	0.0
chr1	6818	6860	1.11724
chr1	6860	6958	0.0
chr1	6958	6996	1.11724
chr1	6996	6999	2.23449
chr1	6999	7039	1.11724
chr1	7039	7222	0.0
chr1	7222	7263	1.11724
chr1	7263	7701	0.0
chr1	7701	7744	1.11724
chr1	7744	7832	0.0
chr1	7832	7874	2.23449
chr1	7874	7878	0.0
chr1	7878	7905	2.23449
chr1	7905	7921	3.35173
chr1	7921	7948	1.11724
chr1	7948	8069	0.0
chr1	8069	8112	1.11724
chr1	8112	8127	0.0
chr1	8127	8135	1.11724
chr1	8135	8170	2.23449
chr1	8170	8177	1.11724
chr1	8177	8268	0.0
chr1	8268	8286	1.11724
chr1	8286	8389	0.0
chr1	8389	8391	1.11724
chr1	8391	8424	2.23449
chr1	8424	8431	1.11724
chr1	8431	8561	0.0
chr1	8561	8603	1.11724
chr1	8603	8691	0.0
chr1	8691	8717	1.11724
chr1	8717	9003	0.0
chr1	9003	9046	1.11724
chr1	9046	9421	0.0
chr1	9421	9440	1.11724
chr1	9440	9441	2.23449
chr1	9441	9463	3.35173
chr1	9463	9483	2.23449
chr1	9483	9485	1.11724
chr1	9485	9506	0.0
chr1	9506	9547	1.11724
chr1	9547	9652	0.0
chr1	9652	9696	1.11724
chr1	9696	9747	0.0
chr1	9747	9789	1.11724
chr1	9789	9812	0.0
chr1	9812	9855	1.11724
chr1	9855	9862	0.0
chr1	9862	9893	1.11724
chr1	9893	9938	0.0
chr1	9938	9974	2.23449
chr1	9974	9975	3.35173
chr1	9975	9976	4.46897
chr1	9976	9979	3.35173
chr1	9979	10016	2.23449
chr1	10016	10019	1.11724
chr1	10019	10114	0.0
chr1	10114	10157	1.11724
chr1	10157	10168	0.0
chr1	10168	10184	1.11724
chr1	10184	10202	2.23449
chr1	10202	10207	1.11724
chr1	10207	10210	2.23449
chr1	10210	10228	3.35173
chr1	10228	10250	2.23449
chr1	10250	10253	1.11724
chr1	10253	10638	0.0
chr1	10638	10682	1.11724
chr1	10682	10857	0.0
chr1	10857	10900	1.11724
chr1	10900	11118	0.0
chr1	11118	11162	1.11724
chr1	11162	11379	0.0
chr1	11379	11421	1.11724
chr1	11421	12015	0.0
chr1	12015	12058	1.11724
chr1	12058	12073	0.0
chr1	12073	12116	1.11724
chr1	12116	12125	0.0
chr1	12125	12168	1.11724
chr1	12168	12190	0.0
chr1	12190	12193	1.11724
chr1	12193	12233	2.23449
chr1	12233	12236	1.11724
chr1	12236	12248	0.0
chr1	12248	12272	1.11724
chr1	12272	12333	0.0
chr1	12333	12376	1.11724
chr1	12376	12382	0.0
chr1	12382	12390	1.11724
chr1	12390	12408	2.23449
chr1	12408	12468	1.11724
chr1	12468	12540	0.0
chr1	12540	12566	1.11724
chr1	12566	12583	2.23449
chr1	12583	12608	1.11724
chr1	12608	12616	0.0
chr1	12616	12639	1.11724
chr1	12639	12640	0.0
chr1	12640	12645	1.11724
chr1	12645	12660	2.23449
chr1	12660	12661	1.11724
chr1	12661	12685	2.23449
chr1	12685	12686	3.35173
chr1	12686	12688	4.46897
chr1	12688	12704	3.35173
chr1	12704	12713	2.23449
chr1	12713	12715	1.11724
chr1	12715	12725	2.23449
chr1	12725	12727	1.11724
chr1	12727	12729	2.23449
chr1	12729	12770	1.11724
chr1	12770	12773	0.0
chr1	12773	12795	1.11724
chr1	12795	12813	2.23449
chr1	12813	12837	1.11724
chr1	12837	13049	0.0
chr1	13049	13092	1.11724
chr1	13092	13102	0.0
chr1	13102	13145	1.11724
chr1	13145	13469	0.0
chr1	13469	13473	1.11724
chr1	13473	13507	2.23449
chr1	13507	13511	1.11724
chr1	13511	13518	0.0
chr1	13518	13561	1.11724
chr1	13561	13628	0.0
chr1	13628	13672	2.23449
chr1	13672	13708	0.0
chr1	13708	13722	1.11724
chr1	13722	13723	0.0
chr1	13723	13752	1.11724
chr1	13752	13873	0.0
chr1	13873	13879	1.11724
chr1	13879	13896	2.23449
chr1	13896	13916	3.35173
chr1	13916	13922	2.23449
chr1	13922	13938	1.11724
chr1	13938	14347	0.0
chr1	14347	14367	1.11724
chr1	14367	14811	0.0
chr1	14811	14852	1.11724
chr1	14852	14865	0.0
chr1	14865	14907	1.11724
chr1	14907	15141	0.0
chr1	15141	15184	1.11724
chr1	15184	16094	0.0
chr1	16094	16137	1.11724
chr1	16137	16361	0.0
chr1	16361	16404	1.11724
chr1	16404	16569	0.0
chr1	16569	16612	1.11724
chr1	16612	17154	0.0
chr1	17154	17196	1.11724
chr1	17196	17599	0.0
chr1	17599	17641	1.11724
chr1	17641	18223	0.0
chr1	18223	18266	1.11724
chr1	18266	18686	0.0
chr1	18686	18729	1.11724
chr1	18729	18837	0.0
chr1	18837	18880	1.11724
chr1	18880	19280	0.0
