# Supplementary material for: Structural modularity of the XIST ribonucleoprotein complex
Source: Nat Commun. 2020 Dec 2;11:6163. doi: 10.1038/s41467-020-20040-3 (PMC7710737; doi:10.1038/s41467-020-20040-3)
Supplement: Supplementary file 6 — Source Data [file 41467_2020_20040_MOESM6_ESM.zip › sourcedata/fig2efgi/K562_RBFOX2_1_neg_XIST_1_hsXIST.bedgraph]

chr1	0	43	0.0
chr1	43	44	0.197057
chr1	44	45	0.492642
chr1	45	46	0.788228
chr1	46	47	0.985285
chr1	47	48	1.47793
chr1	48	49	1.67498
chr1	49	51	1.77351
chr1	51	52	1.87204
chr1	52	55	1.97057
chr1	55	56	2.0691
chr1	56	57	2.16763
chr1	57	58	2.26616
chr1	58	59	2.36468
chr1	59	62	2.7588
chr1	62	63	3.15291
chr1	63	64	3.25144
chr1	64	66	3.54703
chr1	66	67	3.74408
chr1	67	68	3.84261
chr1	68	71	3.94114
chr1	71	72	4.03967
chr1	72	75	4.1382
chr1	75	77	4.23673
chr1	77	79	4.33525
chr1	79	80	4.43378
chr1	80	85	4.33525
chr1	85	86	3.84261
chr1	86	87	3.74408
chr1	87	88	3.25144
chr1	88	89	3.34997
chr1	89	90	2.95585
chr1	90	91	2.7588
chr1	91	93	2.56174
chr1	93	94	2.36468
chr1	94	95	2.46321
chr1	95	97	2.56174
chr1	97	98	2.46321
chr1	98	99	2.26616
chr1	99	100	1.97057
chr1	100	101	1.87204
chr1	101	102	1.77351
chr1	102	103	1.67498
chr1	103	104	1.47793
chr1	104	105	1.3794
chr1	105	107	1.18234
chr1	107	108	0.985285
chr1	108	110	1.08381
chr1	110	112	0.985285
chr1	112	113	0.886756
chr1	113	114	0.788228
chr1	114	115	1.57646
chr1	115	116	2.46321
chr1	116	117	3.84261
chr1	117	119	4.03967
chr1	119	125	3.94114
chr1	125	126	4.03967
chr1	126	129	4.1382
chr1	129	130	4.33525
chr1	130	134	4.23673
chr1	134	136	4.1382
chr1	136	137	4.03967
chr1	137	138	3.54703
chr1	138	139	3.64555
chr1	139	142	3.74408
chr1	142	144	3.64555
chr1	144	145	3.54703
chr1	145	148	3.34997
chr1	148	149	3.25144
chr1	149	151	3.05438
chr1	151	152	2.66027
chr1	152	155	2.26616
chr1	155	156	2.16763
chr1	156	158	1.57646
chr1	158	160	1.47793
chr1	160	161	1.67498
chr1	161	163	1.57646
chr1	163	164	1.67498
chr1	164	166	1.57646
chr1	166	167	1.47793
chr1	167	169	1.3794
chr1	169	170	1.47793
chr1	170	176	1.3794
chr1	176	177	1.28087
chr1	177	179	1.18234
chr1	179	186	1.08381
chr1	186	188	1.18234
chr1	188	189	1.28087
chr1	189	190	1.77351
chr1	190	191	2.26616
chr1	191	192	2.7588
chr1	192	193	3.34997
chr1	193	195	3.64555
chr1	195	196	3.94114
chr1	196	197	3.64555
chr1	197	199	3.84261
chr1	199	200	4.23673
chr1	200	201	5.02495
chr1	201	202	5.32054
chr1	202	204	5.22201
chr1	204	206	5.32054
chr1	206	207	5.22201
chr1	207	211	5.32054
chr1	211	213	5.22201
chr1	213	214	5.32054
chr1	214	215	5.22201
chr1	215	216	5.02495
chr1	216	217	5.32054
chr1	217	223	5.41907
chr1	223	224	5.22201
chr1	224	225	5.02495
chr1	225	226	4.63084
chr1	226	227	4.1382
chr1	227	228	3.64555
chr1	228	229	3.34997
chr1	229	230	2.95585
chr1	230	231	2.66027
chr1	231	233	2.16763
chr1	233	234	1.77351
chr1	234	235	1.67498
chr1	235	236	1.57646
chr1	236	237	1.47793
chr1	237	238	1.87204
chr1	238	239	2.0691
chr1	239	240	1.57646
chr1	240	241	1.3794
chr1	241	242	1.28087
chr1	242	246	1.3794
chr1	246	252	1.47793
chr1	252	253	1.3794
chr1	253	255	1.28087
chr1	255	257	1.3794
chr1	257	260	1.08381
chr1	260	270	1.18234
chr1	270	275	1.08381
chr1	275	276	1.28087
chr1	276	277	1.18234
chr1	277	278	0.985285
chr1	278	279	1.08381
chr1	279	280	1.18234
chr1	280	281	1.3794
chr1	281	284	1.28087
chr1	284	288	1.18234
chr1	288	289	1.08381
chr1	289	290	1.47793
chr1	290	291	1.67498
chr1	291	294	2.0691
chr1	294	295	2.36468
chr1	295	296	2.56174
chr1	296	297	2.66027
chr1	297	299	2.56174
chr1	299	300	2.7588
chr1	300	302	2.85733
chr1	302	303	2.95585
chr1	303	305	3.25144
chr1	305	306	3.54703
chr1	306	307	3.84261
chr1	307	308	4.33525
chr1	308	310	4.43378
chr1	310	311	4.53231
chr1	311	312	4.72937
chr1	312	314	4.8279
chr1	314	315	4.72937
chr1	315	317	4.63084
chr1	317	319	4.33525
chr1	319	321	4.23673
chr1	321	322	4.1382
chr1	322	323	4.03967
chr1	323	324	4.1382
chr1	324	325	4.23673
chr1	325	326	4.53231
chr1	326	327	4.92642
chr1	327	329	5.32054
chr1	329	331	5.41907
chr1	331	332	4.92642
chr1	332	335	4.53231
chr1	335	336	4.03967
chr1	336	337	3.94114
chr1	337	338	3.74408
chr1	338	339	3.54703
chr1	339	340	3.4485
chr1	340	341	3.05438
chr1	341	347	3.15291
chr1	347	349	2.85733
chr1	349	350	2.7588
chr1	350	351	2.66027
chr1	351	355	2.56174
chr1	355	357	2.46321
chr1	357	358	2.36468
chr1	358	360	2.16763
chr1	360	361	1.97057
chr1	361	362	1.87204
chr1	362	363	1.77351
chr1	363	364	2.0691
chr1	364	365	1.97057
chr1	365	366	1.57646
chr1	366	367	1.47793
chr1	367	368	1.67498
chr1	368	369	1.77351
chr1	369	370	1.67498
chr1	370	374	1.57646
chr1	374	382	1.47793
chr1	382	383	1.28087
chr1	383	384	1.08381
chr1	384	385	1.18234
chr1	385	387	1.28087
chr1	387	390	1.18234
chr1	390	392	1.28087
chr1	392	393	1.18234
chr1	393	399	1.08381
chr1	399	400	0.985285
chr1	400	402	0.886756
chr1	402	403	0.788228
chr1	403	405	0.689699
chr1	405	406	0.492642
chr1	406	407	1.18234
chr1	407	408	1.57646
chr1	408	409	1.77351
chr1	409	410	1.57646
chr1	410	411	1.67498
chr1	411	413	1.77351
chr1	413	415	1.97057
chr1	415	420	1.87204
chr1	420	423	1.97057
chr1	423	425	2.0691
chr1	425	426	1.97057
chr1	426	427	1.87204
chr1	427	431	1.97057
chr1	431	432	1.87204
chr1	432	434	1.77351
chr1	434	435	1.87204
chr1	435	436	1.77351
chr1	436	439	1.67498
chr1	439	443	1.47793
chr1	443	444	1.3794
chr1	444	445	1.08381
chr1	445	446	1.18234
chr1	446	448	1.08381
chr1	448	449	0.788228
chr1	449	450	0.591171
chr1	450	451	0.492642
chr1	451	452	0.886756
chr1	452	453	0.985285
chr1	453	454	1.08381
chr1	454	461	1.18234
chr1	461	462	1.08381
chr1	462	464	0.985285
chr1	464	468	0.886756
chr1	468	471	0.985285
chr1	471	473	1.08381
chr1	473	484	0.985285
chr1	484	487	0.788228
chr1	487	489	0.689699
chr1	489	493	0.591171
chr1	493	494	0.492642
chr1	494	495	0.788228
chr1	495	496	1.28087
chr1	496	497	2.16763
chr1	497	498	2.26616
chr1	498	500	2.66027
chr1	500	502	2.7588
chr1	502	503	2.95585
chr1	503	508	3.15291
chr1	508	509	3.25144
chr1	509	514	3.05438
chr1	514	516	3.15291
chr1	516	518	3.25144
chr1	518	521	3.34997
chr1	521	522	3.25144
chr1	522	524	3.34997
chr1	524	525	3.25144
chr1	525	527	3.05438
chr1	527	528	2.95585
chr1	528	531	3.05438
chr1	531	532	2.95585
chr1	532	535	2.7588
chr1	535	536	2.66027
chr1	536	537	2.26616
chr1	537	538	1.97057
chr1	538	540	1.47793
chr1	540	541	1.18234
chr1	541	542	1.08381
chr1	542	545	0.985285
chr1	545	554	0.788228
chr1	554	556	0.591171
chr1	556	557	0.394114
chr1	557	564	0.295585
chr1	564	573	0.0985285
chr1	573	583	0.197057
chr1	583	603	0.0985285
chr1	603	604	0.492642
chr1	604	606	0.689699
chr1	606	621	0.788228
chr1	621	623	0.886756
chr1	623	628	0.788228
chr1	628	629	0.689699
chr1	629	633	0.591171
chr1	633	634	0.492642
chr1	634	636	0.394114
chr1	636	644	0.295585
chr1	644	648	0.0985285
chr1	648	649	0.197057
chr1	649	650	0.295585
chr1	650	651	0.788228
chr1	651	652	1.77351
chr1	652	654	2.16763
chr1	654	655	2.26616
chr1	655	657	2.36468
chr1	657	658	2.46321
chr1	658	662	2.56174
chr1	662	667	2.46321
chr1	667	675	2.56174
chr1	675	678	2.36468
chr1	678	679	2.26616
chr1	679	680	1.97057
chr1	680	681	1.87204
chr1	681	684	1.77351
chr1	684	686	1.67498
chr1	686	687	1.47793
chr1	687	688	1.3794
chr1	688	689	1.28087
chr1	689	690	1.18234
chr1	690	692	1.08381
chr1	692	693	0.886756
chr1	693	694	0.591171
chr1	694	695	0.394114
chr1	695	697	0.591171
chr1	697	698	0.689699
chr1	698	700	0.591171
chr1	700	708	0.492642
chr1	708	717	0.394114
chr1	717	718	0.492642
chr1	718	721	0.591171
chr1	721	737	0.689699
chr1	737	738	0.591171
chr1	738	739	0.492642
chr1	739	740	0.394114
chr1	740	741	0.788228
chr1	741	746	0.985285
chr1	746	753	1.28087
chr1	753	755	1.18234
chr1	755	760	1.08381
chr1	760	761	1.18234
chr1	761	762	0.985285
chr1	762	763	1.28087
chr1	763	768	1.3794
chr1	768	769	1.57646
chr1	769	773	1.77351
chr1	773	774	1.57646
chr1	774	777	1.3794
chr1	777	780	1.47793
chr1	780	781	1.57646
chr1	781	782	1.67498
chr1	782	783	1.57646
chr1	783	784	1.47793
chr1	784	785	1.57646
chr1	785	786	1.97057
chr1	786	787	2.85733
chr1	787	788	2.66027
chr1	788	792	2.7588
chr1	792	796	2.85733
chr1	796	797	3.05438
chr1	797	802	3.74408
chr1	802	803	3.64555
chr1	803	804	3.34997
chr1	804	809	3.54703
chr1	809	811	3.15291
chr1	811	816	3.05438
chr1	816	821	2.95585
chr1	821	822	3.34997
chr1	822	823	4.43378
chr1	823	824	4.8279
chr1	824	825	5.5176
chr1	825	826	6.60141
chr1	826	827	6.99552
chr1	827	828	7.58669
chr1	828	829	7.38964
chr1	829	830	7.29111
chr1	830	831	7.38964
chr1	831	833	7.48817
chr1	833	834	7.38964
chr1	834	836	7.29111
chr1	836	837	7.48817
chr1	837	839	6.99552
chr1	839	840	7.19258
chr1	840	841	7.68522
chr1	841	842	8.07934
chr1	842	844	8.17787
chr1	844	845	8.27639
chr1	845	846	8.07934
chr1	846	847	8.17787
chr1	847	848	8.27639
chr1	848	849	8.37492
chr1	849	854	8.47345
chr1	854	855	8.57198
chr1	855	856	8.67051
chr1	856	857	8.86757
chr1	857	858	8.96609
chr1	858	859	9.26168
chr1	859	861	8.96609
chr1	861	862	9.06462
chr1	862	863	9.16315
chr1	863	864	8.76904
chr1	864	865	7.38964
chr1	865	866	6.30582
chr1	866	867	5.41907
chr1	867	868	5.5176
chr1	868	869	4.63084
chr1	869	871	4.1382
chr1	871	872	4.03967
chr1	872	876	3.74408
chr1	876	877	3.34997
chr1	877	878	3.05438
chr1	878	880	2.85733
chr1	880	883	2.56174
chr1	883	886	2.26616
chr1	886	887	2.0691
chr1	887	888	1.18234
chr1	888	889	1.08381
chr1	889	891	1.18234
chr1	891	893	1.47793
chr1	893	895	1.57646
chr1	895	900	1.47793
chr1	900	903	1.57646
chr1	903	906	1.47793
chr1	906	907	1.67498
chr1	907	910	1.97057
chr1	910	911	2.0691
chr1	911	913	2.46321
chr1	913	914	2.95585
chr1	914	915	3.05438
chr1	915	916	3.64555
chr1	916	918	3.84261
chr1	918	919	4.03967
chr1	919	920	4.33525
chr1	920	922	4.63084
chr1	922	926	4.72937
chr1	926	927	4.8279
chr1	927	928	4.92642
chr1	928	930	5.02495
chr1	930	931	5.12348
chr1	931	933	4.92642
chr1	933	934	4.53231
chr1	934	935	4.72937
chr1	935	936	5.41907
chr1	936	937	5.81318
chr1	937	938	6.50288
chr1	938	939	6.99552
chr1	939	940	7.29111
chr1	940	942	7.38964
chr1	942	943	7.68522
chr1	943	944	7.88228
chr1	944	945	8.07934
chr1	945	946	7.98081
chr1	946	947	7.88228
chr1	947	949	7.48817
chr1	949	950	7.19258
chr1	950	951	6.99552
chr1	951	954	6.79847
chr1	954	956	6.69994
chr1	956	957	6.60141
chr1	957	958	6.40435
chr1	958	959	6.50288
chr1	959	960	6.60141
chr1	960	961	6.30582
chr1	961	962	6.01024
chr1	962	963	6.2073
chr1	963	964	6.30582
chr1	964	969	6.50288
chr1	969	970	6.60141
chr1	970	972	6.69994
chr1	972	973	6.89699
chr1	973	974	7.38964
chr1	974	975	8.07934
chr1	975	976	8.47345
chr1	976	978	7.29111
chr1	978	979	6.30582
chr1	979	980	6.40435
chr1	980	982	6.50288
chr1	982	983	6.69994
chr1	983	984	6.79847
chr1	984	985	7.38964
chr1	985	987	7.29111
chr1	987	989	7.19258
chr1	989	992	7.09405
chr1	992	993	6.79847
chr1	993	994	8.96609
chr1	994	995	8.47345
chr1	995	996	8.67051
chr1	996	997	8.76904
chr1	997	998	8.86757
chr1	998	999	8.57198
chr1	999	1000	8.47345
chr1	1000	1002	8.67051
chr1	1002	1003	8.76904
chr1	1003	1004	8.67051
chr1	1004	1006	8.76904
chr1	1006	1007	9.26168
chr1	1007	1008	9.55726
chr1	1008	1010	9.65579
chr1	1010	1013	9.06462
chr1	1013	1014	8.37492
chr1	1014	1015	8.67051
chr1	1015	1016	7.98081
chr1	1016	1017	7.58669
chr1	1017	1018	7.88228
chr1	1018	1020	7.68522
chr1	1020	1021	7.58669
chr1	1021	1022	7.19258
chr1	1022	1024	5.91171
chr1	1024	1025	5.81318
chr1	1025	1032	5.91171
chr1	1032	1034	5.71465
chr1	1034	1036	3.84261
chr1	1036	1037	3.74408
chr1	1037	1038	3.4485
chr1	1038	1039	3.34997
chr1	1039	1040	3.05438
chr1	1040	1042	3.15291
chr1	1042	1046	3.05438
chr1	1046	1047	1.87204
chr1	1047	1049	1.77351
chr1	1049	1050	1.67498
chr1	1050	1051	1.3794
chr1	1051	1053	1.28087
chr1	1053	1054	1.3794
chr1	1054	1060	1.47793
chr1	1060	1061	1.67498
chr1	1061	1062	1.57646
chr1	1062	1064	1.47793
chr1	1064	1065	1.57646
chr1	1065	1067	1.47793
chr1	1067	1068	1.77351
chr1	1068	1069	2.0691
chr1	1069	1072	2.16763
chr1	1072	1073	2.26616
chr1	1073	1074	2.36468
chr1	1074	1075	2.56174
chr1	1075	1076	2.66027
chr1	1076	1077	2.7588
chr1	1077	1082	2.66027
chr1	1082	1085	2.56174
chr1	1085	1087	2.66027
chr1	1087	1089	2.7588
chr1	1089	1090	2.66027
chr1	1090	1091	2.7588
chr1	1091	1092	2.85733
chr1	1092	1093	2.95585
chr1	1093	1094	3.25144
chr1	1094	1096	3.15291
chr1	1096	1097	3.25144
chr1	1097	1099	3.34997
chr1	1099	1100	3.05438
chr1	1100	1101	2.56174
chr1	1101	1103	3.05438
chr1	1103	1104	3.15291
chr1	1104	1105	3.4485
chr1	1105	1106	3.54703
chr1	1106	1109	3.4485
chr1	1109	1111	3.64555
chr1	1111	1112	3.74408
chr1	1112	1113	3.34997
chr1	1113	1114	3.74408
chr1	1114	1116	4.03967
chr1	1116	1118	3.84261
chr1	1118	1119	3.74408
chr1	1119	1120	3.94114
chr1	1120	1121	4.03967
chr1	1121	1122	4.23673
chr1	1122	1124	4.1382
chr1	1124	1126	4.33525
chr1	1126	1129	4.1382
chr1	1129	1130	4.03967
chr1	1130	1131	4.63084
chr1	1131	1132	5.41907
chr1	1132	1133	6.10877
chr1	1133	1134	5.81318
chr1	1134	1135	6.10877
chr1	1135	1136	6.2073
chr1	1136	1137	6.30582
chr1	1137	1141	6.50288
chr1	1141	1144	6.01024
chr1	1144	1145	6.2073
chr1	1145	1146	6.01024
chr1	1146	1149	5.91171
chr1	1149	1150	5.61612
chr1	1150	1151	5.71465
chr1	1151	1152	5.81318
chr1	1152	1153	5.91171
chr1	1153	1154	6.10877
chr1	1154	1155	5.5176
chr1	1155	1157	5.41907
chr1	1157	1159	5.5176
chr1	1159	1161	6.01024
chr1	1161	1162	6.2073
chr1	1162	1163	6.01024
chr1	1163	1165	6.2073
chr1	1165	1167	6.01024
chr1	1167	1168	6.2073
chr1	1168	1170	6.50288
chr1	1170	1171	6.60141
chr1	1171	1172	6.2073
chr1	1172	1173	3.84261
chr1	1173	1174	4.03967
chr1	1174	1175	4.23673
chr1	1175	1177	4.43378
chr1	1177	1179	4.63084
chr1	1179	1180	4.72937
chr1	1180	1181	4.8279
chr1	1181	1182	4.92642
chr1	1182	1183	5.02495
chr1	1183	1184	5.12348
chr1	1184	1187	5.22201
chr1	1187	1189	5.32054
chr1	1189	1191	5.81318
chr1	1191	1192	6.30582
chr1	1192	1194	6.01024
chr1	1194	1195	5.61612
chr1	1195	1197	5.71465
chr1	1197	1198	6.01024
chr1	1198	1199	5.91171
chr1	1199	1200	5.81318
chr1	1200	1201	5.41907
chr1	1201	1202	5.5176
chr1	1202	1203	5.61612
chr1	1203	1204	6.89699
chr1	1204	1205	7.58669
chr1	1205	1206	7.68522
chr1	1206	1208	7.98081
chr1	1208	1209	7.78375
chr1	1209	1210	7.98081
chr1	1210	1211	8.07934
chr1	1211	1212	8.17787
chr1	1212	1215	7.78375
chr1	1215	1216	7.68522
chr1	1216	1217	7.58669
chr1	1217	1218	7.88228
chr1	1218	1219	8.17787
chr1	1219	1220	8.47345
chr1	1220	1222	8.37492
chr1	1222	1223	8.27639
chr1	1223	1225	7.98081
chr1	1225	1226	8.07934
chr1	1226	1227	7.58669
chr1	1227	1229	7.48817
chr1	1229	1231	7.58669
chr1	1231	1232	7.38964
chr1	1232	1233	6.69994
chr1	1233	1237	6.79847
chr1	1237	1239	6.69994
chr1	1239	1241	6.30582
chr1	1241	1242	6.50288
chr1	1242	1244	6.40435
chr1	1244	1245	4.43378
chr1	1245	1246	4.33525
chr1	1246	1247	3.94114
chr1	1247	1250	4.03967
chr1	1250	1251	3.84261
chr1	1251	1253	3.64555
chr1	1253	1255	3.94114
chr1	1255	1256	3.74408
chr1	1256	1257	3.34997
chr1	1257	1258	3.25144
chr1	1258	1259	2.56174
chr1	1259	1263	2.7588
chr1	1263	1265	2.66027
chr1	1265	1266	2.56174
chr1	1266	1269	2.66027
chr1	1269	1271	2.85733
chr1	1271	1272	3.15291
chr1	1272	1273	3.25144
chr1	1273	1275	3.4485
chr1	1275	1276	3.64555
chr1	1276	1277	3.74408
chr1	1277	1278	3.84261
chr1	1278	1279	4.03967
chr1	1279	1281	3.84261
chr1	1281	1282	3.94114
chr1	1282	1283	4.03967
chr1	1283	1284	3.4485
chr1	1284	1285	3.64555
chr1	1285	1287	3.94114
chr1	1287	1288	3.74408
chr1	1288	1293	3.84261
chr1	1293	1294	3.74408
chr1	1294	1295	3.84261
chr1	1295	1296	3.94114
chr1	1296	1298	4.03967
chr1	1298	1299	3.94114
chr1	1299	1300	4.03967
chr1	1300	1301	4.23673
chr1	1301	1302	4.03967
chr1	1302	1303	4.1382
chr1	1303	1305	4.23673
chr1	1305	1307	4.03967
chr1	1307	1309	3.94114
chr1	1309	1310	3.84261
chr1	1310	1311	3.74408
chr1	1311	1312	3.84261
chr1	1312	1313	4.03967
chr1	1313	1315	4.1382
chr1	1315	1316	4.33525
chr1	1316	1317	4.23673
chr1	1317	1318	4.33525
chr1	1318	1322	4.23673
chr1	1322	1323	4.33525
chr1	1323	1324	5.22201
chr1	1324	1325	5.5176
chr1	1325	1326	6.50288
chr1	1326	1327	6.60141
chr1	1327	1328	7.09405
chr1	1328	1330	7.68522
chr1	1330	1331	7.88228
chr1	1331	1332	8.17787
chr1	1332	1333	8.86757
chr1	1333	1334	9.16315
chr1	1334	1335	9.85285
chr1	1335	1336	10.247
chr1	1336	1338	10.5425
chr1	1338	1341	10.6411
chr1	1341	1342	11.1337
chr1	1342	1343	11.3308
chr1	1343	1344	11.6264
chr1	1344	1345	12.7102
chr1	1345	1346	13.2028
chr1	1346	1347	13.3013
chr1	1347	1348	13.6955
chr1	1348	1349	14.4837
chr1	1349	1350	14.7793
chr1	1350	1351	14.9763
chr1	1351	1352	14.8778
chr1	1352	1353	15.0749
chr1	1353	1354	15.469
chr1	1354	1355	14.9763
chr1	1355	1356	15.1734
chr1	1356	1357	15.2719
chr1	1357	1359	15.1734
chr1	1359	1360	15.3704
chr1	1360	1361	15.5675
chr1	1361	1363	15.3704
chr1	1363	1365	13.4984
chr1	1365	1367	11.2322
chr1	1367	1368	11.0352
chr1	1368	1369	10.444
chr1	1369	1370	10.247
chr1	1370	1371	10.1484
chr1	1371	1373	10.0499
chr1	1373	1375	9.06462
chr1	1375	1376	9.16315
chr1	1376	1377	9.26168
chr1	1377	1378	8.86757
chr1	1378	1379	7.88228
chr1	1379	1381	7.98081
chr1	1381	1382	7.78375
chr1	1382	1383	7.09405
chr1	1383	1384	6.89699
chr1	1384	1385	6.50288
chr1	1385	1386	6.60141
chr1	1386	1387	5.41907
chr1	1387	1389	5.02495
chr1	1389	1390	4.53231
chr1	1390	1391	3.4485
chr1	1391	1392	3.54703
chr1	1392	1393	3.25144
chr1	1393	1395	2.46321
chr1	1395	1396	2.0691
chr1	1396	1397	1.47793
chr1	1397	1400	1.18234
chr1	1400	1401	1.28087
chr1	1401	1404	0.985285
chr1	1404	1407	1.08381
chr1	1407	1413	1.18234
chr1	1413	1417	1.08381
chr1	1417	1418	1.18234
chr1	1418	1420	1.28087
chr1	1420	1421	1.3794
chr1	1421	1423	1.57646
chr1	1423	1424	1.47793
chr1	1424	1425	1.57646
chr1	1425	1426	2.0691
chr1	1426	1427	2.16763
chr1	1427	1430	2.26616
chr1	1430	1432	2.36468
chr1	1432	1433	2.85733
chr1	1433	1434	2.95585
chr1	1434	1435	3.05438
chr1	1435	1436	3.34997
chr1	1436	1437	3.4485
chr1	1437	1438	4.03967
chr1	1438	1439	4.72937
chr1	1439	1440	5.71465
chr1	1440	1441	6.01024
chr1	1441	1442	6.40435
chr1	1442	1443	6.50288
chr1	1443	1444	6.69994
chr1	1444	1445	6.60141
chr1	1445	1446	6.69994
chr1	1446	1448	7.09405
chr1	1448	1449	7.29111
chr1	1449	1450	7.38964
chr1	1450	1451	7.78375
chr1	1451	1452	9.45874
chr1	1452	1453	10.5425
chr1	1453	1456	11.3308
chr1	1456	1457	11.4293
chr1	1457	1458	11.5278
chr1	1458	1459	11.4293
chr1	1459	1460	11.7249
chr1	1460	1461	11.4293
chr1	1461	1462	11.5278
chr1	1462	1464	11.2322
chr1	1464	1465	11.0352
chr1	1465	1467	10.444
chr1	1467	1470	10.1484
chr1	1470	1472	10.444
chr1	1472	1474	9.75432
chr1	1474	1475	9.65579
chr1	1475	1476	9.26168
chr1	1476	1477	9.36021
chr1	1477	1478	9.26168
chr1	1478	1479	8.67051
chr1	1479	1480	8.86757
chr1	1480	1482	6.99552
chr1	1482	1483	6.01024
chr1	1483	1484	5.91171
chr1	1484	1485	4.8279
chr1	1485	1486	5.12348
chr1	1486	1488	4.92642
chr1	1488	1489	4.23673
chr1	1489	1490	4.1382
chr1	1490	1491	3.54703
chr1	1491	1492	3.4485
chr1	1492	1493	2.85733
chr1	1493	1495	2.66027
chr1	1495	1496	2.56174
chr1	1496	1500	2.66027
chr1	1500	1501	3.15291
chr1	1501	1502	3.25144
chr1	1502	1503	3.34997
chr1	1503	1504	3.15291
chr1	1504	1509	3.25144
chr1	1509	1510	3.15291
chr1	1510	1511	3.05438
chr1	1511	1515	3.15291
chr1	1515	1516	3.05438
chr1	1516	1518	2.95585
chr1	1518	1519	3.05438
chr1	1519	1520	3.15291
chr1	1520	1526	3.25144
chr1	1526	1527	2.66027
chr1	1527	1528	2.85733
chr1	1528	1530	2.7588
chr1	1530	1531	2.85733
chr1	1531	1532	2.46321
chr1	1532	1533	2.36468
chr1	1533	1535	2.26616
chr1	1535	1536	2.0691
chr1	1536	1537	2.26616
chr1	1537	1538	2.46321
chr1	1538	1540	2.66027
chr1	1540	1541	2.56174
chr1	1541	1542	2.66027
chr1	1542	1544	2.0691
chr1	1544	1545	2.36468
chr1	1545	1547	2.46321
chr1	1547	1548	2.56174
chr1	1548	1551	2.7588
chr1	1551	1552	3.05438
chr1	1552	1553	3.15291
chr1	1553	1554	3.34997
chr1	1554	1555	3.64555
chr1	1555	1557	3.84261
chr1	1557	1558	5.02495
chr1	1558	1559	4.8279
chr1	1559	1563	4.72937
chr1	1563	1564	4.63084
chr1	1564	1567	5.02495
chr1	1567	1568	4.8279
chr1	1568	1570	4.92642
chr1	1570	1574	5.02495
chr1	1574	1575	4.92642
chr1	1575	1576	4.8279
chr1	1576	1577	5.02495
chr1	1577	1578	4.72937
chr1	1578	1579	5.02495
chr1	1579	1580	5.12348
chr1	1580	1581	5.32054
chr1	1581	1583	5.41907
chr1	1583	1584	5.32054
chr1	1584	1585	5.12348
chr1	1585	1586	5.22201
chr1	1586	1587	5.32054
chr1	1587	1588	5.91171
chr1	1588	1589	6.2073
chr1	1589	1590	6.50288
chr1	1590	1592	7.09405
chr1	1592	1593	7.29111
chr1	1593	1594	7.88228
chr1	1594	1596	7.48817
chr1	1596	1597	7.38964
chr1	1597	1598	7.29111
chr1	1598	1599	7.48817
chr1	1599	1600	6.79847
chr1	1600	1601	6.89699
chr1	1601	1603	7.09405
chr1	1603	1605	6.99552
chr1	1605	1606	6.69994
chr1	1606	1607	6.89699
chr1	1607	1608	6.99552
chr1	1608	1609	7.68522
chr1	1609	1610	7.48817
chr1	1610	1611	7.78375
chr1	1611	1612	7.48817
chr1	1612	1613	7.68522
chr1	1613	1615	7.78375
chr1	1615	1619	7.58669
chr1	1619	1620	7.68522
chr1	1620	1621	6.30582
chr1	1621	1622	6.2073
chr1	1622	1623	6.30582
chr1	1623	1624	6.2073
chr1	1624	1625	5.91171
chr1	1625	1626	5.5176
chr1	1626	1627	5.41907
chr1	1627	1628	5.12348
chr1	1628	1629	5.41907
chr1	1629	1630	5.32054
chr1	1630	1631	4.33525
chr1	1631	1632	4.1382
chr1	1632	1634	4.03967
chr1	1634	1635	3.74408
chr1	1635	1636	3.94114
chr1	1636	1637	4.8279
chr1	1637	1638	4.72937
chr1	1638	1639	4.63084
chr1	1639	1640	4.8279
chr1	1640	1642	5.32054
chr1	1642	1643	5.5176
chr1	1643	1644	5.61612
chr1	1644	1645	5.91171
chr1	1645	1646	6.30582
chr1	1646	1647	6.69994
chr1	1647	1649	6.60141
chr1	1649	1651	6.40435
chr1	1651	1652	6.50288
chr1	1652	1653	6.2073
chr1	1653	1654	6.40435
chr1	1654	1655	6.60141
chr1	1655	1656	6.50288
chr1	1656	1659	6.40435
chr1	1659	1660	6.69994
chr1	1660	1661	6.79847
chr1	1661	1662	7.09405
chr1	1662	1663	6.79847
chr1	1663	1664	6.99552
chr1	1664	1668	7.09405
chr1	1668	1670	6.89699
chr1	1670	1671	6.99552
chr1	1671	1672	7.09405
chr1	1672	1673	7.38964
chr1	1673	1674	7.48817
chr1	1674	1676	6.89699
chr1	1676	1677	6.99552
chr1	1677	1678	7.38964
chr1	1678	1681	6.69994
chr1	1681	1682	6.99552
chr1	1682	1683	6.60141
chr1	1683	1684	6.40435
chr1	1684	1685	6.2073
chr1	1685	1686	6.10877
chr1	1686	1687	6.2073
chr1	1687	1689	5.41907
chr1	1689	1690	4.72937
chr1	1690	1693	4.53231
chr1	1693	1694	4.72937
chr1	1694	1695	4.8279
chr1	1695	1697	4.92642
chr1	1697	1698	4.8279
chr1	1698	1699	4.72937
chr1	1699	1700	4.8279
chr1	1700	1701	4.92642
chr1	1701	1702	4.63084
chr1	1702	1703	4.53231
chr1	1703	1704	4.43378
chr1	1704	1705	4.33525
chr1	1705	1706	4.1382
chr1	1706	1707	4.03967
chr1	1707	1708	4.1382
chr1	1708	1709	4.23673
chr1	1709	1711	4.43378
chr1	1711	1713	4.33525
chr1	1713	1715	3.94114
chr1	1715	1716	3.84261
chr1	1716	1718	3.74408
chr1	1718	1719	3.54703
chr1	1719	1720	3.74408
chr1	1720	1721	3.94114
chr1	1721	1722	3.84261
chr1	1722	1724	3.25144
chr1	1724	1725	3.34997
chr1	1725	1726	3.54703
chr1	1726	1730	3.74408
chr1	1730	1731	3.84261
chr1	1731	1733	4.03967
chr1	1733	1734	4.1382
chr1	1734	1735	3.64555
chr1	1735	1737	3.54703
chr1	1737	1739	3.34997
chr1	1739	1740	3.4485
chr1	1740	1741	3.54703
chr1	1741	1744	3.25144
chr1	1744	1745	3.15291
chr1	1745	1746	3.05438
chr1	1746	1747	3.4485
chr1	1747	1748	3.64555
chr1	1748	1749	3.54703
chr1	1749	1751	4.03967
chr1	1751	1752	3.84261
chr1	1752	1755	3.94114
chr1	1755	1757	4.03967
chr1	1757	1759	3.94114
chr1	1759	1761	3.54703
chr1	1761	1762	3.64555
chr1	1762	1764	3.94114
chr1	1764	1765	3.4485
chr1	1765	1767	3.54703
chr1	1767	1768	3.64555
chr1	1768	1771	3.84261
chr1	1771	1772	3.74408
chr1	1772	1773	3.94114
chr1	1773	1774	4.03967
chr1	1774	1777	4.1382
chr1	1777	1778	4.23673
chr1	1778	1779	4.33525
chr1	1779	1782	4.23673
chr1	1782	1785	4.1382
chr1	1785	1786	3.74408
chr1	1786	1787	3.84261
chr1	1787	1791	3.54703
chr1	1791	1792	3.64555
chr1	1792	1793	3.54703
chr1	1793	1795	3.4485
chr1	1795	1796	3.54703
chr1	1796	1798	3.4485
chr1	1798	1800	3.64555
chr1	1800	1801	3.4485
chr1	1801	1802	3.54703
chr1	1802	1804	3.64555
chr1	1804	1806	3.34997
chr1	1806	1808	3.15291
chr1	1808	1809	2.85733
chr1	1809	1812	2.95585
chr1	1812	1814	3.05438
chr1	1814	1815	2.66027
chr1	1815	1816	2.56174
chr1	1816	1817	2.36468
chr1	1817	1818	2.0691
chr1	1818	1819	2.36468
chr1	1819	1820	2.95585
chr1	1820	1823	2.85733
chr1	1823	1824	2.95585
chr1	1824	1826	3.05438
chr1	1826	1828	2.95585
chr1	1828	1829	2.66027
chr1	1829	1830	3.15291
chr1	1830	1831	3.4485
chr1	1831	1832	3.34997
chr1	1832	1833	3.4485
chr1	1833	1834	3.25144
chr1	1834	1835	3.4485
chr1	1835	1838	3.54703
chr1	1838	1840	3.64555
chr1	1840	1841	4.23673
chr1	1841	1842	4.53231
chr1	1842	1843	4.8279
chr1	1843	1844	4.92642
chr1	1844	1847	4.8279
chr1	1847	1848	5.71465
chr1	1848	1849	6.30582
chr1	1849	1850	6.99552
chr1	1850	1853	7.09405
chr1	1853	1855	6.99552
chr1	1855	1856	7.09405
chr1	1856	1857	7.48817
chr1	1857	1858	7.58669
chr1	1858	1860	7.68522
chr1	1860	1861	7.38964
chr1	1861	1862	6.99552
chr1	1862	1863	7.38964
chr1	1863	1864	7.58669
chr1	1864	1865	7.68522
chr1	1865	1866	7.88228
chr1	1866	1867	7.58669
chr1	1867	1868	8.27639
chr1	1868	1869	8.37492
chr1	1869	1870	8.86757
chr1	1870	1871	9.55726
chr1	1871	1872	10.0499
chr1	1872	1873	9.95138
chr1	1873	1874	10.247
chr1	1874	1876	10.0499
chr1	1876	1878	10.247
chr1	1878	1879	10.5425
chr1	1879	1880	10.6411
chr1	1880	1881	10.5425
chr1	1881	1882	10.6411
chr1	1882	1889	10.0499
chr1	1889	1890	9.06462
chr1	1890	1891	8.47345
chr1	1891	1892	7.88228
chr1	1892	1893	7.78375
chr1	1893	1894	7.88228
chr1	1894	1895	7.48817
chr1	1895	1896	7.29111
chr1	1896	1897	7.09405
chr1	1897	1899	6.69994
chr1	1899	1900	6.60141
chr1	1900	1902	6.50288
chr1	1902	1903	6.30582
chr1	1903	1904	5.91171
chr1	1904	1906	5.81318
chr1	1906	1907	5.61612
chr1	1907	1910	6.01024
chr1	1910	1912	4.72937
chr1	1912	1913	4.8279
chr1	1913	1914	4.43378
chr1	1914	1915	4.33525
chr1	1915	1916	4.43378
chr1	1916	1919	4.23673
chr1	1919	1920	3.84261
chr1	1920	1922	3.94114
chr1	1922	1923	4.23673
chr1	1923	1925	3.94114
chr1	1925	1927	4.03967
chr1	1927	1929	4.23673
chr1	1929	1930	4.1382
chr1	1930	1932	4.23673
chr1	1932	1935	4.33525
chr1	1935	1937	4.23673
chr1	1937	1938	4.03967
chr1	1938	1939	3.74408
chr1	1939	1941	3.84261
chr1	1941	1942	3.94114
chr1	1942	1943	3.84261
chr1	1943	1946	3.64555
chr1	1946	1948	3.54703
chr1	1948	1949	3.15291
chr1	1949	1950	2.46321
chr1	1950	1954	2.56174
chr1	1954	1955	2.36468
chr1	1955	1956	2.16763
chr1	1956	1960	1.97057
chr1	1960	1963	1.3794
chr1	1963	1964	0.985285
chr1	1964	1965	0.788228
chr1	1965	1969	0.591171
chr1	1969	1973	0.492642
chr1	1973	1986	0.394114
chr1	1986	1992	0.295585
chr1	1992	1993	0.197057
chr1	1993	1994	0.0985285
chr1	1994	2052	0.0
chr1	2052	2054	0.0985285
chr1	2054	2064	0.197057
chr1	2064	2068	0.394114
chr1	2068	2069	0.492642
chr1	2069	2072	0.591171
chr1	2072	2074	0.689699
chr1	2074	2076	0.788228
chr1	2076	2079	0.886756
chr1	2079	2080	0.985285
chr1	2080	2082	1.08381
chr1	2082	2086	1.18234
chr1	2086	2089	1.08381
chr1	2089	2093	1.18234
chr1	2093	2094	1.08381
chr1	2094	2097	0.985285
chr1	2097	2098	0.886756
chr1	2098	2101	0.788228
chr1	2101	2105	0.886756
chr1	2105	2106	0.788228
chr1	2106	2109	0.886756
chr1	2109	2112	0.985285
chr1	2112	2117	0.886756
chr1	2117	2119	0.788228
chr1	2119	2121	0.886756
chr1	2121	2122	0.689699
chr1	2122	2123	0.788228
chr1	2123	2124	0.985285
chr1	2124	2125	1.18234
chr1	2125	2127	1.28087
chr1	2127	2129	1.3794
chr1	2129	2130	1.67498
chr1	2130	2131	1.87204
chr1	2131	2133	1.77351
chr1	2133	2135	1.87204
chr1	2135	2139	1.97057
chr1	2139	2141	2.0691
chr1	2141	2142	2.16763
chr1	2142	2143	2.0691
chr1	2143	2148	2.16763
chr1	2148	2150	2.26616
chr1	2150	2151	2.16763
chr1	2151	2152	2.0691
chr1	2152	2154	1.97057
chr1	2154	2158	2.0691
chr1	2158	2159	1.77351
chr1	2159	2160	1.67498
chr1	2160	2161	1.57646
chr1	2161	2163	1.47793
chr1	2163	2164	1.87204
chr1	2164	2165	1.77351
chr1	2165	2168	1.57646
chr1	2168	2169	1.67498
chr1	2169	2170	1.57646
chr1	2170	2171	1.28087
chr1	2171	2173	1.47793
chr1	2173	2174	1.57646
chr1	2174	2176	1.87204
chr1	2176	2177	1.97057
chr1	2177	2178	2.26616
chr1	2178	2179	2.46321
chr1	2179	2180	2.7588
chr1	2180	2182	3.25144
chr1	2182	2187	3.34997
chr1	2187	2188	3.54703
chr1	2188	2189	3.4485
chr1	2189	2190	3.54703
chr1	2190	2191	3.64555
chr1	2191	2193	3.84261
chr1	2193	2195	3.74408
chr1	2195	2196	3.84261
chr1	2196	2199	3.74408
chr1	2199	2203	3.84261
chr1	2203	2204	3.74408
chr1	2204	2205	3.54703
chr1	2205	2206	3.4485
chr1	2206	2209	3.34997
chr1	2209	2210	3.25144
chr1	2210	2213	3.15291
chr1	2213	2215	3.05438
chr1	2215	2216	2.95585
chr1	2216	2218	3.05438
chr1	2218	2219	2.66027
chr1	2219	2220	2.26616
chr1	2220	2224	1.87204
chr1	2224	2228	1.77351
chr1	2228	2231	1.67498
chr1	2231	2232	1.57646
chr1	2232	2236	1.28087
chr1	2236	2238	1.18234
chr1	2238	2239	1.08381
chr1	2239	2241	1.18234
chr1	2241	2242	1.3794
chr1	2242	2247	1.28087
chr1	2247	2248	1.18234
chr1	2248	2251	1.08381
chr1	2251	2252	0.985285
chr1	2252	2257	0.886756
chr1	2257	2258	0.788228
chr1	2258	2265	0.591171
chr1	2265	2271	0.492642
chr1	2271	2273	0.689699
chr1	2273	2274	1.18234
chr1	2274	2275	1.67498
chr1	2275	2276	2.16763
chr1	2276	2277	2.36468
chr1	2277	2278	2.56174
chr1	2278	2279	3.34997
chr1	2279	2282	3.94114
chr1	2282	2287	3.74408
chr1	2287	2290	3.94114
chr1	2290	2291	4.03967
chr1	2291	2293	4.1382
chr1	2293	2299	4.23673
chr1	2299	2302	4.1382
chr1	2302	2304	4.03967
chr1	2304	2305	4.1382
chr1	2305	2306	4.23673
chr1	2306	2307	4.43378
chr1	2307	2308	4.53231
chr1	2308	2309	4.63084
chr1	2309	2310	4.72937
chr1	2310	2311	4.8279
chr1	2311	2313	4.72937
chr1	2313	2314	4.53231
chr1	2314	2315	4.43378
chr1	2315	2317	3.4485
chr1	2317	2318	3.25144
chr1	2318	2319	3.05438
chr1	2319	2320	2.16763
chr1	2320	2323	1.67498
chr1	2323	2324	1.77351
chr1	2324	2329	1.57646
chr1	2329	2330	1.47793
chr1	2330	2332	1.77351
chr1	2332	2334	1.67498
chr1	2334	2335	1.77351
chr1	2335	2343	1.87204
chr1	2343	2344	1.77351
chr1	2344	2345	1.47793
chr1	2345	2346	1.28087
chr1	2346	2347	1.18234
chr1	2347	2351	1.08381
chr1	2351	2355	0.886756
chr1	2355	2356	1.18234
chr1	2356	2359	1.28087
chr1	2359	2363	1.3794
chr1	2363	2366	1.28087
chr1	2366	2367	1.18234
chr1	2367	2370	1.08381
chr1	2370	2374	0.788228
chr1	2374	2388	0.886756
chr1	2388	2391	0.689699
chr1	2391	2392	0.886756
chr1	2392	2394	0.788228
chr1	2394	2397	0.689699
chr1	2397	2413	0.394114
chr1	2413	2415	0.492642
chr1	2415	2430	0.295585
chr1	2430	2436	0.197057
chr1	2436	2440	0.295585
chr1	2440	2441	0.492642
chr1	2441	2451	0.591171
chr1	2451	2452	0.689699
chr1	2452	2458	0.788228
chr1	2458	2459	0.886756
chr1	2459	2469	0.985285
chr1	2469	2470	1.18234
chr1	2470	2471	1.28087
chr1	2471	2474	1.47793
chr1	2474	2475	1.77351
chr1	2475	2481	1.87204
chr1	2481	2482	1.67498
chr1	2482	2488	1.57646
chr1	2488	2490	1.47793
chr1	2490	2496	1.3794
chr1	2496	2499	1.28087
chr1	2499	2500	1.18234
chr1	2500	2510	0.985285
chr1	2510	2511	0.591171
chr1	2511	2512	0.492642
chr1	2512	2513	0.788228
chr1	2513	2514	1.18234
chr1	2514	2515	1.08381
chr1	2515	2532	0.788228
chr1	2532	2537	0.689699
chr1	2537	2538	0.788228
chr1	2538	2549	0.886756
chr1	2549	2553	0.788228
chr1	2553	2555	0.492642
chr1	2555	2558	0.295585
chr1	2558	2567	0.394114
chr1	2567	2575	0.197057
chr1	2575	2582	0.295585
chr1	2582	2589	0.394114
chr1	2589	2594	0.295585
chr1	2594	2595	0.394114
chr1	2595	2596	0.591171
chr1	2596	2597	0.689699
chr1	2597	2599	0.591171
chr1	2599	2602	0.689699
chr1	2602	2618	0.886756
chr1	2618	2621	0.985285
chr1	2621	2624	1.08381
chr1	2624	2632	0.985285
chr1	2632	2634	1.08381
chr1	2634	2635	1.18234
chr1	2635	2636	1.08381
chr1	2636	2637	1.18234
chr1	2637	2639	0.985285
chr1	2639	2642	0.886756
chr1	2642	2643	0.985285
chr1	2643	2650	0.788228
chr1	2650	2651	0.886756
chr1	2651	2654	0.985285
chr1	2654	2655	1.08381
chr1	2655	2656	0.985285
chr1	2656	2660	0.886756
chr1	2660	2661	0.985285
chr1	2661	2666	1.08381
chr1	2666	2668	1.28087
chr1	2668	2671	0.985285
chr1	2671	2675	1.08381
chr1	2675	2681	0.985285
chr1	2681	2682	0.689699
chr1	2682	2690	0.591171
chr1	2690	2694	0.689699
chr1	2694	2697	0.591171
chr1	2697	2702	0.689699
chr1	2702	2705	0.591171
chr1	2705	2707	0.492642
chr1	2707	2712	0.295585
chr1	2712	2718	0.197057
chr1	2718	2730	0.295585
chr1	2730	2733	0.197057
chr1	2733	2738	0.295585
chr1	2738	2751	0.197057
chr1	2751	2753	0.295585
chr1	2753	2767	0.197057
chr1	2767	2774	0.295585
chr1	2774	2775	0.197057
chr1	2775	2776	0.0985285
chr1	2776	2779	0.197057
chr1	2779	2800	0.295585
chr1	2800	2803	0.197057
chr1	2803	2808	0.295585
chr1	2808	2813	0.394114
chr1	2813	2817	0.492642
chr1	2817	2821	0.394114
chr1	2821	2826	0.295585
chr1	2826	2834	0.197057
chr1	2834	2849	0.0985285
chr1	2849	2884	0.0
chr1	2884	2908	0.0985285
chr1	2908	2913	0.197057
chr1	2913	2917	0.295585
chr1	2917	2919	0.394114
chr1	2919	2925	0.492642
chr1	2925	2928	0.591171
chr1	2928	2932	0.689699
chr1	2932	2934	0.788228
chr1	2934	2935	0.985285
chr1	2935	2945	1.08381
chr1	2945	2946	1.18234
chr1	2946	2952	1.08381
chr1	2952	2953	1.18234
chr1	2953	2958	0.985285
chr1	2958	2959	0.788228
chr1	2959	2961	0.689699
chr1	2961	2969	0.591171
chr1	2969	2972	0.492642
chr1	2972	2973	0.591171
chr1	2973	2974	0.886756
chr1	2974	2975	0.788228
chr1	2975	2990	0.591171
chr1	2990	2999	0.492642
chr1	2999	3004	0.689699
chr1	3004	3016	0.295585
chr1	3016	3024	0.197057
chr1	3024	3035	0.295585
chr1	3035	3037	0.394114
chr1	3037	3039	0.591171
chr1	3039	3045	0.394114
chr1	3045	3049	0.492642
chr1	3049	3058	0.689699
chr1	3058	3066	0.788228
chr1	3066	3077	0.689699
chr1	3077	3078	0.591171
chr1	3078	3081	0.394114
chr1	3081	3083	0.492642
chr1	3083	3087	0.591171
chr1	3087	3088	0.492642
chr1	3088	3092	0.394114
chr1	3092	3093	0.492642
chr1	3093	3095	0.591171
chr1	3095	3096	0.788228
chr1	3096	3098	0.886756
chr1	3098	3100	0.788228
chr1	3100	3107	0.886756
chr1	3107	3108	0.985285
chr1	3108	3117	1.08381
chr1	3117	3120	0.886756
chr1	3120	3131	0.788228
chr1	3131	3133	0.886756
chr1	3133	3135	0.788228
chr1	3135	3137	0.689699
chr1	3137	3139	0.394114
chr1	3139	3144	0.197057
chr1	3144	3147	0.0985285
chr1	3147	3148	0.197057
chr1	3148	3157	0.394114
chr1	3157	3162	0.492642
chr1	3162	3164	0.591171
chr1	3164	3168	0.689699
chr1	3168	3172	0.788228
chr1	3172	3179	0.689699
chr1	3179	3185	0.788228
chr1	3185	3188	0.689699
chr1	3188	3190	0.591171
chr1	3190	3191	0.394114
chr1	3191	3198	0.492642
chr1	3198	3203	0.394114
chr1	3203	3204	0.295585
chr1	3204	3209	0.394114
chr1	3209	3213	0.295585
chr1	3213	3219	0.394114
chr1	3219	3221	0.689699
chr1	3221	3222	0.591171
chr1	3222	3223	0.689699
chr1	3223	3231	0.788228
chr1	3231	3239	0.985285
chr1	3239	3246	1.08381
chr1	3246	3248	0.985285
chr1	3248	3261	1.08381
chr1	3261	3265	0.689699
chr1	3265	3266	0.591171
chr1	3266	3273	0.492642
chr1	3273	3275	0.394114
chr1	3275	3281	0.295585
chr1	3281	3285	0.197057
chr1	3285	3289	0.295585
chr1	3289	3297	0.197057
chr1	3297	3303	0.0985285
chr1	3303	3308	0.197057
chr1	3308	3309	0.295585
chr1	3309	3311	0.492642
chr1	3311	3316	0.689699
chr1	3316	3321	0.788228
chr1	3321	3325	0.886756
chr1	3325	3327	0.788228
chr1	3327	3329	0.886756
chr1	3329	3330	0.985285
chr1	3330	3341	1.18234
chr1	3341	3342	1.08381
chr1	3342	3344	1.18234
chr1	3344	3348	1.28087
chr1	3348	3349	1.18234
chr1	3349	3350	1.08381
chr1	3350	3351	0.985285
chr1	3351	3352	0.788228
chr1	3352	3354	0.886756
chr1	3354	3356	0.985285
chr1	3356	3357	1.08381
chr1	3357	3359	0.985285
chr1	3359	3360	1.08381
chr1	3360	3362	1.18234
chr1	3362	3364	1.08381
chr1	3364	3367	1.18234
chr1	3367	3369	1.08381
chr1	3369	3371	1.18234
chr1	3371	3372	1.08381
chr1	3372	3375	0.886756
chr1	3375	3384	0.788228
chr1	3384	3391	0.689699
chr1	3391	3393	0.591171
chr1	3393	3398	0.492642
chr1	3398	3400	0.394114
chr1	3400	3402	0.492642
chr1	3402	3405	0.394114
chr1	3405	3407	0.295585
chr1	3407	3409	0.492642
chr1	3409	3412	0.394114
chr1	3412	3428	0.591171
chr1	3428	3438	0.689699
chr1	3438	3442	0.591171
chr1	3442	3444	0.689699
chr1	3444	3449	0.886756
chr1	3449	3452	0.689699
chr1	3452	3453	0.788228
chr1	3453	3456	0.591171
chr1	3456	3464	0.689699
chr1	3464	3468	0.788228
chr1	3468	3469	0.689699
chr1	3469	3483	0.788228
chr1	3483	3485	0.591171
chr1	3485	3486	0.492642
chr1	3486	3489	0.394114
chr1	3489	3498	0.492642
chr1	3498	3503	0.394114
chr1	3503	3505	0.591171
chr1	3505	3511	0.492642
chr1	3511	3513	0.394114
chr1	3513	3517	0.295585
chr1	3517	3520	0.394114
chr1	3520	3522	0.492642
chr1	3522	3528	0.591171
chr1	3528	3532	0.492642
chr1	3532	3538	0.591171
chr1	3538	3539	0.689699
chr1	3539	3544	0.788228
chr1	3544	3551	0.591171
chr1	3551	3552	0.492642
chr1	3552	3556	0.591171
chr1	3556	3557	0.492642
chr1	3557	3563	0.394114
chr1	3563	3566	0.492642
chr1	3566	3567	0.591171
chr1	3567	3572	0.689699
chr1	3572	3573	0.788228
chr1	3573	3574	0.689699
chr1	3574	3579	0.788228
chr1	3579	3580	0.886756
chr1	3580	3581	0.788228
chr1	3581	3588	0.689699
chr1	3588	3592	0.591171
chr1	3592	3605	0.689699
chr1	3605	3606	0.591171
chr1	3606	3609	0.492642
chr1	3609	3614	0.394114
chr1	3614	3615	0.295585
chr1	3615	3621	0.197057
chr1	3621	3623	0.0
chr1	3623	3624	0.0985285
chr1	3624	3630	0.197057
chr1	3630	3662	0.394114
chr1	3662	3666	0.295585
chr1	3666	3670	0.197057
chr1	3670	3671	0.295585
chr1	3671	3672	0.197057
chr1	3672	3673	0.295585
chr1	3673	3674	0.394114
chr1	3674	3677	0.492642
chr1	3677	3701	0.591171
chr1	3701	3703	0.689699
chr1	3703	3710	0.788228
chr1	3710	3712	0.886756
chr1	3712	3714	0.689699
chr1	3714	3715	0.591171
chr1	3715	3718	0.492642
chr1	3718	3724	0.394114
chr1	3724	3727	0.492642
chr1	3727	3731	0.591171
chr1	3731	3732	0.689699
chr1	3732	3734	0.788228
chr1	3734	3735	0.985285
chr1	3735	3737	1.08381
chr1	3737	3741	1.18234
chr1	3741	3743	1.08381
chr1	3743	3746	0.985285
chr1	3746	3751	0.886756
chr1	3751	3761	0.788228
chr1	3761	3765	0.689699
chr1	3765	3767	0.591171
chr1	3767	3768	0.689699
chr1	3768	3773	0.591171
chr1	3773	3775	0.492642
chr1	3775	3776	0.394114
chr1	3776	3777	0.295585
chr1	3777	3778	0.197057
chr1	3778	3785	0.0985285
chr1	3785	3797	0.197057
chr1	3797	3808	0.295585
chr1	3808	3815	0.394114
chr1	3815	3822	0.492642
chr1	3822	3823	0.591171
chr1	3823	3825	0.689699
chr1	3825	3827	0.591171
chr1	3827	3838	0.492642
chr1	3838	3841	0.394114
chr1	3841	3844	0.492642
chr1	3844	3845	0.591171
chr1	3845	3846	0.689699
chr1	3846	3855	0.886756
chr1	3855	3856	0.985285
chr1	3856	3857	0.886756
chr1	3857	3858	0.788228
chr1	3858	3862	0.886756
chr1	3862	3864	0.985285
chr1	3864	3868	0.886756
chr1	3868	3875	0.985285
chr1	3875	3882	1.18234
chr1	3882	3885	1.08381
chr1	3885	3886	0.985285
chr1	3886	3888	0.788228
chr1	3888	3889	0.689699
chr1	3889	3893	0.591171
chr1	3893	3894	0.492642
chr1	3894	3895	0.689699
chr1	3895	3899	0.591171
chr1	3899	3904	0.492642
chr1	3904	3908	0.591171
chr1	3908	3909	0.689699
chr1	3909	3910	0.591171
chr1	3910	3914	0.689699
chr1	3914	3915	0.886756
chr1	3915	3917	0.985285
chr1	3917	3922	0.788228
chr1	3922	3926	0.886756
chr1	3926	3927	0.985285
chr1	3927	3931	1.08381
chr1	3931	3932	1.18234
chr1	3932	3934	1.28087
chr1	3934	3937	1.08381
chr1	3937	3939	1.18234
chr1	3939	3940	1.3794
chr1	3940	3948	1.47793
chr1	3948	3949	1.3794
chr1	3949	3950	1.57646
chr1	3950	3955	1.47793
chr1	3955	3964	1.28087
chr1	3964	3966	1.18234
chr1	3966	3969	0.985285
chr1	3969	3971	0.886756
chr1	3971	3972	0.985285
chr1	3972	3974	0.886756
chr1	3974	3976	0.788228
chr1	3976	3979	0.689699
chr1	3979	3981	0.492642
chr1	3981	3990	0.394114
chr1	3990	3991	0.295585
chr1	3991	3993	0.394114
chr1	3993	3995	0.492642
chr1	3995	3997	0.394114
chr1	3997	3998	0.492642
chr1	3998	4029	0.394114
chr1	4029	4031	0.295585
chr1	4031	4033	0.197057
chr1	4033	4037	0.0985285
chr1	4037	4043	0.0
chr1	4043	4049	0.0985285
chr1	4049	4053	0.295585
chr1	4053	4056	0.394114
chr1	4056	4074	0.689699
chr1	4074	4075	0.591171
chr1	4075	4080	0.689699
chr1	4080	4088	0.788228
chr1	4088	4094	0.591171
chr1	4094	4097	0.492642
chr1	4097	4106	0.197057
chr1	4106	4120	0.0985285
chr1	4120	4125	0.0
chr1	4125	4130	0.0985285
chr1	4130	4138	0.197057
chr1	4138	4145	0.295585
chr1	4145	4165	0.394114
chr1	4165	4173	0.197057
chr1	4173	4182	0.0985285
chr1	4182	4187	0.197057
chr1	4187	4194	0.0985285
chr1	4194	4224	0.197057
chr1	4224	4226	0.0985285
chr1	4226	4227	0.197057
chr1	4227	4231	0.0985285
chr1	4231	4247	0.197057
chr1	4247	4248	0.295585
chr1	4248	4265	0.394114
chr1	4265	4268	0.295585
chr1	4268	4269	0.394114
chr1	4269	4281	0.492642
chr1	4281	4288	0.591171
chr1	4288	4296	0.394114
chr1	4296	4297	0.492642
chr1	4297	4303	0.591171
chr1	4303	4309	0.689699
chr1	4309	4311	0.591171
chr1	4311	4313	0.492642
chr1	4313	4323	0.394114
chr1	4323	4336	0.295585
chr1	4336	4339	0.197057
chr1	4339	4344	0.0985285
chr1	4344	4362	0.0
chr1	4362	4378	0.0985285
chr1	4378	4379	0.197057
chr1	4379	4380	0.295585
chr1	4380	4381	0.591171
chr1	4381	4382	0.689699
chr1	4382	4390	0.788228
chr1	4390	4400	0.886756
chr1	4400	4404	0.985285
chr1	4404	4411	1.08381
chr1	4411	4417	1.18234
chr1	4417	4419	1.08381
chr1	4419	4422	0.985285
chr1	4422	4423	0.689699
chr1	4423	4431	0.492642
chr1	4431	4438	0.394114
chr1	4438	4445	0.492642
chr1	4445	4447	0.295585
chr1	4447	4451	0.394114
chr1	4451	4452	0.295585
chr1	4452	4453	0.492642
chr1	4453	4456	0.591171
chr1	4456	4462	0.689699
chr1	4462	4464	0.788228
chr1	4464	4468	0.886756
chr1	4468	4476	0.985285
chr1	4476	4480	0.886756
chr1	4480	4488	0.788228
chr1	4488	4491	0.689699
chr1	4491	4492	0.591171
chr1	4492	4494	0.492642
chr1	4494	4498	0.295585
chr1	4498	4501	0.197057
chr1	4501	4503	0.295585
chr1	4503	4504	0.197057
chr1	4504	4521	0.0985285
chr1	4521	4522	0.197057
chr1	4522	4523	0.394114
chr1	4523	4524	0.492642
chr1	4524	4541	0.591171
chr1	4541	4544	0.492642
chr1	4544	4555	0.591171
chr1	4555	4561	0.492642
chr1	4561	4563	0.394114
chr1	4563	4564	0.295585
chr1	4564	4565	0.197057
chr1	4565	4567	0.295585
chr1	4567	4584	0.394114
chr1	4584	4586	0.295585
chr1	4586	4587	0.394114
chr1	4587	4588	0.591171
chr1	4588	4607	0.689699
chr1	4607	4609	0.492642
chr1	4609	4619	0.394114
chr1	4619	4621	0.295585
chr1	4621	4625	0.197057
chr1	4625	4627	0.0985285
chr1	4627	4642	0.0
chr1	4642	4643	0.0985285
chr1	4643	4655	0.197057
chr1	4655	4659	0.295585
chr1	4659	4661	0.394114
chr1	4661	4664	0.492642
chr1	4664	4679	0.591171
chr1	4679	4681	0.689699
chr1	4681	4683	0.788228
chr1	4683	4684	0.591171
chr1	4684	4686	0.689699
chr1	4686	4687	0.886756
chr1	4687	4692	0.985285
chr1	4692	4694	1.18234
chr1	4694	4695	1.28087
chr1	4695	4698	1.18234
chr1	4698	4701	1.28087
chr1	4701	4706	1.18234
chr1	4706	4723	0.985285
chr1	4723	4726	0.788228
chr1	4726	4729	0.492642
chr1	4729	4730	0.394114
chr1	4730	4733	0.492642
chr1	4733	4734	0.295585
chr1	4734	4763	0.197057
chr1	4763	4764	0.295585
chr1	4764	4771	0.394114
chr1	4771	4776	0.295585
chr1	4776	4779	0.394114
chr1	4779	4781	0.295585
chr1	4781	4788	0.394114
chr1	4788	4800	0.295585
chr1	4800	4803	0.394114
chr1	4803	4812	0.295585
chr1	4812	4813	0.394114
chr1	4813	4814	0.591171
chr1	4814	4816	0.689699
chr1	4816	4818	0.591171
chr1	4818	4831	0.492642
chr1	4831	4839	0.689699
chr1	4839	4841	0.591171
chr1	4841	4843	0.689699
chr1	4843	4847	0.788228
chr1	4847	4854	0.886756
chr1	4854	4856	0.591171
chr1	4856	4865	0.492642
chr1	4865	4873	0.394114
chr1	4873	4882	0.197057
chr1	4882	4887	0.0985285
chr1	4887	4904	0.0
chr1	4904	4925	0.0985285
chr1	4925	4946	0.197057
chr1	4946	4959	0.0985285
chr1	4959	4967	0.197057
chr1	4967	4973	0.0985285
chr1	4973	4990	0.197057
chr1	4990	4992	0.295585
chr1	4992	5013	0.197057
chr1	5013	5019	0.295585
chr1	5019	5030	0.394114
chr1	5030	5033	0.295585
chr1	5033	5045	0.197057
chr1	5045	5052	0.0985285
chr1	5052	5061	0.197057
chr1	5061	5063	0.0985285
chr1	5063	5092	0.197057
chr1	5092	5095	0.0985285
chr1	5095	5097	0.197057
chr1	5097	5115	0.0985285
chr1	5115	5119	0.197057
chr1	5119	5146	0.295585
chr1	5146	5155	0.394114
chr1	5155	5157	0.591171
chr1	5157	5158	0.394114
chr1	5158	5173	0.492642
chr1	5173	5176	0.591171
chr1	5176	5181	0.492642
chr1	5181	5187	0.394114
chr1	5187	5194	0.295585
chr1	5194	5196	0.394114
chr1	5196	5200	0.295585
chr1	5200	5205	0.197057
chr1	5205	5213	0.295585
chr1	5213	5217	0.197057
chr1	5217	5218	0.295585
chr1	5218	5220	0.394114
chr1	5220	5225	0.295585
chr1	5225	5226	0.492642
chr1	5226	5230	0.591171
chr1	5230	5231	0.689699
chr1	5231	5246	0.788228
chr1	5246	5259	0.689699
chr1	5259	5260	0.591171
chr1	5260	5266	0.492642
chr1	5266	5268	0.295585
chr1	5268	5271	0.197057
chr1	5271	5272	0.0985285
chr1	5272	5273	0.0
chr1	5273	5282	0.197057
chr1	5282	5310	0.295585
chr1	5310	5315	0.197057
chr1	5315	5317	0.0985285
chr1	5317	5324	0.197057
chr1	5324	5352	0.0985285
chr1	5352	5357	0.197057
chr1	5357	5359	0.295585
chr1	5359	5369	0.197057
chr1	5369	5370	0.295585
chr1	5370	5386	0.394114
chr1	5386	5392	0.492642
chr1	5392	5399	0.394114
chr1	5399	5401	0.295585
chr1	5401	5411	0.394114
chr1	5411	5412	0.295585
chr1	5412	5416	0.197057
chr1	5416	5428	0.295585
chr1	5428	5434	0.197057
chr1	5434	5441	0.295585
chr1	5441	5444	0.197057
chr1	5444	5445	0.295585
chr1	5445	5448	0.197057
chr1	5448	5452	0.295585
chr1	5452	5454	0.492642
chr1	5454	5458	0.591171
chr1	5458	5470	0.689699
chr1	5470	5475	0.788228
chr1	5475	5479	0.689699
chr1	5479	5481	0.788228
chr1	5481	5484	0.985285
chr1	5484	5486	1.08381
chr1	5486	5491	0.985285
chr1	5491	5492	1.08381
chr1	5492	5493	0.886756
chr1	5493	5500	0.985285
chr1	5500	5502	0.886756
chr1	5502	5505	0.985285
chr1	5505	5510	1.08381
chr1	5510	5514	0.985285
chr1	5514	5516	0.886756
chr1	5516	5518	0.985285
chr1	5518	5519	0.886756
chr1	5519	5520	0.788228
chr1	5520	5522	0.689699
chr1	5522	5525	0.591171
chr1	5525	5526	0.492642
chr1	5526	5528	0.394114
chr1	5528	5532	0.591171
chr1	5532	5533	0.492642
chr1	5533	5538	0.591171
chr1	5538	5544	0.689699
chr1	5544	5553	0.492642
chr1	5553	5557	0.591171
chr1	5557	5558	0.689699
chr1	5558	5562	0.591171
chr1	5562	5564	0.689699
chr1	5564	5570	0.788228
chr1	5570	5573	0.591171
chr1	5573	5578	0.492642
chr1	5578	5582	0.394114
chr1	5582	5587	0.492642
chr1	5587	5588	0.591171
chr1	5588	5595	0.492642
chr1	5595	5596	0.591171
chr1	5596	5597	0.788228
chr1	5597	5598	0.886756
chr1	5598	5599	0.985285
chr1	5599	5600	1.18234
chr1	5600	5602	1.08381
chr1	5602	5610	1.18234
chr1	5610	5622	1.28087
chr1	5622	5624	1.3794
chr1	5624	5625	1.28087
chr1	5625	5626	1.18234
chr1	5626	5627	1.28087
chr1	5627	5628	1.3794
chr1	5628	5629	1.57646
chr1	5629	5631	1.47793
chr1	5631	5636	1.28087
chr1	5636	5638	1.08381
chr1	5638	5639	0.689699
chr1	5639	5640	0.788228
chr1	5640	5642	0.985285
chr1	5642	5643	0.886756
chr1	5643	5644	0.985285
chr1	5644	5650	1.18234
chr1	5650	5652	1.28087
chr1	5652	5657	1.18234
chr1	5657	5663	1.28087
chr1	5663	5664	1.18234
chr1	5664	5665	1.28087
chr1	5665	5666	1.3794
chr1	5666	5668	1.47793
chr1	5668	5672	1.18234
chr1	5672	5673	1.28087
chr1	5673	5679	1.3794
chr1	5679	5684	1.28087
chr1	5684	5685	1.3794
chr1	5685	5687	1.08381
chr1	5687	5690	1.18234
chr1	5690	5693	1.08381
chr1	5693	5694	1.18234
chr1	5694	5698	1.3794
[truncated: 4,723 more rows]
