# Supplementary material for: Structural modularity of the XIST ribonucleoprotein complex
Source: Nat Commun. 2020 Dec 2;11:6163. doi: 10.1038/s41467-020-20040-3 (PMC7710737; doi:10.1038/s41467-020-20040-3)
Supplement: Supplementary file 6 — Source Data [file 41467_2020_20040_MOESM6_ESM.zip › sourcedata/fig2efgi/K562_AARS_1_neg_XIST_1_hsXIST.bedgraph]

chr1	0	116	0.0
chr1	116	155	0.990176
chr1	155	201	0.0
chr1	201	240	0.990176
chr1	240	261	0.0
chr1	261	305	0.990176
chr1	305	325	1.98035
chr1	325	326	3.96071
chr1	326	339	2.97053
chr1	339	342	1.98035
chr1	342	365	2.97053
chr1	365	367	0.990176
chr1	367	381	1.98035
chr1	381	401	0.990176
chr1	401	408	0.0
chr1	408	426	0.990176
chr1	426	496	0.0
chr1	496	525	0.990176
chr1	525	537	1.98035
chr1	537	543	0.990176
chr1	543	696	0.0
chr1	696	721	0.990176
chr1	721	737	1.98035
chr1	737	761	0.990176
chr1	761	762	2.97053
chr1	762	786	1.98035
chr1	786	799	2.97053
chr1	799	827	0.990176
chr1	827	891	0.0
chr1	891	915	0.990176
chr1	915	925	2.97053
chr1	925	932	3.96071
chr1	932	943	2.97053
chr1	943	951	3.96071
chr1	951	956	2.97053
chr1	956	962	0.990176
chr1	962	974	1.98035
chr1	974	975	3.96071
chr1	975	977	5.94106
chr1	977	979	6.93124
chr1	979	980	8.91159
chr1	980	984	11.8821
chr1	984	994	13.8625
chr1	994	1003	14.8526
chr1	1003	1005	13.8625
chr1	1005	1006	14.8526
chr1	1006	1007	15.8428
chr1	1007	1009	17.8232
chr1	1009	1010	15.8428
chr1	1010	1018	10.8919
chr1	1018	1022	4.95088
chr1	1022	1032	3.96071
chr1	1032	1037	2.97053
chr1	1037	1038	3.96071
chr1	1038	1046	2.97053
chr1	1046	1048	1.98035
chr1	1048	1068	0.990176
chr1	1068	1073	0.0
chr1	1073	1087	0.990176
chr1	1087	1092	1.98035
chr1	1092	1093	2.97053
chr1	1093	1104	3.96071
chr1	1104	1106	4.95088
chr1	1106	1108	3.96071
chr1	1108	1126	5.94106
chr1	1126	1128	4.95088
chr1	1128	1133	3.96071
chr1	1133	1136	4.95088
chr1	1136	1138	3.96071
chr1	1138	1149	5.94106
chr1	1149	1152	3.96071
chr1	1152	1160	5.94106
chr1	1160	1165	6.93124
chr1	1165	1172	7.92141
chr1	1172	1175	5.94106
chr1	1175	1177	6.93124
chr1	1177	1191	4.95088
chr1	1191	1195	2.97053
chr1	1195	1207	1.98035
chr1	1207	1210	0.990176
chr1	1210	1212	1.98035
chr1	1212	1232	2.97053
chr1	1232	1251	1.98035
chr1	1251	1252	0.990176
chr1	1252	1304	0.0
chr1	1304	1313	0.990176
chr1	1313	1324	2.97053
chr1	1324	1325	4.95088
chr1	1325	1328	5.94106
chr1	1328	1335	7.92141
chr1	1335	1341	8.91159
chr1	1341	1342	11.8821
chr1	1342	1343	12.8723
chr1	1343	1344	10.8919
chr1	1344	1346	11.8821
chr1	1346	1347	12.8723
chr1	1347	1348	13.8625
chr1	1348	1349	15.8428
chr1	1349	1352	16.833
chr1	1352	1354	18.8134
chr1	1354	1358	19.8035
chr1	1358	1372	14.8526
chr1	1372	1373	15.8428
chr1	1373	1376	14.8526
chr1	1376	1378	13.8625
chr1	1378	1381	12.8723
chr1	1381	1382	8.91159
chr1	1382	1383	7.92141
chr1	1383	1387	5.94106
chr1	1387	1389	4.95088
chr1	1389	1392	2.97053
chr1	1392	1396	0.990176
chr1	1396	1400	0.0
chr1	1400	1420	0.990176
chr1	1420	1425	1.98035
chr1	1425	1436	2.97053
chr1	1436	1441	4.95088
chr1	1441	1457	3.96071
chr1	1457	1458	2.97053
chr1	1458	1477	1.98035
chr1	1477	1513	0.0
chr1	1513	1527	0.990176
chr1	1527	1531	1.98035
chr1	1531	1567	0.990176
chr1	1567	1584	0.0
chr1	1584	1589	0.990176
chr1	1589	1608	1.98035
chr1	1608	1624	3.96071
chr1	1624	1625	2.97053
chr1	1625	1631	1.98035
chr1	1631	1636	2.97053
chr1	1636	1642	5.94106
chr1	1642	1643	6.93124
chr1	1643	1644	5.94106
chr1	1644	1666	4.95088
chr1	1666	1673	1.98035
chr1	1673	1675	2.97053
chr1	1675	1681	1.98035
chr1	1681	1682	2.97053
chr1	1682	1686	1.98035
chr1	1686	1713	2.97053
chr1	1713	1721	1.98035
chr1	1721	1722	2.97053
chr1	1722	1726	1.98035
chr1	1726	1728	0.990176
chr1	1728	1762	1.98035
chr1	1762	1768	0.990176
chr1	1768	1783	0.0
chr1	1783	1789	0.990176
chr1	1789	1818	1.98035
chr1	1818	1830	0.990176
chr1	1830	1840	1.98035
chr1	1840	1841	2.97053
chr1	1841	1853	3.96071
chr1	1853	1860	4.95088
chr1	1860	1871	3.96071
chr1	1871	1873	4.95088
chr1	1873	1881	5.94106
chr1	1881	1894	3.96071
chr1	1894	1896	2.97053
chr1	1896	1910	4.95088
chr1	1910	1912	2.97053
chr1	1912	1918	1.98035
chr1	1918	1937	2.97053
chr1	1937	1959	0.990176
chr1	1959	2086	0.0
chr1	2086	2125	1.98035
chr1	2125	2276	0.0
chr1	2276	2277	0.990176
chr1	2277	2279	1.98035
chr1	2279	2304	2.97053
chr1	2304	2305	3.96071
chr1	2305	2316	2.97053
chr1	2316	2318	1.98035
chr1	2318	2327	0.990176
chr1	2327	2336	2.97053
chr1	2336	2358	1.98035
chr1	2358	2368	0.990176
chr1	2368	2469	0.0
chr1	2469	2473	1.98035
chr1	2473	2491	2.97053
chr1	2491	2510	3.96071
chr1	2510	2513	1.98035
chr1	2513	2520	0.990176
chr1	2520	2599	0.0
chr1	2599	2634	0.990176
chr1	2634	2810	0.0
chr1	2810	2829	0.990176
chr1	2829	2851	1.98035
chr1	2851	2856	0.990176
chr1	2856	2903	0.0
chr1	2903	2943	0.990176
chr1	2943	3029	0.0
chr1	3029	3070	0.990176
chr1	3070	3220	0.0
chr1	3220	3223	0.990176
chr1	3223	3254	1.98035
chr1	3254	3261	0.990176
chr1	3261	3444	0.0
chr1	3444	3485	0.990176
chr1	3485	3488	0.0
chr1	3488	3514	0.990176
chr1	3514	3521	0.0
chr1	3521	3551	0.990176
chr1	3551	3636	0.0
chr1	3636	3674	0.990176
chr1	3674	3675	1.98035
chr1	3675	3676	2.97053
chr1	3676	3701	1.98035
chr1	3701	3704	2.97053
chr1	3704	3715	1.98035
chr1	3715	3730	0.990176
chr1	3730	3762	0.0
chr1	3762	3797	0.990176
chr1	3797	3916	0.0
chr1	3916	3934	0.990176
chr1	3934	3956	3.96071
chr1	3956	3975	2.97053
chr1	3975	4170	0.0
chr1	4170	4207	0.990176
chr1	4207	4249	0.0
chr1	4249	4290	1.98035
chr1	4290	4304	0.0
chr1	4304	4344	1.98035
chr1	4344	4361	0.990176
chr1	4361	4380	1.98035
chr1	4380	4383	2.97053
chr1	4383	4402	4.95088
chr1	4402	4408	3.96071
chr1	4408	4409	2.97053
chr1	4409	4423	3.96071
chr1	4423	4429	0.990176
chr1	4429	4522	0.0
chr1	4522	4523	0.990176
chr1	4523	4524	2.97053
chr1	4524	4554	3.96071
chr1	4554	4563	2.97053
chr1	4563	4589	0.0
chr1	4589	4593	0.990176
chr1	4593	4619	1.98035
chr1	4619	4629	0.990176
chr1	4629	4664	0.0
chr1	4664	4685	1.98035
chr1	4685	4703	4.95088
chr1	4703	4726	2.97053
chr1	4726	4735	0.0
chr1	4735	4743	1.98035
chr1	4743	4762	2.97053
chr1	4762	4774	3.96071
chr1	4774	4784	1.98035
chr1	4784	4791	0.990176
chr1	4791	4846	0.0
chr1	4846	4875	2.97053
chr1	4875	4879	3.96071
chr1	4879	4886	4.95088
chr1	4886	4905	1.98035
chr1	4905	4920	0.990176
chr1	4920	4959	0.0
chr1	4959	4999	0.990176
chr1	4999	5021	0.0
chr1	5021	5061	0.990176
chr1	5061	5063	0.0
chr1	5063	5099	0.990176
chr1	5099	5101	1.98035
chr1	5101	5139	0.990176
chr1	5139	5219	0.0
chr1	5219	5228	0.990176
chr1	5228	5260	1.98035
chr1	5260	5266	0.990176
chr1	5266	5269	2.97053
chr1	5269	5274	1.98035
chr1	5274	5303	2.97053
chr1	5303	5306	3.96071
chr1	5306	5313	1.98035
chr1	5313	5342	0.990176
chr1	5342	5351	0.0
chr1	5351	5391	1.98035
chr1	5391	5468	0.0
chr1	5468	5502	0.990176
chr1	5502	5553	0.0
chr1	5553	5594	1.98035
chr1	5594	5598	0.0
chr1	5598	5600	0.990176
chr1	5600	5629	1.98035
chr1	5629	5638	3.96071
chr1	5638	5640	2.97053
chr1	5640	5646	1.98035
chr1	5646	5670	2.97053
chr1	5670	5682	0.990176
chr1	5682	5685	0.0
chr1	5685	5715	0.990176
chr1	5715	5716	1.98035
chr1	5716	5755	0.990176
chr1	5755	5924	0.0
chr1	5924	5964	0.990176
chr1	5964	6077	0.0
chr1	6077	6101	0.990176
chr1	6101	6117	1.98035
chr1	6117	6129	0.990176
chr1	6129	6142	1.98035
chr1	6142	6147	0.990176
chr1	6147	6157	0.0
chr1	6157	6180	1.98035
chr1	6180	6186	0.990176
chr1	6186	6215	0.0
chr1	6215	6253	0.990176
chr1	6253	6283	0.0
chr1	6283	6312	0.990176
chr1	6312	6322	1.98035
chr1	6322	6352	0.990176
chr1	6352	6376	0.0
chr1	6376	6384	0.990176
chr1	6384	6401	2.97053
chr1	6401	6410	1.98035
chr1	6410	6425	2.97053
chr1	6425	6437	0.990176
chr1	6437	6605	0.0
chr1	6605	6614	1.98035
chr1	6614	6645	2.97053
chr1	6645	6655	0.990176
chr1	6655	6675	0.0
chr1	6675	6689	0.990176
chr1	6689	6699	1.98035
chr1	6699	6702	2.97053
chr1	6702	6728	1.98035
chr1	6728	6978	0.0
chr1	6978	6992	0.990176
chr1	6992	6996	2.97053
chr1	6996	7016	3.96071
chr1	7016	7023	2.97053
chr1	7023	7032	3.96071
chr1	7032	7037	1.98035
chr1	7037	7050	0.990176
chr1	7050	7292	0.0
chr1	7292	7323	0.990176
chr1	7323	7333	1.98035
chr1	7333	7341	0.990176
chr1	7341	7479	0.0
chr1	7479	7518	0.990176
chr1	7518	7718	0.0
chr1	7718	7738	0.990176
chr1	7738	7898	0.0
chr1	7898	7938	0.990176
chr1	7938	8028	0.0
chr1	8028	8068	0.990176
chr1	8068	8148	0.0
chr1	8148	8187	0.990176
chr1	8187	8273	0.0
chr1	8273	8310	0.990176
chr1	8310	8365	0.0
chr1	8365	8366	0.990176
chr1	8366	8406	1.98035
chr1	8406	8407	0.990176
chr1	8407	8446	0.0
chr1	8446	8451	0.990176
chr1	8451	8482	1.98035
chr1	8482	8487	0.990176
chr1	8487	8536	0.0
chr1	8536	8543	0.990176
chr1	8543	8555	1.98035
chr1	8555	8567	0.990176
chr1	8567	8581	0.0
chr1	8581	8619	0.990176
chr1	8619	8701	0.0
chr1	8701	8713	0.990176
chr1	8713	8742	1.98035
chr1	8742	8787	0.990176
chr1	8787	8795	1.98035
chr1	8795	8827	0.990176
chr1	8827	8832	0.0
chr1	8832	8837	1.98035
chr1	8837	8854	2.97053
chr1	8854	8873	3.96071
chr1	8873	8877	1.98035
chr1	8877	8879	0.990176
chr1	8879	8880	1.98035
chr1	8880	8881	2.97053
chr1	8881	8909	3.96071
chr1	8909	8919	0.990176
chr1	8919	8935	0.0
chr1	8935	8951	0.990176
chr1	8951	8970	1.98035
chr1	8970	8974	0.990176
chr1	8974	9065	0.0
chr1	9065	9077	0.990176
chr1	9077	9102	1.98035
chr1	9102	9106	0.990176
chr1	9106	9159	0.0
chr1	9159	9200	0.990176
chr1	9200	9214	0.0
chr1	9214	9255	1.98035
chr1	9255	9258	0.0
chr1	9258	9268	0.990176
chr1	9268	9290	1.98035
chr1	9290	9297	2.97053
chr1	9297	9309	1.98035
chr1	9309	9323	0.990176
chr1	9323	9330	2.97053
chr1	9330	9363	1.98035
chr1	9363	9562	0.0
chr1	9562	9603	1.98035
chr1	9603	9637	0.0
chr1	9637	9638	0.990176
chr1	9638	9647	2.97053
chr1	9647	9678	4.95088
chr1	9678	9687	1.98035
chr1	9687	9820	0.0
chr1	9820	9849	0.990176
chr1	9849	9867	2.97053
chr1	9867	9890	1.98035
chr1	9890	9896	0.990176
chr1	9896	9898	1.98035
chr1	9898	9937	0.990176
chr1	9937	9962	0.0
chr1	9962	9986	0.990176
chr1	9986	9993	1.98035
chr1	9993	9994	2.97053
chr1	9994	9997	3.96071
chr1	9997	10002	4.95088
chr1	10002	10027	3.96071
chr1	10027	10034	2.97053
chr1	10034	10038	0.990176
chr1	10038	10059	0.0
chr1	10059	10099	0.990176
chr1	10099	10146	0.0
chr1	10146	10186	0.990176
chr1	10186	10259	0.0
chr1	10259	10281	0.990176
chr1	10281	10394	0.0
chr1	10394	10422	0.990176
chr1	10422	10519	0.0
chr1	10519	10535	0.990176
chr1	10535	10560	1.98035
chr1	10560	10571	0.990176
chr1	10571	10584	0.0
chr1	10584	10603	1.98035
chr1	10603	10636	3.96071
chr1	10636	10643	4.95088
chr1	10643	10656	3.96071
chr1	10656	10663	2.97053
chr1	10663	10668	1.98035
chr1	10668	10671	3.96071
chr1	10671	10684	4.95088
chr1	10684	10694	2.97053
chr1	10694	10708	5.94106
chr1	10708	10710	3.96071
chr1	10710	10712	2.97053
chr1	10712	10723	3.96071
chr1	10723	10726	2.97053
chr1	10726	10735	3.96071
chr1	10735	10736	1.98035
chr1	10736	10766	0.990176
chr1	10766	10848	0.0
chr1	10848	10849	0.990176
chr1	10849	10854	1.98035
chr1	10854	10871	2.97053
chr1	10871	10879	1.98035
chr1	10879	10880	0.990176
chr1	10880	10895	1.98035
chr1	10895	10916	0.990176
chr1	10916	10999	0.0
chr1	10999	11034	0.990176
chr1	11034	11045	0.0
chr1	11045	11049	0.990176
chr1	11049	11070	1.98035
chr1	11070	11084	2.97053
chr1	11084	11089	1.98035
chr1	11089	11106	0.990176
chr1	11106	11109	0.0
chr1	11109	11112	1.98035
chr1	11112	11132	2.97053
chr1	11132	11148	1.98035
chr1	11148	11177	0.990176
chr1	11177	11199	0.0
chr1	11199	11202	0.990176
chr1	11202	11205	1.98035
chr1	11205	11214	2.97053
chr1	11214	11228	3.96071
chr1	11228	11229	2.97053
chr1	11229	11245	1.98035
chr1	11245	11294	0.0
chr1	11294	11299	0.990176
chr1	11299	11309	1.98035
chr1	11309	11333	2.97053
chr1	11333	11339	1.98035
chr1	11339	11343	0.990176
chr1	11343	11349	1.98035
chr1	11349	11366	0.990176
chr1	11366	11372	1.98035
chr1	11372	11382	2.97053
chr1	11382	11401	1.98035
chr1	11401	11406	0.990176
chr1	11406	11504	0.0
chr1	11504	11523	2.97053
chr1	11523	11543	0.990176
chr1	11543	11668	0.0
chr1	11668	11707	0.990176
chr1	11707	11852	0.0
chr1	11852	11893	0.990176
chr1	11893	11980	0.0
chr1	11980	11994	0.990176
chr1	11994	11996	1.98035
chr1	11996	12009	2.97053
chr1	12009	12015	3.96071
chr1	12015	12019	2.97053
chr1	12019	12022	1.98035
chr1	12022	12034	2.97053
chr1	12034	12048	1.98035
chr1	12048	12049	2.97053
chr1	12049	12063	1.98035
chr1	12063	12073	0.990176
chr1	12073	12076	0.0
chr1	12076	12108	0.990176
chr1	12108	12116	1.98035
chr1	12116	12156	0.990176
chr1	12156	12170	1.98035
chr1	12170	12191	0.990176
chr1	12191	12224	0.0
chr1	12224	12231	0.990176
chr1	12231	12257	2.97053
chr1	12257	12264	3.96071
chr1	12264	12272	2.97053
chr1	12272	12276	0.990176
chr1	12276	12288	1.98035
chr1	12288	12301	0.990176
chr1	12301	12369	0.0
chr1	12369	12373	0.990176
chr1	12373	12384	1.98035
chr1	12384	12385	2.97053
chr1	12385	12390	4.95088
chr1	12390	12393	5.94106
chr1	12393	12405	4.95088
chr1	12405	12414	5.94106
chr1	12414	12421	4.95088
chr1	12421	12422	3.96071
chr1	12422	12425	4.95088
chr1	12425	12426	3.96071
chr1	12426	12443	1.98035
chr1	12443	12445	0.990176
chr1	12445	12522	0.0
chr1	12522	12524	0.990176
chr1	12524	12526	1.98035
chr1	12526	12544	2.97053
chr1	12544	12551	1.98035
chr1	12551	12562	2.97053
chr1	12562	12568	1.98035
chr1	12568	12592	0.990176
chr1	12592	12631	0.0
chr1	12631	12652	0.990176
chr1	12652	12661	1.98035
chr1	12661	12679	0.990176
chr1	12679	12693	1.98035
chr1	12693	12720	0.990176
chr1	12720	12766	0.0
chr1	12766	12790	0.990176
chr1	12790	12797	0.0
chr1	12797	12801	0.990176
chr1	12801	12826	2.97053
chr1	12826	12837	3.96071
chr1	12837	12841	2.97053
chr1	12841	12866	0.990176
chr1	12866	12897	0.0
chr1	12897	12913	0.990176
chr1	12913	12915	2.97053
chr1	12915	12937	3.96071
chr1	12937	12952	2.97053
chr1	12952	12976	0.0
chr1	12976	13011	1.98035
chr1	13011	13015	2.97053
chr1	13015	13040	0.990176
chr1	13040	13088	0.0
chr1	13088	13127	0.990176
chr1	13127	13196	0.0
chr1	13196	13231	0.990176
chr1	13231	13237	0.0
chr1	13237	13255	1.98035
chr1	13255	13269	2.97053
chr1	13269	13277	3.96071
chr1	13277	13294	1.98035
chr1	13294	13331	0.0
chr1	13331	13372	0.990176
chr1	13372	13395	0.0
chr1	13395	13400	0.990176
chr1	13400	13420	1.98035
chr1	13420	13441	0.990176
chr1	13441	13469	0.0
chr1	13469	13471	0.990176
chr1	13471	13499	1.98035
chr1	13499	13511	0.990176
chr1	13511	13541	0.0
chr1	13541	13555	0.990176
chr1	13555	13566	1.98035
chr1	13566	13581	0.990176
chr1	13581	13595	1.98035
chr1	13595	13650	0.990176
chr1	13650	13693	0.0
chr1	13693	13733	0.990176
chr1	13733	13737	0.0
chr1	13737	13763	0.990176
chr1	13763	13775	2.97053
chr1	13775	13786	3.96071
chr1	13786	13803	4.95088
chr1	13803	13804	5.94106
chr1	13804	13814	4.95088
chr1	13814	13817	3.96071
chr1	13817	13837	2.97053
chr1	13837	13843	4.95088
chr1	13843	13845	2.97053
chr1	13845	13876	1.98035
chr1	13876	13986	0.0
chr1	13986	13995	0.990176
chr1	13995	14026	1.98035
chr1	14026	14035	0.990176
chr1	14035	14046	0.0
chr1	14046	14086	0.990176
chr1	14086	14146	0.0
chr1	14146	14152	0.990176
chr1	14152	14157	2.97053
chr1	14157	14187	4.95088
chr1	14187	14191	3.96071
chr1	14191	14193	1.98035
chr1	14193	14195	0.990176
chr1	14195	14212	0.0
chr1	14212	14232	0.990176
chr1	14232	14340	0.0
chr1	14340	14381	0.990176
chr1	14381	14453	0.0
chr1	14453	14483	0.990176
chr1	14483	14493	1.98035
chr1	14493	14523	0.990176
chr1	14523	14661	0.0
chr1	14661	14662	0.990176
chr1	14662	14700	1.98035
chr1	14700	14702	0.990176
chr1	14702	14756	0.0
chr1	14756	14793	0.990176
chr1	14793	14795	1.98035
chr1	14795	14822	0.990176
chr1	14822	14831	1.98035
chr1	14831	14862	0.990176
chr1	14862	14910	0.0
chr1	14910	14950	0.990176
chr1	14950	15129	0.0
chr1	15129	15138	1.98035
chr1	15138	15142	2.97053
chr1	15142	15143	3.96071
chr1	15143	15164	4.95088
chr1	15164	15168	5.94106
chr1	15168	15182	2.97053
chr1	15182	15183	1.98035
chr1	15183	15186	0.990176
chr1	15186	15204	1.98035
chr1	15204	15227	0.990176
chr1	15227	15362	0.0
chr1	15362	15364	2.97053
chr1	15364	15401	3.96071
chr1	15401	15402	1.98035
chr1	15402	15403	0.990176
chr1	15403	15485	0.0
chr1	15485	15523	0.990176
chr1	15523	15554	0.0
chr1	15554	15594	2.97053
chr1	15594	15615	0.0
chr1	15615	15618	0.990176
chr1	15618	15621	1.98035
chr1	15621	15650	2.97053
chr1	15650	15654	4.95088
chr1	15654	15656	3.96071
chr1	15656	15658	2.97053
chr1	15658	15686	1.98035
chr1	15686	15712	0.0
chr1	15712	15751	1.98035
chr1	15751	15765	0.0
chr1	15765	15805	0.990176
chr1	15805	15813	0.0
chr1	15813	15854	2.97053
chr1	15854	15864	0.0
chr1	15864	15871	0.990176
chr1	15871	15885	1.98035
chr1	15885	15896	2.97053
chr1	15896	15905	1.98035
chr1	15905	15914	0.990176
chr1	15914	15920	2.97053
chr1	15920	15950	1.98035
chr1	15950	15998	0.0
chr1	15998	16038	1.98035
chr1	16038	16108	0.0
chr1	16108	16131	0.990176
chr1	16131	16133	2.97053
chr1	16133	16147	5.94106
chr1	16147	16163	4.95088
chr1	16163	16172	2.97053
chr1	16172	16173	3.96071
chr1	16173	16211	0.990176
chr1	16211	16255	0.0
chr1	16255	16258	0.990176
chr1	16258	16261	2.97053
chr1	16261	16287	3.96071
chr1	16287	16293	2.97053
chr1	16293	16298	1.98035
chr1	16298	16362	0.0
chr1	16362	16392	1.98035
chr1	16392	16402	2.97053
chr1	16402	16421	0.990176
chr1	16421	16443	0.0
chr1	16443	16444	0.990176
chr1	16444	16467	1.98035
chr1	16467	16483	0.990176
chr1	16483	16616	0.0
chr1	16616	16656	1.98035
chr1	16656	16913	0.0
chr1	16913	16935	0.990176
chr1	16935	16964	0.0
chr1	16964	16987	0.990176
chr1	16987	16998	3.96071
chr1	16998	17027	2.97053
chr1	17027	17143	0.0
chr1	17143	17150	0.990176
chr1	17150	17151	1.98035
chr1	17151	17162	3.96071
chr1	17162	17169	4.95088
chr1	17169	17183	5.94106
chr1	17183	17185	3.96071
chr1	17185	17190	2.97053
chr1	17190	17202	1.98035
chr1	17202	17207	0.990176
chr1	17207	17241	0.0
chr1	17241	17271	0.990176
chr1	17271	17420	0.0
chr1	17420	17434	0.990176
chr1	17434	17455	2.97053
chr1	17455	17471	1.98035
chr1	17471	17475	2.97053
chr1	17475	17510	0.990176
chr1	17510	17554	0.0
chr1	17554	17587	0.990176
chr1	17587	17640	0.0
chr1	17640	17670	1.98035
chr1	17670	17887	0.0
chr1	17887	17927	1.98035
chr1	17927	17942	0.0
chr1	17942	17943	0.990176
chr1	17943	17971	1.98035
chr1	17971	17981	0.990176
chr1	17981	17983	1.98035
chr1	17983	18022	0.990176
chr1	18022	18071	0.0
chr1	18071	18103	0.990176
chr1	18103	18128	0.0
chr1	18128	18140	0.990176
chr1	18140	18169	1.98035
chr1	18169	18181	0.990176
chr1	18181	18182	0.0
chr1	18182	18189	0.990176
chr1	18189	18202	1.98035
chr1	18202	18221	3.96071
chr1	18221	18230	2.97053
chr1	18230	18241	3.96071
chr1	18241	18264	1.98035
chr1	18264	18394	0.0
chr1	18394	18429	0.990176
chr1	18429	18477	0.0
chr1	18477	18517	0.990176
chr1	18517	18691	0.0
chr1	18691	18714	0.990176
chr1	18714	18732	2.97053
chr1	18732	18749	1.98035
chr1	18749	18750	3.96071
chr1	18750	18754	4.95088
chr1	18754	18774	2.97053
chr1	18774	18782	0.990176
chr1	18782	18790	1.98035
chr1	18790	18823	0.990176
chr1	18823	18842	0.0
chr1	18842	18861	1.98035
chr1	18861	18882	2.97053
chr1	18882	18902	0.990176
chr1	18902	18911	0.0
chr1	18911	18934	0.990176
chr1	18934	18951	1.98035
chr1	18951	18970	0.990176
chr1	18970	19136	0.0
chr1	19136	19142	1.98035
chr1	19142	19164	3.96071
chr1	19164	19165	9.90176
chr1	19165	19175	10.8919
chr1	19175	19182	8.91159
chr1	19182	19203	6.93124
chr1	19203	19205	0.990176
chr1	19205	19280	0.0
