# Supplementary material for: Structural modularity of the XIST ribonucleoprotein complex
Source: Nat Commun. 2020 Dec 2;11:6163. doi: 10.1038/s41467-020-20040-3 (PMC7710737; doi:10.1038/s41467-020-20040-3)
Supplement: Supplementary file 6 — Source Data [file 41467_2020_20040_MOESM6_ESM.zip › sourcedata/fig2efgi/K562_FASTKD2_1_neg_XIST_1_hsXIST.bedgraph]

chr1	0	48	0.0
chr1	48	55	0.986881
chr1	55	63	1.48032
chr1	63	71	1.97376
chr1	71	72	2.4672
chr1	72	79	2.96064
chr1	79	81	2.4672
chr1	81	85	2.96064
chr1	85	86	2.4672
chr1	86	101	1.97376
chr1	101	103	0.986881
chr1	103	106	1.48032
chr1	106	111	0.986881
chr1	111	115	0.493441
chr1	115	120	1.97376
chr1	120	122	2.4672
chr1	122	132	2.96064
chr1	132	135	2.4672
chr1	135	137	1.97376
chr1	137	145	1.48032
chr1	145	151	0.986881
chr1	151	165	0.493441
chr1	165	199	0.0
chr1	199	239	0.493441
chr1	239	241	0.986881
chr1	241	260	0.493441
chr1	260	262	0.986881
chr1	262	263	1.48032
chr1	263	279	1.97376
chr1	279	281	2.4672
chr1	281	289	1.97376
chr1	289	294	2.4672
chr1	294	303	1.97376
chr1	303	306	1.48032
chr1	306	312	1.97376
chr1	312	321	2.4672
chr1	321	323	2.96064
chr1	323	331	3.45408
chr1	331	333	2.96064
chr1	333	336	2.4672
chr1	336	341	1.97376
chr1	341	342	0.986881
chr1	342	365	0.0
chr1	365	375	0.493441
chr1	375	382	0.986881
chr1	382	389	1.48032
chr1	389	390	1.97376
chr1	390	406	1.48032
chr1	406	411	2.4672
chr1	411	412	3.45408
chr1	412	414	3.94753
chr1	414	417	3.45408
chr1	417	425	3.94753
chr1	425	432	3.45408
chr1	432	443	2.96064
chr1	443	444	2.4672
chr1	444	446	1.48032
chr1	446	449	0.986881
chr1	449	451	0.493441
chr1	451	454	0.986881
chr1	454	486	0.493441
chr1	486	494	0.0
chr1	494	496	0.986881
chr1	496	497	1.97376
chr1	497	500	3.45408
chr1	500	501	3.94753
chr1	501	513	4.44097
chr1	513	515	4.93441
chr1	515	516	3.45408
chr1	516	517	2.96064
chr1	517	525	2.4672
chr1	525	531	1.97376
chr1	531	532	1.48032
chr1	532	544	0.986881
chr1	544	560	0.493441
chr1	560	561	0.986881
chr1	561	574	1.48032
chr1	574	581	0.986881
chr1	581	604	0.0
chr1	604	605	1.97376
chr1	605	608	2.4672
chr1	608	627	2.96064
chr1	627	629	2.4672
chr1	629	630	1.97376
chr1	630	636	0.986881
chr1	636	649	0.0
chr1	649	650	0.986881
chr1	650	651	1.48032
chr1	651	652	1.97376
chr1	652	653	2.96064
chr1	653	672	3.45408
chr1	672	679	2.96064
chr1	679	680	2.4672
chr1	680	684	1.97376
chr1	684	686	1.48032
chr1	686	687	0.986881
chr1	687	694	0.493441
chr1	694	695	0.0
chr1	695	730	0.493441
chr1	730	740	0.0
chr1	740	741	0.986881
chr1	741	758	1.48032
chr1	758	770	0.986881
chr1	770	772	0.493441
chr1	772	780	0.0
chr1	780	784	0.493441
chr1	784	787	1.48032
chr1	787	789	1.97376
chr1	789	794	2.4672
chr1	794	797	2.96064
chr1	797	804	3.45408
chr1	804	809	2.96064
chr1	809	810	2.4672
chr1	810	812	1.97376
chr1	812	815	1.48032
chr1	815	822	0.986881
chr1	822	823	1.97376
chr1	823	824	2.96064
chr1	824	825	3.45408
chr1	825	826	3.94753
chr1	826	829	4.44097
chr1	829	830	3.94753
chr1	830	831	4.44097
chr1	831	832	4.93441
chr1	832	834	4.44097
chr1	834	844	4.93441
chr1	844	849	5.42785
chr1	849	852	5.92129
chr1	852	859	5.42785
chr1	859	861	4.93441
chr1	861	864	4.44097
chr1	864	866	2.96064
chr1	866	867	2.4672
chr1	867	868	1.48032
chr1	868	871	0.986881
chr1	871	877	0.493441
chr1	877	906	0.0
chr1	906	907	0.493441
chr1	907	917	1.48032
chr1	917	934	1.97376
chr1	934	936	2.4672
chr1	936	944	2.96064
chr1	944	947	3.45408
chr1	947	949	3.94753
chr1	949	950	2.96064
chr1	950	967	1.97376
chr1	967	970	1.48032
chr1	970	974	1.97376
chr1	974	976	1.48032
chr1	976	980	0.986881
chr1	980	982	1.48032
chr1	982	983	1.97376
chr1	983	984	2.4672
chr1	984	993	1.97376
chr1	993	1003	2.96064
chr1	1003	1005	3.45408
chr1	1005	1010	3.94753
chr1	1010	1012	3.45408
chr1	1012	1022	2.96064
chr1	1022	1025	2.4672
chr1	1025	1026	1.48032
chr1	1026	1035	0.986881
chr1	1035	1040	0.493441
chr1	1040	1067	0.0
chr1	1067	1073	0.493441
chr1	1073	1074	0.986881
chr1	1074	1079	1.97376
chr1	1079	1080	2.4672
chr1	1080	1081	2.96064
chr1	1081	1090	3.45408
chr1	1090	1091	2.96064
chr1	1091	1095	3.45408
chr1	1095	1101	3.94753
chr1	1101	1106	3.45408
chr1	1106	1115	3.94753
chr1	1115	1118	3.45408
chr1	1118	1122	2.4672
chr1	1122	1123	1.97376
chr1	1123	1130	1.48032
chr1	1130	1131	0.986881
chr1	1131	1132	2.4672
chr1	1132	1133	2.96064
chr1	1133	1148	2.4672
chr1	1148	1151	1.97376
chr1	1151	1154	2.4672
chr1	1154	1159	2.96064
chr1	1159	1161	3.45408
chr1	1161	1174	3.94753
chr1	1174	1175	2.4672
chr1	1175	1177	1.97376
chr1	1177	1180	1.48032
chr1	1180	1197	1.97376
chr1	1197	1198	1.48032
chr1	1198	1203	0.986881
chr1	1203	1204	0.493441
chr1	1204	1208	0.986881
chr1	1208	1231	0.493441
chr1	1231	1237	0.986881
chr1	1237	1254	0.493441
chr1	1254	1263	0.0
chr1	1263	1264	0.493441
chr1	1264	1286	0.986881
chr1	1286	1296	0.493441
chr1	1296	1297	0.0
chr1	1297	1305	0.493441
chr1	1305	1306	0.986881
chr1	1306	1307	1.48032
chr1	1307	1310	1.97376
chr1	1310	1325	2.4672
chr1	1325	1340	2.96064
chr1	1340	1344	2.4672
chr1	1344	1347	2.96064
chr1	1347	1348	2.4672
chr1	1348	1349	3.45408
chr1	1349	1352	2.4672
chr1	1352	1354	2.96064
chr1	1354	1355	2.4672
chr1	1355	1359	1.97376
chr1	1359	1387	2.4672
chr1	1387	1389	1.97376
chr1	1389	1394	0.986881
chr1	1394	1402	0.493441
chr1	1402	1446	0.0
chr1	1446	1450	0.493441
chr1	1450	1451	0.986881
chr1	1451	1462	1.48032
chr1	1462	1476	1.97376
chr1	1476	1485	1.48032
chr1	1485	1489	0.493441
chr1	1489	1553	0.0
chr1	1553	1558	0.493441
chr1	1558	1560	0.986881
chr1	1560	1581	1.48032
chr1	1581	1587	0.986881
chr1	1587	1590	1.48032
chr1	1590	1595	1.97376
chr1	1595	1599	1.48032
chr1	1599	1600	0.986881
chr1	1600	1605	1.48032
chr1	1605	1606	1.97376
chr1	1606	1608	2.4672
chr1	1608	1624	2.96064
chr1	1624	1630	2.4672
chr1	1630	1632	1.97376
chr1	1632	1633	1.48032
chr1	1633	1636	0.986881
chr1	1636	1638	1.48032
chr1	1638	1643	1.97376
chr1	1643	1644	1.48032
chr1	1644	1646	2.4672
chr1	1646	1649	2.96064
chr1	1649	1651	2.4672
chr1	1651	1656	2.96064
chr1	1656	1666	3.45408
chr1	1666	1675	2.96064
chr1	1675	1676	3.45408
chr1	1676	1687	2.4672
chr1	1687	1690	1.48032
chr1	1690	1693	0.986881
chr1	1693	1695	1.48032
chr1	1695	1718	0.986881
chr1	1718	1735	0.493441
chr1	1735	1737	0.0
chr1	1737	1742	0.493441
chr1	1742	1752	0.986881
chr1	1752	1779	1.48032
chr1	1779	1786	0.986881
chr1	1786	1787	0.493441
chr1	1787	1803	1.48032
chr1	1803	1818	1.97376
chr1	1818	1820	2.4672
chr1	1820	1829	1.97376
chr1	1829	1838	2.96064
chr1	1838	1845	2.4672
chr1	1845	1846	2.96064
chr1	1846	1849	3.45408
chr1	1849	1863	2.96064
chr1	1863	1864	1.97376
chr1	1864	1865	1.48032
chr1	1865	1866	0.986881
chr1	1866	1871	1.48032
chr1	1871	1872	1.97376
chr1	1872	1882	2.4672
chr1	1882	1894	2.96064
chr1	1894	1895	1.97376
chr1	1895	1896	1.48032
chr1	1896	1898	0.986881
chr1	1898	1908	1.48032
chr1	1908	1909	1.97376
chr1	1909	1912	1.48032
chr1	1912	1913	1.97376
chr1	1913	1922	2.4672
chr1	1922	1925	1.97376
chr1	1925	1943	1.48032
chr1	1943	1948	0.986881
chr1	1948	1949	0.493441
chr1	1949	2094	0.0
chr1	2094	2121	0.493441
chr1	2121	2127	0.0
chr1	2127	2153	0.493441
chr1	2153	2174	0.0
chr1	2174	2179	0.493441
chr1	2179	2181	0.986881
chr1	2181	2182	1.48032
chr1	2182	2191	1.97376
chr1	2191	2203	2.4672
chr1	2203	2208	1.97376
chr1	2208	2221	2.4672
chr1	2221	2222	1.97376
chr1	2222	2223	1.48032
chr1	2223	2232	0.986881
chr1	2232	2234	1.48032
chr1	2234	2244	0.986881
chr1	2244	2246	0.493441
chr1	2246	2252	0.986881
chr1	2252	2265	0.493441
chr1	2265	2276	0.0
chr1	2276	2279	0.493441
chr1	2279	2283	0.986881
chr1	2283	2303	1.48032
chr1	2303	2304	0.986881
chr1	2304	2306	0.493441
chr1	2306	2320	0.986881
chr1	2320	2330	0.493441
chr1	2330	2336	0.986881
chr1	2336	2354	0.493441
chr1	2354	2441	0.0
chr1	2441	2462	0.493441
chr1	2462	2473	0.0
chr1	2473	2495	0.986881
chr1	2495	2598	0.0
chr1	2598	2634	0.493441
chr1	2634	2785	0.0
chr1	2785	2805	0.493441
chr1	2805	2896	0.0
chr1	2896	2924	0.493441
chr1	2924	2927	0.986881
chr1	2927	2953	0.493441
chr1	2953	2955	0.986881
chr1	2955	2972	0.493441
chr1	2972	2975	0.986881
chr1	2975	2978	0.493441
chr1	2978	2999	0.986881
chr1	2999	3005	0.493441
chr1	3005	3021	0.0
chr1	3021	3038	0.493441
chr1	3038	3058	1.48032
chr1	3058	3064	0.493441
chr1	3064	3086	0.0
chr1	3086	3114	0.493441
chr1	3114	3218	0.0
chr1	3218	3220	0.493441
chr1	3220	3239	0.986881
chr1	3239	3254	0.493441
chr1	3254	3289	0.0
chr1	3289	3332	0.493441
chr1	3332	3365	0.0
chr1	3365	3400	0.493441
chr1	3400	3443	0.0
chr1	3443	3472	0.493441
chr1	3472	3515	0.0
chr1	3515	3524	0.986881
chr1	3524	3536	1.48032
chr1	3536	3546	0.986881
chr1	3546	3547	0.493441
chr1	3547	3625	0.0
chr1	3625	3630	0.493441
chr1	3630	3667	0.986881
chr1	3667	3672	0.493441
chr1	3672	3781	0.0
chr1	3781	3811	0.493441
chr1	3811	3855	0.0
chr1	3855	3860	0.493441
chr1	3860	3894	0.986881
chr1	3894	3895	1.48032
chr1	3895	3897	1.97376
chr1	3897	3903	1.48032
chr1	3903	3911	0.986881
chr1	3911	3923	1.97376
chr1	3923	3934	2.4672
chr1	3934	3939	1.48032
chr1	3939	3954	1.97376
chr1	3954	3959	0.986881
chr1	3959	3981	0.493441
chr1	3981	4010	0.0
chr1	4010	4044	0.493441
chr1	4044	4050	0.0
chr1	4050	4069	0.493441
chr1	4069	4203	0.0
chr1	4203	4238	0.493441
chr1	4238	4266	0.0
chr1	4266	4294	0.493441
chr1	4294	4332	0.0
chr1	4332	4350	0.493441
chr1	4350	4381	0.0
chr1	4381	4399	1.48032
chr1	4399	4400	0.986881
chr1	4400	4408	0.493441
chr1	4408	4423	0.986881
chr1	4423	4446	0.493441
chr1	4446	4523	0.0
chr1	4523	4524	0.493441
chr1	4524	4550	0.986881
chr1	4550	4551	0.493441
chr1	4551	4671	0.0
chr1	4671	4674	0.493441
chr1	4674	4684	0.986881
chr1	4684	4706	1.48032
chr1	4706	4713	0.493441
chr1	4713	4777	0.0
chr1	4777	4807	0.493441
chr1	4807	4865	0.0
chr1	4865	4899	0.493441
chr1	4899	4954	0.0
chr1	4954	4955	0.493441
chr1	4955	4967	0.986881
chr1	4967	4977	1.48032
chr1	4977	4991	0.986881
chr1	4991	4998	0.493441
chr1	4998	5017	0.0
chr1	5017	5040	0.493441
chr1	5040	5098	0.0
chr1	5098	5141	0.493441
chr1	5141	5179	0.0
chr1	5179	5207	0.493441
chr1	5207	5274	0.0
chr1	5274	5309	0.493441
chr1	5309	5343	0.0
chr1	5343	5359	0.493441
chr1	5359	5381	0.986881
chr1	5381	5386	1.48032
chr1	5386	5395	0.986881
chr1	5395	5403	0.493441
chr1	5403	5416	0.0
chr1	5416	5437	0.493441
chr1	5437	5462	0.0
chr1	5462	5471	0.493441
chr1	5471	5501	1.48032
chr1	5501	5502	0.986881
chr1	5502	5582	0.0
chr1	5582	5597	0.493441
chr1	5597	5598	0.986881
chr1	5598	5600	1.48032
chr1	5600	5605	1.97376
chr1	5605	5619	2.4672
chr1	5619	5623	1.97376
chr1	5623	5625	1.48032
chr1	5625	5634	0.986881
chr1	5634	5640	0.493441
chr1	5640	5685	0.0
chr1	5685	5688	0.493441
chr1	5688	5692	0.986881
chr1	5692	5718	1.48032
chr1	5718	5723	0.986881
chr1	5723	5726	0.493441
chr1	5726	5864	0.0
chr1	5864	5884	0.493441
chr1	5884	5903	0.0
chr1	5903	5926	0.493441
chr1	5926	5964	0.0
chr1	5964	5969	0.493441
chr1	5969	5990	0.986881
chr1	5990	6005	0.493441
chr1	6005	6007	0.0
chr1	6007	6021	0.493441
chr1	6021	6027	0.986881
chr1	6027	6049	0.493441
chr1	6049	6055	1.48032
chr1	6055	6063	1.97376
chr1	6063	6092	1.48032
chr1	6092	6097	0.493441
chr1	6097	6104	0.0
chr1	6104	6140	0.493441
chr1	6140	6396	0.0
chr1	6396	6431	0.493441
chr1	6431	6565	0.0
chr1	6565	6608	0.493441
chr1	6608	6661	0.0
chr1	6661	6667	0.986881
chr1	6667	6684	1.48032
chr1	6684	6687	0.493441
chr1	6687	6704	0.0
chr1	6704	6746	0.493441
chr1	6746	6863	0.0
chr1	6863	6882	0.493441
chr1	6882	6959	0.0
chr1	6959	6967	0.493441
chr1	6967	6992	0.986881
chr1	6992	6994	0.493441
chr1	6994	6999	0.0
chr1	6999	7031	0.493441
chr1	7031	7058	0.0
chr1	7058	7060	0.986881
chr1	7060	7089	1.48032
chr1	7089	7093	0.986881
chr1	7093	7101	0.493441
chr1	7101	7187	0.0
chr1	7187	7188	0.493441
chr1	7188	7203	0.986881
chr1	7203	7213	1.48032
chr1	7213	7217	0.986881
chr1	7217	7245	0.493441
chr1	7245	7309	0.0
chr1	7309	7352	0.493441
chr1	7352	7412	0.0
chr1	7412	7454	0.493441
chr1	7454	7486	0.0
chr1	7486	7506	0.493441
chr1	7506	7544	0.0
chr1	7544	7551	0.493441
chr1	7551	7575	1.48032
chr1	7575	7589	0.986881
chr1	7589	7688	0.0
chr1	7688	7701	0.986881
chr1	7701	7705	1.48032
chr1	7705	7731	1.97376
chr1	7731	7744	0.986881
chr1	7744	7749	0.493441
chr1	7749	7878	0.0
chr1	7878	7900	0.493441
chr1	7900	8043	0.0
chr1	8043	8080	0.493441
chr1	8080	8087	0.0
chr1	8087	8112	0.493441
chr1	8112	8128	0.986881
chr1	8128	8130	1.48032
chr1	8130	8134	0.986881
chr1	8134	8136	1.48032
chr1	8136	8155	0.986881
chr1	8155	8156	0.493441
chr1	8156	8344	0.0
chr1	8344	8350	0.493441
chr1	8350	8380	0.986881
chr1	8380	8381	0.493441
chr1	8381	8389	0.0
chr1	8389	8431	0.493441
chr1	8431	8516	0.0
chr1	8516	8540	0.493441
chr1	8540	8542	0.0
chr1	8542	8553	0.493441
chr1	8553	8579	0.986881
chr1	8579	8582	1.48032
chr1	8582	8584	1.97376
chr1	8584	8590	1.48032
chr1	8590	8596	1.97376
chr1	8596	8605	1.48032
chr1	8605	8619	1.97376
chr1	8619	8621	2.96064
chr1	8621	8625	2.4672
chr1	8625	8633	1.97376
chr1	8633	8640	1.48032
chr1	8640	8649	0.986881
chr1	8649	8653	0.493441
chr1	8653	8707	0.0
chr1	8707	8710	0.493441
chr1	8710	8732	0.986881
chr1	8732	8738	0.493441
chr1	8738	8750	0.986881
chr1	8750	8756	0.493441
chr1	8756	8835	0.0
chr1	8835	8840	0.493441
chr1	8840	8841	0.986881
chr1	8841	8857	1.97376
chr1	8857	8868	2.4672
chr1	8868	8877	1.97376
chr1	8877	8878	1.48032
chr1	8878	8882	1.97376
chr1	8882	8885	1.48032
chr1	8885	8896	0.986881
chr1	8896	8921	0.493441
chr1	8921	8922	0.0
chr1	8922	8948	0.493441
chr1	8948	8961	0.986881
chr1	8961	8984	0.493441
chr1	8984	8986	0.986881
chr1	8986	9002	0.493441
chr1	9002	9004	0.986881
chr1	9004	9045	0.493441
chr1	9045	9120	0.0
chr1	9120	9141	0.493441
chr1	9141	9175	0.0
chr1	9175	9218	0.493441
chr1	9218	9259	0.0
chr1	9259	9269	0.986881
chr1	9269	9286	1.48032
chr1	9286	9290	0.986881
chr1	9290	9301	0.493441
chr1	9301	9314	0.0
chr1	9314	9333	0.493441
chr1	9333	9349	0.0
chr1	9349	9374	0.493441
chr1	9374	9398	0.0
chr1	9398	9438	0.493441
chr1	9438	9531	0.0
chr1	9531	9532	0.493441
chr1	9532	9550	0.986881
chr1	9550	9554	0.493441
chr1	9554	9837	0.0
chr1	9837	9856	0.493441
chr1	9856	9953	0.0
chr1	9953	9977	0.493441
chr1	9977	9993	0.986881
chr1	9993	9996	1.48032
chr1	9996	10011	0.986881
chr1	10011	10036	0.493441
chr1	10036	10089	0.0
chr1	10089	10109	0.493441
chr1	10109	10147	0.0
chr1	10147	10156	0.493441
chr1	10156	10177	0.986881
chr1	10177	10182	1.48032
chr1	10182	10190	1.97376
chr1	10190	10202	1.48032
chr1	10202	10205	0.986881
chr1	10205	10209	0.493441
chr1	10209	10293	0.0
chr1	10293	10335	0.493441
chr1	10335	10393	0.0
chr1	10393	10395	0.493441
chr1	10395	10419	1.48032
chr1	10419	10420	1.97376
chr1	10420	10433	2.4672
chr1	10433	10439	1.97376
chr1	10439	10442	0.986881
chr1	10442	10446	0.493441
chr1	10446	10519	0.0
chr1	10519	10520	0.493441
chr1	10520	10555	0.986881
chr1	10555	10583	0.0
chr1	10583	10595	0.493441
chr1	10595	10600	0.986881
chr1	10600	10610	1.48032
chr1	10610	10626	1.97376
chr1	10626	10627	1.48032
chr1	10627	10628	0.986881
chr1	10628	10638	0.493441
chr1	10638	10653	0.986881
chr1	10653	10661	0.493441
chr1	10661	10665	0.0
chr1	10665	10689	0.493441
chr1	10689	10691	0.0
chr1	10691	10706	0.493441
chr1	10706	10712	0.986881
chr1	10712	10731	1.48032
chr1	10731	10748	0.986881
chr1	10748	10754	0.493441
chr1	10754	10788	0.0
chr1	10788	10810	0.493441
chr1	10810	10850	0.0
chr1	10850	10851	0.493441
chr1	10851	10878	0.986881
chr1	10878	10890	1.48032
chr1	10890	10894	1.97376
chr1	10894	10897	1.48032
chr1	10897	10902	0.986881
chr1	10902	10930	1.48032
chr1	10930	10933	0.493441
chr1	10933	11000	0.0
chr1	11000	11001	0.493441
chr1	11001	11026	0.986881
chr1	11026	11027	0.493441
chr1	11027	11070	0.0
chr1	11070	11108	0.493441
chr1	11108	11109	0.986881
chr1	11109	11112	1.48032
chr1	11112	11138	0.986881
chr1	11138	11139	0.493441
chr1	11139	11140	0.0
chr1	11140	11141	0.493441
chr1	11141	11150	1.48032
chr1	11150	11161	1.97376
chr1	11161	11169	2.4672
chr1	11169	11182	2.96064
chr1	11182	11183	2.4672
chr1	11183	11190	1.48032
chr1	11190	11192	0.986881
chr1	11192	11194	1.48032
chr1	11194	11204	0.986881
chr1	11204	11212	1.48032
chr1	11212	11217	0.986881
chr1	11217	11247	0.493441
chr1	11247	11280	0.0
chr1	11280	11303	0.493441
chr1	11303	11324	0.0
chr1	11324	11330	0.493441
chr1	11330	11361	0.986881
chr1	11361	11362	1.48032
chr1	11362	11363	0.986881
chr1	11363	11375	1.48032
chr1	11375	11392	1.97376
chr1	11392	11404	1.48032
chr1	11404	11407	0.986881
chr1	11407	11415	0.493441
chr1	11415	11422	0.0
chr1	11422	11436	0.493441
chr1	11436	11530	0.0
chr1	11530	11560	0.493441
chr1	11560	11602	0.0
chr1	11602	11603	1.48032
chr1	11603	11625	1.97376
chr1	11625	11638	1.48032
chr1	11638	11643	0.0
chr1	11643	11686	0.493441
chr1	11686	11711	0.0
chr1	11711	11730	0.493441
chr1	11730	11783	0.0
chr1	11783	11785	0.493441
chr1	11785	11804	0.986881
chr1	11804	11808	0.493441
chr1	11808	11818	0.0
chr1	11818	11823	0.493441
chr1	11823	11861	0.986881
chr1	11861	11866	0.493441
chr1	11866	11907	0.0
chr1	11907	11944	0.493441
chr1	11944	12021	0.0
chr1	12021	12028	0.493441
chr1	12028	12042	0.986881
chr1	12042	12048	0.493441
chr1	12048	12061	0.986881
chr1	12061	12071	0.493441
chr1	12071	12072	0.0
chr1	12072	12096	0.493441
chr1	12096	12125	0.0
chr1	12125	12126	0.493441
chr1	12126	12131	0.986881
chr1	12131	12150	1.48032
chr1	12150	12151	0.986881
chr1	12151	12155	0.493441
chr1	12155	12157	0.0
chr1	12157	12192	0.493441
chr1	12192	12217	0.0
chr1	12217	12260	0.493441
chr1	12260	12269	0.0
chr1	12269	12287	0.493441
chr1	12287	12288	0.0
chr1	12288	12289	0.493441
chr1	12289	12314	1.48032
chr1	12314	12319	0.986881
chr1	12319	12340	0.0
chr1	12340	12362	0.493441
chr1	12362	12513	0.0
chr1	12513	12552	0.493441
chr1	12552	12610	0.0
chr1	12610	12618	0.493441
chr1	12618	12620	0.986881
chr1	12620	12630	1.48032
chr1	12630	12644	1.97376
chr1	12644	12651	1.48032
chr1	12651	12661	0.986881
chr1	12661	12672	0.493441
chr1	12672	12712	0.0
chr1	12712	12715	0.493441
chr1	12715	12749	0.986881
chr1	12749	12758	0.493441
chr1	12758	12775	0.0
chr1	12775	12786	0.493441
chr1	12786	12801	0.986881
chr1	12801	12808	1.48032
chr1	12808	12813	1.97376
chr1	12813	12826	1.48032
chr1	12826	12829	2.4672
chr1	12829	12830	1.97376
chr1	12830	12844	2.4672
chr1	12844	12846	1.97376
chr1	12846	12850	2.4672
chr1	12850	12862	1.97376
chr1	12862	12868	2.4672
chr1	12868	12873	1.48032
chr1	12873	12881	0.986881
chr1	12881	12903	0.493441
chr1	12903	12908	0.0
chr1	12908	12926	0.493441
chr1	12926	12938	0.986881
chr1	12938	12940	1.48032
chr1	12940	12950	1.97376
chr1	12950	12953	1.48032
chr1	12953	12958	0.986881
chr1	12958	12973	1.48032
chr1	12973	12981	1.97376
chr1	12981	12982	1.48032
chr1	12982	12993	0.986881
chr1	12993	12994	1.48032
chr1	12994	12998	1.97376
chr1	12998	12999	1.48032
chr1	12999	13000	1.97376
chr1	13000	13014	1.48032
chr1	13014	13018	0.986881
chr1	13018	13019	0.493441
chr1	13019	13024	0.986881
chr1	13024	13027	1.48032
chr1	13027	13062	0.986881
chr1	13062	13066	0.493441
chr1	13066	13072	0.0
chr1	13072	13115	0.493441
chr1	13115	13116	0.0
chr1	13116	13159	0.493441
chr1	13159	13168	0.0
chr1	13168	13181	0.493441
chr1	13181	13189	0.986881
chr1	13189	13191	0.493441
chr1	13191	13220	0.986881
chr1	13220	13223	1.48032
chr1	13223	13224	1.97376
chr1	13224	13233	1.48032
chr1	13233	13263	0.986881
chr1	13263	13266	0.493441
chr1	13266	13274	0.0
chr1	13274	13307	0.493441
chr1	13307	13317	0.0
chr1	13317	13338	0.493441
chr1	13338	13371	0.986881
chr1	13371	13374	0.493441
chr1	13374	13390	0.986881
chr1	13390	13401	1.48032
chr1	13401	13413	0.986881
chr1	13413	13416	1.48032
chr1	13416	13419	0.986881
chr1	13419	13422	0.493441
chr1	13422	13437	0.986881
chr1	13437	13449	0.493441
chr1	13449	13575	0.0
chr1	13575	13581	0.493441
chr1	13581	13598	0.986881
chr1	13598	13605	0.493441
chr1	13605	13611	0.0
chr1	13611	13628	0.493441
chr1	13628	13653	0.986881
chr1	13653	13657	0.493441
chr1	13657	13693	0.0
chr1	13693	13718	0.493441
chr1	13718	13736	0.986881
chr1	13736	13754	0.493441
chr1	13754	13756	0.986881
chr1	13756	13761	1.48032
chr1	13761	13778	0.986881
chr1	13778	13794	0.493441
chr1	13794	13857	0.0
chr1	13857	13879	0.493441
chr1	13879	14048	0.0
chr1	14048	14087	0.493441
chr1	14087	14321	0.0
chr1	14321	14337	0.493441
chr1	14337	14364	0.986881
chr1	14364	14371	0.493441
chr1	14371	14414	0.0
chr1	14414	14437	0.493441
chr1	14437	14448	0.986881
chr1	14448	14479	0.493441
chr1	14479	14584	0.0
chr1	14584	14626	0.493441
chr1	14626	14643	0.0
chr1	14643	14654	0.493441
chr1	14654	14686	0.986881
chr1	14686	14696	0.493441
chr1	14696	14798	0.0
chr1	14798	14812	0.493441
chr1	14812	14817	0.986881
chr1	14817	14820	1.48032
chr1	14820	14842	0.986881
chr1	14842	14860	0.493441
chr1	14860	14892	0.0
chr1	14892	14933	0.493441
chr1	14933	14945	0.0
chr1	14945	14986	0.493441
chr1	14986	14989	0.0
chr1	14989	15025	0.493441
chr1	15025	15129	0.0
chr1	15129	15136	0.493441
chr1	15136	15144	0.986881
chr1	15144	15148	1.97376
chr1	15148	15167	2.4672
chr1	15167	15168	2.96064
chr1	15168	15172	3.45408
chr1	15172	15178	2.96064
chr1	15178	15185	2.4672
chr1	15185	15191	1.48032
chr1	15191	15206	0.986881
chr1	15206	15210	0.493441
chr1	15210	15279	0.0
chr1	15279	15322	0.493441
chr1	15322	15468	0.0
chr1	15468	15494	0.493441
chr1	15494	15507	0.0
chr1	15507	15542	0.493441
chr1	15542	15706	0.0
chr1	15706	15727	0.493441
chr1	15727	15734	0.986881
chr1	15734	15769	0.493441
chr1	15769	15943	0.0
chr1	15943	15967	0.493441
chr1	15967	15997	0.0
chr1	15997	16000	0.493441
chr1	16000	16010	0.986881
chr1	16010	16021	1.48032
chr1	16021	16022	0.986881
chr1	16022	16044	0.493441
chr1	16044	16057	0.0
chr1	16057	16084	0.493441
chr1	16084	16100	0.986881
chr1	16100	16114	0.493441
chr1	16114	16140	0.0
chr1	16140	16169	0.493441
chr1	16169	16181	0.986881
chr1	16181	16189	0.493441
chr1	16189	16212	0.986881
chr1	16212	16232	0.493441
chr1	16232	16256	0.0
chr1	16256	16259	0.493441
chr1	16259	16275	0.986881
chr1	16275	16294	1.48032
chr1	16294	16296	0.986881
chr1	16296	16314	0.493441
chr1	16314	16317	0.986881
chr1	16317	16330	0.493441
chr1	16330	16342	0.986881
chr1	16342	16357	0.493441
chr1	16357	16373	0.986881
chr1	16373	16385	0.493441
chr1	16385	16391	0.0
chr1	16391	16410	0.493441
chr1	16410	16420	0.986881
chr1	16420	16433	0.493441
chr1	16433	16439	0.986881
chr1	16439	16453	1.48032
chr1	16453	16471	0.986881
chr1	16471	16476	1.48032
chr1	16476	16482	0.986881
chr1	16482	16514	0.493441
chr1	16514	16519	0.0
chr1	16519	16545	0.493441
chr1	16545	16557	0.0
chr1	16557	16582	0.986881
chr1	16582	16663	0.0
chr1	16663	16665	0.493441
chr1	16665	16685	0.986881
chr1	16685	16695	0.493441
chr1	16695	16762	0.0
chr1	16762	16791	0.493441
chr1	16791	16796	0.986881
chr1	16796	16814	0.493441
chr1	16814	16835	0.986881
chr1	16835	16857	0.493441
chr1	16857	17044	0.0
chr1	17044	17051	0.493441
chr1	17051	17069	0.986881
chr1	17069	17071	1.48032
chr1	17071	17072	0.986881
chr1	17072	17100	0.493441
chr1	17100	17113	0.986881
chr1	17113	17143	0.493441
chr1	17143	17144	0.0
chr1	17144	17146	0.493441
chr1	17146	17151	1.48032
chr1	17151	17154	1.97376
chr1	17154	17170	2.4672
chr1	17170	17171	1.97376
chr1	17171	17186	0.986881
chr1	17186	17194	0.493441
chr1	17194	17254	0.0
chr1	17254	17297	0.493441
chr1	17297	17352	0.0
chr1	17352	17380	0.493441
chr1	17380	17381	0.986881
chr1	17381	17395	1.48032
chr1	17395	17404	0.986881
chr1	17404	17532	0.0
chr1	17532	17533	0.493441
chr1	17533	17560	0.986881
chr1	17560	17564	1.48032
chr1	17564	17570	0.986881
chr1	17570	17574	0.493441
chr1	17574	17579	0.986881
chr1	17579	17610	0.493441
chr1	17610	17617	0.986881
chr1	17617	17651	0.493441
chr1	17651	17653	0.986881
chr1	17653	17673	0.493441
chr1	17673	17690	0.986881
chr1	17690	17715	0.493441
chr1	17715	17743	0.0
chr1	17743	17786	0.986881
chr1	17786	17886	0.0
chr1	17886	17887	0.493441
chr1	17887	17912	0.986881
chr1	17912	17917	1.48032
chr1	17917	17918	0.986881
chr1	17918	17954	0.493441
chr1	17954	18032	0.0
chr1	18032	18051	0.493441
chr1	18051	18061	0.986881
chr1	18061	18062	1.97376
chr1	18062	18076	1.48032
chr1	18076	18098	0.986881
chr1	18098	18130	0.0
chr1	18130	18163	0.493441
chr1	18163	18183	0.0
chr1	18183	18184	0.493441
chr1	18184	18223	0.986881
chr1	18223	18224	0.493441
chr1	18224	18241	0.0
chr1	18241	18242	0.493441
chr1	18242	18243	0.986881
chr1	18243	18275	1.97376
chr1	18275	18280	1.48032
chr1	18280	18281	1.97376
chr1	18281	18283	2.96064
chr1	18283	18286	2.4672
chr1	18286	18300	1.48032
chr1	18300	18305	0.0
chr1	18305	18325	0.493441
chr1	18325	18337	0.986881
chr1	18337	18354	0.493441
chr1	18354	18442	0.0
chr1	18442	18454	0.493441
chr1	18454	18467	0.986881
chr1	18467	18496	0.493441
chr1	18496	18498	0.0
chr1	18498	18525	0.493441
chr1	18525	18644	0.0
chr1	18644	18652	0.493441
chr1	18652	18672	0.986881
chr1	18672	18675	0.493441
chr1	18675	18679	0.0
chr1	18679	18687	0.493441
chr1	18687	18688	0.986881
chr1	18688	18710	1.48032
chr1	18710	18712	0.986881
chr1	18712	18728	0.493441
chr1	18728	18734	0.0
chr1	18734	18739	0.493441
chr1	18739	18751	0.986881
chr1	18751	18753	1.48032
chr1	18753	18760	0.986881
chr1	18760	18795	0.493441
chr1	18795	18845	0.0
chr1	18845	18856	0.493441
chr1	18856	18885	0.986881
chr1	18885	18893	0.493441
chr1	18893	18897	0.986881
chr1	18897	18927	0.493441
chr1	18927	18936	0.986881
chr1	18936	18940	0.493441
chr1	18940	18968	0.986881
chr1	18968	18969	0.493441
chr1	18969	19009	0.0
chr1	19009	19036	0.493441
chr1	19036	19095	0.0
chr1	19095	19098	0.493441
chr1	19098	19121	1.48032
chr1	19121	19130	0.986881
chr1	19130	19131	1.48032
chr1	19131	19173	0.493441
chr1	19173	19280	0.0
