# Supplementary material for: Structural modularity of the XIST ribonucleoprotein complex
Source: Nat Commun. 2020 Dec 2;11:6163. doi: 10.1038/s41467-020-20040-3 (PMC7710737; doi:10.1038/s41467-020-20040-3)
Supplement: Supplementary file 6 — Source Data [file 41467_2020_20040_MOESM6_ESM.zip › sourcedata/fig2efgi/K562_DDX52_1_neg_XIST_1_hsXIST.bedgraph]

chr1	0	46	0.0
chr1	46	57	0.418351
chr1	57	83	0.836703
chr1	83	86	1.25505
chr1	86	96	0.836703
chr1	96	114	0.418351
chr1	114	115	0.0
chr1	115	116	1.25505
chr1	116	119	1.67341
chr1	119	142	2.09176
chr1	142	148	1.67341
chr1	148	153	0.836703
chr1	153	154	0.418351
chr1	154	197	0.0
chr1	197	198	0.418351
chr1	198	201	0.836703
chr1	201	224	1.25505
chr1	224	227	0.836703
chr1	227	236	0.418351
chr1	236	251	0.0
chr1	251	279	0.418351
chr1	279	289	0.836703
chr1	289	291	1.25505
chr1	291	292	1.67341
chr1	292	296	1.25505
chr1	296	304	1.67341
chr1	304	306	2.09176
chr1	306	307	2.51011
chr1	307	317	2.92846
chr1	317	320	2.51011
chr1	320	330	2.09176
chr1	330	336	1.67341
chr1	336	338	1.25505
chr1	338	339	1.67341
chr1	339	341	1.25505
chr1	341	342	0.836703
chr1	342	345	1.25505
chr1	345	363	0.836703
chr1	363	366	1.25505
chr1	366	367	1.67341
chr1	367	374	2.09176
chr1	374	378	1.67341
chr1	378	390	1.25505
chr1	390	391	0.836703
chr1	391	405	0.418351
chr1	405	406	0.0
chr1	406	411	0.836703
chr1	411	430	1.25505
chr1	430	441	0.836703
chr1	441	453	0.0
chr1	453	472	0.418351
chr1	472	488	0.836703
chr1	488	495	0.418351
chr1	495	501	1.25505
chr1	501	502	1.67341
chr1	502	522	2.09176
chr1	522	523	1.67341
chr1	523	530	0.836703
chr1	530	533	1.25505
chr1	533	536	1.67341
chr1	536	542	1.25505
chr1	542	551	0.836703
chr1	551	574	0.418351
chr1	574	617	0.0
chr1	617	636	0.418351
chr1	636	651	0.0
chr1	651	652	0.836703
chr1	652	685	1.25505
chr1	685	692	0.836703
chr1	692	693	0.418351
chr1	693	696	0.0
chr1	696	737	0.418351
chr1	737	740	0.0
chr1	740	746	0.418351
chr1	746	769	0.836703
chr1	769	781	1.25505
chr1	781	782	0.836703
chr1	782	787	1.25505
chr1	787	788	0.836703
chr1	788	797	1.25505
chr1	797	809	1.67341
chr1	809	814	1.25505
chr1	814	821	0.836703
chr1	821	822	1.25505
chr1	822	825	2.09176
chr1	825	826	2.51011
chr1	826	827	3.34681
chr1	827	829	2.92846
chr1	829	833	2.51011
chr1	833	839	3.34681
chr1	839	841	3.76516
chr1	841	843	4.18351
chr1	843	857	4.60187
chr1	857	860	4.18351
chr1	860	863	3.76516
chr1	863	864	3.34681
chr1	864	866	2.51011
chr1	866	867	2.09176
chr1	867	868	1.67341
chr1	868	882	1.25505
chr1	882	891	0.836703
chr1	891	902	1.25505
chr1	902	907	0.836703
chr1	907	908	0.418351
chr1	908	915	0.836703
chr1	915	917	1.25505
chr1	917	920	1.67341
chr1	920	926	2.09176
chr1	926	927	2.51011
chr1	927	932	3.34681
chr1	932	934	2.92846
chr1	934	938	3.34681
chr1	938	944	3.76516
chr1	944	952	4.18351
chr1	952	956	4.60187
chr1	956	959	3.76516
chr1	959	960	4.18351
chr1	960	961	3.76516
chr1	961	967	3.34681
chr1	967	971	2.51011
chr1	971	975	3.34681
chr1	975	977	2.51011
chr1	977	987	2.09176
chr1	987	988	1.67341
chr1	988	992	1.25505
chr1	992	994	0.0
chr1	994	997	0.836703
chr1	997	999	1.25505
chr1	999	1001	1.67341
chr1	1001	1007	2.09176
chr1	1007	1024	2.51011
chr1	1024	1037	2.09176
chr1	1037	1040	1.67341
chr1	1040	1041	1.25505
chr1	1041	1056	0.836703
chr1	1056	1060	0.418351
chr1	1060	1083	0.0
chr1	1083	1102	0.418351
chr1	1102	1103	0.836703
chr1	1103	1104	1.25505
chr1	1104	1130	1.67341
chr1	1130	1132	2.09176
chr1	1132	1133	1.25505
chr1	1133	1134	1.67341
chr1	1134	1148	2.09176
chr1	1148	1150	1.67341
chr1	1150	1153	2.09176
chr1	1153	1157	2.51011
chr1	1157	1159	2.09176
chr1	1159	1161	2.51011
chr1	1161	1162	2.09176
chr1	1162	1167	1.25505
chr1	1167	1174	2.09176
chr1	1174	1178	2.51011
chr1	1178	1180	2.09176
chr1	1180	1183	2.51011
chr1	1183	1185	2.09176
chr1	1185	1187	2.51011
chr1	1187	1190	2.92846
chr1	1190	1199	3.34681
chr1	1199	1200	2.92846
chr1	1200	1207	2.51011
chr1	1207	1210	1.67341
chr1	1210	1214	2.09176
chr1	1214	1217	2.92846
chr1	1217	1218	3.34681
chr1	1218	1221	3.76516
chr1	1221	1222	3.34681
chr1	1222	1223	4.60187
chr1	1223	1231	3.76516
chr1	1231	1241	3.34681
chr1	1241	1242	2.92846
chr1	1242	1243	3.34681
chr1	1243	1244	3.76516
chr1	1244	1245	3.34681
chr1	1245	1246	2.92846
chr1	1246	1249	2.51011
chr1	1249	1257	2.92846
chr1	1257	1278	1.67341
chr1	1278	1283	0.836703
chr1	1283	1287	1.25505
chr1	1287	1289	0.836703
chr1	1289	1311	0.418351
chr1	1311	1312	0.836703
chr1	1312	1323	1.25505
chr1	1323	1324	0.836703
chr1	1324	1325	1.25505
chr1	1325	1328	2.51011
chr1	1328	1333	2.92846
chr1	1333	1334	3.34681
chr1	1334	1335	3.76516
chr1	1335	1341	4.18351
chr1	1341	1344	4.60187
chr1	1344	1346	5.02022
chr1	1346	1347	5.85692
chr1	1347	1348	5.43857
chr1	1348	1353	5.85692
chr1	1353	1361	6.27527
chr1	1361	1362	5.85692
chr1	1362	1363	4.60187
chr1	1363	1364	3.34681
chr1	1364	1373	2.92846
chr1	1373	1375	2.51011
chr1	1375	1378	2.09176
chr1	1378	1383	1.67341
chr1	1383	1384	0.836703
chr1	1384	1393	1.25505
chr1	1393	1397	0.836703
chr1	1397	1400	1.25505
chr1	1400	1409	1.67341
chr1	1409	1417	2.09176
chr1	1417	1419	1.67341
chr1	1419	1421	1.25505
chr1	1421	1436	1.67341
chr1	1436	1441	2.09176
chr1	1441	1446	1.67341
chr1	1446	1448	2.09176
chr1	1448	1449	2.51011
chr1	1449	1450	2.09176
chr1	1450	1451	1.67341
chr1	1451	1453	2.92846
chr1	1453	1465	3.34681
chr1	1465	1479	2.92846
chr1	1479	1481	2.51011
chr1	1481	1484	2.09176
chr1	1484	1485	1.67341
chr1	1485	1488	1.25505
chr1	1488	1500	0.0
chr1	1500	1509	0.418351
chr1	1509	1521	0.836703
chr1	1521	1538	1.25505
chr1	1538	1541	0.836703
chr1	1541	1544	1.25505
chr1	1544	1548	1.67341
chr1	1548	1549	1.25505
chr1	1549	1557	1.67341
chr1	1557	1559	3.34681
chr1	1559	1561	3.76516
chr1	1561	1566	3.34681
chr1	1566	1572	2.92846
chr1	1572	1579	3.34681
chr1	1579	1583	3.76516
chr1	1583	1584	2.92846
chr1	1584	1591	2.51011
chr1	1591	1593	2.09176
chr1	1593	1600	2.51011
chr1	1600	1605	2.92846
chr1	1605	1608	3.34681
chr1	1608	1610	3.76516
chr1	1610	1611	3.34681
chr1	1611	1614	2.92846
chr1	1614	1623	2.51011
chr1	1623	1624	1.67341
chr1	1624	1627	1.25505
chr1	1627	1635	2.51011
chr1	1635	1636	2.09176
chr1	1636	1640	2.51011
chr1	1640	1646	2.09176
chr1	1646	1652	1.67341
chr1	1652	1659	0.418351
chr1	1659	1676	0.0
chr1	1676	1678	0.418351
chr1	1678	1681	0.836703
chr1	1681	1702	1.25505
chr1	1702	1713	1.67341
chr1	1713	1717	2.09176
chr1	1717	1720	1.25505
chr1	1720	1737	1.67341
chr1	1737	1742	2.51011
chr1	1742	1750	2.09176
chr1	1750	1755	1.67341
chr1	1755	1758	1.25505
chr1	1758	1767	0.836703
chr1	1767	1772	1.67341
chr1	1772	1773	2.09176
chr1	1773	1783	1.25505
chr1	1783	1794	2.09176
chr1	1794	1797	2.51011
chr1	1797	1806	2.09176
chr1	1806	1816	1.25505
chr1	1816	1818	2.09176
chr1	1818	1822	2.51011
chr1	1822	1828	2.09176
chr1	1828	1830	2.51011
chr1	1830	1838	2.92846
chr1	1838	1840	3.34681
chr1	1840	1841	3.76516
chr1	1841	1849	4.18351
chr1	1849	1857	4.60187
chr1	1857	1858	3.34681
chr1	1858	1859	4.18351
chr1	1859	1862	3.76516
chr1	1862	1864	3.34681
chr1	1864	1865	4.18351
chr1	1865	1866	4.60187
chr1	1866	1868	5.02022
chr1	1868	1869	5.43857
chr1	1869	1870	5.02022
chr1	1870	1871	5.43857
chr1	1871	1880	5.85692
chr1	1880	1881	5.02022
chr1	1881	1882	5.43857
chr1	1882	1893	5.85692
chr1	1893	1894	5.02022
chr1	1894	1895	4.18351
chr1	1895	1896	3.34681
chr1	1896	1898	2.92846
chr1	1898	1900	2.09176
chr1	1900	1903	1.67341
chr1	1903	1909	1.25505
chr1	1909	1912	1.67341
chr1	1912	1914	1.25505
chr1	1914	1922	2.09176
chr1	1922	1940	1.25505
chr1	1940	1945	0.836703
chr1	1945	1949	1.25505
chr1	1949	1978	0.418351
chr1	1978	2064	0.0
chr1	2064	2071	0.418351
chr1	2071	2075	0.836703
chr1	2075	2089	1.25505
chr1	2089	2094	0.836703
chr1	2094	2098	1.25505
chr1	2098	2107	0.836703
chr1	2107	2121	0.418351
chr1	2121	2123	0.0
chr1	2123	2126	0.836703
chr1	2126	2148	2.51011
chr1	2148	2152	2.92846
chr1	2152	2157	2.09176
chr1	2157	2165	1.25505
chr1	2165	2176	0.418351
chr1	2176	2186	0.836703
chr1	2186	2206	0.418351
chr1	2206	2215	0.836703
chr1	2215	2217	0.418351
chr1	2217	2226	0.836703
chr1	2226	2238	1.25505
chr1	2238	2253	0.836703
chr1	2253	2257	0.418351
chr1	2257	2273	0.0
chr1	2273	2274	0.418351
chr1	2274	2275	0.836703
chr1	2275	2277	1.25505
chr1	2277	2278	1.67341
chr1	2278	2279	2.09176
chr1	2279	2291	2.92846
chr1	2291	2308	2.51011
chr1	2308	2313	2.92846
chr1	2313	2315	2.51011
chr1	2315	2316	1.25505
chr1	2316	2319	0.836703
chr1	2319	2329	0.418351
chr1	2329	2347	1.25505
chr1	2347	2370	0.836703
chr1	2370	2381	0.0
chr1	2381	2391	0.418351
chr1	2391	2408	0.836703
chr1	2408	2409	1.25505
chr1	2409	2421	0.836703
chr1	2421	2434	0.418351
chr1	2434	2513	0.0
chr1	2513	2514	0.418351
chr1	2514	2538	0.836703
chr1	2538	2548	1.25505
chr1	2548	2553	0.836703
chr1	2553	2572	0.418351
chr1	2572	2574	0.0
chr1	2574	2595	0.418351
chr1	2595	2597	0.836703
chr1	2597	2612	0.418351
chr1	2612	2631	0.836703
chr1	2631	2636	0.418351
chr1	2636	2653	0.836703
chr1	2653	2656	0.418351
chr1	2656	2661	0.0
chr1	2661	2662	0.418351
chr1	2662	2699	0.836703
chr1	2699	2700	0.418351
chr1	2700	2702	0.0
chr1	2702	2742	0.418351
chr1	2742	2891	0.0
chr1	2891	2927	0.418351
chr1	2927	2952	0.0
chr1	2952	2976	0.418351
chr1	2976	2988	0.836703
chr1	2988	3016	0.418351
chr1	3016	3035	0.0
chr1	3035	3037	0.418351
chr1	3037	3066	1.25505
chr1	3066	3075	1.67341
chr1	3075	3077	1.25505
chr1	3077	3081	0.418351
chr1	3081	3082	1.25505
chr1	3082	3087	1.67341
chr1	3087	3091	2.09176
chr1	3091	3107	2.51011
chr1	3107	3118	2.09176
chr1	3118	3125	0.836703
chr1	3125	3132	0.418351
chr1	3132	3148	0.0
chr1	3148	3183	0.418351
chr1	3183	3202	0.0
chr1	3202	3205	0.418351
chr1	3205	3219	0.836703
chr1	3219	3238	1.67341
chr1	3238	3243	1.25505
chr1	3243	3245	1.67341
chr1	3245	3259	1.25505
chr1	3259	3272	0.418351
chr1	3272	3306	0.0
chr1	3306	3315	0.836703
chr1	3315	3321	1.25505
chr1	3321	3339	1.67341
chr1	3339	3343	1.25505
chr1	3343	3345	0.836703
chr1	3345	3360	0.418351
chr1	3360	3483	0.0
chr1	3483	3504	0.418351
chr1	3504	3519	0.836703
chr1	3519	3545	0.418351
chr1	3545	3573	0.0
chr1	3573	3586	0.836703
chr1	3586	3603	1.25505
chr1	3603	3625	0.418351
chr1	3625	3681	0.0
chr1	3681	3682	0.418351
chr1	3682	3684	0.836703
chr1	3684	3721	1.25505
chr1	3721	3722	0.836703
chr1	3722	3724	0.0
chr1	3724	3735	0.418351
chr1	3735	3739	0.836703
chr1	3739	3751	1.25505
chr1	3751	3759	1.67341
chr1	3759	3761	1.25505
chr1	3761	3779	0.836703
chr1	3779	3790	0.418351
chr1	3790	3810	0.0
chr1	3810	3844	0.418351
chr1	3844	3850	0.836703
chr1	3850	3856	0.418351
chr1	3856	3857	1.25505
chr1	3857	3862	1.67341
chr1	3862	3870	2.09176
chr1	3870	3871	1.67341
chr1	3871	3885	2.09176
chr1	3885	3886	1.67341
chr1	3886	3892	2.09176
chr1	3892	3908	0.836703
chr1	3908	3922	0.418351
chr1	3922	3937	0.0
chr1	3937	3970	0.418351
chr1	3970	3999	0.0
chr1	3999	4034	0.418351
chr1	4034	4039	0.836703
chr1	4039	4053	0.418351
chr1	4053	4075	0.836703
chr1	4075	4080	0.418351
chr1	4080	4085	0.836703
chr1	4085	4106	0.418351
chr1	4106	4229	0.0
chr1	4229	4248	0.418351
chr1	4248	4253	0.836703
chr1	4253	4254	1.25505
chr1	4254	4256	1.67341
chr1	4256	4257	2.09176
chr1	4257	4269	2.51011
chr1	4269	4280	2.09176
chr1	4280	4281	2.51011
chr1	4281	4289	2.92846
chr1	4289	4294	2.51011
chr1	4294	4297	1.67341
chr1	4297	4316	0.836703
chr1	4316	4350	0.418351
chr1	4350	4366	0.0
chr1	4366	4381	0.418351
chr1	4381	4391	0.836703
chr1	4391	4406	1.25505
chr1	4406	4417	0.836703
chr1	4417	4431	0.418351
chr1	4431	4457	0.0
chr1	4457	4458	0.418351
chr1	4458	4459	0.836703
chr1	4459	4471	1.25505
chr1	4471	4484	1.67341
chr1	4484	4497	2.09176
chr1	4497	4498	1.25505
chr1	4498	4503	0.836703
chr1	4503	4511	0.418351
chr1	4511	4523	0.0
chr1	4523	4527	1.25505
chr1	4527	4544	1.67341
chr1	4544	4551	2.09176
chr1	4551	4554	2.51011
chr1	4554	4555	2.09176
chr1	4555	4558	1.67341
chr1	4558	4563	1.25505
chr1	4563	4593	0.418351
chr1	4593	4617	0.836703
chr1	4617	4623	0.418351
chr1	4623	4701	0.0
chr1	4701	4732	0.418351
chr1	4732	4737	0.836703
chr1	4737	4739	0.418351
chr1	4739	4750	0.836703
chr1	4750	4768	1.67341
chr1	4768	4790	0.836703
chr1	4790	4862	0.0
chr1	4862	4864	0.418351
chr1	4864	4884	0.836703
chr1	4884	4902	0.418351
chr1	4902	5017	0.0
chr1	5017	5057	0.418351
chr1	5057	5156	0.0
chr1	5156	5194	0.418351
chr1	5194	5212	0.0
chr1	5212	5220	0.836703
chr1	5220	5233	1.25505
chr1	5233	5251	1.67341
chr1	5251	5260	0.836703
chr1	5260	5272	0.418351
chr1	5272	5347	0.0
chr1	5347	5351	0.418351
chr1	5351	5353	0.836703
chr1	5353	5388	1.25505
chr1	5388	5391	0.836703
chr1	5391	5392	0.418351
chr1	5392	5437	0.0
chr1	5437	5440	0.418351
chr1	5440	5448	0.836703
chr1	5448	5457	1.25505
chr1	5457	5478	1.67341
chr1	5478	5479	1.25505
chr1	5479	5480	0.836703
chr1	5480	5485	1.25505
chr1	5485	5488	0.836703
chr1	5488	5519	0.418351
chr1	5519	5538	0.0
chr1	5538	5569	0.418351
chr1	5569	5599	0.0
chr1	5599	5600	0.418351
chr1	5600	5626	0.836703
chr1	5626	5627	1.25505
chr1	5627	5628	1.67341
chr1	5628	5633	1.25505
chr1	5633	5634	1.67341
chr1	5634	5636	2.09176
chr1	5636	5651	1.67341
chr1	5651	5660	1.25505
chr1	5660	5665	0.836703
chr1	5665	5666	0.418351
chr1	5666	5679	0.0
chr1	5679	5715	0.418351
chr1	5715	5736	0.0
chr1	5736	5743	0.418351
chr1	5743	5756	0.836703
chr1	5756	5761	1.25505
chr1	5761	5784	0.836703
chr1	5784	5796	0.418351
chr1	5796	5798	0.0
chr1	5798	5808	0.836703
chr1	5808	5824	1.25505
chr1	5824	5840	0.836703
chr1	5840	5865	0.418351
chr1	5865	5878	0.836703
chr1	5878	5888	0.418351
chr1	5888	5965	0.0
chr1	5965	5966	0.418351
chr1	5966	5973	0.836703
chr1	5973	5988	1.25505
chr1	5988	6001	1.67341
chr1	6001	6004	1.25505
chr1	6004	6006	1.67341
chr1	6006	6010	2.51011
chr1	6010	6014	2.92846
chr1	6014	6029	2.51011
chr1	6029	6033	2.09176
chr1	6033	6039	2.51011
chr1	6039	6044	1.67341
chr1	6044	6045	1.25505
chr1	6045	6047	1.67341
chr1	6047	6053	1.25505
chr1	6053	6074	1.67341
chr1	6074	6085	1.25505
chr1	6085	6086	2.51011
chr1	6086	6087	2.09176
chr1	6087	6093	3.34681
chr1	6093	6096	2.92846
chr1	6096	6099	3.34681
chr1	6099	6101	3.76516
chr1	6101	6104	4.18351
chr1	6104	6125	4.60187
chr1	6125	6126	3.34681
chr1	6126	6127	2.92846
chr1	6127	6129	0.836703
chr1	6129	6132	1.25505
chr1	6132	6133	2.09176
chr1	6133	6134	1.67341
chr1	6134	6165	1.25505
chr1	6165	6168	0.836703
chr1	6168	6282	0.0
chr1	6282	6298	0.418351
chr1	6298	6322	0.836703
chr1	6322	6329	0.418351
chr1	6329	6341	0.0
chr1	6341	6359	0.418351
chr1	6359	6369	0.836703
chr1	6369	6370	1.25505
chr1	6370	6378	2.09176
chr1	6378	6384	1.67341
chr1	6384	6386	2.51011
chr1	6386	6396	2.92846
chr1	6396	6397	2.51011
chr1	6397	6400	2.09176
chr1	6400	6413	1.25505
chr1	6413	6423	0.836703
chr1	6423	6530	0.0
chr1	6530	6547	0.418351
chr1	6547	6549	0.836703
chr1	6549	6571	1.25505
chr1	6571	6578	0.836703
chr1	6578	6579	0.418351
chr1	6579	6585	0.0
chr1	6585	6615	0.418351
chr1	6615	6664	0.0
chr1	6664	6666	0.418351
chr1	6666	6688	1.25505
chr1	6688	6705	0.836703
chr1	6705	6711	0.0
chr1	6711	6742	0.418351
chr1	6742	6774	0.0
chr1	6774	6789	0.418351
chr1	6789	6813	0.836703
chr1	6813	6825	0.418351
chr1	6825	6898	0.0
chr1	6898	6927	0.836703
chr1	6927	6936	0.0
chr1	6936	6946	0.418351
chr1	6946	6963	0.836703
chr1	6963	6967	1.25505
chr1	6967	6977	2.09176
chr1	6977	6982	1.67341
chr1	6982	6990	1.25505
chr1	6990	6991	1.67341
chr1	6991	6997	1.25505
chr1	6997	7004	2.09176
chr1	7004	7006	1.67341
chr1	7006	7017	1.25505
chr1	7017	7018	0.836703
chr1	7018	7034	1.67341
chr1	7034	7050	1.25505
chr1	7050	7055	1.67341
chr1	7055	7057	1.25505
chr1	7057	7058	0.836703
chr1	7058	7073	1.25505
chr1	7073	7087	0.836703
chr1	7087	7092	0.418351
chr1	7092	7097	0.0
chr1	7097	7126	0.418351
chr1	7126	7158	0.0
chr1	7158	7199	0.418351
chr1	7199	7203	0.0
chr1	7203	7242	0.418351
chr1	7242	7243	0.836703
chr1	7243	7253	0.418351
chr1	7253	7254	0.836703
chr1	7254	7262	1.25505
chr1	7262	7278	1.67341
chr1	7278	7281	1.25505
chr1	7281	7290	0.836703
chr1	7290	7297	0.418351
chr1	7297	7301	0.836703
chr1	7301	7321	0.418351
chr1	7321	7448	0.0
chr1	7448	7465	0.418351
chr1	7465	7481	0.836703
chr1	7481	7493	1.25505
chr1	7493	7519	0.836703
chr1	7519	7521	0.418351
chr1	7521	7534	0.0
chr1	7534	7549	0.418351
chr1	7549	7551	0.836703
chr1	7551	7559	1.25505
chr1	7559	7568	1.67341
chr1	7568	7569	2.09176
chr1	7569	7572	1.67341
chr1	7572	7580	2.09176
chr1	7580	7586	1.67341
chr1	7586	7592	0.836703
chr1	7592	7606	1.25505
chr1	7606	7607	1.67341
chr1	7607	7612	1.25505
chr1	7612	7632	0.836703
chr1	7632	7637	0.418351
chr1	7637	7768	0.0
chr1	7768	7788	0.418351
chr1	7788	7817	0.836703
chr1	7817	7842	1.25505
chr1	7842	7858	1.67341
chr1	7858	7859	1.25505
chr1	7859	7861	1.67341
chr1	7861	7871	1.25505
chr1	7871	7886	0.836703
chr1	7886	7887	0.418351
chr1	7887	7912	0.0
chr1	7912	7953	0.418351
chr1	7953	8013	0.0
chr1	8013	8054	0.418351
chr1	8054	8128	0.0
chr1	8128	8129	0.418351
chr1	8129	8155	0.836703
chr1	8155	8295	0.0
chr1	8295	8324	0.418351
chr1	8324	8335	0.836703
chr1	8335	8338	0.418351
chr1	8338	8345	0.836703
chr1	8345	8354	1.25505
chr1	8354	8370	0.836703
chr1	8370	8385	0.418351
chr1	8385	8387	0.0
chr1	8387	8388	0.418351
chr1	8388	8428	1.25505
chr1	8428	8450	0.0
chr1	8450	8481	0.418351
chr1	8481	8517	0.0
chr1	8517	8535	0.418351
chr1	8535	8551	0.836703
chr1	8551	8553	1.25505
chr1	8553	8556	0.836703
chr1	8556	8561	1.25505
chr1	8561	8571	1.67341
chr1	8571	8574	0.836703
chr1	8574	8585	1.25505
chr1	8585	8586	0.836703
chr1	8586	8589	1.25505
chr1	8589	8593	0.836703
chr1	8593	8602	1.25505
chr1	8602	8621	0.836703
chr1	8621	8626	1.25505
chr1	8626	8630	0.836703
chr1	8630	8631	0.418351
chr1	8631	8653	0.836703
chr1	8653	8657	1.67341
chr1	8657	8663	1.25505
chr1	8663	8672	1.67341
chr1	8672	8682	1.25505
chr1	8682	8685	0.836703
chr1	8685	8693	1.25505
chr1	8693	8724	0.836703
chr1	8724	8731	0.418351
chr1	8731	8733	0.836703
chr1	8733	8770	0.418351
chr1	8770	8774	0.0
chr1	8774	8809	0.418351
chr1	8809	8833	0.0
chr1	8833	8835	0.418351
chr1	8835	8844	0.836703
chr1	8844	8846	1.25505
chr1	8846	8848	1.67341
chr1	8848	8851	2.09176
chr1	8851	8855	2.51011
chr1	8855	8874	2.92846
chr1	8874	8876	2.51011
chr1	8876	8879	2.09176
chr1	8879	8882	2.51011
chr1	8882	8883	2.09176
chr1	8883	8885	1.67341
chr1	8885	8890	1.25505
chr1	8890	8896	0.836703
chr1	8896	8918	0.418351
chr1	8918	8923	0.0
chr1	8923	8951	0.418351
chr1	8951	8963	0.836703
chr1	8963	8972	0.418351
chr1	8972	8990	0.836703
chr1	8990	9002	0.418351
chr1	9002	9014	0.0
chr1	9014	9040	0.836703
chr1	9040	9257	0.0
chr1	9257	9259	0.836703
chr1	9259	9271	1.25505
chr1	9271	9285	1.67341
chr1	9285	9289	0.836703
chr1	9289	9294	0.418351
chr1	9294	9304	0.836703
chr1	9304	9309	1.25505
chr1	9309	9326	0.836703
chr1	9326	9344	0.418351
chr1	9344	9413	0.0
chr1	9413	9423	0.418351
chr1	9423	9429	0.836703
chr1	9429	9439	1.67341
chr1	9439	9448	1.25505
chr1	9448	9452	1.67341
chr1	9452	9463	1.25505
chr1	9463	9470	1.67341
chr1	9470	9480	0.836703
chr1	9480	9481	0.418351
chr1	9481	9501	0.836703
chr1	9501	9518	0.418351
chr1	9518	9520	0.0
chr1	9520	9549	0.418351
chr1	9549	9551	0.0
chr1	9551	9554	0.418351
chr1	9554	9584	0.836703
chr1	9584	9594	0.418351
chr1	9594	9598	0.0
chr1	9598	9639	0.418351
chr1	9639	9658	0.0
chr1	9658	9660	0.418351
chr1	9660	9682	0.836703
chr1	9682	9685	0.418351
chr1	9685	9765	0.0
chr1	9765	9777	0.418351
chr1	9777	9796	0.836703
chr1	9796	9800	1.25505
chr1	9800	9809	0.836703
chr1	9809	9817	1.67341
chr1	9817	9820	1.25505
chr1	9820	9837	1.67341
chr1	9837	9841	1.25505
chr1	9841	9849	0.836703
chr1	9849	9850	0.418351
chr1	9850	9859	0.0
chr1	9859	9891	0.418351
chr1	9891	9894	0.836703
chr1	9894	9899	1.25505
chr1	9899	9915	0.836703
chr1	9915	9931	1.25505
chr1	9931	9932	1.67341
chr1	9932	9935	1.25505
chr1	9935	9962	0.836703
chr1	9962	9993	0.418351
chr1	9993	9996	0.836703
chr1	9996	10032	0.418351
chr1	10032	10051	0.0
chr1	10051	10067	0.418351
chr1	10067	10070	0.836703
chr1	10070	10082	1.25505
chr1	10082	10091	1.67341
chr1	10091	10108	1.25505
chr1	10108	10111	0.836703
chr1	10111	10113	0.418351
chr1	10113	10132	0.0
chr1	10132	10148	0.418351
chr1	10148	10167	0.836703
chr1	10167	10169	1.25505
chr1	10169	10171	1.67341
chr1	10171	10172	2.09176
chr1	10172	10189	1.67341
chr1	10189	10193	1.25505
chr1	10193	10204	0.418351
chr1	10204	10280	0.0
chr1	10280	10286	0.418351
chr1	10286	10309	0.836703
chr1	10309	10321	1.25505
chr1	10321	10326	0.836703
chr1	10326	10349	0.418351
chr1	10349	10422	0.0
chr1	10422	10423	0.418351
chr1	10423	10431	0.836703
chr1	10431	10439	2.09176
chr1	10439	10441	2.51011
chr1	10441	10462	2.92846
chr1	10462	10465	2.09176
chr1	10465	10467	1.67341
chr1	10467	10481	0.418351
chr1	10481	10498	0.0
chr1	10498	10519	0.418351
chr1	10519	10537	0.836703
chr1	10537	10560	0.418351
chr1	10560	10582	0.0
chr1	10582	10603	0.418351
chr1	10603	10615	0.836703
chr1	10615	10623	1.25505
chr1	10623	10633	0.836703
chr1	10633	10634	1.25505
chr1	10634	10637	1.67341
chr1	10637	10642	2.09176
chr1	10642	10645	1.25505
chr1	10645	10660	1.67341
chr1	10660	10665	3.34681
chr1	10665	10670	3.76516
chr1	10670	10671	2.92846
chr1	10671	10677	2.51011
chr1	10677	10690	2.09176
chr1	10690	10691	2.51011
chr1	10691	10693	2.92846
chr1	10693	10695	2.51011
chr1	10695	10698	1.67341
chr1	10698	10699	1.25505
chr1	10699	10705	1.67341
chr1	10705	10706	2.09176
chr1	10706	10714	1.67341
chr1	10714	10731	2.09176
chr1	10731	10739	1.25505
chr1	10739	10741	0.836703
chr1	10741	10744	0.418351
chr1	10744	10754	0.836703
chr1	10754	10772	1.25505
chr1	10772	10785	0.836703
chr1	10785	10795	0.418351
chr1	10795	10848	0.0
chr1	10848	10850	0.418351
chr1	10850	10854	0.836703
chr1	10854	10876	1.25505
chr1	10876	10880	0.836703
chr1	10880	10884	0.418351
chr1	10884	10899	0.0
chr1	10899	10935	0.418351
chr1	10935	10997	0.0
chr1	10997	11001	0.418351
chr1	11001	11019	0.836703
chr1	11019	11036	1.25505
chr1	11036	11037	1.67341
chr1	11037	11038	1.25505
chr1	11038	11060	0.836703
chr1	11060	11070	0.418351
chr1	11070	11107	0.836703
chr1	11107	11120	0.418351
chr1	11120	11136	0.836703
chr1	11136	11144	0.418351
chr1	11144	11149	0.836703
chr1	11149	11160	1.25505
chr1	11160	11162	0.836703
chr1	11162	11164	1.25505
chr1	11164	11179	0.836703
chr1	11179	11194	0.418351
chr1	11194	11202	0.836703
chr1	11202	11217	0.418351
chr1	11217	11220	0.836703
chr1	11220	11254	0.418351
chr1	11254	11284	0.0
chr1	11284	11312	0.418351
chr1	11312	11324	0.836703
chr1	11324	11338	0.418351
chr1	11338	11343	0.836703
chr1	11343	11372	0.418351
chr1	11372	11377	1.25505
chr1	11377	11384	0.836703
chr1	11384	11390	1.25505
chr1	11390	11392	0.836703
chr1	11392	11401	1.25505
chr1	11401	11422	0.836703
chr1	11422	11423	0.418351
chr1	11423	11424	0.0
chr1	11424	11448	0.418351
chr1	11448	11455	0.0
chr1	11455	11496	0.418351
chr1	11496	11503	0.0
chr1	11503	11510	0.418351
chr1	11510	11543	0.836703
chr1	11543	11545	0.418351
chr1	11545	11627	0.0
chr1	11627	11640	0.418351
chr1	11640	11643	0.836703
chr1	11643	11645	1.25505
chr1	11645	11650	1.67341
chr1	11650	11660	2.09176
chr1	11660	11666	2.51011
chr1	11666	11667	2.09176
chr1	11667	11683	1.67341
chr1	11683	11685	1.25505
chr1	11685	11689	0.836703
chr1	11689	11695	0.418351
chr1	11695	11855	0.0
chr1	11855	11868	0.418351
chr1	11868	11886	0.836703
chr1	11886	11892	1.67341
chr1	11892	11893	2.09176
chr1	11893	11899	1.67341
chr1	11899	11920	1.25505
chr1	11920	11928	0.0
chr1	11928	11954	0.418351
chr1	11954	11969	1.25505
chr1	11969	11994	0.836703
chr1	11994	11996	0.0
chr1	11996	12003	0.418351
chr1	12003	12005	1.25505
chr1	12005	12022	2.09176
chr1	12022	12023	2.51011
chr1	12023	12029	2.92846
chr1	12029	12044	3.34681
chr1	12044	12045	2.51011
chr1	12045	12046	1.67341
chr1	12046	12047	2.09176
chr1	12047	12050	2.51011
chr1	12050	12052	4.60187
chr1	12052	12055	4.18351
chr1	12055	12060	5.02022
chr1	12060	12063	4.60187
chr1	12063	12064	4.18351
chr1	12064	12073	3.76516
chr1	12073	12080	4.18351
chr1	12080	12083	3.76516
chr1	12083	12086	3.34681
chr1	12086	12091	2.92846
chr1	12091	12096	1.25505
chr1	12096	12104	0.418351
chr1	12104	12114	0.836703
chr1	12114	12127	0.418351
chr1	12127	12131	0.836703
chr1	12131	12138	1.25505
chr1	12138	12141	1.67341
chr1	12141	12143	2.09176
chr1	12143	12144	2.51011
chr1	12144	12146	2.09176
chr1	12146	12152	2.51011
chr1	12152	12162	2.09176
chr1	12162	12168	1.67341
chr1	12168	12170	1.25505
chr1	12170	12174	0.836703
chr1	12174	12184	0.418351
chr1	12184	12204	0.0
chr1	12204	12207	0.418351
chr1	12207	12211	0.836703
chr1	12211	12229	1.25505
chr1	12229	12232	1.67341
chr1	12232	12234	2.09176
chr1	12234	12245	2.51011
chr1	12245	12247	2.09176
chr1	12247	12248	2.51011
chr1	12248	12252	2.92846
chr1	12252	12253	2.51011
chr1	12253	12266	2.92846
chr1	12266	12270	2.51011
chr1	12270	12272	2.09176
chr1	12272	12274	1.67341
chr1	12274	12282	1.25505
chr1	12282	12283	0.836703
chr1	12283	12316	0.418351
chr1	12316	12368	0.0
chr1	12368	12381	0.418351
chr1	12381	12382	0.836703
chr1	12382	12383	1.67341
chr1	12383	12386	2.09176
chr1	12386	12388	2.51011
chr1	12388	12397	2.92846
chr1	12397	12400	3.34681
chr1	12400	12401	3.76516
chr1	12401	12402	4.18351
chr1	12402	12404	4.60187
chr1	12404	12409	5.85692
chr1	12409	12413	5.43857
chr1	12413	12420	5.85692
chr1	12420	12421	6.27527
chr1	12421	12422	7.11197
chr1	12422	12423	6.69362
chr1	12423	12424	5.85692
chr1	12424	12427	5.43857
chr1	12427	12429	5.02022
chr1	12429	12434	4.60187
chr1	12434	12437	5.02022
chr1	12437	12440	4.18351
chr1	12440	12441	3.76516
chr1	12441	12443	2.92846
chr1	12443	12444	2.51011
chr1	12444	12446	1.25505
chr1	12446	12450	0.836703
chr1	12450	12461	0.418351
chr1	12461	12506	0.0
chr1	12506	12508	0.418351
chr1	12508	12509	1.25505
chr1	12509	12512	1.67341
chr1	12512	12515	2.09176
chr1	12515	12520	2.51011
chr1	12520	12522	2.92846
chr1	12522	12525	3.34681
chr1	12525	12534	3.76516
chr1	12534	12544	3.34681
chr1	12544	12546	3.76516
chr1	12546	12549	3.34681
chr1	12549	12553	2.51011
chr1	12553	12555	2.09176
chr1	12555	12558	2.51011
chr1	12558	12560	2.09176
chr1	12560	12561	1.67341
chr1	12561	12573	1.25505
chr1	12573	12579	1.67341
chr1	12579	12582	2.09176
chr1	12582	12595	1.67341
chr1	12595	12603	1.25505
chr1	12603	12604	1.67341
chr1	12604	12608	2.09176
chr1	12608	12609	1.67341
chr1	12609	12610	2.09176
chr1	12610	12616	1.25505
chr1	12616	12636	2.51011
chr1	12636	12643	3.34681
chr1	12643	12645	4.18351
chr1	12645	12648	4.60187
chr1	12648	12652	5.02022
chr1	12652	12661	3.76516
chr1	12661	12669	4.18351
chr1	12669	12675	3.76516
chr1	12675	12676	2.92846
chr1	12676	12677	2.09176
chr1	12677	12679	1.67341
chr1	12679	12683	0.836703
chr1	12683	12696	1.25505
chr1	12696	12714	0.836703
chr1	12714	12716	1.67341
chr1	12716	12723	2.09176
chr1	12723	12724	2.51011
chr1	12724	12732	2.09176
chr1	12732	12739	1.67341
chr1	12739	12742	0.836703
chr1	12742	12746	0.418351
chr1	12746	12749	0.836703
chr1	12749	12784	0.418351
chr1	12784	12798	0.0
chr1	12798	12801	0.418351
chr1	12801	12808	0.836703
chr1	12808	12822	1.25505
chr1	12822	12828	0.836703
chr1	12828	12832	0.418351
chr1	12832	12881	0.0
chr1	12881	12909	0.418351
chr1	12909	12938	0.0
chr1	12938	12963	0.418351
chr1	12963	12971	0.0
chr1	12971	12994	0.418351
chr1	12994	13011	1.25505
chr1	13011	13035	0.836703
chr1	13035	13092	0.0
chr1	13092	13099	0.418351
chr1	13099	13126	0.836703
chr1	13126	13152	0.0
chr1	13152	13181	0.418351
chr1	13181	13197	0.0
chr1	13197	13213	0.418351
chr1	13213	13218	0.836703
chr1	13218	13234	1.25505
chr1	13234	13236	1.67341
chr1	13236	13242	1.25505
chr1	13242	13249	0.836703
chr1	13249	13273	0.418351
chr1	13273	13291	0.0
chr1	13291	13329	0.418351
chr1	13329	13390	0.0
chr1	13390	13399	0.418351
chr1	13399	13400	0.836703
chr1	13400	13403	1.25505
chr1	13403	13408	1.67341
chr1	13408	13413	2.09176
chr1	13413	13429	2.51011
chr1	13429	13437	1.67341
chr1	13437	13440	1.25505
chr1	13440	13444	0.836703
chr1	13444	13445	0.418351
chr1	13445	13450	0.0
chr1	13450	13464	0.418351
chr1	13464	13480	0.836703
chr1	13480	13482	0.418351
chr1	13482	13494	0.836703
chr1	13494	13505	1.25505
chr1	13505	13506	1.67341
chr1	13506	13508	2.09176
chr1	13508	13521	2.51011
chr1	13521	13529	2.09176
chr1	13529	13533	2.51011
chr1	13533	13539	1.67341
chr1	13539	13543	1.25505
chr1	13543	13546	1.67341
chr1	13546	13570	1.25505
chr1	13570	13579	0.836703
chr1	13579	13594	0.418351
chr1	13594	13611	0.836703
chr1	13611	13627	0.418351
chr1	13627	13633	0.836703
chr1	13633	13666	0.418351
chr1	13666	13687	0.0
chr1	13687	13715	0.418351
chr1	13715	13725	1.25505
chr1	13725	13742	0.836703
chr1	13742	13756	0.0
chr1	13756	13773	0.418351
chr1	13773	13779	0.836703
chr1	13779	13810	0.418351
chr1	13810	13813	0.836703
chr1	13813	13836	0.418351
chr1	13836	13844	0.836703
chr1	13844	13850	1.25505
chr1	13850	13873	0.836703
chr1	13873	13877	1.25505
chr1	13877	13880	0.836703
chr1	13880	13883	1.25505
chr1	13883	13914	0.836703
chr1	13914	13917	0.418351
chr1	13917	14045	0.0
chr1	14045	14046	0.418351
chr1	14046	14051	0.836703
chr1	14051	14076	1.25505
chr1	14076	14077	0.418351
chr1	14077	14243	0.0
chr1	14243	14257	0.418351
chr1	14257	14280	0.836703
chr1	14280	14283	1.25505
chr1	14283	14297	0.836703
chr1	14297	14319	0.418351
chr1	14319	14321	0.836703
chr1	14321	14322	0.418351
chr1	14322	14345	1.25505
chr1	14345	14346	0.836703
chr1	14346	14363	1.25505
chr1	14363	14366	0.836703
chr1	14366	14378	0.418351
chr1	14378	14401	0.0
chr1	14401	14416	0.418351
chr1	14416	14423	0.836703
chr1	14423	14436	1.25505
chr1	14436	14447	0.836703
chr1	14447	14462	0.418351
chr1	14462	14493	0.0
chr1	14493	14496	0.418351
chr1	14496	14509	0.836703
chr1	14509	14528	1.25505
chr1	14528	14531	0.836703
chr1	14531	14545	0.418351
chr1	14545	14647	0.0
chr1	14647	14650	0.836703
chr1	14650	14686	1.67341
chr1	14686	14690	0.836703
chr1	14690	14754	0.0
chr1	14754	14755	0.418351
chr1	14755	14778	0.836703
chr1	14778	14795	1.67341
chr1	14795	14798	0.836703
chr1	14798	14814	0.418351
chr1	14814	14961	0.0
chr1	14961	14982	0.418351
chr1	14982	15040	0.0
chr1	15040	15054	0.418351
chr1	15054	15081	0.836703
chr1	15081	15093	0.418351
chr1	15093	15129	0.0
chr1	15129	15130	0.418351
chr1	15130	15144	0.836703
chr1	15144	15154	1.25505
chr1	15154	15159	0.836703
chr1	15159	15167	0.418351
chr1	15167	15278	0.0
chr1	15278	15318	0.418351
chr1	15318	15319	0.0
chr1	15319	15343	0.418351
chr1	15343	15391	0.0
chr1	15391	15399	0.418351
chr1	15399	15427	0.836703
chr1	15427	15631	0.0
chr1	15631	15660	0.418351
chr1	15660	15812	0.0
chr1	15812	15829	0.418351
chr1	15829	15848	0.836703
chr1	15848	15868	0.418351
chr1	15868	15914	0.0
chr1	15914	15944	0.418351
chr1	15944	15950	0.836703
chr1	15950	15985	0.418351
chr1	15985	16163	0.0
chr1	16163	16189	0.418351
chr1	16189	16194	1.25505
chr1	16194	16195	0.836703
chr1	16195	16206	1.25505
chr1	16206	16208	1.67341
chr1	16208	16215	2.09176
chr1	16215	16223	2.51011
chr1	16223	16228	2.92846
chr1	16228	16236	2.09176
chr1	16236	16243	1.25505
chr1	16243	16255	0.836703
chr1	16255	16256	1.25505
chr1	16256	16262	1.67341
chr1	16262	16263	2.51011
chr1	16263	16295	2.09176
chr1	16295	16296	1.25505
chr1	16296	16299	0.836703
chr1	16299	16496	0.0
chr1	16496	16500	0.418351
chr1	16500	16536	0.836703
chr1	16536	16539	0.418351
chr1	16539	16560	0.0
chr1	16560	16564	0.418351
chr1	16564	16587	1.67341
chr1	16587	16594	1.25505
chr1	16594	16598	0.418351
chr1	16598	16616	0.0
chr1	16616	16631	0.418351
chr1	16631	16646	0.836703
chr1	16646	16662	0.418351
chr1	16662	16671	1.25505
chr1	16671	16692	0.836703
chr1	16692	16697	0.418351
chr1	16697	16758	0.0
chr1	16758	16779	0.418351
chr1	16779	16797	0.836703
chr1	16797	16815	0.418351
chr1	16815	16982	0.0
chr1	16982	17023	0.418351
chr1	17023	17101	0.0
chr1	17101	17102	0.418351
chr1	17102	17107	1.25505
chr1	17107	17140	1.67341
chr1	17140	17142	1.25505
chr1	17142	17143	0.836703
chr1	17143	17144	0.418351
chr1	17144	17147	1.25505
chr1	17147	17174	1.67341
chr1	17174	17180	1.25505
chr1	17180	17186	0.836703
chr1	17186	17329	0.0
chr1	17329	17365	0.418351
chr1	17365	17386	0.0
chr1	17386	17426	0.418351
chr1	17426	17431	0.0
chr1	17431	17434	0.836703
chr1	17434	17451	1.25505
chr1	17451	17462	1.67341
chr1	17462	17471	0.836703
chr1	17471	17489	1.25505
chr1	17489	17507	0.836703
chr1	17507	17508	0.418351
chr1	17508	17523	0.0
chr1	17523	17524	0.418351
chr1	17524	17532	0.836703
chr1	17532	17544	1.25505
chr1	17544	17546	1.67341
chr1	17546	17564	2.09176
chr1	17564	17570	1.25505
chr1	17570	17585	0.836703
chr1	17585	17606	0.0
chr1	17606	17611	0.418351
chr1	17611	17635	0.836703
chr1	17635	17640	0.418351
chr1	17640	17650	0.0
chr1	17650	17673	0.418351
chr1	17673	17681	0.836703
chr1	17681	17713	0.418351
chr1	17713	17739	0.0
chr1	17739	17780	0.418351
chr1	17780	17812	0.0
chr1	17812	17843	0.836703
chr1	17843	17848	1.25505
chr1	17848	17860	0.418351
chr1	17860	17886	0.0
chr1	17886	17887	0.418351
chr1	17887	17892	0.836703
chr1	17892	17893	1.25505
chr1	17893	17915	1.67341
chr1	17915	17917	1.25505
chr1	17917	17918	0.836703
chr1	17918	17930	1.25505
chr1	17930	17931	0.418351
chr1	17931	17952	0.836703
chr1	17952	17953	0.418351
chr1	17953	17967	0.0
chr1	17967	18007	0.418351
chr1	18007	18028	0.0
chr1	18028	18030	0.418351
chr1	18030	18044	0.836703
chr1	18044	18059	1.25505
chr1	18059	18064	1.67341
chr1	18064	18065	1.25505
chr1	18065	18100	0.836703
chr1	18100	18101	0.418351
chr1	18101	18156	0.0
chr1	18156	18181	0.418351
chr1	18181	18183	0.836703
chr1	18183	18185	1.25505
chr1	18185	18191	1.67341
chr1	18191	18192	1.25505
chr1	18192	18218	1.67341
chr1	18218	18221	1.25505
chr1	18221	18224	0.836703
chr1	18224	18225	1.25505
chr1	18225	18226	0.836703
chr1	18226	18230	0.418351
chr1	18230	18241	0.836703
chr1	18241	18250	1.25505
chr1	18250	18261	0.836703
chr1	18261	18282	0.418351
chr1	18282	18310	0.0
chr1	18310	18340	0.418351
chr1	18340	18341	0.836703
chr1	18341	18350	0.418351
chr1	18350	18365	0.836703
chr1	18365	18383	0.418351
chr1	18383	18462	0.0
chr1	18462	18495	0.418351
chr1	18495	18496	0.836703
chr1	18496	18501	1.25505
chr1	18501	18524	0.836703
chr1	18524	18533	0.418351
chr1	18533	18568	0.0
chr1	18568	18576	0.418351
chr1	18576	18581	0.836703
chr1	18581	18602	1.25505
chr1	18602	18612	0.418351
chr1	18612	18621	0.0
chr1	18621	18645	0.418351
chr1	18645	18663	0.0
chr1	18663	18673	0.418351
chr1	18673	18679	0.836703
chr1	18679	18693	1.25505
chr1	18693	18697	2.51011
chr1	18697	18704	2.09176
chr1	18704	18709	2.51011
chr1	18709	18714	3.34681
chr1	18714	18733	2.51011
chr1	18733	18734	2.92846
chr1	18734	18744	2.09176
chr1	18744	18745	1.67341
chr1	18745	18751	0.836703
chr1	18751	18762	1.25505
chr1	18762	18763	0.836703
chr1	18763	18790	0.418351
chr1	18790	18794	0.0
chr1	18794	18799	0.418351
chr1	18799	18818	0.836703
chr1	18818	18831	0.418351
chr1	18831	18835	0.836703
chr1	18835	18857	0.418351
chr1	18857	18890	0.0
chr1	18890	18895	0.418351
chr1	18895	18901	0.836703
chr1	18901	18914	1.25505
chr1	18914	18927	0.836703
chr1	18927	18933	1.25505
chr1	18933	18965	0.836703
chr1	18965	19005	0.418351
chr1	19005	19012	0.0
chr1	19012	19048	0.418351
chr1	19048	19076	0.0
chr1	19076	19095	0.418351
chr1	19095	19122	0.0
chr1	19122	19140	0.418351
chr1	19140	19152	0.836703
chr1	19152	19163	0.418351
chr1	19163	19164	0.836703
chr1	19164	19169	1.25505
chr1	19169	19189	0.836703
chr1	19189	19280	0.0
