# Supplementary material for: Structural modularity of the XIST ribonucleoprotein complex
Source: Nat Commun. 2020 Dec 2;11:6163. doi: 10.1038/s41467-020-20040-3 (PMC7710737; doi:10.1038/s41467-020-20040-3)
Supplement: Supplementary file 6 — Source Data [file 41467_2020_20040_MOESM6_ESM.zip › sourcedata/fig2efgi/K562_PRPF8_2_neg_XIST_1_hsXIST.bedgraph]

chr1	0	45	0.0
chr1	45	71	0.170007
chr1	71	85	0.340014
chr1	85	110	0.170007
chr1	110	115	0.0
chr1	115	152	0.340014
chr1	152	155	0.170007
chr1	155	198	0.0
chr1	198	228	0.170007
chr1	228	240	0.0
chr1	240	260	0.170007
chr1	260	261	0.340014
chr1	261	275	0.680028
chr1	275	295	0.510021
chr1	295	301	0.850035
chr1	301	302	0.510021
chr1	302	306	0.340014
chr1	306	307	1.19005
chr1	307	308	1.36006
chr1	308	312	1.70007
chr1	312	324	1.87008
chr1	324	325	2.21009
chr1	325	326	2.3801
chr1	326	327	2.89012
chr1	327	335	3.06013
chr1	335	338	2.5501
chr1	338	339	2.3801
chr1	339	342	2.04008
chr1	342	347	1.70007
chr1	347	349	1.19005
chr1	349	358	1.02004
chr1	358	359	0.680028
chr1	359	361	0.510021
chr1	361	365	0.340014
chr1	365	368	0.170007
chr1	368	397	0.340014
chr1	397	398	0.170007
chr1	398	406	0.0
chr1	406	408	0.510021
chr1	408	409	0.680028
chr1	409	411	0.850035
chr1	411	430	1.02004
chr1	430	431	0.850035
chr1	431	438	0.680028
chr1	438	442	0.510021
chr1	442	443	0.340014
chr1	443	448	0.170007
chr1	448	451	0.0
chr1	451	453	0.170007
chr1	453	456	0.340014
chr1	456	464	0.510021
chr1	464	487	0.680028
chr1	487	489	0.510021
chr1	489	492	0.340014
chr1	492	494	0.170007
chr1	494	495	0.0
chr1	495	496	0.340014
chr1	496	498	0.680028
chr1	498	500	0.850035
chr1	500	502	1.02004
chr1	502	503	1.36006
chr1	503	512	1.53006
chr1	512	515	1.70007
chr1	515	521	1.53006
chr1	521	522	1.36006
chr1	522	524	1.53006
chr1	524	525	1.36006
chr1	525	526	1.53006
chr1	526	533	1.36006
chr1	533	539	1.53006
chr1	539	541	1.19005
chr1	541	543	1.02004
chr1	543	545	0.850035
chr1	545	547	1.02004
chr1	547	551	0.850035
chr1	551	554	0.680028
chr1	554	556	0.510021
chr1	556	577	0.340014
chr1	577	584	0.170007
chr1	584	603	0.0
chr1	603	604	0.170007
chr1	604	609	0.510021
chr1	609	629	0.680028
chr1	629	631	0.510021
chr1	631	634	0.340014
chr1	634	651	0.0
chr1	651	653	0.850035
chr1	653	656	1.02004
chr1	656	657	1.19005
chr1	657	674	1.36006
chr1	674	679	1.53006
chr1	679	684	1.19005
chr1	684	685	1.02004
chr1	685	692	0.850035
chr1	692	693	0.340014
chr1	693	696	0.170007
chr1	696	698	0.340014
chr1	698	705	0.510021
chr1	705	719	0.340014
chr1	719	722	0.170007
chr1	722	735	0.340014
chr1	735	740	0.170007
chr1	740	741	1.36006
chr1	741	743	2.21009
chr1	743	759	2.3801
chr1	759	766	2.21009
chr1	766	769	2.04008
chr1	769	771	1.87008
chr1	771	773	1.36006
chr1	773	775	1.02004
chr1	775	780	1.19005
chr1	780	781	1.36006
chr1	781	785	0.850035
chr1	785	793	1.02004
chr1	793	794	0.850035
chr1	794	795	1.19005
chr1	795	797	1.02004
chr1	797	806	1.19005
chr1	806	811	1.36006
chr1	811	812	1.19005
chr1	812	813	1.02004
chr1	813	815	0.850035
chr1	815	823	0.680028
chr1	823	824	0.850035
chr1	824	825	1.36006
chr1	825	826	2.3801
chr1	826	827	2.5501
chr1	827	829	2.72011
chr1	829	830	2.5501
chr1	830	833	2.89012
chr1	833	834	3.23013
chr1	834	835	3.40014
chr1	835	836	3.74015
chr1	836	839	3.91016
chr1	839	840	4.08017
chr1	840	841	4.25017
chr1	841	844	5.27022
chr1	844	850	5.61023
chr1	850	854	5.44022
chr1	854	856	5.78024
chr1	856	859	5.61023
chr1	859	860	5.44022
chr1	860	861	5.10021
chr1	861	862	4.9302
chr1	862	863	5.10021
chr1	863	864	4.9302
chr1	864	865	5.10021
chr1	865	866	3.91016
chr1	866	867	3.74015
chr1	867	868	3.57015
chr1	868	872	3.23013
chr1	872	874	2.72011
chr1	874	875	2.5501
chr1	875	876	2.72011
chr1	876	877	2.3801
chr1	877	878	2.21009
chr1	878	879	2.04008
chr1	879	880	2.3801
chr1	880	884	1.36006
chr1	884	894	1.19005
chr1	894	897	0.850035
chr1	897	898	0.680028
chr1	898	903	0.850035
chr1	903	906	0.680028
chr1	906	910	0.850035
chr1	910	911	1.02004
chr1	911	912	1.19005
chr1	912	918	1.02004
chr1	918	925	0.680028
chr1	925	936	0.850035
chr1	936	937	1.02004
chr1	937	943	1.19005
chr1	943	947	1.36006
chr1	947	951	1.19005
chr1	951	961	0.850035
chr1	961	966	1.02004
chr1	966	977	0.850035
chr1	977	978	0.680028
chr1	978	984	0.510021
chr1	984	985	1.36006
chr1	985	986	1.53006
chr1	986	990	1.36006
chr1	990	993	1.87008
chr1	993	1003	2.21009
chr1	1003	1004	2.3801
chr1	1004	1005	2.5501
chr1	1005	1008	2.72011
chr1	1008	1009	2.5501
chr1	1009	1010	2.72011
chr1	1010	1014	2.89012
chr1	1014	1015	3.06013
chr1	1015	1018	2.89012
chr1	1018	1021	1.87008
chr1	1021	1022	1.70007
chr1	1022	1024	1.53006
chr1	1024	1030	1.02004
chr1	1030	1037	1.19005
chr1	1037	1038	1.02004
chr1	1038	1040	0.850035
chr1	1040	1045	1.02004
chr1	1045	1050	0.850035
chr1	1050	1055	0.680028
chr1	1055	1070	0.510021
chr1	1070	1076	0.340014
chr1	1076	1077	0.510021
chr1	1077	1080	0.680028
chr1	1080	1081	0.510021
chr1	1081	1114	0.340014
chr1	1114	1116	0.510021
chr1	1116	1132	0.170007
chr1	1132	1133	0.340014
chr1	1133	1134	0.510021
chr1	1134	1136	0.680028
chr1	1136	1141	0.850035
chr1	1141	1143	1.02004
chr1	1143	1154	1.19005
chr1	1154	1164	1.02004
chr1	1164	1167	1.19005
chr1	1167	1172	1.02004
chr1	1172	1177	0.510021
chr1	1177	1179	0.680028
chr1	1179	1180	0.850035
chr1	1180	1185	1.02004
chr1	1185	1190	1.19005
chr1	1190	1191	1.53006
chr1	1191	1194	1.36006
chr1	1194	1196	1.53006
chr1	1196	1203	1.70007
chr1	1203	1205	1.87008
chr1	1205	1206	2.04008
chr1	1206	1208	2.21009
chr1	1208	1209	1.70007
chr1	1209	1215	1.53006
chr1	1215	1222	1.36006
chr1	1222	1223	1.19005
chr1	1223	1227	1.02004
chr1	1227	1229	1.19005
chr1	1229	1230	1.02004
chr1	1230	1234	1.19005
chr1	1234	1237	1.02004
chr1	1237	1242	0.850035
chr1	1242	1243	1.36006
chr1	1243	1246	1.19005
chr1	1246	1251	1.36006
chr1	1251	1262	1.53006
chr1	1262	1268	1.36006
chr1	1268	1270	1.19005
chr1	1270	1271	1.36006
chr1	1271	1275	1.19005
chr1	1275	1276	1.36006
chr1	1276	1279	1.53006
chr1	1279	1282	1.36006
chr1	1282	1287	1.02004
chr1	1287	1295	0.680028
chr1	1295	1307	0.850035
chr1	1307	1315	0.680028
chr1	1315	1325	0.510021
chr1	1325	1326	0.680028
chr1	1326	1329	0.510021
chr1	1329	1331	0.680028
chr1	1331	1332	0.850035
chr1	1332	1341	1.02004
chr1	1341	1342	1.36006
chr1	1342	1347	1.53006
chr1	1347	1349	1.87008
chr1	1349	1351	2.3801
chr1	1351	1352	2.21009
chr1	1352	1353	2.3801
chr1	1353	1356	2.72011
chr1	1356	1358	2.5501
chr1	1358	1359	2.04008
chr1	1359	1361	1.87008
chr1	1361	1365	2.04008
chr1	1365	1377	1.87008
chr1	1377	1378	1.70007
chr1	1378	1381	1.53006
chr1	1381	1382	1.02004
chr1	1382	1385	1.19005
chr1	1385	1387	1.02004
chr1	1387	1393	0.850035
chr1	1393	1398	0.340014
chr1	1398	1422	0.510021
chr1	1422	1426	0.340014
chr1	1426	1438	0.510021
chr1	1438	1439	0.680028
chr1	1439	1442	0.850035
chr1	1442	1443	1.02004
chr1	1443	1445	1.36006
chr1	1445	1446	1.70007
chr1	1446	1452	2.04008
chr1	1452	1453	2.3801
chr1	1453	1458	2.5501
chr1	1458	1459	2.3801
chr1	1459	1463	2.5501
chr1	1463	1464	2.3801
chr1	1464	1465	2.21009
chr1	1465	1474	2.3801
chr1	1474	1481	1.87008
chr1	1481	1482	1.70007
chr1	1482	1483	1.36006
chr1	1483	1486	1.19005
chr1	1486	1487	1.02004
chr1	1487	1488	0.850035
chr1	1488	1490	0.680028
chr1	1490	1495	0.510021
chr1	1495	1500	0.680028
chr1	1500	1501	1.02004
chr1	1501	1504	1.19005
chr1	1504	1505	1.36006
chr1	1505	1524	1.19005
chr1	1524	1534	1.02004
chr1	1534	1535	0.850035
chr1	1535	1536	0.680028
chr1	1536	1538	0.850035
chr1	1538	1539	0.680028
chr1	1539	1540	0.340014
chr1	1540	1543	0.510021
chr1	1543	1549	0.680028
chr1	1549	1555	1.02004
chr1	1555	1557	1.19005
chr1	1557	1558	1.36006
chr1	1558	1574	1.53006
chr1	1574	1575	1.36006
chr1	1575	1576	1.19005
chr1	1576	1578	1.36006
chr1	1578	1579	1.53006
chr1	1579	1581	1.36006
chr1	1581	1587	1.19005
chr1	1587	1589	1.36006
chr1	1589	1591	1.19005
chr1	1591	1593	1.02004
chr1	1593	1598	1.19005
chr1	1598	1599	1.36006
chr1	1599	1606	1.19005
chr1	1606	1615	1.36006
chr1	1615	1616	1.19005
chr1	1616	1626	1.02004
chr1	1626	1627	0.850035
chr1	1627	1631	0.680028
chr1	1631	1642	0.510021
chr1	1642	1646	0.340014
chr1	1646	1649	0.510021
chr1	1649	1660	0.680028
chr1	1660	1661	0.850035
chr1	1661	1662	1.02004
chr1	1662	1666	1.19005
chr1	1666	1674	1.02004
chr1	1674	1677	0.850035
chr1	1677	1680	1.02004
chr1	1680	1681	1.19005
chr1	1681	1683	1.36006
chr1	1683	1684	1.87008
chr1	1684	1686	1.70007
chr1	1686	1689	1.87008
chr1	1689	1694	1.70007
chr1	1694	1698	2.04008
chr1	1698	1701	2.21009
chr1	1701	1702	2.04008
chr1	1702	1719	1.70007
chr1	1719	1720	1.36006
chr1	1720	1722	1.53006
chr1	1722	1726	1.19005
chr1	1726	1728	1.53006
chr1	1728	1734	1.70007
chr1	1734	1738	1.36006
chr1	1738	1743	1.19005
chr1	1743	1745	1.02004
chr1	1745	1748	1.19005
chr1	1748	1752	1.02004
chr1	1752	1759	1.19005
chr1	1759	1761	0.850035
chr1	1761	1762	0.680028
chr1	1762	1764	0.510021
chr1	1764	1781	0.680028
chr1	1781	1785	0.850035
chr1	1785	1786	0.680028
chr1	1786	1791	0.510021
chr1	1791	1802	0.680028
chr1	1802	1806	0.510021
chr1	1806	1819	0.850035
chr1	1819	1829	0.510021
chr1	1829	1830	0.680028
chr1	1830	1833	0.510021
chr1	1833	1839	0.850035
chr1	1839	1842	0.680028
chr1	1842	1847	0.850035
chr1	1847	1848	0.680028
chr1	1848	1850	0.850035
chr1	1850	1854	1.02004
chr1	1854	1855	1.19005
chr1	1855	1856	1.02004
chr1	1856	1858	1.19005
chr1	1858	1867	1.53006
chr1	1867	1868	2.04008
chr1	1868	1869	2.21009
chr1	1869	1870	2.72011
chr1	1870	1871	3.06013
chr1	1871	1872	2.89012
chr1	1872	1873	3.06013
chr1	1873	1874	3.23013
chr1	1874	1887	3.06013
chr1	1887	1889	3.23013
chr1	1889	1891	3.06013
chr1	1891	1894	2.89012
chr1	1894	1895	2.5501
chr1	1895	1896	2.3801
chr1	1896	1899	2.21009
chr1	1899	1900	1.87008
chr1	1900	1908	1.70007
chr1	1908	1910	1.53006
chr1	1910	1913	1.02004
chr1	1913	1920	0.850035
chr1	1920	1921	1.02004
chr1	1921	1922	1.19005
chr1	1922	1928	1.36006
chr1	1928	1937	1.19005
chr1	1937	1938	1.02004
chr1	1938	1939	0.850035
chr1	1939	1945	0.680028
chr1	1945	1949	0.510021
chr1	1949	1950	0.680028
chr1	1950	1954	0.510021
chr1	1954	1960	0.680028
chr1	1960	1972	0.510021
chr1	1972	1985	0.340014
chr1	1985	1991	0.170007
chr1	1991	2053	0.0
chr1	2053	2074	0.340014
chr1	2074	2093	0.680028
chr1	2093	2097	0.340014
chr1	2097	2109	0.510021
chr1	2109	2111	0.680028
chr1	2111	2112	0.510021
chr1	2112	2114	0.680028
chr1	2114	2116	0.510021
chr1	2116	2118	0.680028
chr1	2118	2123	0.850035
chr1	2123	2135	1.02004
chr1	2135	2136	1.36006
chr1	2136	2137	1.53006
chr1	2137	2149	1.36006
chr1	2149	2151	1.19005
chr1	2151	2153	0.850035
chr1	2153	2154	1.02004
chr1	2154	2155	1.19005
chr1	2155	2160	1.02004
chr1	2160	2163	0.850035
chr1	2163	2175	1.02004
chr1	2175	2193	0.510021
chr1	2193	2194	0.340014
chr1	2194	2203	0.170007
chr1	2203	2239	0.0
chr1	2239	2246	0.170007
chr1	2246	2270	0.340014
chr1	2270	2277	0.170007
chr1	2277	2278	0.340014
chr1	2278	2280	0.850035
chr1	2280	2299	0.680028
chr1	2299	2301	0.850035
chr1	2301	2313	0.680028
chr1	2313	2318	0.850035
chr1	2318	2319	0.680028
chr1	2319	2330	0.340014
chr1	2330	2331	0.510021
chr1	2331	2338	0.680028
chr1	2338	2349	0.510021
chr1	2349	2352	0.680028
chr1	2352	2354	0.510021
chr1	2354	2360	0.680028
chr1	2360	2372	0.510021
chr1	2372	2383	0.340014
chr1	2383	2394	0.170007
chr1	2394	2443	0.0
chr1	2443	2470	0.170007
chr1	2470	2471	0.340014
chr1	2471	2483	0.510021
chr1	2483	2489	0.340014
chr1	2489	2496	0.170007
chr1	2496	2514	0.0
chr1	2514	2515	0.170007
chr1	2515	2549	0.510021
chr1	2549	2555	0.340014
chr1	2555	2556	0.170007
chr1	2556	2558	0.0
chr1	2558	2561	0.340014
chr1	2561	2562	0.510021
chr1	2562	2592	0.680028
chr1	2592	2596	0.510021
chr1	2596	2601	0.680028
chr1	2601	2602	0.510021
chr1	2602	2616	0.340014
chr1	2616	2635	0.510021
chr1	2635	2653	0.170007
chr1	2653	2655	0.340014
chr1	2655	2658	0.170007
chr1	2658	2690	0.340014
chr1	2690	2694	0.170007
chr1	2694	2784	0.0
chr1	2784	2819	0.170007
chr1	2819	2888	0.0
chr1	2888	2926	0.170007
chr1	2926	2976	0.0
chr1	2976	2977	0.340014
chr1	2977	2999	0.510021
chr1	2999	3000	0.340014
chr1	3000	3001	0.510021
chr1	3001	3006	0.680028
chr1	3006	3015	0.510021
chr1	3015	3024	0.340014
chr1	3024	3035	0.510021
chr1	3035	3040	0.340014
chr1	3040	3050	0.170007
chr1	3050	3063	0.340014
chr1	3063	3064	0.170007
chr1	3064	3086	0.340014
chr1	3086	3090	0.170007
chr1	3090	3105	0.340014
chr1	3105	3125	0.170007
chr1	3125	3144	0.0
chr1	3144	3150	0.170007
chr1	3150	3178	0.340014
chr1	3178	3190	0.170007
chr1	3190	3220	0.0
chr1	3220	3222	0.170007
chr1	3222	3233	0.340014
chr1	3233	3252	0.510021
chr1	3252	3262	0.340014
chr1	3262	3265	0.170007
chr1	3265	3273	0.340014
chr1	3273	3276	0.170007
chr1	3276	3305	0.340014
chr1	3305	3317	0.170007
chr1	3317	3320	0.0
chr1	3320	3359	0.170007
chr1	3359	3365	0.0
chr1	3365	3405	0.170007
chr1	3405	3406	0.0
chr1	3406	3433	0.170007
chr1	3433	3453	0.0
chr1	3453	3492	0.170007
chr1	3492	3496	0.0
chr1	3496	3515	0.170007
chr1	3515	3516	0.340014
chr1	3516	3537	0.510021
chr1	3537	3545	0.340014
chr1	3545	3552	0.170007
chr1	3552	3704	0.0
chr1	3704	3735	0.170007
chr1	3735	3739	0.340014
chr1	3739	3745	0.510021
chr1	3745	3776	0.340014
chr1	3776	3779	0.170007
chr1	3779	3814	0.0
chr1	3814	3854	0.170007
chr1	3854	3908	0.0
chr1	3908	3919	0.170007
chr1	3919	3922	0.340014
chr1	3922	3923	0.510021
chr1	3923	3937	0.680028
chr1	3937	3948	0.850035
chr1	3948	3955	0.680028
chr1	3955	3959	0.510021
chr1	3959	3978	0.170007
chr1	3978	3998	0.0
chr1	3998	4038	0.170007
chr1	4038	4165	0.0
chr1	4165	4187	0.170007
chr1	4187	4206	0.340014
chr1	4206	4228	0.170007
chr1	4228	4233	0.340014
chr1	4233	4259	0.170007
chr1	4259	4267	0.340014
chr1	4267	4268	0.170007
chr1	4268	4283	0.340014
chr1	4283	4294	0.170007
chr1	4294	4307	0.340014
chr1	4307	4334	0.170007
chr1	4334	4343	0.0
chr1	4343	4344	0.170007
chr1	4344	4362	0.510021
chr1	4362	4365	0.680028
chr1	4365	4380	0.850035
chr1	4380	4381	1.02004
chr1	4381	4382	0.850035
chr1	4382	4406	0.680028
chr1	4406	4408	0.510021
chr1	4408	4415	0.340014
chr1	4415	4423	0.170007
chr1	4423	4459	0.0
chr1	4459	4498	0.170007
chr1	4498	4523	0.0
chr1	4523	4554	0.170007
chr1	4554	4590	0.0
chr1	4590	4623	0.170007
chr1	4623	4640	0.0
chr1	4640	4670	0.170007
chr1	4670	4672	0.0
chr1	4672	4697	0.170007
chr1	4697	4701	0.340014
chr1	4701	4710	0.510021
chr1	4710	4736	0.340014
chr1	4736	4740	0.0
chr1	4740	4779	0.170007
chr1	4779	4781	0.0
chr1	4781	4812	0.170007
chr1	4812	4877	0.0
chr1	4877	4912	0.170007
chr1	4912	4913	0.340014
chr1	4913	4937	0.170007
chr1	4937	4971	0.0
chr1	4971	5012	0.170007
chr1	5012	5018	0.0
chr1	5018	5020	0.170007
chr1	5020	5043	0.340014
chr1	5043	5055	0.170007
chr1	5055	5180	0.0
chr1	5180	5218	0.170007
chr1	5218	5222	0.0
chr1	5222	5261	0.340014
chr1	5261	5369	0.0
chr1	5369	5399	0.340014
chr1	5399	5403	0.170007
chr1	5403	5457	0.0
chr1	5457	5471	0.170007
chr1	5471	5472	0.340014
chr1	5472	5497	0.510021
chr1	5497	5502	0.340014
chr1	5502	5510	0.510021
chr1	5510	5512	0.340014
chr1	5512	5540	0.170007
chr1	5540	5549	0.0
chr1	5549	5588	0.170007
chr1	5588	5598	0.0
chr1	5598	5607	0.170007
chr1	5607	5638	0.340014
chr1	5638	5646	0.170007
chr1	5646	5666	0.0
chr1	5666	5689	0.170007
chr1	5689	5704	0.340014
chr1	5704	5719	0.170007
chr1	5719	5730	0.340014
chr1	5730	5753	0.170007
chr1	5753	5757	0.0
chr1	5757	5781	0.170007
chr1	5781	5785	0.0
chr1	5785	5826	0.170007
chr1	5826	5884	0.0
chr1	5884	5900	0.170007
chr1	5900	5904	0.340014
chr1	5904	5924	0.510021
chr1	5924	5940	0.340014
chr1	5940	5943	0.170007
chr1	5943	6005	0.0
chr1	6005	6008	0.170007
chr1	6008	6029	0.340014
chr1	6029	6037	0.170007
chr1	6037	6047	0.340014
chr1	6047	6078	0.170007
chr1	6078	6087	0.0
chr1	6087	6102	0.170007
chr1	6102	6132	0.340014
chr1	6132	6135	0.510021
chr1	6135	6142	0.680028
chr1	6142	6168	0.510021
chr1	6168	6175	0.340014
chr1	6175	6204	0.170007
chr1	6204	6217	0.0
chr1	6217	6244	0.170007
chr1	6244	6247	0.340014
chr1	6247	6272	0.170007
chr1	6272	6287	0.0
chr1	6287	6307	0.170007
chr1	6307	6327	0.340014
chr1	6327	6347	0.170007
chr1	6347	6370	0.0
chr1	6370	6375	0.170007
chr1	6375	6384	0.340014
chr1	6384	6410	0.510021
chr1	6410	6412	0.340014
chr1	6412	6416	0.170007
chr1	6416	6425	0.340014
chr1	6425	6440	0.170007
chr1	6440	6519	0.0
chr1	6519	6560	0.170007
chr1	6560	6567	0.0
chr1	6567	6607	0.170007
chr1	6607	6656	0.0
chr1	6656	6679	0.170007
chr1	6679	6705	0.340014
chr1	6705	6719	0.510021
chr1	6719	6728	0.340014
chr1	6728	6746	0.170007
chr1	6746	6821	0.0
chr1	6821	6845	0.170007
chr1	6845	6862	0.340014
chr1	6862	6864	0.170007
chr1	6864	6885	0.340014
chr1	6885	6898	0.170007
chr1	6898	6909	0.0
chr1	6909	6933	0.170007
chr1	6933	7018	0.0
chr1	7018	7053	0.170007
chr1	7053	7057	0.510021
chr1	7057	7060	0.340014
chr1	7060	7083	0.680028
chr1	7083	7090	0.510021
chr1	7090	7093	0.340014
chr1	7093	7108	0.0
chr1	7108	7140	0.170007
chr1	7140	7159	0.0
chr1	7159	7200	0.170007
chr1	7200	7203	0.0
chr1	7203	7215	0.170007
chr1	7215	7242	0.340014
chr1	7242	7244	0.510021
chr1	7244	7256	0.340014
chr1	7256	7271	0.170007
chr1	7271	7281	0.510021
chr1	7281	7303	0.340014
chr1	7303	7311	0.510021
chr1	7311	7312	0.340014
chr1	7312	7317	0.170007
chr1	7317	7338	0.340014
chr1	7338	7356	0.170007
chr1	7356	7435	0.0
chr1	7435	7450	0.340014
chr1	7450	7460	0.510021
chr1	7460	7475	0.340014
chr1	7475	7489	0.170007
chr1	7489	7511	0.0
chr1	7511	7543	0.170007
chr1	7543	7551	0.340014
chr1	7551	7557	0.170007
chr1	7557	7562	0.510021
chr1	7562	7570	0.680028
chr1	7570	7581	0.850035
chr1	7581	7583	0.680028
chr1	7583	7598	0.510021
chr1	7598	7602	0.340014
chr1	7602	7609	0.170007
chr1	7609	7610	0.340014
chr1	7610	7628	0.510021
chr1	7628	7649	0.340014
chr1	7649	7712	0.0
chr1	7712	7751	0.170007
chr1	7751	7769	0.0
chr1	7769	7808	0.170007
chr1	7808	7809	0.340014
chr1	7809	7813	0.170007
chr1	7813	7836	0.340014
chr1	7836	7837	0.510021
chr1	7837	7841	0.340014
chr1	7841	7871	0.170007
chr1	7871	7876	0.340014
chr1	7876	7899	0.170007
chr1	7899	7902	0.340014
chr1	7902	7911	0.510021
chr1	7911	7915	0.340014
chr1	7915	7927	0.510021
chr1	7927	7940	0.340014
chr1	7940	7955	0.170007
chr1	7955	7992	0.0
chr1	7992	8016	0.170007
chr1	8016	8056	0.0
chr1	8056	8073	0.170007
chr1	8073	8096	0.340014
chr1	8096	8097	0.510021
chr1	8097	8110	0.340014
chr1	8110	8146	0.170007
chr1	8146	8151	0.510021
chr1	8151	8157	0.680028
chr1	8157	8177	0.850035
chr1	8177	8186	1.02004
chr1	8186	8190	0.680028
chr1	8190	8195	0.510021
chr1	8195	8204	0.170007
chr1	8204	8285	0.0
chr1	8285	8313	0.170007
chr1	8313	8324	0.340014
chr1	8324	8328	0.170007
chr1	8328	8349	0.340014
chr1	8349	8351	0.510021
chr1	8351	8367	0.340014
chr1	8367	8375	0.170007
chr1	8375	8388	0.340014
chr1	8388	8409	0.170007
chr1	8409	8432	0.0
chr1	8432	8466	0.170007
chr1	8466	8467	0.340014
chr1	8467	8507	0.170007
chr1	8507	8513	0.0
chr1	8513	8527	0.170007
chr1	8527	8550	0.340014
chr1	8550	8567	0.170007
chr1	8567	8659	0.0
chr1	8659	8662	0.170007
chr1	8662	8686	0.340014
chr1	8686	8691	0.170007
chr1	8691	8694	0.340014
chr1	8694	8699	0.510021
chr1	8699	8703	0.340014
chr1	8703	8713	0.510021
chr1	8713	8730	0.680028
chr1	8730	8731	0.510021
chr1	8731	8743	0.170007
chr1	8743	8764	0.0
chr1	8764	8770	0.170007
chr1	8770	8793	0.340014
chr1	8793	8803	0.510021
chr1	8803	8810	0.340014
chr1	8810	8822	0.170007
chr1	8822	8842	0.0
chr1	8842	8881	0.170007
chr1	8881	8882	0.340014
chr1	8882	8887	0.510021
chr1	8887	8909	0.680028
chr1	8909	8921	0.510021
chr1	8921	8922	0.170007
chr1	8922	8933	0.0
chr1	8933	8938	0.170007
chr1	8938	8949	0.340014
chr1	8949	8951	0.510021
chr1	8951	8972	0.680028
chr1	8972	8978	0.510021
chr1	8978	8990	0.340014
chr1	8990	8991	0.170007
chr1	8991	9002	0.0
chr1	9002	9042	0.340014
chr1	9042	9043	0.510021
chr1	9043	9055	0.170007
chr1	9055	9069	0.340014
chr1	9069	9077	0.510021
chr1	9077	9092	0.340014
chr1	9092	9108	0.510021
chr1	9108	9122	0.340014
chr1	9122	9129	0.510021
chr1	9129	9131	0.340014
chr1	9131	9142	0.170007
chr1	9142	9155	0.0
chr1	9155	9176	0.170007
chr1	9176	9192	0.340014
chr1	9192	9211	0.170007
chr1	9211	9234	0.0
chr1	9234	9268	0.170007
chr1	9268	9274	0.340014
chr1	9274	9276	0.170007
chr1	9276	9295	0.340014
chr1	9295	9304	0.170007
chr1	9304	9316	0.340014
chr1	9316	9322	0.170007
chr1	9322	9352	0.0
chr1	9352	9371	0.340014
chr1	9371	9393	0.170007
chr1	9393	9399	0.0
chr1	9399	9430	0.170007
chr1	9430	9431	0.340014
chr1	9431	9447	0.170007
chr1	9447	9458	0.340014
chr1	9458	9464	0.510021
chr1	9464	9480	0.340014
chr1	9480	9504	0.0
chr1	9504	9518	0.170007
chr1	9518	9545	0.340014
chr1	9545	9550	0.170007
chr1	9550	9628	0.0
chr1	9628	9629	0.170007
chr1	9629	9650	0.340014
chr1	9650	9670	0.170007
chr1	9670	9694	0.0
chr1	9694	9712	0.170007
chr1	9712	9721	0.340014
chr1	9721	9751	0.170007
chr1	9751	9930	0.0
chr1	9930	9954	0.170007
chr1	9954	9963	0.340014
chr1	9963	9994	0.170007
chr1	9994	10015	0.0
chr1	10015	10052	0.170007
chr1	10052	10056	0.340014
chr1	10056	10091	0.170007
chr1	10091	10092	0.0
chr1	10092	10095	0.170007
chr1	10095	10131	0.340014
chr1	10131	10135	0.170007
chr1	10135	10144	0.0
chr1	10144	10146	0.170007
chr1	10146	10150	0.340014
chr1	10150	10158	0.510021
chr1	10158	10170	0.680028
chr1	10170	10175	0.850035
chr1	10175	10178	1.02004
chr1	10178	10180	0.850035
chr1	10180	10191	0.680028
chr1	10191	10198	0.510021
chr1	10198	10202	0.340014
chr1	10202	10204	0.170007
chr1	10204	10206	0.0
chr1	10206	10207	0.170007
chr1	10207	10210	0.340014
chr1	10210	10245	0.510021
chr1	10245	10247	0.340014
chr1	10247	10250	0.170007
chr1	10250	10282	0.0
chr1	10282	10283	0.340014
chr1	10283	10284	0.510021
chr1	10284	10302	0.680028
chr1	10302	10312	0.510021
chr1	10312	10322	0.850035
chr1	10322	10324	0.510021
chr1	10324	10330	0.340014
chr1	10330	10346	0.170007
chr1	10346	10351	0.340014
chr1	10351	10382	0.170007
chr1	10382	10417	0.0
chr1	10417	10418	0.170007
chr1	10418	10420	0.510021
chr1	10420	10440	0.680028
chr1	10440	10442	0.850035
chr1	10442	10453	0.680028
chr1	10453	10459	0.510021
chr1	10459	10477	0.170007
chr1	10477	10480	0.340014
chr1	10480	10517	0.170007
chr1	10517	10519	0.0
chr1	10519	10520	0.340014
chr1	10520	10555	0.510021
chr1	10555	10558	0.340014
chr1	10558	10560	0.170007
chr1	10560	10585	0.0
chr1	10585	10586	0.340014
chr1	10586	10590	0.510021
chr1	10590	10619	0.680028
chr1	10619	10620	0.170007
chr1	10620	10636	0.0
chr1	10636	10658	0.170007
chr1	10658	10664	0.340014
chr1	10664	10665	0.510021
chr1	10665	10677	0.850035
chr1	10677	10680	0.680028
chr1	10680	10691	0.510021
chr1	10691	10695	0.680028
chr1	10695	10698	1.02004
chr1	10698	10703	1.19005
chr1	10703	10715	0.680028
chr1	10715	10718	0.510021
chr1	10718	10726	0.680028
chr1	10726	10736	0.510021
chr1	10736	10754	0.170007
chr1	10754	10785	0.510021
chr1	10785	10790	0.680028
chr1	10790	10794	0.510021
chr1	10794	10825	0.170007
chr1	10825	10849	0.0
chr1	10849	10850	0.170007
chr1	10850	10855	0.340014
chr1	10855	10879	0.510021
chr1	10879	10880	0.680028
chr1	10880	10889	0.510021
chr1	10889	10891	0.680028
chr1	10891	10895	0.510021
chr1	10895	10916	0.340014
chr1	10916	10930	0.170007
chr1	10930	10999	0.0
chr1	10999	11005	0.170007
chr1	11005	11010	0.340014
chr1	11010	11039	0.510021
chr1	11039	11044	0.340014
chr1	11044	11048	0.170007
chr1	11048	11050	0.340014
chr1	11050	11051	0.170007
chr1	11051	11088	0.340014
chr1	11088	11092	0.170007
chr1	11092	11110	0.0
chr1	11110	11116	0.170007
chr1	11116	11139	0.340014
chr1	11139	11149	0.170007
chr1	11149	11156	0.510021
chr1	11156	11165	0.340014
chr1	11165	11182	0.510021
chr1	11182	11190	0.340014
chr1	11190	11192	0.170007
chr1	11192	11217	0.340014
chr1	11217	11245	0.170007
chr1	11245	11266	0.0
chr1	11266	11267	0.510021
chr1	11267	11269	0.680028
chr1	11269	11287	1.02004
chr1	11287	11290	1.19005
chr1	11290	11293	1.36006
chr1	11293	11294	1.53006
chr1	11294	11299	1.70007
chr1	11299	11303	1.53006
chr1	11303	11307	1.36006
chr1	11307	11310	0.850035
chr1	11310	11315	0.680028
chr1	11315	11320	0.850035
chr1	11320	11327	1.02004
chr1	11327	11328	1.19005
chr1	11328	11330	1.02004
chr1	11330	11332	0.680028
chr1	11332	11334	0.510021
chr1	11334	11343	0.680028
chr1	11343	11356	0.850035
chr1	11356	11359	0.680028
chr1	11359	11363	0.510021
chr1	11363	11366	0.680028
chr1	11366	11367	0.850035
chr1	11367	11372	0.680028
chr1	11372	11374	1.19005
chr1	11374	11375	1.36006
chr1	11375	11376	1.70007
chr1	11376	11383	1.87008
chr1	11383	11387	2.04008
chr1	11387	11390	2.21009
chr1	11390	11391	2.3801
chr1	11391	11392	2.21009
chr1	11392	11394	2.3801
chr1	11394	11398	2.21009
chr1	11398	11402	2.04008
chr1	11402	11403	1.87008
chr1	11403	11406	1.36006
chr1	11406	11415	0.850035
chr1	11415	11416	1.02004
chr1	11416	11419	1.19005
chr1	11419	11420	1.36006
chr1	11420	11421	1.53006
chr1	11421	11422	1.70007
chr1	11422	11425	1.53006
chr1	11425	11428	1.70007
chr1	11428	11431	1.53006
chr1	11431	11432	1.19005
chr1	11432	11435	1.53006
chr1	11435	11436	1.70007
chr1	11436	11437	1.02004
chr1	11437	11439	0.850035
chr1	11439	11444	0.680028
chr1	11444	11448	0.510021
chr1	11448	11452	0.340014
chr1	11452	11466	0.510021
chr1	11466	11472	0.340014
chr1	11472	11493	0.170007
chr1	11493	11504	0.0
chr1	11504	11510	0.170007
chr1	11510	11540	0.510021
chr1	11540	11551	0.680028
chr1	11551	11576	0.340014
chr1	11576	11580	0.510021
chr1	11580	11589	0.340014
chr1	11589	11591	0.510021
chr1	11591	11609	0.680028
chr1	11609	11616	0.510021
chr1	11616	11618	0.340014
chr1	11618	11622	0.170007
chr1	11622	11624	0.340014
chr1	11624	11639	0.170007
chr1	11639	11643	0.340014
chr1	11643	11649	0.850035
chr1	11649	11650	1.19005
chr1	11650	11663	1.36006
chr1	11663	11672	1.19005
chr1	11672	11679	1.02004
chr1	11679	11682	0.850035
chr1	11682	11689	0.510021
chr1	11689	11690	0.170007
chr1	11690	11739	0.0
chr1	11739	11743	0.170007
chr1	11743	11759	0.340014
chr1	11759	11760	0.510021
chr1	11760	11765	0.680028
chr1	11765	11766	0.850035
chr1	11766	11769	1.02004
chr1	11769	11776	1.19005
chr1	11776	11777	1.36006
chr1	11777	11782	3.06013
chr1	11782	11794	0.0
chr1	11794	11808	0.170007
chr1	11808	11818	0.340014
chr1	11818	11823	0.510021
chr1	11823	11828	0.850035
chr1	11828	11829	1.02004
chr1	11829	11832	1.19005
chr1	11832	11834	1.36006
chr1	11834	11841	1.19005
chr1	11841	11848	1.36006
chr1	11848	11852	1.19005
chr1	11852	11857	1.02004
chr1	11857	11862	0.850035
chr1	11862	11863	0.510021
chr1	11863	11864	0.340014
chr1	11864	11866	0.510021
chr1	11866	11875	0.340014
chr1	11875	11876	0.680028
chr1	11876	11885	0.510021
chr1	11885	11904	0.680028
chr1	11904	11910	0.510021
chr1	11910	11914	0.680028
chr1	11914	11916	0.850035
chr1	11916	11925	0.510021
chr1	11925	11939	0.340014
chr1	11939	11944	0.510021
chr1	11944	11945	0.340014
chr1	11945	11946	0.170007
chr1	11946	11974	0.0
chr1	11974	11980	0.170007
chr1	11980	11995	0.510021
chr1	11995	12003	0.680028
chr1	12003	12006	0.850035
chr1	12006	12007	1.02004
chr1	12007	12008	1.19005
chr1	12008	12010	1.02004
chr1	12010	12011	1.36006
chr1	12011	12014	1.53006
chr1	12014	12020	1.36006
chr1	12020	12028	1.19005
chr1	12028	12029	1.02004
chr1	12029	12035	0.850035
chr1	12035	12039	0.680028
chr1	12039	12040	0.850035
chr1	12040	12042	1.02004
chr1	12042	12047	0.850035
chr1	12047	12048	1.02004
chr1	12048	12050	1.19005
chr1	12050	12051	1.36006
chr1	12051	12052	1.19005
chr1	12052	12073	1.02004
chr1	12073	12074	1.19005
chr1	12074	12075	0.850035
chr1	12075	12077	1.36006
chr1	12077	12078	1.53006
chr1	12078	12080	1.87008
chr1	12080	12081	1.70007
chr1	12081	12086	1.53006
chr1	12086	12093	1.36006
chr1	12093	12108	1.02004
chr1	12108	12111	0.850035
chr1	12111	12112	0.680028
chr1	12112	12116	0.510021
chr1	12116	12119	0.170007
chr1	12119	12131	0.0
chr1	12131	12143	0.170007
chr1	12143	12146	0.340014
chr1	12146	12147	0.510021
chr1	12147	12172	0.680028
chr1	12172	12178	0.510021
chr1	12178	12183	0.340014
chr1	12183	12188	0.170007
chr1	12188	12189	0.0
chr1	12189	12192	0.170007
chr1	12192	12213	0.340014
chr1	12213	12229	0.170007
chr1	12229	12231	0.680028
chr1	12231	12232	1.02004
chr1	12232	12233	1.19005
chr1	12233	12246	1.36006
chr1	12246	12247	1.53006
chr1	12247	12248	1.70007
chr1	12248	12249	2.3801
chr1	12249	12258	2.5501
chr1	12258	12266	2.3801
chr1	12266	12269	2.21009
chr1	12269	12270	2.04008
chr1	12270	12272	1.36006
chr1	12272	12273	1.19005
chr1	12273	12278	1.02004
chr1	12278	12279	0.850035
chr1	12279	12283	0.680028
chr1	12283	12286	0.510021
chr1	12286	12287	0.340014
chr1	12287	12290	0.170007
chr1	12290	12291	0.0
chr1	12291	12323	0.510021
chr1	12323	12331	0.340014
chr1	12331	12332	0.170007
chr1	12332	12336	0.340014
chr1	12336	12356	0.510021
chr1	12356	12359	0.340014
chr1	12359	12371	0.170007
chr1	12371	12406	0.0
chr1	12406	12422	0.170007
chr1	12422	12446	0.510021
chr1	12446	12453	0.340014
chr1	12453	12461	0.170007
chr1	12461	12498	0.0
chr1	12498	12505	0.170007
chr1	12505	12510	0.340014
chr1	12510	12511	0.510021
chr1	12511	12519	0.680028
chr1	12519	12522	0.850035
chr1	12522	12523	1.02004
chr1	12523	12524	1.19005
chr1	12524	12527	1.36006
chr1	12527	12528	1.53006
chr1	12528	12535	1.70007
chr1	12535	12546	1.53006
chr1	12546	12551	1.70007
chr1	12551	12555	1.53006
chr1	12555	12556	1.36006
chr1	12556	12558	1.19005
chr1	12558	12559	1.02004
chr1	12559	12562	1.19005
chr1	12562	12564	1.02004
chr1	12564	12565	1.19005
chr1	12565	12568	1.02004
chr1	12568	12587	0.850035
chr1	12587	12588	0.340014
chr1	12588	12599	0.510021
chr1	12599	12604	0.340014
chr1	12604	12608	0.170007
chr1	12608	12609	0.510021
chr1	12609	12614	0.680028
chr1	12614	12615	0.850035
chr1	12615	12628	1.02004
chr1	12628	12632	0.850035
chr1	12632	12634	1.02004
chr1	12634	12638	1.19005
chr1	12638	12639	1.70007
chr1	12639	12640	1.87008
chr1	12640	12642	2.3801
chr1	12642	12643	2.5501
chr1	12643	12645	2.72011
chr1	12645	12646	3.06013
chr1	12646	12647	3.23013
chr1	12647	12648	3.74015
chr1	12648	12649	3.57015
chr1	12649	12652	4.08017
chr1	12652	12653	3.91016
chr1	12653	12656	4.08017
chr1	12656	12660	3.91016
chr1	12660	12661	3.74015
chr1	12661	12662	4.08017
chr1	12662	12663	4.42018
chr1	12663	12672	4.59019
chr1	12672	12675	4.42018
chr1	12675	12676	4.08017
chr1	12676	12678	3.91016
chr1	12678	12679	3.74015
chr1	12679	12680	3.57015
chr1	12680	12681	3.23013
chr1	12681	12682	3.06013
chr1	12682	12683	2.72011
chr1	12683	12684	2.5501
chr1	12684	12687	2.21009
chr1	12687	12688	2.04008
chr1	12688	12691	1.70007
chr1	12691	12692	1.87008
chr1	12692	12693	2.21009
chr1	12693	12697	2.04008
chr1	12697	12700	1.87008
chr1	12700	12702	1.53006
chr1	12702	12712	1.19005
chr1	12712	12720	1.53006
chr1	12720	12723	1.36006
chr1	12723	12724	1.19005
chr1	12724	12725	1.36006
chr1	12725	12726	1.19005
chr1	12726	12729	1.36006
chr1	12729	12732	1.53006
chr1	12732	12748	1.02004
chr1	12748	12752	0.850035
chr1	12752	12760	0.510021
chr1	12760	12762	0.340014
chr1	12762	12766	0.510021
chr1	12766	12775	0.340014
chr1	12775	12777	0.510021
chr1	12777	12780	0.680028
chr1	12780	12790	0.510021
chr1	12790	12797	0.680028
chr1	12797	12798	0.850035
chr1	12798	12810	1.19005
chr1	12810	12814	1.36006
chr1	12814	12815	1.19005
chr1	12815	12818	1.02004
chr1	12818	12832	0.850035
chr1	12832	12837	0.680028
chr1	12837	12838	0.510021
chr1	12838	12843	0.170007
chr1	12843	12846	0.340014
chr1	12846	12847	0.510021
chr1	12847	12867	0.680028
chr1	12867	12881	0.850035
chr1	12881	12884	0.680028
chr1	12884	12886	0.510021
chr1	12886	12887	0.340014
chr1	12887	12894	0.170007
chr1	12894	12896	0.340014
chr1	12896	12900	0.510021
chr1	12900	12907	0.680028
chr1	12907	12911	0.510021
chr1	12911	12913	0.680028
chr1	12913	12933	0.850035
chr1	12933	12936	0.680028
chr1	12936	12940	0.510021
chr1	12940	12951	0.340014
chr1	12951	12976	0.0
chr1	12976	13014	0.170007
chr1	13014	13015	0.510021
chr1	13015	13040	0.340014
chr1	13040	13049	0.0
chr1	13049	13089	0.340014
chr1	13089	13100	0.0
chr1	13100	13102	0.170007
chr1	13102	13122	0.340014
chr1	13122	13138	0.170007
chr1	13138	13143	0.340014
chr1	13143	13213	0.170007
chr1	13213	13220	0.0
chr1	13220	13230	0.170007
chr1	13230	13251	0.340014
chr1	13251	13259	0.510021
chr1	13259	13270	0.340014
chr1	13270	13288	0.170007
chr1	13288	13290	0.340014
chr1	13290	13326	0.170007
chr1	13326	13341	0.0
chr1	13341	13382	0.170007
chr1	13382	13388	0.0
chr1	13388	13390	0.170007
chr1	13390	13395	0.340014
chr1	13395	13423	0.510021
chr1	13423	13429	0.680028
chr1	13429	13430	0.510021
chr1	13430	13436	0.340014
chr1	13436	13464	0.170007
chr1	13464	13472	0.0
chr1	13472	13473	0.170007
chr1	13473	13476	0.340014
chr1	13476	13508	0.510021
chr1	13508	13510	0.680028
chr1	13510	13512	0.850035
chr1	13512	13513	0.680028
chr1	13513	13517	0.510021
chr1	13517	13518	1.02004
chr1	13518	13526	1.19005
chr1	13526	13540	1.36006
chr1	13540	13541	1.19005
chr1	13541	13545	1.36006
chr1	13545	13548	1.19005
chr1	13548	13551	1.02004
chr1	13551	13553	0.850035
chr1	13553	13556	0.680028
chr1	13556	13557	0.510021
chr1	13557	13558	0.680028
chr1	13558	13568	0.510021
chr1	13568	13573	0.680028
chr1	13573	13581	0.850035
chr1	13581	13595	0.680028
chr1	13595	13609	0.340014
chr1	13609	13613	0.170007
chr1	13613	13657	0.0
chr1	13657	13681	0.340014
chr1	13681	13689	0.170007
chr1	13689	13697	0.340014
chr1	13697	13710	0.170007
chr1	13710	13757	0.0
chr1	13757	13793	0.170007
chr1	13793	13807	0.0
chr1	13807	13816	0.170007
chr1	13816	13845	0.340014
chr1	13845	13850	0.0
chr1	13850	13856	0.170007
chr1	13856	13858	0.340014
chr1	13858	13862	0.510021
chr1	13862	13871	0.680028
chr1	13871	13891	0.850035
chr1	13891	13895	0.680028
chr1	13895	13896	0.510021
chr1	13896	13903	0.340014
chr1	13903	13912	0.170007
chr1	13912	13948	0.0
chr1	13948	13988	0.170007
chr1	13988	13992	0.0
chr1	13992	14033	0.170007
chr1	14033	14047	0.0
chr1	14047	14086	0.170007
chr1	14086	14090	0.0
chr1	14090	14113	0.170007
chr1	14113	14129	0.340014
chr1	14129	14144	0.170007
chr1	14144	14156	0.0
chr1	14156	14157	0.170007
chr1	14157	14158	0.340014
chr1	14158	14176	0.510021
chr1	14176	14191	0.680028
chr1	14191	14194	0.510021
chr1	14194	14195	0.340014
chr1	14195	14215	0.170007
chr1	14215	14320	0.0
chr1	14320	14321	0.170007
chr1	14321	14361	0.340014
chr1	14361	14362	0.170007
chr1	14362	14418	0.0
chr1	14418	14442	0.340014
chr1	14442	14448	0.170007
chr1	14448	14462	0.0
chr1	14462	14470	0.170007
chr1	14470	14473	0.340014
chr1	14473	14502	0.510021
chr1	14502	14505	0.340014
chr1	14505	14512	0.170007
chr1	14512	14515	0.0
chr1	14515	14551	0.170007
chr1	14551	14571	0.0
chr1	14571	14607	0.170007
chr1	14607	14644	0.0
chr1	14644	14662	0.170007
chr1	14662	14674	0.340014
chr1	14674	14684	0.170007
chr1	14684	14721	0.0
chr1	14721	14759	0.170007
chr1	14759	14761	0.340014
chr1	14761	14764	0.170007
chr1	14764	14792	0.340014
chr1	14792	14799	0.510021
chr1	14799	14803	0.340014
chr1	14803	14808	0.170007
chr1	14808	14829	0.340014
chr1	14829	14845	0.170007
chr1	14845	14989	0.0
chr1	14989	15029	0.170007
chr1	15029	15199	0.0
chr1	15199	15240	0.170007
chr1	15240	15293	0.0
chr1	15293	15333	0.170007
chr1	15333	15340	0.0
chr1	15340	15381	0.170007
chr1	15381	15468	0.0
chr1	15468	15491	0.170007
chr1	15491	15509	0.340014
chr1	15509	15521	0.170007
chr1	15521	15554	0.0
chr1	15554	15594	0.170007
chr1	15594	15617	0.0
chr1	15617	15651	0.170007
chr1	15651	15683	0.340014
chr1	15683	15695	0.170007
chr1	15695	15706	0.0
chr1	15706	15746	0.170007
chr1	15746	15811	0.0
chr1	15811	15851	0.170007
chr1	15851	15880	0.0
chr1	15880	15911	0.170007
chr1	15911	15920	0.340014
chr1	15920	15950	0.170007
chr1	15950	15988	0.0
chr1	15988	16014	0.170007
chr1	16014	16026	0.340014
chr1	16026	16042	0.170007
chr1	16042	16048	0.340014
chr1	16048	16058	0.170007
chr1	16058	16071	0.340014
chr1	16071	16091	0.170007
chr1	16091	16140	0.0
chr1	16140	16180	0.340014
chr1	16180	16190	0.0
chr1	16190	16230	0.170007
chr1	16230	16256	0.0
chr1	16256	16257	0.170007
chr1	16257	16267	0.340014
chr1	16267	16292	0.510021
chr1	16292	16296	0.680028
chr1	16296	16298	0.510021
chr1	16298	16306	0.340014
chr1	16306	16313	0.170007
chr1	16313	16331	0.340014
chr1	16331	16342	0.170007
chr1	16342	16360	0.0
chr1	16360	16400	0.170007
chr1	16400	16412	0.0
chr1	16412	16423	0.170007
chr1	16423	16451	0.340014
chr1	16451	16462	0.170007
chr1	16462	16523	0.0
chr1	16523	16558	0.170007
chr1	16558	16560	0.340014
chr1	16560	16570	0.170007
chr1	16570	16599	0.340014
chr1	16599	16730	0.0
chr1	16730	16759	0.170007
chr1	16759	16804	0.0
chr1	16804	16843	0.170007
chr1	16843	16982	0.0
chr1	16982	17011	0.170007
chr1	17011	17023	0.340014
chr1	17023	17051	0.170007
chr1	17051	17100	0.0
chr1	17100	17140	0.170007
chr1	17140	17147	0.0
chr1	17147	17149	0.170007
chr1	17149	17153	0.340014
chr1	17153	17186	0.510021
chr1	17186	17190	0.340014
chr1	17190	17194	0.170007
chr1	17194	17244	0.0
chr1	17244	17271	0.170007
chr1	17271	17435	0.0
chr1	17435	17465	0.170007
chr1	17465	17475	0.340014
chr1	17475	17487	0.170007
chr1	17487	17506	0.340014
chr1	17506	17528	0.170007
chr1	17528	17545	0.0
chr1	17545	17572	0.170007
chr1	17572	17650	0.0
chr1	17650	17690	0.170007
chr1	17690	17719	0.0
chr1	17719	17728	0.170007
chr1	17728	17731	0.340014
chr1	17731	17743	0.510021
chr1	17743	17744	0.680028
chr1	17744	17759	0.850035
chr1	17759	17764	0.680028
chr1	17764	17766	0.850035
chr1	17766	17770	0.680028
chr1	17770	17783	0.510021
chr1	17783	17805	0.170007
chr1	17805	17810	0.0
chr1	17810	17838	0.170007
chr1	17838	17840	0.0
chr1	17840	17880	0.170007
chr1	17880	17886	0.0
chr1	17886	17888	0.170007
chr1	17888	17889	0.340014
chr1	17889	17921	0.510021
chr1	17921	17927	0.340014
chr1	17927	17929	0.170007
chr1	17929	17930	0.0
chr1	17930	17938	0.170007
chr1	17938	17940	0.340014
chr1	17940	17942	0.510021
chr1	17942	17969	0.680028
chr1	17969	17978	0.340014
chr1	17978	17981	0.170007
chr1	17981	17982	0.0
chr1	17982	18023	0.170007
chr1	18023	18043	0.0
chr1	18043	18070	0.170007
chr1	18070	18083	0.340014
chr1	18083	18111	0.170007
chr1	18111	18155	0.0
chr1	18155	18185	0.170007
chr1	18185	18189	0.340014
chr1	18189	18224	0.170007
chr1	18224	18226	0.0
chr1	18226	18233	0.510021
chr1	18233	18256	0.680028
chr1	18256	18257	0.850035
chr1	18257	18260	0.680028
chr1	18260	18264	0.510021
chr1	18264	18265	0.340014
chr1	18265	18281	0.170007
chr1	18281	18284	0.510021
chr1	18284	18310	0.340014
chr1	18310	18311	0.510021
chr1	18311	18320	0.340014
chr1	18320	18349	0.170007
chr1	18349	18444	0.0
chr1	18444	18469	0.170007
chr1	18469	18471	0.340014
chr1	18471	18472	0.170007
chr1	18472	18505	0.340014
chr1	18505	18508	0.170007
chr1	18508	18510	0.340014
chr1	18510	18534	0.510021
chr1	18534	18542	0.340014
chr1	18542	18544	0.170007
chr1	18544	18549	0.340014
chr1	18549	18584	0.170007
chr1	18584	18623	0.0
chr1	18623	18663	0.170007
chr1	18663	18676	0.0
chr1	18676	18711	0.170007
chr1	18711	18789	0.0
chr1	18789	18790	0.170007
chr1	18790	18805	0.340014
chr1	18805	18829	0.510021
chr1	18829	18845	0.170007
chr1	18845	18886	0.0
chr1	18886	18925	0.170007
chr1	18925	19005	0.0
chr1	19005	19008	0.170007
chr1	19008	19015	0.340014
chr1	19015	19020	0.510021
chr1	19020	19042	0.680028
chr1	19042	19043	0.510021
chr1	19043	19046	0.340014
chr1	19046	19061	0.170007
chr1	19061	19065	0.0
chr1	19065	19075	0.340014
chr1	19075	19079	0.510021
chr1	19079	19095	0.680028
chr1	19095	19104	0.510021
chr1	19104	19115	0.340014
chr1	19115	19119	0.170007
chr1	19119	19138	0.0
chr1	19138	19169	0.170007
chr1	19169	19172	0.0
chr1	19172	19209	0.170007
chr1	19209	19280	0.0
