# Supplementary material for: Structural modularity of the XIST ribonucleoprotein complex
Source: Nat Commun. 2020 Dec 2;11:6163. doi: 10.1038/s41467-020-20040-3 (PMC7710737; doi:10.1038/s41467-020-20040-3)
Supplement: Supplementary file 6 — Source Data [file 41467_2020_20040_MOESM6_ESM.zip › sourcedata/fig2efgi/K562_XRN2_1_neg_XIST_1_hsXIST.bedgraph]

chr1	0	47	0.0
chr1	47	85	0.34337
chr1	85	87	0.0
chr1	87	130	0.34337
chr1	130	306	0.0
chr1	306	349	0.34337
chr1	349	368	0.0
chr1	368	441	0.34337
chr1	441	453	0.0
chr1	453	495	0.34337
chr1	495	496	0.686739
chr1	496	497	0.34337
chr1	497	498	1.03011
chr1	498	501	1.37348
chr1	501	512	1.71685
chr1	512	538	2.06022
chr1	538	540	1.71685
chr1	540	541	1.03011
chr1	541	554	0.686739
chr1	554	576	0.34337
chr1	576	650	0.0
chr1	650	651	0.34337
chr1	651	671	1.03011
chr1	671	694	0.686739
chr1	694	696	0.0
chr1	696	697	0.34337
chr1	697	720	0.686739
chr1	720	739	0.34337
chr1	739	742	0.0
chr1	742	769	0.34337
chr1	769	788	0.0
chr1	788	794	0.34337
chr1	794	803	0.686739
chr1	803	828	1.03011
chr1	828	829	1.37348
chr1	829	832	1.03011
chr1	832	837	1.37348
chr1	837	844	1.03011
chr1	844	846	1.37348
chr1	846	858	1.03011
chr1	858	864	1.37348
chr1	864	871	1.71685
chr1	871	874	1.37348
chr1	874	886	1.03011
chr1	886	890	0.686739
chr1	890	892	1.03011
chr1	892	897	1.37348
chr1	897	901	1.71685
chr1	901	907	1.37348
chr1	907	909	1.03011
chr1	909	933	1.37348
chr1	933	935	1.03011
chr1	935	940	0.686739
chr1	940	952	0.34337
chr1	952	954	0.0
chr1	954	984	0.34337
chr1	984	994	0.686739
chr1	994	997	1.03011
chr1	997	998	0.686739
chr1	998	1006	1.03011
chr1	1006	1010	1.37348
chr1	1010	1013	1.71685
chr1	1013	1015	2.06022
chr1	1015	1016	2.40359
chr1	1016	1021	2.74696
chr1	1021	1036	2.40359
chr1	1036	1037	2.74696
chr1	1037	1038	2.40359
chr1	1038	1052	1.71685
chr1	1052	1053	1.37348
chr1	1053	1056	1.03011
chr1	1056	1059	0.686739
chr1	1059	1063	0.34337
chr1	1063	1071	0.686739
chr1	1071	1072	1.03011
chr1	1072	1073	1.71685
chr1	1073	1077	2.06022
chr1	1077	1087	1.71685
chr1	1087	1092	2.06022
chr1	1092	1098	1.71685
chr1	1098	1101	1.37348
chr1	1101	1103	2.06022
chr1	1103	1104	2.40359
chr1	1104	1106	2.74696
chr1	1106	1108	2.40359
chr1	1108	1115	3.09033
chr1	1115	1132	2.40359
chr1	1132	1133	2.74696
chr1	1133	1136	3.09033
chr1	1136	1138	3.77707
chr1	1138	1139	3.4337
chr1	1139	1146	2.74696
chr1	1146	1148	2.40359
chr1	1148	1151	2.06022
chr1	1151	1159	1.37348
chr1	1159	1171	1.71685
chr1	1171	1175	2.06022
chr1	1175	1176	1.71685
chr1	1176	1177	1.37348
chr1	1177	1202	1.03011
chr1	1202	1203	0.686739
chr1	1203	1204	1.03011
chr1	1204	1209	1.37348
chr1	1209	1214	1.71685
chr1	1214	1216	1.37348
chr1	1216	1219	1.03011
chr1	1219	1223	1.37348
chr1	1223	1242	1.71685
chr1	1242	1243	2.06022
chr1	1243	1244	2.40359
chr1	1244	1252	1.71685
chr1	1252	1255	1.03011
chr1	1255	1275	0.686739
chr1	1275	1282	1.03011
chr1	1282	1283	1.37348
chr1	1283	1285	1.71685
chr1	1285	1286	2.06022
chr1	1286	1316	1.71685
chr1	1316	1319	1.37348
chr1	1319	1326	1.03011
chr1	1326	1328	0.34337
chr1	1328	1331	0.0
chr1	1331	1333	0.34337
chr1	1333	1340	0.686739
chr1	1340	1343	1.03011
chr1	1343	1345	1.37348
chr1	1345	1374	1.71685
chr1	1374	1383	1.03011
chr1	1383	1387	0.686739
chr1	1387	1388	0.34337
chr1	1388	1425	0.0
chr1	1425	1426	0.34337
chr1	1426	1436	0.686739
chr1	1436	1439	1.03011
chr1	1439	1440	0.686739
chr1	1440	1443	1.03011
chr1	1443	1445	1.37348
chr1	1445	1452	2.06022
chr1	1452	1453	2.74696
chr1	1453	1456	3.09033
chr1	1456	1459	3.4337
chr1	1459	1468	3.77707
chr1	1468	1469	3.4337
chr1	1469	1471	3.09033
chr1	1471	1480	2.74696
chr1	1480	1486	2.40359
chr1	1486	1487	2.06022
chr1	1487	1488	1.37348
chr1	1488	1491	1.03011
chr1	1491	1495	0.686739
chr1	1495	1496	0.34337
chr1	1496	1499	0.686739
chr1	1499	1510	0.34337
chr1	1510	1517	0.686739
chr1	1517	1553	1.03011
chr1	1553	1559	1.37348
chr1	1559	1562	1.03011
chr1	1562	1563	1.37348
chr1	1563	1564	1.71685
chr1	1564	1569	2.06022
chr1	1569	1571	2.40359
chr1	1571	1573	2.74696
chr1	1573	1580	3.09033
chr1	1580	1582	3.4337
chr1	1582	1590	3.09033
chr1	1590	1595	2.74696
chr1	1595	1603	2.06022
chr1	1603	1604	1.71685
chr1	1604	1605	1.37348
chr1	1605	1614	1.03011
chr1	1614	1616	0.686739
chr1	1616	1622	0.34337
chr1	1622	1677	0.0
chr1	1677	1678	0.34337
chr1	1678	1706	0.686739
chr1	1706	1721	0.34337
chr1	1721	1732	0.0
chr1	1732	1735	0.34337
chr1	1735	1739	0.686739
chr1	1739	1749	1.03011
chr1	1749	1750	1.71685
chr1	1750	1757	2.06022
chr1	1757	1758	2.40359
chr1	1758	1762	2.74696
chr1	1762	1769	3.09033
chr1	1769	1774	3.4337
chr1	1774	1775	3.77707
chr1	1775	1776	3.4337
chr1	1776	1778	3.77707
chr1	1778	1781	3.4337
chr1	1781	1782	3.09033
chr1	1782	1784	2.74696
chr1	1784	1786	2.40359
chr1	1786	1798	2.74696
chr1	1798	1800	2.40359
chr1	1800	1801	2.74696
chr1	1801	1805	2.40359
chr1	1805	1812	2.06022
chr1	1812	1817	1.71685
chr1	1817	1818	1.37348
chr1	1818	1819	1.03011
chr1	1819	1830	0.686739
chr1	1830	1831	1.03011
chr1	1831	1842	0.686739
chr1	1842	1864	0.34337
chr1	1864	1865	0.686739
chr1	1865	1868	1.03011
chr1	1868	1870	1.37348
chr1	1870	1871	2.40359
chr1	1871	1872	3.09033
chr1	1872	1873	3.4337
chr1	1873	1875	3.77707
chr1	1875	1878	4.12044
chr1	1878	1881	4.80718
chr1	1881	1896	5.15055
chr1	1896	1898	5.83728
chr1	1898	1899	6.18065
chr1	1899	1906	6.52402
chr1	1906	1907	5.83728
chr1	1907	1910	5.49392
chr1	1910	1912	4.80718
chr1	1912	1913	5.15055
chr1	1913	1915	4.12044
chr1	1915	1919	3.4337
chr1	1919	1921	3.09033
chr1	1921	1924	2.40359
chr1	1924	1927	2.06022
chr1	1927	1939	2.40359
chr1	1939	1941	1.71685
chr1	1941	1942	1.37348
chr1	1942	1957	1.03011
chr1	1957	1970	0.686739
chr1	1970	1993	0.34337
chr1	1993	2054	0.0
chr1	2054	2073	0.34337
chr1	2073	2089	1.03011
chr1	2089	2091	1.37348
chr1	2091	2094	1.03011
chr1	2094	2101	1.37348
chr1	2101	2109	1.71685
chr1	2109	2116	2.06022
chr1	2116	2118	1.71685
chr1	2118	2119	1.37348
chr1	2119	2124	2.06022
chr1	2124	2127	2.40359
chr1	2127	2128	3.4337
chr1	2128	2131	3.77707
chr1	2131	2134	3.4337
chr1	2134	2135	3.77707
chr1	2135	2136	4.12044
chr1	2136	2140	3.77707
chr1	2140	2142	3.4337
chr1	2142	2148	3.09033
chr1	2148	2150	3.4337
chr1	2150	2160	3.09033
chr1	2160	2162	2.74696
chr1	2162	2164	2.40359
chr1	2164	2165	2.06022
chr1	2165	2166	1.71685
chr1	2166	2168	1.37348
chr1	2168	2175	1.03011
chr1	2175	2177	0.686739
chr1	2177	2178	1.03011
chr1	2178	2185	1.37348
chr1	2185	2191	1.71685
chr1	2191	2204	1.37348
chr1	2204	2218	1.03011
chr1	2218	2220	0.686739
chr1	2220	2228	0.34337
chr1	2228	2274	0.0
chr1	2274	2279	0.34337
chr1	2279	2318	0.686739
chr1	2318	2321	0.34337
chr1	2321	2336	0.0
chr1	2336	2374	0.34337
chr1	2374	2379	0.686739
chr1	2379	2417	0.34337
chr1	2417	2459	0.0
chr1	2459	2474	0.34337
chr1	2474	2502	0.686739
chr1	2502	2514	0.34337
chr1	2514	2537	0.686739
chr1	2537	2538	0.34337
chr1	2538	2557	0.686739
chr1	2557	2561	0.34337
chr1	2561	2721	0.0
chr1	2721	2723	0.34337
chr1	2723	2726	0.686739
chr1	2726	2742	1.03011
chr1	2742	2746	1.37348
chr1	2746	2748	1.03011
chr1	2748	2759	0.686739
chr1	2759	2782	0.34337
chr1	2782	2784	0.686739
chr1	2784	2806	0.34337
chr1	2806	2808	0.686739
chr1	2808	2825	1.03011
chr1	2825	2847	0.686739
chr1	2847	2849	0.34337
chr1	2849	2882	0.0
chr1	2882	2896	0.34337
chr1	2896	2904	1.03011
chr1	2904	2910	1.37348
chr1	2910	2925	2.06022
chr1	2925	2931	1.71685
chr1	2931	2932	2.40359
chr1	2932	2933	3.09033
chr1	2933	2935	2.74696
chr1	2935	2938	3.09033
chr1	2938	2946	2.74696
chr1	2946	2951	2.40359
chr1	2951	2953	2.06022
chr1	2953	2963	1.37348
chr1	2963	2974	1.03011
chr1	2974	2975	0.34337
chr1	2975	3024	0.0
chr1	3024	3056	0.34337
chr1	3056	3067	0.686739
chr1	3067	3089	0.34337
chr1	3089	3165	0.0
chr1	3165	3169	0.686739
chr1	3169	3203	1.03011
chr1	3203	3208	0.686739
chr1	3208	3209	0.34337
chr1	3209	3218	0.0
chr1	3218	3225	0.34337
chr1	3225	3226	0.686739
chr1	3226	3248	1.03011
chr1	3248	3249	1.37348
chr1	3249	3261	1.71685
chr1	3261	3262	1.37348
chr1	3262	3291	0.686739
chr1	3291	3311	0.34337
chr1	3311	3406	0.0
chr1	3406	3408	0.34337
chr1	3408	3412	0.686739
chr1	3412	3413	1.03011
chr1	3413	3435	1.37348
chr1	3435	3448	1.03011
chr1	3448	3455	0.686739
chr1	3455	3456	0.34337
chr1	3456	3488	0.0
chr1	3488	3530	0.686739
chr1	3530	3592	0.0
chr1	3592	3597	0.34337
chr1	3597	3618	0.686739
chr1	3618	3623	1.03011
chr1	3623	3628	0.686739
chr1	3628	3640	1.03011
chr1	3640	3656	0.686739
chr1	3656	3670	0.34337
chr1	3670	3716	0.0
chr1	3716	3737	0.34337
chr1	3737	3759	0.686739
chr1	3759	3765	0.34337
chr1	3765	3766	0.686739
chr1	3766	3768	1.03011
chr1	3768	3779	1.37348
chr1	3779	3808	1.03011
chr1	3808	3811	0.34337
chr1	3811	3841	0.0
chr1	3841	3884	0.34337
chr1	3884	3902	0.0
chr1	3902	3947	0.34337
chr1	3947	3954	0.686739
chr1	3954	3956	1.03011
chr1	3956	3959	1.37348
chr1	3959	3962	1.03011
chr1	3962	3963	1.37348
chr1	3963	3965	1.71685
chr1	3965	3985	2.06022
chr1	3985	3990	1.71685
chr1	3990	3995	1.37348
chr1	3995	3999	1.03011
chr1	3999	4004	0.686739
chr1	4004	4008	0.34337
chr1	4008	4119	0.0
chr1	4119	4129	0.34337
chr1	4129	4152	0.686739
chr1	4152	4162	1.03011
chr1	4162	4171	0.686739
chr1	4171	4195	0.34337
chr1	4195	4200	0.0
chr1	4200	4236	0.34337
chr1	4236	4253	0.0
chr1	4253	4285	0.34337
chr1	4285	4290	0.0
chr1	4290	4291	0.34337
chr1	4291	4296	0.686739
chr1	4296	4333	1.03011
chr1	4333	4337	0.34337
chr1	4337	4409	0.0
chr1	4409	4429	0.34337
chr1	4429	4447	0.686739
chr1	4447	4454	0.34337
chr1	4454	4492	0.0
chr1	4492	4497	0.34337
chr1	4497	4517	0.686739
chr1	4517	4523	1.03011
chr1	4523	4527	1.37348
chr1	4527	4533	1.03011
chr1	4533	4552	0.686739
chr1	4552	4560	0.34337
chr1	4560	4609	0.0
chr1	4609	4619	0.34337
chr1	4619	4624	0.686739
chr1	4624	4638	1.03011
chr1	4638	4650	1.37348
chr1	4650	4652	1.03011
chr1	4652	4667	0.686739
chr1	4667	4669	0.34337
chr1	4669	4679	0.686739
chr1	4679	4704	0.34337
chr1	4704	4706	0.686739
chr1	4706	4712	1.03011
chr1	4712	4723	0.686739
chr1	4723	4730	1.03011
chr1	4730	4732	1.37348
chr1	4732	4747	1.03011
chr1	4747	4753	0.686739
chr1	4753	4759	1.03011
chr1	4759	4773	0.686739
chr1	4773	4796	0.34337
chr1	4796	4864	0.0
chr1	4864	4878	0.34337
chr1	4878	4879	0.686739
chr1	4879	4880	1.03011
chr1	4880	4906	1.37348
chr1	4906	4921	1.03011
chr1	4921	4922	0.686739
chr1	4922	4923	0.34337
chr1	4923	4957	0.0
chr1	4957	4964	0.686739
chr1	4964	4972	1.03011
chr1	4972	4990	1.37348
chr1	4990	5000	1.03011
chr1	5000	5007	0.686739
chr1	5007	5015	0.34337
chr1	5015	5161	0.0
chr1	5161	5191	0.34337
chr1	5191	5223	0.0
chr1	5223	5224	0.34337
chr1	5224	5225	0.686739
chr1	5225	5227	1.03011
chr1	5227	5230	2.06022
chr1	5230	5232	2.40359
chr1	5232	5233	2.74696
chr1	5233	5260	3.09033
chr1	5260	5264	2.74696
chr1	5264	5268	2.40359
chr1	5268	5270	2.06022
chr1	5270	5273	1.03011
chr1	5273	5275	1.37348
chr1	5275	5278	0.686739
chr1	5278	5300	1.03011
chr1	5300	5311	0.686739
chr1	5311	5313	0.0
chr1	5313	5344	0.34337
chr1	5344	5345	0.686739
chr1	5345	5358	0.34337
chr1	5358	5365	0.686739
chr1	5365	5371	1.03011
chr1	5371	5380	1.37348
chr1	5380	5382	1.71685
chr1	5382	5387	2.06022
chr1	5387	5392	1.71685
chr1	5392	5395	1.37348
chr1	5395	5402	1.71685
chr1	5402	5408	1.37348
chr1	5408	5414	1.03011
chr1	5414	5422	0.686739
chr1	5422	5438	0.34337
chr1	5438	5489	0.0
chr1	5489	5521	0.34337
chr1	5521	5523	0.686739
chr1	5523	5532	1.03011
chr1	5532	5563	0.686739
chr1	5563	5583	0.0
chr1	5583	5599	0.34337
chr1	5599	5600	0.686739
chr1	5600	5603	1.37348
chr1	5603	5604	1.71685
chr1	5604	5606	2.06022
chr1	5606	5607	2.40359
chr1	5607	5625	2.74696
chr1	5625	5626	2.40359
chr1	5626	5629	2.74696
chr1	5629	5637	3.09033
chr1	5637	5640	2.74696
chr1	5640	5647	1.71685
chr1	5647	5649	1.37348
chr1	5649	5650	1.03011
chr1	5650	5663	0.686739
chr1	5663	5673	0.34337
chr1	5673	5821	0.0
chr1	5821	5845	0.34337
chr1	5845	5864	0.686739
chr1	5864	5883	0.34337
chr1	5883	5947	0.0
chr1	5947	5965	0.34337
chr1	5965	5967	0.686739
chr1	5967	5990	1.03011
chr1	5990	6000	0.686739
chr1	6000	6002	0.34337
chr1	6002	6008	0.686739
chr1	6008	6043	0.34337
chr1	6043	6067	0.0
chr1	6067	6070	0.34337
chr1	6070	6086	0.686739
chr1	6086	6087	1.03011
chr1	6087	6092	1.37348
chr1	6092	6096	1.71685
chr1	6096	6110	2.06022
chr1	6110	6112	1.71685
chr1	6112	6114	1.37348
chr1	6114	6117	1.03011
chr1	6117	6125	0.686739
chr1	6125	6128	1.03011
chr1	6128	6130	0.686739
chr1	6130	6139	1.37348
chr1	6139	6142	1.03011
chr1	6142	6162	0.686739
chr1	6162	6172	1.03011
chr1	6172	6191	0.34337
chr1	6191	6203	0.686739
chr1	6203	6230	0.34337
chr1	6230	6318	0.0
chr1	6318	6323	0.34337
chr1	6323	6330	0.686739
chr1	6330	6340	1.03011
chr1	6340	6342	1.37348
chr1	6342	6343	1.71685
chr1	6343	6345	2.06022
chr1	6345	6361	2.40359
chr1	6361	6366	2.06022
chr1	6366	6369	1.71685
chr1	6369	6370	2.06022
chr1	6370	6371	1.71685
chr1	6371	6376	2.06022
chr1	6376	6378	3.09033
chr1	6378	6380	3.4337
chr1	6380	6387	3.09033
chr1	6387	6399	2.40359
chr1	6399	6405	2.74696
chr1	6405	6410	2.40359
chr1	6410	6411	2.06022
chr1	6411	6417	1.71685
chr1	6417	6420	1.37348
chr1	6420	6421	1.03011
chr1	6421	6428	0.686739
chr1	6428	6432	0.34337
chr1	6432	6528	0.0
chr1	6528	6529	0.34337
chr1	6529	6566	0.686739
chr1	6566	6568	1.03011
chr1	6568	6570	0.686739
chr1	6570	6596	0.34337
chr1	6596	6603	0.686739
chr1	6603	6631	0.34337
chr1	6631	6632	0.686739
chr1	6632	6633	1.03011
chr1	6633	6636	1.37348
chr1	6636	6638	1.71685
chr1	6638	6643	1.37348
chr1	6643	6655	2.06022
chr1	6655	6660	2.40359
chr1	6660	6661	3.09033
chr1	6661	6663	3.77707
chr1	6663	6666	4.12044
chr1	6666	6667	4.46381
chr1	6667	6674	4.80718
chr1	6674	6676	4.12044
chr1	6676	6678	3.77707
chr1	6678	6681	3.4337
chr1	6681	6684	3.09033
chr1	6684	6691	2.74696
chr1	6691	6695	2.40359
chr1	6695	6703	2.06022
chr1	6703	6704	0.686739
chr1	6704	6707	1.03011
chr1	6707	6710	0.686739
chr1	6710	6716	0.34337
chr1	6716	6735	0.686739
chr1	6735	6747	0.34337
chr1	6747	6751	0.0
chr1	6751	6793	0.34337
chr1	6793	6882	0.0
chr1	6882	6883	0.34337
chr1	6883	6906	0.686739
chr1	6906	6917	1.03011
chr1	6917	6924	1.37348
chr1	6924	6935	1.03011
chr1	6935	6953	0.686739
chr1	6953	6955	1.03011
chr1	6955	6956	1.37348
chr1	6956	6957	1.03011
chr1	6957	6959	1.37348
chr1	6959	6968	2.40359
chr1	6968	6980	2.06022
chr1	6980	6989	1.71685
chr1	6989	6992	1.37348
chr1	6992	6995	0.686739
chr1	6995	7023	0.34337
chr1	7023	7024	0.686739
chr1	7024	7030	1.03011
chr1	7030	7066	0.686739
chr1	7066	7068	0.34337
chr1	7068	7085	0.0
chr1	7085	7119	0.34337
chr1	7119	7120	0.686739
chr1	7120	7127	1.03011
chr1	7127	7158	0.686739
chr1	7158	7161	1.03011
chr1	7161	7162	0.686739
chr1	7162	7200	0.34337
chr1	7200	7201	0.686739
chr1	7201	7217	0.34337
chr1	7217	7220	1.03011
chr1	7220	7227	1.37348
chr1	7227	7228	1.71685
chr1	7228	7242	2.74696
chr1	7242	7250	2.40359
chr1	7250	7252	2.74696
chr1	7252	7254	3.09033
chr1	7254	7259	4.12044
chr1	7259	7260	4.80718
chr1	7260	7261	4.46381
chr1	7261	7262	4.12044
chr1	7262	7271	3.77707
chr1	7271	7280	3.09033
chr1	7280	7281	3.4337
chr1	7281	7294	3.09033
chr1	7294	7295	2.74696
chr1	7295	7297	2.40359
chr1	7297	7299	1.71685
chr1	7299	7300	1.37348
chr1	7300	7301	1.03011
chr1	7301	7304	0.686739
chr1	7304	7323	0.34337
chr1	7323	7374	0.0
chr1	7374	7410	0.34337
chr1	7410	7413	1.03011
chr1	7413	7417	1.37348
chr1	7417	7453	1.03011
chr1	7453	7456	0.34337
chr1	7456	7478	0.0
chr1	7478	7484	0.34337
chr1	7484	7496	0.686739
chr1	7496	7510	1.03011
chr1	7510	7514	1.37348
chr1	7514	7517	1.71685
chr1	7517	7520	2.40359
chr1	7520	7522	2.06022
chr1	7522	7527	2.40359
chr1	7527	7535	2.06022
chr1	7535	7536	2.40359
chr1	7536	7539	2.74696
chr1	7539	7543	2.40359
chr1	7543	7551	3.09033
chr1	7551	7553	3.4337
chr1	7553	7555	3.09033
chr1	7555	7558	2.06022
chr1	7558	7562	2.40359
chr1	7562	7572	2.06022
chr1	7572	7578	1.71685
chr1	7578	7580	1.37348
chr1	7580	7584	1.71685
chr1	7584	7585	1.37348
chr1	7585	7594	1.03011
chr1	7594	7601	0.686739
chr1	7601	7613	0.34337
chr1	7613	7616	1.03011
chr1	7616	7622	1.71685
chr1	7622	7633	1.37348
chr1	7633	7637	1.71685
chr1	7637	7640	1.37348
chr1	7640	7646	1.03011
chr1	7646	7655	1.37348
chr1	7655	7659	1.03011
chr1	7659	7676	0.686739
chr1	7676	7689	0.34337
chr1	7689	7698	0.0
chr1	7698	7702	0.34337
chr1	7702	7712	0.686739
chr1	7712	7725	1.03011
chr1	7725	7739	0.686739
chr1	7739	7751	0.34337
chr1	7751	7797	0.0
chr1	7797	7798	0.34337
chr1	7798	7802	0.686739
chr1	7802	7807	1.03011
chr1	7807	7832	1.37348
chr1	7832	7833	1.71685
chr1	7833	7835	2.06022
chr1	7835	7840	2.40359
chr1	7840	7844	2.74696
chr1	7844	7848	2.40359
chr1	7848	7851	2.74696
chr1	7851	7871	2.40359
chr1	7871	7872	2.06022
chr1	7872	7875	1.37348
chr1	7875	7878	1.03011
chr1	7878	7879	0.686739
chr1	7879	7881	0.34337
chr1	7881	7884	0.686739
chr1	7884	7905	0.34337
chr1	7905	7924	0.686739
chr1	7924	7946	0.34337
chr1	7946	7991	0.0
chr1	7991	7994	1.03011
chr1	7994	8026	1.37348
chr1	8026	8031	1.03011
chr1	8031	8033	0.686739
chr1	8033	8034	0.34337
chr1	8034	8092	0.0
chr1	8092	8094	0.34337
chr1	8094	8095	0.686739
chr1	8095	8108	1.03011
chr1	8108	8116	1.37348
chr1	8116	8123	1.03011
chr1	8123	8127	0.686739
chr1	8127	8128	1.37348
chr1	8128	8129	2.06022
chr1	8129	8130	2.74696
chr1	8130	8132	4.46381
chr1	8132	8136	5.15055
chr1	8136	8163	5.49392
chr1	8163	8169	5.15055
chr1	8169	8170	4.46381
chr1	8170	8171	2.74696
chr1	8171	8172	2.40359
chr1	8172	8174	1.37348
chr1	8174	8177	0.686739
chr1	8177	8233	0.34337
chr1	8233	8286	0.0
chr1	8286	8287	0.34337
chr1	8287	8293	0.686739
chr1	8293	8294	1.03011
chr1	8294	8311	1.37348
chr1	8311	8329	1.03011
chr1	8329	8336	0.686739
chr1	8336	8337	0.34337
chr1	8337	8452	0.0
chr1	8452	8494	0.34337
chr1	8494	8546	0.0
chr1	8546	8547	0.34337
chr1	8547	8550	0.686739
chr1	8550	8558	1.03011
chr1	8558	8572	1.37348
chr1	8572	8588	1.03011
chr1	8588	8589	0.686739
chr1	8589	8590	1.03011
chr1	8590	8601	0.686739
chr1	8601	8630	0.34337
chr1	8630	8654	0.0
chr1	8654	8655	0.686739
chr1	8655	8656	1.03011
chr1	8656	8688	1.37348
chr1	8688	8698	0.686739
chr1	8698	8753	0.0
chr1	8753	8783	0.34337
chr1	8783	8785	0.686739
chr1	8785	8792	1.03011
chr1	8792	8796	1.37348
chr1	8796	8825	1.03011
chr1	8825	8827	0.686739
chr1	8827	8835	0.34337
chr1	8835	8841	0.0
chr1	8841	8848	0.34337
chr1	8848	8878	0.686739
chr1	8878	8885	1.03011
chr1	8885	8890	0.686739
chr1	8890	8921	0.34337
chr1	8921	8922	0.0
chr1	8922	8964	0.34337
chr1	8964	8998	0.0
chr1	8998	9003	0.34337
chr1	9003	9004	1.03011
chr1	9004	9019	1.37348
chr1	9019	9027	1.71685
chr1	9027	9032	1.37348
chr1	9032	9038	1.03011
chr1	9038	9041	1.37348
chr1	9041	9044	1.03011
chr1	9044	9045	1.37348
chr1	9045	9056	1.03011
chr1	9056	9077	0.686739
chr1	9077	9082	1.03011
chr1	9082	9083	0.686739
chr1	9083	9087	1.03011
chr1	9087	9093	0.686739
chr1	9093	9114	1.03011
chr1	9114	9120	0.686739
chr1	9120	9133	0.34337
chr1	9133	9273	0.0
chr1	9273	9316	0.34337
chr1	9316	9435	0.0
chr1	9435	9441	0.34337
chr1	9441	9443	0.686739
chr1	9443	9452	1.03011
chr1	9452	9458	1.37348
chr1	9458	9472	1.71685
chr1	9472	9485	1.37348
chr1	9485	9486	1.03011
chr1	9486	9488	0.686739
chr1	9488	9501	0.34337
chr1	9501	9505	0.0
chr1	9505	9530	0.34337
chr1	9530	9548	0.686739
chr1	9548	9551	0.34337
chr1	9551	9554	1.03011
chr1	9554	9555	1.37348
chr1	9555	9570	1.71685
chr1	9570	9589	1.37348
chr1	9589	9594	1.71685
chr1	9594	9598	1.03011
chr1	9598	9631	0.34337
chr1	9631	9632	1.03011
chr1	9632	9647	0.686739
chr1	9647	9648	1.03011
chr1	9648	9649	1.37348
chr1	9649	9650	1.71685
chr1	9650	9652	2.06022
chr1	9652	9658	2.40359
chr1	9658	9671	3.09033
chr1	9671	9688	2.40359
chr1	9688	9690	2.06022
chr1	9690	9692	1.71685
chr1	9692	9693	1.03011
chr1	9693	9699	0.686739
chr1	9699	9701	0.34337
chr1	9701	9727	0.0
chr1	9727	9738	0.686739
chr1	9738	9746	1.03011
chr1	9746	9751	1.37348
chr1	9751	9762	1.71685
chr1	9762	9780	1.03011
chr1	9780	9788	0.686739
chr1	9788	9789	0.34337
chr1	9789	9836	0.0
chr1	9836	9840	0.34337
chr1	9840	9841	0.686739
chr1	9841	9859	1.03011
chr1	9859	9864	1.37348
chr1	9864	9867	1.71685
chr1	9867	9869	1.37348
chr1	9869	9879	1.71685
chr1	9879	9883	1.37348
chr1	9883	9902	1.03011
chr1	9902	9908	0.686739
chr1	9908	9911	0.34337
chr1	9911	9918	0.0
chr1	9918	9920	0.34337
chr1	9920	9929	0.686739
chr1	9929	9932	1.03011
chr1	9932	9935	1.37348
chr1	9935	9942	1.71685
chr1	9942	9960	2.06022
chr1	9960	9962	1.37348
chr1	9962	9971	1.03011
chr1	9971	9973	1.71685
chr1	9973	9975	1.37348
chr1	9975	9976	1.71685
chr1	9976	9977	2.06022
chr1	9977	9983	2.40359
chr1	9983	10004	2.06022
chr1	10004	10010	1.71685
chr1	10010	10011	1.37348
chr1	10011	10014	1.03011
chr1	10014	10015	0.686739
chr1	10015	10019	0.34337
chr1	10019	10090	0.0
chr1	10090	10133	0.34337
chr1	10133	10146	0.0
chr1	10146	10187	0.34337
chr1	10187	10188	0.686739
chr1	10188	10223	0.34337
chr1	10223	10229	0.686739
chr1	10229	10260	0.34337
chr1	10260	10264	0.0
chr1	10264	10279	0.34337
chr1	10279	10291	0.686739
chr1	10291	10306	1.03011
chr1	10306	10315	0.686739
chr1	10315	10322	1.03011
chr1	10322	10334	0.686739
chr1	10334	10341	0.34337
chr1	10341	10360	0.0
chr1	10360	10404	0.34337
chr1	10404	10420	0.0
chr1	10420	10423	0.34337
chr1	10423	10429	0.686739
chr1	10429	10448	1.03011
chr1	10448	10459	0.686739
chr1	10459	10463	1.03011
chr1	10463	10471	0.686739
chr1	10471	10502	0.34337
chr1	10502	10529	0.0
chr1	10529	10535	0.34337
chr1	10535	10555	0.686739
chr1	10555	10572	0.34337
chr1	10572	10636	0.0
chr1	10636	10680	0.34337
chr1	10680	10691	0.0
chr1	10691	10692	0.34337
chr1	10692	10693	0.686739
chr1	10693	10696	1.03011
chr1	10696	10700	1.37348
chr1	10700	10707	1.71685
chr1	10707	10718	2.06022
chr1	10718	10731	2.40359
chr1	10731	10734	2.06022
chr1	10734	10735	1.71685
chr1	10735	10739	1.37348
chr1	10739	10743	1.03011
chr1	10743	10749	0.686739
chr1	10749	10759	0.34337
chr1	10759	10849	0.0
chr1	10849	10857	0.34337
chr1	10857	10877	0.686739
chr1	10877	10885	1.03011
chr1	10885	10900	0.686739
chr1	10900	10919	0.34337
chr1	10919	11012	0.0
chr1	11012	11055	0.34337
chr1	11055	11112	0.0
chr1	11112	11144	0.34337
chr1	11144	11153	0.686739
chr1	11153	11176	0.34337
chr1	11176	11186	0.686739
chr1	11186	11219	0.34337
chr1	11219	11273	0.0
chr1	11273	11295	0.34337
chr1	11295	11337	0.686739
chr1	11337	11357	0.34337
chr1	11357	11363	0.0
chr1	11363	11369	0.34337
chr1	11369	11383	0.686739
chr1	11383	11398	1.03011
chr1	11398	11402	1.37348
chr1	11402	11412	1.03011
chr1	11412	11421	0.686739
chr1	11421	11432	0.34337
chr1	11432	11441	0.686739
chr1	11441	11444	0.34337
chr1	11444	11456	0.686739
chr1	11456	11466	1.03011
chr1	11466	11473	1.37348
chr1	11473	11477	1.03011
chr1	11477	11486	0.686739
chr1	11486	11509	0.34337
chr1	11509	11510	0.0
chr1	11510	11540	0.686739
chr1	11540	11552	0.34337
chr1	11552	11580	0.0
chr1	11580	11612	0.34337
chr1	11612	11623	0.686739
chr1	11623	11648	0.34337
chr1	11648	11655	0.686739
chr1	11655	11673	0.34337
chr1	11673	11691	0.686739
chr1	11691	11716	0.34337
chr1	11716	11729	0.0
chr1	11729	11766	0.34337
chr1	11766	11772	0.686739
chr1	11772	11782	0.34337
chr1	11782	11812	0.0
chr1	11812	11840	0.34337
chr1	11840	11874	0.686739
chr1	11874	11875	1.03011
chr1	11875	11878	1.37348
chr1	11878	11890	1.03011
chr1	11890	11900	0.686739
chr1	11900	11903	1.03011
chr1	11903	11907	1.37348
chr1	11907	11918	1.03011
chr1	11918	11943	0.686739
chr1	11943	11946	0.34337
chr1	11946	11973	0.0
chr1	11973	11998	0.34337
chr1	11998	12147	0.0
chr1	12147	12189	0.34337
chr1	12189	12227	0.0
chr1	12227	12229	0.34337
chr1	12229	12246	0.686739
chr1	12246	12269	1.03011
chr1	12269	12272	0.686739
chr1	12272	12277	0.34337
chr1	12277	12413	0.0
chr1	12413	12422	0.34337
chr1	12422	12425	0.686739
chr1	12425	12434	1.03011
chr1	12434	12453	1.37348
chr1	12453	12462	1.03011
chr1	12462	12468	0.686739
chr1	12468	12477	0.34337
chr1	12477	12484	0.0
chr1	12484	12523	0.34337
chr1	12523	12524	0.686739
chr1	12524	12527	1.03011
chr1	12527	12546	0.686739
chr1	12546	12566	1.03011
chr1	12566	12567	0.686739
chr1	12567	12588	0.34337
chr1	12588	12608	0.0
chr1	12608	12610	0.34337
chr1	12610	12613	0.686739
chr1	12613	12615	1.03011
chr1	12615	12616	1.37348
chr1	12616	12617	1.71685
chr1	12617	12630	2.06022
chr1	12630	12635	2.74696
chr1	12635	12636	3.09033
chr1	12636	12638	3.4337
chr1	12638	12641	3.77707
chr1	12641	12642	4.46381
chr1	12642	12647	5.15055
chr1	12647	12648	5.49392
chr1	12648	12651	5.83728
chr1	12651	12656	5.15055
chr1	12656	12658	4.80718
chr1	12658	12664	3.77707
chr1	12664	12672	4.12044
chr1	12672	12676	3.4337
chr1	12676	12677	3.77707
chr1	12677	12678	4.12044
chr1	12678	12679	3.4337
chr1	12679	12683	2.74696
chr1	12683	12684	2.40359
chr1	12684	12691	1.71685
chr1	12691	12712	1.03011
chr1	12712	12713	1.37348
chr1	12713	12721	1.03011
chr1	12721	12727	0.686739
chr1	12727	12729	1.03011
chr1	12729	12741	1.37348
chr1	12741	12750	1.03011
chr1	12750	12753	0.686739
chr1	12753	12755	1.03011
chr1	12755	12770	0.686739
chr1	12770	12795	0.34337
chr1	12795	12796	0.686739
chr1	12796	12826	0.34337
chr1	12826	12837	0.686739
chr1	12837	12862	0.34337
chr1	12862	12867	0.686739
chr1	12867	12868	1.03011
chr1	12868	12901	0.686739
chr1	12901	12903	0.34337
chr1	12903	12913	0.0
chr1	12913	12953	0.34337
chr1	12953	12956	0.686739
chr1	12956	12969	0.34337
chr1	12969	12973	0.686739
chr1	12973	13010	0.34337
chr1	13010	13027	0.0
chr1	13027	13037	0.34337
chr1	13037	13069	1.03011
chr1	13069	13077	0.686739
chr1	13077	13198	0.0
chr1	13198	13200	0.34337
chr1	13200	13225	0.686739
chr1	13225	13240	0.34337
chr1	13240	13267	0.0
chr1	13267	13310	0.34337
chr1	13310	13339	0.0
chr1	13339	13382	0.34337
chr1	13382	13424	0.0
chr1	13424	13467	0.686739
chr1	13467	13593	0.0
chr1	13593	13597	0.34337
chr1	13597	13617	0.686739
chr1	13617	13624	1.03011
chr1	13624	13625	0.686739
chr1	13625	13626	1.37348
chr1	13626	13633	1.71685
chr1	13633	13635	1.37348
chr1	13635	13656	1.71685
chr1	13656	13660	2.40359
chr1	13660	13669	2.06022
chr1	13669	13675	1.37348
chr1	13675	13699	1.03011
chr1	13699	13703	0.34337
chr1	13703	13705	0.686739
chr1	13705	13710	1.03011
chr1	13710	13711	1.71685
chr1	13711	13714	1.37348
chr1	13714	13735	1.71685
chr1	13735	13745	1.37348
chr1	13745	13753	1.03011
chr1	13753	13756	0.686739
chr1	13756	13759	0.34337
chr1	13759	13816	0.0
chr1	13816	13817	0.34337
chr1	13817	13824	0.686739
chr1	13824	13846	1.03011
chr1	13846	13853	1.37348
chr1	13853	13857	1.71685
chr1	13857	13861	1.37348
chr1	13861	13865	1.71685
chr1	13865	13867	2.06022
chr1	13867	13889	1.71685
chr1	13889	13894	1.37348
chr1	13894	13898	1.03011
chr1	13898	13903	0.686739
chr1	13903	13908	0.34337
chr1	13908	13991	0.0
chr1	13991	14034	0.34337
chr1	14034	14054	0.0
chr1	14054	14055	0.34337
chr1	14055	14080	0.686739
chr1	14080	14083	0.34337
chr1	14083	14087	0.686739
chr1	14087	14126	0.34337
chr1	14126	14236	0.0
chr1	14236	14240	0.34337
chr1	14240	14279	0.686739
chr1	14279	14283	0.34337
chr1	14283	14346	0.0
chr1	14346	14349	0.34337
chr1	14349	14353	0.686739
chr1	14353	14355	1.03011
chr1	14355	14381	1.37348
chr1	14381	14389	1.03011
chr1	14389	14392	0.686739
chr1	14392	14393	0.34337
chr1	14393	14402	0.0
chr1	14402	14445	0.34337
chr1	14445	14874	0.0
chr1	14874	14908	0.34337
chr1	14908	14917	0.686739
chr1	14917	14939	0.34337
chr1	14939	14950	0.686739
chr1	14950	14980	0.34337
chr1	14980	15140	0.0
chr1	15140	15141	0.34337
chr1	15141	15171	0.686739
chr1	15171	15183	1.03011
chr1	15183	15186	0.686739
chr1	15186	15189	1.03011
chr1	15189	15212	1.37348
chr1	15212	15226	1.03011
chr1	15226	15229	0.686739
chr1	15229	15232	0.34337
chr1	15232	15651	0.0
chr1	15651	15656	0.34337
chr1	15656	15694	0.686739
chr1	15694	15699	0.34337
chr1	15699	15765	0.0
chr1	15765	15808	0.34337
chr1	15808	15861	0.0
chr1	15861	15896	0.34337
chr1	15896	15912	0.0
chr1	15912	15923	0.34337
chr1	15923	15955	0.686739
chr1	15955	15965	0.34337
chr1	15965	16060	0.0
chr1	16060	16092	0.34337
chr1	16092	16096	0.686739
chr1	16096	16177	0.34337
chr1	16177	16197	0.0
chr1	16197	16239	0.34337
chr1	16239	16272	0.0
chr1	16272	16315	0.34337
chr1	16315	16429	0.0
chr1	16429	16471	0.686739
chr1	16471	16569	0.0
chr1	16569	16612	0.34337
chr1	16612	16782	0.0
chr1	16782	16821	0.34337
chr1	16821	16832	0.0
chr1	16832	16854	0.34337
chr1	16854	16874	0.686739
chr1	16874	16897	0.34337
chr1	16897	17112	0.0
chr1	17112	17152	0.34337
chr1	17152	17154	0.0
chr1	17154	17187	0.34337
chr1	17187	17244	0.0
chr1	17244	17287	0.34337
chr1	17287	17310	0.0
chr1	17310	17351	0.34337
chr1	17351	17434	0.0
chr1	17434	17435	0.686739
chr1	17435	17442	1.03011
chr1	17442	17454	1.37348
chr1	17454	17470	1.71685
chr1	17470	17472	2.06022
chr1	17472	17477	3.09033
chr1	17477	17485	2.06022
chr1	17485	17497	1.71685
chr1	17497	17501	1.37348
chr1	17501	17512	1.03011
chr1	17512	17515	0.686739
chr1	17515	17534	0.0
chr1	17534	17546	0.34337
chr1	17546	17548	0.686739
chr1	17548	17550	1.03011
chr1	17550	17573	1.37348
chr1	17573	17575	1.03011
chr1	17575	17591	0.686739
chr1	17591	17593	0.34337
chr1	17593	17744	0.0
chr1	17744	17747	0.34337
chr1	17747	17751	0.686739
chr1	17751	17771	1.03011
chr1	17771	17790	0.686739
chr1	17790	17794	0.34337
chr1	17794	17795	0.0
chr1	17795	17799	0.34337
chr1	17799	17838	0.686739
chr1	17838	17842	0.34337
chr1	17842	17929	0.0
chr1	17929	17971	0.34337
chr1	17971	18037	0.0
chr1	18037	18079	0.34337
chr1	18079	18184	0.0
chr1	18184	18190	1.03011
chr1	18190	18191	1.37348
chr1	18191	18192	1.71685
chr1	18192	18199	2.06022
chr1	18199	18220	2.40359
chr1	18220	18223	2.06022
chr1	18223	18225	2.40359
chr1	18225	18226	2.74696
chr1	18226	18229	2.06022
chr1	18229	18230	1.71685
chr1	18230	18233	2.06022
chr1	18233	18234	1.71685
chr1	18234	18241	1.37348
chr1	18241	18242	1.71685
chr1	18242	18263	1.37348
chr1	18263	18266	1.71685
chr1	18266	18267	1.37348
chr1	18267	18273	1.03011
chr1	18273	18283	0.686739
chr1	18283	18306	0.34337
chr1	18306	18444	0.0
chr1	18444	18487	0.34337
chr1	18487	18570	0.0
chr1	18570	18613	0.34337
chr1	18613	18687	0.0
chr1	18687	18729	0.34337
chr1	18729	18750	0.0
chr1	18750	18783	0.34337
chr1	18783	18784	0.0
chr1	18784	18795	0.34337
chr1	18795	18798	0.0
chr1	18798	18830	0.34337
chr1	18830	18841	0.686739
chr1	18841	18873	0.34337
chr1	18873	19173	0.0
chr1	19173	19214	0.34337
chr1	19214	19280	0.0
