# Supplementary material for: Structural modularity of the XIST ribonucleoprotein complex
Source: Nat Commun. 2020 Dec 2;11:6163. doi: 10.1038/s41467-020-20040-3 (PMC7710737; doi:10.1038/s41467-020-20040-3)
Supplement: Supplementary file 6 — Source Data [file 41467_2020_20040_MOESM6_ESM.zip › sourcedata/fig2efgi/K562_AKAP1_2_neg_XIST_1_hsXIST.bedgraph]

chr1	0	29	0.40504
chr1	29	41	0.0
chr1	41	44	0.40504
chr1	44	61	0.81008
chr1	61	81	1.62016
chr1	81	84	1.21512
chr1	84	85	1.62016
chr1	85	87	0.81008
chr1	87	100	1.21512
chr1	100	112	0.81008
chr1	112	115	1.21512
chr1	115	117	1.62016
chr1	117	123	2.0252
chr1	123	127	1.62016
chr1	127	131	1.21512
chr1	131	138	1.62016
chr1	138	151	2.0252
chr1	151	155	1.62016
chr1	155	156	1.21512
chr1	156	170	0.81008
chr1	170	179	0.40504
chr1	179	191	0.0
chr1	191	231	0.40504
chr1	231	280	0.0
chr1	280	289	0.40504
chr1	289	290	0.81008
chr1	290	300	1.21512
chr1	300	306	1.62016
chr1	306	311	2.0252
chr1	311	321	2.43024
chr1	321	330	2.0252
chr1	330	331	1.62016
chr1	331	339	1.21512
chr1	339	341	1.62016
chr1	341	351	1.21512
chr1	351	369	0.81008
chr1	369	375	1.21512
chr1	375	376	0.81008
chr1	376	381	1.62016
chr1	381	387	2.43024
chr1	387	406	2.0252
chr1	406	408	4.0504
chr1	408	409	4.86048
chr1	409	411	4.45544
chr1	411	416	5.26552
chr1	416	418	4.45544
chr1	418	420	4.0504
chr1	420	422	4.45544
chr1	422	425	4.0504
chr1	425	435	4.86048
chr1	435	436	4.45544
chr1	436	439	4.86048
chr1	439	444	4.45544
chr1	444	446	3.64536
chr1	446	447	3.24032
chr1	447	448	2.43024
chr1	448	449	2.0252
chr1	449	451	1.62016
chr1	451	452	4.0504
chr1	452	453	3.64536
chr1	453	455	4.45544
chr1	455	456	4.86048
chr1	456	457	5.26552
chr1	457	460	4.86048
chr1	460	465	5.26552
chr1	465	466	5.67056
chr1	466	470	5.26552
chr1	470	474	5.67056
chr1	474	477	6.0756
chr1	477	492	5.67056
chr1	492	494	3.64536
chr1	494	495	2.83528
chr1	495	496	3.24032
chr1	496	497	4.45544
chr1	497	502	4.0504
chr1	502	506	5.26552
chr1	506	507	4.86048
chr1	507	509	5.26552
chr1	509	510	4.86048
chr1	510	511	5.26552
chr1	511	514	5.67056
chr1	514	515	5.26552
chr1	515	526	5.67056
chr1	526	528	6.0756
chr1	528	532	6.48064
chr1	532	536	6.0756
chr1	536	537	5.67056
chr1	537	541	4.0504
chr1	541	542	3.24032
chr1	542	547	2.83528
chr1	547	549	2.43024
chr1	549	552	2.0252
chr1	552	556	1.62016
chr1	556	561	1.21512
chr1	561	562	1.62016
chr1	562	566	1.21512
chr1	566	569	0.40504
chr1	569	570	0.81008
chr1	570	581	1.21512
chr1	581	602	1.62016
chr1	602	603	1.21512
chr1	603	605	2.0252
chr1	605	610	2.43024
chr1	610	621	1.62016
chr1	621	628	1.21512
chr1	628	644	1.62016
chr1	644	646	0.81008
chr1	646	648	0.40504
chr1	648	650	2.0252
chr1	650	651	2.43024
chr1	651	659	3.64536
chr1	659	669	4.0504
chr1	669	672	3.64536
chr1	672	676	4.0504
chr1	676	679	4.45544
chr1	679	686	5.26552
chr1	686	689	4.86048
chr1	689	692	2.83528
chr1	692	696	2.0252
chr1	696	700	2.43024
chr1	700	701	2.0252
chr1	701	708	2.43024
chr1	708	712	2.83528
chr1	712	717	2.43024
chr1	717	719	2.0252
chr1	719	737	1.21512
chr1	737	739	0.81008
chr1	739	741	1.21512
chr1	741	742	1.62016
chr1	742	749	1.21512
chr1	749	772	0.81008
chr1	772	781	0.40504
chr1	781	782	1.21512
chr1	782	787	0.81008
chr1	787	795	1.62016
chr1	795	820	2.0252
chr1	820	822	2.43024
chr1	822	828	2.0252
chr1	828	836	1.21512
chr1	836	847	0.81008
chr1	847	849	1.21512
chr1	849	851	1.62016
chr1	851	863	1.21512
chr1	863	887	0.81008
chr1	887	900	0.0
chr1	900	906	0.81008
chr1	906	908	1.21512
chr1	908	912	2.0252
chr1	912	917	2.43024
chr1	917	918	2.83528
chr1	918	919	3.24032
chr1	919	935	3.64536
chr1	935	937	2.83528
chr1	937	942	3.24032
chr1	942	947	3.64536
chr1	947	948	2.83528
chr1	948	952	2.43024
chr1	952	955	2.0252
chr1	955	956	2.83528
chr1	956	958	3.24032
chr1	958	959	2.43024
chr1	959	961	2.0252
chr1	961	976	2.83528
chr1	976	978	2.43024
chr1	978	980	2.83528
chr1	980	983	2.43024
chr1	983	986	2.83528
chr1	986	987	3.24032
chr1	987	988	3.64536
chr1	988	993	4.0504
chr1	993	994	4.86048
chr1	994	1001	3.64536
chr1	1001	1003	2.83528
chr1	1003	1004	3.24032
chr1	1004	1007	3.64536
chr1	1007	1018	4.45544
chr1	1018	1022	4.0504
chr1	1022	1027	3.64536
chr1	1027	1034	3.24032
chr1	1034	1039	2.43024
chr1	1039	1041	2.83528
chr1	1041	1043	3.24032
chr1	1043	1045	2.83528
chr1	1045	1046	2.43024
chr1	1046	1056	1.62016
chr1	1056	1060	2.0252
chr1	1060	1061	1.62016
chr1	1061	1080	1.21512
chr1	1080	1081	0.81008
chr1	1081	1087	0.40504
chr1	1087	1097	1.21512
chr1	1097	1101	0.81008
chr1	1101	1127	1.62016
chr1	1127	1128	2.43024
chr1	1128	1129	1.62016
chr1	1129	1131	2.0252
chr1	1131	1136	2.43024
chr1	1136	1141	2.83528
chr1	1141	1144	2.0252
chr1	1144	1151	2.43024
chr1	1151	1152	2.83528
chr1	1152	1156	3.24032
chr1	1156	1159	2.43024
chr1	1159	1162	2.83528
chr1	1162	1167	3.24032
chr1	1167	1171	2.83528
chr1	1171	1176	2.43024
chr1	1176	1178	2.0252
chr1	1178	1180	2.43024
chr1	1180	1184	2.83528
chr1	1184	1187	2.43024
chr1	1187	1189	2.83528
chr1	1189	1191	3.64536
chr1	1191	1200	2.83528
chr1	1200	1202	2.43024
chr1	1202	1203	2.0252
chr1	1203	1204	2.43024
chr1	1204	1205	2.83528
chr1	1205	1214	3.24032
chr1	1214	1220	3.64536
chr1	1220	1226	3.24032
chr1	1226	1229	2.83528
chr1	1229	1230	2.0252
chr1	1230	1233	2.43024
chr1	1233	1242	3.24032
chr1	1242	1244	2.83528
chr1	1244	1247	2.0252
chr1	1247	1253	2.43024
chr1	1253	1255	2.0252
chr1	1255	1256	2.43024
chr1	1256	1258	3.24032
chr1	1258	1262	2.43024
chr1	1262	1263	2.83528
chr1	1263	1264	3.64536
chr1	1264	1265	4.0504
chr1	1265	1268	3.64536
chr1	1268	1274	4.45544
chr1	1274	1283	4.0504
chr1	1283	1284	3.64536
chr1	1284	1293	4.0504
chr1	1293	1296	3.64536
chr1	1296	1299	2.83528
chr1	1299	1303	3.64536
chr1	1303	1307	2.0252
chr1	1307	1309	2.43024
chr1	1309	1314	2.83528
chr1	1314	1315	3.24032
chr1	1315	1317	3.64536
chr1	1317	1324	4.0504
chr1	1324	1331	3.64536
chr1	1331	1333	4.0504
chr1	1333	1335	4.45544
chr1	1335	1338	4.86048
chr1	1338	1339	4.45544
chr1	1339	1346	4.0504
chr1	1346	1347	4.45544
chr1	1347	1348	4.0504
chr1	1348	1349	4.45544
chr1	1349	1352	4.0504
chr1	1352	1354	4.45544
chr1	1354	1357	3.64536
chr1	1357	1365	3.24032
chr1	1365	1373	2.43024
chr1	1373	1387	2.0252
chr1	1387	1389	1.62016
chr1	1389	1392	0.40504
chr1	1392	1408	0.0
chr1	1408	1419	0.40504
chr1	1419	1420	0.81008
chr1	1420	1425	1.21512
chr1	1425	1442	1.62016
chr1	1442	1449	2.0252
chr1	1449	1451	1.62016
chr1	1451	1460	2.0252
chr1	1460	1461	1.62016
chr1	1461	1464	1.21512
chr1	1464	1479	0.81008
chr1	1479	1482	1.21512
chr1	1482	1490	0.81008
chr1	1490	1516	0.40504
chr1	1516	1519	0.81008
chr1	1519	1521	0.40504
chr1	1521	1542	0.81008
chr1	1542	1544	1.21512
chr1	1544	1561	1.62016
chr1	1561	1578	1.21512
chr1	1578	1581	1.62016
chr1	1581	1593	1.21512
chr1	1593	1603	0.81008
chr1	1603	1610	1.21512
chr1	1610	1619	1.62016
chr1	1619	1629	0.81008
chr1	1629	1636	0.40504
chr1	1636	1638	0.81008
chr1	1638	1646	1.21512
chr1	1646	1650	1.62016
chr1	1650	1652	2.0252
chr1	1652	1659	2.43024
chr1	1659	1665	2.83528
chr1	1665	1677	3.24032
chr1	1677	1682	2.83528
chr1	1682	1683	3.24032
chr1	1683	1684	3.64536
chr1	1684	1687	3.24032
chr1	1687	1688	2.83528
chr1	1688	1691	3.24032
chr1	1691	1700	2.83528
chr1	1700	1705	2.43024
chr1	1705	1714	2.0252
chr1	1714	1718	2.43024
chr1	1718	1721	2.0252
chr1	1721	1722	1.62016
chr1	1722	1728	0.81008
chr1	1728	1731	0.40504
chr1	1731	1732	0.81008
chr1	1732	1750	1.21512
chr1	1750	1751	1.62016
chr1	1751	1760	1.21512
chr1	1760	1764	1.62016
chr1	1764	1767	2.0252
chr1	1767	1771	1.62016
chr1	1771	1785	1.21512
chr1	1785	1788	0.81008
chr1	1788	1804	1.21512
chr1	1804	1808	0.81008
chr1	1808	1829	1.21512
chr1	1829	1831	0.81008
chr1	1831	1838	1.21512
chr1	1838	1841	1.62016
chr1	1841	1842	2.0252
chr1	1842	1849	2.43024
chr1	1849	1861	2.0252
chr1	1861	1864	1.62016
chr1	1864	1871	2.0252
chr1	1871	1878	2.43024
chr1	1878	1879	2.83528
chr1	1879	1880	3.24032
chr1	1880	1883	2.83528
chr1	1883	1895	3.24032
chr1	1895	1906	2.83528
chr1	1906	1910	2.43024
chr1	1910	1911	2.0252
chr1	1911	1916	1.62016
chr1	1916	1918	1.21512
chr1	1918	1923	0.81008
chr1	1923	1924	0.40504
chr1	1924	1925	0.81008
chr1	1925	1948	1.21512
chr1	1948	1949	0.81008
chr1	1949	1960	0.40504
chr1	1960	2060	0.0
chr1	2060	2063	0.40504
chr1	2063	2064	0.81008
chr1	2064	2073	2.0252
chr1	2073	2100	2.43024
chr1	2100	2103	2.0252
chr1	2103	2105	0.81008
chr1	2105	2107	0.40504
chr1	2107	2114	0.81008
chr1	2114	2115	0.40504
chr1	2115	2127	0.81008
chr1	2127	2147	1.21512
chr1	2147	2152	0.81008
chr1	2152	2167	0.40504
chr1	2167	2171	0.0
chr1	2171	2183	0.40504
chr1	2183	2212	0.81008
chr1	2212	2222	0.40504
chr1	2222	2278	0.0
chr1	2278	2304	0.40504
chr1	2304	2319	0.81008
chr1	2319	2344	0.40504
chr1	2344	2347	0.0
chr1	2347	2357	0.40504
chr1	2357	2369	0.81008
chr1	2369	2370	0.40504
chr1	2370	2388	0.81008
chr1	2388	2394	0.40504
chr1	2394	2413	0.0
chr1	2413	2438	0.40504
chr1	2438	2439	0.81008
chr1	2439	2452	1.21512
chr1	2452	2453	0.81008
chr1	2453	2469	1.21512
chr1	2469	2478	1.62016
chr1	2478	2491	0.81008
chr1	2491	2506	0.40504
chr1	2506	2512	0.0
chr1	2512	2537	0.81008
chr1	2537	2553	1.21512
chr1	2553	2567	0.40504
chr1	2567	2630	0.0
chr1	2630	2666	0.40504
chr1	2666	2671	0.81008
chr1	2671	2673	0.40504
chr1	2673	2698	0.81008
chr1	2698	2705	1.21512
chr1	2705	2713	0.81008
chr1	2713	2739	0.40504
chr1	2739	2769	0.0
chr1	2769	2777	0.40504
chr1	2777	2789	1.21512
chr1	2789	2799	1.62016
chr1	2799	2800	2.0252
chr1	2800	2817	1.62016
chr1	2817	2818	1.21512
chr1	2818	2827	0.81008
chr1	2827	2830	1.21512
chr1	2830	2838	0.81008
chr1	2838	2868	0.40504
chr1	2868	2870	0.0
chr1	2870	2887	0.40504
chr1	2887	2890	0.81008
chr1	2890	2895	1.21512
chr1	2895	2896	2.43024
chr1	2896	2904	2.83528
chr1	2904	2910	3.24032
chr1	2910	2916	2.83528
chr1	2916	2924	3.24032
chr1	2924	2926	4.0504
chr1	2926	2936	4.45544
chr1	2936	2939	3.24032
chr1	2939	2945	3.64536
chr1	2945	2947	3.24032
chr1	2947	2950	3.64536
chr1	2950	2951	4.0504
chr1	2951	2954	4.86048
chr1	2954	2959	4.45544
chr1	2959	2960	4.86048
chr1	2960	2963	5.26552
chr1	2963	2967	4.45544
chr1	2967	2968	4.0504
chr1	2968	2971	3.64536
chr1	2971	2973	3.24032
chr1	2973	2979	2.83528
chr1	2979	2986	2.43024
chr1	2986	2990	2.0252
chr1	2990	3019	0.0
chr1	3019	3020	0.40504
chr1	3020	3036	0.81008
chr1	3036	3039	1.21512
chr1	3039	3059	1.62016
chr1	3059	3060	1.21512
chr1	3060	3077	0.81008
chr1	3077	3080	0.40504
chr1	3080	3081	0.0
chr1	3081	3092	0.40504
chr1	3092	3119	0.81008
chr1	3119	3132	0.40504
chr1	3132	3162	0.0
chr1	3162	3217	0.40504
chr1	3217	3221	0.81008
chr1	3221	3233	1.21512
chr1	3233	3240	1.62016
chr1	3240	3251	1.21512
chr1	3251	3258	1.62016
chr1	3258	3261	1.21512
chr1	3261	3270	0.81008
chr1	3270	3271	1.21512
chr1	3271	3289	0.81008
chr1	3289	3310	0.40504
chr1	3310	3406	0.0
chr1	3406	3446	0.81008
chr1	3446	3528	0.0
chr1	3528	3557	0.40504
chr1	3557	3569	0.81008
chr1	3569	3596	0.40504
chr1	3596	3606	0.0
chr1	3606	3645	0.40504
chr1	3645	3688	0.0
chr1	3688	3728	0.40504
chr1	3728	3749	0.0
chr1	3749	3759	0.40504
chr1	3759	3761	0.81008
chr1	3761	3772	1.21512
chr1	3772	3789	1.62016
chr1	3789	3799	1.21512
chr1	3799	3821	0.40504
chr1	3821	3827	0.81008
chr1	3827	3842	1.21512
chr1	3842	3859	0.40504
chr1	3859	3868	0.81008
chr1	3868	3894	0.40504
chr1	3894	3899	0.81008
chr1	3899	3922	0.40504
chr1	3922	3954	0.81008
chr1	3954	3963	1.21512
chr1	3963	3975	0.81008
chr1	3975	3984	0.40504
chr1	3984	3994	0.81008
chr1	3994	4023	0.40504
chr1	4023	4025	0.81008
chr1	4025	4030	0.40504
chr1	4030	4046	0.81008
chr1	4046	4071	0.40504
chr1	4071	4107	0.0
chr1	4107	4147	0.40504
chr1	4147	4184	0.0
chr1	4184	4225	0.40504
chr1	4225	4249	0.0
chr1	4249	4251	0.81008
chr1	4251	4287	1.21512
chr1	4287	4288	0.81008
chr1	4288	4313	0.0
chr1	4313	4320	0.40504
chr1	4320	4352	0.81008
chr1	4352	4353	1.21512
chr1	4353	4359	0.81008
chr1	4359	4393	0.40504
chr1	4393	4408	0.0
chr1	4408	4409	0.40504
chr1	4409	4413	0.81008
chr1	4413	4416	1.21512
chr1	4416	4435	1.62016
chr1	4435	4447	2.0252
chr1	4447	4448	1.62016
chr1	4448	4449	1.21512
chr1	4449	4452	1.62016
chr1	4452	4457	1.21512
chr1	4457	4459	1.62016
chr1	4459	4474	2.0252
chr1	4474	4489	1.62016
chr1	4489	4492	1.21512
chr1	4492	4496	0.81008
chr1	4496	4500	0.40504
chr1	4500	4515	0.0
chr1	4515	4530	0.40504
chr1	4530	4531	0.81008
chr1	4531	4554	1.21512
chr1	4554	4564	0.81008
chr1	4564	4660	0.0
chr1	4660	4671	0.40504
chr1	4671	4679	0.81008
chr1	4679	4680	1.21512
chr1	4680	4685	1.62016
chr1	4685	4701	2.0252
chr1	4701	4710	1.62016
chr1	4710	4719	1.21512
chr1	4719	4721	0.81008
chr1	4721	4724	0.40504
chr1	4724	4830	0.0
chr1	4830	4847	0.40504
chr1	4847	4869	0.81008
chr1	4869	4871	0.40504
chr1	4871	4887	0.81008
chr1	4887	4911	0.40504
chr1	4911	4928	0.0
chr1	4928	4959	0.81008
chr1	4959	4962	1.21512
chr1	4962	4999	0.40504
chr1	4999	5014	0.0
chr1	5014	5053	0.40504
chr1	5053	5132	0.0
chr1	5132	5171	0.40504
chr1	5171	5189	0.0
chr1	5189	5221	0.40504
chr1	5221	5288	0.0
chr1	5288	5310	0.81008
chr1	5310	5328	0.40504
chr1	5328	5341	0.0
chr1	5341	5345	0.40504
chr1	5345	5352	0.81008
chr1	5352	5369	1.21512
chr1	5369	5372	1.62016
chr1	5372	5376	2.0252
chr1	5376	5382	2.43024
chr1	5382	5384	2.0252
chr1	5384	5391	1.62016
chr1	5391	5400	1.21512
chr1	5400	5408	0.81008
chr1	5408	5412	0.40504
chr1	5412	5458	0.0
chr1	5458	5471	0.40504
chr1	5471	5499	1.21512
chr1	5499	5512	0.81008
chr1	5512	5534	0.0
chr1	5534	5556	0.40504
chr1	5556	5561	0.81008
chr1	5561	5565	1.21512
chr1	5565	5574	1.62016
chr1	5574	5577	1.21512
chr1	5577	5582	1.62016
chr1	5582	5596	2.0252
chr1	5596	5597	1.62016
chr1	5597	5602	2.0252
chr1	5602	5603	1.62016
chr1	5603	5607	1.21512
chr1	5607	5608	1.62016
chr1	5608	5611	2.0252
chr1	5611	5618	2.43024
chr1	5618	5619	2.0252
chr1	5619	5627	1.62016
chr1	5627	5628	2.0252
chr1	5628	5636	2.43024
chr1	5636	5646	2.0252
chr1	5646	5648	1.62016
chr1	5648	5652	1.21512
chr1	5652	5666	0.81008
chr1	5666	5668	0.40504
chr1	5668	5675	0.0
chr1	5675	5716	0.40504
chr1	5716	5787	0.0
chr1	5787	5788	0.81008
chr1	5788	5806	1.21512
chr1	5806	5826	1.62016
chr1	5826	5828	0.81008
chr1	5828	5839	0.40504
chr1	5839	5847	0.81008
chr1	5847	5879	0.40504
chr1	5879	6004	0.0
chr1	6004	6008	0.40504
chr1	6008	6031	0.81008
chr1	6031	6032	1.21512
chr1	6032	6034	1.62016
chr1	6034	6040	1.21512
chr1	6040	6042	1.62016
chr1	6042	6049	2.0252
chr1	6049	6065	1.62016
chr1	6065	6072	2.0252
chr1	6072	6081	1.21512
chr1	6081	6082	0.81008
chr1	6082	6084	0.40504
chr1	6084	6089	0.81008
chr1	6089	6091	1.21512
chr1	6091	6095	1.62016
chr1	6095	6097	2.0252
chr1	6097	6098	2.43024
chr1	6098	6104	2.83528
chr1	6104	6105	3.24032
chr1	6105	6117	2.83528
chr1	6117	6123	2.43024
chr1	6123	6126	2.0252
chr1	6126	6129	2.43024
chr1	6129	6130	2.0252
chr1	6130	6131	2.43024
chr1	6131	6135	2.0252
chr1	6135	6137	1.62016
chr1	6137	6144	1.21512
chr1	6144	6150	0.81008
chr1	6150	6154	0.40504
chr1	6154	6159	0.81008
chr1	6159	6193	0.40504
chr1	6193	6294	0.0
chr1	6294	6309	0.40504
chr1	6309	6310	0.81008
chr1	6310	6333	1.21512
chr1	6333	6340	0.81008
chr1	6340	6347	1.21512
chr1	6347	6350	1.62016
chr1	6350	6380	0.81008
chr1	6380	6388	0.40504
chr1	6388	6416	0.0
chr1	6416	6420	0.40504
chr1	6420	6456	0.81008
chr1	6456	6459	0.40504
chr1	6459	6504	0.0
chr1	6504	6545	0.40504
chr1	6545	6591	0.0
chr1	6591	6631	0.81008
chr1	6631	6632	0.40504
chr1	6632	6858	0.0
chr1	6858	6895	0.40504
chr1	6895	6949	0.0
chr1	6949	6959	0.40504
chr1	6959	6960	0.81008
chr1	6960	6962	1.21512
chr1	6962	6967	1.62016
chr1	6967	6971	2.83528
chr1	6971	6987	3.24032
chr1	6987	6988	4.0504
chr1	6988	6990	3.64536
chr1	6990	6996	4.0504
chr1	6996	6998	4.86048
chr1	6998	6999	5.67056
chr1	6999	7001	5.26552
chr1	7001	7008	4.86048
chr1	7008	7010	3.64536
chr1	7010	7027	3.24032
chr1	7027	7028	2.83528
chr1	7028	7030	2.43024
chr1	7030	7036	1.62016
chr1	7036	7038	1.21512
chr1	7038	7041	0.40504
chr1	7041	7083	0.0
chr1	7083	7115	0.40504
chr1	7115	7121	0.81008
chr1	7121	7156	0.40504
chr1	7156	7190	0.0
chr1	7190	7213	0.40504
chr1	7213	7217	1.21512
chr1	7217	7221	2.0252
chr1	7221	7223	2.43024
chr1	7223	7225	2.83528
chr1	7225	7228	3.24032
chr1	7228	7231	3.64536
chr1	7231	7254	3.24032
chr1	7254	7256	2.43024
chr1	7256	7258	2.83528
chr1	7258	7261	2.43024
chr1	7261	7262	2.0252
chr1	7262	7265	1.62016
chr1	7265	7268	1.21512
chr1	7268	7269	0.81008
chr1	7269	7275	1.21512
chr1	7275	7285	1.62016
chr1	7285	7293	2.0252
chr1	7293	7296	1.62016
chr1	7296	7297	1.21512
chr1	7297	7314	0.81008
chr1	7314	7315	0.40504
chr1	7315	7323	0.0
chr1	7323	7332	0.40504
chr1	7332	7363	0.81008
chr1	7363	7373	0.40504
chr1	7373	7386	0.0
chr1	7386	7390	0.40504
chr1	7390	7395	0.81008
chr1	7395	7427	1.21512
chr1	7427	7431	0.81008
chr1	7431	7434	0.40504
chr1	7434	7447	0.0
chr1	7447	7475	0.81008
chr1	7475	7477	0.40504
chr1	7477	7478	0.81008
chr1	7478	7480	1.62016
chr1	7480	7488	2.0252
chr1	7488	7518	1.62016
chr1	7518	7520	0.40504
chr1	7520	7551	0.0
chr1	7551	7556	0.40504
chr1	7556	7561	0.81008
chr1	7561	7590	1.21512
chr1	7590	7591	0.81008
chr1	7591	7600	0.40504
chr1	7600	7610	0.0
chr1	7610	7626	0.40504
chr1	7626	7650	0.81008
chr1	7650	7667	0.40504
chr1	7667	7699	0.0
chr1	7699	7706	0.40504
chr1	7706	7739	0.81008
chr1	7739	7747	0.40504
chr1	7747	7764	0.0
chr1	7764	7770	0.40504
chr1	7770	7777	0.81008
chr1	7777	7804	1.21512
chr1	7804	7811	0.81008
chr1	7811	7818	0.40504
chr1	7818	7821	0.0
chr1	7821	7842	0.40504
chr1	7842	7849	0.81008
chr1	7849	7859	0.40504
chr1	7859	7872	0.81008
chr1	7872	7882	1.21512
chr1	7882	7890	0.81008
chr1	7890	7896	1.21512
chr1	7896	7913	0.81008
chr1	7913	7931	0.40504
chr1	7931	8020	0.0
chr1	8020	8056	0.40504
chr1	8056	8061	0.81008
chr1	8061	8079	0.40504
chr1	8079	8112	0.81008
chr1	8112	8120	0.40504
chr1	8120	8124	0.81008
chr1	8124	8127	1.21512
chr1	8127	8128	1.62016
chr1	8128	8129	2.0252
chr1	8129	8136	2.43024
chr1	8136	8142	2.0252
chr1	8142	8153	2.43024
chr1	8153	8154	2.83528
chr1	8154	8160	3.24032
chr1	8160	8164	2.83528
chr1	8164	8168	2.43024
chr1	8168	8170	1.62016
chr1	8170	8183	1.21512
chr1	8183	8190	0.81008
chr1	8190	8267	0.0
chr1	8267	8284	0.40504
chr1	8284	8285	0.81008
chr1	8285	8286	1.21512
chr1	8286	8287	1.62016
chr1	8287	8307	2.0252
chr1	8307	8311	1.21512
chr1	8311	8320	1.62016
chr1	8320	8324	1.21512
chr1	8324	8325	0.81008
chr1	8325	8352	0.40504
chr1	8352	8392	0.0
chr1	8392	8396	0.40504
chr1	8396	8431	0.81008
chr1	8431	8435	0.40504
chr1	8435	8450	0.0
chr1	8450	8477	0.81008
chr1	8477	8480	1.21512
chr1	8480	8488	1.62016
chr1	8488	8490	2.0252
chr1	8490	8499	1.21512
chr1	8499	8512	1.62016
chr1	8512	8527	0.81008
chr1	8527	8529	1.21512
chr1	8529	8531	0.81008
chr1	8531	8536	1.21512
chr1	8536	8539	2.0252
chr1	8539	8561	1.62016
chr1	8561	8566	2.0252
chr1	8566	8569	1.62016
chr1	8569	8571	1.21512
chr1	8571	8577	0.81008
chr1	8577	8587	0.40504
chr1	8587	8590	0.81008
chr1	8590	8593	1.21512
chr1	8593	8602	1.62016
chr1	8602	8603	1.21512
chr1	8603	8609	1.62016
chr1	8609	8617	2.0252
chr1	8617	8618	2.83528
chr1	8618	8623	2.43024
chr1	8623	8627	2.83528
chr1	8627	8631	2.43024
chr1	8631	8635	2.0252
chr1	8635	8644	2.43024
chr1	8644	8650	2.0252
chr1	8650	8656	1.62016
chr1	8656	8664	0.81008
chr1	8664	8675	0.40504
chr1	8675	8701	0.0
chr1	8701	8717	0.40504
chr1	8717	8733	0.81008
chr1	8733	8738	0.40504
chr1	8738	8740	0.81008
chr1	8740	8767	0.40504
chr1	8767	8772	0.81008
chr1	8772	8788	0.40504
chr1	8788	8791	0.81008
chr1	8791	8829	0.40504
chr1	8829	8830	0.0
chr1	8830	8831	0.40504
chr1	8831	8833	0.81008
chr1	8833	8837	1.21512
chr1	8837	8841	1.62016
chr1	8841	8853	2.43024
chr1	8853	8859	2.83528
chr1	8859	8870	3.24032
chr1	8870	8872	2.83528
chr1	8872	8874	2.43024
chr1	8874	8877	2.0252
chr1	8877	8882	1.62016
chr1	8882	8889	1.21512
chr1	8889	8891	0.81008
chr1	8891	8921	0.40504
chr1	8921	8923	0.0
chr1	8923	8963	0.40504
chr1	8963	8979	0.0
chr1	8979	8998	0.40504
chr1	8998	9000	0.81008
chr1	9000	9006	1.21512
chr1	9006	9020	1.62016
chr1	9020	9039	1.21512
chr1	9039	9045	0.40504
chr1	9045	9073	0.0
chr1	9073	9079	0.40504
chr1	9079	9102	0.81008
chr1	9102	9113	1.21512
chr1	9113	9117	0.81008
chr1	9117	9142	0.40504
chr1	9142	9182	0.0
chr1	9182	9220	0.40504
chr1	9220	9256	0.0
chr1	9256	9258	0.40504
chr1	9258	9267	0.81008
chr1	9267	9273	1.21512
chr1	9273	9293	2.43024
chr1	9293	9297	2.83528
chr1	9297	9298	2.0252
chr1	9298	9302	2.43024
chr1	9302	9308	2.83528
chr1	9308	9313	2.43024
chr1	9313	9322	1.21512
chr1	9322	9331	1.62016
chr1	9331	9337	1.21512
chr1	9337	9343	0.81008
chr1	9343	9344	0.40504
chr1	9344	9347	0.81008
chr1	9347	9352	1.21512
chr1	9352	9363	1.62016
chr1	9363	9383	1.21512
chr1	9383	9385	0.81008
chr1	9385	9391	0.40504
chr1	9391	9414	0.0
chr1	9414	9418	0.40504
chr1	9418	9430	0.81008
chr1	9430	9446	1.21512
chr1	9446	9455	1.62016
chr1	9455	9459	1.21512
chr1	9459	9469	0.81008
chr1	9469	9486	0.40504
chr1	9486	9582	0.0
chr1	9582	9597	0.40504
chr1	9597	9598	0.81008
chr1	9598	9604	1.21512
chr1	9604	9606	2.0252
chr1	9606	9622	2.43024
chr1	9622	9626	2.0252
chr1	9626	9630	2.43024
chr1	9630	9637	2.83528
chr1	9637	9638	2.43024
chr1	9638	9640	2.0252
chr1	9640	9642	2.43024
chr1	9642	9646	1.62016
chr1	9646	9648	1.21512
chr1	9648	9654	1.62016
chr1	9654	9667	2.0252
chr1	9667	9670	1.62016
chr1	9670	9674	1.21512
chr1	9674	9687	1.62016
chr1	9687	9694	1.21512
chr1	9694	9714	0.81008
chr1	9714	9720	0.40504
chr1	9720	9722	0.0
chr1	9722	9726	0.40504
chr1	9726	9762	0.81008
chr1	9762	9766	0.40504
chr1	9766	9810	0.0
chr1	9810	9832	0.40504
chr1	9832	9841	0.81008
chr1	9841	9842	1.21512
chr1	9842	9843	1.62016
chr1	9843	9851	2.0252
chr1	9851	9861	1.62016
chr1	9861	9863	2.0252
chr1	9863	9872	2.43024
chr1	9872	9880	2.0252
chr1	9880	9882	1.62016
chr1	9882	9888	0.81008
chr1	9888	9892	1.21512
chr1	9892	9902	0.40504
chr1	9902	9903	0.81008
chr1	9903	9910	1.21512
chr1	9910	9912	1.62016
chr1	9912	9913	2.0252
chr1	9913	9926	2.43024
chr1	9926	9928	2.83528
chr1	9928	9929	3.24032
chr1	9929	9937	2.83528
chr1	9937	9939	3.24032
chr1	9939	9943	2.83528
chr1	9943	9952	2.0252
chr1	9952	9954	1.62016
chr1	9954	9960	2.0252
chr1	9960	9965	2.43024
chr1	9965	9967	2.0252
chr1	9967	9972	1.62016
chr1	9972	9974	2.0252
chr1	9974	9977	2.43024
chr1	9977	9994	2.0252
chr1	9994	9995	2.43024
chr1	9995	10001	1.62016
chr1	10001	10013	1.21512
chr1	10013	10014	0.81008
chr1	10014	10028	0.40504
chr1	10028	10030	0.81008
chr1	10030	10034	1.21512
chr1	10034	10045	0.81008
chr1	10045	10046	1.21512
chr1	10046	10047	1.62016
chr1	10047	10049	2.0252
chr1	10049	10053	2.43024
chr1	10053	10059	2.83528
chr1	10059	10069	3.24032
chr1	10069	10071	2.83528
chr1	10071	10074	2.43024
chr1	10074	10077	2.83528
chr1	10077	10080	3.24032
chr1	10080	10082	2.83528
chr1	10082	10086	2.43024
chr1	10086	10088	2.0252
chr1	10088	10089	1.62016
chr1	10089	10094	2.43024
chr1	10094	10099	2.0252
chr1	10099	10114	1.62016
chr1	10114	10118	1.21512
chr1	10118	10122	0.81008
chr1	10122	10123	1.62016
chr1	10123	10124	2.0252
chr1	10124	10130	1.62016
chr1	10130	10136	1.21512
chr1	10136	10138	2.0252
chr1	10138	10139	2.43024
chr1	10139	10147	2.83528
chr1	10147	10158	3.24032
chr1	10158	10160	2.83528
chr1	10160	10163	2.43024
chr1	10163	10176	2.0252
chr1	10176	10177	1.62016
chr1	10177	10187	0.81008
chr1	10187	10220	0.40504
chr1	10220	10260	0.0
chr1	10260	10267	0.40504
chr1	10267	10287	0.81008
chr1	10287	10298	1.21512
chr1	10298	10305	0.81008
chr1	10305	10328	1.21512
chr1	10328	10344	0.81008
chr1	10344	10346	0.40504
chr1	10346	10365	0.0
chr1	10365	10369	0.40504
chr1	10369	10405	0.81008
chr1	10405	10407	0.40504
chr1	10407	10409	0.81008
chr1	10409	10414	0.40504
chr1	10414	10423	0.81008
chr1	10423	10431	1.21512
chr1	10431	10448	1.62016
chr1	10448	10455	1.21512
chr1	10455	10463	0.81008
chr1	10463	10472	0.40504
chr1	10472	10475	0.0
chr1	10475	10498	0.40504
chr1	10498	10516	0.81008
chr1	10516	10521	0.40504
chr1	10521	10523	1.21512
chr1	10523	10538	2.0252
chr1	10538	10554	1.62016
chr1	10554	10561	1.21512
chr1	10561	10564	0.81008
chr1	10564	10584	0.0
chr1	10584	10599	0.40504
chr1	10599	10624	0.81008
chr1	10624	10633	0.40504
chr1	10633	10636	0.81008
chr1	10636	10667	0.40504
chr1	10667	10670	0.0
chr1	10670	10672	0.40504
chr1	10672	10678	0.81008
chr1	10678	10710	1.21512
chr1	10710	10712	0.81008
chr1	10712	10718	0.40504
chr1	10718	10731	0.0
chr1	10731	10740	0.40504
chr1	10740	10746	0.81008
chr1	10746	10771	1.21512
chr1	10771	10775	0.81008
chr1	10775	10785	0.0
chr1	10785	10800	0.40504
chr1	10800	10812	0.81008
chr1	10812	10813	1.21512
chr1	10813	10814	1.62016
chr1	10814	10826	2.0252
chr1	10826	10840	1.62016
chr1	10840	10849	1.21512
chr1	10849	10853	1.62016
chr1	10853	10855	0.81008
chr1	10855	10859	0.40504
chr1	10859	10884	0.81008
chr1	10884	10890	1.21512
chr1	10890	10900	0.81008
chr1	10900	10924	0.40504
chr1	10924	10996	0.0
chr1	10996	11034	0.40504
chr1	11034	11067	0.0
chr1	11067	11068	0.81008
chr1	11068	11069	1.21512
chr1	11069	11106	1.62016
chr1	11106	11107	2.0252
chr1	11107	11108	0.81008
chr1	11108	11112	0.40504
chr1	11112	11138	0.81008
chr1	11138	11142	0.40504
chr1	11142	11145	0.0
chr1	11145	11149	0.81008
chr1	11149	11176	1.21512
chr1	11176	11186	1.62016
chr1	11186	11192	0.81008
chr1	11192	11212	1.21512
chr1	11212	11217	0.81008
chr1	11217	11226	0.40504
chr1	11226	11231	0.81008
chr1	11231	11246	0.40504
chr1	11246	11259	0.81008
chr1	11259	11261	1.21512
chr1	11261	11268	0.81008
chr1	11268	11272	1.21512
chr1	11272	11275	1.62016
chr1	11275	11285	2.0252
chr1	11285	11299	1.62016
chr1	11299	11308	1.21512
chr1	11308	11312	0.81008
chr1	11312	11316	0.40504
chr1	11316	11332	0.0
chr1	11332	11367	0.40504
chr1	11367	11372	0.0
chr1	11372	11401	0.40504
chr1	11401	11403	0.81008
chr1	11403	11415	0.40504
chr1	11415	11436	0.81008
chr1	11436	11472	0.0
chr1	11472	11493	0.40504
chr1	11493	11502	0.81008
chr1	11502	11509	1.21512
chr1	11509	11512	1.62016
chr1	11512	11520	1.21512
chr1	11520	11524	1.62016
chr1	11524	11530	1.21512
chr1	11530	11537	1.62016
chr1	11537	11543	2.0252
chr1	11543	11550	1.62016
chr1	11550	11559	1.21512
chr1	11559	11565	0.81008
chr1	11565	11573	0.40504
chr1	11573	11578	0.81008
chr1	11578	11592	0.40504
chr1	11592	11621	0.0
chr1	11621	11662	0.40504
chr1	11662	11718	0.0
chr1	11718	11747	0.40504
chr1	11747	11749	1.21512
chr1	11749	11770	0.81008
chr1	11770	11784	1.21512
chr1	11784	11787	1.62016
chr1	11787	11809	0.81008
chr1	11809	11813	0.40504
chr1	11813	11819	0.81008
chr1	11819	11845	0.40504
chr1	11845	11853	0.81008
chr1	11853	11864	0.40504
chr1	11864	11885	1.21512
chr1	11885	11894	0.81008
chr1	11894	11905	0.40504
chr1	11905	11906	0.0
chr1	11906	11944	0.40504
chr1	11944	11946	0.0
chr1	11946	11987	0.40504
chr1	11987	11995	0.0
chr1	11995	12035	0.40504
chr1	12035	12039	0.0
chr1	12039	12042	0.40504
chr1	12042	12043	0.81008
chr1	12043	12046	1.21512
chr1	12046	12048	2.0252
chr1	12048	12056	2.43024
chr1	12056	12081	2.83528
chr1	12081	12083	2.43024
chr1	12083	12087	2.0252
chr1	12087	12090	1.21512
chr1	12090	12097	1.62016
chr1	12097	12111	1.21512
chr1	12111	12118	0.81008
chr1	12118	12131	0.40504
chr1	12131	12142	0.0
chr1	12142	12143	0.40504
chr1	12143	12147	0.81008
chr1	12147	12154	1.21512
chr1	12154	12161	1.62016
chr1	12161	12182	2.0252
chr1	12182	12184	1.62016
chr1	12184	12187	1.21512
chr1	12187	12193	0.81008
chr1	12193	12198	0.40504
chr1	12198	12202	0.81008
chr1	12202	12215	0.40504
chr1	12215	12231	0.81008
chr1	12231	12233	1.62016
chr1	12233	12238	2.0252
chr1	12238	12239	1.62016
chr1	12239	12253	2.0252
chr1	12253	12256	2.43024
chr1	12256	12259	2.0252
chr1	12259	12268	2.43024
chr1	12268	12269	2.83528
chr1	12269	12270	3.24032
chr1	12270	12271	2.83528
chr1	12271	12273	2.43024
chr1	12273	12277	2.0252
chr1	12277	12286	1.62016
chr1	12286	12287	1.21512
chr1	12287	12300	1.62016
chr1	12300	12309	1.21512
chr1	12309	12310	0.81008
chr1	12310	12322	0.40504
chr1	12322	12338	0.0
chr1	12338	12343	0.40504
chr1	12343	12356	0.81008
chr1	12356	12362	1.21512
chr1	12362	12371	1.62016
chr1	12371	12372	1.21512
chr1	12372	12373	1.62016
chr1	12373	12378	2.0252
chr1	12378	12382	1.62016
chr1	12382	12385	2.0252
chr1	12385	12390	2.43024
chr1	12390	12397	2.83528
chr1	12397	12403	2.43024
chr1	12403	12413	2.0252
chr1	12413	12414	1.62016
chr1	12414	12423	1.21512
chr1	12423	12425	0.81008
chr1	12425	12426	1.21512
chr1	12426	12429	0.81008
chr1	12429	12431	1.21512
chr1	12431	12432	0.81008
chr1	12432	12466	1.21512
chr1	12466	12469	0.81008
chr1	12469	12473	0.40504
chr1	12473	12481	0.0
chr1	12481	12488	0.40504
chr1	12488	12489	0.81008
chr1	12489	12493	1.21512
chr1	12493	12502	1.62016
chr1	12502	12507	2.0252
chr1	12507	12511	2.43024
chr1	12511	12520	2.83528
chr1	12520	12529	3.24032
chr1	12529	12530	2.83528
chr1	12530	12534	2.43024
chr1	12534	12541	2.0252
chr1	12541	12542	1.62016
chr1	12542	12548	1.21512
chr1	12548	12549	0.81008
chr1	12549	12551	0.40504
chr1	12551	12559	0.0
chr1	12559	12568	0.40504
chr1	12568	12599	0.81008
chr1	12599	12608	0.40504
chr1	12608	12615	0.0
chr1	12615	12642	0.40504
chr1	12642	12649	1.21512
chr1	12649	12654	2.43024
chr1	12654	12663	2.0252
chr1	12663	12679	2.43024
chr1	12679	12682	2.0252
chr1	12682	12688	1.62016
chr1	12688	12700	0.40504
chr1	12700	12726	0.0
chr1	12726	12761	0.40504
chr1	12761	12766	0.81008
chr1	12766	12792	1.21512
chr1	12792	12803	0.81008
chr1	12803	12804	0.40504
chr1	12804	12811	0.0
chr1	12811	12846	0.40504
chr1	12846	12847	0.0
chr1	12847	12884	0.40504
chr1	12884	12890	0.0
chr1	12890	12930	0.40504
chr1	12930	12931	0.81008
chr1	12931	12939	0.40504
chr1	12939	12947	0.81008
chr1	12947	12960	1.21512
chr1	12960	12970	1.62016
chr1	12970	12978	1.21512
chr1	12978	12987	0.81008
chr1	12987	13000	0.40504
chr1	13000	13014	0.0
chr1	13014	13022	0.40504
chr1	13022	13029	0.81008
chr1	13029	13044	1.21512
chr1	13044	13047	1.62016
chr1	13047	13054	2.0252
chr1	13054	13057	1.62016
chr1	13057	13062	1.21512
chr1	13062	13084	0.81008
chr1	13084	13086	0.40504
chr1	13086	13148	0.0
chr1	13148	13164	0.40504
chr1	13164	13166	0.81008
chr1	13166	13186	1.21512
chr1	13186	13193	1.62016
chr1	13193	13195	2.0252
chr1	13195	13205	1.62016
chr1	13205	13210	1.21512
chr1	13210	13215	1.62016
chr1	13215	13226	2.0252
chr1	13226	13232	1.21512
chr1	13232	13242	0.81008
chr1	13242	13248	0.40504
chr1	13248	13253	0.81008
chr1	13253	13257	0.40504
chr1	13257	13268	0.81008
chr1	13268	13269	1.21512
chr1	13269	13271	1.62016
chr1	13271	13298	1.21512
chr1	13298	13307	0.81008
chr1	13307	13309	1.21512
chr1	13309	13319	0.40504
chr1	13319	13322	0.81008
chr1	13322	13330	1.21512
chr1	13330	13341	1.62016
chr1	13341	13344	2.0252
chr1	13344	13354	2.43024
chr1	13354	13359	2.0252
chr1	13359	13362	2.43024
chr1	13362	13370	2.0252
chr1	13370	13376	1.62016
chr1	13376	13377	2.0252
chr1	13377	13385	2.43024
chr1	13385	13386	2.0252
chr1	13386	13388	1.62016
chr1	13388	13394	2.0252
chr1	13394	13396	1.62016
chr1	13396	13412	1.21512
chr1	13412	13414	1.62016
chr1	13414	13418	0.81008
chr1	13418	13421	1.21512
chr1	13421	13424	1.62016
chr1	13424	13426	2.0252
chr1	13426	13428	2.83528
chr1	13428	13429	3.24032
chr1	13429	13435	2.83528
chr1	13435	13450	3.24032
chr1	13450	13451	3.64536
chr1	13451	13461	2.83528
chr1	13461	13465	2.43024
chr1	13465	13466	2.0252
chr1	13466	13467	2.43024
chr1	13467	13469	1.62016
chr1	13469	13472	1.21512
chr1	13472	13475	1.62016
chr1	13475	13476	2.0252
chr1	13476	13484	1.62016
chr1	13484	13490	2.0252
chr1	13490	13493	1.62016
chr1	13493	13499	2.0252
chr1	13499	13502	2.43024
chr1	13502	13507	2.83528
chr1	13507	13508	2.43024
chr1	13508	13511	2.83528
chr1	13511	13513	3.24032
chr1	13513	13516	2.83528
chr1	13516	13524	2.43024
chr1	13524	13533	2.0252
chr1	13533	13539	1.62016
chr1	13539	13541	1.21512
chr1	13541	13545	0.81008
chr1	13545	13551	0.40504
chr1	13551	13565	0.0
chr1	13565	13567	0.40504
chr1	13567	13574	0.81008
chr1	13574	13604	1.62016
chr1	13604	13606	0.40504
chr1	13606	13616	0.0
chr1	13616	13650	0.40504
chr1	13650	13661	0.0
chr1	13661	13682	0.40504
chr1	13682	13689	0.81008
chr1	13689	13700	1.21512
chr1	13700	13709	0.81008
chr1	13709	13713	1.21512
chr1	13713	13721	1.62016
chr1	13721	13722	2.0252
chr1	13722	13729	1.62016
chr1	13729	13750	1.21512
chr1	13750	13753	0.81008
chr1	13753	13754	1.21512
chr1	13754	13762	1.62016
chr1	13762	13789	1.21512
chr1	13789	13791	1.62016
chr1	13791	13793	2.0252
chr1	13793	13795	1.21512
chr1	13795	13799	0.81008
chr1	13799	13804	1.21512
chr1	13804	13816	1.62016
chr1	13816	13829	0.81008
chr1	13829	13832	0.40504
chr1	13832	13847	0.0
chr1	13847	13851	0.40504
chr1	13851	13881	0.81008
chr1	13881	13886	0.40504
chr1	13886	13916	0.0
chr1	13916	13941	0.40504
chr1	13941	13956	0.81008
chr1	13956	13982	0.40504
chr1	13982	13990	0.0
chr1	13990	13994	0.40504
chr1	13994	14030	0.81008
chr1	14030	14035	0.40504
chr1	14035	14078	0.0
chr1	14078	14108	0.40504
chr1	14108	14152	0.0
chr1	14152	14153	0.40504
chr1	14153	14154	0.81008
chr1	14154	14179	1.21512
chr1	14179	14191	1.62016
chr1	14191	14192	1.21512
chr1	14192	14193	0.81008
chr1	14193	14217	0.40504
chr1	14217	14258	0.0
chr1	14258	14282	0.40504
chr1	14282	14291	0.81008
chr1	14291	14293	1.21512
chr1	14293	14297	0.81008
chr1	14297	14312	1.21512
chr1	14312	14319	1.62016
chr1	14319	14321	2.0252
chr1	14321	14323	2.43024
chr1	14323	14325	2.0252
chr1	14325	14327	2.43024
chr1	14327	14332	2.0252
chr1	14332	14335	1.62016
chr1	14335	14349	2.0252
chr1	14349	14351	2.43024
chr1	14351	14359	2.0252
chr1	14359	14362	1.62016
chr1	14362	14365	1.21512
chr1	14365	14376	0.40504
chr1	14376	14384	0.81008
chr1	14384	14410	0.40504
chr1	14410	14416	0.81008
chr1	14416	14417	1.21512
chr1	14417	14428	0.81008
chr1	14428	14432	1.21512
chr1	14432	14447	1.62016
chr1	14447	14448	1.21512
chr1	14448	14455	0.81008
chr1	14455	14456	1.21512
chr1	14456	14473	0.81008
chr1	14473	14480	0.40504
chr1	14480	14488	0.81008
chr1	14488	14521	0.40504
chr1	14521	14591	0.0
chr1	14591	14630	0.40504
chr1	14630	14748	0.0
chr1	14748	14751	0.40504
chr1	14751	14789	0.81008
chr1	14789	14791	0.40504
chr1	14791	14919	0.0
chr1	14919	14939	0.40504
chr1	14939	14959	0.81008
chr1	14959	14979	0.40504
chr1	14979	15022	0.0
chr1	15022	15093	0.40504
chr1	15093	15140	0.0
chr1	15140	15141	0.81008
chr1	15141	15144	1.21512
chr1	15144	15145	1.62016
chr1	15145	15147	2.0252
chr1	15147	15160	2.43024
chr1	15160	15161	2.83528
chr1	15161	15174	3.24032
chr1	15174	15176	2.83528
chr1	15176	15178	3.24032
chr1	15178	15179	3.64536
chr1	15179	15182	2.83528
chr1	15182	15186	2.43024
chr1	15186	15190	2.0252
chr1	15190	15192	1.62016
chr1	15192	15195	2.0252
chr1	15195	15219	1.62016
chr1	15219	15227	1.21512
chr1	15227	15233	0.81008
chr1	15233	15254	0.40504
chr1	15254	15285	0.0
chr1	15285	15324	0.40504
chr1	15324	15468	0.0
chr1	15468	15486	0.40504
chr1	15486	15509	0.81008
chr1	15509	15527	0.40504
chr1	15527	15649	0.0
chr1	15649	15690	0.40504
chr1	15690	15703	0.0
chr1	15703	15733	0.81008
chr1	15733	15741	1.21512
chr1	15741	15773	0.40504
chr1	15773	15815	0.0
chr1	15815	15854	0.40504
chr1	15854	15968	0.0
chr1	15968	15978	0.40504
chr1	15978	16007	0.81008
chr1	16007	16018	0.40504
chr1	16018	16070	0.0
chr1	16070	16097	0.40504
chr1	16097	16147	0.0
chr1	16147	16171	0.40504
chr1	16171	16172	0.81008
chr1	16172	16176	1.21512
chr1	16176	16184	0.81008
chr1	16184	16186	1.21512
chr1	16186	16199	1.62016
chr1	16199	16210	2.0252
chr1	16210	16211	1.62016
chr1	16211	16212	2.43024
chr1	16212	16217	2.0252
chr1	16217	16224	2.43024
chr1	16224	16227	2.0252
chr1	16227	16234	1.62016
chr1	16234	16252	1.21512
chr1	16252	16256	0.81008
chr1	16256	16274	1.21512
chr1	16274	16291	1.62016
chr1	16291	16296	1.21512
chr1	16296	16303	0.40504
chr1	16303	16304	0.0
chr1	16304	16308	0.40504
chr1	16308	16342	0.81008
chr1	16342	16348	0.40504
chr1	16348	16389	0.0
chr1	16389	16400	0.40504
chr1	16400	16411	0.81008
chr1	16411	16422	1.21512
chr1	16422	16429	1.62016
chr1	16429	16439	1.21512
chr1	16439	16451	0.81008
chr1	16451	16454	0.40504
chr1	16454	16485	0.81008
chr1	16485	16494	0.40504
chr1	16494	16536	0.0
chr1	16536	16575	0.40504
chr1	16575	16643	0.0
chr1	16643	16663	0.40504
chr1	16663	16684	0.81008
chr1	16684	16702	0.40504
chr1	16702	16769	0.0
chr1	16769	16810	0.40504
chr1	16810	16814	0.0
chr1	16814	16838	0.40504
chr1	16838	16855	0.81008
chr1	16855	16858	0.40504
chr1	16858	16869	0.81008
chr1	16869	16895	0.40504
chr1	16895	16980	0.0
chr1	16980	17018	0.40504
chr1	17018	17072	0.0
chr1	17072	17076	0.40504
chr1	17076	17112	0.81008
chr1	17112	17116	0.40504
chr1	17116	17144	0.0
chr1	17144	17154	0.40504
chr1	17154	17182	0.81008
chr1	17182	17194	0.40504
chr1	17194	17302	0.0
chr1	17302	17317	0.40504
chr1	17317	17331	0.81008
chr1	17331	17339	1.21512
chr1	17339	17355	0.81008
chr1	17355	17356	1.21512
chr1	17356	17362	0.81008
chr1	17362	17370	1.21512
chr1	17370	17394	0.81008
chr1	17394	17401	0.40504
chr1	17401	17412	0.0
chr1	17412	17449	0.40504
chr1	17449	17501	0.0
chr1	17501	17524	0.81008
chr1	17524	17532	1.21512
chr1	17532	17542	1.62016
chr1	17542	17564	0.81008
chr1	17564	17571	0.40504
chr1	17571	17574	0.0
chr1	17574	17605	0.40504
chr1	17605	17612	0.81008
chr1	17612	17615	1.21512
chr1	17615	17623	0.81008
chr1	17623	17636	1.21512
chr1	17636	17651	0.81008
chr1	17651	17664	0.40504
chr1	17664	17677	0.0
chr1	17677	17714	0.40504
chr1	17714	17717	1.21512
chr1	17717	17724	0.81008
chr1	17724	17736	0.40504
chr1	17736	17741	1.21512
chr1	17741	17754	0.81008
chr1	17754	17775	1.21512
chr1	17775	17777	0.81008
chr1	17777	17790	0.40504
chr1	17790	17794	0.81008
chr1	17794	17830	0.40504
chr1	17830	17868	0.0
chr1	17868	17870	0.40504
chr1	17870	17884	0.81008
chr1	17884	17887	1.62016
chr1	17887	17888	2.0252
chr1	17888	17889	2.43024
chr1	17889	17900	3.24032
chr1	17900	17902	3.64536
chr1	17902	17903	4.0504
chr1	17903	17909	4.45544
chr1	17909	17911	4.0504
chr1	17911	17916	3.64536
chr1	17916	17921	2.83528
chr1	17921	17927	3.24032
chr1	17927	17929	2.83528
chr1	17929	17940	2.0252
chr1	17940	17942	1.62016
chr1	17942	17943	1.21512
chr1	17943	17959	0.81008
chr1	17959	17967	0.40504
chr1	17967	18020	0.0
chr1	18020	18033	0.40504
chr1	18033	18037	0.81008
chr1	18037	18060	1.21512
chr1	18060	18067	0.81008
chr1	18067	18070	0.40504
chr1	18070	18073	0.81008
chr1	18073	18100	0.40504
chr1	18100	18105	0.81008
chr1	18105	18109	1.21512
chr1	18109	18140	0.81008
chr1	18140	18145	0.40504
chr1	18145	18184	0.0
chr1	18184	18195	0.40504
chr1	18195	18221	0.81008
chr1	18221	18224	0.40504
chr1	18224	18226	1.62016
chr1	18226	18235	2.0252
chr1	18235	18246	1.62016
chr1	18246	18261	2.43024
chr1	18261	18280	0.81008
chr1	18280	18284	1.21512
chr1	18284	18320	0.40504
chr1	18320	18325	0.0
chr1	18325	18355	0.81008
chr1	18355	18364	0.0
chr1	18364	18397	0.40504
chr1	18397	18421	0.0
chr1	18421	18451	0.40504
chr1	18451	18501	0.0
chr1	18501	18534	0.40504
chr1	18534	18680	0.0
chr1	18680	18683	0.40504
chr1	18683	18690	0.81008
chr1	18690	18705	1.21512
chr1	18705	18721	1.62016
chr1	18721	18723	1.21512
chr1	18723	18730	0.81008
chr1	18730	18734	0.40504
chr1	18734	18737	0.81008
chr1	18737	18747	0.40504
chr1	18747	18772	1.21512
chr1	18772	18787	0.81008
chr1	18787	18796	0.0
chr1	18796	18803	0.40504
chr1	18803	18810	0.81008
chr1	18810	18826	1.21512
chr1	18826	18836	1.62016
chr1	18836	18839	1.21512
chr1	18839	18842	1.62016
chr1	18842	18850	1.21512
chr1	18850	18866	0.81008
chr1	18866	18878	0.40504
chr1	18878	18885	0.0
chr1	18885	18912	0.40504
chr1	18912	18925	0.81008
chr1	18925	18951	0.40504
chr1	18951	18978	0.0
chr1	18978	18982	0.40504
chr1	18982	19005	0.81008
chr1	19005	19019	1.21512
chr1	19019	19020	0.81008
chr1	19020	19042	0.40504
chr1	19042	19046	0.81008
chr1	19046	19066	0.40504
chr1	19066	19081	0.81008
chr1	19081	19107	0.40504
chr1	19107	19147	0.0
chr1	19147	19148	0.40504
chr1	19148	19179	0.81008
chr1	19179	19185	1.21512
chr1	19185	19187	0.81008
chr1	19187	19200	0.40504
chr1	19200	19216	0.81008
chr1	19216	19219	1.21512
chr1	19219	19240	0.81008
chr1	19240	19255	0.40504
chr1	19255	19280	0.0
