# Supplementary material for: Structural modularity of the XIST ribonucleoprotein complex
Source: Nat Commun. 2020 Dec 2;11:6163. doi: 10.1038/s41467-020-20040-3 (PMC7710737; doi:10.1038/s41467-020-20040-3)
Supplement: Supplementary file 6 — Source Data [file 41467_2020_20040_MOESM6_ESM.zip › sourcedata/fig2efgi/K562_U2AF2_0_neg_XIST_1_hsXIST.bedgraph]

chr1	0	45	0.0
chr1	45	50	0.526243
chr1	50	52	1.05249
chr1	52	54	1.57873
chr1	54	62	2.10497
chr1	62	86	2.63122
chr1	86	89	3.15746
chr1	89	94	2.63122
chr1	94	95	1.57873
chr1	95	97	1.05249
chr1	97	123	0.526243
chr1	123	130	1.05249
chr1	130	135	0.526243
chr1	135	154	1.05249
chr1	154	167	1.57873
chr1	167	179	1.05249
chr1	179	195	0.526243
chr1	195	197	1.57873
chr1	197	198	2.10497
chr1	198	202	1.57873
chr1	202	204	2.10497
chr1	204	214	2.63122
chr1	214	217	2.10497
chr1	217	231	2.63122
chr1	231	239	2.10497
chr1	239	241	1.57873
chr1	241	245	1.05249
chr1	245	261	0.526243
chr1	261	299	0.0
chr1	299	304	0.526243
chr1	304	306	1.05249
chr1	306	324	1.57873
chr1	324	342	2.10497
chr1	342	343	3.15746
chr1	343	348	2.63122
chr1	348	350	2.10497
chr1	350	358	1.57873
chr1	358	364	1.05249
chr1	364	365	1.57873
chr1	365	368	2.10497
chr1	368	370	3.15746
chr1	370	377	3.6837
chr1	377	384	4.20995
chr1	384	398	3.15746
chr1	398	399	2.63122
chr1	399	406	2.10497
chr1	406	409	5.78868
chr1	409	410	6.31492
chr1	410	411	7.3674
chr1	411	412	8.94613
chr1	412	413	8.41989
chr1	413	419	7.89365
chr1	419	420	7.3674
chr1	420	428	7.89365
chr1	428	434	8.41989
chr1	434	441	8.94613
chr1	441	443	7.3674
chr1	443	444	6.84116
chr1	444	450	6.31492
chr1	450	451	4.20995
chr1	451	452	5.26243
chr1	452	453	5.78868
chr1	453	454	6.31492
chr1	454	462	4.20995
chr1	462	472	3.6837
chr1	472	477	3.15746
chr1	477	478	3.6837
chr1	478	494	3.15746
chr1	494	495	2.63122
chr1	495	497	3.15746
chr1	497	498	2.63122
chr1	498	502	3.15746
chr1	502	509	4.20995
chr1	509	516	4.73619
chr1	516	519	5.26243
chr1	519	523	4.73619
chr1	523	538	5.26243
chr1	538	539	5.78868
chr1	539	540	4.20995
chr1	540	542	3.6837
chr1	542	545	3.15746
chr1	545	560	2.10497
chr1	560	566	1.57873
chr1	566	581	1.05249
chr1	581	583	0.526243
chr1	583	606	0.0
chr1	606	607	0.526243
chr1	607	608	1.05249
chr1	608	631	1.57873
chr1	631	638	1.05249
chr1	638	639	0.526243
chr1	639	650	0.0
chr1	650	651	0.526243
chr1	651	653	1.57873
chr1	653	657	2.10497
chr1	657	668	2.63122
chr1	668	679	3.15746
chr1	679	686	3.6837
chr1	686	691	2.63122
chr1	691	693	2.10497
chr1	693	694	2.63122
chr1	694	697	2.10497
chr1	697	698	2.63122
chr1	698	701	2.10497
chr1	701	737	1.57873
chr1	737	739	1.05249
chr1	739	740	0.526243
chr1	740	742	1.57873
chr1	742	744	2.10497
chr1	744	748	2.63122
chr1	748	751	3.15746
chr1	751	761	3.6837
chr1	761	779	4.20995
chr1	779	781	3.6837
chr1	781	782	3.15746
chr1	782	783	3.6837
chr1	783	784	4.20995
chr1	784	785	3.6837
chr1	785	792	3.15746
chr1	792	795	2.63122
chr1	795	805	2.10497
chr1	805	822	1.57873
chr1	822	824	2.10497
chr1	824	825	3.15746
chr1	825	826	4.73619
chr1	826	827	4.20995
chr1	827	830	3.6837
chr1	830	835	3.15746
chr1	835	851	3.6837
chr1	851	866	4.20995
chr1	866	867	3.6837
chr1	867	868	2.63122
chr1	868	878	1.05249
chr1	878	879	2.10497
chr1	879	885	1.57873
chr1	885	889	2.10497
chr1	889	895	2.63122
chr1	895	900	2.10497
chr1	900	908	2.63122
chr1	908	913	3.15746
chr1	913	917	3.6837
chr1	917	920	4.20995
chr1	920	922	4.73619
chr1	922	927	3.6837
chr1	927	929	4.20995
chr1	929	933	3.6837
chr1	933	937	3.15746
chr1	937	938	3.6837
chr1	938	944	4.20995
chr1	944	952	3.6837
chr1	952	953	3.15746
chr1	953	954	3.6837
chr1	954	960	3.15746
chr1	960	961	3.6837
chr1	961	963	3.15746
chr1	963	969	2.63122
chr1	969	981	2.10497
chr1	981	990	1.05249
chr1	990	993	1.57873
chr1	993	998	2.63122
chr1	998	1004	2.10497
chr1	1004	1026	2.63122
chr1	1026	1034	3.15746
chr1	1034	1037	2.63122
chr1	1037	1041	1.57873
chr1	1041	1048	1.05249
chr1	1048	1069	0.526243
chr1	1069	1074	0.0
chr1	1074	1097	0.526243
chr1	1097	1100	1.05249
chr1	1100	1118	1.57873
chr1	1118	1119	1.05249
chr1	1119	1141	1.57873
chr1	1141	1143	1.05249
chr1	1143	1144	0.526243
chr1	1144	1152	1.05249
chr1	1152	1159	2.10497
chr1	1159	1165	1.57873
chr1	1165	1167	2.10497
chr1	1167	1172	2.63122
chr1	1172	1188	3.15746
chr1	1188	1196	2.63122
chr1	1196	1203	1.57873
chr1	1203	1204	2.63122
chr1	1204	1208	3.15746
chr1	1208	1211	2.63122
chr1	1211	1213	2.10497
chr1	1213	1216	2.63122
chr1	1216	1219	2.10497
chr1	1219	1233	2.63122
chr1	1233	1246	3.15746
chr1	1246	1247	2.10497
chr1	1247	1260	1.57873
chr1	1260	1262	2.10497
chr1	1262	1277	1.57873
chr1	1277	1280	1.05249
chr1	1280	1285	0.526243
chr1	1285	1304	1.05249
chr1	1304	1313	0.526243
chr1	1313	1314	1.05249
chr1	1314	1318	1.57873
chr1	1318	1324	2.10497
chr1	1324	1329	2.63122
chr1	1329	1331	2.10497
chr1	1331	1336	2.63122
chr1	1336	1342	3.15746
chr1	1342	1343	3.6837
chr1	1343	1344	4.20995
chr1	1344	1348	4.73619
chr1	1348	1356	5.26243
chr1	1356	1362	4.20995
chr1	1362	1366	3.6837
chr1	1366	1375	3.15746
chr1	1375	1377	2.63122
chr1	1377	1385	2.10497
chr1	1385	1387	1.57873
chr1	1387	1392	0.526243
chr1	1392	1403	0.0
chr1	1403	1407	0.526243
chr1	1407	1408	1.05249
chr1	1408	1443	1.57873
chr1	1443	1446	2.10497
chr1	1446	1450	2.63122
chr1	1450	1451	2.10497
chr1	1451	1467	1.57873
chr1	1467	1468	2.10497
chr1	1468	1487	3.15746
chr1	1487	1488	2.63122
chr1	1488	1490	2.10497
chr1	1490	1500	1.57873
chr1	1500	1512	2.10497
chr1	1512	1539	1.05249
chr1	1539	1544	1.57873
chr1	1544	1553	1.05249
chr1	1553	1557	0.526243
chr1	1557	1583	1.57873
chr1	1583	1593	1.05249
chr1	1593	1601	1.57873
chr1	1601	1616	0.526243
chr1	1616	1631	1.05249
chr1	1631	1643	1.57873
chr1	1643	1660	2.10497
chr1	1660	1661	1.57873
chr1	1661	1672	2.10497
chr1	1672	1678	1.57873
chr1	1678	1686	1.05249
chr1	1686	1704	0.526243
chr1	1704	1705	0.0
chr1	1705	1723	0.526243
chr1	1723	1726	1.05249
chr1	1726	1749	2.10497
chr1	1749	1751	1.57873
chr1	1751	1764	2.10497
chr1	1764	1766	2.63122
chr1	1766	1769	2.10497
chr1	1769	1771	1.05249
chr1	1771	1773	1.57873
chr1	1773	1774	2.10497
chr1	1774	1789	2.63122
chr1	1789	1790	3.15746
chr1	1790	1795	3.6837
chr1	1795	1808	3.15746
chr1	1808	1815	2.63122
chr1	1815	1818	2.10497
chr1	1818	1833	1.57873
chr1	1833	1842	0.526243
chr1	1842	1853	1.05249
chr1	1853	1858	1.57873
chr1	1858	1859	2.10497
chr1	1859	1861	2.63122
chr1	1861	1864	2.10497
chr1	1864	1868	2.63122
chr1	1868	1869	3.15746
chr1	1869	1870	4.20995
chr1	1870	1871	7.3674
chr1	1871	1872	8.94613
chr1	1872	1876	9.47238
chr1	1876	1880	9.99862
chr1	1880	1881	10.5249
chr1	1881	1882	11.0511
chr1	1882	1885	11.5774
chr1	1885	1889	11.0511
chr1	1889	1902	11.5774
chr1	1902	1903	11.0511
chr1	1903	1905	10.5249
chr1	1905	1906	11.0511
chr1	1906	1910	9.99862
chr1	1910	1912	10.5249
chr1	1912	1913	9.99862
chr1	1913	1914	7.89365
chr1	1914	1916	4.20995
chr1	1916	1924	3.6837
chr1	1924	1928	2.63122
chr1	1928	1930	3.15746
chr1	1930	1949	2.63122
chr1	1949	1970	1.57873
chr1	1970	1973	0.526243
chr1	1973	2056	0.0
chr1	2056	2064	0.526243
chr1	2064	2074	2.10497
chr1	2074	2097	2.63122
chr1	2097	2098	2.10497
chr1	2098	2100	2.63122
chr1	2100	2108	2.10497
chr1	2108	2118	1.05249
chr1	2118	2141	0.526243
chr1	2141	2143	0.0
chr1	2143	2172	0.526243
chr1	2172	2181	1.05249
chr1	2181	2187	1.57873
chr1	2187	2209	1.05249
chr1	2209	2216	1.57873
chr1	2216	2220	1.05249
chr1	2220	2223	1.57873
chr1	2223	2253	1.05249
chr1	2253	2262	0.526243
chr1	2262	2274	0.0
chr1	2274	2279	0.526243
chr1	2279	2283	1.05249
chr1	2283	2318	2.10497
chr1	2318	2323	1.57873
chr1	2323	2325	1.05249
chr1	2325	2326	0.526243
chr1	2326	2440	0.0
chr1	2440	2441	0.526243
chr1	2441	2443	1.05249
chr1	2443	2469	1.57873
chr1	2469	2481	2.10497
chr1	2481	2485	1.57873
chr1	2485	2487	1.05249
chr1	2487	2513	0.526243
chr1	2513	2514	0.0
chr1	2514	2520	0.526243
chr1	2520	2557	1.05249
chr1	2557	2563	0.526243
chr1	2563	2593	0.0
chr1	2593	2604	0.526243
chr1	2604	2615	1.05249
chr1	2615	2616	2.10497
chr1	2616	2647	2.63122
chr1	2647	2659	2.10497
chr1	2659	2664	0.526243
chr1	2664	2681	1.05249
chr1	2681	2702	0.526243
chr1	2702	2706	1.05249
chr1	2706	2743	0.526243
chr1	2743	2745	1.05249
chr1	2745	2757	0.526243
chr1	2757	2787	1.05249
chr1	2787	2795	0.526243
chr1	2795	2800	1.05249
chr1	2800	2804	0.526243
chr1	2804	2815	1.05249
chr1	2815	2838	1.57873
chr1	2838	2843	1.05249
chr1	2843	2848	1.57873
chr1	2848	2849	1.05249
chr1	2849	2870	0.526243
chr1	2870	2906	0.0
chr1	2906	2924	0.526243
chr1	2924	2931	1.05249
chr1	2931	2936	1.57873
chr1	2936	2944	2.10497
chr1	2944	2950	2.63122
chr1	2950	2957	2.10497
chr1	2957	2968	1.57873
chr1	2968	2970	1.05249
chr1	2970	2976	0.526243
chr1	2976	2991	0.0
chr1	2991	3019	0.526243
chr1	3019	3023	1.05249
chr1	3023	3035	1.57873
chr1	3035	3040	1.05249
chr1	3040	3060	1.57873
chr1	3060	3066	1.05249
chr1	3066	3078	0.526243
chr1	3078	3100	0.0
chr1	3100	3115	0.526243
chr1	3115	3139	1.05249
chr1	3139	3157	0.526243
chr1	3157	3178	0.0
chr1	3178	3218	0.526243
chr1	3218	3219	1.05249
chr1	3219	3220	1.57873
chr1	3220	3221	2.10497
chr1	3221	3234	1.57873
chr1	3234	3237	2.10497
chr1	3237	3238	2.63122
chr1	3238	3246	3.15746
chr1	3246	3262	3.6837
chr1	3262	3264	2.63122
chr1	3264	3267	2.10497
chr1	3267	3277	1.57873
chr1	3277	3281	1.05249
chr1	3281	3306	0.526243
chr1	3306	3311	1.05249
chr1	3311	3332	1.57873
chr1	3332	3350	1.05249
chr1	3350	3355	0.526243
chr1	3355	3356	0.0
chr1	3356	3378	0.526243
chr1	3378	3383	1.05249
chr1	3383	3407	1.57873
chr1	3407	3422	2.10497
chr1	3422	3426	1.57873
chr1	3426	3443	1.05249
chr1	3443	3451	0.526243
chr1	3451	3467	0.0
chr1	3467	3484	0.526243
chr1	3484	3488	1.05249
chr1	3488	3491	1.57873
chr1	3491	3493	2.10497
chr1	3493	3511	2.63122
chr1	3511	3528	2.10497
chr1	3528	3530	1.57873
chr1	3530	3533	1.05249
chr1	3533	3537	0.526243
chr1	3537	3553	0.0
chr1	3553	3587	0.526243
chr1	3587	3597	0.0
chr1	3597	3641	0.526243
chr1	3641	3651	0.0
chr1	3651	3695	0.526243
chr1	3695	3701	0.0
chr1	3701	3745	0.526243
chr1	3745	3776	0.0
chr1	3776	3812	0.526243
chr1	3812	3814	1.05249
chr1	3814	3819	1.57873
chr1	3819	3820	2.63122
chr1	3820	3839	2.10497
chr1	3839	3842	2.63122
chr1	3842	3856	3.15746
chr1	3856	3862	2.10497
chr1	3862	3863	2.63122
chr1	3863	3866	1.57873
chr1	3866	3881	2.10497
chr1	3881	3883	2.63122
chr1	3883	3885	2.10497
chr1	3885	3892	1.57873
chr1	3892	3906	2.10497
chr1	3906	3920	1.05249
chr1	3920	3924	1.57873
chr1	3924	3934	1.05249
chr1	3934	3936	1.57873
chr1	3936	3947	1.05249
chr1	3947	3953	1.57873
chr1	3953	3954	2.10497
chr1	3954	3955	3.15746
chr1	3955	3960	3.6837
chr1	3960	3964	4.20995
chr1	3964	3978	3.6837
chr1	3978	3987	3.15746
chr1	3987	3990	2.63122
chr1	3990	3997	2.10497
chr1	3997	3998	1.57873
chr1	3998	4002	1.05249
chr1	4002	4018	0.526243
chr1	4018	4035	1.05249
chr1	4035	4042	1.57873
chr1	4042	4054	1.05249
chr1	4054	4056	1.57873
chr1	4056	4062	2.10497
chr1	4062	4073	1.57873
chr1	4073	4078	2.10497
chr1	4078	4091	1.57873
chr1	4091	4097	1.05249
chr1	4097	4104	0.526243
chr1	4104	4109	1.05249
chr1	4109	4119	0.526243
chr1	4119	4129	1.05249
chr1	4129	4131	1.57873
chr1	4131	4139	2.10497
chr1	4139	4147	2.63122
chr1	4147	4162	2.10497
chr1	4162	4171	1.57873
chr1	4171	4175	1.05249
chr1	4175	4183	0.526243
chr1	4183	4196	0.0
chr1	4196	4198	0.526243
chr1	4198	4233	1.05249
chr1	4233	4240	1.57873
chr1	4240	4241	1.05249
chr1	4241	4251	0.526243
chr1	4251	4252	1.57873
chr1	4252	4268	2.10497
chr1	4268	4269	2.63122
chr1	4269	4277	3.15746
chr1	4277	4291	2.63122
chr1	4291	4294	3.6837
chr1	4294	4312	2.63122
chr1	4312	4313	2.10497
chr1	4313	4320	1.57873
chr1	4320	4334	1.05249
chr1	4334	4342	0.0
chr1	4342	4344	0.526243
chr1	4344	4387	1.05249
chr1	4387	4393	0.526243
chr1	4393	4410	1.05249
chr1	4410	4427	1.57873
chr1	4427	4436	1.05249
chr1	4436	4453	0.526243
chr1	4453	4477	0.0
chr1	4477	4513	0.526243
chr1	4513	4519	0.0
chr1	4519	4525	0.526243
chr1	4525	4539	1.05249
chr1	4539	4554	1.57873
chr1	4554	4569	1.05249
chr1	4569	4582	0.526243
chr1	4582	4619	0.0
chr1	4619	4625	0.526243
chr1	4625	4663	1.05249
chr1	4663	4669	0.526243
chr1	4669	4679	0.0
chr1	4679	4696	0.526243
chr1	4696	4725	1.05249
chr1	4725	4740	1.57873
chr1	4740	4763	1.05249
chr1	4763	4769	0.526243
chr1	4769	4799	0.0
chr1	4799	4843	0.526243
chr1	4843	4906	0.0
chr1	4906	4950	0.526243
chr1	4950	4960	0.0
chr1	4960	4968	0.526243
chr1	4968	4970	1.05249
chr1	4970	5004	1.57873
chr1	5004	5012	1.05249
chr1	5012	5013	0.526243
chr1	5013	5159	0.0
chr1	5159	5164	0.526243
chr1	5164	5181	1.05249
chr1	5181	5196	1.57873
chr1	5196	5208	1.05249
chr1	5208	5217	0.526243
chr1	5217	5224	1.05249
chr1	5224	5226	0.526243
chr1	5226	5227	1.05249
chr1	5227	5230	1.57873
chr1	5230	5261	2.10497
chr1	5261	5262	1.57873
chr1	5262	5269	2.10497
chr1	5269	5270	2.63122
chr1	5270	5271	2.10497
chr1	5271	5306	1.57873
chr1	5306	5313	1.05249
chr1	5313	5318	0.526243
chr1	5318	5351	0.0
chr1	5351	5363	0.526243
chr1	5363	5372	1.05249
chr1	5372	5381	1.57873
chr1	5381	5387	2.10497
chr1	5387	5406	1.57873
chr1	5406	5416	1.05249
chr1	5416	5425	0.526243
chr1	5425	5447	0.0
chr1	5447	5448	0.526243
chr1	5448	5470	1.05249
chr1	5470	5489	1.57873
chr1	5489	5492	1.05249
chr1	5492	5512	0.526243
chr1	5512	5514	1.05249
chr1	5514	5521	0.526243
chr1	5521	5538	1.05249
chr1	5538	5564	1.57873
chr1	5564	5565	1.05249
chr1	5565	5582	0.526243
chr1	5582	5599	1.05249
chr1	5599	5600	0.526243
chr1	5600	5604	1.05249
chr1	5604	5612	1.57873
chr1	5612	5625	2.10497
chr1	5625	5627	1.57873
chr1	5627	5632	2.63122
chr1	5632	5640	3.15746
chr1	5640	5648	2.63122
chr1	5648	5656	2.10497
chr1	5656	5671	1.57873
chr1	5671	5676	0.526243
chr1	5676	5713	0.0
chr1	5713	5742	0.526243
chr1	5742	5766	1.05249
chr1	5766	5786	1.57873
chr1	5786	5801	1.05249
chr1	5801	5810	0.526243
chr1	5810	5846	0.0
chr1	5846	5850	0.526243
chr1	5850	5858	1.05249
chr1	5858	5890	1.57873
chr1	5890	5894	1.05249
chr1	5894	5899	0.526243
chr1	5899	5902	1.05249
chr1	5902	5931	0.526243
chr1	5931	5943	1.05249
chr1	5943	5955	0.526243
chr1	5955	5965	1.05249
chr1	5965	5966	1.57873
chr1	5966	5974	2.10497
chr1	5974	5999	1.57873
chr1	5999	6002	1.05249
chr1	6002	6007	2.10497
chr1	6007	6008	2.63122
chr1	6008	6010	2.10497
chr1	6010	6018	1.57873
chr1	6018	6029	2.10497
chr1	6029	6033	2.63122
chr1	6033	6044	3.6837
chr1	6044	6046	3.15746
chr1	6046	6047	2.63122
chr1	6047	6048	3.15746
chr1	6048	6051	3.6837
chr1	6051	6054	3.15746
chr1	6054	6059	3.6837
chr1	6059	6060	4.20995
chr1	6060	6065	3.6837
chr1	6065	6073	4.20995
chr1	6073	6076	3.6837
chr1	6076	6085	2.63122
chr1	6085	6087	3.15746
chr1	6087	6089	2.63122
chr1	6089	6092	3.15746
chr1	6092	6098	2.63122
chr1	6098	6099	2.10497
chr1	6099	6103	1.05249
chr1	6103	6128	2.10497
chr1	6128	6129	1.57873
chr1	6129	6145	1.05249
chr1	6145	6147	0.526243
chr1	6147	6164	0.0
chr1	6164	6170	0.526243
chr1	6170	6195	1.05249
chr1	6195	6201	1.57873
chr1	6201	6205	2.10497
chr1	6205	6208	2.63122
chr1	6208	6213	2.10497
chr1	6213	6219	1.57873
chr1	6219	6221	2.10497
chr1	6221	6239	2.63122
chr1	6239	6245	2.10497
chr1	6245	6246	1.57873
chr1	6246	6249	2.10497
chr1	6249	6259	1.57873
chr1	6259	6261	2.10497
chr1	6261	6264	2.63122
chr1	6264	6265	2.10497
chr1	6265	6281	1.57873
chr1	6281	6287	2.10497
chr1	6287	6301	1.57873
chr1	6301	6309	1.05249
chr1	6309	6313	1.57873
chr1	6313	6323	2.10497
chr1	6323	6325	2.63122
chr1	6325	6330	2.10497
chr1	6330	6337	2.63122
chr1	6337	6345	3.15746
chr1	6345	6349	3.6837
chr1	6349	6352	3.15746
chr1	6352	6357	2.63122
chr1	6357	6367	2.10497
chr1	6367	6369	1.57873
chr1	6369	6370	2.10497
chr1	6370	6374	3.15746
chr1	6374	6376	2.10497
chr1	6376	6381	2.63122
chr1	6381	6384	2.10497
chr1	6384	6399	3.6837
chr1	6399	6409	4.20995
chr1	6409	6410	3.6837
chr1	6410	6413	3.15746
chr1	6413	6414	2.63122
chr1	6414	6417	2.10497
chr1	6417	6428	1.57873
chr1	6428	6438	0.526243
chr1	6438	6442	1.05249
chr1	6442	6467	0.526243
chr1	6467	6473	1.05249
chr1	6473	6475	1.57873
chr1	6475	6482	2.10497
chr1	6482	6489	1.57873
chr1	6489	6505	2.10497
chr1	6505	6506	2.63122
chr1	6506	6509	3.15746
chr1	6509	6511	3.6837
chr1	6511	6517	3.15746
chr1	6517	6519	2.63122
chr1	6519	6530	2.10497
chr1	6530	6533	2.63122
chr1	6533	6537	3.15746
chr1	6537	6549	3.6837
chr1	6549	6553	2.63122
chr1	6553	6564	2.10497
chr1	6564	6567	1.57873
chr1	6567	6569	2.10497
chr1	6569	6576	1.57873
chr1	6576	6580	1.05249
chr1	6580	6611	0.526243
chr1	6611	6615	0.0
chr1	6615	6621	0.526243
chr1	6621	6643	1.05249
chr1	6643	6651	1.57873
chr1	6651	6659	2.10497
chr1	6659	6665	1.57873
chr1	6665	6687	1.05249
chr1	6687	6691	0.526243
chr1	6691	6700	0.0
chr1	6700	6705	0.526243
chr1	6705	6712	1.05249
chr1	6712	6744	1.57873
chr1	6744	6749	1.05249
chr1	6749	6755	0.526243
chr1	6755	6768	0.0
chr1	6768	6773	0.526243
chr1	6773	6796	1.05249
chr1	6796	6797	0.526243
chr1	6797	6812	1.05249
chr1	6812	6816	0.526243
chr1	6816	6858	0.0
chr1	6858	6881	0.526243
chr1	6881	6884	1.05249
chr1	6884	6901	1.57873
chr1	6901	6910	1.05249
chr1	6910	6913	0.526243
chr1	6913	6914	1.05249
chr1	6914	6928	1.57873
chr1	6928	6929	1.05249
chr1	6929	6936	1.57873
chr1	6936	6942	2.10497
chr1	6942	6952	1.57873
chr1	6952	6955	2.63122
chr1	6955	6956	3.15746
chr1	6956	6957	2.10497
chr1	6957	6958	2.63122
chr1	6958	6964	3.15746
chr1	6964	6967	3.6837
chr1	6967	6980	4.20995
chr1	6980	6993	3.6837
chr1	6993	6996	3.15746
chr1	6996	6997	2.10497
chr1	6997	7001	1.57873
chr1	7001	7002	1.05249
chr1	7002	7011	0.526243
chr1	7011	7016	0.0
chr1	7016	7033	0.526243
chr1	7033	7060	1.05249
chr1	7060	7069	0.526243
chr1	7069	7073	1.05249
chr1	7073	7074	2.10497
chr1	7074	7077	2.63122
chr1	7077	7091	2.10497
chr1	7091	7098	2.63122
chr1	7098	7111	3.15746
chr1	7111	7117	2.63122
chr1	7117	7118	1.57873
chr1	7118	7134	1.05249
chr1	7134	7141	0.526243
chr1	7141	7164	0.0
chr1	7164	7207	0.526243
chr1	7207	7210	0.0
chr1	7210	7214	0.526243
chr1	7214	7218	1.05249
chr1	7218	7258	1.57873
chr1	7258	7260	1.05249
chr1	7260	7262	1.57873
chr1	7262	7285	1.05249
chr1	7285	7291	0.526243
chr1	7291	7395	0.0
chr1	7395	7410	0.526243
chr1	7410	7412	1.05249
chr1	7412	7429	1.57873
chr1	7429	7439	2.10497
chr1	7439	7448	1.57873
chr1	7448	7449	2.10497
chr1	7449	7453	2.63122
chr1	7453	7456	2.10497
chr1	7456	7461	1.57873
chr1	7461	7473	2.10497
chr1	7473	7475	1.57873
chr1	7475	7482	2.10497
chr1	7482	7488	2.63122
chr1	7488	7493	2.10497
chr1	7493	7494	1.57873
chr1	7494	7496	2.10497
chr1	7496	7504	2.63122
chr1	7504	7519	2.10497
chr1	7519	7520	1.57873
chr1	7520	7522	1.05249
chr1	7522	7538	0.526243
chr1	7538	7550	0.0
chr1	7550	7591	0.526243
chr1	7591	7643	0.0
chr1	7643	7654	0.526243
chr1	7654	7659	1.05249
chr1	7659	7681	1.57873
chr1	7681	7685	2.10497
chr1	7685	7687	2.63122
chr1	7687	7699	2.10497
chr1	7699	7700	1.57873
chr1	7700	7703	2.10497
chr1	7703	7724	1.57873
chr1	7724	7729	1.05249
chr1	7729	7737	0.526243
chr1	7737	7743	1.05249
chr1	7743	7766	0.526243
chr1	7766	7781	1.05249
chr1	7781	7809	0.526243
chr1	7809	7810	1.05249
chr1	7810	7833	0.526243
chr1	7833	7840	1.05249
chr1	7840	7841	1.57873
chr1	7841	7852	2.10497
chr1	7852	7853	2.63122
chr1	7853	7877	2.10497
chr1	7877	7878	1.57873
chr1	7878	7884	1.05249
chr1	7884	7896	0.526243
chr1	7896	7903	0.0
chr1	7903	7929	0.526243
chr1	7929	7930	0.0
chr1	7930	7946	0.526243
chr1	7946	8027	0.0
chr1	8027	8044	1.05249
chr1	8044	8071	1.57873
chr1	8071	8074	0.526243
chr1	8074	8084	1.05249
chr1	8084	8085	1.57873
chr1	8085	8092	1.05249
chr1	8092	8108	1.57873
chr1	8108	8118	2.10497
chr1	8118	8126	1.57873
chr1	8126	8128	2.10497
chr1	8128	8129	1.57873
chr1	8129	8130	2.10497
chr1	8130	8131	3.15746
chr1	8131	8136	3.6837
chr1	8136	8152	3.15746
chr1	8152	8168	2.63122
chr1	8168	8170	2.10497
chr1	8170	8171	1.57873
chr1	8171	8172	1.05249
chr1	8172	8193	0.0
chr1	8193	8237	0.526243
chr1	8237	8273	0.0
chr1	8273	8299	0.526243
chr1	8299	8317	1.05249
chr1	8317	8340	0.526243
chr1	8340	8342	1.05249
chr1	8342	8343	1.57873
chr1	8343	8348	1.05249
chr1	8348	8384	1.57873
chr1	8384	8386	1.05249
chr1	8386	8392	0.526243
chr1	8392	8428	0.0
chr1	8428	8430	0.526243
chr1	8430	8432	1.57873
chr1	8432	8450	2.10497
chr1	8450	8465	2.63122
chr1	8465	8471	2.10497
chr1	8471	8474	1.57873
chr1	8474	8475	1.05249
chr1	8475	8494	0.526243
chr1	8494	8524	0.0
chr1	8524	8542	0.526243
chr1	8542	8543	0.0
chr1	8543	8548	1.05249
chr1	8548	8549	1.57873
chr1	8549	8550	2.10497
chr1	8550	8551	2.63122
chr1	8551	8559	3.15746
chr1	8559	8561	3.6837
chr1	8561	8569	4.20995
chr1	8569	8581	3.6837
chr1	8581	8582	3.15746
chr1	8582	8587	3.6837
chr1	8587	8591	3.15746
chr1	8591	8592	2.63122
chr1	8592	8593	2.10497
chr1	8593	8594	1.05249
chr1	8594	8595	1.57873
chr1	8595	8600	1.05249
chr1	8600	8608	0.526243
chr1	8608	8614	0.0
chr1	8614	8622	0.526243
chr1	8622	8653	1.05249
chr1	8653	8655	0.0
chr1	8655	8656	0.526243
chr1	8656	8668	1.05249
chr1	8668	8700	0.526243
chr1	8700	8727	0.0
chr1	8727	8729	0.526243
chr1	8729	8739	1.05249
chr1	8739	8760	1.57873
chr1	8760	8770	2.10497
chr1	8770	8772	1.57873
chr1	8772	8778	1.05249
chr1	8778	8783	1.57873
chr1	8783	8794	1.05249
chr1	8794	8802	1.57873
chr1	8802	8821	1.05249
chr1	8821	8836	0.526243
chr1	8836	8838	1.05249
chr1	8838	8850	0.526243
chr1	8850	8854	1.05249
chr1	8854	8862	1.57873
chr1	8862	8863	2.10497
chr1	8863	8880	2.63122
chr1	8880	8896	2.10497
chr1	8896	8897	1.57873
chr1	8897	8898	1.05249
chr1	8898	8906	1.57873
chr1	8906	8907	1.05249
chr1	8907	8930	0.526243
chr1	8930	9000	0.0
chr1	9000	9006	0.526243
chr1	9006	9019	1.05249
chr1	9019	9031	1.57873
chr1	9031	9042	2.10497
chr1	9042	9044	2.63122
chr1	9044	9049	2.10497
chr1	9049	9050	2.63122
chr1	9050	9062	2.10497
chr1	9062	9067	1.57873
chr1	9067	9070	1.05249
chr1	9070	9078	1.57873
chr1	9078	9084	2.10497
chr1	9084	9086	1.57873
chr1	9086	9121	1.05249
chr1	9121	9154	0.526243
chr1	9154	9157	1.05249
chr1	9157	9173	0.526243
chr1	9173	9176	1.05249
chr1	9176	9193	1.57873
chr1	9193	9197	2.10497
chr1	9197	9198	2.63122
chr1	9198	9216	2.10497
chr1	9216	9220	1.57873
chr1	9220	9228	1.05249
chr1	9228	9241	0.526243
chr1	9241	9274	0.0
chr1	9274	9276	0.526243
chr1	9276	9279	1.05249
chr1	9279	9303	1.57873
chr1	9303	9315	2.10497
chr1	9315	9318	1.57873
chr1	9318	9320	1.05249
chr1	9320	9327	0.526243
chr1	9327	9344	1.05249
chr1	9344	9371	0.526243
chr1	9371	9391	0.0
chr1	9391	9423	0.526243
chr1	9423	9432	1.57873
chr1	9432	9435	2.10497
chr1	9435	9439	1.57873
chr1	9439	9448	2.10497
chr1	9448	9467	2.63122
chr1	9467	9476	1.57873
chr1	9476	9483	1.05249
chr1	9483	9490	0.526243
chr1	9490	9494	0.0
chr1	9494	9506	0.526243
chr1	9506	9523	1.05249
chr1	9523	9529	1.57873
chr1	9529	9531	2.10497
chr1	9531	9532	2.63122
chr1	9532	9538	3.15746
chr1	9538	9557	2.63122
chr1	9557	9573	2.10497
chr1	9573	9574	1.57873
chr1	9574	9576	1.05249
chr1	9576	9586	0.526243
chr1	9586	9592	1.05249
chr1	9592	9600	0.526243
chr1	9600	9630	1.05249
chr1	9630	9644	0.526243
chr1	9644	9708	0.0
chr1	9708	9752	0.526243
chr1	9752	9758	0.0
chr1	9758	9798	0.526243
chr1	9798	9819	0.0
chr1	9819	9825	0.526243
chr1	9825	9832	1.05249
chr1	9832	9838	1.57873
chr1	9838	9839	2.10497
chr1	9839	9842	2.63122
chr1	9842	9862	3.15746
chr1	9862	9867	2.63122
chr1	9867	9869	2.10497
chr1	9869	9876	1.57873
chr1	9876	9882	1.05249
chr1	9882	9886	0.0
chr1	9886	9904	0.526243
chr1	9904	9905	1.05249
chr1	9905	9911	1.57873
chr1	9911	9924	2.63122
chr1	9924	9929	3.15746
chr1	9929	9930	3.6837
chr1	9930	9934	3.15746
chr1	9934	9936	3.6837
chr1	9936	9940	4.20995
chr1	9940	9941	4.73619
chr1	9941	9948	5.26243
chr1	9948	9949	4.73619
chr1	9949	9953	4.20995
chr1	9953	9955	3.6837
chr1	9955	9967	3.15746
chr1	9967	9971	2.63122
chr1	9971	9973	2.10497
chr1	9973	9975	1.57873
chr1	9975	9976	1.05249
chr1	9976	9980	1.57873
chr1	9980	9981	1.05249
chr1	9981	9984	1.57873
chr1	9984	10007	1.05249
chr1	10007	10020	1.57873
chr1	10020	10025	1.05249
chr1	10025	10044	0.526243
chr1	10044	10051	1.05249
chr1	10051	10063	0.526243
chr1	10063	10088	1.05249
chr1	10088	10089	0.526243
chr1	10089	10107	1.05249
chr1	10107	10120	0.526243
chr1	10120	10133	1.05249
chr1	10133	10138	0.526243
chr1	10138	10146	1.05249
chr1	10146	10158	1.57873
chr1	10158	10162	2.10497
chr1	10162	10164	2.63122
chr1	10164	10167	2.10497
chr1	10167	10176	2.63122
chr1	10176	10181	3.15746
chr1	10181	10182	4.20995
chr1	10182	10190	3.6837
chr1	10190	10201	3.15746
chr1	10201	10206	2.63122
chr1	10206	10220	2.10497
chr1	10220	10225	1.57873
chr1	10225	10249	0.526243
chr1	10249	10284	0.0
chr1	10284	10288	0.526243
chr1	10288	10311	1.05249
chr1	10311	10328	1.57873
chr1	10328	10330	1.05249
chr1	10330	10334	0.526243
chr1	10334	10336	1.57873
chr1	10336	10343	2.10497
chr1	10343	10355	2.63122
chr1	10355	10359	2.10497
chr1	10359	10361	2.63122
chr1	10361	10378	3.15746
chr1	10378	10380	2.63122
chr1	10380	10387	2.10497
chr1	10387	10399	1.57873
chr1	10399	10402	1.05249
chr1	10402	10412	0.526243
chr1	10412	10414	0.0
chr1	10414	10417	0.526243
chr1	10417	10418	1.05249
chr1	10418	10419	1.57873
chr1	10419	10420	2.10497
chr1	10420	10423	2.63122
chr1	10423	10431	3.15746
chr1	10431	10432	3.6837
chr1	10432	10437	4.20995
chr1	10437	10451	4.73619
chr1	10451	10457	5.26243
chr1	10457	10460	4.73619
chr1	10460	10462	4.20995
chr1	10462	10464	3.6837
chr1	10464	10467	3.15746
chr1	10467	10472	2.63122
chr1	10472	10475	2.10497
chr1	10475	10476	1.05249
chr1	10476	10500	0.526243
chr1	10500	10523	0.0
chr1	10523	10567	0.526243
chr1	10567	10582	0.0
chr1	10582	10589	1.05249
chr1	10589	10599	1.57873
chr1	10599	10603	2.10497
chr1	10603	10605	2.63122
chr1	10605	10626	3.15746
chr1	10626	10629	2.10497
chr1	10629	10631	1.57873
chr1	10631	10633	0.526243
chr1	10633	10648	1.05249
chr1	10648	10692	0.0
chr1	10692	10698	0.526243
chr1	10698	10718	1.05249
chr1	10718	10724	0.526243
chr1	10724	10736	1.05249
chr1	10736	10742	0.526243
chr1	10742	10744	1.05249
chr1	10744	10754	1.57873
chr1	10754	10756	2.10497
chr1	10756	10762	2.63122
chr1	10762	10773	3.15746
chr1	10773	10781	3.6837
chr1	10781	10786	4.20995
chr1	10786	10788	3.6837
chr1	10788	10798	3.15746
chr1	10798	10800	2.63122
chr1	10800	10806	2.10497
chr1	10806	10812	1.57873
chr1	10812	10817	0.526243
chr1	10817	10849	0.0
chr1	10849	10850	0.526243
chr1	10850	10851	1.05249
chr1	10851	10892	1.57873
chr1	10892	10894	1.05249
chr1	10894	10895	0.526243
chr1	10895	11015	0.0
chr1	11015	11041	0.526243
chr1	11041	11146	0.0
chr1	11146	11182	0.526243
chr1	11182	11190	1.05249
chr1	11190	11225	0.526243
chr1	11225	11237	0.0
chr1	11237	11263	0.526243
chr1	11263	11279	1.05249
chr1	11279	11293	0.526243
chr1	11293	11304	1.05249
chr1	11304	11318	0.526243
chr1	11318	11330	1.05249
chr1	11330	11362	0.526243
chr1	11362	11424	0.0
chr1	11424	11431	0.526243
chr1	11431	11436	1.05249
chr1	11436	11441	0.526243
chr1	11441	11449	1.05249
chr1	11449	11452	1.57873
chr1	11452	11468	2.10497
chr1	11468	11485	1.57873
chr1	11485	11493	1.05249
chr1	11493	11494	0.526243
chr1	11494	11507	0.0
chr1	11507	11524	0.526243
chr1	11524	11541	1.05249
chr1	11541	11542	1.57873
chr1	11542	11551	2.10497
chr1	11551	11567	1.57873
chr1	11567	11573	1.05249
chr1	11573	11579	0.526243
chr1	11579	11582	1.05249
chr1	11582	11585	1.57873
chr1	11585	11603	1.05249
chr1	11603	11604	1.57873
chr1	11604	11613	2.10497
chr1	11613	11622	2.63122
chr1	11622	11626	2.10497
chr1	11626	11642	1.57873
chr1	11642	11647	2.63122
chr1	11647	11649	3.15746
chr1	11649	11686	3.6837
chr1	11686	11689	2.63122
chr1	11689	11690	1.57873
chr1	11690	11692	1.05249
chr1	11692	11700	0.526243
chr1	11700	11704	0.0
chr1	11704	11738	0.526243
chr1	11738	11746	0.0
chr1	11746	11771	0.526243
chr1	11771	11775	1.05249
chr1	11775	11784	1.57873
chr1	11784	11790	2.10497
chr1	11790	11794	1.57873
chr1	11794	11797	2.10497
chr1	11797	11812	2.63122
chr1	11812	11818	2.10497
chr1	11818	11819	2.63122
chr1	11819	11821	2.10497
chr1	11821	11823	2.63122
chr1	11823	11827	3.15746
chr1	11827	11835	2.63122
chr1	11835	11838	3.15746
chr1	11838	11840	2.63122
chr1	11840	11862	2.10497
chr1	11862	11865	1.57873
chr1	11865	11866	1.05249
chr1	11866	11877	0.526243
chr1	11877	11885	0.0
chr1	11885	11890	0.526243
chr1	11890	11927	1.05249
chr1	11927	11929	1.57873
chr1	11929	11932	1.05249
chr1	11932	11939	0.526243
chr1	11939	11947	1.05249
chr1	11947	11954	1.57873
chr1	11954	11961	2.10497
chr1	11961	11970	2.63122
chr1	11970	11979	2.10497
chr1	11979	11980	2.63122
chr1	11980	11982	3.15746
chr1	11982	11986	2.63122
chr1	11986	11991	3.15746
chr1	11991	11998	2.63122
chr1	11998	12005	2.10497
chr1	12005	12018	1.57873
chr1	12018	12022	1.05249
chr1	12022	12023	1.57873
chr1	12023	12024	1.05249
chr1	12024	12031	0.526243
chr1	12031	12037	1.05249
chr1	12037	12042	1.57873
chr1	12042	12046	2.10497
chr1	12046	12050	2.63122
chr1	12050	12065	3.15746
chr1	12065	12071	2.63122
chr1	12071	12074	2.10497
chr1	12074	12075	2.63122
chr1	12075	12080	2.10497
chr1	12080	12083	2.63122
chr1	12083	12090	2.10497
chr1	12090	12094	1.57873
chr1	12094	12100	1.05249
chr1	12100	12116	1.57873
chr1	12116	12123	1.05249
chr1	12123	12130	0.526243
chr1	12130	12144	1.05249
chr1	12144	12146	0.526243
chr1	12146	12152	1.05249
chr1	12152	12168	1.57873
chr1	12168	12172	2.10497
chr1	12172	12178	1.57873
chr1	12178	12192	2.63122
chr1	12192	12195	3.15746
chr1	12195	12204	2.63122
chr1	12204	12207	3.15746
chr1	12207	12220	3.6837
chr1	12220	12222	3.15746
chr1	12222	12224	2.63122
chr1	12224	12227	3.6837
chr1	12227	12229	4.73619
chr1	12229	12231	5.26243
chr1	12231	12232	5.78868
chr1	12232	12234	7.3674
chr1	12234	12235	6.84116
chr1	12235	12237	6.31492
chr1	12237	12238	5.78868
chr1	12238	12240	6.84116
chr1	12240	12243	7.3674
chr1	12243	12246	7.89365
chr1	12246	12248	8.94613
chr1	12248	12249	8.41989
chr1	12249	12250	8.94613
chr1	12250	12263	9.99862
chr1	12263	12267	9.47238
chr1	12267	12268	8.94613
chr1	12268	12269	7.89365
chr1	12269	12271	7.3674
chr1	12271	12272	6.84116
chr1	12272	12273	6.31492
chr1	12273	12275	5.78868
chr1	12275	12276	5.26243
chr1	12276	12281	5.78868
chr1	12281	12283	5.26243
chr1	12283	12284	4.73619
chr1	12284	12285	4.20995
chr1	12285	12293	3.6837
chr1	12293	12294	3.15746
chr1	12294	12303	2.63122
chr1	12303	12308	3.15746
chr1	12308	12315	2.63122
chr1	12315	12317	2.10497
chr1	12317	12325	1.57873
chr1	12325	12326	2.10497
chr1	12326	12333	1.57873
chr1	12333	12335	2.10497
chr1	12335	12347	3.15746
chr1	12347	12364	2.63122
chr1	12364	12369	1.57873
chr1	12369	12371	2.63122
chr1	12371	12372	2.10497
chr1	12372	12377	2.63122
chr1	12377	12378	2.10497
chr1	12378	12382	1.57873
chr1	12382	12385	2.10497
chr1	12385	12394	2.63122
chr1	12394	12395	3.15746
chr1	12395	12398	3.6837
chr1	12398	12403	4.20995
chr1	12403	12404	5.78868
chr1	12404	12407	6.31492
chr1	12407	12408	5.78868
chr1	12408	12409	6.31492
chr1	12409	12410	6.84116
chr1	12410	12412	6.31492
chr1	12412	12413	6.84116
chr1	12413	12416	6.31492
chr1	12416	12420	5.78868
chr1	12420	12421	6.31492
chr1	12421	12422	6.84116
chr1	12422	12426	7.3674
chr1	12426	12428	6.84116
chr1	12428	12430	7.3674
chr1	12430	12438	7.89365
chr1	12438	12439	7.3674
chr1	12439	12441	6.84116
chr1	12441	12442	6.31492
chr1	12442	12444	5.78868
chr1	12444	12446	5.26243
chr1	12446	12452	3.6837
chr1	12452	12462	3.15746
chr1	12462	12465	2.10497
chr1	12465	12467	1.05249
chr1	12467	12473	0.526243
chr1	12473	12484	0.0
chr1	12484	12489	0.526243
chr1	12489	12491	1.05249
chr1	12491	12492	1.57873
chr1	12492	12493	2.10497
chr1	12493	12505	2.63122
chr1	12505	12507	3.15746
chr1	12507	12508	3.6837
chr1	12508	12517	4.20995
chr1	12517	12518	4.73619
chr1	12518	12521	5.26243
chr1	12521	12522	4.73619
chr1	12522	12523	5.26243
chr1	12523	12524	4.73619
chr1	12524	12525	5.26243
chr1	12525	12526	4.73619
chr1	12526	12535	5.26243
chr1	12535	12538	4.73619
chr1	12538	12549	4.20995
chr1	12549	12552	3.6837
chr1	12552	12553	3.15746
chr1	12553	12554	3.6837
chr1	12554	12557	4.20995
chr1	12557	12559	3.6837
chr1	12559	12568	2.63122
chr1	12568	12572	2.10497
chr1	12572	12576	1.57873
chr1	12576	12580	2.10497
chr1	12580	12586	2.63122
chr1	12586	12587	3.15746
chr1	12587	12593	2.63122
chr1	12593	12598	2.10497
chr1	12598	12608	1.57873
chr1	12608	12610	2.10497
chr1	12610	12616	2.63122
chr1	12616	12617	3.15746
chr1	12617	12619	3.6837
chr1	12619	12623	3.15746
chr1	12623	12628	2.63122
chr1	12628	12629	3.15746
chr1	12629	12631	2.63122
chr1	12631	12632	3.15746
chr1	12632	12636	4.73619
chr1	12636	12639	5.26243
chr1	12639	12640	6.31492
chr1	12640	12642	7.89365
chr1	12642	12643	8.41989
chr1	12643	12644	8.94613
chr1	12644	12645	9.99862
chr1	12645	12647	10.5249
chr1	12647	12652	11.0511
chr1	12652	12661	9.99862
chr1	12661	12662	9.47238
chr1	12662	12675	8.94613
chr1	12675	12676	8.41989
chr1	12676	12677	6.84116
chr1	12677	12683	6.31492
chr1	12683	12684	5.26243
chr1	12684	12685	3.6837
chr1	12685	12687	1.57873
chr1	12687	12688	1.05249
chr1	12688	12710	0.0
chr1	12710	12714	0.526243
chr1	12714	12727	1.05249
chr1	12727	12747	1.57873
chr1	12747	12758	1.05249
chr1	12758	12771	0.526243
chr1	12771	12784	0.0
chr1	12784	12786	0.526243
chr1	12786	12797	1.05249
chr1	12797	12826	2.10497
chr1	12826	12828	1.57873
chr1	12828	12830	1.05249
chr1	12830	12841	0.526243
chr1	12841	12859	0.0
chr1	12859	12860	0.526243
chr1	12860	12896	1.05249
chr1	12896	12903	1.57873
chr1	12903	12911	0.526243
chr1	12911	12940	1.57873
chr1	12940	12955	1.05249
chr1	12955	12969	0.0
chr1	12969	12975	0.526243
chr1	12975	12982	1.05249
chr1	12982	13013	1.57873
chr1	13013	13019	1.05249
chr1	13019	13026	0.526243
chr1	13026	13034	0.0
chr1	13034	13078	0.526243
chr1	13078	13080	0.0
chr1	13080	13094	0.526243
chr1	13094	13102	1.05249
chr1	13102	13124	2.10497
chr1	13124	13138	1.57873
chr1	13138	13146	1.05249
chr1	13146	13164	0.0
chr1	13164	13171	0.526243
chr1	13171	13207	1.05249
chr1	13207	13212	0.526243
chr1	13212	13263	0.0
chr1	13263	13307	0.526243
chr1	13307	13308	0.0
chr1	13308	13323	0.526243
chr1	13323	13334	1.05249
chr1	13334	13342	1.57873
chr1	13342	13346	2.10497
chr1	13346	13353	1.57873
chr1	13353	13356	1.05249
chr1	13356	13374	2.10497
chr1	13374	13377	2.63122
chr1	13377	13386	2.10497
chr1	13386	13387	1.57873
chr1	13387	13388	2.10497
chr1	13388	13392	3.6837
chr1	13392	13398	4.20995
chr1	13398	13408	3.15746
chr1	13408	13417	3.6837
chr1	13417	13421	3.15746
chr1	13421	13423	3.6837
chr1	13423	13424	4.20995
chr1	13424	13428	4.73619
chr1	13428	13430	5.26243
chr1	13430	13432	4.73619
chr1	13432	13436	3.15746
chr1	13436	13452	2.63122
chr1	13452	13465	2.10497
chr1	13465	13467	1.57873
chr1	13467	13468	1.05249
chr1	13468	13470	0.526243
chr1	13470	13472	1.05249
chr1	13472	13476	1.57873
chr1	13476	13484	2.10497
chr1	13484	13489	2.63122
chr1	13489	13490	3.15746
chr1	13490	13508	3.6837
chr1	13508	13516	4.73619
chr1	13516	13519	3.6837
chr1	13519	13527	3.15746
chr1	13527	13530	2.63122
chr1	13530	13531	3.15746
chr1	13531	13544	2.10497
chr1	13544	13545	2.63122
chr1	13545	13552	2.10497
chr1	13552	13554	1.57873
chr1	13554	13556	2.10497
chr1	13556	13557	2.63122
chr1	13557	13566	2.10497
chr1	13566	13573	2.63122
chr1	13573	13581	2.10497
chr1	13581	13587	2.63122
chr1	13587	13597	2.10497
chr1	13597	13598	1.57873
chr1	13598	13611	1.05249
chr1	13611	13623	0.526243
chr1	13623	13625	1.05249
chr1	13625	13666	0.526243
chr1	13666	13714	0.0
chr1	13714	13754	0.526243
chr1	13754	13758	1.05249
chr1	13758	13790	0.526243
chr1	13790	13796	1.05249
chr1	13796	13798	1.57873
chr1	13798	13804	1.05249
chr1	13804	13808	1.57873
chr1	13808	13816	2.10497
chr1	13816	13834	1.57873
chr1	13834	13838	1.05249
chr1	13838	13852	0.526243
chr1	13852	13943	0.0
chr1	13943	13944	0.526243
chr1	13944	13986	1.05249
chr1	13986	13987	0.526243
chr1	13987	13995	0.0
chr1	13995	14021	0.526243
chr1	14021	14027	0.0
chr1	14027	14051	0.526243
chr1	14051	14059	1.05249
chr1	14059	14060	0.526243
chr1	14060	14070	1.05249
chr1	14070	14076	0.526243
chr1	14076	14095	1.05249
chr1	14095	14114	0.526243
chr1	14114	14132	0.0
chr1	14132	14158	0.526243
chr1	14158	14160	1.05249
chr1	14160	14176	1.57873
chr1	14176	14177	1.05249
chr1	14177	14201	1.57873
chr1	14201	14204	1.05249
chr1	14204	14215	0.526243
chr1	14215	14231	0.0
chr1	14231	14275	0.526243
chr1	14275	14293	0.0
chr1	14293	14300	2.10497
chr1	14300	14304	2.63122
chr1	14304	14317	3.15746
chr1	14317	14321	3.6837
chr1	14321	14335	4.20995
chr1	14335	14337	4.73619
chr1	14337	14347	2.63122
chr1	14347	14361	2.10497
chr1	14361	14365	1.57873
chr1	14365	14378	0.526243
chr1	14378	14379	1.05249
chr1	14379	14417	0.526243
chr1	14417	14418	1.05249
chr1	14418	14420	1.57873
chr1	14420	14422	2.10497
chr1	14422	14460	1.57873
chr1	14460	14462	1.05249
chr1	14462	14463	0.526243
chr1	14463	14467	0.0
chr1	14467	14511	0.526243
chr1	14511	14644	0.0
chr1	14644	14660	0.526243
chr1	14660	14688	1.05249
chr1	14688	14704	0.526243
chr1	14704	14778	0.0
chr1	14778	14819	0.526243
chr1	14819	14821	1.05249
chr1	14821	14856	0.526243
chr1	14856	14874	0.0
chr1	14874	14917	0.526243
chr1	14917	15141	0.0
chr1	15141	15183	0.526243
chr1	15183	15265	0.0
chr1	15265	15301	0.526243
chr1	15301	15309	1.05249
chr1	15309	15317	0.526243
chr1	15317	15344	1.05249
chr1	15344	15360	0.526243
chr1	15360	15414	0.0
chr1	15414	15421	0.526243
chr1	15421	15458	1.05249
chr1	15458	15465	0.526243
chr1	15465	15470	0.0
chr1	15470	15514	0.526243
chr1	15514	15556	0.0
chr1	15556	15598	0.526243
chr1	15598	15650	0.0
chr1	15650	15694	0.526243
chr1	15694	15704	0.0
chr1	15704	15721	0.526243
chr1	15721	15726	1.05249
chr1	15726	15747	1.57873
chr1	15747	15765	1.05249
chr1	15765	15770	0.526243
chr1	15770	15880	0.0
chr1	15880	15912	0.526243
chr1	15912	15924	1.05249
chr1	15924	15956	0.526243
chr1	15956	15975	0.0
chr1	15975	16018	0.526243
chr1	16018	16042	0.0
chr1	16042	16085	0.526243
chr1	16085	16231	0.0
chr1	16231	16272	0.526243
chr1	16272	16318	0.0
chr1	16318	16331	0.526243
chr1	16331	16357	1.05249
chr1	16357	16374	1.57873
chr1	16374	16394	1.05249
chr1	16394	16401	1.57873
chr1	16401	16405	1.05249
chr1	16405	16410	0.526243
chr1	16410	16414	1.05249
chr1	16414	16423	1.57873
chr1	16423	16438	2.63122
chr1	16438	16453	2.10497
chr1	16453	16458	1.57873
chr1	16458	16460	1.05249
chr1	16460	16462	0.526243
chr1	16462	16518	0.0
chr1	16518	16562	0.526243
chr1	16562	16664	0.0
chr1	16664	16666	0.526243
chr1	16666	16676	1.05249
chr1	16676	16683	1.57873
chr1	16683	16699	2.10497
chr1	16699	16708	2.63122
chr1	16708	16709	2.10497
chr1	16709	16710	2.63122
chr1	16710	16719	1.57873
chr1	16719	16743	1.05249
chr1	16743	16752	0.526243
chr1	16752	16795	0.0
chr1	16795	16838	0.526243
chr1	16838	16911	0.0
chr1	16911	16914	0.526243
chr1	16914	16955	1.05249
chr1	16955	16958	0.526243
chr1	16958	17045	0.0
chr1	17045	17089	0.526243
chr1	17089	17191	0.0
chr1	17191	17235	0.526243
chr1	17235	17261	0.0
chr1	17261	17305	0.526243
chr1	17305	17328	0.0
chr1	17328	17333	0.526243
chr1	17333	17369	1.05249
chr1	17369	17376	0.526243
chr1	17376	17424	0.0
chr1	17424	17468	0.526243
chr1	17468	17526	0.0
chr1	17526	17547	0.526243
chr1	17547	17548	1.05249
chr1	17548	17564	1.57873
chr1	17564	17570	2.10497
chr1	17570	17576	1.57873
chr1	17576	17581	2.10497
chr1	17581	17588	2.63122
chr1	17588	17591	3.15746
chr1	17591	17597	2.10497
chr1	17597	17604	2.63122
chr1	17604	17605	3.15746
chr1	17605	17607	3.6837
chr1	17607	17611	3.15746
chr1	17611	17616	3.6837
chr1	17616	17619	4.20995
chr1	17619	17620	4.73619
chr1	17620	17625	4.20995
chr1	17625	17630	3.6837
chr1	17630	17641	3.15746
chr1	17641	17644	2.63122
chr1	17644	17648	2.10497
chr1	17648	17654	1.57873
chr1	17654	17660	1.05249
chr1	17660	17663	0.526243
chr1	17663	17745	0.0
chr1	17745	17746	0.526243
chr1	17746	17772	1.05249
chr1	17772	17781	1.57873
chr1	17781	17788	1.05249
chr1	17788	17816	0.526243
chr1	17816	17872	0.0
chr1	17872	17883	0.526243
chr1	17883	17886	1.05249
chr1	17886	17887	2.10497
chr1	17887	17912	2.63122
chr1	17912	17916	3.15746
chr1	17916	17927	2.63122
chr1	17927	17929	2.10497
chr1	17929	17931	1.05249
chr1	17931	17939	0.526243
chr1	17939	17955	1.05249
chr1	17955	17983	0.526243
chr1	17983	18011	0.0
chr1	18011	18030	0.526243
chr1	18030	18032	1.57873
chr1	18032	18055	2.10497
chr1	18055	18061	1.57873
chr1	18061	18073	1.05249
chr1	18073	18076	0.526243
chr1	18076	18183	0.0
chr1	18183	18184	0.526243
chr1	18184	18187	1.57873
chr1	18187	18189	2.10497
chr1	18189	18191	2.63122
chr1	18191	18214	3.6837
chr1	18214	18220	4.20995
chr1	18220	18221	3.6837
chr1	18221	18222	3.15746
chr1	18222	18223	2.63122
chr1	18223	18226	3.15746
chr1	18226	18230	2.63122
chr1	18230	18231	2.10497
chr1	18231	18233	1.57873
chr1	18233	18239	1.05249
chr1	18239	18242	1.57873
chr1	18242	18251	2.10497
chr1	18251	18267	1.57873
chr1	18267	18283	1.05249
chr1	18283	18285	0.526243
chr1	18285	18302	0.0
chr1	18302	18334	0.526243
chr1	18334	18353	0.0
chr1	18353	18396	0.526243
chr1	18396	18399	0.0
chr1	18399	18443	0.526243
chr1	18443	18586	0.0
chr1	18586	18630	0.526243
chr1	18630	18670	0.0
chr1	18670	18694	0.526243
chr1	18694	18714	1.05249
chr1	18714	18737	0.526243
chr1	18737	18793	0.0
chr1	18793	18794	0.526243
chr1	18794	18795	1.05249
chr1	18795	18799	1.57873
chr1	18799	18806	2.10497
chr1	18806	18817	2.63122
chr1	18817	18828	3.15746
chr1	18828	18837	2.63122
chr1	18837	18838	2.10497
chr1	18838	18842	1.57873
chr1	18842	18849	1.05249
chr1	18849	18851	0.526243
chr1	18851	18901	0.0
chr1	18901	18910	0.526243
chr1	18910	18928	1.05249
chr1	18928	18954	0.526243
chr1	18954	19280	0.0
