# Supplementary material for: Structural modularity of the XIST ribonucleoprotein complex
Source: Nat Commun. 2020 Dec 2;11:6163. doi: 10.1038/s41467-020-20040-3 (PMC7710737; doi:10.1038/s41467-020-20040-3)
Supplement: Supplementary file 6 — Source Data [file 41467_2020_20040_MOESM6_ESM.zip › sourcedata/fig2efgi/K562_NPM1_0_neg_XIST_1_hsXIST.bedgraph]

chr1	0	45	0.0
chr1	45	46	0.615871
chr1	46	47	0.923807
chr1	47	48	1.23174
chr1	48	60	1.84761
chr1	60	64	2.15555
chr1	64	68	2.46348
chr1	68	79	2.15555
chr1	79	86	1.23174
chr1	86	96	0.615871
chr1	96	102	0.307936
chr1	102	112	0.0
chr1	112	114	0.307936
chr1	114	119	0.615871
chr1	119	122	1.23174
chr1	122	143	1.53968
chr1	143	148	1.23174
chr1	148	150	0.923807
chr1	150	151	0.615871
chr1	151	152	0.307936
chr1	152	199	0.0
chr1	199	202	0.615871
chr1	202	215	0.923807
chr1	215	225	1.23174
chr1	225	227	0.923807
chr1	227	238	0.615871
chr1	238	244	0.307936
chr1	244	296	0.0
chr1	296	305	0.307936
chr1	305	311	0.615871
chr1	311	315	0.923807
chr1	315	325	0.615871
chr1	325	344	0.923807
chr1	344	350	0.615871
chr1	350	363	0.307936
chr1	363	369	0.0
chr1	369	397	0.307936
chr1	397	406	0.0
chr1	406	407	0.307936
chr1	407	408	0.615871
chr1	408	420	0.923807
chr1	420	441	1.23174
chr1	441	442	0.923807
chr1	442	446	0.615871
chr1	446	459	0.307936
chr1	459	496	0.0
chr1	496	515	0.307936
chr1	515	518	0.0
chr1	518	557	0.307936
chr1	557	651	0.0
chr1	651	656	0.923807
chr1	656	682	1.23174
chr1	682	684	0.923807
chr1	684	690	0.615871
chr1	690	696	0.0
chr1	696	721	0.615871
chr1	721	735	0.307936
chr1	735	744	0.0
chr1	744	778	0.307936
chr1	778	779	0.0
chr1	779	782	0.307936
chr1	782	818	0.615871
chr1	818	821	0.307936
chr1	821	822	0.0
chr1	822	824	0.307936
chr1	824	825	0.615871
chr1	825	851	1.23174
chr1	851	852	1.53968
chr1	852	861	1.84761
chr1	861	863	1.53968
chr1	863	877	0.615871
chr1	877	878	0.307936
chr1	878	879	0.923807
chr1	879	891	0.615871
chr1	891	895	0.923807
chr1	895	900	1.23174
chr1	900	902	1.53968
chr1	902	904	1.84761
chr1	904	906	2.15555
chr1	906	908	2.77142
chr1	908	915	3.07936
chr1	915	917	2.15555
chr1	917	921	2.46348
chr1	921	925	2.77142
chr1	925	929	3.38729
chr1	929	934	3.07936
chr1	934	937	2.77142
chr1	937	938	3.07936
chr1	938	941	2.77142
chr1	941	945	2.46348
chr1	945	946	1.84761
chr1	946	954	1.53968
chr1	954	957	1.23174
chr1	957	960	1.53968
chr1	960	963	1.23174
chr1	963	976	0.615871
chr1	976	985	0.307936
chr1	985	991	0.615871
chr1	991	993	0.923807
chr1	993	995	1.84761
chr1	995	1007	1.53968
chr1	1007	1009	1.84761
chr1	1009	1012	2.15555
chr1	1012	1018	2.46348
chr1	1018	1022	2.77142
chr1	1022	1025	2.46348
chr1	1025	1026	1.53968
chr1	1026	1033	1.23174
chr1	1033	1039	1.53968
chr1	1039	1041	1.23174
chr1	1041	1045	1.53968
chr1	1045	1048	1.23174
chr1	1048	1049	0.923807
chr1	1049	1061	1.23174
chr1	1061	1067	0.923807
chr1	1067	1068	0.615871
chr1	1068	1071	0.923807
chr1	1071	1087	1.23174
chr1	1087	1102	0.923807
chr1	1102	1104	1.23174
chr1	1104	1106	1.53968
chr1	1106	1116	1.23174
chr1	1116	1126	0.923807
chr1	1126	1128	0.615871
chr1	1128	1158	0.307936
chr1	1158	1161	0.615871
chr1	1161	1162	0.923807
chr1	1162	1179	1.23174
chr1	1179	1191	0.923807
chr1	1191	1199	0.615871
chr1	1199	1298	0.0
chr1	1298	1315	0.307936
chr1	1315	1327	0.615871
chr1	1327	1332	0.923807
chr1	1332	1336	1.53968
chr1	1336	1343	1.23174
chr1	1343	1345	1.53968
chr1	1345	1346	1.84761
chr1	1346	1349	2.15555
chr1	1349	1353	2.46348
chr1	1353	1354	2.77142
chr1	1354	1357	2.46348
chr1	1357	1358	2.77142
chr1	1358	1365	3.07936
chr1	1365	1368	2.77142
chr1	1368	1371	2.46348
chr1	1371	1376	1.84761
chr1	1376	1377	2.15555
chr1	1377	1382	1.84761
chr1	1382	1384	1.53968
chr1	1384	1392	1.23174
chr1	1392	1396	0.923807
chr1	1396	1410	0.307936
chr1	1410	1432	0.0
chr1	1432	1439	0.307936
chr1	1439	1449	0.615871
chr1	1449	1451	0.923807
chr1	1451	1452	1.23174
chr1	1452	1467	2.46348
chr1	1467	1487	2.15555
chr1	1487	1488	1.84761
chr1	1488	1490	1.53968
chr1	1490	1503	0.307936
chr1	1503	1507	0.615871
chr1	1507	1516	0.923807
chr1	1516	1517	0.615871
chr1	1517	1526	0.923807
chr1	1526	1539	0.615871
chr1	1539	1548	0.307936
chr1	1548	1554	0.0
chr1	1554	1556	0.307936
chr1	1556	1557	0.615871
chr1	1557	1567	0.923807
chr1	1567	1568	1.23174
chr1	1568	1571	1.53968
chr1	1571	1579	1.84761
chr1	1579	1593	2.15555
chr1	1593	1594	1.84761
chr1	1594	1596	1.53968
chr1	1596	1601	1.23174
chr1	1601	1604	0.923807
chr1	1604	1606	0.615871
chr1	1606	1608	0.923807
chr1	1608	1610	1.23174
chr1	1610	1622	0.923807
chr1	1622	1635	0.615871
chr1	1635	1636	0.923807
chr1	1636	1642	1.23174
chr1	1642	1645	1.84761
chr1	1645	1647	1.53968
chr1	1647	1660	1.84761
chr1	1660	1665	1.53968
chr1	1665	1672	1.23174
chr1	1672	1676	0.923807
chr1	1676	1677	1.23174
chr1	1677	1679	0.923807
chr1	1679	1681	0.615871
chr1	1681	1695	0.307936
chr1	1695	1702	0.615871
chr1	1702	1711	0.923807
chr1	1711	1732	0.615871
chr1	1732	1733	0.923807
chr1	1733	1739	0.615871
chr1	1739	1759	0.923807
chr1	1759	1769	0.615871
chr1	1769	1775	0.307936
chr1	1775	1776	0.615871
chr1	1776	1780	0.923807
chr1	1780	1793	0.615871
chr1	1793	1814	0.923807
chr1	1814	1815	0.615871
chr1	1815	1828	0.307936
chr1	1828	1833	0.0
chr1	1833	1836	0.307936
chr1	1836	1840	0.615871
chr1	1840	1845	0.923807
chr1	1845	1846	1.53968
chr1	1846	1847	1.84761
chr1	1847	1851	2.15555
chr1	1851	1864	2.46348
chr1	1864	1868	2.77142
chr1	1868	1869	2.46348
chr1	1869	1871	3.07936
chr1	1871	1872	3.38729
chr1	1872	1875	3.07936
chr1	1875	1876	2.77142
chr1	1876	1879	3.07936
chr1	1879	1884	2.77142
chr1	1884	1885	2.15555
chr1	1885	1889	1.84761
chr1	1889	1890	2.46348
chr1	1890	1891	2.15555
chr1	1891	1893	2.46348
chr1	1893	1895	2.15555
chr1	1895	1896	2.46348
chr1	1896	1901	2.77142
chr1	1901	1903	2.46348
chr1	1903	1906	2.15555
chr1	1906	1912	1.84761
chr1	1912	1914	1.53968
chr1	1914	1928	1.84761
chr1	1928	1930	2.15555
chr1	1930	1935	1.53968
chr1	1935	1947	1.23174
chr1	1947	1951	0.923807
chr1	1951	1953	1.23174
chr1	1953	1961	0.923807
chr1	1961	1966	0.615871
chr1	1966	1974	0.307936
chr1	1974	2061	0.0
chr1	2061	2072	0.307936
chr1	2072	2096	0.615871
chr1	2096	2097	0.307936
chr1	2097	2100	0.615871
chr1	2100	2111	0.923807
chr1	2111	2122	0.615871
chr1	2122	2132	0.307936
chr1	2132	2142	0.0
chr1	2142	2168	0.307936
chr1	2168	2171	0.615871
chr1	2171	2206	0.307936
chr1	2206	2207	0.0
chr1	2207	2238	0.307936
chr1	2238	2272	0.0
chr1	2272	2273	0.307936
chr1	2273	2276	1.23174
chr1	2276	2277	1.53968
chr1	2277	2278	2.15555
chr1	2278	2279	2.46348
chr1	2279	2280	3.38729
chr1	2280	2284	3.69523
chr1	2284	2294	4.00316
chr1	2294	2295	4.3111
chr1	2295	2298	4.61903
chr1	2298	2301	4.3111
chr1	2301	2303	4.61903
chr1	2303	2304	4.92697
chr1	2304	2306	4.61903
chr1	2306	2311	4.92697
chr1	2311	2312	4.3111
chr1	2312	2314	3.69523
chr1	2314	2316	3.38729
chr1	2316	2318	2.46348
chr1	2318	2319	2.15555
chr1	2319	2323	1.84761
chr1	2323	2329	1.53968
chr1	2329	2334	1.23174
chr1	2334	2336	0.923807
chr1	2336	2340	1.23174
chr1	2340	2342	0.923807
chr1	2342	2344	0.615871
chr1	2344	2375	0.307936
chr1	2375	2396	0.0
chr1	2396	2397	0.307936
chr1	2397	2426	0.615871
chr1	2426	2435	0.923807
chr1	2435	2440	0.307936
chr1	2440	2442	0.615871
chr1	2442	2451	0.923807
chr1	2451	2452	1.23174
chr1	2452	2456	1.84761
chr1	2456	2469	1.53968
chr1	2469	2472	1.23174
chr1	2472	2478	1.53968
chr1	2478	2481	1.23174
chr1	2481	2486	0.923807
chr1	2486	2491	1.23174
chr1	2491	2511	0.615871
chr1	2511	2520	0.307936
chr1	2520	2525	0.615871
chr1	2525	2536	0.307936
chr1	2536	2537	0.615871
chr1	2537	2559	0.923807
chr1	2559	2571	0.615871
chr1	2571	2574	1.23174
chr1	2574	2576	0.923807
chr1	2576	2596	0.615871
chr1	2596	2603	0.923807
chr1	2603	2605	1.23174
chr1	2605	2606	1.53968
chr1	2606	2610	1.84761
chr1	2610	2615	1.53968
chr1	2615	2629	1.23174
chr1	2629	2636	1.53968
chr1	2636	2637	1.23174
chr1	2637	2641	1.84761
chr1	2641	2643	1.23174
chr1	2643	2644	1.53968
chr1	2644	2668	1.23174
chr1	2668	2669	0.923807
chr1	2669	2670	1.23174
chr1	2670	2676	1.53968
chr1	2676	2705	0.923807
chr1	2705	2708	0.615871
chr1	2708	2720	0.0
chr1	2720	2753	0.307936
chr1	2753	2775	0.0
chr1	2775	2777	0.307936
chr1	2777	2795	0.615871
chr1	2795	2805	0.923807
chr1	2805	2809	0.615871
chr1	2809	2826	0.307936
chr1	2826	2831	0.615871
chr1	2831	2834	0.923807
chr1	2834	2855	0.615871
chr1	2855	2868	0.307936
chr1	2868	2916	0.0
chr1	2916	2954	0.307936
chr1	2954	2993	0.0
chr1	2993	3017	0.307936
chr1	3017	3021	0.615871
chr1	3021	3031	0.923807
chr1	3031	3037	0.615871
chr1	3037	3043	0.923807
chr1	3043	3052	1.23174
chr1	3052	3053	1.53968
chr1	3053	3060	1.23174
chr1	3060	3063	0.923807
chr1	3063	3068	1.23174
chr1	3068	3076	0.923807
chr1	3076	3081	0.615871
chr1	3081	3091	0.923807
chr1	3091	3102	0.615871
chr1	3102	3105	0.307936
chr1	3105	3119	0.615871
chr1	3119	3131	0.307936
chr1	3131	3140	0.615871
chr1	3140	3148	0.307936
chr1	3148	3163	0.615871
chr1	3163	3176	0.307936
chr1	3176	3183	0.615871
chr1	3183	3193	0.307936
chr1	3193	3201	0.615871
chr1	3201	3203	0.307936
chr1	3203	3213	0.615871
chr1	3213	3219	0.307936
chr1	3219	3220	1.23174
chr1	3220	3221	1.84761
chr1	3221	3238	2.15555
chr1	3238	3241	2.77142
chr1	3241	3244	2.46348
chr1	3244	3247	2.15555
chr1	3247	3254	1.84761
chr1	3254	3256	2.15555
chr1	3256	3257	1.84761
chr1	3257	3258	2.15555
chr1	3258	3259	1.84761
chr1	3259	3260	1.53968
chr1	3260	3277	1.23174
chr1	3277	3291	0.615871
chr1	3291	3295	0.307936
chr1	3295	3308	0.0
chr1	3308	3315	0.307936
chr1	3315	3319	0.615871
chr1	3319	3322	0.923807
chr1	3322	3329	1.23174
chr1	3329	3338	1.84761
chr1	3338	3339	1.53968
chr1	3339	3341	1.84761
chr1	3341	3348	1.53968
chr1	3348	3351	1.23174
chr1	3351	3353	0.923807
chr1	3353	3354	0.615871
chr1	3354	3358	0.923807
chr1	3358	3359	1.23174
chr1	3359	3367	0.923807
chr1	3367	3388	0.615871
chr1	3388	3396	0.307936
chr1	3396	3411	0.0
chr1	3411	3440	0.615871
chr1	3440	3441	0.923807
chr1	3441	3449	1.23174
chr1	3449	3462	0.615871
chr1	3462	3472	0.923807
chr1	3472	3473	1.23174
chr1	3473	3477	1.53968
chr1	3477	3480	1.23174
chr1	3480	3489	0.923807
chr1	3489	3490	1.23174
chr1	3490	3495	0.923807
chr1	3495	3504	1.23174
chr1	3504	3511	0.923807
chr1	3511	3513	0.615871
chr1	3513	3514	0.923807
chr1	3514	3515	1.23174
chr1	3515	3528	1.53968
chr1	3528	3533	1.23174
chr1	3533	3536	0.923807
chr1	3536	3545	1.23174
chr1	3545	3547	0.923807
chr1	3547	3552	0.615871
chr1	3552	3563	0.307936
chr1	3563	3573	0.0
chr1	3573	3594	0.307936
chr1	3594	3596	0.615871
chr1	3596	3598	0.923807
chr1	3598	3611	1.23174
chr1	3611	3617	0.923807
chr1	3617	3619	1.53968
chr1	3619	3632	1.84761
chr1	3632	3635	1.53968
chr1	3635	3637	1.23174
chr1	3637	3642	0.923807
chr1	3642	3644	0.615871
chr1	3644	3656	0.307936
chr1	3656	3673	0.0
chr1	3673	3677	0.307936
chr1	3677	3712	0.615871
chr1	3712	3722	0.307936
chr1	3722	3723	0.615871
chr1	3723	3748	0.923807
chr1	3748	3749	1.23174
chr1	3749	3754	1.53968
chr1	3754	3760	1.23174
chr1	3760	3762	0.923807
chr1	3762	3763	0.615871
chr1	3763	3774	0.923807
chr1	3774	3785	1.23174
chr1	3785	3786	0.923807
chr1	3786	3801	0.615871
chr1	3801	3804	0.307936
chr1	3804	3806	0.0
chr1	3806	3832	0.307936
chr1	3832	3834	0.615871
chr1	3834	3871	0.307936
chr1	3871	3879	0.0
chr1	3879	3880	0.307936
chr1	3880	3895	0.615871
chr1	3895	3901	0.923807
chr1	3901	3906	0.615871
chr1	3906	3908	0.923807
chr1	3908	3912	1.23174
chr1	3912	3913	1.53968
chr1	3913	3915	1.84761
chr1	3915	3919	2.15555
chr1	3919	3934	1.84761
chr1	3934	3940	1.53968
chr1	3940	3942	1.84761
chr1	3942	3943	2.15555
chr1	3943	3947	1.84761
chr1	3947	3948	1.53968
chr1	3948	3951	1.23174
chr1	3951	3953	0.615871
chr1	3953	3956	0.923807
chr1	3956	3977	1.53968
chr1	3977	3981	1.23174
chr1	3981	3988	0.923807
chr1	3988	3992	1.23174
chr1	3992	3994	0.923807
chr1	3994	3997	0.307936
chr1	3997	4003	0.615871
chr1	4003	4005	0.923807
chr1	4005	4006	1.23174
chr1	4006	4040	1.53968
chr1	4040	4042	1.23174
chr1	4042	4045	0.923807
chr1	4045	4047	0.615871
chr1	4047	4053	0.923807
chr1	4053	4054	1.23174
chr1	4054	4066	1.53968
chr1	4066	4070	1.23174
chr1	4070	4072	1.53968
chr1	4072	4074	1.84761
chr1	4074	4082	1.53968
chr1	4082	4083	1.84761
chr1	4083	4086	2.15555
chr1	4086	4091	1.84761
chr1	4091	4103	1.23174
chr1	4103	4104	0.923807
chr1	4104	4106	1.23174
chr1	4106	4111	0.923807
chr1	4111	4121	0.615871
chr1	4121	4122	0.307936
chr1	4122	4126	0.615871
chr1	4126	4131	0.923807
chr1	4131	4132	0.615871
chr1	4132	4148	0.923807
chr1	4148	4158	1.23174
chr1	4158	4161	1.53968
chr1	4161	4162	1.23174
chr1	4162	4165	1.84761
chr1	4165	4169	1.23174
chr1	4169	4183	1.53968
chr1	4183	4197	1.84761
chr1	4197	4201	1.53968
chr1	4201	4207	0.923807
chr1	4207	4208	1.23174
chr1	4208	4222	0.923807
chr1	4222	4225	0.615871
chr1	4225	4227	0.307936
chr1	4227	4252	0.0
chr1	4252	4258	0.307936
chr1	4258	4266	0.615871
chr1	4266	4269	0.923807
chr1	4269	4277	1.23174
chr1	4277	4290	0.923807
chr1	4290	4291	1.23174
chr1	4291	4294	1.53968
chr1	4294	4296	1.23174
chr1	4296	4297	1.84761
chr1	4297	4304	2.15555
chr1	4304	4305	1.84761
chr1	4305	4313	1.53968
chr1	4313	4314	1.23174
chr1	4314	4334	0.923807
chr1	4334	4335	0.307936
chr1	4335	4361	0.0
chr1	4361	4363	0.307936
chr1	4363	4380	0.615871
chr1	4380	4385	1.23174
chr1	4385	4397	1.53968
chr1	4397	4400	1.23174
chr1	4400	4410	0.923807
chr1	4410	4414	1.23174
chr1	4414	4417	0.923807
chr1	4417	4424	0.615871
chr1	4424	4428	0.307936
chr1	4428	4449	0.615871
chr1	4449	4453	0.307936
chr1	4453	4456	0.615871
chr1	4456	4457	0.923807
chr1	4457	4467	1.23174
chr1	4467	4474	0.923807
chr1	4474	4475	1.23174
chr1	4475	4492	1.53968
chr1	4492	4494	1.23174
chr1	4494	4495	0.923807
chr1	4495	4513	0.615871
chr1	4513	4522	0.0
chr1	4522	4538	0.307936
chr1	4538	4543	0.615871
chr1	4543	4545	0.923807
chr1	4545	4561	1.23174
chr1	4561	4569	0.923807
chr1	4569	4577	0.615871
chr1	4577	4582	0.307936
chr1	4582	4588	0.0
chr1	4588	4639	0.307936
chr1	4639	4642	0.615871
chr1	4642	4643	0.923807
chr1	4643	4646	1.23174
chr1	4646	4657	1.53968
chr1	4657	4659	1.84761
chr1	4659	4666	2.77142
chr1	4666	4668	2.46348
chr1	4668	4670	3.07936
chr1	4670	4672	2.77142
chr1	4672	4676	3.07936
chr1	4676	4681	2.77142
chr1	4681	4682	2.46348
chr1	4682	4695	2.15555
chr1	4695	4698	1.84761
chr1	4698	4699	0.923807
chr1	4699	4703	1.23174
chr1	4703	4706	2.15555
chr1	4706	4707	1.84761
chr1	4707	4709	1.23174
chr1	4709	4722	1.53968
chr1	4722	4737	1.84761
chr1	4737	4740	1.23174
chr1	4740	4743	0.307936
chr1	4743	4749	0.615871
chr1	4749	4751	0.923807
chr1	4751	4755	1.23174
chr1	4755	4758	1.53968
chr1	4758	4774	1.23174
chr1	4774	4777	1.53968
chr1	4777	4780	1.84761
chr1	4780	4782	2.46348
chr1	4782	4784	2.15555
chr1	4784	4785	1.84761
chr1	4785	4788	2.15555
chr1	4788	4807	1.53968
chr1	4807	4813	1.23174
chr1	4813	4815	0.923807
chr1	4815	4816	1.23174
chr1	4816	4830	0.307936
chr1	4830	4832	0.615871
chr1	4832	4843	0.923807
chr1	4843	4845	1.23174
chr1	4845	4846	1.53968
chr1	4846	4868	1.23174
chr1	4868	4871	0.923807
chr1	4871	4879	0.615871
chr1	4879	4880	0.923807
chr1	4880	4884	0.615871
chr1	4884	4889	0.307936
chr1	4889	4900	0.615871
chr1	4900	4905	0.923807
chr1	4905	4917	1.23174
chr1	4917	4924	0.923807
chr1	4924	4928	1.23174
chr1	4928	4950	0.923807
chr1	4950	4954	0.615871
chr1	4954	4957	0.307936
chr1	4957	4959	0.615871
chr1	4959	4968	0.923807
chr1	4968	4970	1.23174
chr1	4970	4971	1.53968
chr1	4971	4975	2.15555
chr1	4975	4980	2.46348
chr1	4980	4991	2.15555
chr1	4991	4992	1.84761
chr1	4992	5002	1.53968
chr1	5002	5003	1.23174
chr1	5003	5010	0.923807
chr1	5010	5014	0.0
chr1	5014	5018	0.307936
chr1	5018	5026	0.615871
chr1	5026	5048	0.923807
chr1	5048	5053	0.615871
chr1	5053	5069	0.307936
chr1	5069	5081	0.615871
chr1	5081	5102	0.923807
chr1	5102	5103	0.615871
chr1	5103	5115	0.307936
chr1	5115	5139	0.615871
chr1	5139	5153	0.0
chr1	5153	5155	0.307936
chr1	5155	5158	0.615871
chr1	5158	5170	0.923807
chr1	5170	5185	1.23174
chr1	5185	5194	0.923807
chr1	5194	5196	0.615871
chr1	5196	5202	0.307936
chr1	5202	5226	0.0
chr1	5226	5227	0.307936
chr1	5227	5265	0.615871
chr1	5265	5273	0.307936
chr1	5273	5274	0.615871
chr1	5274	5293	0.923807
chr1	5293	5305	1.23174
chr1	5305	5311	0.923807
chr1	5311	5312	0.615871
chr1	5312	5332	0.307936
chr1	5332	5353	0.0
chr1	5353	5359	0.307936
chr1	5359	5365	0.615871
chr1	5365	5378	0.923807
chr1	5378	5382	1.23174
chr1	5382	5383	0.923807
chr1	5383	5384	1.23174
chr1	5384	5400	0.923807
chr1	5400	5403	1.23174
chr1	5403	5414	0.923807
chr1	5414	5416	0.615871
chr1	5416	5423	0.307936
chr1	5423	5434	0.615871
chr1	5434	5437	0.923807
chr1	5437	5461	0.615871
chr1	5461	5471	0.307936
chr1	5471	5473	0.923807
chr1	5473	5482	0.615871
chr1	5482	5484	1.23174
chr1	5484	5495	1.53968
chr1	5495	5497	1.84761
chr1	5497	5501	2.46348
chr1	5501	5503	2.77142
chr1	5503	5504	2.46348
chr1	5504	5506	2.77142
chr1	5506	5508	3.07936
chr1	5508	5511	2.77142
chr1	5511	5514	2.46348
chr1	5514	5516	2.77142
chr1	5516	5520	3.07936
chr1	5520	5521	2.77142
chr1	5521	5523	2.46348
chr1	5523	5531	2.15555
chr1	5531	5534	1.84761
chr1	5534	5536	2.15555
chr1	5536	5537	2.46348
chr1	5537	5538	2.15555
chr1	5538	5543	1.84761
chr1	5543	5545	1.53968
chr1	5545	5555	1.23174
chr1	5555	5561	0.923807
chr1	5561	5572	0.615871
chr1	5572	5582	0.0
chr1	5582	5583	0.307936
chr1	5583	5598	0.615871
chr1	5598	5600	1.23174
chr1	5600	5603	1.53968
chr1	5603	5605	2.15555
chr1	5605	5606	2.77142
chr1	5606	5609	3.07936
chr1	5609	5610	3.38729
chr1	5610	5621	3.69523
chr1	5621	5622	3.38729
chr1	5622	5623	3.07936
chr1	5623	5628	3.69523
chr1	5628	5629	3.07936
chr1	5629	5631	3.38729
chr1	5631	5636	3.07936
chr1	5636	5639	2.46348
chr1	5639	5640	2.15555
chr1	5640	5648	1.84761
chr1	5648	5649	1.53968
chr1	5649	5653	1.23174
chr1	5653	5662	1.53968
chr1	5662	5675	0.923807
chr1	5675	5687	1.23174
chr1	5687	5689	0.923807
chr1	5689	5693	1.23174
chr1	5693	5695	1.53968
chr1	5695	5696	0.923807
chr1	5696	5713	0.615871
chr1	5713	5716	0.923807
chr1	5716	5721	0.615871
chr1	5721	5728	0.923807
chr1	5728	5738	0.615871
chr1	5738	5739	0.923807
chr1	5739	5741	0.615871
chr1	5741	5757	0.923807
chr1	5757	5762	1.23174
chr1	5762	5770	1.53968
chr1	5770	5777	1.23174
chr1	5777	5779	0.923807
chr1	5779	5782	0.615871
chr1	5782	5783	0.307936
chr1	5783	5784	0.615871
chr1	5784	5792	0.923807
chr1	5792	5801	1.53968
chr1	5801	5813	1.23174
chr1	5813	5819	0.923807
chr1	5819	5822	1.23174
chr1	5822	5826	0.923807
chr1	5826	5831	1.23174
chr1	5831	5843	0.923807
chr1	5843	5849	1.23174
chr1	5849	5856	0.923807
chr1	5856	5864	0.615871
chr1	5864	5874	0.307936
chr1	5874	5881	0.615871
chr1	5881	5882	0.923807
chr1	5882	5883	0.615871
chr1	5883	5885	0.923807
chr1	5885	5899	1.53968
chr1	5899	5905	1.84761
chr1	5905	5908	2.15555
chr1	5908	5913	1.84761
chr1	5913	5916	1.53968
chr1	5916	5917	1.84761
chr1	5917	5920	2.15555
chr1	5920	5924	1.84761
chr1	5924	5931	1.23174
chr1	5931	5935	1.53968
chr1	5935	5944	1.23174
chr1	5944	5955	0.923807
chr1	5955	5963	0.307936
chr1	5963	5967	0.615871
chr1	5967	5969	0.923807
chr1	5969	5982	0.615871
chr1	5982	5984	0.923807
chr1	5984	5985	1.23174
chr1	5985	6001	1.84761
chr1	6001	6006	1.53968
chr1	6006	6007	1.23174
chr1	6007	6013	1.84761
chr1	6013	6016	2.15555
chr1	6016	6021	2.46348
chr1	6021	6024	2.15555
chr1	6024	6028	1.53968
chr1	6028	6040	1.84761
chr1	6040	6046	1.53968
chr1	6046	6052	0.923807
chr1	6052	6054	0.615871
chr1	6054	6085	0.0
chr1	6085	6086	0.615871
chr1	6086	6087	0.923807
chr1	6087	6090	1.53968
chr1	6090	6095	1.84761
chr1	6095	6101	2.15555
chr1	6101	6104	2.46348
chr1	6104	6105	2.77142
chr1	6105	6110	3.38729
chr1	6110	6114	3.69523
chr1	6114	6115	3.38729
chr1	6115	6116	3.07936
chr1	6116	6125	2.77142
chr1	6125	6126	3.69523
chr1	6126	6128	3.38729
chr1	6128	6133	3.69523
chr1	6133	6140	3.38729
chr1	6140	6142	3.07936
chr1	6142	6143	2.77142
chr1	6143	6144	2.46348
chr1	6144	6155	1.84761
chr1	6155	6163	1.53968
chr1	6163	6164	1.23174
chr1	6164	6167	0.923807
chr1	6167	6181	0.615871
chr1	6181	6184	0.307936
chr1	6184	6215	0.615871
chr1	6215	6217	0.923807
chr1	6217	6221	1.23174
chr1	6221	6222	0.923807
chr1	6222	6253	0.615871
chr1	6253	6256	0.307936
chr1	6256	6262	0.0
chr1	6262	6264	0.307936
chr1	6264	6265	0.615871
chr1	6265	6269	0.923807
chr1	6269	6275	1.23174
chr1	6275	6293	1.53968
chr1	6293	6301	1.23174
chr1	6301	6304	0.615871
chr1	6304	6305	0.307936
chr1	6305	6313	0.615871
chr1	6313	6330	0.307936
chr1	6330	6335	0.615871
chr1	6335	6340	0.307936
chr1	6340	6364	0.615871
chr1	6364	6367	0.923807
chr1	6367	6376	1.23174
chr1	6376	6378	1.53968
chr1	6378	6384	1.23174
chr1	6384	6398	1.84761
chr1	6398	6403	1.53968
chr1	6403	6406	1.23174
chr1	6406	6407	0.923807
chr1	6407	6413	1.53968
chr1	6413	6414	1.84761
chr1	6414	6418	1.53968
chr1	6418	6420	1.84761
chr1	6420	6423	1.53968
chr1	6423	6430	1.23174
chr1	6430	6439	0.923807
chr1	6439	6442	0.615871
chr1	6442	6446	0.923807
chr1	6446	6456	0.615871
chr1	6456	6457	1.23174
chr1	6457	6465	0.923807
chr1	6465	6466	1.23174
chr1	6466	6477	1.53968
chr1	6477	6479	1.23174
chr1	6479	6481	1.53968
chr1	6481	6489	1.23174
chr1	6489	6491	0.923807
chr1	6491	6500	0.615871
chr1	6500	6501	0.923807
chr1	6501	6508	1.23174
chr1	6508	6517	1.53968
chr1	6517	6529	1.23174
chr1	6529	6537	0.923807
chr1	6537	6539	0.615871
chr1	6539	6547	0.307936
chr1	6547	6552	0.0
chr1	6552	6554	0.307936
chr1	6554	6565	0.615871
chr1	6565	6584	1.23174
chr1	6584	6591	1.53968
chr1	6591	6597	1.23174
chr1	6597	6604	1.53968
chr1	6604	6616	0.923807
chr1	6616	6621	0.615871
chr1	6621	6636	0.307936
chr1	6636	6643	0.0
chr1	6643	6651	0.307936
chr1	6651	6653	0.615871
chr1	6653	6660	0.923807
chr1	6660	6661	1.23174
chr1	6661	6666	1.53968
chr1	6666	6667	1.84761
chr1	6667	6668	2.15555
chr1	6668	6675	2.46348
chr1	6675	6680	2.77142
chr1	6680	6681	2.46348
chr1	6681	6685	2.15555
chr1	6685	6695	1.84761
chr1	6695	6697	1.53968
chr1	6697	6699	1.23174
chr1	6699	6700	0.923807
chr1	6700	6701	0.615871
chr1	6701	6704	0.923807
chr1	6704	6706	1.23174
chr1	6706	6714	0.923807
chr1	6714	6716	1.23174
chr1	6716	6724	1.84761
chr1	6724	6726	1.53968
chr1	6726	6733	1.84761
chr1	6733	6735	1.53968
chr1	6735	6742	1.23174
chr1	6742	6743	0.923807
chr1	6743	6744	1.23174
chr1	6744	6751	0.923807
chr1	6751	6753	0.615871
chr1	6753	6776	0.307936
chr1	6776	6782	0.615871
chr1	6782	6793	0.307936
chr1	6793	6815	0.615871
chr1	6815	6825	0.307936
chr1	6825	6855	0.0
chr1	6855	6867	0.307936
chr1	6867	6879	0.615871
chr1	6879	6882	0.923807
chr1	6882	6893	1.23174
chr1	6893	6904	0.923807
chr1	6904	6918	0.615871
chr1	6918	6921	0.307936
chr1	6921	6942	0.0
chr1	6942	6945	0.307936
chr1	6945	6958	0.615871
chr1	6958	6967	0.923807
chr1	6967	6968	1.53968
chr1	6968	6971	1.84761
chr1	6971	6973	2.15555
chr1	6973	6980	2.46348
chr1	6980	6983	2.15555
chr1	6983	6991	1.84761
chr1	6991	6993	1.53968
chr1	6993	6994	1.23174
chr1	6994	6997	0.923807
chr1	6997	7006	1.23174
chr1	7006	7009	0.307936
chr1	7009	7023	0.615871
chr1	7023	7035	0.923807
chr1	7035	7036	1.23174
chr1	7036	7048	0.923807
chr1	7048	7057	0.615871
chr1	7057	7074	0.307936
chr1	7074	7141	0.0
chr1	7141	7144	0.307936
chr1	7144	7158	0.615871
chr1	7158	7164	0.923807
chr1	7164	7180	1.23174
chr1	7180	7183	0.923807
chr1	7183	7185	0.615871
chr1	7185	7197	0.923807
chr1	7197	7201	0.615871
chr1	7201	7203	0.923807
chr1	7203	7208	0.615871
chr1	7208	7224	0.923807
chr1	7224	7226	0.615871
chr1	7226	7228	0.923807
chr1	7228	7240	1.23174
chr1	7240	7241	0.923807
chr1	7241	7244	1.23174
chr1	7244	7248	0.923807
chr1	7248	7249	1.23174
chr1	7249	7254	1.53968
chr1	7254	7257	1.84761
chr1	7257	7260	1.53968
chr1	7260	7265	1.84761
chr1	7265	7268	1.53968
chr1	7268	7270	1.84761
chr1	7270	7273	2.15555
chr1	7273	7274	1.84761
chr1	7274	7275	1.53968
chr1	7275	7276	1.23174
chr1	7276	7287	1.53968
chr1	7287	7293	1.23174
chr1	7293	7296	0.923807
chr1	7296	7297	1.23174
chr1	7297	7305	0.923807
chr1	7305	7309	0.615871
chr1	7309	7316	0.307936
chr1	7316	7335	0.615871
chr1	7335	7344	0.307936
chr1	7344	7355	0.615871
chr1	7355	7377	0.307936
chr1	7377	7382	0.615871
chr1	7382	7383	0.923807
chr1	7383	7388	0.615871
chr1	7388	7410	0.923807
chr1	7410	7414	0.615871
chr1	7414	7421	0.307936
chr1	7421	7447	0.0
chr1	7447	7463	0.307936
chr1	7463	7479	0.615871
chr1	7479	7480	0.923807
chr1	7480	7481	1.23174
chr1	7481	7493	1.53968
chr1	7493	7502	1.84761
chr1	7502	7516	1.53968
chr1	7516	7518	1.84761
chr1	7518	7519	1.53968
chr1	7519	7520	1.23174
chr1	7520	7524	0.923807
chr1	7524	7526	0.615871
chr1	7526	7532	0.923807
chr1	7532	7538	0.615871
chr1	7538	7549	0.923807
chr1	7549	7550	1.23174
chr1	7550	7551	1.53968
chr1	7551	7554	1.84761
chr1	7554	7560	1.53968
chr1	7560	7564	1.84761
chr1	7564	7575	1.53968
chr1	7575	7577	1.23174
chr1	7577	7583	0.923807
chr1	7583	7587	0.615871
chr1	7587	7591	0.307936
chr1	7591	7632	0.0
chr1	7632	7638	0.307936
chr1	7638	7641	0.615871
chr1	7641	7666	0.923807
chr1	7666	7667	0.615871
chr1	7667	7669	0.307936
chr1	7669	7683	0.0
chr1	7683	7721	0.307936
chr1	7721	7756	0.0
chr1	7756	7764	0.307936
chr1	7764	7767	0.923807
chr1	7767	7768	1.23174
chr1	7768	7771	1.53968
chr1	7771	7788	1.84761
chr1	7788	7806	0.923807
chr1	7806	7807	0.615871
chr1	7807	7810	0.307936
chr1	7810	7813	0.0
chr1	7813	7818	0.307936
chr1	7818	7820	0.615871
chr1	7820	7827	0.923807
chr1	7827	7829	1.23174
chr1	7829	7833	1.53968
chr1	7833	7834	1.84761
chr1	7834	7839	2.77142
chr1	7839	7840	3.07936
chr1	7840	7843	3.38729
chr1	7843	7852	3.69523
chr1	7852	7854	3.38729
chr1	7854	7857	3.07936
chr1	7857	7863	2.77142
chr1	7863	7864	2.46348
chr1	7864	7868	2.15555
chr1	7868	7870	1.84761
chr1	7870	7871	1.53968
chr1	7871	7872	1.23174
chr1	7872	7873	0.923807
chr1	7873	7877	0.307936
chr1	7877	7899	0.0
chr1	7899	7900	0.307936
chr1	7900	7904	0.615871
chr1	7904	7905	0.923807
chr1	7905	7927	1.23174
chr1	7927	7929	0.923807
chr1	7929	7939	0.615871
chr1	7939	7940	0.307936
chr1	7940	7956	0.0
chr1	7956	7962	0.307936
chr1	7962	7990	0.615871
chr1	7990	7991	0.307936
chr1	7991	8026	0.923807
chr1	8026	8029	0.615871
chr1	8029	8030	1.23174
chr1	8030	8032	0.615871
chr1	8032	8042	0.923807
chr1	8042	8044	1.23174
chr1	8044	8068	1.53968
chr1	8068	8071	0.923807
chr1	8071	8083	0.615871
chr1	8083	8087	0.307936
chr1	8087	8096	0.923807
chr1	8096	8118	1.23174
chr1	8118	8124	0.923807
chr1	8124	8125	1.53968
chr1	8125	8126	1.84761
chr1	8126	8127	1.53968
chr1	8127	8128	1.84761
chr1	8128	8130	2.46348
chr1	8130	8131	2.77142
chr1	8131	8135	3.07936
chr1	8135	8139	2.77142
chr1	8139	8140	3.07936
chr1	8140	8142	3.38729
chr1	8142	8143	3.69523
chr1	8143	8148	4.00316
chr1	8148	8153	3.69523
chr1	8153	8156	4.3111
chr1	8156	8157	4.00316
chr1	8157	8158	3.69523
chr1	8158	8163	3.38729
chr1	8163	8165	3.07936
chr1	8165	8166	2.46348
chr1	8166	8167	2.15555
chr1	8167	8168	1.84761
chr1	8168	8170	1.53968
chr1	8170	8171	1.23174
chr1	8171	8181	1.53968
chr1	8181	8189	0.923807
chr1	8189	8191	0.615871
chr1	8191	8192	0.923807
chr1	8192	8198	0.615871
chr1	8198	8209	0.923807
chr1	8209	8221	0.615871
chr1	8221	8226	0.307936
chr1	8226	8238	0.0
chr1	8238	8242	0.307936
chr1	8242	8257	0.615871
chr1	8257	8258	0.923807
chr1	8258	8260	1.23174
chr1	8260	8262	1.84761
chr1	8262	8281	1.53968
chr1	8281	8298	1.23174
chr1	8298	8308	0.923807
chr1	8308	8314	1.23174
chr1	8314	8324	1.53968
chr1	8324	8326	0.923807
chr1	8326	8333	1.23174
chr1	8333	8339	0.923807
chr1	8339	8342	1.23174
chr1	8342	8343	1.53968
chr1	8343	8347	1.84761
chr1	8347	8349	1.53968
chr1	8349	8352	1.84761
chr1	8352	8362	1.53968
chr1	8362	8369	1.84761
chr1	8369	8377	1.53968
chr1	8377	8378	1.23174
chr1	8378	8385	0.923807
chr1	8385	8386	0.615871
chr1	8386	8387	0.923807
chr1	8387	8388	1.23174
chr1	8388	8396	1.84761
chr1	8396	8409	2.15555
chr1	8409	8410	1.84761
chr1	8410	8412	1.53968
chr1	8412	8421	1.23174
chr1	8421	8423	0.923807
chr1	8423	8425	0.615871
chr1	8425	8427	0.307936
chr1	8427	8428	0.923807
chr1	8428	8429	1.23174
chr1	8429	8435	1.84761
chr1	8435	8452	1.53968
chr1	8452	8455	1.84761
chr1	8455	8457	2.77142
chr1	8457	8459	3.07936
chr1	8459	8461	2.77142
chr1	8461	8468	2.46348
chr1	8468	8479	1.84761
chr1	8479	8480	1.53968
chr1	8480	8487	1.84761
chr1	8487	8491	2.15555
chr1	8491	8494	1.84761
chr1	8494	8496	1.23174
chr1	8496	8501	0.615871
chr1	8501	8512	0.307936
chr1	8512	8516	0.615871
chr1	8516	8519	0.307936
chr1	8519	8520	0.615871
chr1	8520	8521	0.923807
chr1	8521	8531	1.23174
chr1	8531	8541	1.53968
chr1	8541	8542	2.15555
chr1	8542	8543	1.84761
chr1	8543	8545	2.15555
chr1	8545	8548	2.77142
chr1	8548	8558	2.46348
chr1	8558	8559	2.15555
chr1	8559	8569	1.84761
chr1	8569	8570	1.23174
chr1	8570	8579	0.923807
chr1	8579	8580	1.53968
chr1	8580	8581	0.923807
chr1	8581	8584	1.53968
chr1	8584	8587	1.23174
chr1	8587	8591	1.53968
chr1	8591	8602	1.84761
chr1	8602	8605	1.23174
chr1	8605	8606	1.53968
chr1	8606	8609	1.84761
chr1	8609	8614	2.15555
chr1	8614	8616	1.84761
chr1	8616	8617	1.53968
chr1	8617	8618	1.23174
chr1	8618	8620	1.53968
chr1	8620	8629	1.84761
chr1	8629	8630	1.53968
chr1	8630	8644	1.23174
chr1	8644	8648	0.923807
chr1	8648	8652	0.615871
chr1	8652	8656	0.307936
chr1	8656	8672	0.0
chr1	8672	8709	0.307936
chr1	8709	8710	0.923807
chr1	8710	8726	0.615871
chr1	8726	8734	0.923807
chr1	8734	8737	0.615871
chr1	8737	8748	0.923807
chr1	8748	8757	0.615871
chr1	8757	8758	0.307936
chr1	8758	8763	0.923807
chr1	8763	8778	0.615871
chr1	8778	8783	0.923807
chr1	8783	8789	0.615871
chr1	8789	8812	0.923807
chr1	8812	8820	0.615871
chr1	8820	8829	0.307936
chr1	8829	8835	0.0
chr1	8835	8836	0.307936
chr1	8836	8837	1.23174
chr1	8837	8839	1.53968
chr1	8839	8841	1.84761
chr1	8841	8849	2.46348
chr1	8849	8854	3.07936
chr1	8854	8856	3.38729
chr1	8856	8860	3.69523
chr1	8860	8861	4.00316
chr1	8861	8862	4.3111
chr1	8862	8867	4.61903
chr1	8867	8869	4.3111
chr1	8869	8871	4.00316
chr1	8871	8875	3.69523
chr1	8875	8876	3.07936
chr1	8876	8877	2.77142
chr1	8877	8879	3.07936
chr1	8879	8880	3.38729
chr1	8880	8881	3.69523
chr1	8881	8882	4.00316
chr1	8882	8883	4.3111
chr1	8883	8887	4.00316
chr1	8887	8888	3.69523
chr1	8888	8892	3.38729
chr1	8892	8897	3.07936
chr1	8897	8904	2.77142
chr1	8904	8907	2.46348
chr1	8907	8909	2.15555
chr1	8909	8911	1.84761
chr1	8911	8913	1.53968
chr1	8913	8915	1.23174
chr1	8915	8918	0.923807
chr1	8918	8931	0.615871
chr1	8931	8949	0.307936
chr1	8949	8958	0.615871
chr1	8958	8988	0.307936
chr1	8988	8999	0.0
chr1	8999	9000	0.307936
chr1	9000	9001	0.615871
chr1	9001	9002	0.923807
chr1	9002	9007	1.23174
chr1	9007	9018	1.53968
chr1	9018	9021	2.15555
chr1	9021	9022	2.46348
chr1	9022	9033	2.77142
chr1	9033	9038	2.46348
chr1	9038	9045	1.53968
chr1	9045	9057	1.23174
chr1	9057	9061	0.307936
chr1	9061	9077	0.0
chr1	9077	9081	0.615871
chr1	9081	9083	0.923807
chr1	9083	9096	1.23174
chr1	9096	9113	1.53968
chr1	9113	9115	1.23174
chr1	9115	9116	0.923807
chr1	9116	9121	0.615871
chr1	9121	9132	0.307936
chr1	9132	9135	0.0
chr1	9135	9174	0.307936
chr1	9174	9175	0.615871
chr1	9175	9176	0.923807
chr1	9176	9177	1.23174
chr1	9177	9187	1.53968
chr1	9187	9195	1.84761
chr1	9195	9198	2.15555
chr1	9198	9211	1.84761
chr1	9211	9214	1.53968
chr1	9214	9215	0.923807
chr1	9215	9226	0.615871
chr1	9226	9228	0.307936
chr1	9228	9259	0.0
chr1	9259	9267	0.307936
chr1	9267	9273	0.615871
chr1	9273	9275	0.923807
chr1	9275	9279	1.23174
chr1	9279	9284	1.53968
chr1	9284	9292	2.15555
chr1	9292	9296	1.84761
chr1	9296	9304	2.15555
chr1	9304	9306	2.46348
chr1	9306	9307	2.15555
chr1	9307	9308	2.46348
chr1	9308	9309	2.15555
chr1	9309	9312	2.46348
chr1	9312	9313	2.15555
chr1	9313	9314	1.84761
chr1	9314	9316	2.46348
chr1	9316	9323	2.15555
chr1	9323	9326	1.84761
chr1	9326	9334	2.15555
chr1	9334	9339	1.84761
chr1	9339	9343	1.23174
chr1	9343	9344	0.923807
chr1	9344	9346	0.615871
chr1	9346	9349	0.307936
chr1	9349	9373	0.615871
chr1	9373	9388	0.923807
chr1	9388	9391	0.615871
chr1	9391	9404	0.923807
chr1	9404	9414	0.615871
chr1	9414	9415	0.923807
chr1	9415	9417	1.23174
chr1	9417	9437	1.53968
chr1	9437	9442	1.84761
chr1	9442	9451	2.15555
chr1	9451	9453	1.84761
chr1	9453	9454	1.53968
chr1	9454	9455	1.23174
chr1	9455	9460	0.923807
chr1	9460	9468	0.615871
chr1	9468	9478	0.307936
chr1	9478	9481	0.0
chr1	9481	9493	0.307936
chr1	9493	9500	0.615871
chr1	9500	9514	1.84761
chr1	9514	9515	1.53968
chr1	9515	9519	1.84761
chr1	9519	9523	1.53968
chr1	9523	9524	1.23174
chr1	9524	9527	1.53968
chr1	9527	9534	2.15555
chr1	9534	9539	1.84761
chr1	9539	9543	1.23174
chr1	9543	9549	1.53968
chr1	9549	9556	0.923807
chr1	9556	9565	0.615871
chr1	9565	9575	0.923807
chr1	9575	9576	1.23174
chr1	9576	9582	1.53968
chr1	9582	9585	1.23174
chr1	9585	9600	0.923807
chr1	9600	9601	0.615871
chr1	9601	9603	0.307936
chr1	9603	9616	0.0
chr1	9616	9621	0.307936
chr1	9621	9639	0.615871
chr1	9639	9646	0.307936
chr1	9646	9657	0.615871
chr1	9657	9663	0.307936
chr1	9663	9675	0.615871
chr1	9675	9678	0.923807
chr1	9678	9684	1.23174
chr1	9684	9688	0.923807
chr1	9688	9697	0.615871
chr1	9697	9699	0.923807
chr1	9699	9713	1.23174
chr1	9713	9716	0.923807
chr1	9716	9731	0.615871
chr1	9731	9735	0.307936
chr1	9735	9758	0.0
chr1	9758	9778	0.307936
chr1	9778	9808	0.0
chr1	9808	9811	0.307936
chr1	9811	9812	0.615871
chr1	9812	9821	0.923807
chr1	9821	9825	1.23174
chr1	9825	9827	1.53968
chr1	9827	9829	1.84761
chr1	9829	9837	2.15555
chr1	9837	9838	2.46348
chr1	9838	9847	2.77142
chr1	9847	9848	2.46348
chr1	9848	9849	2.77142
chr1	9849	9850	2.46348
chr1	9850	9851	2.77142
chr1	9851	9858	2.46348
chr1	9858	9859	2.77142
chr1	9859	9866	3.07936
chr1	9866	9867	2.77142
chr1	9867	9875	2.46348
chr1	9875	9883	2.77142
chr1	9883	9887	2.46348
chr1	9887	9892	2.15555
chr1	9892	9894	1.53968
chr1	9894	9896	0.615871
chr1	9896	9908	0.923807
chr1	9908	9909	0.615871
chr1	9909	9914	0.923807
chr1	9914	9918	0.615871
chr1	9918	9931	0.923807
chr1	9931	9935	1.23174
chr1	9935	9942	0.923807
chr1	9942	9943	1.23174
chr1	9943	9948	1.53968
chr1	9948	9956	1.23174
chr1	9956	9962	0.923807
chr1	9962	9970	1.23174
chr1	9970	9976	1.53968
chr1	9976	9981	1.84761
chr1	9981	9993	1.53968
chr1	9993	9994	1.23174
chr1	9994	9995	0.923807
chr1	9995	10007	1.53968
chr1	10007	10009	1.23174
chr1	10009	10013	0.923807
chr1	10013	10015	1.23174
chr1	10015	10033	0.923807
chr1	10033	10034	0.615871
chr1	10034	10035	0.307936
chr1	10035	10045	0.615871
chr1	10045	10047	0.307936
chr1	10047	10063	0.923807
chr1	10063	10066	1.23174
chr1	10066	10068	1.53968
chr1	10068	10070	1.84761
chr1	10070	10073	2.15555
chr1	10073	10076	1.84761
chr1	10076	10079	1.53968
chr1	10079	10086	1.84761
chr1	10086	10089	1.53968
chr1	10089	10098	1.84761
chr1	10098	10099	1.53968
chr1	10099	10107	1.23174
chr1	10107	10108	0.923807
chr1	10108	10118	0.615871
chr1	10118	10120	0.307936
chr1	10120	10123	0.0
chr1	10123	10139	0.307936
chr1	10139	10146	0.615871
chr1	10146	10148	1.23174
chr1	10148	10155	1.53968
chr1	10155	10157	1.23174
chr1	10157	10162	1.53968
chr1	10162	10165	1.84761
chr1	10165	10178	2.15555
chr1	10178	10180	1.84761
chr1	10180	10181	2.15555
chr1	10181	10182	2.77142
chr1	10182	10187	3.38729
chr1	10187	10195	3.07936
chr1	10195	10201	2.77142
chr1	10201	10204	2.46348
chr1	10204	10205	2.15555
chr1	10205	10207	1.84761
chr1	10207	10217	2.15555
chr1	10217	10220	1.84761
chr1	10220	10224	0.615871
chr1	10224	10245	0.307936
chr1	10245	10260	0.0
chr1	10260	10265	0.307936
chr1	10265	10277	0.615871
chr1	10277	10278	0.923807
chr1	10278	10288	1.23174
chr1	10288	10304	1.53968
chr1	10304	10307	1.23174
chr1	10307	10319	0.923807
chr1	10319	10320	1.23174
chr1	10320	10327	1.53968
chr1	10327	10334	1.23174
chr1	10334	10345	0.615871
chr1	10345	10420	0.0
chr1	10420	10422	0.307936
chr1	10422	10430	0.615871
chr1	10430	10431	0.923807
chr1	10431	10449	1.53968
chr1	10449	10462	1.23174
chr1	10462	10463	0.923807
chr1	10463	10467	1.53968
chr1	10467	10475	0.923807
chr1	10475	10490	1.23174
chr1	10490	10492	0.923807
chr1	10492	10502	0.615871
chr1	10502	10510	0.307936
chr1	10510	10519	0.0
chr1	10519	10520	0.615871
chr1	10520	10531	0.923807
chr1	10531	10534	1.23174
chr1	10534	10535	1.53968
chr1	10535	10536	1.84761
chr1	10536	10540	2.15555
chr1	10540	10545	2.77142
chr1	10545	10549	2.46348
chr1	10549	10555	2.77142
chr1	10555	10559	2.46348
chr1	10559	10570	1.84761
chr1	10570	10572	1.53968
chr1	10572	10573	1.23174
chr1	10573	10575	0.615871
chr1	10575	10579	0.307936
chr1	10579	10582	0.0
chr1	10582	10585	0.307936
chr1	10585	10601	0.615871
chr1	10601	10602	0.923807
chr1	10602	10618	1.23174
chr1	10618	10621	1.53968
chr1	10621	10624	1.23174
chr1	10624	10628	0.923807
chr1	10628	10636	0.615871
chr1	10636	10637	1.23174
chr1	10637	10641	1.53968
chr1	10641	10646	1.84761
chr1	10646	10657	2.15555
chr1	10657	10658	1.84761
chr1	10658	10659	2.15555
chr1	10659	10660	1.84761
chr1	10660	10663	2.15555
chr1	10663	10665	2.46348
chr1	10665	10666	2.15555
chr1	10666	10674	1.84761
chr1	10674	10675	1.23174
chr1	10675	10692	0.923807
chr1	10692	10697	1.84761
chr1	10697	10698	1.53968
chr1	10698	10702	1.23174
chr1	10702	10706	0.923807
chr1	10706	10731	1.23174
chr1	10731	10739	0.307936
chr1	10739	10744	0.0
chr1	10744	10748	0.307936
chr1	10748	10749	0.615871
chr1	10749	10754	0.923807
chr1	10754	10756	1.23174
chr1	10756	10762	1.53968
chr1	10762	10772	1.84761
chr1	10772	10774	1.53968
chr1	10774	10779	1.23174
chr1	10779	10787	1.53968
chr1	10787	10788	1.23174
chr1	10788	10792	0.923807
chr1	10792	10797	0.615871
chr1	10797	10818	0.307936
chr1	10818	10846	0.0
chr1	10846	10848	0.307936
chr1	10848	10849	1.23174
chr1	10849	10851	1.84761
chr1	10851	10872	2.15555
chr1	10872	10876	1.84761
chr1	10876	10879	1.53968
chr1	10879	10880	1.84761
chr1	10880	10885	1.53968
chr1	10885	10887	0.615871
chr1	10887	10890	0.307936
chr1	10890	10902	0.615871
chr1	10902	10918	0.923807
chr1	10918	10929	0.615871
chr1	10929	10937	0.307936
chr1	10937	10971	0.0
chr1	10971	10996	0.307936
chr1	10996	10999	0.615871
chr1	10999	11000	0.923807
chr1	11000	11010	1.53968
chr1	11010	11012	1.23174
chr1	11012	11014	1.53968
chr1	11014	11033	1.84761
chr1	11033	11035	1.53968
chr1	11035	11038	1.23174
chr1	11038	11039	0.923807
chr1	11039	11044	0.615871
chr1	11044	11050	0.923807
chr1	11050	11052	0.615871
chr1	11052	11069	0.307936
chr1	11069	11070	0.615871
chr1	11070	11071	0.923807
chr1	11071	11108	0.615871
chr1	11108	11109	0.307936
chr1	11109	11111	0.615871
chr1	11111	11129	0.923807
chr1	11129	11141	1.23174
chr1	11141	11158	0.923807
chr1	11158	11167	1.23174
chr1	11167	11173	0.923807
chr1	11173	11175	1.23174
chr1	11175	11179	1.53968
chr1	11179	11184	1.84761
chr1	11184	11185	1.53968
chr1	11185	11195	1.23174
chr1	11195	11197	0.923807
chr1	11197	11209	0.615871
chr1	11209	11210	0.307936
chr1	11210	11213	0.615871
chr1	11213	11218	0.923807
chr1	11218	11226	0.615871
chr1	11226	11230	0.923807
chr1	11230	11249	1.23174
chr1	11249	11250	0.923807
chr1	11250	11252	1.23174
chr1	11252	11265	0.923807
chr1	11265	11269	0.615871
chr1	11269	11281	0.307936
chr1	11281	11288	0.615871
chr1	11288	11289	0.923807
chr1	11289	11302	0.615871
chr1	11302	11327	0.307936
chr1	11327	11332	0.0
chr1	11332	11334	0.307936
chr1	11334	11335	0.615871
chr1	11335	11340	0.923807
chr1	11340	11355	1.23174
chr1	11355	11363	1.53968
chr1	11363	11371	1.23174
chr1	11371	11372	0.923807
chr1	11372	11378	0.615871
chr1	11378	11395	0.307936
chr1	11395	11400	0.615871
chr1	11400	11419	0.307936
chr1	11419	11434	0.0
chr1	11434	11461	0.307936
chr1	11461	11519	0.0
chr1	11519	11532	0.307936
chr1	11532	11542	0.615871
chr1	11542	11543	1.23174
chr1	11543	11549	1.53968
chr1	11549	11553	1.23174
chr1	11553	11567	1.53968
chr1	11567	11569	1.23174
chr1	11569	11591	0.307936
chr1	11591	11604	0.0
chr1	11604	11632	0.307936
chr1	11632	11649	0.615871
chr1	11649	11652	0.923807
chr1	11652	11670	1.23174
chr1	11670	11682	0.923807
chr1	11682	11688	0.615871
chr1	11688	11690	0.307936
chr1	11690	11729	0.0
chr1	11729	11733	0.307936
chr1	11733	11737	0.615871
chr1	11737	11768	0.923807
chr1	11768	11772	0.615871
chr1	11772	11775	0.307936
chr1	11775	11787	0.0
chr1	11787	11791	0.307936
chr1	11791	11814	0.615871
chr1	11814	11815	0.923807
chr1	11815	11821	1.23174
chr1	11821	11822	1.53968
chr1	11822	11826	1.23174
chr1	11826	11842	0.923807
chr1	11842	11847	0.615871
chr1	11847	11854	0.923807
chr1	11854	11858	0.615871
chr1	11858	11866	0.307936
chr1	11866	11885	0.615871
chr1	11885	11900	0.307936
chr1	11900	11907	0.0
chr1	11907	11921	0.307936
chr1	11921	11945	0.615871
chr1	11945	11952	0.307936
chr1	11952	11960	0.615871
chr1	11960	11967	0.307936
chr1	11967	11972	0.615871
chr1	11972	11973	1.53968
chr1	11973	11975	1.84761
chr1	11975	11976	2.15555
chr1	11976	11986	2.46348
chr1	11986	11991	3.07936
chr1	11991	11992	2.77142
chr1	11992	11994	3.38729
chr1	11994	11995	3.07936
chr1	11995	11998	3.38729
chr1	11998	12000	2.77142
chr1	12000	12006	2.46348
chr1	12006	12007	2.77142
chr1	12007	12010	3.07936
chr1	12010	12011	2.77142
chr1	12011	12015	2.46348
chr1	12015	12016	2.15555
chr1	12016	12019	2.46348
chr1	12019	12021	2.15555
chr1	12021	12025	1.84761
chr1	12025	12031	1.53968
chr1	12031	12034	1.23174
chr1	12034	12036	0.923807
chr1	12036	12037	1.23174
chr1	12037	12040	1.53968
chr1	12040	12042	1.84761
chr1	12042	12046	2.15555
chr1	12046	12050	1.84761
chr1	12050	12055	2.15555
chr1	12055	12067	2.46348
chr1	12067	12070	2.15555
chr1	12070	12071	1.53968
chr1	12071	12072	1.23174
chr1	12072	12075	1.84761
chr1	12075	12080	1.53968
chr1	12080	12088	1.23174
chr1	12088	12094	0.923807
chr1	12094	12100	0.615871
chr1	12100	12109	0.307936
chr1	12109	12131	0.0
chr1	12131	12137	0.307936
chr1	12137	12139	0.923807
chr1	12139	12157	1.23174
chr1	12157	12166	1.53968
chr1	12166	12167	1.84761
chr1	12167	12171	1.53968
chr1	12171	12175	1.23174
chr1	12175	12176	0.923807
chr1	12176	12177	0.615871
chr1	12177	12181	0.923807
chr1	12181	12192	1.23174
chr1	12192	12193	1.53968
chr1	12193	12195	1.84761
chr1	12195	12200	1.53968
chr1	12200	12205	1.84761
chr1	12205	12215	1.53968
chr1	12215	12216	1.84761
chr1	12216	12219	1.53968
chr1	12219	12227	1.23174
chr1	12227	12229	1.53968
chr1	12229	12231	1.84761
chr1	12231	12232	2.46348
chr1	12232	12236	3.07936
chr1	12236	12239	3.38729
chr1	12239	12241	3.07936
chr1	12241	12246	2.77142
chr1	12246	12248	3.07936
chr1	12248	12262	3.69523
chr1	12262	12264	3.38729
chr1	12264	12266	3.07936
chr1	12266	12267	2.77142
chr1	12267	12269	2.15555
chr1	12269	12271	1.84761
chr1	12271	12276	1.23174
chr1	12276	12283	1.53968
chr1	12283	12291	1.23174
chr1	12291	12293	1.84761
chr1	12293	12294	1.53968
chr1	12294	12307	1.84761
chr1	12307	12316	1.53968
chr1	12316	12318	1.23174
chr1	12318	12320	0.923807
chr1	12320	12322	0.615871
chr1	12322	12331	0.307936
chr1	12331	12332	0.615871
chr1	12332	12333	0.923807
chr1	12333	12334	0.615871
chr1	12334	12335	1.23174
chr1	12335	12336	1.53968
chr1	12336	12349	1.84761
chr1	12349	12352	2.15555
chr1	12352	12353	2.46348
chr1	12353	12356	2.15555
chr1	12356	12358	1.84761
chr1	12358	12364	1.53968
chr1	12364	12369	1.23174
chr1	12369	12370	1.53968
chr1	12370	12374	1.23174
chr1	12374	12381	0.923807
chr1	12381	12383	1.53968
chr1	12383	12391	1.23174
chr1	12391	12394	0.923807
chr1	12394	12395	1.23174
chr1	12395	12396	1.84761
chr1	12396	12397	2.15555
chr1	12397	12398	2.46348
chr1	12398	12407	3.07936
chr1	12407	12420	2.77142
chr1	12420	12433	2.46348
chr1	12433	12434	2.77142
chr1	12434	12435	2.15555
chr1	12435	12437	1.84761
chr1	12437	12441	1.23174
chr1	12441	12461	1.53968
chr1	12461	12470	0.923807
chr1	12470	12475	0.615871
chr1	12475	12476	0.923807
chr1	12476	12478	0.615871
chr1	12478	12487	0.923807
chr1	12487	12505	1.23174
chr1	12505	12510	1.84761
chr1	12510	12514	2.15555
chr1	12514	12517	1.84761
chr1	12517	12518	1.53968
chr1	12518	12524	1.23174
chr1	12524	12525	1.53968
chr1	12525	12526	1.84761
chr1	12526	12532	1.53968
chr1	12532	12536	1.23174
chr1	12536	12541	1.53968
chr1	12541	12542	1.23174
chr1	12542	12544	1.84761
chr1	12544	12555	1.23174
chr1	12555	12556	1.53968
chr1	12556	12558	1.84761
chr1	12558	12561	1.53968
chr1	12561	12563	1.84761
chr1	12563	12567	1.53968
chr1	12567	12576	1.84761
chr1	12576	12577	1.53968
chr1	12577	12581	1.84761
chr1	12581	12584	1.23174
chr1	12584	12585	1.53968
chr1	12585	12589	1.84761
chr1	12589	12593	1.53968
chr1	12593	12596	1.23174
chr1	12596	12602	0.923807
chr1	12602	12608	0.615871
chr1	12608	12610	1.23174
chr1	12610	12612	1.53968
chr1	12612	12616	1.23174
chr1	12616	12618	1.53968
chr1	12618	12620	2.15555
chr1	12620	12621	2.46348
chr1	12621	12623	2.77142
chr1	12623	12630	2.46348
chr1	12630	12633	2.77142
chr1	12633	12636	3.07936
chr1	12636	12638	3.38729
chr1	12638	12641	4.00316
chr1	12641	12644	3.69523
chr1	12644	12645	4.00316
chr1	12645	12649	4.3111
chr1	12649	12654	5.54284
chr1	12654	12656	5.2349
chr1	12656	12659	4.61903
chr1	12659	12660	4.3111
chr1	12660	12661	4.00316
chr1	12661	12663	4.3111
chr1	12663	12665	3.69523
chr1	12665	12675	3.38729
chr1	12675	12682	3.07936
chr1	12682	12683	2.46348
chr1	12683	12685	2.15555
chr1	12685	12688	1.53968
chr1	12688	12693	0.615871
chr1	12693	12697	0.307936
chr1	12697	12712	0.0
chr1	12712	12716	0.307936
chr1	12716	12719	0.615871
chr1	12719	12734	1.23174
chr1	12734	12738	1.53968
chr1	12738	12744	1.84761
chr1	12744	12751	1.53968
chr1	12751	12754	1.23174
chr1	12754	12755	0.923807
chr1	12755	12759	0.307936
chr1	12759	12761	0.615871
chr1	12761	12777	0.923807
chr1	12777	12780	0.615871
chr1	12780	12784	0.923807
chr1	12784	12795	0.615871
chr1	12795	12797	0.923807
chr1	12797	12800	1.23174
chr1	12800	12813	0.923807
chr1	12813	12825	0.615871
chr1	12825	12836	0.923807
chr1	12836	12851	0.615871
chr1	12851	12864	0.307936
chr1	12864	12868	0.0
chr1	12868	12895	0.307936
chr1	12895	12899	0.0
chr1	12899	12909	0.307936
chr1	12909	12922	0.615871
chr1	12922	12931	0.923807
chr1	12931	12934	1.23174
chr1	12934	12935	0.923807
chr1	12935	12938	1.23174
chr1	12938	12945	0.923807
chr1	12945	12952	0.615871
chr1	12952	12963	0.923807
chr1	12963	12970	1.23174
chr1	12970	12972	0.923807
chr1	12972	12973	0.615871
chr1	12973	12976	0.307936
chr1	12976	12989	0.923807
chr1	12989	12996	0.615871
chr1	12996	12999	0.307936
chr1	12999	13050	0.0
chr1	13050	13058	0.307936
chr1	13058	13081	0.615871
chr1	13081	13087	0.923807
chr1	13087	13088	0.615871
chr1	13088	13098	0.307936
chr1	13098	13099	0.615871
chr1	13099	13102	1.23174
chr1	13102	13116	1.53968
chr1	13116	13121	1.23174
chr1	13121	13133	1.53968
chr1	13133	13135	1.23174
chr1	13135	13136	0.923807
chr1	13136	13138	0.615871
chr1	13138	13160	0.307936
chr1	13160	13180	0.0
chr1	13180	13182	0.307936
chr1	13182	13205	0.615871
chr1	13205	13219	0.923807
chr1	13219	13220	0.615871
chr1	13220	13243	0.307936
chr1	13243	13248	0.0
chr1	13248	13258	0.307936
chr1	13258	13262	0.615871
chr1	13262	13278	0.923807
chr1	13278	13281	1.23174
chr1	13281	13287	1.53968
chr1	13287	13288	1.23174
chr1	13288	13296	0.923807
chr1	13296	13307	0.615871
chr1	13307	13312	0.307936
chr1	13312	13319	0.615871
chr1	13319	13333	0.307936
chr1	13333	13336	0.615871
chr1	13336	13337	0.923807
chr1	13337	13339	1.23174
chr1	13339	13351	1.53968
chr1	13351	13355	1.23174
chr1	13355	13359	0.923807
chr1	13359	13360	0.615871
chr1	13360	13370	0.307936
chr1	13370	13373	0.615871
chr1	13373	13377	0.923807
chr1	13377	13387	0.615871
chr1	13387	13388	0.923807
chr1	13388	13397	1.23174
chr1	13397	13402	0.923807
chr1	13402	13409	1.23174
chr1	13409	13413	0.923807
chr1	13413	13422	1.23174
chr1	13422	13426	0.923807
chr1	13426	13431	0.615871
chr1	13431	13437	0.923807
chr1	13437	13440	0.615871
chr1	13440	13451	0.307936
chr1	13451	13453	0.615871
chr1	13453	13456	0.923807
chr1	13456	13458	1.23174
chr1	13458	13466	0.923807
chr1	13466	13469	1.23174
chr1	13469	13490	1.53968
chr1	13490	13491	1.23174
chr1	13491	13492	1.84761
chr1	13492	13495	1.53968
chr1	13495	13499	0.923807
chr1	13499	13503	0.615871
chr1	13503	13504	0.923807
chr1	13504	13508	1.53968
chr1	13508	13510	2.15555
chr1	13510	13519	2.46348
chr1	13519	13529	2.77142
chr1	13529	13533	2.15555
chr1	13533	13535	1.84761
chr1	13535	13540	1.53968
chr1	13540	13541	1.23174
chr1	13541	13554	0.615871
chr1	13554	13557	0.923807
chr1	13557	13567	0.615871
chr1	13567	13576	0.307936
chr1	13576	13593	0.615871
chr1	13593	13599	0.307936
chr1	13599	13613	0.615871
chr1	13613	13614	1.53968
chr1	13614	13618	1.23174
chr1	13618	13621	1.53968
chr1	13621	13623	1.23174
chr1	13623	13624	1.84761
chr1	13624	13626	2.15555
chr1	13626	13628	2.46348
chr1	13628	13643	2.77142
chr1	13643	13648	2.46348
chr1	13648	13649	2.15555
chr1	13649	13650	1.84761
chr1	13650	13657	0.923807
chr1	13657	13666	0.0
chr1	13666	13676	0.307936
chr1	13676	13700	0.615871
chr1	13700	13706	0.307936
chr1	13706	13708	0.0
chr1	13708	13720	0.307936
chr1	13720	13726	0.615871
chr1	13726	13740	0.923807
chr1	13740	13743	0.615871
chr1	13743	13747	1.23174
chr1	13747	13774	0.923807
chr1	13774	13778	1.23174
chr1	13778	13792	0.923807
chr1	13792	13796	0.615871
chr1	13796	13804	0.307936
chr1	13804	13807	0.615871
chr1	13807	13814	0.307936
[truncated: 588 more rows]
