# Supplementary material for: Structural modularity of the XIST ribonucleoprotein complex
Source: Nat Commun. 2020 Dec 2;11:6163. doi: 10.1038/s41467-020-20040-3 (PMC7710737; doi:10.1038/s41467-020-20040-3)
Supplement: Supplementary file 6 — Source Data [file 41467_2020_20040_MOESM6_ESM.zip › sourcedata/fig2efgi/K562_SF3B4_2_neg_XIST_1_hsXIST.bedgraph]

chr1	0	44	0.0
chr1	44	52	0.325539
chr1	52	87	0.651079
chr1	87	95	0.325539
chr1	95	203	0.0
chr1	203	242	0.325539
chr1	242	245	0.651079
chr1	245	270	0.325539
chr1	270	282	0.0
chr1	282	310	0.325539
chr1	310	325	0.651079
chr1	325	338	0.325539
chr1	338	407	0.0
chr1	407	411	0.325539
chr1	411	427	0.651079
chr1	427	454	0.325539
chr1	454	495	0.0
chr1	495	515	0.325539
chr1	515	651	0.0
chr1	651	686	0.325539
chr1	686	695	0.0
chr1	695	717	0.325539
chr1	717	740	0.0
chr1	740	762	0.651079
chr1	762	769	0.976618
chr1	769	783	0.651079
chr1	783	805	0.325539
chr1	805	824	0.0
chr1	824	835	0.325539
chr1	835	837	0.651079
chr1	837	856	0.976618
chr1	856	866	1.30216
chr1	866	877	0.976618
chr1	877	879	0.651079
chr1	879	899	0.325539
chr1	899	913	0.0
chr1	913	915	0.651079
chr1	915	918	0.976618
chr1	918	920	1.30216
chr1	920	929	1.6277
chr1	929	930	1.95324
chr1	930	938	2.27878
chr1	938	941	1.95324
chr1	941	943	2.27878
chr1	943	944	2.60432
chr1	944	949	2.92986
chr1	949	950	2.60432
chr1	950	954	2.27878
chr1	954	955	1.95324
chr1	955	958	2.27878
chr1	958	963	1.95324
chr1	963	967	1.6277
chr1	967	974	1.30216
chr1	974	981	1.6277
chr1	981	983	1.30216
chr1	983	984	1.6277
chr1	984	985	1.30216
chr1	985	986	1.6277
chr1	986	992	1.30216
chr1	992	993	1.6277
chr1	993	996	2.27878
chr1	996	997	2.60432
chr1	997	1005	2.27878
chr1	1005	1017	2.60432
chr1	1017	1021	2.27878
chr1	1021	1024	1.95324
chr1	1024	1026	1.6277
chr1	1026	1035	1.30216
chr1	1035	1036	0.976618
chr1	1036	1037	0.651079
chr1	1037	1039	0.325539
chr1	1039	1074	0.0
chr1	1074	1092	0.325539
chr1	1092	1104	0.651079
chr1	1104	1117	0.976618
chr1	1117	1132	0.651079
chr1	1132	1134	0.976618
chr1	1134	1135	1.30216
chr1	1135	1138	0.976618
chr1	1138	1146	1.30216
chr1	1146	1153	0.976618
chr1	1153	1156	1.30216
chr1	1156	1158	0.976618
chr1	1158	1168	1.30216
chr1	1168	1174	1.6277
chr1	1174	1177	1.30216
chr1	1177	1181	1.6277
chr1	1181	1191	1.30216
chr1	1191	1194	0.976618
chr1	1194	1196	0.651079
chr1	1196	1203	0.325539
chr1	1203	1206	0.976618
chr1	1206	1209	1.30216
chr1	1209	1211	1.6277
chr1	1211	1228	1.95324
chr1	1228	1239	2.60432
chr1	1239	1241	2.27878
chr1	1241	1245	1.95324
chr1	1245	1247	1.30216
chr1	1247	1251	0.976618
chr1	1251	1253	0.651079
chr1	1253	1266	0.325539
chr1	1266	1298	0.0
chr1	1298	1323	0.325539
chr1	1323	1344	0.651079
chr1	1344	1365	0.976618
chr1	1365	1368	0.651079
chr1	1368	1387	0.325539
chr1	1387	1452	0.0
chr1	1452	1489	0.325539
chr1	1489	1560	0.0
chr1	1560	1594	0.325539
chr1	1594	1603	0.651079
chr1	1603	1629	0.325539
chr1	1629	1636	0.651079
chr1	1636	1646	0.325539
chr1	1646	1658	0.976618
chr1	1658	1661	1.30216
chr1	1661	1667	1.6277
chr1	1667	1679	1.30216
chr1	1679	1680	0.976618
chr1	1680	1688	1.30216
chr1	1688	1701	0.976618
chr1	1701	1702	0.325539
chr1	1702	1746	0.0
chr1	1746	1780	0.325539
chr1	1780	1848	0.0
chr1	1848	1864	0.325539
chr1	1864	1869	0.651079
chr1	1869	1871	0.976618
chr1	1871	1892	1.30216
chr1	1892	1894	0.976618
chr1	1894	1895	0.651079
chr1	1895	1914	0.325539
chr1	1914	1922	0.0
chr1	1922	1927	0.651079
chr1	1927	1943	0.976618
chr1	1943	1950	0.651079
chr1	1950	1965	0.325539
chr1	1965	2059	0.0
chr1	2059	2072	0.325539
chr1	2072	2081	0.651079
chr1	2081	2097	0.325539
chr1	2097	2111	0.651079
chr1	2111	2122	0.325539
chr1	2122	2126	0.0
chr1	2126	2128	0.325539
chr1	2128	2139	0.976618
chr1	2139	2152	1.30216
chr1	2152	2156	0.976618
chr1	2156	2157	0.325539
chr1	2157	2173	0.651079
chr1	2173	2181	0.976618
chr1	2181	2183	1.30216
chr1	2183	2200	0.976618
chr1	2200	2215	0.651079
chr1	2215	2222	0.325539
chr1	2222	2279	0.0
chr1	2279	2303	0.325539
chr1	2303	2333	0.0
chr1	2333	2372	0.325539
chr1	2372	2391	0.0
chr1	2391	2399	0.325539
chr1	2399	2400	0.651079
chr1	2400	2407	0.976618
chr1	2407	2411	1.30216
chr1	2411	2430	0.976618
chr1	2430	2442	0.651079
chr1	2442	2444	0.976618
chr1	2444	2448	0.651079
chr1	2448	2449	1.30216
chr1	2449	2450	1.6277
chr1	2450	2451	1.30216
chr1	2451	2453	2.60432
chr1	2453	2469	3.25539
chr1	2469	2470	4.55755
chr1	2470	2471	4.23201
chr1	2471	2475	4.55755
chr1	2475	2479	5.20863
chr1	2479	2480	4.88309
chr1	2480	2482	4.23201
chr1	2482	2490	3.90647
chr1	2490	2494	3.58093
chr1	2494	2496	2.60432
chr1	2496	2499	2.27878
chr1	2499	2507	1.6277
chr1	2507	2511	1.30216
chr1	2511	2512	0.976618
chr1	2512	2513	0.325539
chr1	2513	2515	0.976618
chr1	2515	2549	0.651079
chr1	2549	2557	0.0
chr1	2557	2596	0.325539
chr1	2596	2597	0.651079
chr1	2597	2615	0.325539
chr1	2615	2617	0.651079
chr1	2617	2639	0.325539
chr1	2639	2651	0.976618
chr1	2651	2682	0.651079
chr1	2682	2702	0.325539
chr1	2702	2761	0.0
chr1	2761	2788	0.325539
chr1	2788	2797	0.651079
chr1	2797	2826	0.325539
chr1	2826	2883	0.0
chr1	2883	2910	0.325539
chr1	2910	2956	0.0
chr1	2956	2976	0.325539
chr1	2976	2998	0.651079
chr1	2998	3018	0.325539
chr1	3018	3039	0.0
chr1	3039	3070	0.325539
chr1	3070	3074	0.651079
chr1	3074	3080	0.325539
chr1	3080	3097	0.651079
chr1	3097	3123	0.325539
chr1	3123	3221	0.0
chr1	3221	3263	0.651079
chr1	3263	3305	0.0
chr1	3305	3333	0.325539
chr1	3333	3346	0.651079
chr1	3346	3361	0.325539
chr1	3361	3379	0.0
chr1	3379	3404	0.325539
chr1	3404	3441	0.0
chr1	3441	3484	0.325539
chr1	3484	3513	0.0
chr1	3513	3516	0.325539
chr1	3516	3554	0.651079
chr1	3554	3556	0.325539
chr1	3556	3735	0.0
chr1	3735	3775	0.325539
chr1	3775	3778	0.651079
chr1	3778	3797	0.325539
chr1	3797	3811	0.651079
chr1	3811	3838	0.325539
chr1	3838	3840	0.0
chr1	3840	3860	0.325539
chr1	3860	3882	0.651079
chr1	3882	3903	0.325539
chr1	3903	3911	0.0
chr1	3911	3915	0.325539
chr1	3915	3938	0.651079
chr1	3938	3953	0.976618
chr1	3953	3954	0.651079
chr1	3954	3962	0.325539
chr1	3962	3981	0.651079
chr1	3981	4004	0.325539
chr1	4004	4119	0.0
chr1	4119	4143	0.325539
chr1	4143	4254	0.0
chr1	4254	4292	0.325539
chr1	4292	4297	0.651079
chr1	4297	4333	0.325539
chr1	4333	4382	0.0
chr1	4382	4408	0.325539
chr1	4408	4475	0.0
chr1	4475	4518	0.325539
chr1	4518	4668	0.0
chr1	4668	4709	0.325539
chr1	4709	4732	0.0
chr1	4732	4758	0.325539
chr1	4758	4762	0.0
chr1	4762	4769	0.325539
chr1	4769	4794	0.651079
chr1	4794	4800	0.325539
chr1	4800	4811	0.651079
chr1	4811	4823	0.325539
chr1	4823	4873	0.0
chr1	4873	4878	0.325539
chr1	4878	4899	0.651079
chr1	4899	4915	0.325539
chr1	4915	4958	0.0
chr1	4958	4965	0.325539
chr1	4965	4989	0.651079
chr1	4989	5000	0.325539
chr1	5000	5217	0.0
chr1	5217	5224	0.325539
chr1	5224	5260	0.651079
chr1	5260	5268	0.325539
chr1	5268	5291	0.0
chr1	5291	5309	0.325539
chr1	5309	5312	0.0
chr1	5312	5348	0.325539
chr1	5348	5375	0.0
chr1	5375	5411	0.325539
chr1	5411	5443	0.0
chr1	5443	5450	0.325539
chr1	5450	5458	0.651079
chr1	5458	5467	0.976618
chr1	5467	5484	1.30216
chr1	5484	5486	1.6277
chr1	5486	5487	1.30216
chr1	5487	5494	0.976618
chr1	5494	5501	1.30216
chr1	5501	5509	0.651079
chr1	5509	5513	0.325539
chr1	5513	5587	0.0
chr1	5587	5626	0.325539
chr1	5626	5643	0.651079
chr1	5643	5657	0.976618
chr1	5657	5661	1.6277
chr1	5661	5668	1.30216
chr1	5668	5676	0.976618
chr1	5676	5691	0.651079
chr1	5691	5696	0.976618
chr1	5696	5700	0.651079
chr1	5700	5711	0.325539
chr1	5711	5734	0.651079
chr1	5734	5753	0.325539
chr1	5753	6028	0.0
chr1	6028	6029	0.325539
chr1	6029	6043	0.651079
chr1	6043	6063	0.976618
chr1	6063	6069	0.651079
chr1	6069	6084	0.325539
chr1	6084	6085	0.651079
chr1	6085	6086	0.325539
chr1	6086	6093	0.651079
chr1	6093	6101	0.976618
chr1	6101	6107	1.30216
chr1	6107	6112	0.976618
chr1	6112	6125	0.651079
chr1	6125	6127	0.976618
chr1	6127	6140	0.651079
chr1	6140	6142	0.325539
chr1	6142	6375	0.0
chr1	6375	6377	0.651079
chr1	6377	6386	0.976618
chr1	6386	6399	1.6277
chr1	6399	6407	1.30216
chr1	6407	6413	1.6277
chr1	6413	6416	1.30216
chr1	6416	6417	0.651079
chr1	6417	6435	0.325539
chr1	6435	6438	0.651079
chr1	6438	6461	0.325539
chr1	6461	6614	0.0
chr1	6614	6654	0.325539
chr1	6654	6657	0.651079
chr1	6657	6675	0.325539
chr1	6675	6689	0.651079
chr1	6689	6703	0.325539
chr1	6703	6716	0.0
chr1	6716	6732	0.325539
chr1	6732	6733	0.651079
chr1	6733	6774	0.325539
chr1	6774	6855	0.0
chr1	6855	6898	0.325539
chr1	6898	6943	0.0
chr1	6943	6951	0.325539
chr1	6951	6954	0.651079
chr1	6954	6957	0.976618
chr1	6957	6970	1.30216
chr1	6970	6986	1.6277
chr1	6986	6994	1.30216
chr1	6994	6997	0.976618
chr1	6997	7000	0.651079
chr1	7000	7007	0.325539
chr1	7007	7013	0.651079
chr1	7013	7018	0.325539
chr1	7018	7023	0.651079
chr1	7023	7046	0.976618
chr1	7046	7050	0.651079
chr1	7050	7060	0.325539
chr1	7060	7179	0.0
chr1	7179	7222	0.325539
chr1	7222	7254	0.0
chr1	7254	7255	0.325539
chr1	7255	7259	0.651079
chr1	7259	7291	0.976618
chr1	7291	7295	0.651079
chr1	7295	7297	0.325539
chr1	7297	7399	0.0
chr1	7399	7410	0.325539
chr1	7410	7430	0.651079
chr1	7430	7461	0.325539
chr1	7461	7488	0.651079
chr1	7488	7492	0.325539
chr1	7492	7702	0.0
chr1	7702	7716	0.325539
chr1	7716	7723	0.651079
chr1	7723	7751	0.325539
chr1	7751	7778	0.0
chr1	7778	7796	0.325539
chr1	7796	7818	0.651079
chr1	7818	7828	0.325539
chr1	7828	7839	0.651079
chr1	7839	7861	0.325539
chr1	7861	7897	0.0
chr1	7897	7925	0.325539
chr1	7925	7929	0.651079
chr1	7929	7955	0.325539
chr1	7955	7960	0.651079
chr1	7960	7962	0.325539
chr1	7962	7991	0.651079
chr1	7991	8005	0.325539
chr1	8005	8058	0.0
chr1	8058	8059	0.325539
chr1	8059	8101	0.651079
chr1	8101	8124	0.0
chr1	8124	8167	0.325539
chr1	8167	8270	0.0
chr1	8270	8293	0.325539
chr1	8293	8376	0.0
chr1	8376	8383	0.325539
chr1	8383	8389	0.651079
chr1	8389	8411	0.976618
chr1	8411	8414	0.651079
chr1	8414	8419	0.325539
chr1	8419	8423	0.0
chr1	8423	8427	0.325539
chr1	8427	8445	0.651079
chr1	8445	8447	0.325539
chr1	8447	8450	0.0
chr1	8450	8491	0.325539
chr1	8491	8542	0.0
chr1	8542	8566	0.325539
chr1	8566	8590	0.0
chr1	8590	8633	0.325539
chr1	8633	8718	0.0
chr1	8718	8741	0.325539
chr1	8741	8835	0.0
chr1	8835	8836	0.325539
chr1	8836	8842	0.651079
chr1	8842	8871	0.976618
chr1	8871	8873	1.30216
chr1	8873	8878	1.6277
chr1	8878	8879	1.30216
chr1	8879	8907	0.651079
chr1	8907	8916	0.325539
chr1	8916	8974	0.0
chr1	8974	9011	0.325539
chr1	9011	9019	0.0
chr1	9019	9037	0.325539
chr1	9037	9039	0.0
chr1	9039	9057	0.325539
chr1	9057	9191	0.0
chr1	9191	9234	0.325539
chr1	9234	9268	0.0
chr1	9268	9300	0.325539
chr1	9300	9471	0.0
chr1	9471	9499	0.325539
chr1	9499	9603	0.0
chr1	9603	9641	0.325539
chr1	9641	9644	0.651079
chr1	9644	9677	0.325539
chr1	9677	9692	0.651079
chr1	9692	9716	0.976618
chr1	9716	9718	1.30216
chr1	9718	9720	0.976618
chr1	9720	9727	0.651079
chr1	9727	9738	0.325539
chr1	9738	9755	0.651079
chr1	9755	9757	0.976618
chr1	9757	9758	0.651079
chr1	9758	9797	0.325539
chr1	9797	9808	0.0
chr1	9808	9812	0.325539
chr1	9812	9832	0.651079
chr1	9832	9841	0.976618
chr1	9841	9851	1.6277
chr1	9851	9854	1.30216
chr1	9854	9868	0.976618
chr1	9868	9878	0.651079
chr1	9878	9883	0.976618
chr1	9883	9898	0.651079
chr1	9898	9915	0.325539
chr1	9915	9921	0.651079
chr1	9921	9940	0.325539
chr1	9940	9954	0.651079
chr1	9954	9956	0.976618
chr1	9956	9963	1.30216
chr1	9963	9972	1.6277
chr1	9972	9997	1.30216
chr1	9997	10000	0.651079
chr1	10000	10006	0.325539
chr1	10006	10070	0.0
chr1	10070	10112	0.325539
chr1	10112	10133	0.0
chr1	10133	10144	0.325539
chr1	10144	10146	0.651079
chr1	10146	10147	1.30216
chr1	10147	10174	1.6277
chr1	10174	10187	1.30216
chr1	10187	10188	0.651079
chr1	10188	10189	0.325539
chr1	10189	10264	0.0
chr1	10264	10299	0.325539
chr1	10299	10424	0.0
chr1	10424	10435	0.325539
chr1	10435	10438	0.651079
chr1	10438	10447	0.976618
chr1	10447	10474	0.651079
chr1	10474	10477	0.325539
chr1	10477	10481	0.651079
chr1	10481	10519	0.325539
chr1	10519	10583	0.0
chr1	10583	10600	0.325539
chr1	10600	10601	0.651079
chr1	10601	10608	0.976618
chr1	10608	10621	1.6277
chr1	10621	10637	1.30216
chr1	10637	10640	1.6277
chr1	10640	10643	1.30216
chr1	10643	10650	0.976618
chr1	10650	10666	0.651079
chr1	10666	10674	0.325539
chr1	10674	10681	0.0
chr1	10681	10714	0.325539
chr1	10714	10755	0.0
chr1	10755	10798	0.325539
chr1	10798	10806	0.0
chr1	10806	10830	0.325539
chr1	10830	10835	0.0
chr1	10835	10848	0.325539
chr1	10848	10850	0.976618
chr1	10850	10873	1.30216
chr1	10873	10878	0.976618
chr1	10878	10882	0.651079
chr1	10882	10884	0.325539
chr1	10884	10891	0.651079
chr1	10891	10927	0.325539
chr1	10927	11112	0.0
chr1	11112	11121	0.325539
chr1	11121	11139	0.651079
chr1	11139	11148	0.325539
chr1	11148	11162	0.651079
chr1	11162	11163	0.325539
chr1	11163	11176	0.651079
chr1	11176	11191	0.976618
chr1	11191	11206	0.651079
chr1	11206	11212	0.325539
chr1	11212	11215	0.651079
chr1	11215	11217	0.976618
chr1	11217	11221	0.651079
chr1	11221	11228	0.976618
chr1	11228	11246	1.30216
chr1	11246	11248	0.976618
chr1	11248	11255	1.30216
chr1	11255	11264	0.976618
chr1	11264	11266	0.651079
chr1	11266	11267	0.325539
chr1	11267	11285	0.976618
chr1	11285	11286	1.30216
chr1	11286	11290	1.6277
chr1	11290	11310	1.30216
chr1	11310	11317	0.651079
chr1	11317	11319	0.325539
chr1	11319	11328	0.651079
chr1	11328	11340	0.325539
chr1	11340	11342	0.0
chr1	11342	11361	0.325539
chr1	11361	11362	0.0
chr1	11362	11364	0.651079
chr1	11364	11369	1.30216
chr1	11369	11372	1.6277
chr1	11372	11378	11.7194
chr1	11378	11379	12.045
chr1	11379	11381	12.3705
chr1	11381	11382	12.696
chr1	11382	11387	12.045
chr1	11387	11390	12.3705
chr1	11390	11392	12.696
chr1	11392	11393	13.3471
chr1	11393	11395	13.0216
chr1	11395	11396	13.3471
chr1	11396	11397	12.696
chr1	11397	11400	12.045
chr1	11400	11401	10.0917
chr1	11401	11403	9.76618
chr1	11403	11404	7.81295
chr1	11404	11406	6.51079
chr1	11406	11407	5.53417
chr1	11407	11408	5.20863
chr1	11408	11411	4.88309
chr1	11411	11412	4.55755
chr1	11412	11413	3.58093
chr1	11413	11414	3.25539
chr1	11414	11415	2.92986
chr1	11415	11417	2.60432
chr1	11417	11420	2.27878
chr1	11420	11423	1.6277
chr1	11423	11425	1.30216
chr1	11425	11429	0.976618
chr1	11429	11435	0.651079
chr1	11435	11436	0.0
chr1	11436	11438	2.60432
chr1	11438	11440	2.27878
chr1	11440	11441	1.95324
chr1	11441	11444	1.6277
chr1	11444	11447	2.27878
chr1	11447	11449	1.95324
chr1	11449	11460	1.6277
chr1	11460	11466	1.95324
chr1	11466	11470	1.6277
chr1	11470	11472	1.30216
chr1	11472	11478	0.976618
chr1	11478	11486	0.651079
chr1	11486	11497	0.325539
chr1	11497	11504	0.651079
chr1	11504	11510	0.976618
chr1	11510	11521	1.30216
chr1	11521	11523	1.6277
chr1	11523	11534	1.30216
chr1	11534	11535	1.6277
chr1	11535	11538	1.30216
chr1	11538	11546	0.976618
chr1	11546	11548	0.651079
chr1	11548	11559	0.976618
chr1	11559	11564	1.30216
chr1	11564	11573	0.976618
chr1	11573	11577	0.651079
chr1	11577	11582	0.325539
chr1	11582	11589	0.651079
chr1	11589	11599	0.976618
chr1	11599	11602	1.30216
chr1	11602	11612	0.976618
chr1	11612	11625	1.30216
chr1	11625	11627	0.976618
chr1	11627	11630	0.651079
chr1	11630	11632	0.976618
chr1	11632	11640	0.651079
chr1	11640	11642	0.976618
chr1	11642	11645	1.30216
chr1	11645	11655	1.6277
chr1	11655	11673	1.30216
chr1	11673	11683	0.976618
chr1	11683	11688	0.325539
chr1	11688	11782	0.0
chr1	11782	11783	0.976618
chr1	11783	11787	0.651079
chr1	11787	11792	0.976618
chr1	11792	11804	1.30216
chr1	11804	11809	0.976618
chr1	11809	11812	1.30216
chr1	11812	11821	0.976618
chr1	11821	11822	0.651079
chr1	11822	11825	0.325539
chr1	11825	11840	0.651079
chr1	11840	11845	0.976618
chr1	11845	11847	1.30216
chr1	11847	11851	1.6277
chr1	11851	11863	1.30216
chr1	11863	11864	1.6277
chr1	11864	11866	2.27878
chr1	11866	11867	2.60432
chr1	11867	11873	2.27878
chr1	11873	11878	2.60432
chr1	11878	11882	2.27878
chr1	11882	11888	2.60432
chr1	11888	11890	2.27878
chr1	11890	11898	1.95324
chr1	11898	11899	2.27878
chr1	11899	11900	1.95324
chr1	11900	11906	1.6277
chr1	11906	11909	1.30216
chr1	11909	11916	0.976618
chr1	11916	11925	0.651079
chr1	11925	11939	0.0
chr1	11939	11943	0.325539
chr1	11943	11946	0.651079
chr1	11946	11947	0.325539
chr1	11947	11957	0.651079
chr1	11957	11977	0.976618
chr1	11977	11982	0.651079
chr1	11982	11983	0.325539
chr1	11983	11993	0.0
chr1	11993	12002	0.325539
chr1	12002	12003	0.651079
chr1	12003	12008	0.976618
chr1	12008	12014	1.30216
chr1	12014	12020	0.976618
chr1	12020	12023	1.30216
chr1	12023	12029	1.6277
chr1	12029	12035	1.30216
chr1	12035	12036	0.976618
chr1	12036	12039	1.30216
chr1	12039	12040	1.6277
chr1	12040	12060	1.30216
chr1	12060	12063	0.651079
chr1	12063	12072	0.325539
chr1	12072	12078	0.651079
chr1	12078	12099	0.325539
chr1	12099	12184	0.0
chr1	12184	12226	0.325539
chr1	12226	12230	0.0
chr1	12230	12253	0.325539
chr1	12253	12257	0.651079
chr1	12257	12259	0.976618
chr1	12259	12288	0.651079
chr1	12288	12296	0.976618
chr1	12296	12300	0.651079
chr1	12300	12317	0.325539
chr1	12317	12426	0.0
chr1	12426	12427	0.325539
chr1	12427	12434	0.651079
chr1	12434	12451	1.30216
chr1	12451	12461	0.976618
chr1	12461	12466	0.651079
chr1	12466	12487	0.0
chr1	12487	12525	0.325539
chr1	12525	12567	0.0
chr1	12567	12611	0.325539
chr1	12611	12616	0.0
chr1	12616	12631	0.325539
chr1	12631	12633	0.651079
chr1	12633	12638	1.30216
chr1	12638	12647	1.6277
chr1	12647	12658	1.95324
chr1	12658	12659	2.27878
chr1	12659	12663	1.95324
chr1	12663	12668	1.30216
chr1	12668	12674	0.976618
chr1	12674	12682	0.651079
chr1	12682	12690	0.325539
chr1	12690	12692	0.0
chr1	12692	12697	0.325539
chr1	12697	12699	0.651079
chr1	12699	12716	0.976618
chr1	12716	12723	1.30216
chr1	12723	12729	1.6277
chr1	12729	12735	2.27878
chr1	12735	12737	1.95324
chr1	12737	12740	2.27878
chr1	12740	12741	1.95324
chr1	12741	12754	1.6277
chr1	12754	12756	1.95324
chr1	12756	12764	1.6277
chr1	12764	12772	1.30216
chr1	12772	12780	0.651079
chr1	12780	12784	0.325539
chr1	12784	12788	0.651079
chr1	12788	12797	0.976618
chr1	12797	12801	1.30216
chr1	12801	12802	1.6277
chr1	12802	12822	2.27878
chr1	12822	12824	2.60432
chr1	12824	12827	2.92986
chr1	12827	12839	2.60432
chr1	12839	12840	2.27878
chr1	12840	12844	1.95324
chr1	12844	12845	1.6277
chr1	12845	12863	1.30216
chr1	12863	12866	0.651079
chr1	12866	12867	0.325539
chr1	12867	12900	0.0
chr1	12900	12905	0.325539
chr1	12905	12931	0.651079
chr1	12931	12936	0.325539
chr1	12936	12940	0.651079
chr1	12940	12943	0.976618
chr1	12943	12958	0.651079
chr1	12958	12974	0.976618
chr1	12974	12975	1.30216
chr1	12975	12976	1.6277
chr1	12976	12982	1.30216
chr1	12982	12991	0.976618
chr1	12991	12993	1.30216
chr1	12993	13008	0.976618
chr1	13008	13016	1.30216
chr1	13016	13017	0.976618
chr1	13017	13018	0.651079
chr1	13018	13034	0.976618
chr1	13034	13035	0.651079
chr1	13035	13036	0.976618
chr1	13036	13037	1.30216
chr1	13037	13049	1.6277
chr1	13049	13057	1.30216
chr1	13057	13061	1.6277
chr1	13061	13063	1.30216
chr1	13063	13078	0.976618
chr1	13078	13099	0.325539
chr1	13099	13169	0.0
chr1	13169	13182	0.325539
chr1	13182	13184	0.651079
chr1	13184	13185	0.976618
chr1	13185	13212	1.30216
chr1	13212	13216	0.976618
chr1	13216	13220	0.651079
chr1	13220	13221	0.976618
chr1	13221	13225	1.30216
chr1	13225	13226	0.976618
chr1	13226	13228	0.651079
chr1	13228	13245	0.976618
chr1	13245	13251	1.30216
chr1	13251	13258	1.6277
chr1	13258	13262	1.30216
chr1	13262	13269	0.976618
chr1	13269	13271	0.651079
chr1	13271	13275	0.976618
chr1	13275	13292	0.651079
chr1	13292	13302	0.325539
chr1	13302	13312	0.651079
chr1	13312	13325	0.976618
chr1	13325	13326	0.651079
chr1	13326	13334	0.976618
chr1	13334	13345	0.651079
chr1	13345	13351	0.325539
chr1	13351	13373	0.0
chr1	13373	13386	0.651079
chr1	13386	13389	0.976618
chr1	13389	13404	1.30216
chr1	13404	13416	0.976618
chr1	13416	13432	0.325539
chr1	13432	13453	0.0
chr1	13453	13463	0.325539
chr1	13463	13473	0.651079
chr1	13473	13489	0.976618
chr1	13489	13506	0.651079
chr1	13506	13510	0.325539
chr1	13510	13515	0.651079
chr1	13515	13517	0.325539
chr1	13517	13526	0.651079
chr1	13526	13545	0.976618
chr1	13545	13548	1.30216
chr1	13548	13553	0.651079
chr1	13553	13554	0.325539
chr1	13554	13560	0.651079
chr1	13560	13575	0.976618
chr1	13575	13576	1.30216
chr1	13576	13587	1.6277
chr1	13587	13590	1.30216
chr1	13590	13603	0.976618
chr1	13603	13608	0.651079
chr1	13608	13618	0.325539
chr1	13618	13623	0.0
chr1	13623	13629	0.325539
chr1	13629	13649	0.651079
chr1	13649	13650	0.976618
chr1	13650	13651	0.651079
chr1	13651	13664	0.325539
chr1	13664	13679	0.651079
chr1	13679	13697	0.325539
chr1	13697	13710	0.0
chr1	13710	13752	0.325539
chr1	13752	13753	0.651079
chr1	13753	13794	0.325539
chr1	13794	13807	0.0
chr1	13807	13815	0.325539
chr1	13815	13850	0.651079
chr1	13850	14017	0.0
chr1	14017	14052	0.325539
chr1	14052	14054	0.651079
chr1	14054	14055	0.325539
chr1	14055	14069	0.651079
chr1	14069	14072	0.976618
chr1	14072	14086	1.30216
chr1	14086	14097	0.976618
chr1	14097	14104	0.651079
chr1	14104	14113	0.325539
chr1	14113	14257	0.0
chr1	14257	14281	0.325539
chr1	14281	14300	0.651079
chr1	14300	14321	0.325539
chr1	14321	14325	0.651079
chr1	14325	14331	0.325539
chr1	14331	14349	0.651079
chr1	14349	14371	0.325539
chr1	14371	14419	0.0
chr1	14419	14449	0.325539
chr1	14449	14451	0.0
chr1	14451	14494	0.325539
chr1	14494	14525	0.0
chr1	14525	14568	0.325539
chr1	14568	14758	0.0
chr1	14758	14761	0.325539
chr1	14761	14788	0.651079
chr1	14788	14793	0.976618
chr1	14793	14794	1.30216
chr1	14794	14803	0.976618
chr1	14803	14828	0.651079
chr1	14828	14836	0.325539
chr1	14836	14888	0.0
chr1	14888	14931	0.325539
chr1	14931	15149	0.0
chr1	15149	15165	0.325539
chr1	15165	15173	0.651079
chr1	15173	15192	1.30216
chr1	15192	15208	0.976618
chr1	15208	15216	0.651079
chr1	15216	15327	0.0
chr1	15327	15344	0.325539
chr1	15344	15370	0.651079
chr1	15370	15387	0.325539
chr1	15387	15396	0.0
chr1	15396	15425	0.325539
chr1	15425	15467	0.0
chr1	15467	15468	0.325539
chr1	15468	15510	0.651079
chr1	15510	15511	0.325539
chr1	15511	15552	0.0
chr1	15552	15574	0.325539
chr1	15574	15630	0.0
chr1	15630	15657	0.325539
chr1	15657	15712	0.0
chr1	15712	15754	0.325539
chr1	15754	16071	0.0
chr1	16071	16107	0.325539
chr1	16107	16178	0.0
chr1	16178	16221	0.325539
chr1	16221	16254	0.0
chr1	16254	16273	0.325539
chr1	16273	16292	0.651079
chr1	16292	16297	0.976618
chr1	16297	16316	0.651079
chr1	16316	16335	0.325539
chr1	16335	16412	0.0
chr1	16412	16413	0.325539
chr1	16413	16418	0.651079
chr1	16418	16419	0.976618
chr1	16419	16443	1.30216
chr1	16443	16456	0.976618
chr1	16456	16461	0.651079
chr1	16461	16517	0.0
chr1	16517	16519	0.325539
chr1	16519	16520	0.651079
chr1	16520	16531	1.30216
chr1	16531	16543	1.6277
chr1	16543	16555	1.30216
chr1	16555	16557	0.976618
chr1	16557	16560	0.651079
chr1	16560	16562	0.325539
chr1	16562	16565	0.0
chr1	16565	16591	0.325539
chr1	16591	16622	0.0
chr1	16622	16658	0.325539
chr1	16658	16736	0.0
chr1	16736	16759	0.325539
chr1	16759	16765	0.651079
chr1	16765	16795	0.325539
chr1	16795	16817	0.0
chr1	16817	16823	0.651079
chr1	16823	16853	0.976618
chr1	16853	16860	0.651079
chr1	16860	16911	0.0
chr1	16911	16954	0.325539
chr1	16954	16981	0.0
chr1	16981	17021	0.325539
chr1	17021	17024	0.651079
chr1	17024	17028	0.325539
chr1	17028	17050	0.651079
chr1	17050	17051	0.325539
chr1	17051	17069	0.651079
chr1	17069	17083	0.325539
chr1	17083	17143	0.0
chr1	17143	17145	0.325539
chr1	17145	17147	0.976618
chr1	17147	17148	1.6277
chr1	17148	17149	1.95324
chr1	17149	17171	2.27878
chr1	17171	17173	1.95324
chr1	17173	17176	1.6277
chr1	17176	17186	1.95324
chr1	17186	17188	1.6277
chr1	17188	17189	0.976618
chr1	17189	17190	1.30216
chr1	17190	17192	0.976618
chr1	17192	17201	0.651079
chr1	17201	17216	0.325539
chr1	17216	17378	0.0
chr1	17378	17403	0.325539
chr1	17403	17421	0.0
chr1	17421	17464	0.325539
chr1	17464	17472	0.0
chr1	17472	17493	0.325539
chr1	17493	17546	0.0
chr1	17546	17589	0.325539
chr1	17589	17610	0.0
chr1	17610	17652	0.325539
chr1	17652	17707	0.0
chr1	17707	17747	0.325539
chr1	17747	17750	0.976618
chr1	17750	17763	0.651079
chr1	17763	17790	0.976618
chr1	17790	17793	0.325539
chr1	17793	17886	0.0
chr1	17886	17887	0.325539
chr1	17887	17888	0.651079
chr1	17888	17889	0.976618
chr1	17889	17905	1.30216
chr1	17905	17917	1.6277
chr1	17917	17920	0.976618
chr1	17920	17926	0.651079
chr1	17926	17929	0.325539
chr1	17929	17930	0.976618
chr1	17930	17948	1.30216
chr1	17948	17960	0.976618
chr1	17960	17971	0.651079
chr1	17971	17972	0.325539
chr1	17972	18003	0.0
chr1	18003	18045	0.325539
chr1	18045	18058	0.0
chr1	18058	18085	0.325539
chr1	18085	18133	0.0
chr1	18133	18152	0.325539
chr1	18152	18215	0.0
chr1	18215	18222	0.325539
chr1	18222	18223	0.976618
chr1	18223	18251	1.30216
chr1	18251	18261	0.976618
chr1	18261	18262	0.651079
chr1	18262	18264	0.976618
chr1	18264	18265	0.651079
chr1	18265	18281	0.325539
chr1	18281	18282	0.0
chr1	18282	18325	0.325539
chr1	18325	18364	0.0
chr1	18364	18407	0.325539
chr1	18407	18498	0.0
chr1	18498	18511	0.325539
chr1	18511	18541	0.651079
chr1	18541	18549	0.325539
chr1	18549	18614	0.0
chr1	18614	18626	0.325539
chr1	18626	18639	0.651079
chr1	18639	18656	0.976618
chr1	18656	18658	0.651079
chr1	18658	18669	0.325539
chr1	18669	18699	0.0
chr1	18699	18719	0.325539
chr1	18719	18756	0.0
chr1	18756	18799	0.325539
chr1	18799	18828	0.0
chr1	18828	18849	0.325539
chr1	18849	18854	0.976618
chr1	18854	18856	1.30216
chr1	18856	18870	1.6277
chr1	18870	18874	1.30216
chr1	18874	18880	0.976618
chr1	18880	18892	1.30216
chr1	18892	18897	0.976618
chr1	18897	18898	0.651079
chr1	18898	18899	0.976618
chr1	18899	18901	0.651079
chr1	18901	18902	0.976618
chr1	18902	18906	1.6277
chr1	18906	18909	1.95324
chr1	18909	18921	1.6277
chr1	18921	18928	1.30216
chr1	18928	18930	0.976618
chr1	18930	18934	0.651079
chr1	18934	18935	0.325539
chr1	18935	19131	0.0
chr1	19131	19139	0.325539
chr1	19139	19174	0.651079
chr1	19174	19180	0.325539
chr1	19180	19182	0.651079
chr1	19182	19207	0.325539
chr1	19207	19222	0.651079
chr1	19222	19250	0.325539
chr1	19250	19280	0.0
