# Supplementary material for: Structural modularity of the XIST ribonucleoprotein complex
Source: Nat Commun. 2020 Dec 2;11:6163. doi: 10.1038/s41467-020-20040-3 (PMC7710737; doi:10.1038/s41467-020-20040-3)
Supplement: Supplementary file 6 — Source Data [file 41467_2020_20040_MOESM6_ESM.zip › sourcedata/fig2efgi/K562_MATR3_2_neg_XIST_1_hsXIST.bedgraph]

chr1	0	48	0.0
chr1	48	89	0.310537
chr1	89	153	0.0
chr1	153	194	0.310537
chr1	194	260	0.0
chr1	260	301	0.310537
chr1	301	307	0.0
chr1	307	329	0.310537
chr1	329	347	0.621074
chr1	347	366	0.310537
chr1	366	406	0.0
chr1	406	440	0.310537
chr1	440	451	0.0
chr1	451	492	0.310537
chr1	492	495	0.0
chr1	495	532	0.310537
chr1	532	535	0.621074
chr1	535	573	0.310537
chr1	573	650	0.0
chr1	650	689	0.310537
chr1	689	715	0.0
chr1	715	756	0.310537
chr1	756	824	0.0
chr1	824	826	0.310537
chr1	826	850	0.621074
chr1	850	865	0.931611
chr1	865	887	0.310537
chr1	887	919	0.0
chr1	919	925	0.310537
chr1	925	926	0.621074
chr1	926	959	0.931611
chr1	959	961	0.621074
chr1	961	964	0.931611
chr1	964	967	0.621074
chr1	967	976	0.310537
chr1	976	982	0.621074
chr1	982	1001	0.931611
chr1	1001	1005	0.621074
chr1	1005	1015	0.931611
chr1	1015	1022	0.621074
chr1	1022	1036	0.310537
chr1	1036	1046	0.621074
chr1	1046	1070	0.310537
chr1	1070	1073	0.621074
chr1	1073	1076	0.931611
chr1	1076	1092	0.621074
chr1	1092	1093	0.931611
chr1	1093	1099	1.24215
chr1	1099	1100	1.55268
chr1	1100	1112	1.24215
chr1	1112	1126	0.931611
chr1	1126	1131	0.621074
chr1	1131	1132	0.931611
chr1	1132	1133	0.621074
chr1	1133	1165	0.310537
chr1	1165	1169	0.621074
chr1	1169	1170	0.931611
chr1	1170	1187	0.621074
chr1	1187	1190	0.931611
chr1	1190	1198	1.24215
chr1	1198	1203	1.55268
chr1	1203	1206	1.86322
chr1	1206	1208	1.55268
chr1	1208	1226	1.24215
chr1	1226	1231	0.931611
chr1	1231	1239	0.621074
chr1	1239	1276	0.310537
chr1	1276	1280	0.621074
chr1	1280	1285	0.310537
chr1	1285	1308	0.621074
chr1	1308	1314	0.931611
chr1	1314	1317	1.24215
chr1	1317	1324	0.931611
chr1	1324	1326	0.621074
chr1	1326	1327	0.931611
chr1	1327	1330	1.24215
chr1	1330	1331	1.55268
chr1	1331	1348	1.86322
chr1	1348	1349	2.17376
chr1	1349	1354	1.86322
chr1	1354	1365	1.55268
chr1	1365	1368	0.621074
chr1	1368	1370	0.310537
chr1	1370	1389	0.621074
chr1	1389	1411	0.310537
chr1	1411	1421	0.0
chr1	1421	1449	0.621074
chr1	1449	1456	0.931611
chr1	1456	1461	0.621074
chr1	1461	1488	0.310537
chr1	1488	1510	0.0
chr1	1510	1550	0.310537
chr1	1550	1552	0.0
chr1	1552	1593	0.310537
chr1	1593	1618	0.0
chr1	1618	1636	0.310537
chr1	1636	1642	0.621074
chr1	1642	1657	0.931611
chr1	1657	1661	0.621074
chr1	1661	1675	0.931611
chr1	1675	1682	0.621074
chr1	1682	1684	0.310537
chr1	1684	1692	0.621074
chr1	1692	1694	0.931611
chr1	1694	1725	1.24215
chr1	1725	1726	0.931611
chr1	1726	1732	1.24215
chr1	1732	1733	1.55268
chr1	1733	1734	1.24215
chr1	1734	1741	0.931611
chr1	1741	1745	0.621074
chr1	1745	1760	0.931611
chr1	1760	1765	1.24215
chr1	1765	1766	1.55268
chr1	1766	1775	1.24215
chr1	1775	1785	1.55268
chr1	1785	1800	1.24215
chr1	1800	1803	0.931611
chr1	1803	1806	1.24215
chr1	1806	1811	0.931611
chr1	1811	1827	0.310537
chr1	1827	1829	0.621074
chr1	1829	1830	1.24215
chr1	1830	1835	1.55268
chr1	1835	1838	1.86322
chr1	1838	1840	2.17376
chr1	1840	1843	2.4843
chr1	1843	1844	2.79483
chr1	1844	1848	2.4843
chr1	1848	1849	2.79483
chr1	1849	1850	3.10537
chr1	1850	1851	3.41591
chr1	1851	1855	3.72644
chr1	1855	1864	4.03698
chr1	1864	1865	4.34752
chr1	1865	1866	4.96859
chr1	1866	1867	5.58966
chr1	1867	1868	5.27913
chr1	1868	1869	5.58966
chr1	1869	1871	5.9002
chr1	1871	1872	6.21074
chr1	1872	1876	6.52128
chr1	1876	1879	5.9002
chr1	1879	1880	5.58966
chr1	1880	1881	6.21074
chr1	1881	1882	6.83181
chr1	1882	1889	6.52128
chr1	1889	1890	6.21074
chr1	1890	1892	5.58966
chr1	1892	1904	5.27913
chr1	1904	1906	4.65805
chr1	1906	1908	3.72644
chr1	1908	1910	3.41591
chr1	1910	1912	2.79483
chr1	1912	1913	2.4843
chr1	1913	1915	2.17376
chr1	1915	1918	2.4843
chr1	1918	1919	2.17376
chr1	1919	1921	1.55268
chr1	1921	1928	1.24215
chr1	1928	1937	0.931611
chr1	1937	1943	1.24215
chr1	1943	1947	0.931611
chr1	1947	1948	0.621074
chr1	1948	1968	0.310537
chr1	1968	2077	0.0
chr1	2077	2079	0.310537
chr1	2079	2088	0.621074
chr1	2088	2104	0.931611
chr1	2104	2118	1.24215
chr1	2118	2129	0.621074
chr1	2129	2144	0.310537
chr1	2144	2148	0.0
chr1	2148	2181	0.310537
chr1	2181	2188	0.621074
chr1	2188	2220	0.310537
chr1	2220	2303	0.0
chr1	2303	2312	0.310537
chr1	2312	2322	0.621074
chr1	2322	2344	0.931611
chr1	2344	2351	0.621074
chr1	2351	2363	0.310537
chr1	2363	2403	0.0
chr1	2403	2450	0.310537
chr1	2450	2459	0.621074
chr1	2459	2483	0.931611
chr1	2483	2490	0.621074
chr1	2490	2500	0.310537
chr1	2500	2635	0.0
chr1	2635	2675	0.310537
chr1	2675	2682	0.0
chr1	2682	2722	0.310537
chr1	2722	2775	0.0
chr1	2775	2779	0.310537
chr1	2779	2780	0.621074
chr1	2780	2806	0.931611
chr1	2806	2815	1.24215
chr1	2815	2820	0.931611
chr1	2820	2821	0.621074
chr1	2821	2823	0.310537
chr1	2823	2846	0.621074
chr1	2846	2864	0.310537
chr1	2864	2896	0.0
chr1	2896	2907	0.310537
chr1	2907	2916	0.621074
chr1	2916	2917	0.931611
chr1	2917	2919	1.24215
chr1	2919	2932	1.55268
chr1	2932	2936	1.86322
chr1	2936	2943	1.55268
chr1	2943	2948	1.24215
chr1	2948	2950	0.931611
chr1	2950	2954	1.24215
chr1	2954	2955	0.931611
chr1	2955	2956	1.24215
chr1	2956	2960	0.931611
chr1	2960	2973	1.24215
chr1	2973	2976	0.931611
chr1	2976	2990	1.24215
chr1	2990	3016	0.310537
chr1	3016	3045	0.0
chr1	3045	3055	0.310537
chr1	3055	3084	0.931611
chr1	3084	3095	0.621074
chr1	3095	3136	0.310537
chr1	3136	3162	0.0
chr1	3162	3167	0.310537
chr1	3167	3177	0.621074
chr1	3177	3200	0.931611
chr1	3200	3204	0.621074
chr1	3204	3205	0.931611
chr1	3205	3208	1.24215
chr1	3208	3217	0.931611
chr1	3217	3219	0.621074
chr1	3219	3238	1.55268
chr1	3238	3243	1.86322
chr1	3243	3246	1.55268
chr1	3246	3248	1.24215
chr1	3248	3255	1.55268
chr1	3255	3257	1.24215
chr1	3257	3260	1.55268
chr1	3260	3279	0.931611
chr1	3279	3288	0.621074
chr1	3288	3289	0.310537
chr1	3289	3291	0.621074
chr1	3291	3298	0.931611
chr1	3298	3309	0.621074
chr1	3309	3329	0.931611
chr1	3329	3331	0.621074
chr1	3331	3341	0.310537
chr1	3341	3354	0.0
chr1	3354	3393	0.310537
chr1	3393	3394	0.0
chr1	3394	3396	0.310537
chr1	3396	3408	0.621074
chr1	3408	3435	0.931611
chr1	3435	3437	0.621074
chr1	3437	3444	0.310537
chr1	3444	3445	0.931611
chr1	3445	3449	1.24215
chr1	3449	3453	0.931611
chr1	3453	3482	1.24215
chr1	3482	3484	0.931611
chr1	3484	3485	0.621074
chr1	3485	3486	0.310537
chr1	3486	3488	0.0
chr1	3488	3491	0.310537
chr1	3491	3514	0.621074
chr1	3514	3527	0.931611
chr1	3527	3532	0.621074
chr1	3532	3554	0.310537
chr1	3554	3574	0.0
chr1	3574	3615	0.310537
chr1	3615	3672	0.0
chr1	3672	3690	0.310537
chr1	3690	3712	0.621074
chr1	3712	3714	0.310537
chr1	3714	3720	0.621074
chr1	3720	3724	0.310537
chr1	3724	3737	0.621074
chr1	3737	3755	1.24215
chr1	3755	3764	0.931611
chr1	3764	3772	0.621074
chr1	3772	3777	0.931611
chr1	3777	3811	0.310537
chr1	3811	3830	0.0
chr1	3830	3855	0.310537
chr1	3855	3856	0.621074
chr1	3856	3858	0.931611
chr1	3858	3865	1.24215
chr1	3865	3870	1.55268
chr1	3870	3875	1.24215
chr1	3875	3882	1.55268
chr1	3882	3886	1.86322
chr1	3886	3894	2.17376
chr1	3894	3895	2.4843
chr1	3895	3896	2.17376
chr1	3896	3899	1.86322
chr1	3899	3903	1.55268
chr1	3903	3904	1.86322
chr1	3904	3915	1.55268
chr1	3915	3916	1.24215
chr1	3916	3918	1.55268
chr1	3918	3921	1.86322
chr1	3921	3927	1.55268
chr1	3927	3934	1.24215
chr1	3934	3935	0.931611
chr1	3935	3942	1.24215
chr1	3942	3952	0.931611
chr1	3952	3953	0.621074
chr1	3953	3954	0.931611
chr1	3954	3955	1.24215
chr1	3955	3956	1.86322
chr1	3956	3957	2.17376
chr1	3957	3965	1.86322
chr1	3965	3975	2.17376
chr1	3975	3992	1.86322
chr1	3992	3994	1.55268
chr1	3994	3995	0.931611
chr1	3995	4006	0.621074
chr1	4006	4033	0.310537
chr1	4033	4037	0.0
chr1	4037	4038	0.310537
chr1	4038	4058	0.621074
chr1	4058	4061	0.931611
chr1	4061	4066	1.24215
chr1	4066	4078	1.55268
chr1	4078	4096	0.931611
chr1	4096	4097	0.621074
chr1	4097	4104	0.310537
chr1	4104	4106	0.0
chr1	4106	4146	0.310537
chr1	4146	4165	0.0
chr1	4165	4180	0.310537
chr1	4180	4187	0.621074
chr1	4187	4205	0.931611
chr1	4205	4220	0.621074
chr1	4220	4227	0.310537
chr1	4227	4249	0.0
chr1	4249	4253	0.310537
chr1	4253	4267	0.621074
chr1	4267	4269	1.24215
chr1	4269	4286	1.55268
chr1	4286	4288	1.86322
chr1	4288	4294	1.55268
chr1	4294	4307	1.24215
chr1	4307	4309	0.621074
chr1	4309	4313	0.310537
chr1	4313	4317	0.621074
chr1	4317	4324	0.310537
chr1	4324	4341	0.621074
chr1	4341	4353	1.24215
chr1	4353	4363	0.931611
chr1	4363	4378	0.621074
chr1	4378	4381	0.931611
chr1	4381	4383	0.621074
chr1	4383	4387	1.24215
chr1	4387	4405	1.55268
chr1	4405	4406	1.86322
chr1	4406	4409	2.17376
chr1	4409	4416	2.4843
chr1	4416	4422	2.17376
chr1	4422	4423	1.86322
chr1	4423	4427	1.24215
chr1	4427	4445	0.931611
chr1	4445	4446	0.621074
chr1	4446	4448	0.310537
chr1	4448	4456	0.0
chr1	4456	4459	0.310537
chr1	4459	4470	0.621074
chr1	4470	4473	0.931611
chr1	4473	4474	1.24215
chr1	4474	4475	1.55268
chr1	4475	4477	2.4843
chr1	4477	4484	3.10537
chr1	4484	4494	3.41591
chr1	4494	4500	3.10537
chr1	4500	4509	2.79483
chr1	4509	4513	2.4843
chr1	4513	4515	1.86322
chr1	4515	4518	0.931611
chr1	4518	4523	0.310537
chr1	4523	4525	0.621074
chr1	4525	4545	0.310537
chr1	4545	4551	0.621074
chr1	4551	4563	0.931611
chr1	4563	4575	0.621074
chr1	4575	4584	0.931611
chr1	4584	4587	0.621074
chr1	4587	4588	0.931611
chr1	4588	4600	0.621074
chr1	4600	4616	0.931611
chr1	4616	4627	0.621074
chr1	4627	4639	0.310537
chr1	4639	4661	0.0
chr1	4661	4671	0.310537
chr1	4671	4672	0.621074
chr1	4672	4674	0.931611
chr1	4674	4684	1.24215
chr1	4684	4686	1.55268
chr1	4686	4687	2.17376
chr1	4687	4694	2.4843
chr1	4694	4696	2.79483
chr1	4696	4702	3.10537
chr1	4702	4704	2.79483
chr1	4704	4708	3.10537
chr1	4708	4710	2.79483
chr1	4710	4715	2.4843
chr1	4715	4724	2.17376
chr1	4724	4726	1.86322
chr1	4726	4727	1.24215
chr1	4727	4731	0.931611
chr1	4731	4733	1.24215
chr1	4733	4734	1.55268
chr1	4734	4736	1.24215
chr1	4736	4739	0.931611
chr1	4739	4740	1.24215
chr1	4740	4745	1.55268
chr1	4745	4771	1.24215
chr1	4771	4778	0.931611
chr1	4778	4779	0.621074
chr1	4779	4803	0.310537
chr1	4803	4834	0.621074
chr1	4834	4841	0.931611
chr1	4841	4844	1.24215
chr1	4844	4845	0.931611
chr1	4845	4848	1.24215
chr1	4848	4854	1.55268
chr1	4854	4865	1.24215
chr1	4865	4874	1.55268
chr1	4874	4877	1.24215
chr1	4877	4881	1.55268
chr1	4881	4886	1.24215
chr1	4886	4887	0.931611
chr1	4887	4890	0.621074
chr1	4890	4903	1.24215
chr1	4903	4905	0.931611
chr1	4905	4918	1.24215
chr1	4918	4930	0.931611
chr1	4930	4936	0.310537
chr1	4936	4946	0.621074
chr1	4946	4960	0.310537
chr1	4960	4969	0.621074
chr1	4969	4975	0.931611
chr1	4975	4999	0.621074
chr1	4999	5007	0.310537
chr1	5007	5017	0.0
chr1	5017	5019	0.310537
chr1	5019	5021	0.621074
chr1	5021	5045	0.931611
chr1	5045	5046	1.24215
chr1	5046	5055	1.55268
chr1	5055	5060	1.24215
chr1	5060	5061	0.931611
chr1	5061	5084	0.621074
chr1	5084	5086	0.310537
chr1	5086	5120	0.0
chr1	5120	5134	0.310537
chr1	5134	5139	0.621074
chr1	5139	5148	0.931611
chr1	5148	5161	1.24215
chr1	5161	5172	0.931611
chr1	5172	5173	1.24215
chr1	5173	5180	0.931611
chr1	5180	5189	0.621074
chr1	5189	5203	0.310537
chr1	5203	5212	0.621074
chr1	5212	5213	0.931611
chr1	5213	5216	0.621074
chr1	5216	5217	1.24215
chr1	5217	5218	1.86322
chr1	5218	5219	2.17376
chr1	5219	5224	2.4843
chr1	5224	5229	3.41591
chr1	5229	5233	3.72644
chr1	5233	5243	4.03698
chr1	5243	5252	3.72644
chr1	5252	5254	3.41591
chr1	5254	5256	2.4843
chr1	5256	5258	1.55268
chr1	5258	5260	1.24215
chr1	5260	5264	0.931611
chr1	5264	5269	0.621074
chr1	5269	5273	0.310537
chr1	5273	5274	0.0
chr1	5274	5315	0.310537
chr1	5315	5352	0.0
chr1	5352	5360	0.310537
chr1	5360	5380	0.621074
chr1	5380	5386	0.931611
chr1	5386	5391	1.55268
chr1	5391	5400	1.24215
chr1	5400	5420	0.931611
chr1	5420	5427	0.621074
chr1	5427	5437	0.0
chr1	5437	5440	0.310537
chr1	5440	5452	0.931611
chr1	5452	5466	1.24215
chr1	5466	5468	1.55268
chr1	5468	5477	1.86322
chr1	5477	5479	1.55268
chr1	5479	5481	1.24215
chr1	5481	5486	1.55268
chr1	5486	5492	1.86322
chr1	5492	5508	1.55268
chr1	5508	5518	1.24215
chr1	5518	5521	0.931611
chr1	5521	5540	0.621074
chr1	5540	5547	0.310537
chr1	5547	5551	0.621074
chr1	5551	5557	0.931611
chr1	5557	5577	0.621074
chr1	5577	5586	0.931611
chr1	5586	5592	0.621074
chr1	5592	5594	0.310537
chr1	5594	5598	0.621074
chr1	5598	5611	0.931611
chr1	5611	5618	1.24215
chr1	5618	5626	0.931611
chr1	5626	5635	1.24215
chr1	5635	5638	0.931611
chr1	5638	5652	0.621074
chr1	5652	5660	0.310537
chr1	5660	5663	0.621074
chr1	5663	5666	0.931611
chr1	5666	5675	0.621074
chr1	5675	5690	0.931611
chr1	5690	5700	0.621074
chr1	5700	5716	0.310537
chr1	5716	5817	0.0
chr1	5817	5853	0.310537
chr1	5853	5894	0.621074
chr1	5894	5905	0.0
chr1	5905	5937	0.310537
chr1	5937	5939	0.621074
chr1	5939	5944	0.931611
chr1	5944	5965	0.621074
chr1	5965	5976	0.931611
chr1	5976	5986	0.621074
chr1	5986	6005	0.931611
chr1	6005	6012	0.621074
chr1	6012	6015	0.310537
chr1	6015	6025	0.621074
chr1	6025	6029	0.310537
chr1	6029	6033	0.621074
chr1	6033	6054	0.931611
chr1	6054	6060	0.621074
chr1	6060	6068	0.931611
chr1	6068	6070	1.24215
chr1	6070	6074	0.931611
chr1	6074	6093	0.621074
chr1	6093	6098	0.931611
chr1	6098	6101	0.621074
chr1	6101	6109	0.931611
chr1	6109	6124	0.621074
chr1	6124	6132	0.931611
chr1	6132	6140	0.621074
chr1	6140	6150	0.310537
chr1	6150	6182	0.0
chr1	6182	6205	0.310537
chr1	6205	6222	0.621074
chr1	6222	6245	0.310537
chr1	6245	6283	0.0
chr1	6283	6321	0.310537
chr1	6321	6332	0.0
chr1	6332	6350	0.310537
chr1	6350	6352	0.621074
chr1	6352	6365	1.24215
chr1	6365	6370	1.55268
chr1	6370	6373	1.86322
chr1	6373	6391	1.55268
chr1	6391	6392	1.24215
chr1	6392	6406	0.621074
chr1	6406	6410	0.310537
chr1	6410	6414	0.0
chr1	6414	6455	0.310537
chr1	6455	6500	0.0
chr1	6500	6540	0.310537
chr1	6540	6567	0.0
chr1	6567	6568	0.310537
chr1	6568	6585	0.621074
chr1	6585	6607	0.931611
chr1	6607	6609	0.310537
chr1	6609	6624	0.621074
chr1	6624	6625	0.931611
chr1	6625	6641	0.621074
chr1	6641	6650	0.931611
chr1	6650	6661	0.621074
chr1	6661	6665	1.24215
chr1	6665	6699	0.931611
chr1	6699	6701	1.24215
chr1	6701	6722	0.621074
chr1	6722	6740	0.310537
chr1	6740	6817	0.0
chr1	6817	6825	0.310537
chr1	6825	6858	0.621074
chr1	6858	6865	0.310537
chr1	6865	6874	0.0
chr1	6874	6895	0.310537
chr1	6895	6915	0.621074
chr1	6915	6917	0.310537
chr1	6917	6936	0.621074
chr1	6936	6946	0.310537
chr1	6946	6952	0.621074
chr1	6952	6953	0.931611
chr1	6953	6957	1.24215
chr1	6957	6979	0.931611
chr1	6979	6987	1.24215
chr1	6987	6991	0.931611
chr1	6991	6993	1.24215
chr1	6993	6998	0.621074
chr1	6998	7015	0.931611
chr1	7015	7017	0.621074
chr1	7017	7032	0.931611
chr1	7032	7038	0.621074
chr1	7038	7055	0.310537
chr1	7055	7148	0.0
chr1	7148	7184	0.310537
chr1	7184	7189	0.0
chr1	7189	7217	0.310537
chr1	7217	7227	0.621074
chr1	7227	7229	0.931611
chr1	7229	7250	0.621074
chr1	7250	7252	0.931611
chr1	7252	7254	1.24215
chr1	7254	7258	1.55268
chr1	7258	7265	1.24215
chr1	7265	7272	0.931611
chr1	7272	7291	1.24215
chr1	7291	7293	0.931611
chr1	7293	7312	0.310537
chr1	7312	7461	0.0
chr1	7461	7500	0.310537
chr1	7500	7524	0.0
chr1	7524	7533	0.310537
chr1	7533	7554	0.621074
chr1	7554	7572	0.310537
chr1	7572	7613	0.0
chr1	7613	7653	0.310537
chr1	7653	7697	0.0
chr1	7697	7718	0.310537
chr1	7718	7719	0.621074
chr1	7719	7737	0.931611
chr1	7737	7738	0.621074
chr1	7738	7749	0.310537
chr1	7749	7759	0.621074
chr1	7759	7788	0.310537
chr1	7788	7798	0.0
chr1	7798	7827	0.310537
chr1	7827	7830	0.931611
chr1	7830	7833	1.24215
chr1	7833	7835	1.55268
chr1	7835	7837	1.86322
chr1	7837	7838	2.17376
chr1	7838	7848	1.86322
chr1	7848	7867	2.17376
chr1	7867	7870	1.55268
chr1	7870	7874	1.24215
chr1	7874	7878	0.621074
chr1	7878	7881	0.310537
chr1	7881	7889	0.621074
chr1	7889	7921	0.310537
chr1	7921	7998	0.0
chr1	7998	8028	0.310537
chr1	8028	8032	0.931611
chr1	8032	8038	1.24215
chr1	8038	8046	0.931611
chr1	8046	8047	1.24215
chr1	8047	8054	1.55268
chr1	8054	8058	1.86322
chr1	8058	8059	2.4843
chr1	8059	8062	2.79483
chr1	8062	8067	3.10537
chr1	8067	8069	2.79483
chr1	8069	8070	3.10537
chr1	8070	8073	2.79483
chr1	8073	8077	3.10537
chr1	8077	8082	3.41591
chr1	8082	8083	3.10537
chr1	8083	8093	2.79483
chr1	8093	8095	3.10537
chr1	8095	8098	2.79483
chr1	8098	8099	2.4843
chr1	8099	8105	1.86322
chr1	8105	8110	2.17376
chr1	8110	8114	1.86322
chr1	8114	8115	1.55268
chr1	8115	8118	1.86322
chr1	8118	8122	1.55268
chr1	8122	8123	1.86322
chr1	8123	8125	2.17376
chr1	8125	8126	2.79483
chr1	8126	8128	3.41591
chr1	8128	8129	4.03698
chr1	8129	8133	4.96859
chr1	8133	8142	4.65805
chr1	8142	8143	4.96859
chr1	8143	8145	4.65805
chr1	8145	8150	4.34752
chr1	8150	8153	4.03698
chr1	8153	8162	3.72644
chr1	8162	8164	3.41591
chr1	8164	8166	3.10537
chr1	8166	8168	1.86322
chr1	8168	8170	0.621074
chr1	8170	8176	0.310537
chr1	8176	8194	0.0
chr1	8194	8205	0.310537
chr1	8205	8209	0.621074
chr1	8209	8230	0.931611
chr1	8230	8244	0.621074
chr1	8244	8245	0.931611
chr1	8245	8249	0.621074
chr1	8249	8258	0.310537
chr1	8258	8284	0.621074
chr1	8284	8294	0.310537
chr1	8294	8297	0.621074
chr1	8297	8298	0.310537
chr1	8298	8303	0.931611
chr1	8303	8309	1.24215
chr1	8309	8322	1.55268
chr1	8322	8326	1.86322
chr1	8326	8328	2.17376
chr1	8328	8335	2.4843
chr1	8335	8339	2.17376
chr1	8339	8341	1.86322
chr1	8341	8343	2.4843
chr1	8343	8348	2.17376
chr1	8348	8362	1.86322
chr1	8362	8366	1.55268
chr1	8366	8369	1.24215
chr1	8369	8379	1.55268
chr1	8379	8382	1.24215
chr1	8382	8386	0.621074
chr1	8386	8390	1.55268
chr1	8390	8409	1.86322
chr1	8409	8410	1.55268
chr1	8410	8425	1.24215
chr1	8425	8428	0.621074
chr1	8428	8429	0.931611
chr1	8429	8446	0.621074
chr1	8446	8466	0.931611
chr1	8466	8468	0.621074
chr1	8468	8487	0.310537
chr1	8487	8498	0.0
chr1	8498	8504	0.310537
chr1	8504	8521	0.621074
chr1	8521	8523	0.931611
chr1	8523	8528	1.24215
chr1	8528	8530	1.55268
chr1	8530	8538	1.86322
chr1	8538	8542	1.55268
chr1	8542	8543	1.24215
chr1	8543	8545	1.55268
chr1	8545	8562	1.86322
chr1	8562	8565	1.55268
chr1	8565	8566	1.24215
chr1	8566	8579	0.931611
chr1	8579	8584	1.24215
chr1	8584	8586	0.931611
chr1	8586	8592	0.621074
chr1	8592	8603	0.931611
chr1	8603	8604	0.621074
chr1	8604	8614	0.931611
chr1	8614	8615	1.24215
chr1	8615	8616	1.55268
chr1	8616	8620	1.86322
chr1	8620	8622	1.55268
chr1	8622	8623	1.86322
chr1	8623	8624	2.17376
chr1	8624	8626	2.4843
chr1	8626	8635	3.10537
chr1	8635	8645	3.41591
chr1	8645	8654	3.10537
chr1	8654	8655	2.79483
chr1	8655	8656	2.4843
chr1	8656	8662	1.86322
chr1	8662	8664	1.55268
chr1	8664	8665	1.24215
chr1	8665	8666	0.931611
chr1	8666	8672	0.621074
chr1	8672	8675	0.310537
chr1	8675	8686	0.0
chr1	8686	8702	0.310537
chr1	8702	8713	0.621074
chr1	8713	8714	0.931611
chr1	8714	8725	1.24215
chr1	8725	8732	0.931611
chr1	8732	8740	1.24215
chr1	8740	8748	0.931611
chr1	8748	8754	1.24215
chr1	8754	8755	0.931611
chr1	8755	8757	0.621074
chr1	8757	8758	0.931611
chr1	8758	8759	1.24215
chr1	8759	8760	1.55268
chr1	8760	8769	1.86322
chr1	8769	8775	1.55268
chr1	8775	8776	1.24215
chr1	8776	8785	1.55268
chr1	8785	8798	1.86322
chr1	8798	8799	1.55268
chr1	8799	8802	0.931611
chr1	8802	8816	1.24215
chr1	8816	8823	0.931611
chr1	8823	8836	0.621074
chr1	8836	8839	1.24215
chr1	8839	8841	0.931611
chr1	8841	8842	1.55268
chr1	8842	8843	1.24215
chr1	8843	8844	1.55268
chr1	8844	8851	1.86322
chr1	8851	8853	2.17376
chr1	8853	8856	2.4843
chr1	8856	8877	3.41591
chr1	8877	8878	2.79483
chr1	8878	8880	2.4843
chr1	8880	8882	1.86322
chr1	8882	8883	1.55268
chr1	8883	8889	1.24215
chr1	8889	8894	0.931611
chr1	8894	8897	0.621074
chr1	8897	8901	0.0
chr1	8901	8942	0.310537
chr1	8942	8949	0.0
chr1	8949	8957	0.310537
chr1	8957	8990	0.621074
chr1	8990	8998	0.310537
chr1	8998	9001	0.0
chr1	9001	9003	0.621074
chr1	9003	9008	1.55268
chr1	9008	9009	1.86322
chr1	9009	9010	2.17376
chr1	9010	9038	2.4843
chr1	9038	9041	2.17376
chr1	9041	9042	1.55268
chr1	9042	9043	1.86322
chr1	9043	9049	1.24215
chr1	9049	9051	0.621074
chr1	9051	9069	0.310537
chr1	9069	9075	0.621074
chr1	9075	9077	0.931611
chr1	9077	9081	0.621074
chr1	9081	9092	0.931611
chr1	9092	9108	1.24215
chr1	9108	9116	0.931611
chr1	9116	9121	0.621074
chr1	9121	9132	0.310537
chr1	9132	9151	0.0
chr1	9151	9176	0.310537
chr1	9176	9177	0.621074
chr1	9177	9187	0.931611
chr1	9187	9189	1.24215
chr1	9189	9192	1.55268
chr1	9192	9193	1.24215
chr1	9193	9216	1.55268
chr1	9216	9218	1.24215
chr1	9218	9221	0.931611
chr1	9221	9228	0.621074
chr1	9228	9229	0.310537
chr1	9229	9258	0.0
chr1	9258	9268	0.931611
chr1	9268	9273	1.24215
chr1	9273	9274	1.55268
chr1	9274	9297	2.17376
chr1	9297	9300	1.24215
chr1	9300	9310	0.931611
chr1	9310	9313	1.24215
chr1	9313	9315	0.931611
chr1	9315	9351	0.310537
chr1	9351	9392	0.0
chr1	9392	9411	0.310537
chr1	9411	9412	0.621074
chr1	9412	9426	0.931611
chr1	9426	9427	1.24215
chr1	9427	9430	1.55268
chr1	9430	9433	1.86322
chr1	9433	9437	1.55268
chr1	9437	9451	1.86322
chr1	9451	9452	1.55268
chr1	9452	9460	1.24215
chr1	9460	9467	0.931611
chr1	9467	9469	0.621074
chr1	9469	9477	0.310537
chr1	9477	9539	0.0
chr1	9539	9552	0.310537
chr1	9552	9554	0.621074
chr1	9554	9579	0.931611
chr1	9579	9592	0.621074
chr1	9592	9594	0.310537
chr1	9594	9620	0.0
chr1	9620	9661	0.310537
chr1	9661	9668	0.0
chr1	9668	9688	0.310537
chr1	9688	9694	0.621074
chr1	9694	9713	0.310537
chr1	9713	9727	0.621074
chr1	9727	9754	0.310537
chr1	9754	9807	0.0
chr1	9807	9827	0.310537
chr1	9827	9848	0.621074
chr1	9848	9849	0.310537
chr1	9849	9864	0.621074
chr1	9864	9880	0.310537
chr1	9880	9886	0.0
chr1	9886	9896	0.310537
chr1	9896	9912	0.621074
chr1	9912	9927	0.931611
chr1	9927	9931	0.621074
chr1	9931	9936	0.931611
chr1	9936	9941	0.621074
chr1	9941	9942	0.931611
chr1	9942	9952	1.24215
chr1	9952	9955	0.931611
chr1	9955	9956	1.24215
chr1	9956	9957	1.55268
chr1	9957	9964	1.86322
chr1	9964	9966	2.17376
chr1	9966	9967	1.86322
chr1	9967	9976	2.17376
chr1	9976	9981	3.10537
chr1	9981	9994	2.4843
chr1	9994	9996	2.79483
chr1	9996	9997	2.17376
chr1	9997	10002	1.86322
chr1	10002	10006	1.55268
chr1	10006	10017	1.24215
chr1	10017	10034	0.310537
chr1	10034	10050	0.0
chr1	10050	10074	0.310537
chr1	10074	10091	0.621074
chr1	10091	10115	0.310537
chr1	10115	10122	0.0
chr1	10122	10128	0.310537
chr1	10128	10136	0.621074
chr1	10136	10138	0.931611
chr1	10138	10146	1.24215
chr1	10146	10158	1.55268
chr1	10158	10162	1.86322
chr1	10162	10169	1.55268
chr1	10169	10170	1.24215
chr1	10170	10177	1.55268
chr1	10177	10186	0.931611
chr1	10186	10198	0.621074
chr1	10198	10205	0.310537
chr1	10205	10307	0.0
chr1	10307	10346	0.310537
chr1	10346	10360	0.0
chr1	10360	10399	0.310537
chr1	10399	10431	0.0
chr1	10431	10434	0.310537
chr1	10434	10472	0.621074
chr1	10472	10474	0.310537
chr1	10474	10475	0.0
chr1	10475	10476	0.310537
chr1	10476	10507	0.621074
chr1	10507	10516	0.931611
chr1	10516	10517	0.621074
chr1	10517	10518	0.310537
chr1	10518	10547	0.621074
chr1	10547	10558	0.310537
chr1	10558	10578	0.0
chr1	10578	10584	0.310537
chr1	10584	10598	0.621074
chr1	10598	10600	0.931611
chr1	10600	10603	1.24215
chr1	10603	10616	1.55268
chr1	10616	10619	1.86322
chr1	10619	10623	1.55268
chr1	10623	10639	1.24215
chr1	10639	10640	0.931611
chr1	10640	10643	0.621074
chr1	10643	10657	0.310537
chr1	10657	10660	0.0
chr1	10660	10688	0.310537
chr1	10688	10741	0.0
chr1	10741	10750	0.310537
chr1	10750	10781	0.621074
chr1	10781	10791	0.310537
chr1	10791	10813	0.0
chr1	10813	10835	0.310537
chr1	10835	10848	0.621074
chr1	10848	10849	0.931611
chr1	10849	10853	1.55268
chr1	10853	10876	1.24215
chr1	10876	10887	0.931611
chr1	10887	10889	0.310537
chr1	10889	11171	0.0
chr1	11171	11176	0.310537
chr1	11176	11192	0.621074
chr1	11192	11212	0.931611
chr1	11212	11215	0.621074
chr1	11215	11231	0.310537
chr1	11231	11307	0.0
chr1	11307	11346	0.310537
chr1	11346	11372	0.0
chr1	11372	11385	0.310537
chr1	11385	11424	0.0
chr1	11424	11436	0.310537
chr1	11436	11573	0.0
chr1	11573	11588	0.310537
chr1	11588	11608	0.621074
chr1	11608	11611	0.931611
chr1	11611	11628	0.621074
chr1	11628	11634	0.310537
chr1	11634	11647	0.621074
chr1	11647	11669	0.310537
chr1	11669	11760	0.0
chr1	11760	11785	0.310537
chr1	11785	11799	0.621074
chr1	11799	11811	0.310537
chr1	11811	11823	0.621074
chr1	11823	11851	0.310537
chr1	11851	11865	0.0
chr1	11865	11905	0.310537
chr1	11905	11947	0.0
chr1	11947	11953	1.86322
chr1	11953	11954	2.79483
chr1	11954	11958	3.41591
chr1	11958	11959	4.03698
chr1	11959	11960	4.96859
chr1	11960	11961	5.27913
chr1	11961	11967	5.58966
chr1	11967	11968	5.9002
chr1	11968	11969	6.21074
chr1	11969	11970	6.52128
chr1	11970	11971	7.14235
chr1	11971	11972	7.76342
chr1	11972	11973	8.3845
chr1	11973	11974	10.5583
chr1	11974	11975	11.8004
chr1	11975	11976	12.1109
chr1	11976	11978	12.732
chr1	11978	11979	13.3531
chr1	11979	11980	13.9742
chr1	11980	11983	14.5952
chr1	11983	11984	14.9058
chr1	11984	11985	15.2163
chr1	11985	11986	15.8374
chr1	11986	11987	16.769
chr1	11987	11988	17.7006
chr1	11988	11989	16.1479
chr1	11989	11991	15.8374
chr1	11991	11992	16.1479
chr1	11992	11993	16.769
chr1	11993	11994	17.0795
chr1	11994	11995	15.5268
chr1	11995	11996	16.1479
chr1	11996	11997	15.8374
chr1	11997	11999	15.2163
chr1	11999	12000	14.9058
chr1	12000	12003	14.2847
chr1	12003	12004	15.8374
chr1	12004	12005	16.1479
chr1	12005	12006	16.4585
chr1	12006	12007	16.1479
chr1	12007	12008	17.7006
chr1	12008	12009	18.6322
chr1	12009	12010	18.9428
chr1	12010	12012	17.7006
chr1	12012	12013	17.3901
chr1	12013	12014	16.769
chr1	12014	12015	14.2847
chr1	12015	12017	14.9058
chr1	12017	12018	15.5268
chr1	12018	12020	15.2163
chr1	12020	12022	14.5952
chr1	12022	12023	15.5268
chr1	12023	12024	15.8374
chr1	12024	12025	16.1479
chr1	12025	12026	16.4585
chr1	12026	12027	15.8374
chr1	12027	12029	14.5952
chr1	12029	12030	15.2163
chr1	12030	12031	14.9058
chr1	12031	12032	15.5268
chr1	12032	12033	15.2163
chr1	12033	12034	14.5952
chr1	12034	12035	13.9742
chr1	12035	12036	13.6636
chr1	12036	12038	14.5952
chr1	12038	12039	15.8374
chr1	12039	12040	15.5268
chr1	12040	12042	15.8374
chr1	12042	12043	17.7006
chr1	12043	12044	18.6322
chr1	12044	12046	18.0111
chr1	12046	12047	19.5638
chr1	12047	12048	19.8744
chr1	12048	12049	20.4954
chr1	12049	12050	20.806
chr1	12050	12053	22.3587
chr1	12053	12054	22.9797
chr1	12054	12055	23.2903
chr1	12055	12056	27.3272
chr1	12056	12057	27.0167
chr1	12057	12059	26.0851
chr1	12059	12060	25.464
chr1	12060	12063	25.1535
chr1	12063	12064	24.5324
chr1	12064	12065	23.9113
chr1	12065	12067	23.2903
chr1	12067	12070	22.9797
chr1	12070	12071	22.0481
chr1	12071	12072	22.9797
chr1	12072	12073	25.1535
chr1	12073	12074	27.9483
chr1	12074	12075	30.1221
chr1	12075	12076	31.0537
chr1	12076	12077	29.8115
chr1	12077	12080	29.501
chr1	12080	12081	28.8799
chr1	12081	12083	27.3272
chr1	12083	12084	25.464
chr1	12084	12085	25.7746
chr1	12085	12086	26.0851
chr1	12086	12087	26.7062
chr1	12087	12088	23.9113
chr1	12088	12089	23.6008
chr1	12089	12090	21.1165
chr1	12090	12093	20.4954
chr1	12093	12094	20.1849
chr1	12094	12095	17.3901
chr1	12095	12096	16.4585
chr1	12096	12097	15.5268
chr1	12097	12098	15.2163
chr1	12098	12099	15.5268
chr1	12099	12101	15.8374
chr1	12101	12102	16.1479
chr1	12102	12103	16.4585
chr1	12103	12105	14.2847
chr1	12105	12109	13.9742
chr1	12109	12110	13.6636
chr1	12110	12111	13.9742
chr1	12111	12112	13.0426
chr1	12112	12113	12.732
chr1	12113	12114	12.4215
chr1	12114	12115	9.62664
chr1	12115	12116	7.45289
chr1	12116	12118	5.27913
chr1	12118	12121	4.96859
chr1	12121	12122	5.9002
chr1	12122	12125	5.58966
chr1	12125	12126	7.14235
chr1	12126	12127	7.76342
chr1	12127	12128	9.00557
chr1	12128	12129	12.1109
chr1	12129	12130	14.9058
chr1	12130	12131	16.1479
chr1	12131	12135	17.7006
chr1	12135	12136	18.3217
chr1	12136	12137	19.5638
chr1	12137	12138	23.6008
chr1	12138	12139	25.464
chr1	12139	12140	26.3956
chr1	12140	12142	26.7062
chr1	12142	12143	27.6378
chr1	12143	12144	31.3642
chr1	12144	12145	32.6064
chr1	12145	12146	32.9169
chr1	12146	12147	33.2275
chr1	12147	12148	33.538
chr1	12148	12149	34.4696
chr1	12149	12150	35.7117
chr1	12150	12151	36.6434
chr1	12151	12152	36.9539
chr1	12152	12154	37.575
chr1	12154	12156	37.2644
chr1	12156	12157	37.575
chr1	12157	12158	38.196
chr1	12158	12159	38.8171
chr1	12159	12160	39.4382
chr1	12160	12161	39.7487
chr1	12161	12162	39.4382
chr1	12162	12163	39.7487
chr1	12163	12164	39.1277
chr1	12164	12165	38.5066
chr1	12165	12166	37.575
chr1	12166	12167	37.2644
chr1	12167	12168	36.9539
chr1	12168	12169	35.7117
chr1	12169	12170	34.7801
chr1	12170	12171	31.6748
chr1	12171	12172	31.3642
chr1	12172	12173	30.4326
chr1	12173	12174	30.1221
chr1	12174	12176	29.501
chr1	12176	12177	28.5694
chr1	12177	12178	23.9113
chr1	12178	12179	25.1535
chr1	12179	12180	25.464
chr1	12180	12182	22.9797
chr1	12182	12184	22.3587
chr1	12184	12185	19.2533
chr1	12185	12187	18.6322
chr1	12187	12188	18.0111
chr1	12188	12189	17.7006
chr1	12189	12190	16.4585
chr1	12190	12191	17.7006
chr1	12191	12192	18.6322
chr1	12192	12193	21.427
chr1	12193	12194	24.5324
chr1	12194	12195	25.464
chr1	12195	12197	27.0167
chr1	12197	12199	28.5694
chr1	12199	12200	29.501
chr1	12200	12202	28.8799
chr1	12202	12203	28.2589
chr1	12203	12204	27.6378
chr1	12204	12205	27.9483
chr1	12205	12206	27.3272
chr1	12206	12207	27.0167
chr1	12207	12208	26.3956
chr1	12208	12209	26.7062
chr1	12209	12210	24.2219
chr1	12210	12211	25.1535
chr1	12211	12212	25.7746
chr1	12212	12213	26.0851
chr1	12213	12214	26.7062
chr1	12214	12215	27.0167
chr1	12215	12216	29.8115
chr1	12216	12217	31.9853
chr1	12217	12218	35.4012
chr1	12218	12219	37.8855
chr1	12219	12220	37.2644
chr1	12220	12221	37.575
chr1	12221	12222	37.8855
chr1	12222	12223	38.5066
chr1	12223	12224	41.6119
chr1	12224	12225	47.5121
chr1	12225	12226	53.4123
chr1	12226	12227	55.2756
chr1	12227	12228	60.5547
chr1	12228	12229	61.7968
chr1	12229	12230	68.3181
chr1	12230	12231	67.3865
chr1	12231	12232	70.1813
chr1	12232	12233	74.5289
chr1	12233	12234	72.9762
chr1	12234	12235	74.8394
chr1	12235	12236	77.6342
chr1	12236	12237	78.5658
chr1	12237	12238	79.1869
chr1	12238	12239	77.3237
chr1	12239	12240	77.9448
chr1	12240	12241	77.0132
chr1	12241	12242	77.9448
chr1	12242	12243	78.8764
chr1	12243	12244	81.0501
chr1	12244	12245	81.3607
chr1	12245	12246	81.0501
chr1	12246	12247	83.5344
chr1	12247	12248	85.3977
chr1	12248	12249	89.7452
chr1	12249	12250	89.1241
chr1	12250	12252	89.4346
chr1	12252	12253	90.0557
chr1	12253	12254	89.4346
chr1	12254	12255	88.503
chr1	12255	12256	88.1925
chr1	12256	12257	84.7766
chr1	12257	12259	80.1185
chr1	12259	12260	76.7026
chr1	12260	12261	76.0815
chr1	12261	12262	75.4605
chr1	12262	12263	74.8394
chr1	12263	12264	73.5973
chr1	12264	12265	69.5603
chr1	12265	12266	63.3495
chr1	12266	12267	56.5177
chr1	12267	12268	56.8283
chr1	12268	12269	52.4807
chr1	12269	12270	51.5491
chr1	12270	12271	42.233
chr1	12271	12272	41.9225
chr1	12272	12273	37.2644
chr1	12273	12274	31.3642
chr1	12274	12275	29.501
chr1	12275	12277	27.6378
chr1	12277	12278	24.843
chr1	12278	12279	24.2219
chr1	12279	12280	23.9113
chr1	12280	12281	23.2903
chr1	12281	12282	21.1165
chr1	12282	12283	20.806
chr1	12283	12284	20.1849
chr1	12284	12285	18.9428
chr1	12285	12286	18.3217
chr1	12286	12287	17.7006
chr1	12287	12288	13.3531
chr1	12288	12289	14.2847
chr1	12289	12290	16.4585
chr1	12290	12291	17.0795
chr1	12291	12292	18.0111
chr1	12292	12293	19.5638
chr1	12293	12294	18.9428
chr1	12294	12296	19.2533
chr1	12296	12300	18.9428
chr1	12300	12306	19.2533
chr1	12306	12308	17.3901
chr1	12308	12310	17.0795
chr1	12310	12311	16.4585
chr1	12311	12313	15.8374
chr1	12313	12314	14.5952
chr1	12314	12315	11.8004
chr1	12315	12316	11.4899
chr1	12316	12317	9.93718
chr1	12317	12318	8.69503
chr1	12318	12319	8.07396
chr1	12319	12321	8.3845
chr1	12321	12323	9.93718
chr1	12323	12324	11.1793
chr1	12324	12325	10.8688
chr1	12325	12328	11.8004
chr1	12328	12329	12.1109
chr1	12329	12330	11.8004
chr1	12330	12331	12.4215
chr1	12331	12332	15.8374
chr1	12332	12333	19.2533
chr1	12333	12334	20.1849
chr1	12334	12335	22.6692
chr1	12335	12336	23.9113
chr1	12336	12337	25.464
chr1	12337	12338	26.3956
chr1	12338	12340	25.7746
chr1	12340	12341	26.0851
chr1	12341	12342	26.3956
chr1	12342	12343	28.2589
chr1	12343	12344	29.1905
chr1	12344	12345	29.501
chr1	12345	12346	29.8115
chr1	12346	12348	29.1905
chr1	12348	12349	29.501
chr1	12349	12351	29.8115
chr1	12351	12352	30.4326
chr1	12352	12353	35.7117
chr1	12353	12354	36.9539
chr1	12354	12355	37.2644
chr1	12355	12358	37.8855
chr1	12358	12360	37.575
chr1	12360	12361	36.6434
chr1	12361	12362	36.3328
chr1	12362	12363	35.4012
chr1	12363	12364	35.0907
chr1	12364	12365	29.501
chr1	12365	12366	29.1905
chr1	12366	12367	28.5694
chr1	12367	12368	29.501
chr1	12368	12369	36.6434
chr1	12369	12370	40.3698
chr1	12370	12371	43.1646
chr1	12371	12372	39.7487
chr1	12372	12373	44.0962
chr1	12373	12374	48.1332
chr1	12374	12375	49.9964
chr1	12375	12376	50.307
chr1	12376	12377	48.7543
chr1	12377	12378	49.0648
chr1	12378	12379	49.6859
chr1	12379	12380	50.6175
chr1	12380	12381	51.8597
chr1	12381	12382	55.5861
chr1	12382	12383	59.3126
chr1	12383	12384	61.7968
chr1	12384	12385	61.4863
chr1	12385	12386	63.9706
chr1	12386	12387	68.3181
chr1	12387	12388	71.113
chr1	12388	12389	75.771
chr1	12389	12390	79.808
chr1	12390	12391	85.7082
chr1	12391	12392	88.8136
chr1	12392	12393	88.503
chr1	12393	12394	82.2923
chr1	12394	12395	86.6398
chr1	12395	12396	92.54
chr1	12396	12397	96.8875
chr1	12397	12398	100.924
chr1	12398	12399	107.446
chr1	12399	12400	112.725
chr1	12400	12401	116.451
chr1	12401	12402	122.041
chr1	12402	12403	128.873
chr1	12403	12404	138.499
chr1	12404	12405	143.468
chr1	12405	12406	144.71
chr1	12406	12407	145.642
chr1	12407	12409	146.573
chr1	12409	12410	139.121
chr1	12410	12411	138.189
chr1	12411	12412	134.152
chr1	12412	12414	135.084
chr1	12414	12416	129.494
chr1	12416	12417	130.115
chr1	12417	12418	129.804
chr1	12418	12419	128.873
chr1	12419	12420	130.736
chr1	12420	12421	132.91
chr1	12421	12422	132.289
chr1	12422	12423	131.668
chr1	12423	12424	129.804
chr1	12424	12426	127.941
chr1	12426	12427	126.699
chr1	12427	12428	125.457
chr1	12428	12429	123.904
chr1	12429	12430	121.73
chr1	12430	12431	119.246
chr1	12431	12432	115.52
chr1	12432	12433	113.346
chr1	12433	12434	112.725
chr1	12434	12435	110.862
chr1	12435	12436	99.6824
chr1	12436	12437	98.1297
chr1	12437	12438	95.3348
chr1	12438	12439	90.6768
chr1	12439	12440	84.7766
chr1	12440	12441	80.1185
chr1	12441	12442	76.0815
chr1	12442	12443	67.3865
chr1	12443	12444	61.4863
chr1	12444	12445	58.6915
chr1	12445	12446	55.5861
chr1	12446	12447	54.0334
chr1	12447	12448	53.7229
chr1	12448	12449	51.5491
chr1	12449	12450	48.4438
chr1	12450	12451	47.2016
chr1	12451	12452	44.0962
chr1	12452	12453	42.8541
chr1	12453	12454	41.3014
chr1	12454	12455	38.8171
chr1	12455	12456	36.9539
chr1	12456	12458	37.2644
chr1	12458	12459	34.4696
chr1	12459	12460	29.8115
chr1	12460	12461	28.5694
chr1	12461	12462	25.1535
chr1	12462	12463	23.6008
chr1	12463	12464	22.9797
chr1	12464	12465	21.7376
chr1	12465	12466	20.1849
chr1	12466	12467	17.3901
chr1	12467	12468	16.4585
chr1	12468	12469	15.5268
chr1	12469	12471	13.3531
chr1	12471	12472	12.1109
chr1	12472	12473	11.8004
chr1	12473	12474	11.1793
chr1	12474	12475	11.8004
chr1	12475	12476	10.5583
chr1	12476	12477	11.1793
chr1	12477	12478	11.8004
chr1	12478	12479	13.0426
chr1	12479	12480	13.6636
chr1	12480	12481	11.8004
chr1	12481	12482	13.6636
chr1	12482	12484	16.1479
chr1	12484	12485	18.9428
chr1	12485	12486	19.5638
chr1	12486	12487	19.8744
chr1	12487	12488	20.1849
chr1	12488	12489	21.1165
chr1	12489	12491	22.0481
chr1	12491	12492	23.6008
chr1	12492	12493	24.843
chr1	12493	12494	28.2589
chr1	12494	12495	30.1221
chr1	12495	12496	31.0537
chr1	12496	12498	30.7432
chr1	12498	12499	31.3642
chr1	12499	12500	32.2958
chr1	12500	12501	31.9853
chr1	12501	12502	33.538
chr1	12502	12503	34.7801
chr1	12503	12504	39.1277
chr1	12504	12505	42.5436
chr1	12505	12506	48.7543
chr1	12506	12507	49.9964
chr1	12507	12508	52.1702
chr1	12508	12509	53.1018
chr1	12509	12510	55.8966
chr1	12510	12511	59.002
chr1	12511	12512	59.3126
chr1	12512	12513	63.6601
chr1	12513	12514	65.2128
chr1	12514	12515	65.8338
chr1	12515	12516	66.1444
chr1	12516	12517	68.6287
chr1	12517	12518	69.5603
chr1	12518	12519	70.1813
chr1	12519	12521	69.8708
chr1	12521	12522	70.1813
chr1	12522	12523	69.2497
chr1	12523	12524	68.9392
chr1	12524	12525	73.5973
chr1	12525	12526	72.3551
chr1	12526	12527	72.9762
chr1	12527	12529	73.9078
chr1	12529	12530	73.5973
chr1	12530	12531	72.3551
chr1	12531	12532	70.4919
chr1	12532	12533	70.1813
chr1	12533	12534	66.1444
chr1	12534	12535	63.9706
chr1	12535	12536	62.4179
chr1	12536	12537	62.1074
chr1	12537	12539	63.039
chr1	12539	12540	64.2811
chr1	12540	12541	66.1444
chr1	12541	12542	62.1074
chr1	12542	12543	62.4179
chr1	12543	12544	60.5547
chr1	12544	12545	60.8652
chr1	12545	12546	56.8283
chr1	12546	12548	52.1702
chr1	12548	12549	50.6175
chr1	12549	12550	49.0648
chr1	12550	12551	46.8911
chr1	12551	12552	43.4752
chr1	12552	12553	42.8541
chr1	12553	12554	39.1277
chr1	12554	12555	36.9539
chr1	12555	12556	35.7117
chr1	12556	12557	36.3328
chr1	12557	12558	36.0223
chr1	12558	12559	33.2275
chr1	12559	12561	32.9169
chr1	12561	12562	32.2958
chr1	12562	12563	31.6748
chr1	12563	12564	27.3272
chr1	12564	12565	27.0167
chr1	12565	12566	23.9113
chr1	12566	12567	22.0481
chr1	12567	12568	20.806
chr1	12568	12569	20.1849
chr1	12569	12570	19.8744
chr1	12570	12571	20.1849
chr1	12571	12573	20.4954
chr1	12573	12574	20.1849
chr1	12574	12576	19.2533
chr1	12576	12577	19.8744
chr1	12577	12578	20.1849
chr1	12578	12579	18.0111
chr1	12579	12581	18.3217
chr1	12581	12582	14.9058
chr1	12582	12583	15.2163
chr1	12583	12584	14.2847
chr1	12584	12586	14.9058
chr1	12586	12587	14.2847
chr1	12587	12591	12.732
chr1	12591	12592	12.4215
chr1	12592	12593	11.4899
chr1	12593	12594	10.8688
chr1	12594	12595	9.00557
chr1	12595	12596	8.3845
chr1	12596	12597	8.07396
chr1	12597	12598	7.45289
chr1	12598	12600	6.83181
chr1	12600	12606	6.52128
chr1	12606	12608	6.21074
chr1	12608	12609	6.83181
chr1	12609	12610	8.69503
chr1	12610	12611	9.93718
chr1	12611	12612	9.62664
chr1	12612	12613	9.31611
chr1	12613	12615	9.00557
chr1	12615	12616	9.31611
chr1	12616	12618	8.07396
chr1	12618	12620	7.45289
chr1	12620	12622	7.14235
chr1	12622	12625	6.21074
chr1	12625	12626	6.52128
chr1	12626	12628	5.9002
chr1	12628	12630	6.83181
chr1	12630	12635	6.52128
chr1	12635	12638	6.83181
chr1	12638	12640	8.07396
chr1	12640	12643	9.31611
chr1	12643	12645	9.93718
chr1	12645	12647	10.5583
chr1	12647	12648	10.8688
chr1	12648	12649	11.1793
chr1	12649	12650	9.62664
chr1	12650	12659	8.3845
chr1	12659	12662	8.07396
chr1	12662	12663	7.76342
chr1	12663	12665	8.07396
chr1	12665	12667	7.76342
chr1	12667	12668	7.45289
chr1	12668	12670	6.52128
chr1	12670	12675	6.21074
chr1	12675	12677	5.9002
chr1	12677	12679	4.96859
chr1	12679	12681	4.65805
chr1	12681	12682	3.72644
chr1	12682	12683	3.10537
chr1	12683	12685	2.79483
chr1	12685	12687	2.17376
chr1	12687	12688	1.86322
chr1	12688	12696	1.24215
chr1	12696	12700	0.931611
chr1	12700	12716	0.621074
chr1	12716	12722	0.0
chr1	12722	12723	0.310537
chr1	12723	12754	0.931611
chr1	12754	12760	0.621074
chr1	12760	12767	0.0
chr1	12767	12779	0.310537
chr1	12779	12781	0.621074
chr1	12781	12795	0.931611
chr1	12795	12796	1.24215
chr1	12796	12806	1.55268
chr1	12806	12811	1.24215
chr1	12811	12819	0.931611
chr1	12819	12822	0.621074
chr1	12822	12835	0.310537
chr1	12835	12857	0.0
chr1	12857	12860	0.310537
chr1	12860	12867	0.621074
chr1	12867	12884	1.24215
chr1	12884	12897	0.931611
chr1	12897	12898	0.621074
chr1	12898	12900	0.310537
chr1	12900	12907	0.621074
chr1	12907	12912	0.310537
chr1	12912	12920	0.621074
chr1	12920	12933	0.931611
chr1	12933	12938	1.24215
chr1	12938	12959	0.931611
chr1	12959	12972	0.621074
chr1	12972	12992	0.310537
chr1	12992	13065	0.0
chr1	13065	13080	0.310537
chr1	13080	13098	0.621074
chr1	13098	13106	0.931611
chr1	13106	13116	0.621074
chr1	13116	13121	0.931611
chr1	13121	13136	0.621074
chr1	13136	13156	0.310537
chr1	13156	13188	0.0
chr1	13188	13228	0.310537
chr1	13228	13296	0.0
chr1	13296	13297	0.310537
chr1	13297	13310	0.621074
chr1	13310	13313	0.931611
chr1	13313	13314	1.24215
chr1	13314	13316	1.55268
chr1	13316	13317	2.17376
chr1	13317	13326	2.4843
chr1	13326	13332	3.10537
chr1	13332	13336	3.41591
chr1	13336	13338	3.10537
chr1	13338	13350	2.79483
chr1	13350	13351	2.4843
chr1	13351	13353	2.17376
chr1	13353	13355	1.86322
chr1	13355	13357	1.24215
chr1	13357	13367	0.931611
chr1	13367	13371	0.310537
chr1	13371	13372	0.621074
chr1	13372	13387	0.310537
chr1	13387	13389	0.621074
chr1	13389	13391	1.24215
chr1	13391	13407	1.55268
chr1	13407	13408	1.86322
chr1	13408	13424	1.55268
chr1	13424	13427	1.86322
chr1	13427	13430	1.55268
chr1	13430	13431	0.931611
chr1	13431	13440	0.621074
chr1	13440	13444	1.24215
chr1	13444	13447	1.55268
chr1	13447	13464	1.24215
chr1	13464	13465	1.55268
chr1	13465	13475	1.24215
chr1	13475	13480	1.55268
chr1	13480	13493	0.931611
chr1	13493	13505	1.24215
chr1	13505	13507	0.931611
chr1	13507	13516	1.86322
chr1	13516	13526	1.55268
chr1	13526	13533	1.24215
chr1	13533	13534	0.931611
chr1	13534	13540	0.621074
chr1	13540	13545	0.931611
chr1	13545	13570	0.310537
chr1	13570	13578	0.621074
chr1	13578	13581	0.931611
chr1	13581	13611	0.621074
chr1	13611	13615	0.310537
chr1	13615	13619	0.621074
chr1	13619	13627	0.310537
chr1	13627	13653	0.621074
chr1	13653	13663	0.310537
chr1	13663	13668	0.621074
chr1	13668	13669	0.310537
chr1	13669	13691	0.621074
chr1	13691	13702	0.931611
chr1	13702	13706	0.621074
chr1	13706	13710	0.931611
chr1	13710	13713	0.621074
chr1	13713	13730	0.931611
chr1	13730	13732	0.621074
chr1	13732	13741	0.931611
chr1	13741	13745	1.24215
chr1	13745	13751	0.931611
chr1	13751	13762	0.621074
chr1	13762	13767	0.931611
chr1	13767	13772	1.24215
chr1	13772	13775	0.931611
chr1	13775	13782	1.24215
chr1	13782	13803	0.931611
chr1	13803	13808	0.621074
chr1	13808	13815	0.310537
chr1	13815	13824	0.0
chr1	13824	13844	0.310537
chr1	13844	13849	0.0
chr1	13849	13871	0.310537
chr1	13871	13879	0.621074
chr1	13879	13912	0.310537
chr1	13912	14177	0.0
chr1	14177	14217	0.310537
chr1	14217	14219	0.0
chr1	14219	14260	0.310537
chr1	14260	14621	0.0
chr1	14621	14644	0.310537
chr1	14644	14660	0.621074
chr1	14660	14683	0.310537
chr1	14683	14892	0.0
chr1	14892	14926	0.310537
chr1	14926	15087	0.0
chr1	15087	15117	0.310537
chr1	15117	15127	0.621074
chr1	15127	15133	0.310537
chr1	15133	15139	0.621074
chr1	15139	15144	0.931611
chr1	15144	15151	1.24215
chr1	15151	15157	1.55268
chr1	15157	15174	1.24215
chr1	15174	15176	0.621074
chr1	15176	15191	0.310537
chr1	15191	15285	0.0
chr1	15285	15326	0.310537
chr1	15326	15365	0.0
chr1	15365	15405	0.310537
chr1	15405	15601	0.0
chr1	15601	15631	0.310537
chr1	15631	15642	0.621074
chr1	15642	15649	0.310537
chr1	15649	15660	0.621074
chr1	15660	15683	0.310537
chr1	15683	15713	0.0
chr1	15713	15753	0.310537
chr1	15753	15861	0.0
chr1	15861	15866	0.310537
chr1	15866	15889	0.621074
chr1	15889	15902	0.931611
chr1	15902	15928	0.621074
chr1	15928	15945	0.310537
chr1	15945	15962	0.0
chr1	15962	16003	0.310537
chr1	16003	16097	0.0
chr1	16097	16169	0.310537
chr1	16169	16176	0.0
chr1	16176	16178	0.310537
chr1	16178	16209	0.621074
chr1	16209	16217	0.931611
chr1	16217	16240	0.310537
chr1	16240	16300	0.0
chr1	16300	16340	0.310537
chr1	16340	16352	0.0
chr1	16352	16392	0.310537
chr1	16392	16534	0.0
chr1	16534	16573	0.310537
chr1	16573	16628	0.0
chr1	16628	16667	0.310537
chr1	16667	16795	0.0
chr1	16795	16835	0.310537
chr1	16835	16884	0.0
chr1	16884	16910	0.310537
chr1	16910	17193	0.0
chr1	17193	17233	0.310537
chr1	17233	17322	0.0
chr1	17322	17363	0.310537
chr1	17363	17422	0.0
chr1	17422	17460	0.310537
chr1	17460	17502	0.0
chr1	17502	17516	0.310537
chr1	17516	17543	0.621074
chr1	17543	17556	0.310537
chr1	17556	17606	0.0
chr1	17606	17611	0.310537
chr1	17611	17647	0.621074
chr1	17647	17662	0.0
chr1	17662	17703	0.310537
chr1	17703	17756	0.0
chr1	17756	17773	0.310537
chr1	17773	17792	0.621074
chr1	17792	17797	0.310537
chr1	17797	17842	0.0
chr1	17842	17870	0.310537
chr1	17870	17882	0.621074
chr1	17882	17886	0.310537
chr1	17886	17888	0.621074
chr1	17888	17905	1.24215
chr1	17905	17911	1.55268
chr1	17911	17915	1.24215
chr1	17915	17928	0.931611
chr1	17928	17929	0.621074
chr1	17929	17944	0.310537
chr1	17944	17985	0.0
chr1	17985	18026	0.310537
chr1	18026	18028	0.0
chr1	18028	18068	0.310537
chr1	18068	18128	0.0
chr1	18128	18169	0.310537
chr1	18169	18181	0.0
chr1	18181	18182	0.310537
chr1	18182	18183	0.621074
chr1	18183	18190	0.931611
chr1	18190	18191	1.24215
chr1	18191	18220	1.55268
chr1	18220	18221	1.24215
chr1	18221	18224	0.931611
chr1	18224	18231	0.621074
chr1	18231	18239	0.0
chr1	18239	18269	0.621074
chr1	18269	18280	0.0
chr1	18280	18320	0.310537
chr1	18320	18465	0.0
chr1	18465	18505	0.310537
chr1	18505	18522	0.0
chr1	18522	18561	0.310537
chr1	18561	18566	0.0
chr1	18566	18598	0.310537
chr1	18598	18657	0.0
chr1	18657	18697	0.310537
chr1	18697	18727	0.0
chr1	18727	18748	0.310537
chr1	18748	18765	0.621074
chr1	18765	18787	0.310537
chr1	18787	18826	0.0
chr1	18826	18854	0.310537
chr1	18854	19280	0.0
