# Supplementary material for: Structural modularity of the XIST ribonucleoprotein complex
Source: Nat Commun. 2020 Dec 2;11:6163. doi: 10.1038/s41467-020-20040-3 (PMC7710737; doi:10.1038/s41467-020-20040-3)
Supplement: Supplementary file 6 — Source Data [file 41467_2020_20040_MOESM6_ESM.zip › sourcedata/fig2efgi/K562_ZC3H8_0_neg_XIST_1_hsXIST.bedgraph]

chr1	0	48	0.0
chr1	48	92	1.03573
chr1	92	201	0.0
chr1	201	206	1.03573
chr1	206	231	2.07145
chr1	231	243	1.03573
chr1	243	250	2.07145
chr1	250	262	1.03573
chr1	262	286	2.07145
chr1	286	299	1.03573
chr1	299	306	2.07145
chr1	306	341	1.03573
chr1	341	342	2.07145
chr1	342	384	1.03573
chr1	384	496	0.0
chr1	496	540	1.03573
chr1	540	822	0.0
chr1	822	849	2.07145
chr1	849	864	3.10718
chr1	864	866	4.1429
chr1	866	878	2.07145
chr1	878	887	3.10718
chr1	887	892	4.1429
chr1	892	907	3.10718
chr1	907	908	4.1429
chr1	908	911	3.10718
chr1	911	922	4.1429
chr1	922	931	3.10718
chr1	931	950	2.07145
chr1	950	951	3.10718
chr1	951	954	2.07145
chr1	954	966	1.03573
chr1	966	967	2.07145
chr1	967	974	3.10718
chr1	974	992	4.1429
chr1	992	993	3.10718
chr1	993	1010	4.1429
chr1	1010	1018	2.07145
chr1	1018	1028	1.03573
chr1	1028	1036	2.07145
chr1	1036	1058	1.03573
chr1	1058	1072	2.07145
chr1	1072	1075	1.03573
chr1	1075	1097	2.07145
chr1	1097	1103	1.03573
chr1	1103	1106	2.07145
chr1	1106	1119	3.10718
chr1	1119	1129	2.07145
chr1	1129	1132	3.10718
chr1	1132	1134	4.1429
chr1	1134	1141	5.17863
chr1	1141	1147	6.21435
chr1	1147	1149	5.17863
chr1	1149	1172	4.1429
chr1	1172	1176	3.10718
chr1	1176	1177	2.07145
chr1	1177	1178	3.10718
chr1	1178	1184	2.07145
chr1	1184	1210	1.03573
chr1	1210	1221	2.07145
chr1	1221	1242	1.03573
chr1	1242	1251	2.07145
chr1	1251	1254	3.10718
chr1	1254	1283	2.07145
chr1	1283	1285	3.10718
chr1	1285	1293	2.07145
chr1	1293	1326	1.03573
chr1	1326	1327	2.07145
chr1	1327	1344	1.03573
chr1	1344	1348	2.07145
chr1	1348	1370	3.10718
chr1	1370	1387	2.07145
chr1	1387	1392	1.03573
chr1	1392	1439	0.0
chr1	1439	1476	1.03573
chr1	1476	1501	0.0
chr1	1501	1527	1.03573
chr1	1527	1538	2.07145
chr1	1538	1553	1.03573
chr1	1553	1554	2.07145
chr1	1554	1571	3.10718
chr1	1571	1573	2.07145
chr1	1573	1582	3.10718
chr1	1582	1597	4.1429
chr1	1597	1610	2.07145
chr1	1610	1617	3.10718
chr1	1617	1625	2.07145
chr1	1625	1646	1.03573
chr1	1646	1649	2.07145
chr1	1649	1690	1.03573
chr1	1690	1739	0.0
chr1	1739	1782	1.03573
chr1	1782	1791	0.0
chr1	1791	1806	1.03573
chr1	1806	1834	2.07145
chr1	1834	1847	1.03573
chr1	1847	1848	2.07145
chr1	1848	1850	3.10718
chr1	1850	1867	2.07145
chr1	1867	1871	3.10718
chr1	1871	1876	4.1429
chr1	1876	1892	5.17863
chr1	1892	1907	4.1429
chr1	1907	1910	5.17863
chr1	1910	1914	3.10718
chr1	1914	1919	2.07145
chr1	1919	1951	1.03573
chr1	1951	2047	0.0
chr1	2047	2084	1.03573
chr1	2084	2087	2.07145
chr1	2087	2128	1.03573
chr1	2128	2166	0.0
chr1	2166	2178	1.03573
chr1	2178	2210	3.10718
chr1	2210	2220	2.07145
chr1	2220	2313	0.0
chr1	2313	2341	1.03573
chr1	2341	2438	0.0
chr1	2438	2481	1.03573
chr1	2481	2489	0.0
chr1	2489	2533	1.03573
chr1	2533	2596	0.0
chr1	2596	2640	1.03573
chr1	2640	2761	0.0
chr1	2761	2804	1.03573
chr1	2804	2805	0.0
chr1	2805	2849	1.03573
chr1	2849	2887	0.0
chr1	2887	2893	1.03573
chr1	2893	2896	2.07145
chr1	2896	2905	3.10718
chr1	2905	2931	4.1429
chr1	2931	2936	3.10718
chr1	2936	2940	2.07145
chr1	2940	2949	1.03573
chr1	2949	2974	0.0
chr1	2974	3016	1.03573
chr1	3016	3021	0.0
chr1	3021	3065	1.03573
chr1	3065	3150	0.0
chr1	3150	3194	1.03573
chr1	3194	3222	0.0
chr1	3222	3247	1.03573
chr1	3247	3266	2.07145
chr1	3266	3291	1.03573
chr1	3291	3356	0.0
chr1	3356	3400	1.03573
chr1	3400	3592	0.0
chr1	3592	3622	1.03573
chr1	3622	3775	0.0
chr1	3775	3791	1.03573
chr1	3791	3800	2.07145
chr1	3800	3819	3.10718
chr1	3819	3835	2.07145
chr1	3835	3844	1.03573
chr1	3844	3845	0.0
chr1	3845	3880	1.03573
chr1	3880	3889	2.07145
chr1	3889	3897	1.03573
chr1	3897	3906	2.07145
chr1	3906	3918	3.10718
chr1	3918	3919	4.1429
chr1	3919	3923	5.17863
chr1	3923	3924	6.21435
chr1	3924	3941	5.17863
chr1	3941	3950	4.1429
chr1	3950	3957	3.10718
chr1	3957	3963	2.07145
chr1	3963	3967	1.03573
chr1	3967	4244	0.0
chr1	4244	4252	1.03573
chr1	4252	4259	2.07145
chr1	4259	4288	3.10718
chr1	4288	4296	2.07145
chr1	4296	4302	1.03573
chr1	4302	4346	0.0
chr1	4346	4352	1.03573
chr1	4352	4390	2.07145
chr1	4390	4396	1.03573
chr1	4396	4428	0.0
chr1	4428	4472	1.03573
chr1	4472	4531	0.0
chr1	4531	4575	1.03573
chr1	4575	4681	0.0
chr1	4681	4706	1.03573
chr1	4706	4725	2.07145
chr1	4725	4750	1.03573
chr1	4750	4782	0.0
chr1	4782	4809	1.03573
chr1	4809	4821	2.07145
chr1	4821	4847	1.03573
chr1	4847	4870	0.0
chr1	4870	4900	1.03573
chr1	4900	4901	0.0
chr1	4901	4943	1.03573
chr1	4943	4945	2.07145
chr1	4945	4958	1.03573
chr1	4958	4987	2.07145
chr1	4987	5002	1.03573
chr1	5002	5138	0.0
chr1	5138	5163	1.03573
chr1	5163	5168	0.0
chr1	5168	5211	1.03573
chr1	5211	5214	0.0
chr1	5214	5216	1.03573
chr1	5216	5217	2.07145
chr1	5217	5218	3.10718
chr1	5218	5220	4.1429
chr1	5220	5221	5.17863
chr1	5221	5222	7.25008
chr1	5222	5226	8.2858
chr1	5226	5232	10.3573
chr1	5232	5258	11.393
chr1	5258	5261	10.3573
chr1	5261	5264	8.2858
chr1	5264	5265	7.25008
chr1	5265	5266	5.17863
chr1	5266	5270	4.1429
chr1	5270	5275	2.07145
chr1	5275	5304	1.03573
chr1	5304	5344	0.0
chr1	5344	5382	1.03573
chr1	5382	5387	2.07145
chr1	5387	5391	1.03573
chr1	5391	5395	2.07145
chr1	5395	5426	3.10718
chr1	5426	5435	2.07145
chr1	5435	5439	1.03573
chr1	5439	5578	0.0
chr1	5578	5582	1.03573
chr1	5582	5622	3.10718
chr1	5622	5625	2.07145
chr1	5625	5666	0.0
chr1	5666	5754	1.03573
chr1	5754	5923	0.0
chr1	5923	5967	1.03573
chr1	5967	5986	0.0
chr1	5986	6030	1.03573
chr1	6030	6105	0.0
chr1	6105	6126	1.03573
chr1	6126	6129	0.0
chr1	6129	6150	1.03573
chr1	6150	6160	0.0
chr1	6160	6204	1.03573
chr1	6204	6260	0.0
chr1	6260	6330	1.03573
chr1	6330	6347	3.10718
chr1	6347	6365	2.07145
chr1	6365	6394	1.03573
chr1	6394	6398	2.07145
chr1	6398	6438	1.03573
chr1	6438	6548	0.0
chr1	6548	6592	1.03573
chr1	6592	6675	0.0
chr1	6675	6713	1.03573
chr1	6713	6716	2.07145
chr1	6716	6755	1.03573
chr1	6755	6873	0.0
chr1	6873	6881	1.03573
chr1	6881	6891	2.07145
chr1	6891	6917	3.10718
chr1	6917	6924	2.07145
chr1	6924	6935	1.03573
chr1	6935	6948	0.0
chr1	6948	6951	1.03573
chr1	6951	6956	2.07145
chr1	6956	6972	3.10718
chr1	6972	6991	4.1429
chr1	6991	6992	3.10718
chr1	6992	6995	2.07145
chr1	6995	7016	1.03573
chr1	7016	7059	0.0
chr1	7059	7060	1.03573
chr1	7060	7096	2.07145
chr1	7096	7101	3.10718
chr1	7101	7104	2.07145
chr1	7104	7140	1.03573
chr1	7140	7188	0.0
chr1	7188	7191	1.03573
chr1	7191	7196	3.10718
chr1	7196	7209	4.1429
chr1	7209	7213	5.17863
chr1	7213	7218	6.21435
chr1	7218	7219	7.25008
chr1	7219	7222	8.2858
chr1	7222	7232	9.32153
chr1	7232	7235	8.2858
chr1	7235	7240	6.21435
chr1	7240	7251	5.17863
chr1	7251	7253	4.1429
chr1	7253	7257	3.10718
chr1	7257	7261	2.07145
chr1	7261	7262	1.03573
chr1	7262	7265	2.07145
chr1	7265	7306	1.03573
chr1	7306	7338	0.0
chr1	7338	7342	1.03573
chr1	7342	7348	2.07145
chr1	7348	7382	3.10718
chr1	7382	7385	2.07145
chr1	7385	7391	1.03573
chr1	7391	7495	0.0
chr1	7495	7511	1.03573
chr1	7511	7514	3.10718
chr1	7514	7538	4.1429
chr1	7538	7554	3.10718
chr1	7554	7555	1.03573
chr1	7555	7585	0.0
chr1	7585	7629	1.03573
chr1	7629	7874	0.0
chr1	7874	7918	1.03573
chr1	7918	8042	0.0
chr1	8042	8064	1.03573
chr1	8064	8085	2.07145
chr1	8085	8108	1.03573
chr1	8108	8128	0.0
chr1	8128	8172	1.03573
chr1	8172	8312	0.0
chr1	8312	8330	1.03573
chr1	8330	8352	2.07145
chr1	8352	8356	3.10718
chr1	8356	8372	2.07145
chr1	8372	8385	1.03573
chr1	8385	8414	0.0
chr1	8414	8458	1.03573
chr1	8458	8540	0.0
chr1	8540	8542	1.03573
chr1	8542	8584	2.07145
chr1	8584	8585	1.03573
chr1	8585	8672	0.0
chr1	8672	8684	1.03573
chr1	8684	8685	2.07145
chr1	8685	8709	3.10718
chr1	8709	8715	4.1429
chr1	8715	8728	3.10718
chr1	8728	8729	2.07145
chr1	8729	8752	1.03573
chr1	8752	8834	0.0
chr1	8834	8837	1.03573
chr1	8837	8874	2.07145
chr1	8874	8881	1.03573
chr1	8881	8958	0.0
chr1	8958	9001	1.03573
chr1	9001	9002	2.07145
chr1	9002	9004	1.03573
chr1	9004	9015	3.10718
chr1	9015	9045	4.1429
chr1	9045	9047	3.10718
chr1	9047	9059	1.03573
chr1	9059	9113	0.0
chr1	9113	9141	2.07145
chr1	9141	9157	1.03573
chr1	9157	9267	0.0
chr1	9267	9311	1.03573
chr1	9311	9349	0.0
chr1	9349	9393	1.03573
chr1	9393	9436	0.0
chr1	9436	9480	1.03573
chr1	9480	9575	0.0
chr1	9575	9584	1.03573
chr1	9584	9589	2.07145
chr1	9589	9613	3.10718
chr1	9613	9619	4.1429
chr1	9619	9628	3.10718
chr1	9628	9632	2.07145
chr1	9632	9657	1.03573
chr1	9657	9717	0.0
chr1	9717	9748	1.03573
chr1	9748	9761	2.07145
chr1	9761	9792	1.03573
chr1	9792	9820	0.0
chr1	9820	9835	1.03573
chr1	9835	9858	2.07145
chr1	9858	9859	3.10718
chr1	9859	9861	2.07145
chr1	9861	9868	4.1429
chr1	9868	9869	5.17863
chr1	9869	9877	6.21435
chr1	9877	9886	5.17863
chr1	9886	9892	6.21435
chr1	9892	9900	7.25008
chr1	9900	9905	8.2858
chr1	9905	9909	7.25008
chr1	9909	9910	8.2858
chr1	9910	9916	6.21435
chr1	9916	9920	7.25008
chr1	9920	9928	8.2858
chr1	9928	9930	9.32153
chr1	9930	9935	8.2858
chr1	9935	9936	7.25008
chr1	9936	9938	8.2858
chr1	9938	9942	9.32153
chr1	9942	9944	10.3573
chr1	9944	9946	9.32153
chr1	9946	9948	8.2858
chr1	9948	9949	9.32153
chr1	9949	9953	8.2858
chr1	9953	9960	7.25008
chr1	9960	9964	5.17863
chr1	9964	9972	4.1429
chr1	9972	9980	3.10718
chr1	9980	9986	2.07145
chr1	9986	9992	1.03573
chr1	9992	10007	0.0
chr1	10007	10047	1.03573
chr1	10047	10051	2.07145
chr1	10051	10083	1.03573
chr1	10083	10089	0.0
chr1	10089	10133	1.03573
chr1	10133	10134	0.0
chr1	10134	10176	1.03573
chr1	10176	10274	0.0
chr1	10274	10288	1.03573
chr1	10288	10318	2.07145
chr1	10318	10320	1.03573
chr1	10320	10326	2.07145
chr1	10326	10332	3.10718
chr1	10332	10333	2.07145
chr1	10333	10364	3.10718
chr1	10364	10368	2.07145
chr1	10368	10375	1.03573
chr1	10375	10585	0.0
chr1	10585	10600	1.03573
chr1	10600	10601	2.07145
chr1	10601	10605	3.10718
chr1	10605	10615	4.1429
chr1	10615	10628	5.17863
chr1	10628	10631	4.1429
chr1	10631	10634	3.10718
chr1	10634	10636	4.1429
chr1	10636	10644	5.17863
chr1	10644	10645	4.1429
chr1	10645	10658	3.10718
chr1	10658	10678	2.07145
chr1	10678	10680	1.03573
chr1	10680	10683	0.0
chr1	10683	10717	1.03573
chr1	10717	10719	0.0
chr1	10719	10763	1.03573
chr1	10763	10786	0.0
chr1	10786	10829	1.03573
chr1	10829	11001	0.0
chr1	11001	11038	1.03573
chr1	11038	11152	0.0
chr1	11152	11195	1.03573
chr1	11195	11247	0.0
chr1	11247	11283	1.03573
chr1	11283	11289	2.07145
chr1	11289	11298	1.03573
chr1	11298	11321	2.07145
chr1	11321	11324	3.10718
chr1	11324	11327	4.1429
chr1	11327	11342	3.10718
chr1	11342	11364	2.07145
chr1	11364	11367	1.03573
chr1	11367	11369	0.0
chr1	11369	11380	2.07145
chr1	11380	11412	3.10718
chr1	11412	11414	1.03573
chr1	11414	11424	2.07145
chr1	11424	11436	1.03573
chr1	11436	11442	2.07145
chr1	11442	11458	1.03573
chr1	11458	11502	0.0
chr1	11502	11520	1.03573
chr1	11520	11537	2.07145
chr1	11537	11542	3.10718
chr1	11542	11544	4.1429
chr1	11544	11547	3.10718
chr1	11547	11563	4.1429
chr1	11563	11569	3.10718
chr1	11569	11576	4.1429
chr1	11576	11578	5.17863
chr1	11578	11581	7.25008
chr1	11581	11582	6.21435
chr1	11582	11586	7.25008
chr1	11586	11587	6.21435
chr1	11587	11588	7.25008
chr1	11588	11589	8.2858
chr1	11589	11602	7.25008
chr1	11602	11612	8.2858
chr1	11612	11620	7.25008
chr1	11620	11622	6.21435
chr1	11622	11626	4.1429
chr1	11626	11631	3.10718
chr1	11631	11639	1.03573
chr1	11639	11645	3.10718
chr1	11645	11649	2.07145
chr1	11649	11658	3.10718
chr1	11658	11659	4.1429
chr1	11659	11683	5.17863
chr1	11683	11693	4.1429
chr1	11693	11702	3.10718
chr1	11702	11727	1.03573
chr1	11727	11814	0.0
chr1	11814	11818	1.03573
chr1	11818	11828	2.07145
chr1	11828	11847	3.10718
chr1	11847	11858	4.1429
chr1	11858	11862	3.10718
chr1	11862	11890	2.07145
chr1	11890	11916	1.03573
chr1	11916	11959	0.0
chr1	11959	11996	1.03573
chr1	11996	12007	2.07145
chr1	12007	12027	4.1429
chr1	12027	12047	3.10718
chr1	12047	12051	2.07145
chr1	12051	12074	0.0
chr1	12074	12118	1.03573
chr1	12118	12127	0.0
chr1	12127	12152	1.03573
chr1	12152	12168	2.07145
chr1	12168	12171	3.10718
chr1	12171	12195	2.07145
chr1	12195	12205	1.03573
chr1	12205	12207	0.0
chr1	12207	12224	1.03573
chr1	12224	12229	2.07145
chr1	12229	12230	3.10718
chr1	12230	12232	4.1429
chr1	12232	12233	5.17863
chr1	12233	12247	6.21435
chr1	12247	12250	7.25008
chr1	12250	12252	6.21435
chr1	12252	12253	7.25008
chr1	12253	12257	6.21435
chr1	12257	12266	5.17863
chr1	12266	12270	4.1429
chr1	12270	12273	3.10718
chr1	12273	12285	2.07145
chr1	12285	12287	1.03573
chr1	12287	12290	2.07145
chr1	12290	12296	3.10718
chr1	12296	12305	2.07145
chr1	12305	12329	3.10718
chr1	12329	12331	4.1429
chr1	12331	12332	3.10718
chr1	12332	12334	4.1429
chr1	12334	12341	3.10718
chr1	12341	12358	2.07145
chr1	12358	12364	3.10718
chr1	12364	12383	1.03573
chr1	12383	12385	2.07145
chr1	12385	12396	3.10718
chr1	12396	12399	4.1429
chr1	12399	12401	5.17863
chr1	12401	12402	4.1429
chr1	12402	12403	5.17863
chr1	12403	12426	6.21435
chr1	12426	12435	5.17863
chr1	12435	12443	4.1429
chr1	12443	12446	3.10718
chr1	12446	12468	1.03573
chr1	12468	12484	0.0
chr1	12484	12504	1.03573
chr1	12504	12505	2.07145
chr1	12505	12524	3.10718
chr1	12524	12548	2.07145
chr1	12548	12549	1.03573
chr1	12549	12640	0.0
chr1	12640	12649	1.03573
chr1	12649	12684	2.07145
chr1	12684	12688	1.03573
chr1	12688	12691	2.07145
chr1	12691	12715	1.03573
chr1	12715	12727	2.07145
chr1	12727	12729	3.10718
chr1	12729	12732	4.1429
chr1	12732	12739	3.10718
chr1	12739	12759	4.1429
chr1	12759	12771	3.10718
chr1	12771	12773	2.07145
chr1	12773	12783	1.03573
chr1	12783	12790	0.0
chr1	12790	12820	2.07145
chr1	12820	12833	3.10718
chr1	12833	12834	2.07145
chr1	12834	12844	1.03573
chr1	12844	12864	2.07145
chr1	12864	12885	1.03573
chr1	12885	12886	2.07145
chr1	12886	12887	1.03573
chr1	12887	12907	2.07145
chr1	12907	12911	3.10718
chr1	12911	12929	5.17863
chr1	12929	12931	4.1429
chr1	12931	12951	3.10718
chr1	12951	12955	2.07145
chr1	12955	12966	0.0
chr1	12966	12993	1.03573
chr1	12993	13001	2.07145
chr1	13001	13009	3.10718
chr1	13009	13028	2.07145
chr1	13028	13040	3.10718
chr1	13040	13045	4.1429
chr1	13045	13072	3.10718
chr1	13072	13080	2.07145
chr1	13080	13084	1.03573
chr1	13084	13099	0.0
chr1	13099	13118	1.03573
chr1	13118	13142	2.07145
chr1	13142	13162	1.03573
chr1	13162	13190	0.0
chr1	13190	13200	1.03573
chr1	13200	13205	2.07145
chr1	13205	13228	3.10718
chr1	13228	13234	4.1429
chr1	13234	13244	3.10718
chr1	13244	13247	2.07145
chr1	13247	13269	1.03573
chr1	13269	13326	0.0
chr1	13326	13370	1.03573
chr1	13370	13387	0.0
chr1	13387	13388	1.03573
chr1	13388	13396	2.07145
chr1	13396	13420	3.10718
chr1	13420	13427	2.07145
chr1	13427	13440	1.03573
chr1	13440	13505	0.0
chr1	13505	13517	1.03573
chr1	13517	13548	2.07145
chr1	13548	13561	1.03573
chr1	13561	13575	0.0
chr1	13575	13599	1.03573
chr1	13599	13618	2.07145
chr1	13618	13622	1.03573
chr1	13622	13623	2.07145
chr1	13623	13624	3.10718
chr1	13624	13643	4.1429
chr1	13643	13662	3.10718
chr1	13662	13666	4.1429
chr1	13666	13668	2.07145
chr1	13668	13672	1.03573
chr1	13672	13706	2.07145
chr1	13706	13714	1.03573
chr1	13714	13759	0.0
chr1	13759	13762	1.03573
chr1	13762	13773	2.07145
chr1	13773	13774	3.10718
chr1	13774	13802	4.1429
chr1	13802	13806	3.10718
chr1	13806	13816	2.07145
chr1	13816	13818	1.03573
chr1	13818	13837	0.0
chr1	13837	13846	1.03573
chr1	13846	13881	2.07145
chr1	13881	13888	1.03573
chr1	13888	13889	2.07145
chr1	13889	13932	1.03573
chr1	13932	13938	0.0
chr1	13938	13939	1.03573
chr1	13939	13969	2.07145
chr1	13969	13983	1.03573
chr1	13983	14098	0.0
chr1	14098	14128	1.03573
chr1	14128	14133	2.07145
chr1	14133	14141	3.10718
chr1	14141	14171	2.07145
chr1	14171	14172	3.10718
chr1	14172	14175	2.07145
chr1	14175	14179	1.03573
chr1	14179	14214	2.07145
chr1	14214	14223	1.03573
chr1	14223	14315	0.0
chr1	14315	14319	1.03573
chr1	14319	14321	2.07145
chr1	14321	14359	3.10718
chr1	14359	14363	2.07145
chr1	14363	14365	1.03573
chr1	14365	14395	0.0
chr1	14395	14416	2.07145
chr1	14416	14438	3.10718
chr1	14438	14439	2.07145
chr1	14439	14460	1.03573
chr1	14460	14603	0.0
chr1	14603	14641	1.03573
chr1	14641	14642	0.0
chr1	14642	14650	1.03573
chr1	14650	14685	2.07145
chr1	14685	14693	1.03573
chr1	14693	14748	0.0
chr1	14748	14757	1.03573
chr1	14757	14759	2.07145
chr1	14759	14780	3.10718
chr1	14780	14785	4.1429
chr1	14785	14792	5.17863
chr1	14792	14801	4.1429
chr1	14801	14803	3.10718
chr1	14803	14815	2.07145
chr1	14815	14829	1.03573
chr1	14829	14913	0.0
chr1	14913	14957	1.03573
chr1	14957	14988	0.0
chr1	14988	15018	1.03573
chr1	15018	15030	2.07145
chr1	15030	15062	1.03573
chr1	15062	15088	0.0
chr1	15088	15097	1.03573
chr1	15097	15117	2.07145
chr1	15117	15127	1.03573
chr1	15127	15142	2.07145
chr1	15142	15168	3.10718
chr1	15168	15170	4.1429
chr1	15170	15184	3.10718
chr1	15184	15185	2.07145
chr1	15185	15186	3.10718
chr1	15186	15212	2.07145
chr1	15212	15229	1.03573
chr1	15229	15298	0.0
chr1	15298	15342	1.03573
chr1	15342	15361	0.0
chr1	15361	15405	1.03573
chr1	15405	15444	0.0
chr1	15444	15488	1.03573
chr1	15488	15713	0.0
chr1	15713	15715	1.03573
chr1	15715	15754	2.07145
chr1	15754	15758	1.03573
chr1	15758	15778	0.0
chr1	15778	15814	1.03573
chr1	15814	15822	2.07145
chr1	15822	15844	1.03573
chr1	15844	15858	2.07145
chr1	15858	15872	1.03573
chr1	15872	15887	2.07145
chr1	15887	15910	1.03573
chr1	15910	15954	2.07145
chr1	15954	15959	1.03573
chr1	15959	16057	0.0
chr1	16057	16080	1.03573
chr1	16080	16100	2.07145
chr1	16100	16124	1.03573
chr1	16124	16132	0.0
chr1	16132	16141	2.07145
chr1	16141	16176	3.10718
chr1	16176	16185	1.03573
chr1	16185	16194	0.0
chr1	16194	16198	1.03573
chr1	16198	16210	2.07145
chr1	16210	16238	3.10718
chr1	16238	16241	2.07145
chr1	16241	16254	1.03573
chr1	16254	16256	0.0
chr1	16256	16295	1.03573
chr1	16295	16300	2.07145
chr1	16300	16339	1.03573
chr1	16339	16348	0.0
chr1	16348	16392	1.03573
chr1	16392	16398	0.0
chr1	16398	16408	1.03573
chr1	16408	16440	2.07145
chr1	16440	16449	1.03573
chr1	16449	16538	0.0
chr1	16538	16582	1.03573
chr1	16582	16674	0.0
chr1	16674	16692	1.03573
chr1	16692	16731	0.0
chr1	16731	16775	1.03573
chr1	16775	16782	0.0
chr1	16782	16826	1.03573
chr1	16826	16911	0.0
chr1	16911	16947	2.07145
chr1	16947	16951	1.03573
chr1	16951	17077	0.0
chr1	17077	17120	1.03573
chr1	17120	17125	0.0
chr1	17125	17143	1.03573
chr1	17143	17159	2.07145
chr1	17159	17166	1.03573
chr1	17166	17178	2.07145
chr1	17178	17209	1.03573
chr1	17209	17441	0.0
chr1	17441	17445	1.03573
chr1	17445	17471	2.07145
chr1	17471	17485	3.10718
chr1	17485	17488	2.07145
chr1	17488	17515	1.03573
chr1	17515	17527	0.0
chr1	17527	17571	1.03573
chr1	17571	17707	0.0
chr1	17707	17709	1.03573
chr1	17709	17712	2.07145
chr1	17712	17743	3.10718
chr1	17743	17751	2.07145
chr1	17751	17755	1.03573
chr1	17755	17862	0.0
chr1	17862	17891	1.03573
chr1	17891	17905	2.07145
chr1	17905	17935	1.03573
chr1	17935	17981	0.0
chr1	17981	18025	1.03573
chr1	18025	18094	0.0
chr1	18094	18136	1.03573
chr1	18136	18153	0.0
chr1	18153	18182	1.03573
chr1	18182	18185	3.10718
chr1	18185	18188	5.17863
chr1	18188	18191	6.21435
chr1	18191	18197	7.25008
chr1	18197	18198	6.21435
chr1	18198	18223	7.25008
chr1	18223	18225	8.2858
chr1	18225	18226	7.25008
chr1	18226	18229	5.17863
chr1	18229	18242	4.1429
chr1	18242	18266	3.10718
chr1	18266	18267	2.07145
chr1	18267	18279	1.03573
chr1	18279	18346	0.0
chr1	18346	18389	1.03573
chr1	18389	18443	0.0
chr1	18443	18458	1.03573
chr1	18458	18484	2.07145
chr1	18484	18501	1.03573
chr1	18501	18511	0.0
chr1	18511	18522	1.03573
chr1	18522	18554	2.07145
chr1	18554	18564	1.03573
chr1	18564	18701	0.0
chr1	18701	18745	1.03573
chr1	18745	19020	0.0
chr1	19020	19063	1.03573
chr1	19063	19162	0.0
chr1	19162	19206	1.03573
chr1	19206	19280	0.0
