# Supplementary material for: Structural modularity of the XIST ribonucleoprotein complex
Source: Nat Commun. 2020 Dec 2;11:6163. doi: 10.1038/s41467-020-20040-3 (PMC7710737; doi:10.1038/s41467-020-20040-3)
Supplement: Supplementary file 6 — Source Data [file 41467_2020_20040_MOESM6_ESM.zip › sourcedata/fig2efgi/K562_EIF4G2_0_neg_XIST_1_hsXIST.bedgraph]

chr1	0	46	0.0
chr1	46	47	0.249019
chr1	47	49	0.498039
chr1	49	52	0.996077
chr1	52	54	1.2451
chr1	54	90	1.49412
chr1	90	91	1.2451
chr1	91	93	0.996077
chr1	93	95	0.498039
chr1	95	97	0.249019
chr1	97	116	0.0
chr1	116	117	0.498039
chr1	117	121	0.996077
chr1	121	122	1.2451
chr1	122	132	1.49412
chr1	132	135	1.74314
chr1	135	136	1.99215
chr1	136	137	1.74314
chr1	137	157	1.99215
chr1	157	158	1.74314
chr1	158	161	1.49412
chr1	161	165	0.996077
chr1	165	166	0.747058
chr1	166	176	0.498039
chr1	176	179	0.249019
chr1	179	188	0.0
chr1	188	205	0.249019
chr1	205	226	0.498039
chr1	226	248	0.249019
chr1	248	282	0.0
chr1	282	326	0.249019
chr1	326	342	0.0
chr1	342	363	0.249019
chr1	363	364	0.747058
chr1	364	368	0.996077
chr1	368	374	1.49412
chr1	374	384	1.74314
chr1	384	397	1.49412
chr1	397	400	1.2451
chr1	400	401	1.49412
chr1	401	406	1.2451
chr1	406	407	1.74314
chr1	407	409	1.49412
chr1	409	411	1.74314
chr1	411	412	2.24117
chr1	412	413	2.49019
chr1	413	418	2.73921
chr1	418	419	2.49019
chr1	419	440	2.73921
chr1	440	442	2.49019
chr1	442	450	2.24117
chr1	450	451	1.74314
chr1	451	452	1.99215
chr1	452	453	1.74314
chr1	453	454	1.49412
chr1	454	455	0.996077
chr1	455	464	0.747058
chr1	464	485	0.996077
chr1	485	493	0.747058
chr1	493	494	0.498039
chr1	494	495	0.747058
chr1	495	496	0.996077
chr1	496	498	2.24117
chr1	498	500	2.73921
chr1	500	501	2.98823
chr1	501	514	3.23725
chr1	514	521	3.48627
chr1	521	523	3.73529
chr1	523	524	3.48627
chr1	524	534	3.23725
chr1	534	539	3.48627
chr1	539	540	3.23725
chr1	540	541	2.24117
chr1	541	542	1.99215
chr1	542	544	1.49412
chr1	544	545	1.2451
chr1	545	546	0.996077
chr1	546	558	1.2451
chr1	558	564	0.996077
chr1	564	565	0.747058
chr1	565	581	0.498039
chr1	581	590	0.249019
chr1	590	603	0.0
chr1	603	646	0.249019
chr1	646	651	0.0
chr1	651	655	0.498039
chr1	655	656	0.747058
chr1	656	660	0.996077
chr1	660	681	1.2451
chr1	681	691	0.996077
chr1	691	695	0.747058
chr1	695	697	0.249019
chr1	697	701	0.498039
chr1	701	703	0.747058
chr1	703	704	0.996077
chr1	704	721	0.747058
chr1	721	740	0.498039
chr1	740	744	1.2451
chr1	744	763	0.996077
chr1	763	782	1.2451
chr1	782	784	1.49412
chr1	784	789	0.747058
chr1	789	790	0.498039
chr1	790	804	0.747058
chr1	804	806	0.996077
chr1	806	823	0.747058
chr1	823	825	0.996077
chr1	825	826	1.2451
chr1	826	832	0.996077
chr1	832	833	1.2451
chr1	833	839	0.996077
chr1	839	840	1.2451
chr1	840	841	0.996077
chr1	841	847	1.2451
chr1	847	854	1.74314
chr1	854	860	2.24117
chr1	860	861	2.49019
chr1	861	867	2.73921
chr1	867	869	2.49019
chr1	869	882	1.99215
chr1	882	891	1.74314
chr1	891	892	1.2451
chr1	892	897	0.996077
chr1	897	904	0.498039
chr1	904	905	0.249019
chr1	905	913	0.0
chr1	913	917	0.498039
chr1	917	936	0.747058
chr1	936	937	0.996077
chr1	937	938	1.2451
chr1	938	940	1.49412
chr1	940	954	1.74314
chr1	954	955	1.2451
chr1	955	957	1.74314
chr1	957	961	1.99215
chr1	961	977	1.74314
chr1	977	980	1.99215
chr1	980	981	1.74314
chr1	981	985	1.49412
chr1	985	986	1.74314
chr1	986	990	2.24117
chr1	990	993	2.73921
chr1	993	999	3.23725
chr1	999	1000	2.73921
chr1	1000	1002	2.98823
chr1	1002	1005	3.23725
chr1	1005	1006	3.48627
chr1	1006	1007	3.73529
chr1	1007	1008	3.98431
chr1	1008	1010	4.23333
chr1	1010	1012	4.73137
chr1	1012	1020	4.98039
chr1	1020	1021	5.22941
chr1	1021	1024	4.98039
chr1	1024	1025	4.73137
chr1	1025	1034	3.73529
chr1	1034	1037	2.98823
chr1	1037	1038	2.49019
chr1	1038	1043	2.24117
chr1	1043	1049	1.99215
chr1	1049	1050	2.24117
chr1	1050	1051	1.74314
chr1	1051	1052	1.49412
chr1	1052	1054	1.2451
chr1	1054	1056	0.996077
chr1	1056	1072	0.747058
chr1	1072	1075	1.2451
chr1	1075	1083	1.49412
chr1	1083	1084	1.74314
chr1	1084	1091	1.49412
chr1	1091	1093	1.99215
chr1	1093	1095	1.74314
chr1	1095	1096	2.24117
chr1	1096	1098	2.49019
chr1	1098	1099	2.73921
chr1	1099	1100	3.23725
chr1	1100	1101	3.98431
chr1	1101	1102	4.23333
chr1	1102	1103	4.73137
chr1	1103	1104	5.47842
chr1	1104	1106	5.72744
chr1	1106	1107	5.97646
chr1	1107	1108	6.4745
chr1	1108	1109	6.72352
chr1	1109	1116	6.97254
chr1	1116	1119	6.4745
chr1	1119	1126	6.22548
chr1	1126	1133	5.97646
chr1	1133	1136	5.72744
chr1	1136	1139	6.22548
chr1	1139	1140	5.97646
chr1	1140	1142	5.47842
chr1	1142	1143	4.73137
chr1	1143	1144	4.23333
chr1	1144	1147	3.48627
chr1	1147	1148	2.73921
chr1	1148	1149	2.49019
chr1	1149	1151	2.24117
chr1	1151	1152	1.74314
chr1	1152	1168	1.49412
chr1	1168	1172	1.74314
chr1	1172	1177	1.99215
chr1	1177	1179	1.74314
chr1	1179	1188	1.49412
chr1	1188	1189	1.2451
chr1	1189	1201	1.49412
chr1	1201	1204	1.74314
chr1	1204	1206	1.99215
chr1	1206	1208	2.24117
chr1	1208	1212	2.49019
chr1	1212	1219	2.24117
chr1	1219	1221	2.49019
chr1	1221	1226	2.73921
chr1	1226	1232	2.49019
chr1	1232	1240	2.24117
chr1	1240	1245	1.99215
chr1	1245	1250	1.74314
chr1	1250	1252	1.49412
chr1	1252	1259	1.2451
chr1	1259	1260	1.49412
chr1	1260	1262	1.2451
chr1	1262	1263	0.747058
chr1	1263	1272	0.996077
chr1	1272	1280	1.2451
chr1	1280	1284	1.49412
chr1	1284	1285	2.24117
chr1	1285	1286	2.49019
chr1	1286	1287	3.23725
chr1	1287	1290	3.48627
chr1	1290	1303	3.23725
chr1	1303	1304	2.98823
chr1	1304	1308	3.23725
chr1	1308	1316	2.98823
chr1	1316	1324	2.73921
chr1	1324	1327	2.49019
chr1	1327	1328	2.73921
chr1	1328	1329	1.99215
chr1	1329	1330	0.996077
chr1	1330	1331	1.2451
chr1	1331	1339	0.996077
chr1	1339	1340	1.2451
chr1	1340	1343	1.49412
chr1	1343	1344	1.74314
chr1	1344	1346	1.99215
chr1	1346	1348	2.49019
chr1	1348	1349	2.73921
chr1	1349	1356	2.98823
chr1	1356	1361	3.23725
chr1	1361	1363	3.48627
chr1	1363	1371	3.98431
chr1	1371	1373	3.48627
chr1	1373	1378	3.73529
chr1	1378	1384	3.48627
chr1	1384	1387	3.23725
chr1	1387	1390	2.73921
chr1	1390	1391	2.24117
chr1	1391	1392	1.74314
chr1	1392	1393	1.49412
chr1	1393	1397	1.2451
chr1	1397	1398	0.996077
chr1	1398	1400	1.2451
chr1	1400	1405	0.996077
chr1	1405	1406	0.747058
chr1	1406	1408	0.498039
chr1	1408	1416	0.747058
chr1	1416	1425	0.498039
chr1	1425	1438	0.747058
chr1	1438	1443	0.498039
chr1	1443	1445	0.747058
chr1	1445	1451	0.996077
chr1	1451	1452	1.2451
chr1	1452	1460	0.996077
chr1	1460	1461	1.49412
chr1	1461	1469	1.74314
chr1	1469	1487	1.49412
chr1	1487	1488	1.2451
chr1	1488	1490	0.996077
chr1	1490	1495	1.2451
chr1	1495	1503	0.996077
chr1	1503	1505	0.498039
chr1	1505	1509	0.249019
chr1	1509	1513	0.498039
chr1	1513	1524	0.747058
chr1	1524	1543	0.498039
chr1	1543	1545	0.747058
chr1	1545	1547	0.996077
chr1	1547	1552	1.49412
chr1	1552	1556	1.99215
chr1	1556	1558	1.74314
chr1	1558	1561	2.24117
chr1	1561	1565	2.49019
chr1	1565	1568	2.73921
chr1	1568	1570	2.98823
chr1	1570	1571	3.23725
chr1	1571	1575	3.48627
chr1	1575	1577	3.73529
chr1	1577	1578	3.98431
chr1	1578	1580	4.48235
chr1	1580	1584	4.98039
chr1	1584	1588	5.47842
chr1	1588	1589	5.22941
chr1	1589	1596	4.73137
chr1	1596	1597	4.23333
chr1	1597	1602	3.98431
chr1	1602	1603	3.48627
chr1	1603	1608	3.23725
chr1	1608	1609	2.98823
chr1	1609	1611	2.73921
chr1	1611	1612	2.49019
chr1	1612	1613	2.24117
chr1	1613	1615	1.99215
chr1	1615	1619	1.74314
chr1	1619	1621	1.49412
chr1	1621	1622	1.2451
chr1	1622	1624	0.996077
chr1	1624	1627	0.747058
chr1	1627	1628	0.498039
chr1	1628	1630	1.2451
chr1	1630	1631	1.49412
chr1	1631	1633	1.2451
chr1	1633	1635	1.49412
chr1	1635	1636	1.74314
chr1	1636	1672	1.99215
chr1	1672	1674	0.747058
chr1	1674	1676	0.996077
chr1	1676	1677	1.2451
chr1	1677	1697	0.996077
chr1	1697	1698	0.747058
chr1	1698	1699	0.996077
chr1	1699	1720	1.2451
chr1	1720	1721	0.996077
chr1	1721	1730	0.498039
chr1	1730	1741	0.747058
chr1	1741	1743	0.498039
chr1	1743	1747	0.249019
chr1	1747	1759	0.498039
chr1	1759	1768	0.996077
chr1	1768	1771	1.2451
chr1	1771	1782	1.74314
chr1	1782	1786	1.99215
chr1	1786	1788	1.74314
chr1	1788	1799	1.99215
chr1	1799	1802	2.24117
chr1	1802	1810	1.99215
chr1	1810	1811	2.24117
chr1	1811	1815	1.99215
chr1	1815	1816	1.2451
chr1	1816	1817	0.996077
chr1	1817	1819	1.2451
chr1	1819	1828	1.49412
chr1	1828	1829	1.2451
chr1	1829	1830	0.996077
chr1	1830	1831	1.2451
chr1	1831	1833	0.996077
chr1	1833	1840	0.747058
chr1	1840	1843	0.996077
chr1	1843	1846	1.2451
chr1	1846	1847	1.49412
chr1	1847	1848	1.74314
chr1	1848	1854	1.99215
chr1	1854	1857	1.74314
chr1	1857	1862	1.99215
chr1	1862	1864	1.74314
chr1	1864	1866	2.73921
chr1	1866	1867	3.23725
chr1	1867	1870	3.48627
chr1	1870	1871	3.73529
chr1	1871	1872	3.98431
chr1	1872	1874	4.23333
chr1	1874	1875	3.98431
chr1	1875	1878	4.23333
chr1	1878	1884	4.48235
chr1	1884	1885	4.73137
chr1	1885	1887	4.98039
chr1	1887	1891	4.73137
chr1	1891	1892	4.48235
chr1	1892	1893	4.23333
chr1	1893	1894	3.98431
chr1	1894	1895	3.48627
chr1	1895	1896	3.73529
chr1	1896	1898	4.48235
chr1	1898	1900	4.98039
chr1	1900	1906	4.73137
chr1	1906	1908	3.98431
chr1	1908	1910	3.73529
chr1	1910	1911	3.23725
chr1	1911	1912	3.48627
chr1	1912	1913	3.73529
chr1	1913	1914	4.23333
chr1	1914	1916	3.98431
chr1	1916	1917	3.73529
chr1	1917	1922	3.48627
chr1	1922	1926	3.23725
chr1	1926	1927	3.48627
chr1	1927	1929	3.23725
chr1	1929	1938	2.98823
chr1	1938	1939	2.73921
chr1	1939	1941	1.74314
chr1	1941	1942	1.49412
chr1	1942	1956	1.2451
chr1	1956	1957	0.996077
chr1	1957	1958	0.498039
chr1	1958	1970	0.249019
chr1	1970	2048	0.0
chr1	2048	2062	0.249019
chr1	2062	2064	0.498039
chr1	2064	2069	0.747058
chr1	2069	2071	0.996077
chr1	2071	2072	1.2451
chr1	2072	2074	1.49412
chr1	2074	2090	2.24117
chr1	2090	2106	1.99215
chr1	2106	2108	1.74314
chr1	2108	2113	1.49412
chr1	2113	2115	1.2451
chr1	2115	2118	0.996077
chr1	2118	2121	0.249019
chr1	2121	2125	0.498039
chr1	2125	2143	0.747058
chr1	2143	2144	0.996077
chr1	2144	2158	1.2451
chr1	2158	2160	0.996077
chr1	2160	2173	0.747058
chr1	2173	2176	1.2451
chr1	2176	2177	1.49412
chr1	2177	2179	1.74314
chr1	2179	2181	1.99215
chr1	2181	2182	2.24117
chr1	2182	2185	2.73921
chr1	2185	2187	2.49019
chr1	2187	2202	2.24117
chr1	2202	2203	1.99215
chr1	2203	2210	2.24117
chr1	2210	2214	2.49019
chr1	2214	2217	2.24117
chr1	2217	2220	1.74314
chr1	2220	2222	1.2451
chr1	2222	2223	0.996077
chr1	2223	2240	0.249019
chr1	2240	2253	0.498039
chr1	2253	2267	0.249019
chr1	2267	2274	0.0
chr1	2274	2278	0.249019
chr1	2278	2298	0.498039
chr1	2298	2303	0.747058
chr1	2303	2318	0.996077
chr1	2318	2322	0.747058
chr1	2322	2328	0.498039
chr1	2328	2341	0.747058
chr1	2341	2347	0.498039
chr1	2347	2354	0.249019
chr1	2354	2398	0.498039
chr1	2398	2415	0.249019
chr1	2415	2492	0.0
chr1	2492	2536	0.249019
chr1	2536	2567	0.0
chr1	2567	2595	0.249019
chr1	2595	2603	0.498039
chr1	2603	2611	0.747058
chr1	2611	2627	0.498039
chr1	2627	2637	0.747058
chr1	2637	2639	0.996077
chr1	2639	2647	0.747058
chr1	2647	2660	0.498039
chr1	2660	2671	0.747058
chr1	2671	2681	0.498039
chr1	2681	2696	0.249019
chr1	2696	2702	0.498039
chr1	2702	2739	0.249019
chr1	2739	2756	0.0
chr1	2756	2777	0.249019
chr1	2777	2781	0.498039
chr1	2781	2784	0.996077
chr1	2784	2788	1.2451
chr1	2788	2792	1.49412
chr1	2792	2800	1.74314
chr1	2800	2803	1.49412
chr1	2803	2807	1.74314
chr1	2807	2809	2.24117
chr1	2809	2810	2.49019
chr1	2810	2814	2.73921
chr1	2814	2815	2.98823
chr1	2815	2816	3.23725
chr1	2816	2820	3.48627
chr1	2820	2821	3.73529
chr1	2821	2823	3.48627
chr1	2823	2825	3.73529
chr1	2825	2827	3.23725
chr1	2827	2836	2.73921
chr1	2836	2842	2.49019
chr1	2842	2845	2.73921
chr1	2845	2847	2.98823
chr1	2847	2848	2.73921
chr1	2848	2850	2.49019
chr1	2850	2851	2.73921
chr1	2851	2854	2.49019
chr1	2854	2857	2.24117
chr1	2857	2859	1.99215
chr1	2859	2860	1.74314
chr1	2860	2866	1.2451
chr1	2866	2881	0.996077
chr1	2881	2882	0.747058
chr1	2882	2886	0.996077
chr1	2886	2889	0.747058
chr1	2889	2892	0.996077
chr1	2892	2895	1.2451
chr1	2895	2896	1.49412
chr1	2896	2898	2.24117
chr1	2898	2900	2.73921
chr1	2900	2902	2.98823
chr1	2902	2903	3.23725
chr1	2903	2921	3.48627
chr1	2921	2923	3.23725
chr1	2923	2926	3.48627
chr1	2926	2928	3.23725
chr1	2928	2933	3.48627
chr1	2933	2936	3.23725
chr1	2936	2938	3.48627
chr1	2938	2940	2.98823
chr1	2940	2941	2.24117
chr1	2941	2944	1.74314
chr1	2944	2946	1.49412
chr1	2946	2953	0.996077
chr1	2953	2955	1.2451
chr1	2955	2958	1.49412
chr1	2958	2967	1.2451
chr1	2967	2968	0.996077
chr1	2968	2972	0.747058
chr1	2972	2975	0.996077
chr1	2975	2978	0.747058
chr1	2978	2994	0.996077
chr1	2994	2998	0.747058
chr1	2998	2999	0.996077
chr1	2999	3005	0.747058
chr1	3005	3008	0.996077
chr1	3008	3016	0.747058
chr1	3016	3020	0.498039
chr1	3020	3042	0.747058
chr1	3042	3049	0.498039
chr1	3049	3058	0.249019
chr1	3058	3064	0.498039
chr1	3064	3085	0.249019
chr1	3085	3097	0.498039
chr1	3097	3102	0.747058
chr1	3102	3129	0.498039
chr1	3129	3140	0.249019
chr1	3140	3166	0.498039
chr1	3166	3179	0.747058
chr1	3179	3181	0.996077
chr1	3181	3183	0.747058
chr1	3183	3210	0.498039
chr1	3210	3221	0.249019
chr1	3221	3223	0.498039
chr1	3223	3224	0.249019
chr1	3224	3225	0.498039
chr1	3225	3227	0.747058
chr1	3227	3230	0.996077
chr1	3230	3235	1.2451
chr1	3235	3236	1.49412
chr1	3236	3237	1.74314
chr1	3237	3246	1.99215
chr1	3246	3249	2.24117
chr1	3249	3252	2.49019
chr1	3252	3262	2.73921
chr1	3262	3265	2.98823
chr1	3265	3268	2.73921
chr1	3268	3271	2.24117
chr1	3271	3273	1.99215
chr1	3273	3279	1.74314
chr1	3279	3281	1.2451
chr1	3281	3290	0.996077
chr1	3290	3291	0.747058
chr1	3291	3295	0.498039
chr1	3295	3305	0.249019
chr1	3305	3343	0.0
chr1	3343	3387	0.249019
chr1	3387	3388	0.0
chr1	3388	3395	0.249019
chr1	3395	3398	0.498039
chr1	3398	3409	0.747058
chr1	3409	3412	0.996077
chr1	3412	3415	1.2451
chr1	3415	3426	1.49412
chr1	3426	3439	1.2451
chr1	3439	3442	0.996077
chr1	3442	3453	0.747058
chr1	3453	3456	0.498039
chr1	3456	3470	0.249019
chr1	3470	3480	0.498039
chr1	3480	3482	0.747058
chr1	3482	3490	0.996077
chr1	3490	3492	1.2451
chr1	3492	3494	1.49412
chr1	3494	3503	1.74314
chr1	3503	3514	1.49412
chr1	3514	3515	1.2451
chr1	3515	3517	0.996077
chr1	3517	3524	1.2451
chr1	3524	3525	0.996077
chr1	3525	3533	0.747058
chr1	3533	3538	0.498039
chr1	3538	3598	0.0
chr1	3598	3601	0.498039
chr1	3601	3619	0.996077
chr1	3619	3624	0.747058
chr1	3624	3629	0.996077
chr1	3629	3641	1.2451
chr1	3641	3645	0.747058
chr1	3645	3668	0.498039
chr1	3668	3672	0.249019
chr1	3672	3692	0.0
chr1	3692	3710	0.249019
chr1	3710	3720	0.498039
chr1	3720	3736	0.747058
chr1	3736	3738	0.498039
chr1	3738	3739	0.996077
chr1	3739	3754	1.2451
chr1	3754	3764	0.996077
chr1	3764	3767	0.747058
chr1	3767	3780	0.996077
chr1	3780	3781	0.747058
chr1	3781	3810	0.249019
chr1	3810	3816	0.0
chr1	3816	3819	0.249019
chr1	3819	3843	0.498039
chr1	3843	3863	0.747058
chr1	3863	3875	0.498039
chr1	3875	3876	0.747058
chr1	3876	3887	0.996077
chr1	3887	3900	0.747058
chr1	3900	3906	0.498039
chr1	3906	3908	0.747058
chr1	3908	3916	0.996077
chr1	3916	3918	1.2451
chr1	3918	3919	1.49412
chr1	3919	3920	1.2451
chr1	3920	3922	0.996077
chr1	3922	3928	1.2451
chr1	3928	3929	1.49412
chr1	3929	3950	1.74314
chr1	3950	3951	1.49412
chr1	3951	3954	1.2451
chr1	3954	3960	1.74314
chr1	3960	3962	1.49412
chr1	3962	3963	1.2451
chr1	3963	3966	1.49412
chr1	3966	3972	1.2451
chr1	3972	3973	0.996077
chr1	3973	3986	1.2451
chr1	3986	3998	1.49412
chr1	3998	4006	0.996077
chr1	4006	4016	0.747058
chr1	4016	4029	0.498039
chr1	4029	4030	0.249019
chr1	4030	4044	0.498039
chr1	4044	4056	0.747058
chr1	4056	4061	0.996077
chr1	4061	4086	1.2451
chr1	4086	4088	0.996077
chr1	4088	4097	0.747058
chr1	4097	4100	0.498039
chr1	4100	4118	0.249019
chr1	4118	4146	0.0
chr1	4146	4184	0.249019
chr1	4184	4190	0.498039
chr1	4190	4196	0.249019
chr1	4196	4201	0.498039
chr1	4201	4228	0.747058
chr1	4228	4240	0.498039
chr1	4240	4245	0.249019
chr1	4245	4248	0.0
chr1	4248	4249	0.249019
chr1	4249	4258	0.498039
chr1	4258	4273	0.747058
chr1	4273	4291	0.996077
chr1	4291	4292	1.49412
chr1	4292	4293	1.74314
chr1	4293	4294	1.49412
chr1	4294	4295	2.73921
chr1	4295	4296	2.98823
chr1	4296	4299	3.23725
chr1	4299	4302	3.73529
chr1	4302	4304	3.48627
chr1	4304	4315	3.73529
chr1	4315	4317	3.48627
chr1	4317	4325	3.23725
chr1	4325	4334	2.98823
chr1	4334	4335	2.73921
chr1	4335	4338	2.24117
chr1	4338	4339	1.2451
chr1	4339	4343	0.747058
chr1	4343	4348	0.249019
chr1	4348	4364	0.0
chr1	4364	4408	0.249019
chr1	4408	4411	0.0
chr1	4411	4455	0.249019
chr1	4455	4476	0.0
chr1	4476	4481	0.249019
chr1	4481	4489	0.498039
chr1	4489	4491	0.747058
chr1	4491	4519	1.2451
chr1	4519	4520	0.996077
chr1	4520	4522	0.747058
chr1	4522	4524	1.49412
chr1	4524	4526	1.74314
chr1	4526	4528	2.24117
chr1	4528	4533	2.49019
chr1	4533	4534	2.24117
chr1	4534	4563	1.74314
chr1	4563	4566	1.49412
chr1	4566	4568	0.996077
chr1	4568	4570	0.747058
chr1	4570	4619	0.0
chr1	4619	4663	0.498039
chr1	4663	4664	0.0
chr1	4664	4672	0.249019
chr1	4672	4680	0.498039
chr1	4680	4685	0.996077
chr1	4685	4704	1.2451
chr1	4704	4706	1.49412
chr1	4706	4708	1.74314
chr1	4708	4710	1.49412
chr1	4710	4715	1.74314
chr1	4715	4716	1.99215
chr1	4716	4720	1.74314
chr1	4720	4722	1.99215
chr1	4722	4724	2.24117
chr1	4724	4729	1.74314
chr1	4729	4732	1.49412
chr1	4732	4733	1.2451
chr1	4733	4734	1.49412
chr1	4734	4746	1.2451
chr1	4746	4752	1.49412
chr1	4752	4753	1.74314
chr1	4753	4759	1.49412
chr1	4759	4763	1.2451
chr1	4763	4766	0.996077
chr1	4766	4777	0.747058
chr1	4777	4778	0.498039
chr1	4778	4792	0.249019
chr1	4792	4796	0.498039
chr1	4796	4812	0.249019
chr1	4812	4814	0.498039
chr1	4814	4833	0.747058
chr1	4833	4836	0.498039
chr1	4836	4847	0.249019
chr1	4847	4858	0.498039
chr1	4858	4872	0.249019
chr1	4872	4889	0.498039
chr1	4889	4910	0.249019
chr1	4910	4915	0.498039
chr1	4915	4954	0.249019
chr1	4954	4959	0.0
chr1	4959	4963	0.249019
chr1	4963	5003	0.747058
chr1	5003	5004	0.498039
chr1	5004	5007	0.249019
chr1	5007	5018	0.0
chr1	5018	5054	0.249019
chr1	5054	5060	0.498039
chr1	5060	5096	0.249019
chr1	5096	5144	0.0
chr1	5144	5151	0.249019
chr1	5151	5159	0.498039
chr1	5159	5161	0.747058
chr1	5161	5164	0.996077
chr1	5164	5188	1.2451
chr1	5188	5189	0.747058
chr1	5189	5193	0.498039
chr1	5193	5202	0.249019
chr1	5202	5217	0.0
chr1	5217	5218	0.249019
chr1	5218	5219	0.498039
chr1	5219	5220	0.996077
chr1	5220	5222	1.2451
chr1	5222	5224	1.49412
chr1	5224	5226	1.99215
chr1	5226	5227	2.49019
chr1	5227	5228	2.98823
chr1	5228	5231	3.23725
chr1	5231	5232	3.73529
chr1	5232	5261	3.98431
chr1	5261	5264	2.98823
chr1	5264	5266	2.73921
chr1	5266	5267	2.49019
chr1	5267	5268	2.73921
chr1	5268	5270	2.24117
chr1	5270	5272	1.74314
chr1	5272	5273	1.49412
chr1	5273	5274	1.74314
chr1	5274	5275	1.49412
chr1	5275	5276	1.2451
chr1	5276	5277	1.49412
chr1	5277	5291	1.74314
chr1	5291	5298	1.49412
chr1	5298	5299	1.2451
chr1	5299	5310	1.49412
chr1	5310	5311	1.74314
chr1	5311	5313	1.49412
chr1	5313	5314	1.74314
chr1	5314	5315	1.49412
chr1	5315	5318	1.2451
chr1	5318	5320	0.996077
chr1	5320	5339	0.747058
chr1	5339	5348	0.498039
chr1	5348	5354	0.0
chr1	5354	5363	0.249019
chr1	5363	5369	0.498039
chr1	5369	5370	0.996077
chr1	5370	5375	1.2451
chr1	5375	5391	1.49412
chr1	5391	5402	1.74314
chr1	5402	5406	1.49412
chr1	5406	5413	1.2451
chr1	5413	5414	0.996077
chr1	5414	5419	0.747058
chr1	5419	5435	0.498039
chr1	5435	5441	0.249019
chr1	5441	5450	0.0
chr1	5450	5456	0.249019
chr1	5456	5467	0.498039
chr1	5467	5480	0.747058
chr1	5480	5491	0.996077
chr1	5491	5492	1.2451
chr1	5492	5500	0.996077
chr1	5500	5503	0.747058
chr1	5503	5505	0.498039
chr1	5505	5508	0.747058
chr1	5508	5510	0.996077
chr1	5510	5511	0.747058
chr1	5511	5538	0.498039
chr1	5538	5549	0.747058
chr1	5549	5551	0.498039
chr1	5551	5564	0.249019
chr1	5564	5575	0.498039
chr1	5575	5598	0.249019
chr1	5598	5600	0.747058
chr1	5600	5603	1.2451
chr1	5603	5604	1.49412
chr1	5604	5605	1.99215
chr1	5605	5606	2.24117
chr1	5606	5607	2.49019
chr1	5607	5608	2.73921
chr1	5608	5609	2.49019
chr1	5609	5627	2.73921
chr1	5627	5628	2.98823
chr1	5628	5629	2.73921
chr1	5629	5630	2.98823
chr1	5630	5631	3.23725
chr1	5631	5632	3.48627
chr1	5632	5636	3.73529
chr1	5636	5640	3.48627
chr1	5640	5646	2.49019
chr1	5646	5648	2.24117
chr1	5648	5650	1.74314
chr1	5650	5651	1.49412
chr1	5651	5653	1.2451
chr1	5653	5658	0.996077
chr1	5658	5670	1.2451
chr1	5670	5671	0.996077
chr1	5671	5675	0.498039
chr1	5675	5679	0.249019
chr1	5679	5702	0.747058
chr1	5702	5722	0.498039
chr1	5722	5740	0.0
chr1	5740	5780	0.249019
chr1	5780	5784	0.498039
chr1	5784	5797	0.249019
chr1	5797	5798	0.498039
chr1	5798	5811	0.747058
chr1	5811	5823	0.996077
chr1	5823	5841	0.747058
chr1	5841	5842	0.498039
chr1	5842	5855	0.249019
chr1	5855	5856	0.0
chr1	5856	5857	0.249019
chr1	5857	5866	0.498039
chr1	5866	5869	0.996077
chr1	5869	5895	1.2451
chr1	5895	5899	0.996077
chr1	5899	5910	0.747058
chr1	5910	5913	0.249019
chr1	5913	5915	0.0
chr1	5915	5926	0.249019
chr1	5926	5931	0.498039
chr1	5931	5938	0.747058
chr1	5938	5942	0.996077
chr1	5942	5966	0.747058
chr1	5966	5969	0.996077
chr1	5969	5974	0.747058
chr1	5974	5981	0.498039
chr1	5981	5982	0.747058
chr1	5982	5985	0.498039
chr1	5985	6004	0.747058
chr1	6004	6005	0.996077
chr1	6005	6012	0.747058
chr1	6012	6025	0.996077
chr1	6025	6042	0.747058
chr1	6042	6047	0.996077
chr1	6047	6054	0.747058
chr1	6054	6057	0.498039
chr1	6057	6062	0.747058
chr1	6062	6063	0.996077
chr1	6063	6066	1.74314
chr1	6066	6067	1.99215
chr1	6067	6068	3.98431
chr1	6068	6073	4.98039
chr1	6073	6077	4.73137
chr1	6077	6088	4.98039
chr1	6088	6090	5.47842
chr1	6090	6091	5.72744
chr1	6091	6092	6.22548
chr1	6092	6093	6.4745
chr1	6093	6095	6.72352
chr1	6095	6098	7.22156
chr1	6098	6099	6.97254
chr1	6099	6100	6.72352
chr1	6100	6101	6.97254
chr1	6101	6104	7.7196
chr1	6104	6106	7.96862
chr1	6106	6107	7.7196
chr1	6107	6108	7.22156
chr1	6108	6111	6.72352
chr1	6111	6112	4.73137
chr1	6112	6120	3.73529
chr1	6120	6125	3.48627
chr1	6125	6131	3.73529
chr1	6131	6133	3.98431
chr1	6133	6135	3.23725
chr1	6135	6139	2.98823
chr1	6139	6144	2.49019
chr1	6144	6145	2.24117
chr1	6145	6148	1.49412
chr1	6148	6150	1.2451
chr1	6150	6158	1.49412
chr1	6158	6164	1.74314
chr1	6164	6168	1.99215
chr1	6168	6175	1.74314
chr1	6175	6181	0.996077
chr1	6181	6190	0.747058
chr1	6190	6202	0.996077
chr1	6202	6204	0.747058
chr1	6204	6208	0.996077
chr1	6208	6233	0.747058
chr1	6233	6236	0.498039
chr1	6236	6241	0.249019
chr1	6241	6245	0.0
chr1	6245	6249	0.249019
chr1	6249	6281	0.498039
chr1	6281	6286	0.249019
chr1	6286	6293	0.498039
chr1	6293	6297	0.249019
chr1	6297	6309	0.498039
chr1	6309	6318	0.747058
chr1	6318	6320	0.996077
chr1	6320	6323	1.2451
chr1	6323	6325	1.49412
chr1	6325	6326	1.74314
chr1	6326	6331	1.49412
chr1	6331	6334	1.74314
chr1	6334	6335	1.49412
chr1	6335	6340	1.74314
chr1	6340	6345	1.99215
chr1	6345	6347	2.24117
chr1	6347	6354	2.49019
chr1	6354	6361	2.98823
chr1	6361	6363	2.73921
chr1	6363	6367	2.49019
chr1	6367	6368	2.24117
chr1	6368	6371	1.99215
chr1	6371	6372	2.24117
chr1	6372	6373	1.99215
chr1	6373	6374	2.49019
chr1	6374	6375	2.73921
chr1	6375	6376	3.23725
chr1	6376	6377	3.48627
chr1	6377	6378	3.73529
chr1	6378	6379	3.23725
chr1	6379	6381	3.48627
chr1	6381	6384	3.73529
chr1	6384	6389	3.98431
chr1	6389	6391	3.73529
chr1	6391	6396	3.23725
chr1	6396	6399	2.98823
chr1	6399	6405	2.73921
chr1	6405	6411	2.98823
chr1	6411	6412	3.23725
chr1	6412	6414	3.48627
chr1	6414	6417	3.23725
chr1	6417	6418	2.73921
chr1	6418	6420	1.99215
chr1	6420	6423	1.49412
chr1	6423	6424	1.2451
chr1	6424	6428	0.996077
chr1	6428	6435	0.747058
chr1	6435	6442	0.996077
chr1	6442	6449	0.747058
chr1	6449	6456	0.498039
chr1	6456	6458	0.249019
chr1	6458	6475	0.498039
chr1	6475	6479	0.747058
chr1	6479	6497	0.498039
chr1	6497	6501	0.747058
chr1	6501	6519	0.498039
chr1	6519	6528	0.249019
chr1	6528	6529	0.747058
chr1	6529	6540	0.996077
chr1	6540	6565	0.747058
chr1	6565	6568	1.2451
chr1	6568	6571	1.49412
chr1	6571	6573	0.996077
chr1	6573	6595	0.747058
chr1	6595	6609	1.2451
chr1	6609	6610	0.747058
chr1	6610	6612	0.996077
chr1	6612	6614	0.747058
chr1	6614	6615	0.996077
chr1	6615	6616	1.2451
chr1	6616	6620	1.49412
chr1	6620	6623	1.99215
chr1	6623	6633	2.24117
chr1	6633	6636	2.49019
chr1	6636	6639	2.73921
chr1	6639	6652	2.24117
chr1	6652	6657	1.99215
chr1	6657	6658	2.24117
chr1	6658	6661	1.99215
chr1	6661	6664	2.24117
chr1	6664	6665	1.99215
chr1	6665	6675	2.24117
chr1	6675	6676	2.49019
chr1	6676	6680	2.24117
chr1	6680	6692	1.99215
chr1	6692	6693	1.74314
chr1	6693	6699	1.99215
chr1	6699	6704	1.74314
chr1	6704	6705	1.49412
chr1	6705	6708	1.2451
chr1	6708	6709	0.996077
chr1	6709	6710	0.747058
chr1	6710	6715	0.498039
chr1	6715	6719	0.747058
chr1	6719	6731	0.498039
chr1	6731	6734	0.747058
chr1	6734	6737	1.2451
chr1	6737	6759	0.996077
chr1	6759	6775	0.747058
chr1	6775	6776	0.498039
chr1	6776	6778	0.747058
chr1	6778	6816	0.249019
chr1	6816	6820	0.498039
chr1	6820	6854	0.249019
chr1	6854	6859	0.498039
chr1	6859	6868	0.249019
chr1	6868	6881	0.498039
chr1	6881	6882	0.249019
chr1	6882	6883	0.498039
chr1	6883	6884	0.996077
chr1	6884	6888	1.2451
chr1	6888	6895	1.49412
chr1	6895	6901	1.74314
chr1	6901	6903	1.99215
chr1	6903	6904	2.24117
chr1	6904	6907	2.49019
chr1	6907	6911	2.73921
chr1	6911	6912	3.23725
chr1	6912	6913	3.98431
chr1	6913	6920	4.23333
chr1	6920	6921	4.48235
chr1	6921	6923	4.73137
chr1	6923	6925	4.98039
chr1	6925	6926	5.22941
chr1	6926	6927	4.98039
chr1	6927	6928	4.73137
chr1	6928	6936	4.48235
chr1	6936	6941	3.23725
chr1	6941	6942	3.48627
chr1	6942	6943	2.98823
chr1	6943	6945	2.73921
chr1	6945	6951	2.49019
chr1	6951	6952	2.73921
chr1	6952	6953	3.48627
chr1	6953	6954	3.98431
chr1	6954	6955	4.48235
chr1	6955	6956	4.23333
chr1	6956	6957	3.98431
chr1	6957	6958	4.73137
chr1	6958	6959	5.97646
chr1	6959	6961	6.97254
chr1	6961	6964	7.22156
chr1	6964	6967	6.97254
chr1	6967	6968	7.96862
chr1	6968	6969	7.7196
chr1	6969	6971	7.96862
chr1	6971	6974	8.21764
chr1	6974	6983	7.96862
chr1	6983	6985	7.47058
chr1	6985	6988	7.22156
chr1	6988	6996	7.47058
chr1	6996	6997	7.22156
chr1	6997	7001	5.72744
chr1	7001	7002	4.98039
chr1	7002	7005	2.49019
chr1	7005	7006	2.24117
chr1	7006	7011	1.99215
chr1	7011	7015	0.996077
chr1	7015	7016	0.747058
chr1	7016	7017	0.996077
chr1	7017	7018	1.49412
chr1	7018	7019	1.74314
chr1	7019	7020	1.99215
chr1	7020	7023	2.24117
chr1	7023	7032	2.49019
chr1	7032	7040	2.24117
chr1	7040	7044	1.99215
chr1	7044	7046	1.74314
chr1	7046	7052	1.49412
chr1	7052	7053	1.2451
chr1	7053	7059	1.49412
chr1	7059	7061	1.2451
chr1	7061	7062	0.747058
chr1	7062	7063	0.996077
chr1	7063	7064	0.747058
chr1	7064	7073	0.498039
chr1	7073	7078	0.747058
chr1	7078	7095	0.996077
chr1	7095	7106	0.747058
chr1	7106	7117	0.498039
chr1	7117	7120	0.249019
chr1	7120	7122	0.498039
chr1	7122	7128	0.249019
chr1	7128	7164	0.498039
chr1	7164	7172	0.249019
chr1	7172	7184	0.0
chr1	7184	7187	0.249019
chr1	7187	7208	0.498039
chr1	7208	7209	0.747058
chr1	7209	7211	0.996077
chr1	7211	7214	1.2451
chr1	7214	7215	1.99215
chr1	7215	7216	2.24117
chr1	7216	7217	2.49019
chr1	7217	7220	2.73921
chr1	7220	7221	2.98823
chr1	7221	7222	3.48627
chr1	7222	7224	4.23333
chr1	7224	7228	4.48235
chr1	7228	7232	4.73137
chr1	7232	7239	4.98039
chr1	7239	7241	5.22941
chr1	7241	7254	5.47842
chr1	7254	7255	5.97646
chr1	7255	7257	6.4745
chr1	7257	7258	6.72352
chr1	7258	7260	5.97646
chr1	7260	7261	6.22548
chr1	7261	7264	5.97646
chr1	7264	7265	5.72744
chr1	7265	7267	4.73137
chr1	7267	7272	4.48235
chr1	7272	7275	3.98431
chr1	7275	7276	3.73529
chr1	7276	7278	3.48627
chr1	7278	7283	3.73529
chr1	7283	7285	3.48627
chr1	7285	7290	3.23725
chr1	7290	7291	2.98823
chr1	7291	7294	2.49019
chr1	7294	7297	2.24117
chr1	7297	7301	1.49412
chr1	7301	7302	1.2451
chr1	7302	7303	0.996077
chr1	7303	7317	0.747058
chr1	7317	7324	0.996077
chr1	7324	7328	1.2451
chr1	7328	7341	1.49412
chr1	7341	7361	0.996077
chr1	7361	7365	0.747058
chr1	7365	7367	0.498039
chr1	7367	7372	0.249019
chr1	7372	7378	0.0
chr1	7378	7382	0.249019
chr1	7382	7411	0.498039
chr1	7411	7412	0.747058
chr1	7412	7422	1.49412
chr1	7422	7426	1.2451
chr1	7426	7431	0.996077
chr1	7431	7448	1.2451
chr1	7448	7455	1.49412
chr1	7455	7456	0.996077
chr1	7456	7462	0.498039
chr1	7462	7467	0.996077
chr1	7467	7484	0.747058
chr1	7484	7492	0.996077
chr1	7492	7493	0.747058
chr1	7493	7495	0.996077
chr1	7495	7496	1.2451
chr1	7496	7504	1.49412
chr1	7504	7510	0.996077
chr1	7510	7511	1.2451
chr1	7511	7514	1.49412
chr1	7514	7528	1.74314
chr1	7528	7529	1.49412
chr1	7529	7530	1.2451
chr1	7530	7537	1.49412
chr1	7537	7538	1.2451
chr1	7538	7545	0.996077
chr1	7545	7550	1.2451
chr1	7550	7552	1.99215
chr1	7552	7554	2.24117
chr1	7554	7555	1.99215
chr1	7555	7557	1.74314
chr1	7557	7559	2.24117
chr1	7559	7571	2.49019
chr1	7571	7584	2.24117
chr1	7584	7587	2.49019
chr1	7587	7593	2.24117
chr1	7593	7594	1.49412
chr1	7594	7596	1.74314
chr1	7596	7603	1.49412
chr1	7603	7614	0.996077
chr1	7614	7628	1.2451
chr1	7628	7630	0.996077
chr1	7630	7638	0.747058
chr1	7638	7655	0.498039
chr1	7655	7657	0.747058
chr1	7657	7685	0.498039
chr1	7685	7699	0.249019
chr1	7699	7700	0.0
chr1	7700	7701	0.747058
chr1	7701	7703	0.996077
chr1	7703	7718	1.2451
chr1	7718	7719	1.49412
chr1	7719	7723	1.74314
chr1	7723	7743	1.99215
chr1	7743	7745	1.2451
chr1	7745	7747	0.996077
chr1	7747	7760	0.747058
chr1	7760	7763	0.498039
chr1	7763	7766	0.249019
chr1	7766	7774	0.498039
chr1	7774	7784	0.747058
chr1	7784	7786	0.498039
chr1	7786	7789	0.747058
chr1	7789	7793	1.2451
chr1	7793	7794	1.49412
chr1	7794	7795	2.24117
chr1	7795	7796	2.73921
chr1	7796	7797	3.98431
chr1	7797	7798	4.48235
chr1	7798	7803	4.98039
chr1	7803	7806	5.22941
chr1	7806	7807	5.47842
chr1	7807	7808	5.72744
chr1	7808	7810	6.22548
chr1	7810	7812	5.72744
chr1	7812	7821	5.47842
chr1	7821	7822	5.22941
chr1	7822	7833	5.47842
chr1	7833	7834	4.98039
chr1	7834	7835	5.72744
chr1	7835	7837	5.97646
chr1	7837	7838	5.72744
chr1	7838	7839	4.98039
chr1	7839	7840	3.48627
chr1	7840	7841	3.73529
chr1	7841	7842	3.23725
chr1	7842	7843	3.48627
chr1	7843	7846	3.73529
chr1	7846	7849	3.48627
chr1	7849	7850	2.98823
chr1	7850	7852	3.23725
chr1	7852	7859	2.73921
chr1	7859	7873	2.98823
chr1	7873	7878	3.48627
chr1	7878	7882	2.24117
chr1	7882	7883	2.49019
chr1	7883	7884	2.24117
chr1	7884	7886	1.99215
chr1	7886	7887	1.74314
chr1	7887	7894	1.49412
chr1	7894	7898	1.2451
chr1	7898	7900	1.74314
chr1	7900	7901	1.99215
chr1	7901	7917	2.24117
chr1	7917	7918	1.74314
chr1	7918	7926	1.49412
chr1	7926	7928	1.2451
chr1	7928	7942	0.996077
chr1	7942	7944	0.747058
chr1	7944	7945	0.498039
chr1	7945	7946	0.249019
chr1	7946	7978	0.0
chr1	7978	7991	0.249019
chr1	7991	8021	0.498039
chr1	8021	8030	0.249019
chr1	8030	8044	0.0
chr1	8044	8055	0.249019
chr1	8055	8059	0.498039
chr1	8059	8062	0.747058
chr1	8062	8065	0.996077
chr1	8065	8069	1.2451
chr1	8069	8070	0.747058
chr1	8070	8071	1.2451
chr1	8071	8075	1.49412
chr1	8075	8081	1.74314
chr1	8081	8085	2.24117
chr1	8085	8087	1.99215
chr1	8087	8088	2.24117
chr1	8088	8090	2.49019
chr1	8090	8095	2.73921
chr1	8095	8100	2.98823
chr1	8100	8102	2.73921
chr1	8102	8106	2.98823
chr1	8106	8108	2.73921
chr1	8108	8115	2.49019
chr1	8115	8116	2.24117
chr1	8116	8119	1.99215
chr1	8119	8124	1.74314
chr1	8124	8125	1.49412
chr1	8125	8126	1.99215
chr1	8126	8127	3.48627
chr1	8127	8128	4.48235
chr1	8128	8130	5.22941
chr1	8130	8131	5.97646
chr1	8131	8135	5.47842
chr1	8135	8139	5.97646
chr1	8139	8146	5.72744
chr1	8146	8148	5.47842
chr1	8148	8166	5.22941
chr1	8166	8168	4.98039
chr1	8168	8170	3.98431
chr1	8170	8172	2.73921
chr1	8172	8177	1.2451
chr1	8177	8201	0.498039
chr1	8201	8213	0.747058
chr1	8213	8244	0.249019
chr1	8244	8295	0.0
chr1	8295	8324	0.249019
chr1	8324	8327	0.498039
chr1	8327	8339	0.747058
chr1	8339	8344	0.498039
chr1	8344	8368	0.996077
chr1	8368	8370	0.747058
chr1	8370	8388	0.498039
chr1	8388	8401	0.0
chr1	8401	8443	0.249019
chr1	8443	8446	0.0
chr1	8446	8450	0.249019
chr1	8450	8451	0.498039
chr1	8451	8484	0.747058
chr1	8484	8488	1.2451
chr1	8488	8494	0.996077
chr1	8494	8495	0.747058
chr1	8495	8507	0.498039
chr1	8507	8516	0.747058
chr1	8516	8522	0.996077
chr1	8522	8528	1.2451
chr1	8528	8531	0.498039
chr1	8531	8536	0.996077
chr1	8536	8541	1.2451
chr1	8541	8548	1.49412
chr1	8548	8551	2.24117
chr1	8551	8553	2.49019
chr1	8553	8558	2.24117
chr1	8558	8559	2.49019
chr1	8559	8560	3.23725
chr1	8560	8566	2.98823
chr1	8566	8575	2.73921
chr1	8575	8580	2.49019
chr1	8580	8582	2.24117
chr1	8582	8585	2.49019
chr1	8585	8591	2.24117
chr1	8591	8592	2.49019
chr1	8592	8595	1.74314
chr1	8595	8598	1.49412
chr1	8598	8602	1.74314
chr1	8602	8603	1.49412
chr1	8603	8616	0.747058
chr1	8616	8618	0.996077
chr1	8618	8619	1.2451
chr1	8619	8620	1.74314
chr1	8620	8623	1.99215
chr1	8623	8626	2.24117
chr1	8626	8628	1.99215
chr1	8628	8635	2.24117
chr1	8635	8642	1.99215
chr1	8642	8652	1.74314
chr1	8652	8653	1.49412
chr1	8653	8654	1.74314
chr1	8654	8659	1.49412
chr1	8659	8662	1.2451
chr1	8662	8663	0.996077
chr1	8663	8667	0.747058
chr1	8667	8670	0.498039
chr1	8670	8671	0.249019
chr1	8671	8686	0.498039
chr1	8686	8696	0.747058
chr1	8696	8699	0.498039
chr1	8699	8707	0.747058
chr1	8707	8712	0.996077
chr1	8712	8713	1.2451
chr1	8713	8715	1.49412
chr1	8715	8730	1.2451
chr1	8730	8738	0.996077
chr1	8738	8741	0.747058
chr1	8741	8756	0.498039
chr1	8756	8763	0.249019
chr1	8763	8779	0.498039
chr1	8779	8780	0.747058
chr1	8780	8785	0.996077
chr1	8785	8788	1.2451
chr1	8788	8801	1.49412
chr1	8801	8805	1.2451
chr1	8805	8818	0.996077
chr1	8818	8824	0.747058
chr1	8824	8829	0.498039
chr1	8829	8831	0.249019
chr1	8831	8840	0.0
chr1	8840	8841	0.249019
chr1	8841	8844	0.498039
chr1	8844	8848	0.747058
chr1	8848	8855	0.996077
chr1	8855	8856	1.2451
chr1	8856	8859	1.49412
chr1	8859	8862	1.74314
chr1	8862	8875	1.99215
chr1	8875	8884	1.74314
chr1	8884	8885	1.49412
chr1	8885	8891	0.996077
chr1	8891	8900	0.747058
chr1	8900	8901	0.498039
chr1	8901	8906	0.249019
chr1	8906	8910	0.0
chr1	8910	8945	0.249019
chr1	8945	8951	0.498039
chr1	8951	8954	0.747058
chr1	8954	8989	0.498039
chr1	8989	8995	0.249019
chr1	8995	9000	0.0
chr1	9000	9001	0.249019
chr1	9001	9002	0.747058
chr1	9002	9003	0.996077
chr1	9003	9004	1.74314
chr1	9004	9010	1.99215
chr1	9010	9013	2.24117
chr1	9013	9019	2.73921
chr1	9019	9024	3.23725
chr1	9024	9029	3.48627
chr1	9029	9045	3.23725
chr1	9045	9047	2.73921
chr1	9047	9054	1.74314
chr1	9054	9056	1.49412
chr1	9056	9057	1.74314
chr1	9057	9060	1.2451
chr1	9060	9062	1.49412
chr1	9062	9063	0.996077
chr1	9063	9065	1.2451
chr1	9065	9068	1.49412
chr1	9068	9083	1.2451
chr1	9083	9094	0.996077
chr1	9094	9095	1.49412
chr1	9095	9099	1.74314
chr1	9099	9103	1.49412
chr1	9103	9106	1.2451
chr1	9106	9107	0.996077
chr1	9107	9114	0.747058
chr1	9114	9132	1.2451
chr1	9132	9136	0.996077
chr1	9136	9139	0.747058
chr1	9139	9142	0.498039
chr1	9142	9152	0.249019
chr1	9152	9158	0.498039
chr1	9158	9196	0.249019
chr1	9196	9257	0.0
chr1	9257	9267	0.249019
chr1	9267	9273	0.498039
chr1	9273	9274	1.49412
chr1	9274	9275	2.24117
chr1	9275	9286	2.49019
chr1	9286	9287	2.73921
chr1	9287	9301	2.98823
chr1	9301	9302	2.73921
chr1	9302	9311	2.98823
chr1	9311	9317	2.73921
chr1	9317	9318	1.74314
chr1	9318	9319	0.996077
chr1	9319	9320	0.747058
chr1	9320	9321	0.996077
chr1	9321	9324	1.2451
chr1	9324	9344	0.996077
chr1	9344	9352	0.747058
chr1	9352	9365	0.498039
chr1	9365	9366	0.249019
chr1	9366	9375	0.498039
chr1	9375	9377	0.249019
chr1	9377	9391	0.498039
chr1	9391	9397	0.747058
chr1	9397	9410	0.996077
chr1	9410	9411	0.747058
chr1	9411	9421	0.996077
chr1	9421	9429	0.747058
chr1	9429	9438	0.996077
chr1	9438	9439	1.49412
chr1	9439	9443	1.74314
chr1	9443	9455	1.99215
chr1	9455	9473	1.74314
chr1	9473	9479	1.49412
chr1	9479	9480	1.2451
chr1	9480	9482	0.996077
chr1	9482	9484	0.498039
chr1	9484	9486	0.249019
chr1	9486	9529	0.0
chr1	9529	9549	0.249019
chr1	9549	9551	0.498039
chr1	9551	9553	0.747058
chr1	9553	9554	0.996077
chr1	9554	9556	1.49412
chr1	9556	9573	1.74314
chr1	9573	9583	1.49412
chr1	9583	9584	1.2451
chr1	9584	9592	1.49412
chr1	9592	9595	1.2451
chr1	9595	9597	0.996077
chr1	9597	9598	0.747058
chr1	9598	9599	0.498039
chr1	9599	9600	0.249019
chr1	9600	9601	0.0
chr1	9601	9602	0.249019
chr1	9602	9625	0.498039
chr1	9625	9626	0.747058
chr1	9626	9631	1.2451
chr1	9631	9632	2.24117
chr1	9632	9633	2.49019
chr1	9633	9645	2.73921
chr1	9645	9646	2.49019
chr1	9646	9649	2.73921
chr1	9649	9650	2.98823
chr1	9650	9652	3.48627
chr1	9652	9653	3.73529
chr1	9653	9654	4.23333
chr1	9654	9658	4.48235
chr1	9658	9670	5.72744
chr1	9670	9672	5.22941
chr1	9672	9674	4.98039
chr1	9674	9675	3.98431
chr1	9675	9676	4.23333
chr1	9676	9677	3.98431
chr1	9677	9678	3.73529
chr1	9678	9679	3.48627
chr1	9679	9690	3.73529
chr1	9690	9692	3.23725
chr1	9692	9693	3.48627
chr1	9693	9694	3.23725
chr1	9694	9696	2.73921
chr1	9696	9697	2.49019
chr1	9697	9698	1.74314
chr1	9698	9699	2.24117
chr1	9699	9702	1.99215
chr1	9702	9703	1.2451
chr1	9703	9719	0.996077
chr1	9719	9723	0.747058
chr1	9723	9735	0.996077
chr1	9735	9738	0.747058
chr1	9738	9742	0.996077
chr1	9742	9756	0.498039
chr1	9756	9758	0.249019
chr1	9758	9762	0.498039
chr1	9762	9776	0.249019
chr1	9776	9777	0.498039
chr1	9777	9789	0.747058
chr1	9789	9799	0.996077
chr1	9799	9801	0.747058
chr1	9801	9808	0.498039
chr1	9808	9810	0.747058
chr1	9810	9811	0.996077
chr1	9811	9817	1.2451
chr1	9817	9829	1.49412
chr1	9829	9830	1.74314
chr1	9830	9832	1.99215
chr1	9832	9833	2.49019
chr1	9833	9835	2.24117
chr1	9835	9837	2.49019
chr1	9837	9839	2.73921
chr1	9839	9840	2.98823
chr1	9840	9852	2.73921
chr1	9852	9854	2.49019
chr1	9854	9855	2.24117
chr1	9855	9860	1.99215
chr1	9860	9861	2.24117
chr1	9861	9868	1.99215
chr1	9868	9872	2.24117
chr1	9872	9876	1.99215
chr1	9876	9877	1.49412
chr1	9877	9880	1.74314
chr1	9880	9885	1.49412
chr1	9885	9887	1.74314
chr1	9887	9892	1.99215
chr1	9892	9893	2.49019
chr1	9893	9894	2.73921
chr1	9894	9896	2.49019
chr1	9896	9902	2.73921
chr1	9902	9907	2.49019
chr1	9907	9909	2.73921
chr1	9909	9911	2.98823
chr1	9911	9912	3.23725
chr1	9912	9913	3.48627
chr1	9913	9914	3.73529
chr1	9914	9917	4.23333
chr1	9917	9918	4.73137
chr1	9918	9919	4.23333
chr1	9919	9922	4.73137
chr1	9922	9923	5.22941
chr1	9923	9926	5.72744
chr1	9926	9928	5.47842
chr1	9928	9929	5.72744
chr1	9929	9930	5.97646
chr1	9930	9931	5.72744
chr1	9931	9933	6.22548
chr1	9933	9934	6.4745
chr1	9934	9935	6.72352
chr1	9935	9936	7.22156
chr1	9936	9939	7.7196
chr1	9939	9940	7.22156
chr1	9940	9941	7.47058
chr1	9941	9942	7.7196
chr1	9942	9946	7.96862
chr1	9946	9950	8.21764
chr1	9950	9953	7.96862
chr1	9953	9954	7.7196
chr1	9954	9955	7.47058
chr1	9955	9956	6.97254
chr1	9956	9957	6.72352
chr1	9957	9958	6.4745
chr1	9958	9960	6.22548
chr1	9960	9961	6.4745
chr1	9961	9962	5.97646
chr1	9962	9963	6.22548
chr1	9963	9966	5.72744
chr1	9966	9967	5.47842
chr1	9967	9968	4.98039
chr1	9968	9970	5.22941
chr1	9970	9972	4.98039
chr1	9972	9973	4.48235
chr1	9973	9974	4.73137
chr1	9974	9976	4.98039
chr1	9976	9977	5.47842
chr1	9977	9978	5.72744
chr1	9978	9979	5.97646
chr1	9979	9980	4.98039
chr1	9980	9984	4.48235
chr1	9984	9985	4.23333
chr1	9985	9990	3.98431
chr1	9990	9994	3.73529
chr1	9994	9995	3.48627
chr1	9995	10001	3.73529
chr1	10001	10003	3.98431
chr1	10003	10004	3.73529
chr1	10004	10008	3.48627
chr1	10008	10010	3.23725
chr1	10010	10014	2.98823
chr1	10014	10016	3.48627
chr1	10016	10017	3.73529
chr1	10017	10019	3.23725
chr1	10019	10020	2.98823
chr1	10020	10021	2.24117
chr1	10021	10030	1.74314
chr1	10030	10033	1.49412
chr1	10033	10045	1.74314
chr1	10045	10046	1.49412
chr1	10046	10047	1.74314
chr1	10047	10050	1.99215
chr1	10050	10054	2.24117
chr1	10054	10058	2.49019
chr1	10058	10060	2.24117
chr1	10060	10064	1.99215
chr1	10064	10069	2.24117
chr1	10069	10077	1.99215
chr1	10077	10080	1.74314
chr1	10080	10088	1.99215
chr1	10088	10089	1.74314
chr1	10089	10090	1.99215
chr1	10090	10091	1.74314
chr1	10091	10093	1.99215
chr1	10093	10094	1.74314
chr1	10094	10096	1.49412
chr1	10096	10098	1.74314
chr1	10098	10108	1.49412
chr1	10108	10116	1.2451
chr1	10116	10122	0.996077
chr1	10122	10129	0.747058
chr1	10129	10133	0.996077
chr1	10133	10134	0.747058
chr1	10134	10139	0.498039
chr1	10139	10145	0.249019
chr1	10145	10148	0.498039
chr1	10148	10162	0.747058
chr1	10162	10171	0.996077
chr1	10171	10173	0.747058
chr1	10173	10181	0.996077
chr1	10181	10182	1.74314
chr1	10182	10189	1.99215
chr1	10189	10192	1.74314
chr1	10192	10200	1.49412
chr1	10200	10206	1.2451
chr1	10206	10207	1.49412
chr1	10207	10211	2.24117
chr1	10211	10212	2.49019
chr1	10212	10216	2.73921
chr1	10216	10217	2.98823
chr1	10217	10224	2.73921
chr1	10224	10225	2.49019
chr1	10225	10241	1.74314
chr1	10241	10245	1.49412
chr1	10245	10250	1.2451
chr1	10250	10251	0.996077
chr1	10251	10255	0.498039
chr1	10255	10259	0.249019
chr1	10259	10260	0.0
chr1	10260	10284	0.249019
chr1	10284	10304	0.747058
chr1	10304	10323	0.498039
chr1	10323	10328	0.747058
chr1	10328	10337	0.249019
chr1	10337	10343	0.498039
chr1	10343	10352	0.747058
chr1	10352	10353	0.996077
chr1	10353	10360	1.99215
chr1	10360	10361	2.24117
chr1	10361	10366	2.49019
chr1	10366	10370	2.24117
chr1	10370	10381	2.49019
chr1	10381	10387	2.24117
chr1	10387	10391	1.99215
chr1	10391	10396	1.74314
chr1	10396	10397	1.49412
chr1	10397	10398	0.747058
chr1	10398	10404	0.996077
chr1	10404	10405	0.747058
chr1	10405	10414	0.498039
chr1	10414	10417	0.996077
chr1	10417	10420	1.2451
chr1	10420	10421	1.49412
chr1	10421	10429	1.99215
chr1	10429	10431	2.24117
chr1	10431	10441	2.49019
chr1	10441	10449	2.24117
chr1	10449	10457	2.49019
chr1	10457	10460	1.74314
chr1	10460	10464	1.49412
chr1	10464	10472	0.996077
chr1	10472	10492	0.498039
chr1	10492	10498	0.249019
chr1	10498	10508	0.498039
chr1	10508	10521	0.249019
chr1	10521	10526	0.498039
chr1	10526	10540	0.747058
chr1	10540	10565	0.498039
chr1	10565	10570	0.249019
chr1	10570	10583	0.0
chr1	10583	10585	0.249019
chr1	10585	10600	0.498039
chr1	10600	10602	0.747058
chr1	10602	10604	0.996077
chr1	10604	10606	1.2451
chr1	10606	10610	1.49412
chr1	10610	10626	1.74314
chr1	10626	10628	1.49412
chr1	10628	10641	1.2451
chr1	10641	10644	1.49412
chr1	10644	10645	1.2451
chr1	10645	10646	1.49412
chr1	10646	10648	1.2451
chr1	10648	10650	0.996077
chr1	10650	10654	0.747058
chr1	10654	10659	0.498039
chr1	10659	10660	0.747058
chr1	10660	10663	0.996077
chr1	10663	10664	1.74314
chr1	10664	10669	1.99215
chr1	10669	10675	2.24117
chr1	10675	10684	2.49019
chr1	10684	10688	2.24117
chr1	10688	10690	1.99215
chr1	10690	10691	2.24117
chr1	10691	10706	2.73921
chr1	10706	10707	1.99215
chr1	10707	10713	1.74314
chr1	10713	10718	1.49412
chr1	10718	10734	0.996077
chr1	10734	10736	0.498039
chr1	10736	10747	0.249019
chr1	10747	10759	0.0
chr1	10759	10760	0.249019
chr1	10760	10781	0.498039
chr1	10781	10800	0.747058
chr1	10800	10804	0.498039
chr1	10804	10825	0.249019
chr1	10825	10848	0.0
chr1	10848	10849	0.249019
chr1	10849	10850	0.498039
chr1	10850	10851	0.996077
chr1	10851	10852	1.49412
chr1	10852	10854	1.74314
chr1	10854	10855	1.99215
chr1	10855	10857	2.24117
chr1	10857	10858	2.98823
chr1	10858	10859	3.23725
chr1	10859	10875	3.73529
chr1	10875	10876	3.23725
chr1	10876	10878	2.73921
chr1	10878	10880	2.98823
chr1	10880	10883	3.23725
chr1	10883	10886	3.48627
chr1	10886	10890	3.23725
chr1	10890	10892	3.48627
chr1	10892	10894	3.23725
chr1	10894	10895	2.98823
chr1	10895	10896	2.73921
chr1	10896	10899	2.24117
chr1	10899	10900	1.99215
chr1	10900	10903	1.49412
chr1	10903	10922	1.2451
chr1	10922	10927	0.747058
chr1	10927	10932	0.498039
chr1	10932	10934	0.249019
chr1	10934	10997	0.0
chr1	10997	11007	0.249019
chr1	11007	11015	0.498039
chr1	11015	11018	0.747058
chr1	11018	11019	0.996077
chr1	11019	11039	1.2451
chr1	11039	11041	1.49412
chr1	11041	11051	1.2451
chr1	11051	11059	0.996077
chr1	11059	11061	0.747058
chr1	11061	11077	0.249019
chr1	11077	11083	0.498039
chr1	11083	11095	0.249019
chr1	11095	11110	0.498039
chr1	11110	11111	0.996077
chr1	11111	11120	1.2451
chr1	11120	11139	0.996077
chr1	11139	11141	0.747058
chr1	11141	11146	0.996077
chr1	11146	11147	1.2451
chr1	11147	11153	1.74314
chr1	11153	11155	1.2451
chr1	11155	11160	0.996077
chr1	11160	11162	1.2451
chr1	11162	11165	1.49412
chr1	11165	11168	1.74314
chr1	11168	11175	1.99215
chr1	11175	11184	2.24117
chr1	11184	11190	1.99215
chr1	11190	11194	1.2451
chr1	11194	11198	1.49412
chr1	11198	11203	1.74314
chr1	11203	11204	1.99215
chr1	11204	11206	1.74314
chr1	11206	11209	1.49412
chr1	11209	11212	1.2451
chr1	11212	11219	0.996077
chr1	11219	11238	0.747058
chr1	11238	11242	0.498039
chr1	11242	11247	0.249019
chr1	11247	11264	0.0
chr1	11264	11265	0.249019
chr1	11265	11266	0.498039
chr1	11266	11283	0.747058
chr1	11283	11293	0.996077
chr1	11293	11294	1.2451
chr1	11294	11299	1.49412
chr1	11299	11306	1.2451
chr1	11306	11308	0.996077
chr1	11308	11311	0.747058
chr1	11311	11321	0.996077
chr1	11321	11324	1.2451
chr1	11324	11327	0.996077
chr1	11327	11338	0.747058
chr1	11338	11342	0.498039
chr1	11342	11352	0.747058
chr1	11352	11355	0.498039
chr1	11355	11372	0.249019
chr1	11372	11378	0.498039
chr1	11378	11383	0.747058
chr1	11383	11407	0.498039
chr1	11407	11422	0.249019
chr1	11422	11442	0.0
chr1	11442	11443	0.249019
chr1	11443	11448	0.747058
chr1	11448	11450	0.996077
chr1	11450	11451	1.2451
chr1	11451	11458	1.49412
chr1	11458	11459	1.74314
chr1	11459	11460	1.99215
chr1	11460	11478	2.24117
chr1	11478	11485	1.99215
chr1	11485	11487	1.74314
chr1	11487	11492	1.2451
chr1	11492	11494	0.996077
chr1	11494	11499	0.747058
chr1	11499	11502	0.498039
chr1	11502	11504	0.249019
chr1	11504	11516	0.0
chr1	11516	11520	0.249019
chr1	11520	11522	0.498039
chr1	11522	11542	0.747058
chr1	11542	11543	0.996077
chr1	11543	11545	1.2451
chr1	11545	11559	1.49412
chr1	11559	11563	1.2451
chr1	11563	11565	0.996077
chr1	11565	11585	0.747058
chr1	11585	11588	0.249019
chr1	11588	11596	0.0
chr1	11596	11614	0.249019
chr1	11614	11622	0.498039
chr1	11622	11631	0.747058
chr1	11631	11633	0.996077
chr1	11633	11635	1.2451
chr1	11635	11637	1.49412
chr1	11637	11640	1.74314
chr1	11640	11643	1.99215
chr1	11643	11644	2.98823
chr1	11644	11645	3.23725
chr1	11645	11647	3.98431
chr1	11647	11648	4.23333
chr1	11648	11650	4.98039
chr1	11650	11654	5.47842
chr1	11654	11657	5.72744
chr1	11657	11661	5.47842
chr1	11661	11666	5.72744
chr1	11666	11674	5.47842
chr1	11674	11675	5.72744
chr1	11675	11677	5.47842
chr1	11677	11678	5.22941
chr1	11678	11680	4.98039
chr1	11680	11683	5.22941
chr1	11683	11684	4.98039
chr1	11684	11687	4.73137
chr1	11687	11688	3.73529
chr1	11688	11689	3.48627
chr1	11689	11690	2.73921
chr1	11690	11692	2.24117
chr1	11692	11693	1.74314
chr1	11693	11694	1.99215
chr1	11694	11695	1.49412
chr1	11695	11697	1.99215
chr1	11697	11698	2.24117
chr1	11698	11705	1.99215
chr1	11705	11718	1.74314
chr1	11718	11720	1.49412
chr1	11720	11721	1.2451
chr1	11721	11737	0.747058
chr1	11737	11739	0.498039
chr1	11739	11744	0.0
chr1	11744	11759	0.249019
chr1	11759	11788	0.747058
chr1	11788	11803	0.498039
chr1	11803	11817	0.0
chr1	11817	11818	0.249019
chr1	11818	11819	0.747058
chr1	11819	11821	0.996077
chr1	11821	11824	1.2451
chr1	11824	11828	1.49412
chr1	11828	11833	1.74314
chr1	11833	11845	1.99215
chr1	11845	11861	2.24117
chr1	11861	11862	1.74314
chr1	11862	11865	1.2451
chr1	11865	11868	0.996077
chr1	11868	11870	0.747058
chr1	11870	11872	0.996077
chr1	11872	11873	0.747058
chr1	11873	11875	0.996077
chr1	11875	11889	0.747058
chr1	11889	11903	0.498039
chr1	11903	11906	0.747058
chr1	11906	11914	0.498039
chr1	11914	11939	0.249019
chr1	11939	11946	0.498039
chr1	11946	11973	0.249019
chr1	11973	11979	0.498039
chr1	11979	11993	0.249019
chr1	11993	11994	0.498039
chr1	11994	12008	0.747058
chr1	12008	12017	1.2451
chr1	12017	12027	0.996077
chr1	12027	12030	1.2451
chr1	12030	12037	0.996077
chr1	12037	12038	0.747058
chr1	12038	12040	0.498039
chr1	12040	12041	0.747058
chr1	12041	12045	0.996077
chr1	12045	12052	1.2451
chr1	12052	12070	0.996077
chr1	12070	12073	0.747058
chr1	12073	12075	0.996077
chr1	12075	12076	1.2451
[truncated: 785 more rows]
