# Supplementary material for: Structural modularity of the XIST ribonucleoprotein complex
Source: Nat Commun. 2020 Dec 2;11:6163. doi: 10.1038/s41467-020-20040-3 (PMC7710737; doi:10.1038/s41467-020-20040-3)
Supplement: Supplementary file 6 — Source Data [file 41467_2020_20040_MOESM6_ESM.zip › sourcedata/fig2efgi/K562_EXOSC5_0_neg_XIST_1_hsXIST.bedgraph]

chr1	0	43	0.0
chr1	43	44	0.444269
chr1	44	45	0.666404
chr1	45	46	1.11067
chr1	46	48	1.77708
chr1	48	52	1.99921
chr1	52	59	2.22135
chr1	59	67	2.44348
chr1	67	68	2.66562
chr1	68	69	2.88775
chr1	69	71	3.10988
chr1	71	72	3.33202
chr1	72	74	3.55415
chr1	74	77	3.99842
chr1	77	78	4.22056
chr1	78	79	3.99842
chr1	79	84	3.77629
chr1	84	86	3.99842
chr1	86	87	3.77629
chr1	87	89	3.99842
chr1	89	90	3.55415
chr1	90	92	2.88775
chr1	92	93	2.44348
chr1	93	100	1.99921
chr1	100	101	1.55494
chr1	101	112	1.11067
chr1	112	113	0.888538
chr1	113	114	1.11067
chr1	114	115	1.55494
chr1	115	116	1.77708
chr1	116	117	1.99921
chr1	117	118	2.22135
chr1	118	119	1.99921
chr1	119	128	2.22135
chr1	128	132	1.99921
chr1	132	134	1.77708
chr1	134	135	1.99921
chr1	135	136	1.77708
chr1	136	137	1.55494
chr1	137	141	1.33281
chr1	141	147	1.55494
chr1	147	152	1.33281
chr1	152	153	1.55494
chr1	153	157	1.77708
chr1	157	158	1.55494
chr1	158	161	1.33281
chr1	161	163	1.55494
chr1	163	175	1.33281
chr1	175	177	1.11067
chr1	177	186	0.888538
chr1	186	187	0.666404
chr1	187	194	0.444269
chr1	194	198	0.666404
chr1	198	199	0.888538
chr1	199	200	1.11067
chr1	200	204	1.33281
chr1	204	206	1.11067
chr1	206	211	1.33281
chr1	211	212	1.77708
chr1	212	216	1.99921
chr1	216	217	2.22135
chr1	217	227	2.66562
chr1	227	230	1.99921
chr1	230	237	1.77708
chr1	237	238	1.55494
chr1	238	239	1.33281
chr1	239	240	1.11067
chr1	240	241	1.33281
chr1	241	242	1.55494
chr1	242	248	1.77708
chr1	248	250	1.55494
chr1	250	251	0.888538
chr1	251	259	0.666404
chr1	259	260	0.888538
chr1	260	276	1.33281
chr1	276	283	1.55494
chr1	283	284	1.11067
chr1	284	286	0.888538
chr1	286	290	0.666404
chr1	290	291	0.888538
chr1	291	294	1.33281
chr1	294	296	1.55494
chr1	296	297	1.77708
chr1	297	300	2.22135
chr1	300	301	1.99921
chr1	301	302	1.77708
chr1	302	304	1.99921
chr1	304	306	1.77708
chr1	306	307	2.22135
chr1	307	308	2.88775
chr1	308	324	3.33202
chr1	324	325	3.55415
chr1	325	326	3.99842
chr1	326	330	3.77629
chr1	330	331	3.99842
chr1	331	335	3.55415
chr1	335	338	2.88775
chr1	338	339	2.44348
chr1	339	341	1.77708
chr1	341	344	1.55494
chr1	344	350	1.77708
chr1	350	354	1.55494
chr1	354	355	1.33281
chr1	355	362	1.11067
chr1	362	365	0.888538
chr1	365	367	1.11067
chr1	367	368	1.33281
chr1	368	369	1.55494
chr1	369	370	1.77708
chr1	370	372	1.99921
chr1	372	384	2.22135
chr1	384	385	1.99921
chr1	385	387	1.77708
chr1	387	389	1.33281
chr1	389	393	1.11067
chr1	393	397	0.888538
chr1	397	399	0.444269
chr1	399	406	0.222135
chr1	406	407	1.33281
chr1	407	408	1.99921
chr1	408	409	2.44348
chr1	409	411	2.66562
chr1	411	412	3.99842
chr1	412	413	4.44269
chr1	413	414	4.22056
chr1	414	423	4.44269
chr1	423	426	4.66483
chr1	426	429	4.88696
chr1	429	430	4.66483
chr1	430	431	4.44269
chr1	431	432	3.99842
chr1	432	437	3.55415
chr1	437	439	3.33202
chr1	439	440	3.10988
chr1	440	441	2.88775
chr1	441	443	2.66562
chr1	443	444	2.22135
chr1	444	445	1.55494
chr1	445	446	1.33281
chr1	446	447	1.11067
chr1	447	450	0.888538
chr1	450	451	0.222135
chr1	451	452	0.888538
chr1	452	453	0.666404
chr1	453	455	0.888538
chr1	455	456	1.11067
chr1	456	477	1.55494
chr1	477	485	1.33281
chr1	485	488	1.11067
chr1	488	491	0.888538
chr1	491	494	0.666404
chr1	494	495	0.888538
chr1	495	496	2.22135
chr1	496	502	3.33202
chr1	502	513	3.55415
chr1	513	515	3.77629
chr1	515	522	2.66562
chr1	522	523	2.88775
chr1	523	524	3.10988
chr1	524	528	2.66562
chr1	528	532	2.44348
chr1	532	535	2.22135
chr1	535	539	1.99921
chr1	539	540	1.33281
chr1	540	542	1.11067
chr1	542	546	0.666404
chr1	546	554	0.888538
chr1	554	555	1.11067
chr1	555	557	0.888538
chr1	557	563	0.666404
chr1	563	566	0.888538
chr1	566	569	0.666404
chr1	569	582	1.11067
chr1	582	590	0.888538
chr1	590	591	0.666404
chr1	591	597	0.222135
chr1	597	603	0.0
chr1	603	604	0.666404
chr1	604	605	1.11067
chr1	605	617	1.77708
chr1	617	623	1.99921
chr1	623	624	1.77708
chr1	624	625	1.55494
chr1	625	627	1.33281
chr1	627	628	1.11067
chr1	628	630	0.888538
chr1	630	638	0.666404
chr1	638	641	0.444269
chr1	641	649	0.222135
chr1	649	650	0.0
chr1	650	651	0.222135
chr1	651	652	1.77708
chr1	652	653	2.88775
chr1	653	654	3.10988
chr1	654	655	3.33202
chr1	655	658	3.55415
chr1	658	662	3.77629
chr1	662	668	3.99842
chr1	668	672	4.22056
chr1	672	679	3.99842
chr1	679	680	3.77629
chr1	680	683	3.55415
chr1	683	684	3.33202
chr1	684	685	2.88775
chr1	685	686	2.22135
chr1	686	687	1.77708
chr1	687	691	1.55494
chr1	691	693	1.33281
chr1	693	695	1.55494
chr1	695	697	1.33281
chr1	697	699	1.11067
chr1	699	700	0.666404
chr1	700	728	0.888538
chr1	728	729	0.666404
chr1	729	731	0.444269
chr1	731	737	0.222135
chr1	737	740	0.0
chr1	740	741	0.666404
chr1	741	752	1.33281
chr1	752	759	1.55494
chr1	759	760	1.33281
chr1	760	761	1.11067
chr1	761	772	0.888538
chr1	772	774	0.666404
chr1	774	777	0.444269
chr1	777	778	0.222135
chr1	778	782	0.0
chr1	782	783	0.222135
chr1	783	784	0.444269
chr1	784	786	0.666404
chr1	786	789	1.11067
chr1	789	799	1.33281
chr1	799	802	1.55494
chr1	802	806	1.33281
chr1	806	809	1.11067
chr1	809	815	0.666404
chr1	815	816	0.444269
chr1	816	822	0.222135
chr1	822	823	0.666404
chr1	823	824	0.888538
chr1	824	825	1.55494
chr1	825	830	2.66562
chr1	830	832	2.88775
chr1	832	833	3.10988
chr1	833	834	3.33202
chr1	834	835	3.55415
chr1	835	838	3.33202
chr1	838	841	3.55415
chr1	841	847	3.99842
chr1	847	848	4.22056
chr1	848	849	4.44269
chr1	849	852	4.66483
chr1	852	855	4.22056
chr1	855	856	4.44269
chr1	856	860	4.66483
chr1	860	862	4.44269
chr1	862	863	4.22056
chr1	863	864	3.99842
chr1	864	865	3.55415
chr1	865	866	3.10988
chr1	866	867	2.44348
chr1	867	872	1.99921
chr1	872	875	1.77708
chr1	875	876	1.55494
chr1	876	877	1.33281
chr1	877	891	0.888538
chr1	891	892	0.666404
chr1	892	894	0.444269
chr1	894	899	0.222135
chr1	899	908	0.444269
chr1	908	910	0.666404
chr1	910	911	0.888538
chr1	911	913	1.33281
chr1	913	914	1.55494
chr1	914	916	1.77708
chr1	916	922	2.22135
chr1	922	926	2.66562
chr1	926	930	2.88775
chr1	930	934	3.10988
chr1	934	937	2.88775
chr1	937	938	2.66562
chr1	938	942	2.88775
chr1	942	943	2.66562
chr1	943	946	2.44348
chr1	946	948	2.22135
chr1	948	954	2.44348
chr1	954	960	1.77708
chr1	960	966	1.55494
chr1	966	969	1.11067
chr1	969	973	0.888538
chr1	973	975	1.33281
chr1	975	976	1.55494
chr1	976	977	1.77708
chr1	977	981	1.99921
chr1	981	982	1.77708
chr1	982	983	1.99921
chr1	983	984	2.22135
chr1	984	985	2.44348
chr1	985	989	2.66562
chr1	989	990	2.44348
chr1	990	993	2.22135
chr1	993	996	3.55415
chr1	996	997	3.77629
chr1	997	1000	3.99842
chr1	1000	1003	4.22056
chr1	1003	1005	4.44269
chr1	1005	1007	4.88696
chr1	1007	1009	5.55337
chr1	1009	1011	6.4419
chr1	1011	1012	6.66404
chr1	1012	1015	6.88617
chr1	1015	1018	7.10831
chr1	1018	1019	6.66404
chr1	1019	1021	6.4419
chr1	1021	1022	6.21977
chr1	1022	1023	5.7755
chr1	1023	1025	5.55337
chr1	1025	1027	4.66483
chr1	1027	1031	4.22056
chr1	1031	1032	3.99842
chr1	1032	1034	3.33202
chr1	1034	1035	3.55415
chr1	1035	1037	3.33202
chr1	1037	1038	2.66562
chr1	1038	1039	2.22135
chr1	1039	1040	1.77708
chr1	1040	1041	1.33281
chr1	1041	1042	1.11067
chr1	1042	1048	0.888538
chr1	1048	1049	0.666404
chr1	1049	1059	0.444269
chr1	1059	1067	0.222135
chr1	1067	1074	0.444269
chr1	1074	1076	1.11067
chr1	1076	1087	1.33281
chr1	1087	1091	1.55494
chr1	1091	1096	2.22135
chr1	1096	1097	2.44348
chr1	1097	1101	2.22135
chr1	1101	1102	2.44348
chr1	1102	1104	2.66562
chr1	1104	1106	2.88775
chr1	1106	1108	2.66562
chr1	1108	1115	2.88775
chr1	1115	1118	2.66562
chr1	1118	1120	2.44348
chr1	1120	1127	2.22135
chr1	1127	1129	1.99921
chr1	1129	1132	1.77708
chr1	1132	1133	1.99921
chr1	1133	1135	2.88775
chr1	1135	1136	3.10988
chr1	1136	1140	3.77629
chr1	1140	1141	3.55415
chr1	1141	1144	3.77629
chr1	1144	1148	3.33202
chr1	1148	1149	3.10988
chr1	1149	1150	2.88775
chr1	1150	1152	3.33202
chr1	1152	1154	3.77629
chr1	1154	1157	3.99842
chr1	1157	1159	3.77629
chr1	1159	1160	4.22056
chr1	1160	1167	4.44269
chr1	1167	1168	3.99842
chr1	1168	1169	4.22056
chr1	1169	1170	4.44269
chr1	1170	1173	4.66483
chr1	1173	1174	4.88696
chr1	1174	1176	4.66483
chr1	1176	1177	4.44269
chr1	1177	1178	3.99842
chr1	1178	1179	4.44269
chr1	1179	1180	3.99842
chr1	1180	1184	4.22056
chr1	1184	1186	3.99842
chr1	1186	1189	4.22056
chr1	1189	1190	3.99842
chr1	1190	1191	3.77629
chr1	1191	1192	3.33202
chr1	1192	1194	3.10988
chr1	1194	1195	2.66562
chr1	1195	1196	2.44348
chr1	1196	1198	2.22135
chr1	1198	1204	1.99921
chr1	1204	1206	1.77708
chr1	1206	1208	1.99921
chr1	1208	1212	1.77708
chr1	1212	1214	1.33281
chr1	1214	1221	1.11067
chr1	1221	1224	0.888538
chr1	1224	1226	0.666404
chr1	1226	1229	0.444269
chr1	1229	1246	0.666404
chr1	1246	1247	0.888538
chr1	1247	1251	0.666404
chr1	1251	1272	0.888538
chr1	1272	1282	0.666404
chr1	1282	1287	0.444269
chr1	1287	1298	0.222135
chr1	1298	1304	0.444269
chr1	1304	1306	0.666404
chr1	1306	1307	0.888538
chr1	1307	1323	1.33281
chr1	1323	1324	0.888538
chr1	1324	1332	1.33281
chr1	1332	1336	1.55494
chr1	1336	1341	1.99921
chr1	1341	1342	2.22135
chr1	1342	1344	2.44348
chr1	1344	1347	2.66562
chr1	1347	1348	2.44348
chr1	1348	1349	2.88775
chr1	1349	1350	3.33202
chr1	1350	1351	3.10988
chr1	1351	1352	2.66562
chr1	1352	1353	2.88775
chr1	1353	1357	3.10988
chr1	1357	1358	3.33202
chr1	1358	1364	3.77629
chr1	1364	1370	3.33202
chr1	1370	1373	3.10988
chr1	1373	1374	3.33202
chr1	1374	1380	3.10988
chr1	1380	1384	2.66562
chr1	1384	1385	2.22135
chr1	1385	1387	1.99921
chr1	1387	1388	1.77708
chr1	1388	1391	1.55494
chr1	1391	1392	1.33281
chr1	1392	1395	1.11067
chr1	1395	1396	0.444269
chr1	1396	1407	0.0
chr1	1407	1420	0.222135
chr1	1420	1421	0.444269
chr1	1421	1429	0.666404
chr1	1429	1432	0.444269
chr1	1432	1434	0.666404
chr1	1434	1436	0.888538
chr1	1436	1437	1.11067
chr1	1437	1438	1.33281
chr1	1438	1439	1.55494
chr1	1439	1447	1.77708
chr1	1447	1451	1.99921
chr1	1451	1458	2.44348
chr1	1458	1461	2.22135
chr1	1461	1464	1.99921
chr1	1464	1475	1.33281
chr1	1475	1480	1.11067
chr1	1480	1482	0.888538
chr1	1482	1483	0.666404
chr1	1483	1485	0.444269
chr1	1485	1486	0.222135
chr1	1486	1488	0.444269
chr1	1488	1529	0.222135
chr1	1529	1542	0.0
chr1	1542	1545	0.222135
chr1	1545	1551	0.444269
chr1	1551	1554	0.666404
chr1	1554	1564	0.888538
chr1	1564	1568	1.11067
chr1	1568	1574	1.33281
chr1	1574	1577	1.11067
chr1	1577	1578	1.33281
chr1	1578	1581	1.77708
chr1	1581	1584	1.99921
chr1	1584	1587	1.77708
chr1	1587	1588	1.99921
chr1	1588	1589	2.22135
chr1	1589	1590	2.44348
chr1	1590	1592	2.22135
chr1	1592	1593	2.44348
chr1	1593	1595	2.88775
chr1	1595	1598	3.10988
chr1	1598	1600	3.33202
chr1	1600	1601	3.55415
chr1	1601	1605	3.77629
chr1	1605	1608	3.99842
chr1	1608	1609	3.33202
chr1	1609	1612	3.55415
chr1	1612	1613	3.33202
chr1	1613	1618	3.55415
chr1	1618	1621	3.77629
chr1	1621	1622	3.55415
chr1	1622	1623	3.10988
chr1	1623	1624	2.88775
chr1	1624	1625	2.44348
chr1	1625	1626	2.66562
chr1	1626	1627	2.44348
chr1	1627	1630	2.22135
chr1	1630	1632	1.99921
chr1	1632	1635	2.22135
chr1	1635	1636	1.99921
chr1	1636	1638	2.44348
chr1	1638	1640	2.66562
chr1	1640	1642	3.33202
chr1	1642	1643	3.55415
chr1	1643	1645	3.10988
chr1	1645	1646	2.88775
chr1	1646	1648	3.10988
chr1	1648	1652	3.55415
chr1	1652	1654	3.33202
chr1	1654	1655	3.55415
chr1	1655	1657	3.33202
chr1	1657	1660	3.55415
chr1	1660	1665	3.33202
chr1	1665	1667	3.10988
chr1	1667	1671	3.55415
chr1	1671	1675	3.33202
chr1	1675	1676	2.88775
chr1	1676	1678	2.66562
chr1	1678	1683	1.99921
chr1	1683	1685	1.33281
chr1	1685	1689	1.55494
chr1	1689	1692	1.33281
chr1	1692	1695	0.666404
chr1	1695	1700	0.888538
chr1	1700	1706	1.11067
chr1	1706	1711	0.888538
chr1	1711	1717	0.444269
chr1	1717	1721	0.666404
chr1	1721	1722	0.444269
chr1	1722	1739	0.222135
chr1	1739	1747	0.444269
chr1	1747	1749	0.666404
chr1	1749	1750	0.888538
chr1	1750	1757	1.11067
chr1	1757	1770	1.33281
chr1	1770	1773	1.55494
chr1	1773	1781	1.77708
chr1	1781	1785	1.33281
chr1	1785	1793	1.11067
chr1	1793	1794	1.55494
chr1	1794	1805	1.77708
chr1	1805	1814	2.22135
chr1	1814	1817	1.99921
chr1	1817	1820	1.55494
chr1	1820	1821	1.33281
chr1	1821	1822	1.11067
chr1	1822	1830	0.888538
chr1	1830	1831	0.666404
chr1	1831	1832	0.444269
chr1	1832	1840	0.222135
chr1	1840	1841	0.666404
chr1	1841	1849	1.33281
chr1	1849	1864	1.55494
chr1	1864	1869	1.11067
chr1	1869	1870	2.22135
chr1	1870	1871	3.10988
chr1	1871	1872	3.55415
chr1	1872	1874	3.77629
chr1	1874	1877	3.55415
chr1	1877	1881	3.33202
chr1	1881	1885	3.55415
chr1	1885	1893	3.10988
chr1	1893	1894	2.88775
chr1	1894	1895	1.77708
chr1	1895	1896	1.11067
chr1	1896	1898	0.888538
chr1	1898	1908	0.666404
chr1	1908	1910	1.11067
chr1	1910	1912	0.888538
chr1	1912	1914	0.666404
chr1	1914	1920	0.888538
chr1	1920	1929	1.11067
chr1	1929	1937	0.888538
chr1	1937	1939	0.666404
chr1	1939	1941	0.444269
chr1	1941	1947	0.222135
chr1	1947	1949	0.444269
chr1	1949	1958	0.222135
chr1	1958	1969	0.444269
chr1	1969	1991	0.222135
chr1	1991	2052	0.0
chr1	2052	2064	0.222135
chr1	2064	2077	0.444269
chr1	2077	2080	0.666404
chr1	2080	2096	0.444269
chr1	2096	2099	0.0
chr1	2099	2110	0.222135
chr1	2110	2111	0.444269
chr1	2111	2120	0.222135
chr1	2120	2124	0.666404
chr1	2124	2134	0.888538
chr1	2134	2139	1.11067
chr1	2139	2142	1.33281
chr1	2142	2145	1.55494
chr1	2145	2146	1.33281
chr1	2146	2148	1.55494
chr1	2148	2151	1.77708
chr1	2151	2153	1.55494
chr1	2153	2160	1.33281
chr1	2160	2161	0.888538
chr1	2161	2163	0.666404
chr1	2163	2168	0.888538
chr1	2168	2170	1.11067
chr1	2170	2179	1.33281
chr1	2179	2186	1.55494
chr1	2186	2188	1.33281
chr1	2188	2189	1.11067
chr1	2189	2191	0.888538
chr1	2191	2194	0.666404
chr1	2194	2203	0.444269
chr1	2203	2204	0.666404
chr1	2204	2205	0.888538
chr1	2205	2218	0.666404
chr1	2218	2233	0.444269
chr1	2233	2270	0.222135
chr1	2270	2278	0.0
chr1	2278	2279	0.888538
chr1	2279	2280	1.55494
chr1	2280	2283	1.77708
chr1	2283	2293	2.22135
chr1	2293	2298	2.44348
chr1	2298	2302	2.22135
chr1	2302	2304	1.77708
chr1	2304	2307	1.33281
chr1	2307	2315	1.55494
chr1	2315	2316	1.33281
chr1	2316	2322	1.11067
chr1	2322	2327	0.666404
chr1	2327	2337	0.444269
chr1	2337	2345	0.222135
chr1	2345	2349	0.0
chr1	2349	2354	0.222135
chr1	2354	2357	0.444269
chr1	2357	2369	0.666404
chr1	2369	2378	0.444269
chr1	2378	2383	0.222135
chr1	2383	2407	0.0
chr1	2407	2408	0.222135
chr1	2408	2409	0.444269
chr1	2409	2427	0.666404
chr1	2427	2439	0.222135
chr1	2439	2440	0.444269
chr1	2440	2447	0.666404
chr1	2447	2455	0.888538
chr1	2455	2470	1.11067
chr1	2470	2472	1.33281
chr1	2472	2473	1.55494
chr1	2473	2474	1.99921
chr1	2474	2476	2.22135
chr1	2476	2481	2.44348
chr1	2481	2484	2.22135
chr1	2484	2491	1.99921
chr1	2491	2492	1.77708
chr1	2492	2494	1.55494
chr1	2494	2496	1.11067
chr1	2496	2499	0.888538
chr1	2499	2500	0.666404
chr1	2500	2506	0.444269
chr1	2506	2512	0.222135
chr1	2512	2513	0.0
chr1	2513	2523	0.222135
chr1	2523	2538	0.444269
chr1	2538	2539	0.666404
chr1	2539	2556	0.888538
chr1	2556	2557	1.11067
chr1	2557	2560	0.888538
chr1	2560	2564	1.33281
chr1	2564	2565	1.55494
chr1	2565	2567	1.33281
chr1	2567	2582	1.11067
chr1	2582	2585	0.888538
chr1	2585	2588	0.666404
chr1	2588	2590	0.444269
chr1	2590	2600	0.222135
chr1	2600	2616	0.0
chr1	2616	2626	0.222135
chr1	2626	2647	0.444269
chr1	2647	2659	0.666404
chr1	2659	2662	0.444269
chr1	2662	2663	0.666404
chr1	2663	2669	0.888538
chr1	2669	2670	1.11067
chr1	2670	2687	0.888538
chr1	2687	2691	0.666404
chr1	2691	2692	0.444269
chr1	2692	2702	0.666404
chr1	2702	2705	0.888538
chr1	2705	2707	0.666404
chr1	2707	2710	0.888538
chr1	2710	2714	0.666404
chr1	2714	2745	0.444269
chr1	2745	2751	0.222135
chr1	2751	2776	0.0
chr1	2776	2779	0.222135
chr1	2779	2788	0.444269
chr1	2788	2800	0.888538
chr1	2800	2801	1.11067
chr1	2801	2805	1.33281
chr1	2805	2807	1.77708
chr1	2807	2810	1.99921
chr1	2810	2814	2.22135
chr1	2814	2815	1.99921
chr1	2815	2820	1.77708
chr1	2820	2832	1.55494
chr1	2832	2833	1.11067
chr1	2833	2835	0.888538
chr1	2835	2849	0.666404
chr1	2849	2851	0.444269
chr1	2851	2854	0.222135
chr1	2854	2859	0.0
chr1	2859	2879	0.222135
chr1	2879	2888	0.444269
chr1	2888	2894	0.222135
chr1	2894	2896	0.444269
chr1	2896	2913	0.666404
chr1	2913	2919	0.444269
chr1	2919	2922	0.666404
chr1	2922	2927	0.444269
chr1	2927	2945	0.222135
chr1	2945	2973	0.0
chr1	2973	2976	0.444269
chr1	2976	2977	0.888538
chr1	2977	2978	1.11067
chr1	2978	2982	1.33281
chr1	2982	2985	1.55494
chr1	2985	2994	1.77708
chr1	2994	2995	1.55494
chr1	2995	2997	1.77708
chr1	2997	3002	1.55494
chr1	3002	3009	1.33281
chr1	3009	3016	1.11067
chr1	3016	3018	0.444269
chr1	3018	3035	0.222135
chr1	3035	3036	0.444269
chr1	3036	3039	0.666404
chr1	3039	3040	0.444269
chr1	3040	3042	0.666404
chr1	3042	3044	0.888538
chr1	3044	3049	1.11067
chr1	3049	3072	1.33281
chr1	3072	3073	1.11067
chr1	3073	3077	1.33281
chr1	3077	3078	1.11067
chr1	3078	3081	0.888538
chr1	3081	3082	0.666404
chr1	3082	3084	0.888538
chr1	3084	3085	0.666404
chr1	3085	3087	0.888538
chr1	3087	3105	1.11067
chr1	3105	3106	1.55494
chr1	3106	3111	1.33281
chr1	3111	3113	1.11067
chr1	3113	3129	0.888538
chr1	3129	3131	0.666404
chr1	3131	3149	0.444269
chr1	3149	3155	0.0
chr1	3155	3164	0.222135
chr1	3164	3169	0.444269
chr1	3169	3171	0.666404
chr1	3171	3185	0.888538
chr1	3185	3190	1.11067
chr1	3190	3191	0.888538
chr1	3191	3192	1.11067
chr1	3192	3193	1.33281
chr1	3193	3199	1.55494
chr1	3199	3208	1.33281
chr1	3208	3209	1.11067
chr1	3209	3210	0.888538
chr1	3210	3218	0.666404
chr1	3218	3219	0.888538
chr1	3219	3220	1.33281
chr1	3220	3221	1.55494
chr1	3221	3223	1.77708
chr1	3223	3224	1.99921
chr1	3224	3225	2.22135
chr1	3225	3229	1.99921
chr1	3229	3234	2.22135
chr1	3234	3235	2.44348
chr1	3235	3237	2.22135
chr1	3237	3238	1.99921
chr1	3238	3239	2.22135
chr1	3239	3240	1.77708
chr1	3240	3248	1.55494
chr1	3248	3252	1.33281
chr1	3252	3253	1.55494
chr1	3253	3255	1.11067
chr1	3255	3265	1.33281
chr1	3265	3266	1.55494
chr1	3266	3267	1.33281
chr1	3267	3269	0.888538
chr1	3269	3287	0.666404
chr1	3287	3295	0.444269
chr1	3295	3303	0.222135
chr1	3303	3305	0.0
chr1	3305	3307	0.666404
chr1	3307	3309	0.888538
chr1	3309	3311	1.11067
chr1	3311	3315	1.33281
chr1	3315	3316	1.55494
chr1	3316	3319	1.77708
chr1	3319	3320	1.99921
chr1	3320	3324	2.22135
chr1	3324	3328	1.99921
chr1	3328	3329	1.77708
chr1	3329	3339	2.22135
chr1	3339	3341	1.99921
chr1	3341	3344	1.55494
chr1	3344	3349	1.33281
chr1	3349	3351	1.11067
chr1	3351	3352	0.888538
chr1	3352	3353	0.666404
chr1	3353	3356	0.444269
chr1	3356	3359	0.222135
chr1	3359	3370	0.0
chr1	3370	3382	0.222135
chr1	3382	3402	0.444269
chr1	3402	3404	0.222135
chr1	3404	3412	0.0
chr1	3412	3431	0.222135
chr1	3431	3441	0.0
chr1	3441	3444	0.222135
chr1	3444	3452	0.444269
chr1	3452	3453	0.888538
chr1	3453	3455	1.11067
chr1	3455	3472	1.33281
chr1	3472	3481	1.11067
chr1	3481	3487	0.888538
chr1	3487	3488	0.444269
chr1	3488	3491	0.666404
chr1	3491	3515	0.444269
chr1	3515	3516	0.666404
chr1	3516	3520	0.888538
chr1	3520	3527	1.33281
chr1	3527	3528	1.11067
chr1	3528	3533	1.33281
chr1	3533	3544	1.55494
chr1	3544	3547	1.33281
chr1	3547	3552	1.11067
chr1	3552	3555	0.666404
chr1	3555	3556	0.222135
chr1	3556	3592	0.0
chr1	3592	3599	0.444269
chr1	3599	3621	0.666404
chr1	3621	3629	0.444269
chr1	3629	3631	0.222135
chr1	3631	3635	0.444269
chr1	3635	3649	0.222135
chr1	3649	3662	0.444269
chr1	3662	3673	0.222135
chr1	3673	3674	0.444269
chr1	3674	3676	0.888538
chr1	3676	3690	1.11067
chr1	3690	3691	1.33281
chr1	3691	3697	1.11067
chr1	3697	3702	1.33281
chr1	3702	3704	1.11067
chr1	3704	3710	1.33281
chr1	3710	3711	1.55494
chr1	3711	3717	1.33281
chr1	3717	3723	1.11067
chr1	3723	3729	1.33281
chr1	3729	3735	0.888538
chr1	3735	3740	1.11067
chr1	3740	3741	1.33281
chr1	3741	3761	1.11067
chr1	3761	3766	1.33281
chr1	3766	3779	1.11067
chr1	3779	3784	0.888538
chr1	3784	3787	0.666404
chr1	3787	3792	0.888538
chr1	3792	3800	0.666404
chr1	3800	3804	0.444269
chr1	3804	3805	0.222135
chr1	3805	3818	0.444269
chr1	3818	3819	0.666404
chr1	3819	3837	0.444269
chr1	3837	3844	0.222135
chr1	3844	3855	0.0
chr1	3855	3860	0.222135
chr1	3860	3864	0.888538
chr1	3864	3875	1.11067
chr1	3875	3894	1.55494
chr1	3894	3898	1.77708
chr1	3898	3899	1.55494
chr1	3899	3903	1.11067
chr1	3903	3906	1.33281
chr1	3906	3908	1.55494
chr1	3908	3911	1.99921
chr1	3911	3914	2.22135
chr1	3914	3915	1.77708
chr1	3915	3923	1.99921
chr1	3923	3936	2.22135
chr1	3936	3944	2.44348
chr1	3944	3947	2.22135
chr1	3947	3948	1.99921
chr1	3948	3950	1.77708
chr1	3950	3951	1.33281
chr1	3951	3955	0.222135
chr1	3955	3956	0.444269
chr1	3956	3967	0.666404
chr1	3967	3971	0.444269
chr1	3971	3983	0.666404
chr1	3983	3986	0.444269
chr1	3986	3987	0.666404
chr1	3987	4000	0.888538
chr1	4000	4003	0.444269
chr1	4003	4015	0.666404
chr1	4015	4024	0.444269
chr1	4024	4031	0.222135
chr1	4031	4051	0.0
chr1	4051	4052	0.222135
chr1	4052	4054	0.444269
chr1	4054	4082	0.666404
chr1	4082	4084	0.888538
chr1	4084	4095	1.11067
chr1	4095	4096	0.888538
chr1	4096	4097	0.666404
chr1	4097	4106	0.444269
chr1	4106	4107	0.222135
chr1	4107	4115	0.0
chr1	4115	4125	0.222135
chr1	4125	4145	0.444269
chr1	4145	4159	0.666404
chr1	4159	4187	0.444269
chr1	4187	4189	0.666404
chr1	4189	4190	0.444269
chr1	4190	4196	0.222135
chr1	4196	4210	0.444269
chr1	4210	4216	0.222135
chr1	4216	4248	0.0
chr1	4248	4249	0.222135
chr1	4249	4253	0.444269
chr1	4253	4254	0.888538
chr1	4254	4255	1.55494
chr1	4255	4256	1.77708
chr1	4256	4274	1.99921
chr1	4274	4278	1.77708
chr1	4278	4282	1.99921
chr1	4282	4283	1.77708
chr1	4283	4290	1.33281
chr1	4290	4291	1.55494
chr1	4291	4293	1.33281
chr1	4293	4298	1.11067
chr1	4298	4313	0.888538
chr1	4313	4314	0.666404
chr1	4314	4321	0.444269
chr1	4321	4326	0.222135
chr1	4326	4329	0.444269
chr1	4329	4334	0.222135
chr1	4334	4346	0.444269
chr1	4346	4354	0.666404
chr1	4354	4380	0.444269
chr1	4380	4381	0.666404
chr1	4381	4382	0.444269
chr1	4382	4385	0.666404
chr1	4385	4390	0.888538
chr1	4390	4404	0.666404
chr1	4404	4409	0.888538
chr1	4409	4415	0.666404
chr1	4415	4427	0.444269
chr1	4427	4429	0.666404
chr1	4429	4431	0.888538
chr1	4431	4448	1.11067
chr1	4448	4452	0.888538
chr1	4452	4454	0.666404
chr1	4454	4468	0.888538
chr1	4468	4469	0.666404
chr1	4469	4471	0.444269
chr1	4471	4476	0.222135
chr1	4476	4484	0.666404
chr1	4484	4505	0.444269
chr1	4505	4512	0.222135
chr1	4512	4522	0.0
chr1	4522	4523	0.222135
chr1	4523	4526	1.11067
chr1	4526	4527	1.33281
chr1	4527	4552	1.77708
chr1	4552	4553	1.55494
chr1	4553	4555	1.33281
chr1	4555	4560	1.11067
chr1	4560	4564	0.666404
chr1	4564	4567	0.444269
chr1	4567	4575	0.222135
chr1	4575	4587	0.444269
chr1	4587	4589	0.666404
chr1	4589	4591	0.444269
chr1	4591	4592	0.666404
chr1	4592	4594	0.888538
chr1	4594	4595	1.11067
chr1	4595	4604	1.33281
chr1	4604	4605	1.11067
chr1	4605	4607	1.33281
chr1	4607	4613	1.11067
chr1	4613	4616	0.888538
chr1	4616	4618	0.666404
chr1	4618	4637	0.444269
chr1	4637	4638	0.666404
chr1	4638	4641	0.444269
chr1	4641	4663	0.222135
chr1	4663	4664	0.0
chr1	4664	4667	0.222135
chr1	4667	4668	0.444269
chr1	4668	4679	0.666404
chr1	4679	4683	0.888538
chr1	4683	4687	1.11067
chr1	4687	4689	1.33281
chr1	4689	4693	1.55494
chr1	4693	4694	1.77708
chr1	4694	4701	1.55494
chr1	4701	4703	1.99921
chr1	4703	4707	1.77708
chr1	4707	4708	1.99921
chr1	4708	4709	1.77708
chr1	4709	4722	1.99921
chr1	4722	4725	1.77708
chr1	4725	4727	1.33281
chr1	4727	4730	1.11067
chr1	4730	4731	1.55494
chr1	4731	4732	1.33281
chr1	4732	4737	1.11067
chr1	4737	4740	0.888538
chr1	4740	4750	1.11067
chr1	4750	4751	1.33281
chr1	4751	4753	1.11067
chr1	4753	4757	0.888538
chr1	4757	4759	1.11067
chr1	4759	4762	0.888538
chr1	4762	4764	1.33281
chr1	4764	4774	1.55494
chr1	4774	4778	1.33281
chr1	4778	4780	1.11067
chr1	4780	4791	1.33281
chr1	4791	4797	1.11067
chr1	4797	4801	0.888538
chr1	4801	4803	0.666404
chr1	4803	4806	0.444269
chr1	4806	4821	0.222135
chr1	4821	4830	0.0
chr1	4830	4831	0.222135
chr1	4831	4844	0.444269
chr1	4844	4858	1.11067
chr1	4858	4861	0.888538
chr1	4861	4866	1.11067
chr1	4866	4871	1.33281
chr1	4871	4874	1.55494
chr1	4874	4877	1.77708
chr1	4877	4879	1.99921
chr1	4879	4888	2.22135
chr1	4888	4894	1.55494
chr1	4894	4900	1.33281
chr1	4900	4917	0.444269
chr1	4917	4923	0.222135
chr1	4923	4929	0.0
chr1	4929	4931	0.222135
chr1	4931	4942	0.444269
chr1	4942	4955	0.666404
chr1	4955	4957	1.11067
chr1	4957	4959	1.33281
chr1	4959	4968	1.55494
chr1	4968	4970	1.33281
chr1	4970	4986	1.55494
chr1	4986	4988	1.33281
chr1	4988	4990	1.11067
chr1	4990	4992	0.888538
chr1	4992	5001	0.444269
chr1	5001	5003	0.222135
chr1	5003	5016	0.0
chr1	5016	5019	0.222135
chr1	5019	5024	0.444269
chr1	5024	5034	0.666404
chr1	5034	5048	0.444269
chr1	5048	5051	0.666404
chr1	5051	5066	0.444269
chr1	5066	5067	0.222135
chr1	5067	5122	0.0
chr1	5122	5138	0.222135
chr1	5138	5144	0.666404
chr1	5144	5154	0.888538
chr1	5154	5164	1.11067
chr1	5164	5165	1.33281
chr1	5165	5172	1.11067
chr1	5172	5182	0.888538
chr1	5182	5184	0.666404
chr1	5184	5187	0.444269
chr1	5187	5194	0.222135
chr1	5194	5196	0.444269
chr1	5196	5197	0.222135
chr1	5197	5212	0.444269
chr1	5212	5216	0.666404
chr1	5216	5220	0.888538
chr1	5220	5224	1.11067
chr1	5224	5225	1.33281
chr1	5225	5226	1.77708
chr1	5226	5237	1.99921
chr1	5237	5256	1.77708
chr1	5256	5260	1.55494
chr1	5260	5261	1.33281
chr1	5261	5268	0.888538
chr1	5268	5269	0.666404
chr1	5269	5270	0.222135
chr1	5270	5286	0.0
chr1	5286	5290	0.222135
chr1	5290	5292	0.444269
chr1	5292	5301	0.666404
chr1	5301	5327	0.888538
chr1	5327	5330	0.666404
chr1	5330	5334	0.444269
chr1	5334	5345	0.222135
chr1	5345	5354	0.0
chr1	5354	5358	0.222135
chr1	5358	5359	0.666404
chr1	5359	5360	1.11067
chr1	5360	5370	1.33281
chr1	5370	5379	1.55494
chr1	5379	5380	1.77708
chr1	5380	5385	1.99921
chr1	5385	5388	2.22135
chr1	5388	5392	1.99921
chr1	5392	5395	2.22135
chr1	5395	5396	1.77708
chr1	5396	5397	1.55494
chr1	5397	5400	1.33281
chr1	5400	5403	1.11067
chr1	5403	5412	0.888538
chr1	5412	5415	0.666404
chr1	5415	5424	0.444269
chr1	5424	5429	0.222135
chr1	5429	5442	0.0
chr1	5442	5446	0.222135
chr1	5446	5457	0.444269
chr1	5457	5458	0.666404
chr1	5458	5468	0.888538
chr1	5468	5471	1.33281
chr1	5471	5474	1.55494
chr1	5474	5480	1.77708
chr1	5480	5481	1.99921
chr1	5481	5482	2.66562
chr1	5482	5483	2.88775
chr1	5483	5484	3.10988
chr1	5484	5490	2.88775
chr1	5490	5500	3.10988
chr1	5500	5501	2.88775
chr1	5501	5502	2.66562
chr1	5502	5503	2.22135
chr1	5503	5507	1.99921
chr1	5507	5509	1.77708
chr1	5509	5510	1.99921
chr1	5510	5511	1.55494
chr1	5511	5512	1.33281
chr1	5512	5518	0.666404
chr1	5518	5521	0.444269
chr1	5521	5527	0.222135
chr1	5527	5553	0.444269
chr1	5553	5570	0.222135
chr1	5570	5577	0.0
chr1	5577	5582	0.222135
chr1	5582	5587	0.444269
chr1	5587	5597	0.666404
chr1	5597	5598	1.33281
chr1	5598	5599	1.77708
chr1	5599	5600	2.22135
chr1	5600	5603	2.44348
chr1	5603	5605	2.22135
chr1	5605	5606	2.66562
chr1	5606	5607	2.88775
chr1	5607	5608	3.55415
chr1	5608	5618	3.77629
chr1	5618	5621	3.55415
chr1	5621	5623	3.33202
chr1	5623	5624	3.10988
chr1	5624	5625	3.55415
chr1	5625	5626	3.33202
chr1	5626	5627	3.55415
chr1	5627	5628	3.99842
chr1	5628	5629	4.22056
chr1	5629	5631	3.99842
chr1	5631	5637	3.77629
chr1	5637	5638	3.55415
chr1	5638	5640	3.33202
chr1	5640	5642	2.66562
chr1	5642	5646	2.88775
chr1	5646	5649	2.66562
chr1	5649	5650	2.44348
chr1	5650	5651	2.22135
chr1	5651	5660	2.44348
chr1	5660	5666	2.66562
chr1	5666	5669	2.22135
chr1	5669	5670	1.99921
chr1	5670	5671	1.77708
chr1	5671	5676	1.33281
chr1	5676	5686	1.11067
chr1	5686	5689	0.888538
chr1	5689	5704	0.444269
chr1	5704	5711	0.222135
chr1	5711	5714	0.444269
chr1	5714	5719	0.222135
chr1	5719	5736	0.444269
chr1	5736	5738	0.222135
chr1	5738	5739	0.666404
chr1	5739	5740	0.888538
chr1	5740	5756	0.666404
chr1	5756	5758	0.888538
chr1	5758	5779	0.666404
chr1	5779	5781	0.444269
chr1	5781	5784	0.222135
chr1	5784	5786	0.444269
chr1	5786	5799	0.666404
chr1	5799	5803	0.444269
chr1	5803	5820	0.666404
chr1	5820	5825	0.888538
chr1	5825	5830	1.11067
chr1	5830	5833	0.888538
chr1	5833	5843	1.11067
chr1	5843	5845	0.888538
chr1	5845	5855	0.666404
chr1	5855	5861	0.888538
chr1	5861	5864	0.666404
chr1	5864	5867	0.888538
chr1	5867	5877	0.666404
chr1	5877	5882	0.444269
chr1	5882	5884	0.666404
chr1	5884	5889	1.11067
chr1	5889	5898	0.888538
chr1	5898	5899	1.11067
chr1	5899	5904	1.33281
chr1	5904	5906	1.55494
chr1	5906	5914	1.11067
chr1	5914	5915	1.33281
chr1	5915	5920	1.55494
chr1	5920	5921	1.33281
chr1	5921	5928	1.11067
chr1	5928	5939	0.888538
chr1	5939	5942	1.11067
chr1	5942	5948	0.888538
chr1	5948	5950	0.666404
chr1	5950	5958	0.444269
chr1	5958	5966	0.222135
chr1	5966	5969	0.888538
chr1	5969	5983	1.11067
chr1	5983	5986	0.888538
chr1	5986	5993	1.11067
chr1	5993	5999	0.888538
chr1	5999	6000	1.11067
chr1	6000	6001	0.666404
chr1	6001	6002	0.888538
chr1	6002	6004	0.666404
chr1	6004	6007	1.11067
chr1	6007	6025	1.33281
chr1	6025	6028	1.11067
chr1	6028	6034	1.33281
chr1	6034	6047	1.55494
chr1	6047	6051	1.33281
chr1	6051	6054	0.888538
chr1	6054	6055	0.666404
chr1	6055	6068	0.888538
chr1	6068	6085	0.666404
chr1	6085	6086	1.11067
chr1	6086	6087	1.33281
chr1	6087	6088	1.77708
chr1	6088	6089	1.99921
chr1	6089	6090	2.22135
chr1	6090	6091	2.44348
chr1	6091	6093	2.22135
chr1	6093	6098	2.44348
chr1	6098	6100	2.22135
chr1	6100	6101	2.44348
chr1	6101	6102	3.10988
chr1	6102	6103	3.33202
chr1	6103	6104	3.55415
chr1	6104	6109	3.77629
chr1	6109	6113	3.33202
chr1	6113	6114	3.10988
chr1	6114	6122	2.66562
chr1	6122	6123	2.22135
chr1	6123	6125	1.99921
chr1	6125	6128	2.44348
chr1	6128	6129	2.66562
chr1	6129	6131	1.99921
chr1	6131	6142	1.77708
chr1	6142	6144	1.55494
chr1	6144	6145	1.11067
chr1	6145	6149	0.888538
chr1	6149	6168	0.444269
chr1	6168	6172	0.222135
chr1	6172	6204	0.0
chr1	6204	6217	0.222135
chr1	6217	6242	0.444269
chr1	6242	6248	0.222135
chr1	6248	6253	0.0
chr1	6253	6260	0.222135
chr1	6260	6264	0.444269
chr1	6264	6266	0.666404
chr1	6266	6282	0.888538
chr1	6282	6285	1.33281
chr1	6285	6286	1.11067
chr1	6286	6294	0.888538
chr1	6294	6297	0.666404
chr1	6297	6306	0.444269
chr1	6306	6315	0.222135
chr1	6315	6320	0.666404
chr1	6320	6326	1.11067
chr1	6326	6330	0.888538
chr1	6330	6337	1.11067
chr1	6337	6354	1.33281
chr1	6354	6355	1.55494
chr1	6355	6356	1.77708
chr1	6356	6358	1.55494
chr1	6358	6359	1.77708
chr1	6359	6361	1.55494
chr1	6361	6363	1.77708
chr1	6363	6368	1.55494
chr1	6368	6370	1.33281
chr1	6370	6371	1.55494
chr1	6371	6374	1.99921
chr1	6374	6376	1.77708
chr1	6376	6378	1.99921
chr1	6378	6381	1.77708
chr1	6381	6384	1.55494
chr1	6384	6395	2.22135
chr1	6395	6396	2.44348
chr1	6396	6397	2.22135
chr1	6397	6399	1.77708
chr1	6399	6410	1.55494
chr1	6410	6412	1.77708
chr1	6412	6413	1.55494
chr1	6413	6414	1.33281
chr1	6414	6428	0.888538
chr1	6428	6430	0.444269
chr1	6430	6435	0.222135
chr1	6435	6438	0.444269
chr1	6438	6440	0.222135
chr1	6440	6479	0.444269
chr1	6479	6484	0.222135
chr1	6484	6507	0.0
chr1	6507	6526	0.222135
chr1	6526	6564	0.0
chr1	6564	6566	0.222135
chr1	6566	6572	0.666404
chr1	6572	6589	0.888538
chr1	6589	6596	0.666404
chr1	6596	6597	0.888538
chr1	6597	6602	0.666404
chr1	6602	6610	0.888538
chr1	6610	6640	0.444269
chr1	6640	6646	0.222135
chr1	6646	6649	0.0
chr1	6649	6654	0.222135
chr1	6654	6660	0.444269
chr1	6660	6663	0.666404
chr1	6663	6676	0.888538
chr1	6676	6681	1.11067
chr1	6681	6682	0.888538
chr1	6682	6687	0.666404
chr1	6687	6691	0.444269
chr1	6691	6699	0.666404
chr1	6699	6704	0.888538
chr1	6704	6715	0.666404
chr1	6715	6716	0.444269
chr1	6716	6720	0.888538
chr1	6720	6723	0.666404
chr1	6723	6734	0.444269
chr1	6734	6742	0.222135
chr1	6742	6762	0.0
chr1	6762	6763	0.222135
chr1	6763	6768	0.444269
chr1	6768	6773	0.666404
chr1	6773	6774	0.888538
chr1	6774	6794	1.33281
chr1	6794	6802	1.11067
chr1	6802	6804	0.888538
chr1	6804	6805	0.666404
chr1	6805	6815	0.444269
chr1	6815	6818	0.222135
chr1	6818	6859	0.0
chr1	6859	6881	0.444269
chr1	6881	6882	0.666404
chr1	6882	6883	0.888538
chr1	6883	6884	1.11067
chr1	6884	6885	1.33281
chr1	6885	6887	1.77708
chr1	6887	6889	1.55494
chr1	6889	6895	1.77708
chr1	6895	6898	1.99921
chr1	6898	6902	2.22135
chr1	6902	6903	1.99921
chr1	6903	6908	1.77708
chr1	6908	6911	1.99921
chr1	6911	6922	2.22135
chr1	6922	6924	1.99921
chr1	6924	6925	1.77708
chr1	6925	6927	1.99921
chr1	6927	6928	1.77708
chr1	6928	6929	1.55494
chr1	6929	6932	1.11067
chr1	6932	6936	0.888538
chr1	6936	6941	0.666404
chr1	6941	6942	0.888538
chr1	6942	6957	0.666404
chr1	6957	6961	0.444269
chr1	6961	6967	0.666404
chr1	6967	6968	0.888538
chr1	6968	6970	1.33281
chr1	6970	6971	1.55494
chr1	6971	6982	1.77708
chr1	6982	6983	1.99921
chr1	6983	6992	1.77708
chr1	6992	6993	1.55494
chr1	6993	6996	1.33281
chr1	6996	6999	1.11067
chr1	6999	7002	0.888538
chr1	7002	7005	0.666404
chr1	7005	7012	0.444269
chr1	7012	7013	0.222135
chr1	7013	7016	0.0
chr1	7016	7017	0.222135
chr1	7017	7018	0.444269
chr1	7018	7036	0.666404
chr1	7036	7048	0.888538
chr1	7048	7055	0.666404
chr1	7055	7058	0.888538
chr1	7058	7061	1.33281
chr1	7061	7063	0.888538
chr1	7063	7079	1.11067
chr1	7079	7087	0.888538
chr1	7087	7098	0.666404
chr1	7098	7107	0.444269
chr1	7107	7115	0.222135
chr1	7115	7143	0.444269
chr1	7143	7151	0.222135
chr1	7151	7165	0.0
chr1	7165	7188	0.222135
chr1	7188	7200	0.444269
chr1	7200	7202	0.666404
chr1	7202	7205	0.888538
chr1	7205	7208	0.666404
chr1	7208	7213	0.888538
chr1	7213	7215	1.33281
chr1	7215	7226	1.55494
chr1	7226	7232	1.77708
chr1	7232	7238	1.55494
chr1	7238	7241	1.11067
chr1	7241	7244	0.888538
chr1	7244	7252	0.666404
chr1	7252	7254	1.11067
chr1	7254	7257	1.55494
chr1	7257	7268	1.33281
chr1	7268	7269	1.55494
chr1	7269	7278	1.33281
chr1	7278	7281	1.11067
chr1	7281	7282	0.888538
chr1	7282	7289	0.666404
chr1	7289	7296	0.444269
chr1	7296	7297	0.222135
chr1	7297	7312	0.444269
chr1	7312	7340	0.222135
chr1	7340	7382	0.0
chr1	7382	7383	0.222135
chr1	7383	7391	0.444269
chr1	7391	7409	0.666404
chr1	7409	7410	0.444269
chr1	7410	7411	0.666404
chr1	7411	7412	0.888538
chr1	7412	7418	1.11067
chr1	7418	7419	1.33281
chr1	7419	7425	1.55494
chr1	7425	7435	1.33281
chr1	7435	7448	1.11067
chr1	7448	7449	1.33281
chr1	7449	7452	1.77708
chr1	7452	7453	1.99921
chr1	7453	7455	1.77708
chr1	7455	7456	1.55494
chr1	7456	7459	1.33281
chr1	7459	7461	1.11067
chr1	7461	7477	0.888538
chr1	7477	7484	1.11067
chr1	7484	7491	0.666404
chr1	7491	7492	0.444269
chr1	7492	7493	0.666404
chr1	7493	7496	0.444269
chr1	7496	7510	0.666404
chr1	7510	7514	0.444269
chr1	7514	7518	0.666404
chr1	7518	7521	0.888538
chr1	7521	7540	0.666404
chr1	7540	7543	0.444269
chr1	7543	7545	0.666404
chr1	7545	7551	0.888538
chr1	7551	7555	1.11067
chr1	7555	7556	0.888538
chr1	7556	7557	1.11067
chr1	7557	7562	1.33281
chr1	7562	7579	1.11067
chr1	7579	7587	0.888538
chr1	7587	7588	0.444269
chr1	7588	7591	0.666404
chr1	7591	7609	0.444269
chr1	7609	7610	0.222135
chr1	7610	7613	0.0
chr1	7613	7643	0.222135
chr1	7643	7657	0.444269
chr1	7657	7664	0.222135
chr1	7664	7680	0.444269
chr1	7680	7687	0.666404
chr1	7687	7701	0.444269
chr1	7701	7720	0.222135
chr1	7720	7724	0.444269
chr1	7724	7741	0.222135
chr1	7741	7763	0.0
chr1	7763	7788	0.222135
chr1	7788	7790	0.666404
chr1	7790	7806	1.11067
chr1	7806	7807	1.33281
chr1	7807	7822	1.11067
chr1	7822	7825	0.888538
chr1	7825	7829	0.666404
chr1	7829	7832	0.888538
chr1	7832	7843	1.11067
chr1	7843	7849	1.33281
chr1	7849	7854	1.11067
chr1	7854	7855	0.888538
chr1	7855	7870	0.666404
chr1	7870	7878	0.444269
chr1	7878	7879	0.222135
chr1	7879	7880	0.0
chr1	7880	7898	0.222135
chr1	7898	7900	0.666404
chr1	7900	7909	0.444269
chr1	7909	7925	0.666404
chr1	7925	7944	0.222135
chr1	7944	7953	0.444269
chr1	7953	7976	0.222135
chr1	7976	8044	0.0
chr1	8044	8058	0.222135
chr1	8058	8059	0.444269
chr1	8059	8079	0.666404
chr1	8079	8085	0.888538
chr1	8085	8094	0.666404
chr1	8094	8100	0.444269
chr1	8100	8102	0.666404
chr1	8102	8106	0.444269
chr1	8106	8111	0.222135
chr1	8111	8122	0.444269
chr1	8122	8124	0.222135
chr1	8124	8125	0.666404
chr1	8125	8126	0.888538
chr1	8126	8127	1.33281
chr1	8127	8128	1.77708
chr1	8128	8130	1.99921
chr1	8130	8134	2.44348
chr1	8134	8141	2.66562
chr1	8141	8142	2.44348
chr1	8142	8146	2.66562
chr1	8146	8147	2.88775
chr1	8147	8149	3.10988
chr1	8149	8158	2.88775
chr1	8158	8160	2.66562
chr1	8160	8161	2.44348
chr1	8161	8165	2.22135
chr1	8165	8166	1.99921
chr1	8166	8168	1.77708
chr1	8168	8172	1.11067
chr1	8172	8177	0.666404
chr1	8177	8186	0.444269
chr1	8186	8190	0.222135
chr1	8190	8193	0.0
chr1	8193	8236	0.222135
chr1	8236	8249	0.0
chr1	8249	8293	0.222135
chr1	8293	8310	0.0
chr1	8310	8322	0.222135
chr1	8322	8339	0.444269
chr1	8339	8347	0.666404
chr1	8347	8352	0.888538
chr1	8352	8363	0.666404
chr1	8363	8366	0.444269
chr1	8366	8367	0.222135
chr1	8367	8371	0.444269
chr1	8371	8386	0.666404
chr1	8386	8388	0.888538
chr1	8388	8391	0.666404
chr1	8391	8411	0.888538
chr1	8411	8414	0.666404
chr1	8414	8415	0.888538
chr1	8415	8427	0.666404
chr1	8427	8428	0.888538
chr1	8428	8429	1.11067
chr1	8429	8430	1.55494
chr1	8430	8446	1.77708
chr1	8446	8450	1.55494
chr1	8450	8457	1.77708
chr1	8457	8458	1.33281
chr1	8458	8471	0.666404
chr1	8471	8474	0.444269
chr1	8474	8484	0.222135
chr1	8484	8490	0.444269
chr1	8490	8494	0.666404
chr1	8494	8498	0.444269
chr1	8498	8511	0.666404
chr1	8511	8512	1.11067
chr1	8512	8514	1.55494
chr1	8514	8530	1.77708
chr1	8530	8534	1.99921
chr1	8534	8535	1.77708
chr1	8535	8536	1.55494
chr1	8536	8537	1.77708
chr1	8537	8539	1.55494
chr1	8539	8541	1.33281
chr1	8541	8542	1.55494
chr1	8542	8543	1.33281
chr1	8543	8545	1.55494
chr1	8545	8547	1.33281
chr1	8547	8548	1.55494
chr1	8548	8557	1.33281
chr1	8557	8570	1.77708
chr1	8570	8571	1.55494
chr1	8571	8574	1.33281
chr1	8574	8581	1.11067
chr1	8581	8582	1.33281
chr1	8582	8585	1.11067
chr1	8585	8587	0.888538
chr1	8587	8591	0.666404
chr1	8591	8600	0.444269
chr1	8600	8602	0.222135
chr1	8602	8610	0.0
chr1	8610	8628	0.222135
chr1	8628	8632	0.444269
chr1	8632	8653	0.666404
chr1	8653	8654	0.888538
chr1	8654	8655	1.11067
chr1	8655	8665	0.888538
chr1	8665	8669	1.11067
chr1	8669	8677	0.888538
chr1	8677	8691	1.11067
chr1	8691	8692	0.666404
chr1	8692	8693	0.888538
chr1	8693	8698	0.666404
chr1	8698	8700	0.444269
chr1	8700	8704	0.666404
chr1	8704	8713	0.888538
chr1	8713	8718	1.11067
chr1	8718	8719	1.33281
chr1	8719	8723	1.55494
chr1	8723	8731	1.77708
chr1	8731	8736	1.99921
chr1	8736	8738	1.77708
chr1	8738	8741	2.44348
chr1	8741	8744	2.22135
chr1	8744	8751	1.99921
chr1	8751	8755	1.77708
chr1	8755	8756	1.55494
chr1	8756	8758	1.33281
chr1	8758	8761	1.55494
chr1	8761	8764	1.11067
chr1	8764	8767	1.55494
chr1	8767	8773	1.33281
chr1	8773	8775	1.55494
chr1	8775	8781	1.33281
chr1	8781	8782	1.55494
chr1	8782	8787	1.11067
chr1	8787	8797	0.888538
chr1	8797	8799	1.11067
chr1	8799	8805	0.666404
chr1	8805	8812	0.888538
chr1	8812	8816	0.666404
chr1	8816	8819	0.444269
chr1	8819	8821	0.222135
chr1	8821	8836	0.444269
chr1	8836	8837	1.33281
chr1	8837	8841	1.55494
chr1	8841	8842	2.88775
chr1	8842	8843	3.55415
chr1	8843	8847	3.33202
chr1	8847	8851	3.55415
chr1	8851	8853	3.77629
chr1	8853	8855	3.99842
chr1	8855	8860	4.44269
chr1	8860	8862	4.22056
chr1	8862	8866	4.66483
chr1	8866	8868	4.44269
chr1	8868	8872	4.22056
chr1	8872	8873	3.99842
chr1	8873	8874	3.77629
chr1	8874	8875	3.55415
chr1	8875	8876	3.77629
chr1	8876	8877	3.99842
chr1	8877	8878	3.77629
chr1	8878	8879	3.55415
chr1	8879	8880	4.22056
chr1	8880	8882	3.99842
chr1	8882	8883	4.22056
chr1	8883	8885	4.44269
chr1	8885	8886	3.55415
chr1	8886	8890	3.33202
chr1	8890	8895	2.88775
chr1	8895	8897	2.66562
chr1	8897	8898	2.44348
chr1	8898	8899	2.22135
chr1	8899	8900	1.99921
chr1	8900	8905	2.22135
chr1	8905	8906	1.77708
chr1	8906	8909	1.55494
chr1	8909	8910	1.33281
chr1	8910	8911	1.11067
chr1	8911	8917	0.888538
chr1	8917	8922	0.666404
chr1	8922	8924	0.444269
chr1	8924	8925	0.666404
chr1	8925	8931	0.444269
chr1	8931	8942	0.666404
chr1	8942	8954	0.444269
chr1	8954	8968	0.666404
chr1	8968	8974	0.444269
chr1	8974	8998	0.0
chr1	8998	8999	0.222135
chr1	8999	9001	0.444269
chr1	9001	9002	0.666404
chr1	9002	9003	1.33281
chr1	9003	9008	1.99921
chr1	9008	9011	2.22135
chr1	9011	9020	2.44348
chr1	9020	9021	2.66562
chr1	9021	9025	2.44348
chr1	9025	9028	2.22135
chr1	9028	9029	1.99921
chr1	9029	9030	1.77708
chr1	9030	9033	1.99921
chr1	9033	9036	1.77708
chr1	9036	9041	1.55494
chr1	9041	9045	1.33281
chr1	9045	9046	1.11067
chr1	9046	9052	0.666404
chr1	9052	9064	0.444269
chr1	9064	9067	0.666404
chr1	9067	9075	0.444269
chr1	9075	9083	0.666404
chr1	9083	9090	0.888538
chr1	9090	9106	0.666404
chr1	9106	9113	0.444269
chr1	9113	9114	0.222135
chr1	9114	9115	0.444269
chr1	9115	9118	0.666404
chr1	9118	9120	0.888538
chr1	9120	9138	0.666404
chr1	9138	9144	0.444269
chr1	9144	9155	0.222135
chr1	9155	9158	0.444269
chr1	9158	9160	0.222135
chr1	9160	9173	0.444269
chr1	9173	9174	0.666404
chr1	9174	9175	0.888538
chr1	9175	9176	1.33281
chr1	9176	9177	1.77708
chr1	9177	9183	1.99921
chr1	9183	9194	1.77708
chr1	9194	9196	1.99921
chr1	9196	9198	2.22135
chr1	9198	9202	1.99921
chr1	9202	9204	2.22135
chr1	9204	9212	1.99921
chr1	9212	9216	1.77708
chr1	9216	9217	1.55494
chr1	9217	9219	1.33281
chr1	9219	9220	1.11067
chr1	9220	9225	0.666404
chr1	9225	9230	0.444269
chr1	9230	9240	0.222135
chr1	9240	9259	0.0
chr1	9259	9263	0.222135
chr1	9263	9267	0.444269
chr1	9267	9269	0.666404
chr1	9269	9273	0.888538
chr1	9273	9289	1.33281
chr1	9289	9292	1.55494
chr1	9292	9294	1.33281
chr1	9294	9295	1.11067
chr1	9295	9302	1.33281
chr1	9302	9303	1.11067
chr1	9303	9304	1.33281
chr1	9304	9306	1.55494
chr1	9306	9311	1.33281
chr1	9311	9312	1.11067
chr1	9312	9315	0.888538
chr1	9315	9321	1.11067
chr1	9321	9322	1.33281
chr1	9322	9323	1.55494
chr1	9323	9326	1.77708
chr1	9326	9330	1.55494
chr1	9330	9338	1.77708
chr1	9338	9341	1.55494
chr1	9341	9342	1.33281
chr1	9342	9343	1.11067
chr1	9343	9348	0.888538
chr1	9348	9350	0.666404
chr1	9350	9352	0.444269
chr1	9352	9364	0.666404
chr1	9364	9365	0.444269
chr1	9365	9387	0.222135
chr1	9387	9392	0.444269
chr1	9392	9394	0.666404
chr1	9394	9398	0.444269
chr1	9398	9401	0.666404
chr1	9401	9402	0.888538
chr1	9402	9411	1.11067
chr1	9411	9413	1.33281
chr1	9413	9415	1.55494
chr1	9415	9422	1.77708
chr1	9422	9426	1.55494
chr1	9426	9428	1.99921
chr1	9428	9431	1.77708
chr1	9431	9438	1.55494
chr1	9438	9439	1.33281
chr1	9439	9440	1.11067
chr1	9440	9441	1.55494
chr1	9441	9443	1.77708
chr1	9443	9451	1.33281
chr1	9451	9452	1.11067
chr1	9452	9453	0.888538
chr1	9453	9470	0.666404
chr1	9470	9472	0.444269
chr1	9472	9481	0.666404
chr1	9481	9484	0.444269
chr1	9484	9491	0.222135
chr1	9491	9492	0.0
chr1	9492	9501	0.222135
chr1	9501	9502	0.444269
chr1	9502	9506	0.666404
chr1	9506	9514	0.888538
chr1	9514	9516	0.666404
chr1	9516	9532	0.888538
chr1	9532	9533	1.11067
chr1	9533	9545	1.33281
chr1	9545	9546	1.55494
chr1	9546	9549	1.33281
chr1	9549	9550	1.11067
chr1	9550	9551	1.33281
chr1	9551	9556	1.11067
chr1	9556	9557	0.666404
chr1	9557	9559	0.888538
chr1	9559	9577	1.33281
chr1	9577	9581	1.11067
chr1	9581	9583	0.888538
chr1	9583	9598	0.666404
chr1	9598	9599	0.888538
chr1	9599	9613	0.222135
chr1	9613	9628	0.444269
chr1	9628	9641	0.666404
chr1	9641	9645	0.444269
chr1	9645	9646	0.222135
chr1	9646	9647	0.444269
chr1	9647	9649	1.11067
chr1	9649	9650	1.33281
chr1	9650	9668	1.77708
chr1	9668	9672	1.99921
chr1	9672	9673	1.55494
chr1	9673	9674	1.77708
chr1	9674	9676	1.55494
chr1	9676	9678	1.77708
chr1	9678	9687	1.99921
chr1	9687	9690	1.55494
chr1	9690	9691	1.33281
chr1	9691	9694	1.11067
chr1	9694	9697	0.888538
chr1	9697	9704	0.666404
chr1	9704	9705	0.444269
chr1	9705	9711	0.222135
chr1	9711	9712	0.0
chr1	9712	9728	0.222135
chr1	9728	9737	0.444269
chr1	9737	9738	0.666404
chr1	9738	9739	0.888538
chr1	9739	9753	1.11067
chr1	9753	9758	0.888538
chr1	9758	9762	1.33281
chr1	9762	9772	1.11067
chr1	9772	9775	0.888538
chr1	9775	9777	0.666404
chr1	9777	9779	0.444269
chr1	9779	9786	0.222135
chr1	9786	9798	0.444269
chr1	9798	9805	0.222135
chr1	9805	9810	0.0
chr1	9810	9814	0.222135
chr1	9814	9831	0.444269
chr1	9831	9838	0.888538
chr1	9838	9843	1.11067
chr1	9843	9845	0.888538
chr1	9845	9857	0.666404
chr1	9857	9858	1.11067
chr1	9858	9859	1.99921
chr1	9859	9860	2.44348
chr1	9860	9862	2.88775
chr1	9862	9866	3.10988
chr1	9866	9867	2.88775
chr1	9867	9868	3.10988
chr1	9868	9869	3.33202
chr1	9869	9875	3.55415
chr1	9875	9881	3.33202
chr1	9881	9882	3.10988
chr1	9882	9886	2.88775
chr1	9886	9891	3.10988
chr1	9891	9892	2.66562
chr1	9892	9893	2.22135
chr1	9893	9895	1.77708
chr1	9895	9896	1.99921
chr1	9896	9902	2.44348
chr1	9902	9903	1.99921
chr1	9903	9911	1.55494
chr1	9911	9913	1.77708
chr1	9913	9922	1.99921
chr1	9922	9925	2.44348
chr1	9925	9930	2.22135
chr1	9930	9931	2.44348
chr1	9931	9935	2.22135
chr1	9935	9936	1.99921
chr1	9936	9939	1.77708
chr1	9939	9942	1.33281
chr1	9942	9951	1.55494
chr1	9951	9955	1.33281
chr1	9955	9957	1.11067
chr1	9957	9960	0.888538
chr1	9960	9966	1.11067
chr1	9966	9967	0.888538
chr1	9967	9970	1.11067
chr1	9970	9971	1.33281
chr1	9971	9976	1.11067
chr1	9976	9984	1.77708
chr1	9984	9991	1.55494
chr1	9991	9993	1.33281
chr1	9993	9994	1.55494
chr1	9994	9995	1.77708
chr1	9995	9999	1.99921
chr1	9999	10004	2.22135
chr1	10004	10005	1.99921
chr1	10005	10006	1.77708
chr1	10006	10008	1.99921
chr1	10008	10010	1.77708
chr1	10010	10011	1.55494
chr1	10011	10013	1.77708
chr1	10013	10025	1.55494
chr1	10025	10027	1.77708
chr1	10027	10030	1.99921
chr1	10030	10033	1.77708
chr1	10033	10037	1.99921
chr1	10037	10038	1.77708
chr1	10038	10039	1.33281
chr1	10039	10042	1.11067
chr1	10042	10044	0.888538
chr1	10044	10045	0.666404
chr1	10045	10047	0.888538
chr1	10047	10064	1.11067
chr1	10064	10067	1.33281
chr1	10067	10069	1.55494
chr1	10069	10075	1.33281
chr1	10075	10076	1.55494
chr1	10076	10081	1.77708
chr1	10081	10084	1.99921
chr1	10084	10087	1.77708
chr1	10087	10088	1.55494
chr1	10088	10091	1.77708
chr1	10091	10099	1.55494
chr1	10099	10106	1.33281
chr1	10106	10108	0.888538
chr1	10108	10109	0.666404
chr1	10109	10111	0.444269
chr1	10111	10116	0.222135
chr1	10116	10121	0.0
chr1	10121	10136	0.222135
chr1	10136	10138	0.444269
chr1	10138	10144	0.666404
chr1	10144	10145	0.888538
chr1	10145	10146	1.77708
chr1	10146	10147	2.44348
chr1	10147	10148	2.88775
chr1	10148	10149	3.10988
chr1	10149	10151	3.33202
chr1	10151	10157	3.55415
chr1	10157	10158	3.77629
chr1	10158	10160	3.99842
chr1	10160	10161	4.22056
chr1	10161	10164	4.44269
chr1	10164	10168	4.22056
chr1	10168	10170	3.77629
chr1	10170	10173	3.33202
chr1	10173	10177	3.10988
chr1	10177	10180	2.88775
chr1	10180	10181	1.99921
chr1	10181	10186	1.77708
chr1	10186	10188	1.55494
chr1	10188	10189	1.33281
chr1	10189	10192	1.11067
chr1	10192	10201	0.888538
chr1	10201	10202	0.666404
chr1	10202	10204	0.444269
chr1	10204	10210	0.222135
chr1	10210	10227	0.0
chr1	10227	10261	0.222135
chr1	10261	10264	0.0
chr1	10264	10278	0.444269
chr1	10278	10279	0.666404
chr1	10279	10281	0.888538
chr1	10281	10289	1.11067
chr1	10289	10293	1.33281
chr1	10293	10301	1.55494
chr1	10301	10305	1.99921
chr1	10305	10307	1.77708
chr1	10307	10309	1.33281
[truncated: 1,752 more rows]
