# Supplementary material for: Structural modularity of the XIST ribonucleoprotein complex
Source: Nat Commun. 2020 Dec 2;11:6163. doi: 10.1038/s41467-020-20040-3 (PMC7710737; doi:10.1038/s41467-020-20040-3)
Supplement: Supplementary file 6 — Source Data [file 41467_2020_20040_MOESM6_ESM.zip › sourcedata/fig2efgi/K562_DDX3X_0_neg_XIST_1_hsXIST.bedgraph]

chr1	0	46	0.0
chr1	46	48	0.367598
chr1	48	49	0.551398
chr1	49	51	0.735197
chr1	51	56	0.918996
chr1	56	59	1.1028
chr1	59	63	1.28659
chr1	63	65	1.47039
chr1	65	68	1.65419
chr1	68	71	1.47039
chr1	71	79	1.65419
chr1	79	82	1.47039
chr1	82	86	1.28659
chr1	86	90	0.918996
chr1	90	92	0.735197
chr1	92	94	0.551398
chr1	94	95	0.735197
chr1	95	99	0.551398
chr1	99	104	0.735197
chr1	104	110	0.551398
chr1	110	113	0.367598
chr1	113	114	0.551398
chr1	114	115	0.918996
chr1	115	116	1.1028
chr1	116	121	1.83799
chr1	121	133	2.02179
chr1	133	134	1.83799
chr1	134	137	2.02179
chr1	137	144	1.83799
chr1	144	150	1.65419
chr1	150	151	1.28659
chr1	151	152	1.1028
chr1	152	153	0.918996
chr1	153	155	0.735197
chr1	155	159	0.367598
chr1	159	172	0.735197
chr1	172	189	0.551398
chr1	189	194	0.367598
chr1	194	195	0.551398
chr1	195	197	0.918996
chr1	197	198	1.28659
chr1	198	199	0.918996
chr1	199	200	1.47039
chr1	200	204	2.38939
chr1	204	216	2.57319
chr1	216	224	2.75699
chr1	224	225	2.57319
chr1	225	226	2.38939
chr1	226	227	2.02179
chr1	227	228	1.65419
chr1	228	229	1.47039
chr1	229	232	1.1028
chr1	232	236	0.918996
chr1	236	237	0.735197
chr1	237	238	0.918996
chr1	238	239	0.551398
chr1	239	240	0.367598
chr1	240	242	0.551398
chr1	242	252	0.735197
chr1	252	275	0.551398
chr1	275	279	0.367598
chr1	279	281	0.183799
chr1	281	294	0.0
chr1	294	296	0.183799
chr1	296	307	0.367598
chr1	307	325	0.551398
chr1	325	329	0.735197
chr1	329	335	0.551398
chr1	335	342	0.367598
chr1	342	345	0.551398
chr1	345	365	0.367598
chr1	365	368	0.551398
chr1	368	377	1.1028
chr1	377	381	1.28659
chr1	381	392	1.1028
chr1	392	393	0.918996
chr1	393	396	0.735197
chr1	396	405	0.551398
chr1	405	406	0.367598
chr1	406	407	0.551398
chr1	407	410	0.367598
chr1	410	411	0.551398
chr1	411	416	1.28659
chr1	416	436	1.1028
chr1	436	441	0.918996
chr1	441	444	0.735197
chr1	444	445	0.551398
chr1	445	450	0.183799
chr1	450	451	0.0
chr1	451	457	0.367598
chr1	457	480	0.551398
chr1	480	490	0.367598
chr1	490	491	0.183799
chr1	491	495	0.0
chr1	495	496	0.367598
chr1	496	497	1.65419
chr1	497	509	1.83799
chr1	509	528	2.02179
chr1	528	529	1.83799
chr1	529	534	1.65419
chr1	534	535	1.28659
chr1	535	536	0.367598
chr1	536	551	0.183799
chr1	551	576	0.367598
chr1	576	583	0.183799
chr1	583	603	0.0
chr1	603	608	0.183799
chr1	608	609	0.367598
chr1	609	630	0.551398
chr1	630	636	0.367598
chr1	636	646	0.183799
chr1	646	650	0.0
chr1	650	651	0.183799
chr1	651	652	0.918996
chr1	652	653	1.1028
chr1	653	655	1.28659
chr1	655	674	1.47039
chr1	674	677	1.1028
chr1	677	678	0.918996
chr1	678	680	0.735197
chr1	680	692	0.367598
chr1	692	695	0.183799
chr1	695	696	0.367598
chr1	696	697	0.735197
chr1	697	700	1.1028
chr1	700	706	1.28659
chr1	706	734	1.1028
chr1	734	735	0.918996
chr1	735	736	0.551398
chr1	736	740	0.183799
chr1	740	741	1.28659
chr1	741	761	1.65419
chr1	761	762	1.83799
chr1	762	764	2.02179
chr1	764	769	1.83799
chr1	769	770	2.02179
chr1	770	773	2.20559
chr1	773	774	2.38939
chr1	774	775	2.57319
chr1	775	776	2.38939
chr1	776	777	2.02179
chr1	777	778	2.20559
chr1	778	779	1.65419
chr1	779	780	1.47039
chr1	780	784	1.28659
chr1	784	785	1.47039
chr1	785	787	1.65419
chr1	787	788	1.83799
chr1	788	795	2.02179
chr1	795	796	2.20559
chr1	796	798	2.38939
chr1	798	800	2.57319
chr1	800	801	2.38939
chr1	801	804	2.02179
chr1	804	806	2.20559
chr1	806	807	1.83799
chr1	807	811	1.65419
chr1	811	815	1.47039
chr1	815	816	1.65419
chr1	816	823	1.47039
chr1	823	824	1.65419
chr1	824	825	1.47039
chr1	825	826	2.02179
chr1	826	827	1.83799
chr1	827	828	2.02179
chr1	828	833	2.20559
chr1	833	834	1.83799
chr1	834	837	1.65419
chr1	837	839	1.28659
chr1	839	841	1.47039
chr1	841	844	1.65419
chr1	844	851	1.83799
chr1	851	852	2.02179
chr1	852	854	1.83799
chr1	854	855	2.02179
chr1	855	860	1.83799
chr1	860	861	1.65419
chr1	861	863	1.47039
chr1	863	865	1.1028
chr1	865	866	1.28659
chr1	866	867	1.1028
chr1	867	870	1.28659
chr1	870	874	1.47039
chr1	874	876	1.28659
chr1	876	879	1.1028
chr1	879	886	0.918996
chr1	886	890	1.1028
chr1	890	891	0.918996
chr1	891	893	1.1028
chr1	893	904	1.28659
chr1	904	906	1.1028
chr1	906	908	0.918996
chr1	908	925	0.735197
chr1	925	929	0.551398
chr1	929	931	0.367598
chr1	931	932	0.183799
chr1	932	936	0.0
chr1	936	938	0.183799
chr1	938	951	0.367598
chr1	951	961	0.551398
chr1	961	973	0.735197
chr1	973	984	0.918996
chr1	984	987	1.28659
chr1	987	990	1.47039
chr1	990	993	1.28659
chr1	993	994	1.65419
chr1	994	997	1.83799
chr1	997	999	2.02179
chr1	999	1001	1.83799
chr1	1001	1013	2.02179
chr1	1013	1016	2.20559
chr1	1016	1022	2.02179
chr1	1022	1032	1.83799
chr1	1032	1040	1.28659
chr1	1040	1045	1.1028
chr1	1045	1050	0.918996
chr1	1050	1052	0.735197
chr1	1052	1061	0.367598
chr1	1061	1064	0.183799
chr1	1064	1067	0.0
chr1	1067	1069	0.183799
chr1	1069	1071	0.551398
chr1	1071	1072	0.735197
chr1	1072	1075	0.918996
chr1	1075	1077	1.1028
chr1	1077	1078	1.28659
chr1	1078	1088	1.47039
chr1	1088	1091	1.65419
chr1	1091	1092	1.83799
chr1	1092	1093	1.65419
chr1	1093	1099	1.83799
chr1	1099	1101	2.02179
chr1	1101	1102	2.20559
chr1	1102	1103	2.38939
chr1	1103	1106	2.57319
chr1	1106	1110	2.38939
chr1	1110	1113	2.20559
chr1	1113	1114	2.02179
chr1	1114	1115	2.20559
chr1	1115	1116	2.38939
chr1	1116	1126	2.02179
chr1	1126	1130	1.83799
chr1	1130	1133	1.65419
chr1	1133	1134	1.83799
chr1	1134	1136	2.20559
chr1	1136	1138	2.02179
chr1	1138	1139	1.65419
chr1	1139	1140	1.83799
chr1	1140	1141	1.65419
chr1	1141	1142	1.47039
chr1	1142	1152	1.28659
chr1	1152	1153	1.47039
chr1	1153	1154	1.28659
chr1	1154	1167	1.1028
chr1	1167	1168	1.28659
chr1	1168	1172	1.1028
chr1	1172	1178	0.551398
chr1	1178	1189	0.367598
chr1	1189	1191	0.551398
chr1	1191	1195	0.367598
chr1	1195	1204	0.551398
chr1	1204	1206	1.47039
chr1	1206	1217	1.65419
chr1	1217	1218	1.83799
chr1	1218	1224	2.02179
chr1	1224	1228	2.20559
chr1	1228	1232	2.02179
chr1	1232	1234	1.83799
chr1	1234	1238	1.65419
chr1	1238	1243	1.47039
chr1	1243	1245	0.735197
chr1	1245	1251	0.551398
chr1	1251	1256	0.918996
chr1	1256	1257	0.735197
chr1	1257	1262	0.551398
chr1	1262	1273	0.367598
chr1	1273	1281	0.551398
chr1	1281	1283	0.735197
chr1	1283	1284	0.918996
chr1	1284	1290	1.28659
chr1	1290	1296	0.918996
chr1	1296	1306	1.1028
chr1	1306	1311	1.28659
chr1	1311	1314	1.47039
chr1	1314	1315	1.65419
chr1	1315	1317	1.83799
chr1	1317	1319	1.65419
chr1	1319	1322	1.47039
chr1	1322	1323	1.28659
chr1	1323	1324	1.1028
chr1	1324	1328	1.65419
chr1	1328	1334	1.83799
chr1	1334	1335	2.02179
chr1	1335	1337	1.83799
chr1	1337	1341	2.02179
chr1	1341	1342	2.20559
chr1	1342	1343	2.38939
chr1	1343	1344	2.57319
chr1	1344	1346	2.38939
chr1	1346	1347	2.57319
chr1	1347	1353	2.38939
chr1	1353	1354	2.20559
chr1	1354	1355	2.02179
chr1	1355	1358	2.20559
chr1	1358	1363	2.38939
chr1	1363	1366	1.83799
chr1	1366	1371	1.65419
chr1	1371	1375	1.47039
chr1	1375	1380	1.28659
chr1	1380	1381	1.1028
chr1	1381	1382	0.735197
chr1	1382	1384	0.551398
chr1	1384	1386	0.367598
chr1	1386	1393	0.551398
chr1	1393	1396	0.367598
chr1	1396	1399	0.183799
chr1	1399	1420	0.367598
chr1	1420	1426	0.183799
chr1	1426	1439	0.367598
chr1	1439	1440	1.1028
chr1	1440	1441	1.28659
chr1	1441	1442	1.47039
chr1	1442	1443	1.65419
chr1	1443	1445	2.02179
chr1	1445	1446	2.20559
chr1	1446	1451	2.38939
chr1	1451	1458	2.75699
chr1	1458	1464	2.57319
chr1	1464	1465	2.38939
chr1	1465	1467	2.20559
chr1	1467	1477	1.83799
chr1	1477	1478	1.47039
chr1	1478	1480	0.918996
chr1	1480	1484	0.551398
chr1	1484	1485	0.367598
chr1	1485	1487	0.735197
chr1	1487	1492	0.551398
chr1	1492	1499	0.735197
chr1	1499	1508	1.1028
chr1	1508	1524	1.28659
chr1	1524	1526	0.918996
chr1	1526	1527	0.735197
chr1	1527	1531	0.551398
chr1	1531	1535	0.183799
chr1	1535	1538	0.367598
chr1	1538	1555	0.183799
chr1	1555	1557	0.551398
chr1	1557	1573	0.918996
chr1	1573	1577	0.735197
chr1	1577	1593	0.918996
chr1	1593	1594	0.735197
chr1	1594	1596	1.1028
chr1	1596	1600	0.735197
chr1	1600	1603	0.918996
chr1	1603	1607	1.1028
chr1	1607	1616	1.28659
chr1	1616	1619	1.1028
chr1	1619	1629	1.28659
chr1	1629	1632	1.47039
chr1	1632	1635	0.918996
chr1	1635	1636	1.1028
chr1	1636	1639	1.47039
chr1	1639	1644	1.28659
chr1	1644	1648	1.47039
chr1	1648	1655	1.65419
chr1	1655	1657	1.83799
chr1	1657	1668	1.65419
chr1	1668	1672	1.47039
chr1	1672	1677	1.1028
chr1	1677	1678	1.28659
chr1	1678	1686	1.1028
chr1	1686	1689	0.918996
chr1	1689	1694	1.1028
chr1	1694	1696	0.918996
chr1	1696	1711	1.1028
chr1	1711	1716	0.918996
chr1	1716	1720	0.735197
chr1	1720	1721	0.918996
chr1	1721	1725	0.735197
chr1	1725	1728	0.918996
chr1	1728	1729	0.735197
chr1	1729	1731	0.918996
chr1	1731	1732	1.1028
chr1	1732	1735	1.28659
chr1	1735	1737	1.1028
chr1	1737	1738	1.28659
chr1	1738	1747	1.47039
chr1	1747	1749	1.65419
chr1	1749	1750	1.83799
chr1	1750	1755	1.65419
chr1	1755	1758	1.47039
chr1	1758	1765	1.28659
chr1	1765	1767	1.1028
chr1	1767	1769	0.918996
chr1	1769	1771	0.735197
chr1	1771	1772	0.367598
chr1	1772	1774	0.735197
chr1	1774	1778	0.918996
chr1	1778	1784	1.28659
chr1	1784	1786	1.47039
chr1	1786	1787	1.28659
chr1	1787	1792	1.1028
chr1	1792	1793	1.28659
chr1	1793	1798	1.47039
chr1	1798	1803	1.28659
chr1	1803	1806	1.47039
chr1	1806	1811	1.1028
chr1	1811	1812	0.918996
chr1	1812	1818	0.735197
chr1	1818	1819	0.918996
chr1	1819	1822	1.28659
chr1	1822	1828	1.1028
chr1	1828	1834	1.28659
chr1	1834	1842	1.47039
chr1	1842	1847	1.65419
chr1	1847	1848	1.83799
chr1	1848	1852	2.20559
chr1	1852	1856	2.38939
chr1	1856	1857	2.20559
chr1	1857	1858	2.02179
chr1	1858	1861	1.65419
chr1	1861	1866	1.47039
chr1	1866	1867	1.65419
chr1	1867	1868	2.38939
chr1	1868	1869	2.75699
chr1	1869	1870	3.30839
chr1	1870	1871	3.67598
chr1	1871	1873	3.85978
chr1	1873	1877	4.04358
chr1	1877	1881	4.22738
chr1	1881	1885	4.04358
chr1	1885	1887	3.85978
chr1	1887	1891	3.49218
chr1	1891	1892	3.30839
chr1	1892	1895	3.49218
chr1	1895	1896	4.04358
chr1	1896	1897	3.85978
chr1	1897	1898	3.49218
chr1	1898	1904	3.67598
chr1	1904	1905	3.49218
chr1	1905	1906	3.30839
chr1	1906	1907	1.83799
chr1	1907	1908	1.65419
chr1	1908	1910	2.02179
chr1	1910	1914	1.47039
chr1	1914	1922	1.65419
chr1	1922	1927	1.83799
chr1	1927	1931	2.20559
chr1	1931	1933	1.83799
chr1	1933	1934	2.02179
chr1	1934	1936	1.83799
chr1	1936	1939	1.65419
chr1	1939	1942	1.83799
chr1	1942	1944	2.02179
chr1	1944	1945	1.83799
chr1	1945	1946	1.65419
chr1	1946	1947	1.83799
chr1	1947	1951	1.47039
chr1	1951	1964	1.28659
chr1	1964	1965	0.918996
chr1	1965	1970	0.735197
chr1	1970	1973	0.551398
chr1	1973	1985	0.367598
chr1	1985	1993	0.183799
chr1	1993	2058	0.0
chr1	2058	2088	0.183799
chr1	2088	2091	0.0
chr1	2091	2097	0.183799
chr1	2097	2103	0.367598
chr1	2103	2116	0.551398
chr1	2116	2135	0.735197
chr1	2135	2142	0.551398
chr1	2142	2149	0.735197
chr1	2149	2153	0.918996
chr1	2153	2166	0.551398
chr1	2166	2172	0.735197
chr1	2172	2173	0.918996
chr1	2173	2174	1.1028
chr1	2174	2179	0.918996
chr1	2179	2183	1.28659
chr1	2183	2184	1.47039
chr1	2184	2186	1.65419
chr1	2186	2204	1.47039
chr1	2204	2211	1.28659
chr1	2211	2212	1.1028
chr1	2212	2214	0.918996
chr1	2214	2215	1.1028
chr1	2215	2217	1.28659
chr1	2217	2218	1.1028
chr1	2218	2219	0.918996
chr1	2219	2220	1.1028
chr1	2220	2222	0.918996
chr1	2222	2245	0.735197
chr1	2245	2246	0.918996
chr1	2246	2253	0.735197
chr1	2253	2256	0.551398
chr1	2256	2259	0.367598
chr1	2259	2274	0.183799
chr1	2274	2275	0.367598
chr1	2275	2276	0.551398
chr1	2276	2278	0.735197
chr1	2278	2279	1.1028
chr1	2279	2280	1.65419
chr1	2280	2284	2.02179
chr1	2284	2288	1.83799
chr1	2288	2304	2.02179
chr1	2304	2305	2.20559
chr1	2305	2306	2.57319
chr1	2306	2307	2.75699
chr1	2307	2310	2.94079
chr1	2310	2312	2.75699
chr1	2312	2315	2.94079
chr1	2315	2316	2.75699
chr1	2316	2318	2.38939
chr1	2318	2319	2.02179
chr1	2319	2327	1.83799
chr1	2327	2329	1.65419
chr1	2329	2330	1.83799
chr1	2330	2336	2.02179
chr1	2336	2343	1.83799
chr1	2343	2344	1.65419
chr1	2344	2346	1.1028
chr1	2346	2347	0.918996
chr1	2347	2355	0.551398
chr1	2355	2357	0.735197
chr1	2357	2359	0.551398
chr1	2359	2368	0.735197
chr1	2368	2369	0.551398
chr1	2369	2394	0.367598
chr1	2394	2397	0.183799
chr1	2397	2398	0.367598
chr1	2398	2409	0.183799
chr1	2409	2413	0.367598
chr1	2413	2426	0.551398
chr1	2426	2434	0.735197
chr1	2434	2436	0.551398
chr1	2436	2440	0.367598
chr1	2440	2442	0.551398
chr1	2442	2447	0.735197
chr1	2447	2448	0.918996
chr1	2448	2465	0.735197
chr1	2465	2470	0.551398
chr1	2470	2472	1.28659
chr1	2472	2473	1.47039
chr1	2473	2474	1.83799
chr1	2474	2478	2.20559
chr1	2478	2479	2.02179
chr1	2479	2485	1.83799
chr1	2485	2501	1.65419
chr1	2501	2506	1.47039
chr1	2506	2509	1.1028
chr1	2509	2511	0.735197
chr1	2511	2512	0.551398
chr1	2512	2513	0.367598
chr1	2513	2519	1.28659
chr1	2519	2520	1.47039
chr1	2520	2538	1.65419
chr1	2538	2549	1.83799
chr1	2549	2552	1.65419
chr1	2552	2556	0.735197
chr1	2556	2557	1.1028
chr1	2557	2558	1.28659
chr1	2558	2559	1.47039
chr1	2559	2561	1.28659
chr1	2561	2562	1.47039
chr1	2562	2570	1.65419
chr1	2570	2577	1.83799
chr1	2577	2578	1.65419
chr1	2578	2595	1.47039
chr1	2595	2596	1.1028
chr1	2596	2600	0.735197
chr1	2600	2614	0.551398
chr1	2614	2615	0.735197
chr1	2615	2619	1.1028
chr1	2619	2635	1.28659
chr1	2635	2636	1.1028
chr1	2636	2640	0.918996
chr1	2640	2649	0.735197
chr1	2649	2653	0.918996
chr1	2653	2654	0.735197
chr1	2654	2658	0.367598
chr1	2658	2662	0.183799
chr1	2662	2669	0.367598
chr1	2669	2671	0.551398
chr1	2671	2675	0.367598
chr1	2675	2691	0.551398
chr1	2691	2706	0.367598
chr1	2706	2708	0.551398
chr1	2708	2714	0.367598
chr1	2714	2745	0.183799
chr1	2745	2756	0.0
chr1	2756	2758	0.367598
chr1	2758	2777	0.735197
chr1	2777	2778	0.918996
chr1	2778	2786	1.1028
chr1	2786	2795	1.28659
chr1	2795	2797	0.735197
chr1	2797	2808	0.551398
chr1	2808	2815	0.735197
chr1	2815	2817	0.551398
chr1	2817	2821	0.367598
chr1	2821	2837	0.183799
chr1	2837	2844	0.367598
chr1	2844	2847	0.551398
chr1	2847	2865	0.367598
chr1	2865	2876	0.183799
chr1	2876	2902	0.0
chr1	2902	2939	0.183799
chr1	2939	2941	0.367598
chr1	2941	2976	0.183799
chr1	2976	2978	0.367598
chr1	2978	2979	0.183799
chr1	2979	2981	0.367598
chr1	2981	3000	0.551398
chr1	3000	3015	0.735197
chr1	3015	3018	0.551398
chr1	3018	3020	0.367598
chr1	3020	3021	0.551398
chr1	3021	3031	0.735197
chr1	3031	3036	1.1028
chr1	3036	3042	1.47039
chr1	3042	3044	1.65419
chr1	3044	3056	1.83799
chr1	3056	3057	2.20559
chr1	3057	3058	2.57319
chr1	3058	3066	2.20559
chr1	3066	3069	2.02179
chr1	3069	3073	1.83799
chr1	3073	3074	2.02179
chr1	3074	3078	1.65419
chr1	3078	3080	1.47039
chr1	3080	3081	1.65419
chr1	3081	3082	1.47039
chr1	3082	3089	1.28659
chr1	3089	3091	1.47039
chr1	3091	3095	1.65419
chr1	3095	3096	1.47039
chr1	3096	3099	1.1028
chr1	3099	3109	1.28659
chr1	3109	3111	1.47039
chr1	3111	3112	1.65419
chr1	3112	3113	1.47039
chr1	3113	3116	1.28659
chr1	3116	3117	1.47039
chr1	3117	3125	1.65419
chr1	3125	3126	1.47039
chr1	3126	3131	1.1028
chr1	3131	3133	1.28659
chr1	3133	3137	1.47039
chr1	3137	3138	1.65419
chr1	3138	3148	1.47039
chr1	3148	3155	1.28659
chr1	3155	3156	0.918996
chr1	3156	3162	1.1028
chr1	3162	3170	0.918996
chr1	3170	3172	0.735197
chr1	3172	3176	0.551398
chr1	3176	3187	0.367598
chr1	3187	3188	0.551398
chr1	3188	3190	0.367598
chr1	3190	3193	0.551398
chr1	3193	3194	0.735197
chr1	3194	3195	0.918996
chr1	3195	3215	0.735197
chr1	3215	3216	0.918996
chr1	3216	3218	0.735197
chr1	3218	3219	1.1028
chr1	3219	3220	1.65419
chr1	3220	3221	2.02179
chr1	3221	3222	2.57319
chr1	3222	3223	3.12459
chr1	3223	3224	3.49218
chr1	3224	3225	3.67598
chr1	3225	3228	3.85978
chr1	3228	3229	4.04358
chr1	3229	3233	3.85978
chr1	3233	3236	3.67598
chr1	3236	3237	4.04358
chr1	3237	3251	4.22738
chr1	3251	3252	4.04358
chr1	3252	3254	4.22738
chr1	3254	3256	3.85978
chr1	3256	3257	3.67598
chr1	3257	3258	3.85978
chr1	3258	3259	3.67598
chr1	3259	3260	3.30839
chr1	3260	3262	2.20559
chr1	3262	3264	1.83799
chr1	3264	3265	1.47039
chr1	3265	3267	1.65419
chr1	3267	3273	1.47039
chr1	3273	3275	1.28659
chr1	3275	3277	0.918996
chr1	3277	3281	0.735197
chr1	3281	3288	0.918996
chr1	3288	3290	1.28659
chr1	3290	3295	1.47039
chr1	3295	3297	1.1028
chr1	3297	3301	0.918996
chr1	3301	3304	1.1028
chr1	3304	3305	0.918996
chr1	3305	3306	1.1028
chr1	3306	3307	1.28659
chr1	3307	3308	1.47039
chr1	3308	3310	1.65419
chr1	3310	3314	2.20559
chr1	3314	3327	2.38939
chr1	3327	3338	2.02179
chr1	3338	3340	1.83799
chr1	3340	3344	1.65419
chr1	3344	3345	1.28659
chr1	3345	3347	1.1028
chr1	3347	3349	0.918996
chr1	3349	3353	0.551398
chr1	3353	3354	0.367598
chr1	3354	3356	1.1028
chr1	3356	3359	1.47039
chr1	3359	3367	1.65419
chr1	3367	3374	1.47039
chr1	3374	3376	1.65419
chr1	3376	3380	1.47039
chr1	3380	3393	1.65419
chr1	3393	3395	0.918996
chr1	3395	3396	0.551398
chr1	3396	3398	0.735197
chr1	3398	3402	0.551398
chr1	3402	3406	0.367598
chr1	3406	3412	0.551398
chr1	3412	3418	0.735197
chr1	3418	3425	0.551398
chr1	3425	3434	0.735197
chr1	3434	3440	0.551398
chr1	3440	3441	0.918996
chr1	3441	3445	1.28659
chr1	3445	3451	1.1028
chr1	3451	3458	0.918996
chr1	3458	3461	1.1028
chr1	3461	3463	1.28659
chr1	3463	3464	1.47039
chr1	3464	3471	1.28659
chr1	3471	3472	1.47039
chr1	3472	3475	1.65419
chr1	3475	3479	1.47039
chr1	3479	3480	1.1028
chr1	3480	3481	0.918996
chr1	3481	3483	1.1028
chr1	3483	3488	1.28659
chr1	3488	3490	1.47039
chr1	3490	3492	1.65419
chr1	3492	3493	1.83799
chr1	3493	3502	1.65419
chr1	3502	3503	1.47039
chr1	3503	3505	1.65419
chr1	3505	3515	1.83799
chr1	3515	3520	2.02179
chr1	3520	3522	1.83799
chr1	3522	3525	1.65419
chr1	3525	3526	1.83799
chr1	3526	3528	1.47039
chr1	3528	3530	1.1028
chr1	3530	3531	0.918996
chr1	3531	3538	1.1028
chr1	3538	3539	1.28659
chr1	3539	3542	1.47039
chr1	3542	3543	1.28659
chr1	3543	3546	1.1028
chr1	3546	3550	1.28659
chr1	3550	3554	1.1028
chr1	3554	3564	1.28659
chr1	3564	3577	1.1028
chr1	3577	3578	0.918996
chr1	3578	3583	0.735197
chr1	3583	3584	0.918996
chr1	3584	3585	0.735197
chr1	3585	3593	0.918996
chr1	3593	3594	0.551398
chr1	3594	3598	0.918996
chr1	3598	3600	1.1028
chr1	3600	3601	1.28659
chr1	3601	3604	1.47039
chr1	3604	3609	1.65419
chr1	3609	3618	1.47039
chr1	3618	3619	1.65419
chr1	3619	3623	1.83799
chr1	3623	3624	2.02179
chr1	3624	3632	1.83799
chr1	3632	3637	1.47039
chr1	3637	3639	1.28659
chr1	3639	3640	1.1028
chr1	3640	3641	0.918996
chr1	3641	3643	1.1028
chr1	3643	3653	0.918996
chr1	3653	3657	0.735197
chr1	3657	3659	0.551398
chr1	3659	3662	0.367598
chr1	3662	3673	0.183799
chr1	3673	3675	0.367598
chr1	3675	3680	0.551398
chr1	3680	3689	0.367598
chr1	3689	3691	0.551398
chr1	3691	3700	0.735197
chr1	3700	3704	0.918996
chr1	3704	3708	1.1028
chr1	3708	3709	1.65419
chr1	3709	3710	1.83799
chr1	3710	3712	2.02179
chr1	3712	3714	1.83799
chr1	3714	3716	1.65419
chr1	3716	3723	1.83799
chr1	3723	3724	2.02179
chr1	3724	3728	2.38939
chr1	3728	3730	2.20559
chr1	3730	3734	2.02179
chr1	3734	3735	2.20559
chr1	3735	3738	2.38939
chr1	3738	3740	2.20559
chr1	3740	3741	2.38939
chr1	3741	3746	2.57319
chr1	3746	3748	2.02179
chr1	3748	3749	1.83799
chr1	3749	3753	1.65419
chr1	3753	3755	1.83799
chr1	3755	3760	1.65419
chr1	3760	3762	2.02179
chr1	3762	3773	1.47039
chr1	3773	3774	1.28659
chr1	3774	3777	1.1028
chr1	3777	3779	0.918996
chr1	3779	3780	0.735197
chr1	3780	3781	0.551398
chr1	3781	3788	0.367598
chr1	3788	3792	0.551398
chr1	3792	3797	0.735197
chr1	3797	3807	0.551398
chr1	3807	3808	1.1028
chr1	3808	3809	1.65419
chr1	3809	3811	2.38939
chr1	3811	3818	2.57319
chr1	3818	3820	2.75699
chr1	3820	3821	2.94079
chr1	3821	3825	2.75699
chr1	3825	3827	2.57319
chr1	3827	3829	2.75699
chr1	3829	3837	2.57319
chr1	3837	3838	2.38939
chr1	3838	3840	2.02179
chr1	3840	3841	1.83799
chr1	3841	3842	1.65419
chr1	3842	3846	1.47039
chr1	3846	3847	1.1028
chr1	3847	3855	0.735197
chr1	3855	3856	0.918996
chr1	3856	3857	0.735197
chr1	3857	3859	1.1028
chr1	3859	3860	0.735197
chr1	3860	3866	0.918996
chr1	3866	3867	1.28659
chr1	3867	3868	1.65419
chr1	3868	3875	1.83799
chr1	3875	3876	2.02179
chr1	3876	3877	2.20559
chr1	3877	3887	2.38939
chr1	3887	3888	2.20559
chr1	3888	3891	2.38939
chr1	3891	3893	2.20559
chr1	3893	3894	2.38939
chr1	3894	3896	2.20559
chr1	3896	3897	2.02179
chr1	3897	3899	1.83799
chr1	3899	3906	1.1028
chr1	3906	3908	0.735197
chr1	3908	3909	0.918996
chr1	3909	3911	1.1028
chr1	3911	3912	1.28659
chr1	3912	3914	1.47039
chr1	3914	3916	1.65419
chr1	3916	3917	1.83799
chr1	3917	3918	2.02179
chr1	3918	3922	2.20559
chr1	3922	3926	2.38939
chr1	3926	3927	2.20559
chr1	3927	3928	2.38939
chr1	3928	3932	2.57319
chr1	3932	3934	2.38939
chr1	3934	3935	2.57319
chr1	3935	3937	2.75699
chr1	3937	3938	3.12459
chr1	3938	3940	3.30839
chr1	3940	3942	3.67598
chr1	3942	3943	3.85978
chr1	3943	3944	3.67598
chr1	3944	3946	3.49218
chr1	3946	3949	3.67598
chr1	3949	3951	3.85978
chr1	3951	3955	3.67598
chr1	3955	3957	3.49218
chr1	3957	3959	3.30839
chr1	3959	3960	3.49218
chr1	3960	3962	3.85978
chr1	3962	3967	4.04358
chr1	3967	3969	3.85978
chr1	3969	3972	4.04358
chr1	3972	3974	3.85978
chr1	3974	3977	3.67598
chr1	3977	3979	3.49218
chr1	3979	3981	2.94079
chr1	3981	3982	2.75699
chr1	3982	3984	2.57319
chr1	3984	3987	2.38939
chr1	3987	3988	2.02179
chr1	3988	3989	1.83799
chr1	3989	3992	2.02179
chr1	3992	3994	1.83799
chr1	3994	3995	1.47039
chr1	3995	3996	1.65419
chr1	3996	3997	1.83799
chr1	3997	3998	2.02179
chr1	3998	3999	1.83799
chr1	3999	4001	1.47039
chr1	4001	4002	1.28659
chr1	4002	4006	1.1028
chr1	4006	4018	0.918996
chr1	4018	4024	1.1028
chr1	4024	4025	1.28659
chr1	4025	4026	1.65419
chr1	4026	4030	1.83799
chr1	4030	4034	2.02179
chr1	4034	4036	1.65419
chr1	4036	4048	1.28659
chr1	4048	4049	1.1028
chr1	4049	4055	1.28659
chr1	4055	4057	1.47039
chr1	4057	4063	1.65419
chr1	4063	4066	0.918996
chr1	4066	4069	0.735197
chr1	4069	4073	0.551398
chr1	4073	4075	0.735197
chr1	4075	4082	0.918996
chr1	4082	4083	1.65419
chr1	4083	4088	1.83799
chr1	4088	4094	1.65419
chr1	4094	4096	1.47039
chr1	4096	4102	1.28659
chr1	4102	4104	1.1028
chr1	4104	4108	1.47039
chr1	4108	4118	1.28659
chr1	4118	4121	1.65419
chr1	4121	4122	1.28659
chr1	4122	4127	1.1028
chr1	4127	4129	1.28659
chr1	4129	4131	1.83799
chr1	4131	4138	2.02179
chr1	4138	4143	2.20559
chr1	4143	4152	1.65419
chr1	4152	4157	1.47039
chr1	4157	4160	1.1028
chr1	4160	4162	0.918996
chr1	4162	4165	0.735197
chr1	4165	4168	0.918996
chr1	4168	4169	0.551398
chr1	4169	4170	0.367598
chr1	4170	4177	0.551398
chr1	4177	4179	0.367598
chr1	4179	4187	0.551398
chr1	4187	4196	0.735197
chr1	4196	4201	1.1028
chr1	4201	4202	1.28659
chr1	4202	4203	1.47039
chr1	4203	4208	1.83799
chr1	4208	4217	1.65419
chr1	4217	4218	1.47039
chr1	4218	4225	1.65419
chr1	4225	4230	1.47039
chr1	4230	4235	1.65419
chr1	4235	4240	1.28659
chr1	4240	4241	1.1028
chr1	4241	4248	0.551398
chr1	4248	4251	0.918996
chr1	4251	4253	1.28659
chr1	4253	4256	1.65419
chr1	4256	4261	1.47039
chr1	4261	4263	1.65419
chr1	4263	4266	1.83799
chr1	4266	4268	2.02179
chr1	4268	4269	2.20559
chr1	4269	4284	2.02179
chr1	4284	4287	1.83799
chr1	4287	4290	1.47039
chr1	4290	4291	0.735197
chr1	4291	4295	1.1028
chr1	4295	4296	1.28659
chr1	4296	4297	1.65419
chr1	4297	4298	1.83799
chr1	4298	4299	2.02179
chr1	4299	4301	1.83799
chr1	4301	4306	1.65419
chr1	4306	4313	1.83799
chr1	4313	4318	1.65419
chr1	4318	4319	1.83799
chr1	4319	4320	2.02179
chr1	4320	4329	2.20559
chr1	4329	4330	2.38939
chr1	4330	4331	2.57319
chr1	4331	4332	2.38939
chr1	4332	4334	2.20559
chr1	4334	4335	1.83799
chr1	4335	4341	1.65419
chr1	4341	4342	1.83799
chr1	4342	4344	2.02179
chr1	4344	4346	1.83799
chr1	4346	4352	2.02179
chr1	4352	4353	1.83799
chr1	4353	4357	1.65419
chr1	4357	4358	1.47039
chr1	4358	4359	1.28659
chr1	4359	4361	1.1028
chr1	4361	4362	0.918996
chr1	4362	4366	1.28659
chr1	4366	4369	1.1028
chr1	4369	4376	0.918996
chr1	4376	4380	0.735197
chr1	4380	4381	0.918996
chr1	4381	4390	1.1028
chr1	4390	4400	1.28659
chr1	4400	4403	0.918996
chr1	4403	4405	1.1028
chr1	4405	4408	1.28659
chr1	4408	4410	1.47039
chr1	4410	4411	2.02179
chr1	4411	4417	2.20559
chr1	4417	4419	1.83799
chr1	4419	4422	1.47039
chr1	4422	4424	1.65419
chr1	4424	4428	1.83799
chr1	4428	4429	2.02179
chr1	4429	4431	1.83799
chr1	4431	4432	2.02179
chr1	4432	4433	2.20559
chr1	4433	4442	2.38939
chr1	4442	4443	2.20559
chr1	4443	4444	2.02179
chr1	4444	4445	2.20559
chr1	4445	4446	2.02179
chr1	4446	4449	1.83799
chr1	4449	4450	1.65419
chr1	4450	4452	1.47039
chr1	4452	4453	1.28659
chr1	4453	4456	1.47039
chr1	4456	4458	1.65419
chr1	4458	4459	2.02179
chr1	4459	4463	1.83799
chr1	4463	4467	1.65419
chr1	4467	4471	1.47039
chr1	4471	4472	1.28659
chr1	4472	4473	1.47039
chr1	4473	4475	1.28659
chr1	4475	4477	1.65419
chr1	4477	4480	1.83799
chr1	4480	4482	2.02179
chr1	4482	4494	1.83799
chr1	4494	4497	1.65419
chr1	4497	4509	1.47039
chr1	4509	4511	1.28659
chr1	4511	4513	1.1028
chr1	4513	4514	0.918996
chr1	4514	4515	0.735197
chr1	4515	4518	0.551398
chr1	4518	4521	0.735197
chr1	4521	4522	0.918996
chr1	4522	4523	1.47039
chr1	4523	4524	1.65419
chr1	4524	4525	1.83799
chr1	4525	4526	2.02179
chr1	4526	4527	2.20559
chr1	4527	4528	2.02179
chr1	4528	4531	2.20559
chr1	4531	4535	2.02179
chr1	4535	4537	1.83799
chr1	4537	4538	2.02179
chr1	4538	4543	2.20559
chr1	4543	4547	2.38939
chr1	4547	4548	2.57319
chr1	4548	4549	2.75699
chr1	4549	4554	2.94079
chr1	4554	4555	3.30839
chr1	4555	4560	3.12459
chr1	4560	4561	2.94079
chr1	4561	4562	2.38939
chr1	4562	4563	2.20559
chr1	4563	4564	2.02179
chr1	4564	4567	1.65419
chr1	4567	4575	1.83799
chr1	4575	4577	1.65419
chr1	4577	4582	1.47039
chr1	4582	4585	1.28659
chr1	4585	4587	1.1028
chr1	4587	4588	0.918996
chr1	4588	4589	1.28659
chr1	4589	4591	1.65419
chr1	4591	4593	1.83799
chr1	4593	4594	1.47039
chr1	4594	4596	1.28659
chr1	4596	4598	1.47039
chr1	4598	4601	1.65419
chr1	4601	4607	1.47039
chr1	4607	4613	1.65419
chr1	4613	4619	1.83799
chr1	4619	4622	2.02179
chr1	4622	4624	1.83799
chr1	4624	4625	1.65419
chr1	4625	4626	1.83799
chr1	4626	4627	2.02179
chr1	4627	4630	1.65419
chr1	4630	4633	1.47039
chr1	4633	4637	1.28659
chr1	4637	4641	1.1028
chr1	4641	4648	1.28659
chr1	4648	4652	1.47039
chr1	4652	4658	1.28659
chr1	4658	4659	1.1028
chr1	4659	4666	1.28659
chr1	4666	4669	1.1028
chr1	4669	4673	1.28659
chr1	4673	4675	1.47039
chr1	4675	4682	1.65419
chr1	4682	4686	1.47039
chr1	4686	4687	1.83799
chr1	4687	4691	2.02179
chr1	4691	4692	2.20559
chr1	4692	4694	2.38939
chr1	4694	4695	2.94079
chr1	4695	4696	3.49218
chr1	4696	4698	3.67598
chr1	4698	4699	3.49218
chr1	4699	4704	3.67598
chr1	4704	4708	3.49218
chr1	4708	4712	3.12459
chr1	4712	4714	3.30839
chr1	4714	4717	3.12459
chr1	4717	4724	3.30839
chr1	4724	4725	3.49218
chr1	4725	4726	3.12459
chr1	4726	4730	2.75699
chr1	4730	4731	2.94079
chr1	4731	4732	2.75699
chr1	4732	4734	2.20559
chr1	4734	4737	1.47039
chr1	4737	4740	1.1028
chr1	4740	4749	0.918996
chr1	4749	4750	1.1028
chr1	4750	4753	1.28659
chr1	4753	4762	1.1028
chr1	4762	4763	1.28659
chr1	4763	4764	1.1028
chr1	4764	4769	1.28659
chr1	4769	4777	0.918996
chr1	4777	4780	0.735197
chr1	4780	4783	0.918996
chr1	4783	4784	1.1028
chr1	4784	4788	0.918996
chr1	4788	4801	0.735197
chr1	4801	4803	0.551398
chr1	4803	4813	0.367598
chr1	4813	4816	0.551398
chr1	4816	4820	0.183799
chr1	4820	4829	0.367598
chr1	4829	4830	0.551398
chr1	4830	4840	0.735197
chr1	4840	4843	0.918996
chr1	4843	4852	1.1028
chr1	4852	4858	0.918996
chr1	4858	4862	0.735197
chr1	4862	4863	0.551398
chr1	4863	4865	0.735197
chr1	4865	4869	0.551398
chr1	4869	4871	0.367598
chr1	4871	4872	0.551398
chr1	4872	4876	0.735197
chr1	4876	4877	0.918996
chr1	4877	4879	0.735197
chr1	4879	4880	1.47039
chr1	4880	4892	1.65419
chr1	4892	4902	1.83799
chr1	4902	4906	1.65419
chr1	4906	4908	1.83799
chr1	4908	4910	1.65419
chr1	4910	4911	1.83799
chr1	4911	4915	1.65419
chr1	4915	4917	1.47039
chr1	4917	4919	0.735197
chr1	4919	4929	0.551398
chr1	4929	4930	0.735197
chr1	4930	4931	0.918996
chr1	4931	4938	0.735197
chr1	4938	4943	0.918996
chr1	4943	4945	1.1028
chr1	4945	4949	0.918996
chr1	4949	4955	0.735197
chr1	4955	4957	1.1028
chr1	4957	4967	1.47039
chr1	4967	4969	1.83799
chr1	4969	4970	1.65419
chr1	4970	4972	1.83799
chr1	4972	4973	2.02179
chr1	4973	4977	2.20559
chr1	4977	4980	2.02179
chr1	4980	4985	1.83799
chr1	4985	4992	2.02179
chr1	4992	4994	1.83799
chr1	4994	4995	1.47039
chr1	4995	5003	1.1028
chr1	5003	5004	0.918996
chr1	5004	5005	0.551398
chr1	5005	5006	0.735197
chr1	5006	5010	0.551398
chr1	5010	5015	0.367598
chr1	5015	5016	0.551398
chr1	5016	5017	0.735197
chr1	5017	5020	0.918996
chr1	5020	5025	0.735197
chr1	5025	5033	0.918996
chr1	5033	5044	1.1028
chr1	5044	5045	0.918996
chr1	5045	5046	1.28659
chr1	5046	5051	1.65419
chr1	5051	5054	2.02179
chr1	5054	5055	1.83799
chr1	5055	5056	1.65419
chr1	5056	5064	1.47039
chr1	5064	5068	1.28659
chr1	5068	5084	1.47039
chr1	5084	5085	1.1028
chr1	5085	5089	0.735197
chr1	5089	5094	0.367598
chr1	5094	5098	0.735197
chr1	5098	5106	1.1028
chr1	5106	5109	0.918996
chr1	5109	5117	0.735197
chr1	5117	5118	1.1028
chr1	5118	5119	1.28659
chr1	5119	5132	1.47039
chr1	5132	5137	1.1028
chr1	5137	5139	0.735197
chr1	5139	5141	0.918996
chr1	5141	5153	1.1028
chr1	5153	5156	1.28659
chr1	5156	5157	0.918996
chr1	5157	5162	0.551398
chr1	5162	5172	1.1028
chr1	5172	5179	0.918996
chr1	5179	5185	0.735197
chr1	5185	5190	0.551398
chr1	5190	5193	0.735197
chr1	5193	5194	0.551398
chr1	5194	5201	0.367598
chr1	5201	5217	0.183799
chr1	5217	5218	0.367598
chr1	5218	5219	0.551398
chr1	5219	5220	0.735197
chr1	5220	5222	0.918996
chr1	5222	5224	0.735197
chr1	5224	5227	0.918996
chr1	5227	5233	1.28659
chr1	5233	5255	1.47039
chr1	5255	5256	1.28659
chr1	5256	5257	1.1028
chr1	5257	5258	0.918996
chr1	5258	5259	0.735197
chr1	5259	5261	0.551398
chr1	5261	5264	0.367598
chr1	5264	5271	0.183799
chr1	5271	5273	0.0
chr1	5273	5275	0.183799
chr1	5275	5292	0.367598
chr1	5292	5312	0.551398
chr1	5312	5314	0.367598
chr1	5314	5331	0.183799
chr1	5331	5350	0.0
chr1	5350	5364	0.183799
chr1	5364	5370	0.551398
chr1	5370	5380	0.735197
chr1	5380	5389	0.918996
chr1	5389	5396	0.735197
chr1	5396	5403	0.551398
chr1	5403	5409	0.367598
chr1	5409	5417	0.183799
chr1	5417	5419	0.367598
chr1	5419	5437	0.183799
chr1	5437	5438	0.367598
chr1	5438	5453	0.551398
chr1	5453	5455	1.1028
chr1	5455	5461	0.918996
chr1	5461	5466	1.1028
chr1	5466	5471	1.28659
chr1	5471	5476	1.47039
chr1	5476	5477	1.28659
chr1	5477	5481	1.1028
chr1	5481	5483	1.47039
chr1	5483	5488	1.83799
chr1	5488	5492	2.02179
chr1	5492	5497	1.47039
chr1	5497	5500	1.28659
chr1	5500	5501	1.1028
chr1	5501	5513	1.47039
chr1	5513	5514	1.65419
chr1	5514	5515	2.20559
chr1	5515	5520	2.38939
chr1	5520	5522	2.20559
chr1	5522	5524	1.83799
chr1	5524	5529	1.47039
chr1	5529	5532	1.65419
chr1	5532	5534	1.83799
chr1	5534	5538	2.02179
chr1	5538	5542	1.83799
chr1	5542	5543	1.65419
chr1	5543	5551	1.47039
chr1	5551	5552	1.28659
chr1	5552	5553	1.47039
chr1	5553	5556	0.735197
chr1	5556	5567	0.918996
chr1	5567	5568	1.1028
chr1	5568	5571	0.918996
chr1	5571	5580	0.735197
chr1	5580	5582	0.551398
chr1	5582	5584	0.735197
chr1	5584	5596	0.918996
chr1	5596	5597	0.735197
chr1	5597	5598	0.918996
chr1	5598	5600	1.1028
chr1	5600	5603	0.918996
chr1	5603	5605	1.1028
chr1	5605	5613	1.28659
chr1	5613	5614	1.47039
chr1	5614	5616	1.65419
chr1	5616	5621	1.83799
chr1	5621	5623	1.65419
chr1	5623	5626	1.47039
chr1	5626	5627	2.02179
chr1	5627	5628	2.20559
chr1	5628	5632	2.57319
chr1	5632	5633	2.75699
chr1	5633	5635	2.94079
chr1	5635	5636	3.12459
chr1	5636	5640	2.94079
chr1	5640	5642	2.57319
chr1	5642	5646	2.75699
chr1	5646	5650	2.94079
chr1	5650	5652	3.12459
chr1	5652	5653	2.94079
chr1	5653	5654	2.75699
chr1	5654	5655	2.94079
chr1	5655	5662	2.75699
chr1	5662	5664	2.57319
chr1	5664	5666	2.38939
chr1	5666	5669	1.65419
chr1	5669	5671	1.83799
chr1	5671	5672	1.47039
chr1	5672	5674	1.65419
chr1	5674	5679	1.83799
chr1	5679	5680	2.02179
chr1	5680	5685	1.83799
chr1	5685	5689	1.65419
chr1	5689	5690	1.47039
chr1	5690	5692	1.28659
chr1	5692	5693	1.65419
chr1	5693	5702	1.47039
chr1	5702	5708	1.28659
chr1	5708	5710	1.1028
chr1	5710	5711	0.918996
chr1	5711	5713	1.1028
chr1	5713	5715	0.918996
chr1	5715	5718	1.28659
chr1	5718	5720	1.1028
chr1	5720	5723	1.28659
chr1	5723	5731	1.47039
chr1	5731	5737	1.28659
chr1	5737	5739	2.02179
chr1	5739	5740	2.38939
chr1	5740	5741	2.57319
chr1	5741	5742	2.94079
chr1	5742	5743	2.75699
chr1	5743	5744	2.94079
chr1	5744	5750	3.12459
chr1	5750	5754	2.94079
chr1	5754	5755	2.75699
chr1	5755	5757	2.57319
chr1	5757	5772	2.20559
chr1	5772	5774	2.02179
chr1	5774	5775	1.83799
chr1	5775	5776	1.65419
chr1	5776	5780	0.918996
chr1	5780	5781	0.551398
chr1	5781	5783	0.918996
chr1	5783	5784	1.1028
chr1	5784	5785	1.28659
chr1	5785	5786	1.47039
chr1	5786	5788	1.65419
chr1	5788	5794	1.83799
chr1	5794	5797	1.65419
chr1	5797	5805	1.83799
chr1	5805	5806	2.02179
chr1	5806	5810	2.38939
chr1	5810	5815	2.57319
chr1	5815	5816	2.75699
chr1	5816	5817	2.57319
chr1	5817	5818	2.38939
chr1	5818	5820	2.57319
chr1	5820	5821	2.20559
chr1	5821	5823	2.02179
chr1	5823	5825	1.65419
chr1	5825	5826	1.47039
chr1	5826	5827	1.83799
chr1	5827	5828	1.65419
chr1	5828	5829	1.83799
chr1	5829	5833	2.02179
chr1	5833	5835	2.20559
chr1	5835	5836	2.02179
chr1	5836	5839	2.20559
chr1	5839	5844	2.38939
chr1	5844	5845	2.20559
chr1	5845	5849	1.83799
chr1	5849	5854	1.65419
chr1	5854	5857	1.47039
chr1	5857	5858	1.28659
chr1	5858	5864	1.47039
chr1	5864	5865	1.1028
chr1	5865	5867	1.28659
chr1	5867	5868	1.1028
chr1	5868	5872	0.918996
chr1	5872	5878	0.735197
chr1	5878	5880	0.551398
chr1	5880	5884	0.735197
chr1	5884	5897	0.918996
chr1	5897	5900	0.735197
chr1	5900	5904	1.1028
chr1	5904	5907	0.918996
chr1	5907	5914	1.1028
chr1	5914	5916	0.735197
chr1	5916	5920	0.918996
chr1	5920	5926	0.735197
chr1	5926	5934	0.918996
chr1	5934	5936	1.1028
chr1	5936	5938	1.28659
chr1	5938	5946	0.918996
chr1	5946	5955	0.735197
chr1	5955	5956	0.551398
chr1	5956	5957	0.367598
chr1	5957	5965	0.551398
chr1	5965	5969	0.735197
chr1	5969	5981	0.551398
chr1	5981	5986	0.735197
chr1	5986	5988	1.28659
chr1	5988	5995	1.47039
chr1	5995	6002	1.28659
chr1	6002	6003	1.83799
chr1	6003	6004	2.02179
chr1	6004	6005	2.20559
chr1	6005	6007	2.38939
chr1	6007	6008	2.75699
chr1	6008	6016	2.94079
chr1	6016	6017	2.75699
chr1	6017	6021	2.57319
chr1	6021	6023	2.75699
chr1	6023	6025	2.57319
chr1	6025	6029	2.02179
chr1	6029	6036	2.38939
chr1	6036	6039	2.20559
chr1	6039	6040	2.02179
chr1	6040	6041	1.65419
chr1	6041	6042	1.83799
chr1	6042	6044	1.65419
chr1	6044	6045	1.47039
chr1	6045	6046	1.65419
chr1	6046	6047	1.28659
chr1	6047	6049	1.1028
chr1	6049	6056	1.28659
chr1	6056	6059	1.47039
chr1	6059	6064	1.28659
chr1	6064	6068	1.47039
chr1	6068	6072	1.1028
chr1	6072	6075	1.28659
chr1	6075	6077	1.47039
chr1	6077	6078	1.65419
chr1	6078	6080	1.83799
chr1	6080	6081	1.65419
chr1	6081	6082	1.47039
chr1	6082	6084	1.28659
chr1	6084	6085	1.1028
chr1	6085	6086	1.47039
chr1	6086	6087	1.65419
chr1	6087	6089	2.02179
chr1	6089	6095	2.20559
chr1	6095	6101	2.02179
chr1	6101	6108	2.38939
chr1	6108	6111	2.20559
chr1	6111	6112	2.02179
chr1	6112	6117	1.83799
chr1	6117	6124	1.65419
chr1	6124	6125	1.47039
chr1	6125	6126	1.65419
chr1	6126	6127	1.83799
chr1	6127	6129	2.02179
chr1	6129	6131	2.20559
chr1	6131	6132	2.75699
chr1	6132	6140	2.94079
chr1	6140	6146	2.57319
chr1	6146	6148	2.75699
chr1	6148	6149	2.94079
chr1	6149	6154	3.12459
chr1	6154	6157	2.57319
chr1	6157	6164	2.94079
chr1	6164	6165	2.75699
chr1	6165	6167	2.20559
chr1	6167	6168	2.38939
chr1	6168	6170	2.02179
chr1	6170	6171	1.65419
chr1	6171	6180	1.47039
chr1	6180	6181	1.28659
chr1	6181	6182	1.1028
chr1	6182	6185	1.28659
chr1	6185	6187	1.1028
chr1	6187	6194	0.918996
chr1	6194	6204	0.735197
chr1	6204	6206	1.1028
chr1	6206	6208	0.918996
chr1	6208	6209	0.735197
chr1	6209	6213	0.918996
chr1	6213	6217	0.735197
chr1	6217	6226	0.918996
chr1	6226	6229	1.1028
chr1	6229	6237	1.47039
chr1	6237	6241	1.28659
chr1	6241	6243	1.1028
chr1	6243	6244	0.918996
chr1	6244	6245	1.47039
chr1	6245	6251	1.83799
chr1	6251	6253	2.02179
chr1	6253	6256	1.83799
chr1	6256	6262	1.65419
chr1	6262	6263	1.83799
chr1	6263	6264	2.20559
chr1	6264	6265	2.57319
chr1	6265	6268	2.38939
chr1	6268	6269	2.20559
chr1	6269	6272	2.38939
chr1	6272	6280	2.57319
chr1	6280	6282	2.38939
chr1	6282	6283	2.57319
chr1	6283	6285	2.38939
chr1	6285	6286	2.20559
chr1	6286	6287	2.38939
chr1	6287	6290	2.57319
chr1	6290	6292	2.75699
chr1	6292	6296	2.57319
chr1	6296	6301	2.75699
chr1	6301	6303	2.02179
chr1	6303	6304	1.83799
chr1	6304	6307	2.02179
chr1	6307	6308	2.20559
chr1	6308	6313	1.83799
chr1	6313	6314	2.02179
chr1	6314	6315	2.20559
chr1	6315	6316	2.38939
chr1	6316	6317	2.57319
chr1	6317	6318	2.75699
chr1	6318	6320	2.94079
chr1	6320	6321	3.12459
chr1	6321	6322	2.94079
chr1	6322	6326	2.38939
chr1	6326	6329	2.20559
chr1	6329	6337	2.02179
chr1	6337	6342	2.20559
chr1	6342	6344	2.02179
chr1	6344	6345	2.38939
chr1	6345	6347	2.20559
chr1	6347	6352	1.83799
chr1	6352	6354	1.47039
chr1	6354	6355	1.28659
chr1	6355	6357	1.1028
chr1	6357	6358	0.918996
chr1	6358	6359	1.1028
chr1	6359	6363	1.28659
chr1	6363	6369	1.1028
chr1	6369	6370	1.28659
chr1	6370	6371	1.47039
chr1	6371	6374	1.83799
chr1	6374	6376	2.02179
chr1	6376	6382	2.20559
chr1	6382	6384	2.02179
chr1	6384	6386	2.75699
chr1	6386	6391	2.94079
chr1	6391	6392	3.12459
chr1	6392	6396	3.30839
chr1	6396	6397	3.49218
chr1	6397	6400	3.30839
chr1	6400	6401	3.12459
chr1	6401	6408	3.30839
chr1	6408	6409	2.94079
chr1	6409	6410	2.75699
chr1	6410	6412	2.57319
chr1	6412	6413	2.75699
chr1	6413	6416	2.57319
chr1	6416	6420	2.75699
chr1	6420	6423	2.38939
chr1	6423	6424	1.83799
chr1	6424	6425	1.65419
chr1	6425	6430	2.02179
chr1	6430	6431	1.83799
chr1	6431	6433	1.65419
chr1	6433	6434	2.20559
chr1	6434	6435	2.02179
chr1	6435	6440	1.83799
chr1	6440	6446	2.02179
chr1	6446	6451	2.20559
chr1	6451	6452	2.02179
chr1	6452	6455	1.83799
chr1	6455	6459	1.65419
chr1	6459	6461	1.83799
chr1	6461	6462	2.02179
chr1	6462	6464	2.20559
chr1	6464	6465	1.83799
chr1	6465	6468	1.65419
chr1	6468	6471	1.47039
chr1	6471	6473	1.83799
chr1	6473	6478	2.20559
chr1	6478	6479	2.38939
chr1	6479	6485	2.20559
chr1	6485	6490	2.02179
chr1	6490	6497	1.83799
chr1	6497	6501	1.47039
chr1	6501	6505	0.918996
chr1	6505	6508	0.735197
chr1	6508	6509	0.551398
chr1	6509	6512	0.735197
chr1	6512	6517	0.551398
chr1	6517	6528	0.367598
chr1	6528	6530	0.551398
chr1	6530	6539	0.735197
chr1	6539	6559	0.551398
chr1	6559	6565	0.735197
chr1	6565	6566	0.551398
chr1	6566	6568	0.918996
chr1	6568	6569	0.735197
chr1	6569	6571	0.918996
chr1	6571	6579	1.47039
chr1	6579	6591	1.65419
chr1	6591	6600	2.02179
chr1	6600	6605	1.83799
chr1	6605	6608	1.28659
chr1	6608	6609	1.1028
chr1	6609	6610	1.28659
chr1	6610	6611	0.735197
chr1	6611	6616	0.918996
chr1	6616	6629	0.735197
chr1	6629	6630	0.367598
chr1	6630	6636	0.551398
chr1	6636	6648	0.735197
chr1	6648	6650	0.551398
chr1	6650	6656	0.367598
chr1	6656	6660	0.551398
chr1	6660	6661	0.735197
chr1	6661	6662	1.1028
chr1	6662	6663	1.47039
chr1	6663	6667	1.65419
chr1	6667	6668	1.83799
chr1	6668	6673	1.65419
chr1	6673	6674	1.83799
chr1	6674	6677	1.65419
chr1	6677	6682	2.02179
chr1	6682	6685	1.83799
chr1	6685	6686	2.02179
chr1	6686	6690	1.83799
chr1	6690	6691	1.65419
chr1	6691	6696	1.47039
chr1	6696	6698	1.65419
chr1	6698	6700	1.83799
chr1	6700	6705	1.28659
chr1	6705	6710	1.1028
chr1	6710	6715	0.918996
chr1	6715	6716	0.551398
chr1	6716	6718	0.735197
chr1	6718	6724	0.918996
chr1	6724	6725	0.735197
chr1	6725	6726	0.918996
chr1	6726	6731	1.1028
chr1	6731	6735	1.47039
chr1	6735	6740	1.28659
chr1	6740	6744	1.47039
chr1	6744	6753	1.65419
chr1	6753	6757	1.83799
chr1	6757	6764	1.65419
chr1	6764	6765	1.47039
chr1	6765	6770	1.28659
chr1	6770	6772	0.918996
chr1	6772	6774	1.1028
chr1	6774	6775	1.65419
chr1	6775	6776	1.83799
chr1	6776	6777	2.02179
chr1	6777	6779	1.83799
chr1	6779	6782	1.65419
chr1	6782	6791	1.47039
chr1	6791	6802	1.28659
chr1	6802	6803	1.1028
chr1	6803	6804	0.918996
chr1	6804	6813	0.735197
chr1	6813	6814	0.183799
chr1	6814	6816	0.0
chr1	6816	6817	0.183799
chr1	6817	6840	0.551398
chr1	6840	6853	0.735197
chr1	6853	6855	0.918996
chr1	6855	6869	0.367598
chr1	6869	6870	0.551398
chr1	6870	6879	0.735197
chr1	6879	6881	0.551398
chr1	6881	6883	0.735197
chr1	6883	6884	0.918996
chr1	6884	6885	1.47039
chr1	6885	6892	1.65419
chr1	6892	6897	1.47039
chr1	6897	6904	1.28659
chr1	6904	6905	1.1028
chr1	6905	6910	1.28659
chr1	6910	6920	1.1028
chr1	6920	6921	0.918996
chr1	6921	6923	0.735197
chr1	6923	6924	0.367598
chr1	6924	6928	0.183799
chr1	6928	6937	0.0
chr1	6937	6941	0.183799
chr1	6941	6948	0.367598
chr1	6948	6954	0.735197
chr1	6954	6955	0.918996
chr1	6955	6967	1.1028
chr1	6967	6971	1.47039
chr1	6971	6976	1.65419
chr1	6976	6980	1.47039
chr1	6980	6982	1.28659
chr1	6982	6983	1.83799
chr1	6983	6989	1.47039
chr1	6989	6990	1.28659
chr1	6990	6993	1.65419
chr1	6993	6995	1.83799
chr1	6995	6997	2.02179
chr1	6997	6999	2.20559
chr1	6999	7006	2.38939
chr1	7006	7008	1.83799
chr1	7008	7014	2.02179
chr1	7014	7016	1.83799
chr1	7016	7018	2.02179
chr1	7018	7019	2.20559
chr1	7019	7020	2.57319
chr1	7020	7021	2.75699
chr1	7021	7028	2.38939
chr1	7028	7029	2.02179
chr1	7029	7030	1.83799
chr1	7030	7032	1.65419
chr1	7032	7033	1.47039
chr1	7033	7034	1.65419
chr1	7034	7038	1.47039
chr1	7038	7043	1.28659
chr1	7043	7047	1.47039
chr1	7047	7052	1.28659
chr1	7052	7053	1.47039
chr1	7053	7055	1.28659
chr1	7055	7057	1.47039
chr1	7057	7059	0.918996
chr1	7059	7065	0.735197
chr1	7065	7072	0.918996
chr1	7072	7082	0.735197
chr1	7082	7089	0.551398
chr1	7089	7092	0.367598
chr1	7092	7093	0.551398
chr1	7093	7100	0.367598
chr1	7100	7101	0.551398
chr1	7101	7102	0.735197
chr1	7102	7104	0.918996
chr1	7104	7120	0.735197
chr1	7120	7121	1.1028
chr1	7121	7127	1.28659
chr1	7127	7129	1.1028
chr1	7129	7136	0.918996
chr1	7136	7141	0.735197
chr1	7141	7149	0.551398
chr1	7149	7157	0.735197
chr1	7157	7158	0.918996
chr1	7158	7159	1.1028
chr1	7159	7160	0.918996
chr1	7160	7163	0.735197
chr1	7163	7174	0.918996
chr1	7174	7176	1.1028
chr1	7176	7179	1.28659
chr1	7179	7188	1.1028
chr1	7188	7190	1.47039
chr1	7190	7196	1.65419
chr1	7196	7197	1.47039
chr1	7197	7198	1.28659
chr1	7198	7202	1.1028
chr1	7202	7204	1.28659
chr1	7204	7213	1.47039
chr1	7213	7214	1.28659
chr1	7214	7218	1.47039
chr1	7218	7227	1.28659
chr1	7227	7229	1.1028
chr1	7229	7231	0.918996
chr1	7231	7233	0.735197
chr1	7233	7238	0.918996
chr1	7238	7243	1.1028
chr1	7243	7247	0.918996
chr1	7247	7252	1.1028
chr1	7252	7253	0.918996
chr1	7253	7254	1.1028
chr1	7254	7255	1.28659
chr1	7255	7257	1.47039
chr1	7257	7258	1.65419
chr1	7258	7259	1.83799
chr1	7259	7261	2.20559
chr1	7261	7264	2.02179
chr1	7264	7268	2.20559
chr1	7268	7269	2.38939
chr1	7269	7271	2.20559
chr1	7271	7272	2.38939
chr1	7272	7279	2.75699
chr1	7279	7283	2.57319
chr1	7283	7290	2.38939
chr1	7290	7291	2.20559
chr1	7291	7292	2.38939
chr1	7292	7293	2.57319
chr1	7293	7294	2.02179
chr1	7294	7295	2.20559
chr1	7295	7297	2.38939
chr1	7297	7300	2.02179
chr1	7300	7302	2.20559
chr1	7302	7305	2.02179
chr1	7305	7310	1.83799
chr1	7310	7311	1.65419
chr1	7311	7314	1.28659
chr1	7314	7324	1.47039
chr1	7324	7330	1.28659
chr1	7330	7331	1.1028
chr1	7331	7332	0.918996
chr1	7332	7333	0.735197
chr1	7333	7335	0.551398
chr1	7335	7336	0.367598
chr1	7336	7348	0.551398
chr1	7348	7353	0.735197
chr1	7353	7369	0.551398
chr1	7369	7374	0.367598
chr1	7374	7376	0.183799
chr1	7376	7379	0.367598
chr1	7379	7381	0.183799
chr1	7381	7382	0.367598
chr1	7382	7383	0.551398
chr1	7383	7393	0.735197
chr1	7393	7395	0.918996
chr1	7395	7398	1.1028
chr1	7398	7415	1.28659
chr1	7415	7417	1.1028
chr1	7417	7422	0.918996
chr1	7422	7428	0.735197
chr1	7428	7430	0.918996
chr1	7430	7431	1.1028
chr1	7431	7437	0.735197
chr1	7437	7449	0.551398
chr1	7449	7454	0.735197
chr1	7454	7461	0.918996
chr1	7461	7479	0.735197
chr1	7479	7484	0.918996
chr1	7484	7486	1.1028
chr1	7486	7487	0.918996
chr1	7487	7488	0.735197
chr1	7488	7493	0.918996
chr1	7493	7496	0.735197
chr1	7496	7498	0.918996
chr1	7498	7514	0.735197
chr1	7514	7515	0.918996
chr1	7515	7518	1.1028
chr1	7518	7523	0.918996
chr1	7523	7534	0.735197
chr1	7534	7535	0.551398
chr1	7535	7543	0.735197
chr1	7543	7548	1.1028
chr1	7548	7549	1.47039
chr1	7549	7550	1.65419
chr1	7550	7551	1.83799
chr1	7551	7553	2.20559
chr1	7553	7554	2.02179
chr1	7554	7556	1.83799
chr1	7556	7557	2.02179
chr1	7557	7573	2.57319
chr1	7573	7582	2.38939
chr1	7582	7583	2.02179
chr1	7583	7586	2.20559
chr1	7586	7587	2.38939
chr1	7587	7590	2.02179
chr1	7590	7594	1.65419
chr1	7594	7596	1.83799
chr1	7596	7598	1.28659
chr1	7598	7605	1.47039
chr1	7605	7606	1.28659
chr1	7606	7612	1.47039
chr1	7612	7615	1.65419
chr1	7615	7618	1.83799
chr1	7618	7619	1.65419
chr1	7619	7622	1.47039
chr1	7622	7625	1.28659
chr1	7625	7626	1.47039
chr1	7626	7633	1.1028
chr1	7633	7641	0.918996
chr1	7641	7645	1.1028
chr1	7645	7646	0.918996
chr1	7646	7651	1.1028
chr1	7651	7654	0.918996
chr1	7654	7660	0.735197
chr1	7660	7664	0.918996
chr1	7664	7673	0.735197
chr1	7673	7675	1.28659
chr1	7675	7676	1.1028
chr1	7676	7679	1.28659
chr1	7679	7690	1.1028
chr1	7690	7691	1.28659
chr1	7691	7698	1.47039
chr1	7698	7699	1.65419
chr1	7699	7700	1.47039
chr1	7700	7702	1.83799
chr1	7702	7709	2.02179
chr1	7709	7712	2.20559
chr1	7712	7715	1.83799
chr1	7715	7720	1.65419
chr1	7720	7721	1.83799
chr1	7721	7724	2.02179
chr1	7724	7726	1.83799
chr1	7726	7727	1.65419
chr1	7727	7729	1.47039
chr1	7729	7739	1.28659
chr1	7739	7741	0.918996
chr1	7741	7743	0.735197
chr1	7743	7751	0.551398
chr1	7751	7756	0.367598
chr1	7756	7760	0.183799
chr1	7760	7763	0.0
chr1	7763	7765	0.367598
chr1	7765	7767	0.551398
chr1	7767	7768	0.735197
chr1	7768	7769	1.1028
chr1	7769	7770	1.28659
chr1	7770	7771	1.47039
chr1	7771	7788	2.02179
chr1	7788	7789	1.83799
chr1	7789	7790	2.02179
chr1	7790	7793	2.20559
chr1	7793	7802	2.38939
chr1	7802	7805	2.20559
chr1	7805	7806	2.38939
chr1	7806	7807	2.20559
chr1	7807	7808	2.02179
chr1	7808	7809	1.83799
chr1	7809	7810	1.65419
chr1	7810	7818	1.1028
chr1	7818	7824	1.28659
chr1	7824	7825	1.47039
chr1	7825	7826	1.28659
chr1	7826	7827	1.65419
chr1	7827	7829	1.83799
chr1	7829	7830	1.65419
chr1	7830	7832	1.47039
chr1	7832	7833	2.02179
chr1	7833	7834	2.20559
chr1	7834	7835	2.38939
chr1	7835	7836	2.75699
chr1	7836	7837	2.94079
chr1	7837	7838	3.30839
chr1	7838	7839	3.49218
chr1	7839	7842	3.30839
chr1	7842	7844	3.49218
chr1	7844	7848	3.30839
chr1	7848	7850	3.49218
chr1	7850	7852	3.67598
chr1	7852	7855	3.85978
chr1	7855	7856	3.67598
chr1	7856	7857	3.85978
chr1	7857	7859	3.67598
chr1	7859	7863	3.85978
chr1	7863	7864	3.67598
chr1	7864	7867	3.30839
chr1	7867	7869	3.12459
chr1	7869	7870	3.30839
chr1	7870	7871	3.49218
chr1	7871	7873	2.94079
chr1	7873	7874	2.75699
chr1	7874	7875	2.38939
chr1	7875	7876	2.57319
chr1	7876	7877	2.20559
chr1	7877	7881	2.02179
chr1	7881	7886	1.83799
chr1	7886	7891	1.65419
chr1	7891	7895	1.47039
chr1	7895	7896	1.28659
chr1	7896	7899	1.47039
chr1	7899	7902	1.83799
[truncated: 2,420 more rows]
