# Supplementary material for: Structural modularity of the XIST ribonucleoprotein complex
Source: Nat Commun. 2020 Dec 2;11:6163. doi: 10.1038/s41467-020-20040-3 (PMC7710737; doi:10.1038/s41467-020-20040-3)
Supplement: Supplementary file 6 — Source Data [file 41467_2020_20040_MOESM6_ESM.zip › sourcedata/fig2efgi/K562_TAF15_2_neg_XIST_1_hsXIST.bedgraph]

chr1	0	45	0.0
chr1	45	49	0.203033
chr1	49	75	0.406065
chr1	75	80	0.203033
chr1	80	89	0.406065
chr1	89	115	0.203033
chr1	115	116	0.406065
chr1	116	121	0.609098
chr1	121	137	0.406065
chr1	137	152	0.203033
chr1	152	153	0.0
chr1	153	191	0.203033
chr1	191	195	0.0
chr1	195	212	0.203033
chr1	212	214	0.406065
chr1	214	248	0.203033
chr1	248	273	0.0
chr1	273	281	0.203033
chr1	281	306	0.406065
chr1	306	323	0.203033
chr1	323	347	0.406065
chr1	347	360	0.203033
chr1	360	364	0.0
chr1	364	369	0.203033
chr1	369	385	0.406065
chr1	385	389	0.609098
chr1	389	392	0.81213
chr1	392	399	0.609098
chr1	399	413	0.406065
chr1	413	424	0.609098
chr1	424	428	0.406065
chr1	428	454	0.203033
chr1	454	495	0.0
chr1	495	522	0.203033
chr1	522	536	0.406065
chr1	536	556	0.203033
chr1	556	651	0.0
chr1	651	686	0.203033
chr1	686	695	0.0
chr1	695	736	0.203033
chr1	736	740	0.0
chr1	740	765	0.406065
chr1	765	781	0.203033
chr1	781	805	0.0
chr1	805	823	0.203033
chr1	823	825	0.0
chr1	825	827	0.203033
chr1	827	830	0.406065
chr1	830	833	0.609098
chr1	833	839	0.81213
chr1	839	841	1.2182
chr1	841	845	1.62426
chr1	845	851	1.82729
chr1	851	856	2.03033
chr1	856	859	2.23336
chr1	859	865	1.62426
chr1	865	867	1.42123
chr1	867	868	1.2182
chr1	868	872	1.01516
chr1	872	877	0.81213
chr1	877	878	0.609098
chr1	878	880	0.81213
chr1	880	886	0.609098
chr1	886	888	0.406065
chr1	888	890	0.609098
chr1	890	891	0.81213
chr1	891	893	0.609098
chr1	893	895	0.81213
chr1	895	896	1.01516
chr1	896	900	1.2182
chr1	900	901	1.42123
chr1	901	912	1.62426
chr1	912	914	2.03033
chr1	914	915	2.23336
chr1	915	916	2.43639
chr1	916	917	3.04549
chr1	917	921	2.84246
chr1	921	929	2.63942
chr1	929	933	2.43639
chr1	933	935	2.03033
chr1	935	937	1.82729
chr1	937	938	2.23336
chr1	938	940	2.63942
chr1	940	942	2.43639
chr1	942	943	2.23336
chr1	943	949	2.03033
chr1	949	951	1.82729
chr1	951	952	1.62426
chr1	952	955	1.42123
chr1	955	956	1.62426
chr1	956	957	1.42123
chr1	957	960	1.2182
chr1	960	963	1.42123
chr1	963	964	1.62426
chr1	964	967	1.82729
chr1	967	972	1.62426
chr1	972	973	1.82729
chr1	973	975	1.62426
chr1	975	977	1.82729
chr1	977	978	1.62426
chr1	978	981	1.42123
chr1	981	984	1.62426
chr1	984	985	2.03033
chr1	985	993	2.43639
chr1	993	998	3.65459
chr1	998	1003	3.45155
chr1	1003	1004	4.06065
chr1	1004	1005	4.26368
chr1	1005	1007	4.46672
chr1	1007	1008	4.66975
chr1	1008	1009	4.87278
chr1	1009	1012	5.27885
chr1	1012	1014	5.48188
chr1	1014	1015	5.68491
chr1	1015	1018	5.88794
chr1	1018	1021	4.87278
chr1	1021	1024	5.27885
chr1	1024	1025	4.46672
chr1	1025	1027	4.66975
chr1	1027	1028	4.46672
chr1	1028	1034	4.66975
chr1	1034	1038	4.87278
chr1	1038	1040	4.66975
chr1	1040	1041	4.87278
chr1	1041	1043	4.66975
chr1	1043	1045	4.06065
chr1	1045	1046	3.65459
chr1	1046	1048	3.24852
chr1	1048	1050	2.43639
chr1	1050	1051	2.03033
chr1	1051	1054	1.82729
chr1	1054	1056	1.62426
chr1	1056	1057	1.42123
chr1	1057	1063	1.2182
chr1	1063	1065	1.42123
chr1	1065	1067	1.01516
chr1	1067	1068	1.2182
chr1	1068	1069	1.42123
chr1	1069	1074	1.01516
chr1	1074	1075	1.62426
chr1	1075	1076	1.42123
chr1	1076	1077	1.62426
chr1	1077	1080	1.82729
chr1	1080	1082	1.62426
chr1	1082	1088	1.82729
chr1	1088	1089	2.03033
chr1	1089	1092	1.82729
chr1	1092	1093	2.03033
chr1	1093	1099	2.23336
chr1	1099	1101	2.03033
chr1	1101	1102	3.04549
chr1	1102	1103	3.24852
chr1	1103	1104	3.04549
chr1	1104	1105	3.24852
chr1	1105	1106	3.45155
chr1	1106	1108	3.24852
chr1	1108	1109	3.85762
chr1	1109	1115	4.06065
chr1	1115	1116	3.65459
chr1	1116	1117	3.24852
chr1	1117	1122	3.45155
chr1	1122	1123	3.24852
chr1	1123	1128	3.04549
chr1	1128	1129	2.84246
chr1	1129	1130	2.43639
chr1	1130	1131	2.63942
chr1	1131	1133	2.84246
chr1	1133	1135	3.04549
chr1	1135	1136	2.84246
chr1	1136	1139	2.43639
chr1	1139	1144	2.23336
chr1	1144	1147	2.43639
chr1	1147	1149	2.63942
chr1	1149	1150	1.82729
chr1	1150	1152	2.03033
chr1	1152	1153	3.04549
chr1	1153	1154	3.24852
chr1	1154	1155	3.45155
chr1	1155	1159	3.65459
chr1	1159	1160	3.85762
chr1	1160	1161	4.06065
chr1	1161	1163	4.26368
chr1	1163	1165	4.46672
chr1	1165	1166	4.66975
chr1	1166	1167	5.07581
chr1	1167	1168	5.27885
chr1	1168	1170	5.48188
chr1	1170	1172	5.07581
chr1	1172	1173	4.66975
chr1	1173	1174	4.87278
chr1	1174	1176	5.07581
chr1	1176	1177	5.27885
chr1	1177	1180	5.07581
chr1	1180	1184	4.66975
chr1	1184	1190	4.46672
chr1	1190	1191	4.66975
chr1	1191	1192	3.65459
chr1	1192	1194	3.04549
chr1	1194	1195	2.84246
chr1	1195	1198	3.04549
chr1	1198	1200	2.84246
chr1	1200	1201	2.63942
chr1	1201	1202	3.04549
chr1	1202	1203	2.84246
chr1	1203	1204	3.24852
chr1	1204	1205	3.85762
chr1	1205	1206	4.26368
chr1	1206	1208	3.45155
chr1	1208	1210	3.04549
chr1	1210	1215	2.84246
chr1	1215	1223	2.43639
chr1	1223	1226	2.63942
chr1	1226	1228	2.84246
chr1	1228	1231	3.04549
chr1	1231	1234	2.84246
chr1	1234	1235	2.63942
chr1	1235	1236	2.43639
chr1	1236	1239	2.23336
chr1	1239	1242	2.03033
chr1	1242	1243	1.82729
chr1	1243	1244	1.2182
chr1	1244	1251	1.01516
chr1	1251	1253	1.2182
chr1	1253	1254	1.01516
chr1	1254	1256	1.2182
chr1	1256	1273	1.01516
chr1	1273	1278	1.2182
chr1	1278	1283	1.42123
chr1	1283	1284	1.82729
chr1	1284	1285	2.03033
chr1	1285	1286	2.23336
chr1	1286	1296	2.63942
chr1	1296	1303	2.84246
chr1	1303	1306	2.63942
chr1	1306	1308	2.43639
chr1	1308	1309	2.23336
chr1	1309	1310	2.43639
chr1	1310	1311	2.23336
chr1	1311	1313	2.43639
chr1	1313	1314	2.63942
chr1	1314	1315	2.43639
chr1	1315	1316	2.84246
chr1	1316	1318	3.04549
chr1	1318	1323	2.84246
chr1	1323	1325	3.04549
chr1	1325	1328	4.06065
chr1	1328	1331	3.85762
chr1	1331	1332	4.06065
chr1	1332	1333	4.46672
chr1	1333	1335	4.66975
chr1	1335	1336	4.87278
chr1	1336	1339	5.27885
chr1	1339	1341	5.07581
chr1	1341	1342	5.48188
chr1	1342	1343	5.68491
chr1	1343	1344	5.48188
chr1	1344	1345	6.09098
chr1	1345	1346	6.49704
chr1	1346	1347	6.70007
chr1	1347	1349	7.91827
chr1	1349	1351	8.1213
chr1	1351	1355	7.91827
chr1	1355	1356	8.1213
chr1	1356	1358	7.91827
chr1	1358	1360	6.09098
chr1	1360	1366	6.29401
chr1	1366	1373	6.49704
chr1	1373	1374	5.88794
chr1	1374	1377	5.68491
chr1	1377	1378	5.07581
chr1	1378	1380	5.27885
chr1	1380	1381	4.87278
chr1	1381	1382	3.24852
chr1	1382	1383	3.04549
chr1	1383	1384	2.84246
chr1	1384	1387	3.04549
chr1	1387	1393	1.82729
chr1	1393	1396	1.42123
chr1	1396	1397	0.81213
chr1	1397	1400	0.609098
chr1	1400	1419	0.406065
chr1	1419	1425	0.203033
chr1	1425	1434	0.0
chr1	1434	1436	0.203033
chr1	1436	1439	0.406065
chr1	1439	1441	0.81213
chr1	1441	1446	1.2182
chr1	1446	1451	1.82729
chr1	1451	1452	2.63942
chr1	1452	1453	3.24852
chr1	1453	1456	3.45155
chr1	1456	1460	3.65459
chr1	1460	1466	3.85762
chr1	1466	1468	3.65459
chr1	1468	1472	3.85762
chr1	1472	1474	3.65459
chr1	1474	1477	3.04549
chr1	1477	1478	2.63942
chr1	1478	1482	2.84246
chr1	1482	1483	2.43639
chr1	1483	1486	2.63942
chr1	1486	1488	2.23336
chr1	1488	1490	1.62426
chr1	1490	1494	1.01516
chr1	1494	1500	1.2182
chr1	1500	1501	1.01516
chr1	1501	1502	0.81213
chr1	1502	1516	1.01516
chr1	1516	1523	1.2182
chr1	1523	1528	1.01516
chr1	1528	1537	0.81213
chr1	1537	1542	0.609098
chr1	1542	1553	0.406065
chr1	1553	1555	0.609098
chr1	1555	1556	0.81213
chr1	1556	1557	1.01516
chr1	1557	1567	0.81213
chr1	1567	1568	1.01516
chr1	1568	1573	1.2182
chr1	1573	1575	1.01516
chr1	1575	1577	1.42123
chr1	1577	1578	1.62426
chr1	1578	1580	1.82729
chr1	1580	1586	2.03033
chr1	1586	1587	2.23336
chr1	1587	1588	2.43639
chr1	1588	1591	2.84246
chr1	1591	1592	2.63942
chr1	1592	1593	2.84246
chr1	1593	1594	3.04549
chr1	1594	1595	3.45155
chr1	1595	1599	3.24852
chr1	1599	1603	3.45155
chr1	1603	1604	3.65459
chr1	1604	1605	3.85762
chr1	1605	1606	3.65459
chr1	1606	1609	3.45155
chr1	1609	1611	3.24852
chr1	1611	1615	3.45155
chr1	1615	1616	3.24852
chr1	1616	1619	3.04549
chr1	1619	1620	2.84246
chr1	1620	1623	2.63942
chr1	1623	1627	2.43639
chr1	1627	1630	2.63942
chr1	1630	1632	2.43639
chr1	1632	1634	1.82729
chr1	1634	1635	2.03033
chr1	1635	1636	2.63942
chr1	1636	1638	3.65459
chr1	1638	1639	4.46672
chr1	1639	1640	4.66975
chr1	1640	1642	4.87278
chr1	1642	1643	5.07581
chr1	1643	1644	5.48188
chr1	1644	1648	5.68491
chr1	1648	1651	5.88794
chr1	1651	1652	6.09098
chr1	1652	1656	6.29401
chr1	1656	1658	6.49704
chr1	1658	1661	6.70007
chr1	1661	1662	6.49704
chr1	1662	1663	6.29401
chr1	1663	1664	6.49704
chr1	1664	1666	6.29401
chr1	1666	1667	5.48188
chr1	1667	1671	4.87278
chr1	1671	1672	4.66975
chr1	1672	1673	4.87278
chr1	1673	1674	5.48188
chr1	1674	1676	5.07581
chr1	1676	1678	5.27885
chr1	1678	1680	4.46672
chr1	1680	1682	4.26368
chr1	1682	1683	3.85762
chr1	1683	1684	3.24852
chr1	1684	1685	3.04549
chr1	1685	1686	3.45155
chr1	1686	1687	4.06065
chr1	1687	1689	3.65459
chr1	1689	1692	4.26368
chr1	1692	1693	4.46672
chr1	1693	1694	4.66975
chr1	1694	1696	5.07581
chr1	1696	1697	4.87278
chr1	1697	1698	4.66975
chr1	1698	1700	4.46672
chr1	1700	1702	4.87278
chr1	1702	1704	4.66975
chr1	1704	1706	4.87278
chr1	1706	1709	4.46672
chr1	1709	1713	4.26368
chr1	1713	1717	3.04549
chr1	1717	1719	2.63942
chr1	1719	1722	2.84246
chr1	1722	1725	2.63942
chr1	1725	1726	2.43639
chr1	1726	1729	2.03033
chr1	1729	1731	1.62426
chr1	1731	1732	1.82729
chr1	1732	1733	2.23336
chr1	1733	1734	2.03033
chr1	1734	1738	1.62426
chr1	1738	1739	1.82729
chr1	1739	1746	2.23336
chr1	1746	1750	2.43639
chr1	1750	1753	2.63942
chr1	1753	1757	2.43639
chr1	1757	1758	2.23336
chr1	1758	1759	2.43639
chr1	1759	1768	2.23336
chr1	1768	1769	2.03033
chr1	1769	1771	1.82729
chr1	1771	1773	1.62426
chr1	1773	1774	1.82729
chr1	1774	1777	2.03033
chr1	1777	1779	1.82729
chr1	1779	1781	1.62426
chr1	1781	1785	1.42123
chr1	1785	1786	1.62426
chr1	1786	1787	2.03033
chr1	1787	1788	1.82729
chr1	1788	1790	2.03033
chr1	1790	1791	1.82729
chr1	1791	1795	1.62426
chr1	1795	1799	1.42123
chr1	1799	1802	1.62426
chr1	1802	1805	1.82729
chr1	1805	1814	2.23336
chr1	1814	1815	1.82729
chr1	1815	1819	1.62426
chr1	1819	1820	1.82729
chr1	1820	1825	1.62426
chr1	1825	1830	1.42123
chr1	1830	1831	1.62426
chr1	1831	1838	1.42123
chr1	1838	1839	1.2182
chr1	1839	1842	1.42123
chr1	1842	1846	1.62426
chr1	1846	1847	1.42123
chr1	1847	1848	1.62426
chr1	1848	1849	2.03033
chr1	1849	1851	2.23336
chr1	1851	1857	2.43639
chr1	1857	1860	2.63942
chr1	1860	1864	2.43639
chr1	1864	1865	2.63942
chr1	1865	1866	2.84246
chr1	1866	1868	3.04549
chr1	1868	1870	3.24852
chr1	1870	1871	4.06065
chr1	1871	1872	4.46672
chr1	1872	1877	4.87278
chr1	1877	1880	5.07581
chr1	1880	1882	4.87278
chr1	1882	1886	4.66975
chr1	1886	1887	4.46672
chr1	1887	1891	4.26368
chr1	1891	1892	4.46672
chr1	1892	1893	4.26368
chr1	1893	1894	4.06065
chr1	1894	1895	3.45155
chr1	1895	1896	3.24852
chr1	1896	1897	3.65459
chr1	1897	1898	3.24852
chr1	1898	1904	3.45155
chr1	1904	1906	3.24852
chr1	1906	1907	2.84246
chr1	1907	1908	3.04549
chr1	1908	1909	2.84246
chr1	1909	1910	3.04549
chr1	1910	1914	2.03033
chr1	1914	1915	2.43639
chr1	1915	1916	2.84246
chr1	1916	1918	3.04549
chr1	1918	1922	2.84246
chr1	1922	1925	3.24852
chr1	1925	1927	3.04549
chr1	1927	1929	3.24852
chr1	1929	1931	2.84246
chr1	1931	1937	2.63942
chr1	1937	1939	2.23336
chr1	1939	1941	2.03033
chr1	1941	1942	2.23336
chr1	1942	1945	2.43639
chr1	1945	1947	2.23336
chr1	1947	1948	2.03033
chr1	1948	1949	1.42123
chr1	1949	1956	1.2182
chr1	1956	1960	1.01516
chr1	1960	1962	0.81213
chr1	1962	1965	0.609098
chr1	1965	1970	0.406065
chr1	1970	1979	0.203033
chr1	1979	2072	0.0
chr1	2072	2074	0.203033
chr1	2074	2087	0.406065
chr1	2087	2089	0.609098
chr1	2089	2092	0.81213
chr1	2092	2095	1.01516
chr1	2095	2097	1.2182
chr1	2097	2100	1.62426
chr1	2100	2111	1.82729
chr1	2111	2114	1.62426
chr1	2114	2123	1.42123
chr1	2123	2127	1.2182
chr1	2127	2129	0.81213
chr1	2129	2131	1.42123
chr1	2131	2133	1.2182
chr1	2133	2136	1.01516
chr1	2136	2137	1.2182
chr1	2137	2138	1.01516
chr1	2138	2141	1.2182
chr1	2141	2148	1.01516
chr1	2148	2154	1.42123
chr1	2154	2162	1.2182
chr1	2162	2170	1.42123
chr1	2170	2172	0.81213
chr1	2172	2173	1.01516
chr1	2173	2177	1.2182
chr1	2177	2181	1.01516
chr1	2181	2182	1.42123
chr1	2182	2187	1.62426
chr1	2187	2188	1.82729
chr1	2188	2201	1.62426
chr1	2201	2206	2.03033
chr1	2206	2207	2.23336
chr1	2207	2213	2.43639
chr1	2213	2214	2.23336
chr1	2214	2216	2.03033
chr1	2216	2218	1.62426
chr1	2218	2219	1.82729
chr1	2219	2225	1.2182
chr1	2225	2232	1.42123
chr1	2232	2235	1.62426
chr1	2235	2237	1.82729
chr1	2237	2239	2.03033
chr1	2239	2242	1.82729
chr1	2242	2243	1.62426
chr1	2243	2244	1.42123
chr1	2244	2245	1.2182
chr1	2245	2246	1.01516
chr1	2246	2256	1.2182
chr1	2256	2262	1.01516
chr1	2262	2273	0.609098
chr1	2273	2274	1.01516
chr1	2274	2275	1.42123
chr1	2275	2276	1.62426
chr1	2276	2277	1.2182
chr1	2277	2278	1.42123
chr1	2278	2279	2.84246
chr1	2279	2280	3.24852
chr1	2280	2284	3.45155
chr1	2284	2285	3.65459
chr1	2285	2287	3.85762
chr1	2287	2293	3.65459
chr1	2293	2300	4.26368
chr1	2300	2303	4.46672
chr1	2303	2304	4.26368
chr1	2304	2305	4.06065
chr1	2305	2306	4.87278
chr1	2306	2307	5.07581
chr1	2307	2308	5.27885
chr1	2308	2309	5.48188
chr1	2309	2310	6.09098
chr1	2310	2312	5.88794
chr1	2312	2313	5.68491
chr1	2313	2315	5.27885
chr1	2315	2319	5.07581
chr1	2319	2324	4.26368
chr1	2324	2325	3.85762
chr1	2325	2327	3.65459
chr1	2327	2329	4.06065
chr1	2329	2332	4.26368
chr1	2332	2333	4.06065
chr1	2333	2335	3.85762
chr1	2335	2336	3.65459
chr1	2336	2338	3.24852
chr1	2338	2340	3.45155
chr1	2340	2344	3.24852
chr1	2344	2347	2.43639
chr1	2347	2348	2.03033
chr1	2348	2349	1.82729
chr1	2349	2356	1.42123
chr1	2356	2358	1.2182
chr1	2358	2366	1.42123
chr1	2366	2368	1.2182
chr1	2368	2370	0.81213
chr1	2370	2371	1.01516
chr1	2371	2372	1.2182
chr1	2372	2378	0.81213
chr1	2378	2398	0.609098
chr1	2398	2400	0.406065
chr1	2400	2408	0.609098
chr1	2408	2410	0.81213
chr1	2410	2411	0.609098
chr1	2411	2434	0.406065
chr1	2434	2444	0.203033
chr1	2444	2449	0.406065
chr1	2449	2470	0.203033
chr1	2470	2471	0.406065
chr1	2471	2473	0.609098
chr1	2473	2474	0.81213
chr1	2474	2485	1.2182
chr1	2485	2492	1.01516
chr1	2492	2506	1.2182
chr1	2506	2508	1.01516
chr1	2508	2510	0.81213
chr1	2510	2513	0.609098
chr1	2513	2517	0.203033
chr1	2517	2536	0.0
chr1	2536	2537	0.203033
chr1	2537	2539	0.406065
chr1	2539	2557	0.609098
chr1	2557	2560	0.81213
chr1	2560	2562	1.01516
chr1	2562	2573	1.2182
chr1	2573	2574	0.609098
chr1	2574	2596	0.81213
chr1	2596	2597	1.42123
chr1	2597	2601	1.2182
chr1	2601	2602	1.01516
chr1	2602	2606	0.81213
chr1	2606	2612	0.609098
chr1	2612	2618	1.2182
chr1	2618	2629	1.42123
chr1	2629	2635	1.62426
chr1	2635	2653	1.01516
chr1	2653	2659	0.406065
chr1	2659	2663	0.203033
chr1	2663	2667	0.0
chr1	2667	2671	0.203033
chr1	2671	2702	0.406065
chr1	2702	2709	0.203033
chr1	2709	2726	0.0
chr1	2726	2745	0.203033
chr1	2745	2754	0.406065
chr1	2754	2779	0.203033
chr1	2779	2895	0.0
chr1	2895	2916	0.203033
chr1	2916	2919	0.406065
chr1	2919	2927	0.609098
chr1	2927	2931	0.81213
chr1	2931	2932	1.01516
chr1	2932	2936	1.2182
chr1	2936	2939	1.01516
chr1	2939	2948	1.2182
chr1	2948	2950	1.01516
chr1	2950	2951	0.81213
chr1	2951	2959	0.609098
chr1	2959	2972	0.406065
chr1	2972	2973	0.609098
chr1	2973	2990	0.203033
chr1	2990	2996	0.406065
chr1	2996	2999	0.609098
chr1	2999	3011	0.81213
chr1	3011	3022	0.609098
chr1	3022	3037	0.406065
chr1	3037	3044	0.203033
chr1	3044	3071	0.406065
chr1	3071	3081	0.203033
chr1	3081	3085	0.406065
chr1	3085	3109	0.609098
chr1	3109	3118	0.406065
chr1	3118	3121	0.203033
chr1	3121	3133	0.0
chr1	3133	3159	0.203033
chr1	3159	3172	0.0
chr1	3172	3182	0.203033
chr1	3182	3193	0.406065
chr1	3193	3205	0.609098
chr1	3205	3210	0.81213
chr1	3210	3213	0.609098
chr1	3213	3217	0.406065
chr1	3217	3220	0.203033
chr1	3220	3221	0.609098
chr1	3221	3222	0.81213
chr1	3222	3254	1.2182
chr1	3254	3257	0.81213
chr1	3257	3258	1.2182
chr1	3258	3261	1.01516
chr1	3261	3262	0.81213
chr1	3262	3288	0.406065
chr1	3288	3290	0.81213
chr1	3290	3294	1.01516
chr1	3294	3298	0.81213
chr1	3298	3304	0.609098
chr1	3304	3307	0.81213
chr1	3307	3318	1.01516
chr1	3318	3321	1.2182
chr1	3321	3322	1.42123
chr1	3322	3328	1.2182
chr1	3328	3330	1.01516
chr1	3330	3338	0.81213
chr1	3338	3340	0.609098
chr1	3340	3356	0.406065
chr1	3356	3359	0.203033
chr1	3359	3411	0.0
chr1	3411	3449	0.203033
chr1	3449	3451	0.0
chr1	3451	3452	0.203033
chr1	3452	3482	0.406065
chr1	3482	3491	0.203033
chr1	3491	3492	0.0
chr1	3492	3504	0.203033
chr1	3504	3511	0.406065
chr1	3511	3514	0.609098
chr1	3514	3515	0.81213
chr1	3515	3516	1.01516
chr1	3516	3517	1.2182
chr1	3517	3532	1.42123
chr1	3532	3535	1.2182
chr1	3535	3543	1.01516
chr1	3543	3551	0.81213
chr1	3551	3554	0.203033
chr1	3554	3556	0.0
chr1	3556	3574	0.203033
chr1	3574	3577	0.609098
chr1	3577	3582	0.81213
chr1	3582	3592	1.01516
chr1	3592	3596	0.81213
chr1	3596	3604	0.609098
chr1	3604	3617	0.406065
chr1	3617	3619	0.203033
chr1	3619	3671	0.0
chr1	3671	3672	0.203033
chr1	3672	3674	0.406065
chr1	3674	3675	0.609098
chr1	3675	3690	1.42123
chr1	3690	3700	1.62426
chr1	3700	3701	1.42123
chr1	3701	3703	1.2182
chr1	3703	3704	1.42123
chr1	3704	3708	1.2182
chr1	3708	3710	1.42123
chr1	3710	3712	1.62426
chr1	3712	3715	1.42123
chr1	3715	3725	1.01516
chr1	3725	3726	1.2182
chr1	3726	3731	1.42123
chr1	3731	3732	1.2182
chr1	3732	3735	1.62426
chr1	3735	3740	1.82729
chr1	3740	3742	1.62426
chr1	3742	3743	1.42123
chr1	3743	3751	1.2182
chr1	3751	3762	1.01516
chr1	3762	3772	0.81213
chr1	3772	3785	0.609098
chr1	3785	3796	0.81213
chr1	3796	3800	0.609098
chr1	3800	3804	0.406065
chr1	3804	3807	0.203033
chr1	3807	3808	0.406065
chr1	3808	3810	0.609098
chr1	3810	3819	0.81213
chr1	3819	3821	0.609098
chr1	3821	3843	0.81213
chr1	3843	3844	0.609098
chr1	3844	3850	0.406065
chr1	3850	3851	0.81213
chr1	3851	3855	0.609098
chr1	3855	3856	0.81213
chr1	3856	3860	1.01516
chr1	3860	3864	1.2182
chr1	3864	3868	1.42123
chr1	3868	3889	1.62426
chr1	3889	3895	1.2182
chr1	3895	3896	1.01516
chr1	3896	3899	0.81213
chr1	3899	3902	0.406065
chr1	3902	3904	0.203033
chr1	3904	3906	0.406065
chr1	3906	3911	0.203033
chr1	3911	3921	0.406065
chr1	3921	3936	0.609098
chr1	3936	3937	1.01516
chr1	3937	3945	1.2182
chr1	3945	3952	1.01516
chr1	3952	3954	0.81213
chr1	3954	3955	1.01516
chr1	3955	3956	1.2182
chr1	3956	3961	1.01516
chr1	3961	3965	0.81213
chr1	3965	3972	1.01516
chr1	3972	3976	1.2182
chr1	3976	3978	1.01516
chr1	3978	3986	0.609098
chr1	3986	3992	0.81213
chr1	3992	3994	0.609098
chr1	3994	3996	0.406065
chr1	3996	4002	0.609098
chr1	4002	4012	0.81213
chr1	4012	4025	0.609098
chr1	4025	4026	0.406065
chr1	4026	4037	0.609098
chr1	4037	4041	0.406065
chr1	4041	4045	0.203033
chr1	4045	4082	0.0
chr1	4082	4085	0.203033
chr1	4085	4095	0.406065
chr1	4095	4118	0.609098
chr1	4118	4121	0.406065
chr1	4121	4136	0.203033
chr1	4136	4145	0.0
chr1	4145	4185	0.203033
chr1	4185	4202	0.0
chr1	4202	4237	0.203033
chr1	4237	4253	0.0
chr1	4253	4254	0.203033
chr1	4254	4256	0.406065
chr1	4256	4274	0.609098
chr1	4274	4275	0.81213
chr1	4275	4290	1.01516
chr1	4290	4294	0.81213
chr1	4294	4295	0.406065
chr1	4295	4315	0.609098
chr1	4315	4316	0.406065
chr1	4316	4320	0.203033
chr1	4320	4326	0.406065
chr1	4326	4329	0.203033
chr1	4329	4346	0.406065
chr1	4346	4355	0.609098
chr1	4355	4360	0.406065
chr1	4360	4362	0.609098
chr1	4362	4365	1.01516
chr1	4365	4366	1.2182
chr1	4366	4380	1.01516
chr1	4380	4383	1.2182
chr1	4383	4386	1.01516
chr1	4386	4389	0.81213
chr1	4389	4400	1.01516
chr1	4400	4402	0.81213
chr1	4402	4419	0.406065
chr1	4419	4424	0.203033
chr1	4424	4425	0.0
chr1	4425	4431	0.203033
chr1	4431	4456	0.406065
chr1	4456	4465	0.81213
chr1	4465	4472	0.609098
chr1	4472	4475	0.406065
chr1	4475	4494	0.609098
chr1	4494	4495	0.406065
chr1	4495	4513	0.203033
chr1	4513	4515	0.406065
chr1	4515	4524	0.203033
chr1	4524	4538	0.406065
chr1	4538	4554	0.609098
chr1	4554	4564	0.406065
chr1	4564	4565	0.203033
chr1	4565	4573	0.406065
chr1	4573	4575	0.203033
chr1	4575	4587	0.406065
chr1	4587	4595	0.609098
chr1	4595	4605	0.81213
chr1	4605	4615	0.609098
chr1	4615	4619	0.406065
chr1	4619	4636	0.203033
chr1	4636	4642	0.0
chr1	4642	4669	0.203033
chr1	4669	4671	0.609098
chr1	4671	4693	0.406065
chr1	4693	4706	0.203033
chr1	4706	4722	0.406065
chr1	4722	4723	0.609098
chr1	4723	4734	0.81213
chr1	4734	4737	1.01516
chr1	4737	4748	0.81213
chr1	4748	4762	0.609098
chr1	4762	4769	0.81213
chr1	4769	4774	1.01516
chr1	4774	4796	0.81213
chr1	4796	4801	0.406065
chr1	4801	4804	0.203033
chr1	4804	4839	0.0
chr1	4839	4878	0.203033
chr1	4878	4883	0.406065
chr1	4883	4905	0.609098
chr1	4905	4915	0.81213
chr1	4915	4921	0.609098
chr1	4921	4923	0.406065
chr1	4923	4931	0.203033
chr1	4931	4946	0.609098
chr1	4946	4955	0.406065
chr1	4955	4957	0.609098
chr1	4957	4967	0.81213
chr1	4967	4970	1.01516
chr1	4970	4971	1.2182
chr1	4971	4996	0.81213
chr1	4996	4997	0.609098
chr1	4997	5003	0.406065
chr1	5003	5008	0.203033
chr1	5008	5155	0.0
chr1	5155	5161	0.203033
chr1	5161	5164	0.406065
chr1	5164	5195	0.609098
chr1	5195	5201	0.406065
chr1	5201	5202	0.203033
chr1	5202	5272	0.0
chr1	5272	5287	0.203033
chr1	5287	5312	0.406065
chr1	5312	5314	0.203033
chr1	5314	5324	0.406065
chr1	5324	5341	0.203033
chr1	5341	5353	0.0
chr1	5353	5365	0.203033
chr1	5365	5368	0.406065
chr1	5368	5370	0.609098
chr1	5370	5377	0.81213
chr1	5377	5380	1.01516
chr1	5380	5393	1.2182
chr1	5393	5405	1.01516
chr1	5405	5408	0.81213
chr1	5408	5409	0.609098
chr1	5409	5416	0.406065
chr1	5416	5420	0.203033
chr1	5420	5423	0.0
chr1	5423	5440	0.203033
chr1	5440	5455	0.406065
chr1	5455	5466	0.203033
chr1	5466	5470	0.406065
chr1	5470	5473	0.609098
chr1	5473	5489	0.81213
chr1	5489	5501	1.01516
chr1	5501	5502	1.42123
chr1	5502	5504	1.62426
chr1	5504	5506	1.82729
chr1	5506	5507	1.62426
chr1	5507	5508	1.82729
chr1	5508	5510	1.62426
chr1	5510	5511	1.42123
chr1	5511	5512	1.2182
chr1	5512	5514	1.42123
chr1	5514	5519	1.62426
chr1	5519	5532	1.82729
chr1	5532	5538	2.03033
chr1	5538	5541	1.82729
chr1	5541	5542	1.62426
chr1	5542	5544	1.42123
chr1	5544	5547	1.01516
chr1	5547	5548	1.2182
chr1	5548	5565	0.81213
chr1	5565	5569	0.609098
chr1	5569	5572	0.81213
chr1	5572	5582	0.609098
chr1	5582	5588	0.406065
chr1	5588	5596	0.203033
chr1	5596	5597	0.406065
chr1	5597	5598	0.609098
chr1	5598	5601	1.42123
chr1	5601	5602	1.62426
chr1	5602	5605	1.42123
chr1	5605	5606	1.62426
chr1	5606	5627	1.82729
chr1	5627	5628	2.03033
chr1	5628	5636	2.23336
chr1	5636	5638	1.82729
chr1	5638	5642	1.01516
chr1	5642	5645	0.81213
chr1	5645	5646	0.609098
chr1	5646	5651	0.406065
chr1	5651	5656	0.609098
chr1	5656	5665	0.81213
chr1	5665	5666	1.01516
chr1	5666	5668	0.81213
chr1	5668	5669	0.609098
chr1	5669	5670	0.81213
chr1	5670	5679	1.01516
chr1	5679	5691	0.81213
chr1	5691	5693	1.42123
chr1	5693	5704	1.2182
chr1	5704	5710	1.01516
chr1	5710	5718	0.609098
chr1	5718	5730	0.81213
chr1	5730	5732	1.01516
chr1	5732	5736	0.406065
chr1	5736	5754	0.81213
chr1	5754	5758	0.609098
chr1	5758	5759	0.81213
chr1	5759	5761	0.609098
chr1	5761	5766	0.81213
chr1	5766	5775	0.609098
chr1	5775	5779	0.406065
chr1	5779	5795	0.609098
chr1	5795	5797	0.406065
chr1	5797	5810	0.203033
chr1	5810	5816	0.406065
chr1	5816	5817	0.609098
chr1	5817	5838	0.81213
chr1	5838	5843	0.609098
chr1	5843	5845	0.81213
chr1	5845	5846	1.01516
chr1	5846	5850	0.81213
chr1	5850	5851	1.01516
chr1	5851	5856	1.2182
chr1	5856	5859	1.01516
chr1	5859	5868	1.42123
chr1	5868	5882	1.62426
chr1	5882	5883	1.82729
chr1	5883	5884	1.42123
chr1	5884	5888	1.01516
chr1	5888	5898	0.81213
chr1	5898	5909	0.406065
chr1	5909	5910	0.203033
chr1	5910	5915	0.406065
chr1	5915	5922	0.609098
chr1	5922	5925	0.406065
chr1	5925	5943	0.609098
chr1	5943	5947	0.406065
chr1	5947	5955	0.609098
chr1	5955	5964	0.406065
chr1	5964	5966	0.609098
chr1	5966	5985	1.01516
chr1	5985	5987	1.2182
chr1	5987	5993	1.01516
chr1	5993	6000	0.81213
chr1	6000	6003	0.609098
chr1	6003	6004	0.406065
chr1	6004	6007	0.81213
chr1	6007	6011	0.609098
chr1	6011	6025	0.81213
chr1	6025	6037	0.609098
chr1	6037	6044	0.406065
chr1	6044	6051	0.203033
chr1	6051	6076	0.406065
chr1	6076	6084	0.203033
chr1	6084	6086	0.406065
chr1	6086	6090	0.609098
chr1	6090	6092	0.406065
chr1	6092	6095	0.609098
chr1	6095	6099	0.81213
chr1	6099	6100	1.01516
chr1	6100	6101	1.2182
chr1	6101	6105	1.62426
chr1	6105	6125	1.82729
chr1	6125	6126	2.03033
chr1	6126	6127	2.23336
chr1	6127	6128	1.82729
chr1	6128	6129	2.03033
chr1	6129	6131	2.43639
chr1	6131	6132	3.24852
chr1	6132	6135	3.04549
chr1	6135	6137	2.84246
chr1	6137	6140	2.63942
chr1	6140	6142	2.43639
chr1	6142	6152	2.03033
chr1	6152	6153	2.23336
chr1	6153	6154	2.43639
chr1	6154	6155	2.03033
chr1	6155	6156	1.62426
chr1	6156	6157	1.42123
chr1	6157	6165	1.62426
chr1	6165	6168	1.42123
chr1	6168	6170	1.2182
chr1	6170	6172	1.01516
chr1	6172	6178	0.609098
chr1	6178	6181	0.81213
chr1	6181	6182	1.01516
chr1	6182	6185	1.2182
chr1	6185	6186	1.01516
chr1	6186	6193	0.81213
chr1	6193	6195	0.609098
chr1	6195	6204	0.81213
chr1	6204	6217	1.01516
chr1	6217	6218	0.81213
chr1	6218	6233	0.406065
chr1	6233	6244	0.203033
chr1	6244	6263	0.0
chr1	6263	6281	0.203033
chr1	6281	6287	0.406065
chr1	6287	6302	0.609098
chr1	6302	6305	0.406065
chr1	6305	6308	0.609098
chr1	6308	6312	0.81213
chr1	6312	6317	1.01516
chr1	6317	6320	1.2182
chr1	6320	6321	1.42123
chr1	6321	6323	1.2182
chr1	6323	6325	1.42123
chr1	6325	6327	1.62426
chr1	6327	6334	1.42123
chr1	6334	6335	1.62426
chr1	6335	6337	1.42123
chr1	6337	6341	1.62426
chr1	6341	6346	1.82729
chr1	6346	6352	1.62426
chr1	6352	6359	1.42123
chr1	6359	6361	1.62426
chr1	6361	6365	1.82729
chr1	6365	6368	1.62426
chr1	6368	6371	1.82729
chr1	6371	6374	2.03033
chr1	6374	6375	1.82729
chr1	6375	6377	2.03033
chr1	6377	6378	1.62426
chr1	6378	6381	1.82729
chr1	6381	6383	2.03033
chr1	6383	6384	2.23336
chr1	6384	6386	3.65459
chr1	6386	6388	3.85762
chr1	6388	6395	4.26368
chr1	6395	6397	4.66975
chr1	6397	6399	4.26368
chr1	6399	6400	4.06065
chr1	6400	6404	3.85762
chr1	6404	6406	3.45155
chr1	6406	6407	3.24852
chr1	6407	6408	3.65459
chr1	6408	6411	3.24852
chr1	6411	6416	3.04549
chr1	6416	6418	2.84246
chr1	6418	6419	2.63942
chr1	6419	6420	2.43639
chr1	6420	6422	2.23336
chr1	6422	6425	2.03033
chr1	6425	6428	1.2182
chr1	6428	6431	1.01516
chr1	6431	6435	0.81213
chr1	6435	6438	0.406065
chr1	6438	6444	0.609098
chr1	6444	6448	0.406065
chr1	6448	6477	0.203033
chr1	6477	6530	0.0
chr1	6530	6565	0.203033
chr1	6565	6566	0.406065
chr1	6566	6571	0.81213
chr1	6571	6602	0.609098
chr1	6602	6604	0.203033
chr1	6604	6615	0.0
chr1	6615	6647	0.203033
chr1	6647	6666	0.0
chr1	6666	6669	0.203033
chr1	6669	6672	0.406065
chr1	6672	6675	0.81213
chr1	6675	6676	1.62426
chr1	6676	6679	1.82729
chr1	6679	6693	2.03033
chr1	6693	6696	2.23336
chr1	6696	6706	2.43639
chr1	6706	6707	2.23336
chr1	6707	6709	2.43639
chr1	6709	6710	2.23336
chr1	6710	6713	1.62426
chr1	6713	6716	1.42123
chr1	6716	6729	0.609098
chr1	6729	6735	0.81213
chr1	6735	6744	0.609098
chr1	6744	6764	0.406065
chr1	6764	6770	0.203033
chr1	6770	6774	0.0
chr1	6774	6814	0.203033
chr1	6814	6885	0.0
chr1	6885	6886	0.203033
chr1	6886	6927	0.406065
chr1	6927	6939	0.203033
chr1	6939	6949	0.0
chr1	6949	6956	0.406065
chr1	6956	6957	0.609098
chr1	6957	6967	1.01516
chr1	6967	6969	1.82729
chr1	6969	6970	2.03033
chr1	6970	6977	2.23336
chr1	6977	6982	2.43639
chr1	6982	6987	2.23336
chr1	6987	6990	2.03033
chr1	6990	6994	2.43639
chr1	6994	6995	2.23336
chr1	6995	6996	2.03033
chr1	6996	6997	2.43639
chr1	6997	6998	2.63942
chr1	6998	7001	2.43639
chr1	7001	7008	2.84246
chr1	7008	7016	2.03033
chr1	7016	7026	2.23336
chr1	7026	7030	2.03033
chr1	7030	7034	1.62426
chr1	7034	7037	1.2182
chr1	7037	7038	0.81213
chr1	7038	7041	0.609098
chr1	7041	7050	0.406065
chr1	7050	7057	0.203033
chr1	7057	7094	0.0
chr1	7094	7100	0.203033
chr1	7100	7106	0.406065
chr1	7106	7108	0.609098
chr1	7108	7128	0.81213
chr1	7128	7129	0.609098
chr1	7129	7141	0.406065
chr1	7141	7161	0.0
chr1	7161	7187	0.203033
chr1	7187	7190	0.406065
chr1	7190	7199	0.609098
chr1	7199	7202	0.81213
chr1	7202	7203	0.609098
chr1	7203	7214	0.81213
chr1	7214	7227	1.01516
chr1	7227	7229	0.81213
chr1	7229	7235	0.609098
chr1	7235	7240	0.406065
chr1	7240	7243	0.203033
chr1	7243	7251	0.406065
chr1	7251	7259	0.81213
chr1	7259	7265	1.2182
chr1	7265	7268	1.42123
chr1	7268	7281	1.62426
chr1	7281	7283	1.42123
chr1	7283	7290	1.62426
chr1	7290	7291	1.82729
chr1	7291	7299	1.42123
chr1	7299	7302	1.2182
chr1	7302	7316	0.81213
chr1	7316	7324	1.01516
chr1	7324	7330	0.81213
chr1	7330	7334	0.609098
chr1	7334	7338	0.406065
chr1	7338	7346	0.203033
chr1	7346	7382	0.0
chr1	7382	7386	0.203033
chr1	7386	7416	0.406065
chr1	7416	7421	0.203033
chr1	7421	7477	0.0
chr1	7477	7479	0.406065
chr1	7479	7485	0.609098
chr1	7485	7488	0.81213
chr1	7488	7492	1.01516
chr1	7492	7502	1.2182
chr1	7502	7516	1.01516
chr1	7516	7519	0.81213
chr1	7519	7521	0.609098
chr1	7521	7522	0.406065
chr1	7522	7532	0.203033
chr1	7532	7536	0.0
chr1	7536	7545	0.406065
chr1	7545	7548	0.609098
chr1	7548	7549	1.01516
chr1	7549	7551	1.2182
chr1	7551	7557	1.42123
chr1	7557	7577	1.82729
chr1	7577	7578	1.42123
chr1	7578	7585	1.2182
chr1	7585	7589	0.81213
chr1	7589	7591	0.609098
chr1	7591	7598	0.406065
chr1	7598	7674	0.0
chr1	7674	7682	0.203033
chr1	7682	7712	0.406065
chr1	7712	7714	0.609098
chr1	7714	7721	0.406065
chr1	7721	7724	0.203033
chr1	7724	7729	0.406065
chr1	7729	7747	0.609098
chr1	7747	7751	0.81213
chr1	7751	7785	0.609098
chr1	7785	7786	0.81213
chr1	7786	7804	0.609098
chr1	7804	7809	0.406065
chr1	7809	7818	0.203033
chr1	7818	7823	0.0
chr1	7823	7824	0.203033
chr1	7824	7825	0.406065
chr1	7825	7831	0.609098
chr1	7831	7833	0.81213
chr1	7833	7835	1.2182
chr1	7835	7848	1.42123
chr1	7848	7852	1.82729
chr1	7852	7853	2.03033
chr1	7853	7863	2.23336
chr1	7863	7866	1.62426
chr1	7866	7872	1.42123
chr1	7872	7874	1.2182
chr1	7874	7876	0.81213
chr1	7876	7886	1.01516
chr1	7886	7889	0.81213
chr1	7889	7892	0.609098
chr1	7892	7893	0.406065
chr1	7893	7910	0.203033
chr1	7910	7911	0.406065
chr1	7911	7917	0.203033
chr1	7917	7923	0.406065
chr1	7923	7924	0.609098
chr1	7924	7941	0.81213
chr1	7941	7958	0.609098
chr1	7958	7960	0.406065
chr1	7960	7964	0.203033
chr1	7964	8033	0.0
chr1	8033	8037	0.203033
chr1	8037	8054	0.406065
chr1	8054	8055	0.81213
chr1	8055	8056	1.01516
chr1	8056	8059	1.2182
chr1	8059	8069	1.42123
chr1	8069	8076	1.62426
chr1	8076	8087	1.42123
chr1	8087	8094	1.82729
chr1	8094	8095	1.2182
chr1	8095	8096	1.42123
chr1	8096	8098	1.2182
chr1	8098	8099	1.42123
chr1	8099	8104	1.2182
chr1	8104	8108	1.01516
chr1	8108	8125	0.81213
chr1	8125	8126	0.609098
chr1	8126	8127	1.01516
chr1	8127	8128	1.2182
chr1	8128	8129	1.01516
chr1	8129	8133	1.42123
chr1	8133	8136	1.62426
chr1	8136	8142	1.42123
chr1	8142	8146	2.23336
chr1	8146	8153	2.63942
chr1	8153	8163	3.04549
chr1	8163	8166	2.84246
chr1	8166	8168	2.43639
chr1	8168	8172	1.82729
chr1	8172	8173	2.03033
chr1	8173	8178	1.82729
chr1	8178	8183	1.62426
chr1	8183	8186	0.81213
chr1	8186	8193	0.406065
chr1	8193	8213	0.203033
chr1	8213	8287	0.0
chr1	8287	8297	0.203033
chr1	8297	8299	0.406065
chr1	8299	8302	0.609098
chr1	8302	8326	0.81213
chr1	8326	8337	0.609098
chr1	8337	8339	0.406065
chr1	8339	8341	0.203033
chr1	8341	8342	0.0
chr1	8342	8355	0.203033
chr1	8355	8357	0.406065
chr1	8357	8383	0.609098
chr1	8383	8388	0.406065
chr1	8388	8396	0.609098
chr1	8396	8423	0.203033
chr1	8423	8428	0.406065
chr1	8428	8429	0.609098
chr1	8429	8446	0.406065
chr1	8446	8464	0.609098
chr1	8464	8467	0.406065
chr1	8467	8478	0.203033
chr1	8478	8530	0.0
chr1	8530	8535	0.203033
chr1	8535	8542	0.406065
chr1	8542	8543	0.609098
chr1	8543	8557	0.81213
chr1	8557	8558	1.01516
chr1	8558	8559	1.2182
chr1	8559	8562	1.42123
chr1	8562	8570	1.82729
chr1	8570	8578	1.62426
chr1	8578	8579	1.42123
chr1	8579	8583	1.62426
chr1	8583	8594	1.82729
chr1	8594	8597	1.62426
chr1	8597	8598	1.42123
chr1	8598	8599	0.81213
chr1	8599	8611	0.609098
chr1	8611	8616	0.406065
chr1	8616	8619	0.203033
chr1	8619	8620	0.406065
chr1	8620	8626	0.203033
chr1	8626	8645	0.406065
chr1	8645	8653	0.203033
chr1	8653	8662	0.609098
chr1	8662	8666	1.01516
chr1	8666	8687	0.81213
chr1	8687	8690	0.609098
chr1	8690	8691	0.406065
chr1	8691	8695	0.609098
chr1	8695	8701	0.81213
chr1	8701	8705	0.406065
chr1	8705	8717	0.609098
chr1	8717	8719	0.81213
chr1	8719	8730	1.01516
chr1	8730	8731	0.81213
chr1	8731	8732	1.01516
chr1	8732	8736	1.42123
chr1	8736	8745	1.01516
chr1	8745	8758	0.81213
chr1	8758	8759	0.609098
chr1	8759	8768	0.81213
chr1	8768	8771	0.406065
chr1	8771	8793	0.203033
chr1	8793	8798	0.406065
chr1	8798	8799	0.203033
chr1	8799	8800	0.406065
chr1	8800	8825	0.609098
chr1	8825	8833	0.406065
chr1	8833	8836	0.203033
chr1	8836	8837	0.609098
chr1	8837	8839	1.01516
chr1	8839	8840	0.81213
chr1	8840	8841	1.01516
chr1	8841	8842	1.2182
chr1	8842	8860	1.42123
chr1	8860	8862	1.62426
chr1	8862	8870	1.82729
chr1	8870	8873	1.62426
chr1	8873	8877	1.01516
chr1	8877	8880	0.81213
chr1	8880	8881	0.609098
chr1	8881	8882	1.42123
chr1	8882	8901	1.2182
chr1	8901	8919	0.81213
chr1	8919	8921	0.609098
chr1	8921	8922	0.0
chr1	8922	8933	0.203033
chr1	8933	8935	0.406065
chr1	8935	8950	0.609098
chr1	8950	8955	0.81213
chr1	8955	8963	1.01516
chr1	8963	8972	0.81213
chr1	8972	8974	0.406065
chr1	8974	8995	0.203033
chr1	8995	9000	0.0
chr1	9000	9002	0.406065
chr1	9002	9003	0.81213
chr1	9003	9008	1.2182
chr1	9008	9009	1.42123
chr1	9009	9013	1.62426
chr1	9013	9023	1.82729
chr1	9023	9038	2.23336
chr1	9038	9039	2.43639
chr1	9039	9040	2.23336
chr1	9040	9041	2.03033
chr1	9041	9043	1.82729
chr1	9043	9044	1.42123
chr1	9044	9046	1.2182
chr1	9046	9053	1.01516
chr1	9053	9056	0.81213
chr1	9056	9059	0.609098
chr1	9059	9068	0.406065
chr1	9068	9072	0.609098
chr1	9072	9073	0.406065
chr1	9073	9079	0.609098
chr1	9079	9086	0.406065
chr1	9086	9108	0.609098
chr1	9108	9113	0.406065
chr1	9113	9123	0.203033
chr1	9123	9175	0.0
chr1	9175	9188	0.406065
chr1	9188	9189	0.609098
chr1	9189	9208	0.81213
chr1	9208	9216	0.609098
chr1	9216	9225	0.406065
chr1	9225	9228	0.203033
chr1	9228	9253	0.0
chr1	9253	9259	0.203033
chr1	9259	9267	0.609098
chr1	9267	9274	1.01516
chr1	9274	9275	1.42123
chr1	9275	9276	1.62426
chr1	9276	9280	1.82729
chr1	9280	9282	1.62426
chr1	9282	9283	1.82729
chr1	9283	9287	2.03033
chr1	9287	9295	2.23336
chr1	9295	9297	2.43639
chr1	9297	9300	2.63942
chr1	9300	9302	2.23336
chr1	9302	9306	2.03033
chr1	9306	9308	1.82729
chr1	9308	9315	1.62426
chr1	9315	9316	1.01516
chr1	9316	9318	0.81213
chr1	9318	9321	1.01516
chr1	9321	9322	1.2182
chr1	9322	9323	1.42123
chr1	9323	9327	1.2182
chr1	9327	9332	1.01516
chr1	9332	9335	0.81213
chr1	9335	9345	0.609098
chr1	9345	9357	0.406065
chr1	9357	9358	0.609098
chr1	9358	9359	0.81213
chr1	9359	9363	0.609098
chr1	9363	9364	0.406065
chr1	9364	9385	0.609098
chr1	9385	9387	0.81213
chr1	9387	9392	1.01516
chr1	9392	9393	1.2182
chr1	9393	9394	1.62426
chr1	9394	9396	2.03033
chr1	9396	9398	1.82729
chr1	9398	9405	2.03033
chr1	9405	9417	1.82729
chr1	9417	9423	2.03033
chr1	9423	9428	1.82729
chr1	9428	9433	1.62426
chr1	9433	9434	1.2182
chr1	9434	9435	1.01516
chr1	9435	9437	0.609098
chr1	9437	9440	0.203033
chr1	9440	9446	0.406065
chr1	9446	9458	0.609098
chr1	9458	9463	0.406065
chr1	9463	9480	0.609098
chr1	9480	9486	0.406065
chr1	9486	9500	0.203033
chr1	9500	9506	0.0
chr1	9506	9516	0.203033
chr1	9516	9529	0.406065
chr1	9529	9542	0.609098
chr1	9542	9547	0.81213
chr1	9547	9550	0.609098
chr1	9550	9568	0.406065
chr1	9568	9572	0.203033
chr1	9572	9591	0.0
chr1	9591	9605	0.203033
chr1	9605	9632	0.406065
chr1	9632	9646	0.203033
chr1	9646	9652	0.0
chr1	9652	9674	0.203033
chr1	9674	9675	0.406065
chr1	9675	9680	0.609098
chr1	9680	9684	0.406065
chr1	9684	9691	0.609098
chr1	9691	9695	0.81213
chr1	9695	9697	1.01516
chr1	9697	9711	1.2182
chr1	9711	9714	1.42123
chr1	9714	9716	1.2182
chr1	9716	9717	1.01516
chr1	9717	9721	1.2182
chr1	9721	9728	1.01516
chr1	9728	9733	0.81213
chr1	9733	9734	0.609098
chr1	9734	9751	0.406065
chr1	9751	9760	0.203033
chr1	9760	9780	0.406065
chr1	9780	9793	0.609098
chr1	9793	9814	0.203033
chr1	9814	9828	0.0
chr1	9828	9843	0.203033
chr1	9843	9857	0.406065
chr1	9857	9858	0.609098
chr1	9858	9860	0.81213
chr1	9860	9867	1.01516
chr1	9867	9870	0.81213
chr1	9870	9876	1.01516
chr1	9876	9882	0.81213
chr1	9882	9888	1.01516
chr1	9888	9889	1.2182
chr1	9889	9892	1.42123
chr1	9892	9898	1.62426
chr1	9898	9901	1.2182
chr1	9901	9902	1.01516
chr1	9902	9910	1.2182
chr1	9910	9918	1.01516
chr1	9918	9919	0.81213
chr1	9919	9927	0.609098
chr1	9927	9929	0.81213
chr1	9929	9933	0.609098
chr1	9933	9935	0.406065
chr1	9935	9940	0.81213
chr1	9940	9943	1.01516
chr1	9943	9954	0.81213
chr1	9954	9962	1.2182
chr1	9962	9963	1.01516
chr1	9963	9967	0.81213
chr1	9967	9968	0.609098
chr1	9968	9980	0.81213
chr1	9980	9994	0.609098
chr1	9994	9995	0.406065
chr1	9995	10006	0.203033
chr1	10006	10008	0.0
chr1	10008	10041	0.203033
chr1	10041	10049	0.0
chr1	10049	10075	0.203033
chr1	10075	10081	0.406065
chr1	10081	10088	0.609098
chr1	10088	10115	0.406065
chr1	10115	10119	0.203033
chr1	10119	10138	0.0
chr1	10138	10146	0.203033
chr1	10146	10147	1.01516
chr1	10147	10149	1.62426
chr1	10149	10157	1.82729
chr1	10157	10174	2.03033
chr1	10174	10175	2.23336
chr1	10175	10177	2.03033
chr1	10177	10179	1.82729
chr1	10179	10180	1.42123
chr1	10180	10181	1.62426
chr1	10181	10185	1.42123
chr1	10185	10186	1.2182
chr1	10186	10197	0.609098
chr1	10197	10205	0.406065
chr1	10205	10207	0.203033
chr1	10207	10259	0.0
chr1	10259	10262	0.203033
chr1	10262	10281	0.406065
chr1	10281	10294	0.81213
chr1	10294	10303	0.609098
chr1	10303	10316	0.406065
chr1	10316	10322	0.203033
chr1	10322	10324	0.0
chr1	10324	10360	0.203033
chr1	10360	10361	0.0
chr1	10361	10380	0.203033
chr1	10380	10394	0.0
chr1	10394	10407	0.203033
chr1	10407	10414	0.406065
chr1	10414	10418	0.81213
chr1	10418	10422	1.01516
chr1	10422	10442	0.81213
chr1	10442	10448	1.01516
chr1	10448	10454	0.81213
chr1	10454	10455	0.609098
chr1	10455	10457	0.406065
chr1	10457	10468	0.203033
chr1	10468	10482	0.406065
chr1	10482	10490	0.203033
chr1	10490	10494	0.406065
chr1	10494	10498	0.609098
chr1	10498	10500	0.81213
chr1	10500	10508	1.01516
chr1	10508	10531	0.81213
chr1	10531	10532	0.203033
chr1	10532	10581	0.0
chr1	10581	10582	0.203033
chr1	10582	10583	0.609098
chr1	10583	10598	1.62426
chr1	10598	10603	1.82729
chr1	10603	10605	1.62426
chr1	10605	10614	1.82729
chr1	10614	10616	1.62426
chr1	10616	10618	1.2182
chr1	10618	10619	1.01516
chr1	10619	10635	0.406065
chr1	10635	10636	0.609098
chr1	10636	10640	1.01516
chr1	10640	10641	1.2182
chr1	10641	10645	1.42123
chr1	10645	10658	1.2182
chr1	10658	10675	1.42123
chr1	10675	10677	1.2182
chr1	10677	10678	0.81213
chr1	10678	10681	0.609098
chr1	10681	10691	0.406065
chr1	10691	10692	0.609098
chr1	10692	10697	1.42123
chr1	10697	10701	1.62426
chr1	10701	10703	2.23336
chr1	10703	10706	2.03033
chr1	10706	10711	2.23336
chr1	10711	10717	2.43639
chr1	10717	10721	2.23336
chr1	10721	10732	2.43639
chr1	10732	10736	1.42123
chr1	10736	10737	1.2182
chr1	10737	10739	1.01516
chr1	10739	10744	0.81213
chr1	10744	10745	1.01516
chr1	10745	10746	1.2182
chr1	10746	10747	1.01516
chr1	10747	10753	0.81213
chr1	10753	10755	0.609098
chr1	10755	10759	0.81213
chr1	10759	10773	1.01516
chr1	10773	10778	0.81213
chr1	10778	10781	0.609098
chr1	10781	10794	0.406065
chr1	10794	10797	0.203033
chr1	10797	10798	0.406065
chr1	10798	10822	0.203033
chr1	10822	10846	0.0
chr1	10846	10847	0.203033
chr1	10847	10849	0.406065
chr1	10849	10850	0.609098
chr1	10850	10851	0.81213
chr1	10851	10858	1.2182
chr1	10858	10860	1.42123
chr1	10860	10879	1.62426
chr1	10879	10881	1.42123
chr1	10881	10884	1.62426
chr1	10884	10885	1.42123
chr1	10885	10886	1.2182
chr1	10886	10887	1.01516
chr1	10887	10889	0.81213
chr1	10889	10891	0.609098
chr1	10891	10896	0.406065
chr1	10896	10901	0.609098
chr1	10901	10904	0.406065
chr1	10904	10910	0.609098
chr1	10910	10920	0.81213
chr1	10920	10924	0.609098
chr1	10924	10932	0.406065
chr1	10932	10951	0.203033
chr1	10951	10970	0.0
chr1	10970	10999	0.203033
chr1	10999	11000	0.406065
chr1	11000	11010	0.81213
chr1	11010	11017	0.609098
chr1	11017	11038	0.81213
chr1	11038	11039	0.609098
chr1	11039	11044	0.0
chr1	11044	11047	0.203033
chr1	11047	11050	0.406065
chr1	11050	11073	0.609098
chr1	11073	11077	0.406065
chr1	11077	11090	0.203033
chr1	11090	11108	0.0
chr1	11108	11109	0.203033
chr1	11109	11111	0.406065
chr1	11111	11136	0.609098
chr1	11136	11138	0.81213
chr1	11138	11147	0.609098
chr1	11147	11148	0.406065
chr1	11148	11149	0.203033
chr1	11149	11163	0.406065
chr1	11163	11169	0.609098
chr1	11169	11172	0.81213
chr1	11172	11175	1.01516
chr1	11175	11177	0.81213
chr1	11177	11190	1.42123
chr1	11190	11194	1.2182
chr1	11194	11195	1.01516
chr1	11195	11213	0.81213
chr1	11213	11216	0.609098
chr1	11216	11217	0.81213
chr1	11217	11226	0.203033
chr1	11226	11253	0.406065
chr1	11253	11254	0.609098
chr1	11254	11255	0.406065
chr1	11255	11265	0.203033
chr1	11265	11266	0.406065
chr1	11266	11267	0.609098
chr1	11267	11269	1.01516
chr1	11269	11283	1.2182
chr1	11283	11288	1.01516
chr1	11288	11300	0.81213
chr1	11300	11301	1.01516
chr1	11301	11302	1.2182
chr1	11302	11307	1.01516
chr1	11307	11310	0.81213
chr1	11310	11313	0.609098
chr1	11313	11324	0.81213
chr1	11324	11328	1.01516
chr1	11328	11336	1.2182
chr1	11336	11340	1.01516
chr1	11340	11343	0.81213
chr1	11343	11352	0.609098
chr1	11352	11364	0.406065
chr1	11364	11366	0.203033
chr1	11366	11367	0.406065
chr1	11367	11369	0.203033
chr1	11369	11372	0.406065
chr1	11372	11378	1.42123
chr1	11378	11386	1.62426
chr1	11386	11396	1.82729
chr1	11396	11397	1.62426
chr1	11397	11401	1.42123
chr1	11401	11402	1.2182
chr1	11402	11403	1.01516
chr1	11403	11406	0.609098
chr1	11406	11419	0.406065
chr1	11419	11427	0.203033
chr1	11427	11436	0.0
chr1	11436	11437	0.203033
chr1	11437	11441	0.0
chr1	11441	11442	0.203033
chr1	11442	11476	0.406065
chr1	11476	11483	0.203033
chr1	11483	11499	0.0
chr1	11499	11503	0.203033
chr1	11503	11511	0.406065
chr1	11511	11539	0.609098
chr1	11539	11543	0.406065
chr1	11543	11547	0.203033
chr1	11547	11551	0.609098
chr1	11551	11559	0.406065
chr1	11559	11561	0.609098
chr1	11561	11563	0.81213
chr1	11563	11573	1.01516
chr1	11573	11587	0.406065
chr1	11587	11598	0.203033
chr1	11598	11634	0.0
chr1	11634	11641	0.203033
chr1	11641	11643	0.406065
chr1	11643	11660	0.609098
chr1	11660	11667	0.81213
chr1	11667	11671	0.406065
chr1	11671	11699	0.203033
chr1	11699	11793	0.0
chr1	11793	11811	0.203033
chr1	11811	11812	0.406065
chr1	11812	11814	0.609098
chr1	11814	11832	0.81213
chr1	11832	11848	0.609098
chr1	11848	11853	0.406065
chr1	11853	11854	0.203033
chr1	11854	11864	0.0
chr1	11864	11865	0.406065
chr1	11865	11870	0.609098
chr1	11870	11880	0.81213
chr1	11880	11882	1.01516
chr1	11882	11884	1.42123
chr1	11884	11902	1.62426
chr1	11902	11905	1.42123
chr1	11905	11910	1.2182
chr1	11910	11918	1.01516
chr1	11918	11919	0.609098
chr1	11919	11922	0.406065
chr1	11922	11939	0.203033
chr1	11939	11967	0.0
chr1	11967	11973	0.203033
chr1	11973	11981	0.406065
chr1	11981	11982	0.609098
chr1	11982	11986	0.81213
chr1	11986	11988	1.01516
chr1	11988	12003	1.2182
chr1	12003	12007	1.01516
chr1	12007	12014	0.609098
chr1	12014	12015	0.406065
chr1	12015	12027	0.203033
chr1	12027	12142	0.0
chr1	12142	12143	0.203033
chr1	12143	12166	0.406065
chr1	12166	12177	0.609098
chr1	12177	12206	0.203033
chr1	12206	12224	0.0
chr1	12224	12228	0.203033
chr1	12228	12265	0.406065
chr1	12265	12269	0.203033
chr1	12269	12410	0.0
chr1	12410	12413	0.203033
chr1	12413	12419	0.406065
chr1	12419	12448	0.609098
chr1	12448	12454	0.203033
chr1	12454	12477	0.0
chr1	12477	12478	0.203033
chr1	12478	12504	0.406065
chr1	12504	12505	0.609098
chr1	12505	12518	0.81213
chr1	12518	12519	0.609098
chr1	12519	12544	0.406065
chr1	12544	12546	0.203033
chr1	12546	12556	0.0
chr1	12556	12587	0.203033
chr1	12587	12614	0.0
chr1	12614	12616	0.406065
chr1	12616	12626	0.609098
chr1	12626	12638	1.01516
chr1	12638	12640	1.2182
chr1	12640	12642	1.42123
chr1	12642	12644	1.62426
chr1	12644	12649	1.82729
chr1	12649	12652	2.03033
chr1	12652	12657	1.62426
chr1	12657	12662	1.42123
chr1	12662	12664	1.62426
chr1	12664	12665	1.42123
chr1	12665	12666	1.62426
chr1	12666	12675	1.42123
chr1	12675	12676	1.62426
chr1	12676	12679	1.42123
chr1	12679	12682	1.2182
chr1	12682	12685	1.42123
chr1	12685	12688	1.82729
chr1	12688	12690	1.62426
chr1	12690	12698	1.82729
chr1	12698	12699	2.03033
chr1	12699	12702	2.23336
chr1	12702	12705	2.03033
chr1	12705	12710	1.82729
chr1	12710	12712	1.62426
chr1	12712	12714	2.03033
chr1	12714	12722	2.43639
chr1	12722	12723	2.63942
chr1	12723	12725	2.23336
chr1	12725	12727	1.82729
chr1	12727	12738	1.62426
chr1	12738	12740	1.42123
chr1	12740	12741	1.2182
chr1	12741	12750	1.01516
chr1	12750	12753	0.81213
chr1	12753	12759	0.609098
chr1	12759	12761	0.406065
chr1	12761	12779	0.203033
chr1	12779	12782	0.406065
chr1	12782	12784	0.203033
chr1	12784	12795	0.406065
chr1	12795	12796	0.609098
chr1	12796	12797	1.2182
chr1	12797	12801	1.62426
chr1	12801	12812	1.82729
chr1	12812	12813	2.03033
chr1	12813	12814	2.23336
chr1	12814	12815	2.03033
chr1	12815	12822	2.23336
chr1	12822	12826	2.03033
chr1	12826	12827	2.63942
chr1	12827	12829	2.84246
chr1	12829	12835	3.04549
chr1	12835	12836	2.43639
chr1	12836	12837	2.23336
chr1	12837	12839	1.82729
chr1	12839	12843	1.62426
chr1	12843	12844	1.82729
chr1	12844	12845	2.23336
chr1	12845	12847	2.63942
chr1	12847	12851	2.84246
chr1	12851	12852	2.63942
chr1	12852	12855	2.43639
chr1	12855	12858	2.63942
chr1	12858	12860	2.43639
chr1	12860	12863	2.63942
chr1	12863	12864	3.24852
chr1	12864	12866	3.45155
chr1	12866	12870	3.04549
chr1	12870	12879	2.84246
chr1	12879	12881	3.04549
chr1	12881	12882	2.63942
chr1	12882	12883	2.43639
chr1	12883	12884	2.23336
chr1	12884	12886	1.82729
chr1	12886	12887	2.03033
chr1	12887	12892	1.82729
chr1	12892	12895	1.62426
chr1	12895	12898	1.42123
chr1	12898	12899	1.62426
chr1	12899	12902	1.82729
chr1	12902	12903	1.42123
chr1	12903	12905	1.2182
chr1	12905	12907	1.01516
chr1	12907	12911	1.2182
chr1	12911	12920	1.42123
chr1	12920	12923	1.2182
chr1	12923	12925	1.42123
chr1	12925	12936	1.2182
chr1	12936	12938	1.01516
chr1	12938	12941	0.81213
chr1	12941	12942	1.2182
chr1	12942	12947	1.01516
chr1	12947	12950	0.81213
chr1	12950	12952	0.609098
chr1	12952	12978	0.406065
chr1	12978	12980	0.203033
chr1	12980	12992	0.0
chr1	12992	12998	0.203033
chr1	12998	12999	0.609098
chr1	12999	13006	0.81213
chr1	13006	13014	1.01516
chr1	13014	13016	1.2182
chr1	13016	13019	1.42123
chr1	13019	13020	1.62426
chr1	13020	13021	1.82729
chr1	13021	13022	2.03033
chr1	13022	13028	1.82729
chr1	13028	13031	2.03033
chr1	13031	13033	1.82729
chr1	13033	13035	1.42123
chr1	13035	13040	1.82729
chr1	13040	13047	1.42123
chr1	13047	13048	1.2182
chr1	13048	13049	1.42123
chr1	13049	13058	1.82729
chr1	13058	13059	1.42123
chr1	13059	13065	1.2182
chr1	13065	13068	1.42123
chr1	13068	13073	1.2182
chr1	13073	13079	0.81213
chr1	13079	13080	0.406065
chr1	13080	13089	0.203033
chr1	13089	13092	0.0
chr1	13092	13127	0.203033
chr1	13127	13177	0.0
chr1	13177	13210	0.203033
chr1	13210	13215	0.406065
chr1	13215	13220	0.203033
chr1	13220	13231	0.406065
chr1	13231	13245	0.609098
chr1	13245	13249	0.81213
chr1	13249	13258	0.609098
chr1	13258	13260	1.01516
chr1	13260	13271	1.2182
chr1	13271	13278	1.01516
chr1	13278	13286	0.81213
chr1	13286	13293	0.609098
chr1	13293	13299	0.406065
chr1	13299	13331	0.0
chr1	13331	13357	0.203033
chr1	13357	13360	0.406065
chr1	13360	13371	0.609098
chr1	13371	13375	0.406065
chr1	13375	13387	0.609098
chr1	13387	13388	0.81213
chr1	13388	13390	1.01516
chr1	13390	13394	1.2182
chr1	13394	13396	1.01516
chr1	13396	13399	1.2182
chr1	13399	13413	1.01516
chr1	13413	13415	1.2182
chr1	13415	13421	1.01516
chr1	13421	13423	1.2182
chr1	13423	13425	1.42123
chr1	13425	13432	1.62426
chr1	13432	13436	1.82729
[truncated: 883 more rows]
