# Supplementary material for: Structural modularity of the XIST ribonucleoprotein complex
Source: Nat Commun. 2020 Dec 2;11:6163. doi: 10.1038/s41467-020-20040-3 (PMC7710737; doi:10.1038/s41467-020-20040-3)
Supplement: Supplementary file 6 — Source Data [file 41467_2020_20040_MOESM6_ESM.zip › sourcedata/fig2efgi/K562_HNRNPK_2_neg_XIST_1_hsXIST.bedgraph]

chr1	0	44	0.0
chr1	44	46	0.33205
chr1	46	52	0.664099
chr1	52	71	0.996149
chr1	71	87	0.664099
chr1	87	93	0.33205
chr1	93	115	0.0
chr1	115	119	0.33205
chr1	119	136	0.664099
chr1	136	137	0.33205
chr1	137	199	0.0
chr1	199	200	0.33205
chr1	200	221	0.664099
chr1	221	229	0.996149
chr1	229	239	0.664099
chr1	239	259	0.33205
chr1	259	261	0.664099
chr1	261	294	0.33205
chr1	294	363	0.0
chr1	363	404	0.33205
chr1	404	423	0.0
chr1	423	434	0.33205
chr1	434	447	0.664099
chr1	447	475	0.33205
chr1	475	477	0.0
chr1	477	496	0.33205
chr1	496	500	0.664099
chr1	500	504	0.996149
chr1	504	535	1.3282
chr1	535	538	1.66025
chr1	538	541	1.3282
chr1	541	566	0.996149
chr1	566	573	0.664099
chr1	573	577	0.33205
chr1	577	650	0.0
chr1	650	680	0.33205
chr1	680	739	0.0
chr1	739	740	0.33205
chr1	740	778	0.664099
chr1	778	781	0.33205
chr1	781	785	0.0
chr1	785	802	0.664099
chr1	802	816	0.996149
chr1	816	817	0.664099
chr1	817	825	0.33205
chr1	825	826	0.664099
chr1	826	836	0.996149
chr1	836	863	0.664099
chr1	863	865	0.33205
chr1	865	896	0.0
chr1	896	908	0.33205
chr1	908	917	0.664099
chr1	917	923	0.996149
chr1	923	928	1.3282
chr1	928	936	1.66025
chr1	936	947	1.3282
chr1	947	948	0.996149
chr1	948	955	0.664099
chr1	955	963	0.33205
chr1	963	997	0.0
chr1	997	999	0.33205
chr1	999	1021	0.664099
chr1	1021	1024	1.3282
chr1	1024	1037	1.66025
chr1	1037	1038	1.3282
chr1	1038	1039	0.996149
chr1	1039	1050	1.3282
chr1	1050	1058	0.996149
chr1	1058	1061	1.3282
chr1	1061	1066	0.664099
chr1	1066	1087	0.33205
chr1	1087	1097	0.664099
chr1	1097	1101	0.33205
chr1	1101	1107	0.664099
chr1	1107	1111	0.996149
chr1	1111	1128	1.3282
chr1	1128	1131	0.996149
chr1	1131	1133	1.66025
chr1	1133	1141	1.9923
chr1	1141	1144	1.66025
chr1	1144	1145	1.9923
chr1	1145	1146	2.32435
chr1	1146	1149	1.9923
chr1	1149	1152	1.66025
chr1	1152	1156	1.9923
chr1	1156	1162	1.66025
chr1	1162	1166	1.9923
chr1	1166	1171	1.66025
chr1	1171	1175	1.3282
chr1	1175	1180	1.66025
chr1	1180	1186	1.3282
chr1	1186	1191	0.996149
chr1	1191	1195	0.664099
chr1	1195	1202	0.996149
chr1	1202	1203	0.664099
chr1	1203	1204	1.3282
chr1	1204	1205	1.66025
chr1	1205	1213	1.3282
chr1	1213	1236	1.66025
chr1	1236	1240	1.3282
chr1	1240	1243	0.996149
chr1	1243	1244	0.664099
chr1	1244	1252	0.33205
chr1	1252	1255	0.0
chr1	1255	1293	0.33205
chr1	1293	1299	0.0
chr1	1299	1318	0.33205
chr1	1318	1323	0.664099
chr1	1323	1325	0.996149
chr1	1325	1328	1.3282
chr1	1328	1331	1.9923
chr1	1331	1332	2.32435
chr1	1332	1335	2.6564
chr1	1335	1338	2.98845
chr1	1338	1343	2.6564
chr1	1343	1345	2.98845
chr1	1345	1348	3.65255
chr1	1348	1353	4.31665
chr1	1353	1354	4.98074
chr1	1354	1363	5.31279
chr1	1363	1365	4.31665
chr1	1365	1368	3.65255
chr1	1368	1369	3.3205
chr1	1369	1374	3.65255
chr1	1374	1378	3.3205
chr1	1378	1382	3.65255
chr1	1382	1386	3.3205
chr1	1386	1389	2.6564
chr1	1389	1391	1.9923
chr1	1391	1392	1.66025
chr1	1392	1394	1.3282
chr1	1394	1398	0.996149
chr1	1398	1399	0.664099
chr1	1399	1402	0.996149
chr1	1402	1417	0.664099
chr1	1417	1420	0.33205
chr1	1420	1426	0.664099
chr1	1426	1427	0.996149
chr1	1427	1433	1.3282
chr1	1433	1436	0.996149
chr1	1436	1437	1.3282
chr1	1437	1438	1.66025
chr1	1438	1439	1.9923
chr1	1439	1440	2.32435
chr1	1440	1441	2.6564
chr1	1441	1451	3.3205
chr1	1451	1454	3.65255
chr1	1454	1460	3.9846
chr1	1460	1464	3.65255
chr1	1464	1466	3.3205
chr1	1466	1467	2.98845
chr1	1467	1474	2.6564
chr1	1474	1475	2.32435
chr1	1475	1476	1.9923
chr1	1476	1478	2.32435
chr1	1478	1480	1.66025
chr1	1480	1482	0.996149
chr1	1482	1488	0.664099
chr1	1488	1502	0.33205
chr1	1502	1504	0.664099
chr1	1504	1506	0.996149
chr1	1506	1509	0.664099
chr1	1509	1536	0.996149
chr1	1536	1539	1.3282
chr1	1539	1542	1.66025
chr1	1542	1544	1.3282
chr1	1544	1551	0.996149
chr1	1551	1552	1.3282
chr1	1552	1557	1.9923
chr1	1557	1571	2.32435
chr1	1571	1573	1.9923
chr1	1573	1578	2.32435
chr1	1578	1579	1.9923
chr1	1579	1588	1.66025
chr1	1588	1590	1.9923
chr1	1590	1594	1.66025
chr1	1594	1601	1.9923
chr1	1601	1604	2.32435
chr1	1604	1606	2.6564
chr1	1606	1607	2.98845
chr1	1607	1608	3.3205
chr1	1608	1609	3.65255
chr1	1609	1613	4.31665
chr1	1613	1615	3.9846
chr1	1615	1616	4.31665
chr1	1616	1618	4.64869
chr1	1618	1624	4.98074
chr1	1624	1627	4.64869
chr1	1627	1631	4.31665
chr1	1631	1634	3.9846
chr1	1634	1636	3.65255
chr1	1636	1637	4.31665
chr1	1637	1641	3.9846
chr1	1641	1642	4.31665
chr1	1642	1644	3.65255
chr1	1644	1646	3.9846
chr1	1646	1647	4.31665
chr1	1647	1648	3.9846
chr1	1648	1652	4.31665
chr1	1652	1653	4.64869
chr1	1653	1654	4.98074
chr1	1654	1656	5.31279
chr1	1656	1657	4.64869
chr1	1657	1660	4.98074
chr1	1660	1662	5.31279
chr1	1662	1663	4.98074
chr1	1663	1665	5.31279
chr1	1665	1667	5.64484
chr1	1667	1674	5.97689
chr1	1674	1677	5.64484
chr1	1677	1682	4.98074
chr1	1682	1683	4.64869
chr1	1683	1684	4.98074
chr1	1684	1685	4.64869
chr1	1685	1689	4.98074
chr1	1689	1693	4.31665
chr1	1693	1694	3.9846
chr1	1694	1695	4.31665
chr1	1695	1696	4.64869
chr1	1696	1698	5.31279
chr1	1698	1701	4.64869
chr1	1701	1705	4.31665
chr1	1705	1706	3.9846
chr1	1706	1710	3.65255
chr1	1710	1715	3.9846
chr1	1715	1717	3.65255
chr1	1717	1718	3.3205
chr1	1718	1722	2.98845
chr1	1722	1723	2.32435
chr1	1723	1726	1.9923
chr1	1726	1731	1.66025
chr1	1731	1732	1.9923
chr1	1732	1734	1.66025
chr1	1734	1738	0.996149
chr1	1738	1741	1.3282
chr1	1741	1748	1.66025
chr1	1748	1753	1.9923
chr1	1753	1758	2.32435
chr1	1758	1761	2.98845
chr1	1761	1766	3.3205
chr1	1766	1771	2.98845
chr1	1771	1772	3.3205
chr1	1772	1773	3.65255
chr1	1773	1776	3.9846
chr1	1776	1777	4.31665
chr1	1777	1779	3.9846
chr1	1779	1787	3.65255
chr1	1787	1788	3.9846
chr1	1788	1789	3.65255
chr1	1789	1791	3.3205
chr1	1791	1796	3.9846
chr1	1796	1798	3.65255
chr1	1798	1803	3.9846
chr1	1803	1810	4.31665
chr1	1810	1811	3.9846
chr1	1811	1817	2.98845
chr1	1817	1819	2.6564
chr1	1819	1821	2.98845
chr1	1821	1822	2.6564
chr1	1822	1826	2.98845
chr1	1826	1828	2.6564
chr1	1828	1829	3.65255
chr1	1829	1830	3.9846
chr1	1830	1832	4.98074
chr1	1832	1833	4.64869
chr1	1833	1834	5.31279
chr1	1834	1836	5.64484
chr1	1836	1837	5.97689
chr1	1837	1838	6.30894
chr1	1838	1840	5.64484
chr1	1840	1841	6.30894
chr1	1841	1842	6.97304
chr1	1842	1846	7.63714
chr1	1846	1848	8.30124
chr1	1848	1849	10.2935
chr1	1849	1850	12.2858
chr1	1850	1851	12.6179
chr1	1851	1854	12.9499
chr1	1854	1855	13.282
chr1	1855	1856	14.6102
chr1	1856	1857	16.6025
chr1	1857	1858	16.9345
chr1	1858	1859	17.2666
chr1	1859	1860	18.2627
chr1	1860	1862	17.9307
chr1	1862	1863	17.5986
chr1	1863	1864	17.2666
chr1	1864	1865	17.5986
chr1	1865	1866	17.9307
chr1	1866	1867	18.9268
chr1	1867	1868	19.2589
chr1	1868	1869	21.2512
chr1	1869	1870	23.9076
chr1	1870	1871	27.8922
chr1	1871	1872	30.5486
chr1	1872	1873	30.2165
chr1	1873	1874	31.5447
chr1	1874	1877	31.2127
chr1	1877	1878	30.5486
chr1	1878	1880	31.2127
chr1	1880	1882	31.5447
chr1	1882	1885	31.8768
chr1	1885	1886	31.5447
chr1	1886	1887	31.8768
chr1	1887	1889	31.2127
chr1	1889	1890	29.8845
chr1	1890	1891	27.8922
chr1	1891	1894	27.5601
chr1	1894	1895	25.5678
chr1	1895	1896	23.9076
chr1	1896	1897	20.9191
chr1	1897	1898	20.5871
chr1	1898	1899	20.255
chr1	1899	1904	19.2589
chr1	1904	1905	18.9268
chr1	1905	1906	18.2627
chr1	1906	1908	16.9345
chr1	1908	1910	15.2743
chr1	1910	1911	8.96534
chr1	1911	1912	8.63329
chr1	1912	1913	8.30124
chr1	1913	1914	7.96919
chr1	1914	1915	8.30124
chr1	1915	1919	7.63714
chr1	1919	1920	7.30509
chr1	1920	1921	7.63714
chr1	1921	1922	7.96919
chr1	1922	1925	8.63329
chr1	1925	1926	9.29739
chr1	1926	1927	9.62944
chr1	1927	1928	9.96149
chr1	1928	1931	9.29739
chr1	1931	1932	9.62944
chr1	1932	1934	10.2935
chr1	1934	1935	9.62944
chr1	1935	1939	8.96534
chr1	1939	1941	8.63329
chr1	1941	1942	9.29739
chr1	1942	1943	8.96534
chr1	1943	1944	8.63329
chr1	1944	1945	8.30124
chr1	1945	1946	7.96919
chr1	1946	1947	7.63714
chr1	1947	1948	7.30509
chr1	1948	1949	5.64484
chr1	1949	1950	5.31279
chr1	1950	1951	4.98074
chr1	1951	1952	4.31665
chr1	1952	1953	3.9846
chr1	1953	1954	3.65255
chr1	1954	1955	3.3205
chr1	1955	1960	2.98845
chr1	1960	1964	1.9923
chr1	1964	1971	1.66025
chr1	1971	1980	0.996149
chr1	1980	1982	0.664099
chr1	1982	1987	0.33205
chr1	1987	2035	0.0
chr1	2035	2046	0.33205
chr1	2046	2048	0.996149
chr1	2048	2049	1.9923
chr1	2049	2051	2.32435
chr1	2051	2052	2.6564
chr1	2052	2053	3.9846
chr1	2053	2054	4.31665
chr1	2054	2055	4.98074
chr1	2055	2056	5.64484
chr1	2056	2057	6.64099
chr1	2057	2058	6.30894
chr1	2058	2060	7.30509
chr1	2060	2061	8.96534
chr1	2061	2062	9.62944
chr1	2062	2063	11.2897
chr1	2063	2064	13.282
chr1	2064	2065	16.9345
chr1	2065	2066	17.9307
chr1	2066	2067	18.2627
chr1	2067	2068	18.5948
chr1	2068	2069	19.5909
chr1	2069	2070	20.5871
chr1	2070	2071	22.5794
chr1	2071	2072	25.8999
chr1	2072	2073	29.5524
chr1	2073	2074	32.5409
chr1	2074	2075	35.5293
chr1	2075	2076	36.8575
chr1	2076	2077	37.1896
chr1	2077	2079	38.1857
chr1	2079	2080	41.1742
chr1	2080	2081	40.178
chr1	2081	2082	41.1742
chr1	2082	2084	40.5101
chr1	2084	2087	43.1665
chr1	2087	2088	43.4985
chr1	2088	2090	43.8306
chr1	2090	2091	42.8344
chr1	2091	2092	42.5024
chr1	2092	2093	42.1703
chr1	2093	2094	41.1742
chr1	2094	2096	41.5062
chr1	2096	2097	41.1742
chr1	2097	2098	44.8267
chr1	2098	2099	45.1587
chr1	2099	2100	44.4947
chr1	2100	2101	42.8344
chr1	2101	2102	42.5024
chr1	2102	2103	45.1587
chr1	2103	2104	43.8306
chr1	2104	2105	44.4947
chr1	2105	2106	44.1626
chr1	2106	2109	43.8306
chr1	2109	2110	43.1665
chr1	2110	2111	41.1742
chr1	2111	2112	39.846
chr1	2112	2113	37.5216
chr1	2113	2114	36.5255
chr1	2114	2115	32.5409
chr1	2115	2117	32.2088
chr1	2117	2118	31.8768
chr1	2118	2119	30.8806
chr1	2119	2120	30.5486
chr1	2120	2121	29.2204
chr1	2121	2122	29.5524
chr1	2122	2123	28.2242
chr1	2123	2124	24.5717
chr1	2124	2125	26.2319
chr1	2125	2127	24.5717
chr1	2127	2128	24.9037
chr1	2128	2130	24.5717
chr1	2130	2131	25.2358
chr1	2131	2132	22.9114
chr1	2132	2133	22.5794
chr1	2133	2134	21.9153
chr1	2134	2135	21.5832
chr1	2135	2136	21.9153
chr1	2136	2137	22.5794
chr1	2137	2138	23.5755
chr1	2138	2139	23.9076
chr1	2139	2140	24.5717
chr1	2140	2141	26.564
chr1	2141	2142	27.2281
chr1	2142	2144	24.5717
chr1	2144	2147	23.9076
chr1	2147	2148	23.2435
chr1	2148	2150	23.9076
chr1	2150	2151	24.2396
chr1	2151	2152	23.5755
chr1	2152	2154	22.9114
chr1	2154	2155	21.9153
chr1	2155	2158	22.2473
chr1	2158	2159	21.9153
chr1	2159	2160	20.9191
chr1	2160	2162	18.9268
chr1	2162	2163	18.5948
chr1	2163	2164	19.5909
chr1	2164	2165	17.9307
chr1	2165	2166	15.6063
chr1	2166	2167	16.2704
chr1	2167	2168	15.9384
chr1	2168	2169	16.6025
chr1	2169	2170	14.2781
chr1	2170	2171	13.614
chr1	2171	2172	13.282
chr1	2172	2173	12.2858
chr1	2173	2175	11.9538
chr1	2175	2177	11.2897
chr1	2177	2178	10.6256
chr1	2178	2180	8.96534
chr1	2180	2183	8.30124
chr1	2183	2185	8.63329
chr1	2185	2188	8.30124
chr1	2188	2189	7.96919
chr1	2189	2191	7.63714
chr1	2191	2193	7.30509
chr1	2193	2194	6.97304
chr1	2194	2196	6.64099
chr1	2196	2197	6.30894
chr1	2197	2198	5.64484
chr1	2198	2199	5.31279
chr1	2199	2201	4.98074
chr1	2201	2202	4.64869
chr1	2202	2203	4.31665
chr1	2203	2209	3.3205
chr1	2209	2210	2.6564
chr1	2210	2220	2.98845
chr1	2220	2221	2.32435
chr1	2221	2223	2.6564
chr1	2223	2224	2.98845
chr1	2224	2238	2.6564
chr1	2238	2239	2.32435
chr1	2239	2240	2.98845
chr1	2240	2241	2.6564
chr1	2241	2243	2.98845
chr1	2243	2246	2.32435
chr1	2246	2251	1.9923
chr1	2251	2253	1.66025
chr1	2253	2260	1.3282
chr1	2260	2269	0.996149
chr1	2269	2273	0.664099
chr1	2273	2275	0.996149
chr1	2275	2277	1.3282
chr1	2277	2278	1.66025
chr1	2278	2279	2.6564
chr1	2279	2280	2.98845
chr1	2280	2281	3.3205
chr1	2281	2282	3.65255
chr1	2282	2303	3.3205
chr1	2303	2305	2.98845
chr1	2305	2306	3.3205
chr1	2306	2312	3.65255
chr1	2312	2313	4.31665
chr1	2313	2315	3.9846
chr1	2315	2316	3.65255
chr1	2316	2318	3.3205
chr1	2318	2319	2.98845
chr1	2319	2329	1.66025
chr1	2329	2331	2.32435
chr1	2331	2335	2.6564
chr1	2335	2343	2.98845
chr1	2343	2344	2.6564
chr1	2344	2347	2.32435
chr1	2347	2351	1.9923
chr1	2351	2354	1.3282
chr1	2354	2356	1.66025
chr1	2356	2360	1.3282
chr1	2360	2362	0.996149
chr1	2362	2369	0.664099
chr1	2369	2370	0.33205
chr1	2370	2394	0.664099
chr1	2394	2398	0.33205
chr1	2398	2399	0.664099
chr1	2399	2413	0.33205
chr1	2413	2415	0.664099
chr1	2415	2416	0.996149
chr1	2416	2430	1.3282
chr1	2430	2433	0.996149
chr1	2433	2446	0.664099
chr1	2446	2455	0.996149
chr1	2455	2456	0.664099
chr1	2456	2470	0.33205
chr1	2470	2471	0.996149
chr1	2471	2473	1.3282
chr1	2473	2485	1.66025
chr1	2485	2500	1.3282
chr1	2500	2510	0.664099
chr1	2510	2512	0.33205
chr1	2512	2513	0.0
chr1	2513	2514	0.33205
chr1	2514	2548	0.664099
chr1	2548	2550	0.33205
chr1	2550	2556	0.0
chr1	2556	2557	0.664099
chr1	2557	2562	0.996149
chr1	2562	2564	1.66025
chr1	2564	2592	1.9923
chr1	2592	2595	1.3282
chr1	2595	2596	1.66025
chr1	2596	2597	2.32435
chr1	2597	2600	1.9923
chr1	2600	2601	2.32435
chr1	2601	2602	2.98845
chr1	2602	2603	2.32435
chr1	2603	2605	2.6564
chr1	2605	2608	2.32435
chr1	2608	2615	2.6564
chr1	2615	2616	2.98845
chr1	2616	2628	3.3205
chr1	2628	2631	3.65255
chr1	2631	2632	3.9846
chr1	2632	2635	4.31665
chr1	2635	2637	3.9846
chr1	2637	2639	3.3205
chr1	2639	2641	2.98845
chr1	2641	2643	2.32435
chr1	2643	2644	1.9923
chr1	2644	2647	2.32435
chr1	2647	2650	1.9923
chr1	2650	2653	2.32435
chr1	2653	2655	2.6564
chr1	2655	2658	1.9923
chr1	2658	2660	1.66025
chr1	2660	2662	2.32435
chr1	2662	2664	2.6564
chr1	2664	2667	3.3205
chr1	2667	2669	2.98845
chr1	2669	2670	3.3205
chr1	2670	2672	3.65255
chr1	2672	2680	3.3205
chr1	2680	2684	3.65255
chr1	2684	2685	4.31665
chr1	2685	2686	3.9846
chr1	2686	2687	4.98074
chr1	2687	2688	5.31279
chr1	2688	2690	5.64484
chr1	2690	2691	4.98074
chr1	2691	2692	5.31279
chr1	2692	2693	5.64484
chr1	2693	2696	5.97689
chr1	2696	2699	6.64099
chr1	2699	2700	6.30894
chr1	2700	2702	6.64099
chr1	2702	2703	6.30894
chr1	2703	2704	5.97689
chr1	2704	2705	6.64099
chr1	2705	2707	5.97689
chr1	2707	2717	5.64484
chr1	2717	2719	5.97689
chr1	2719	2721	5.64484
chr1	2721	2723	5.97689
chr1	2723	2724	6.30894
chr1	2724	2728	5.97689
chr1	2728	2729	5.64484
chr1	2729	2732	5.31279
chr1	2732	2737	4.64869
chr1	2737	2738	3.9846
chr1	2738	2739	4.31665
chr1	2739	2742	3.9846
chr1	2742	2752	3.3205
chr1	2752	2753	2.6564
chr1	2753	2754	1.9923
chr1	2754	2759	2.98845
chr1	2759	2760	2.6564
chr1	2760	2765	2.98845
chr1	2765	2768	2.6564
chr1	2768	2771	2.32435
chr1	2771	2774	1.9923
chr1	2774	2775	2.6564
chr1	2775	2776	2.98845
chr1	2776	2777	4.64869
chr1	2777	2779	5.31279
chr1	2779	2780	5.64484
chr1	2780	2782	5.97689
chr1	2782	2788	6.30894
chr1	2788	2789	6.64099
chr1	2789	2790	7.30509
chr1	2790	2792	7.63714
chr1	2792	2793	7.96919
chr1	2793	2794	7.63714
chr1	2794	2795	6.97304
chr1	2795	2797	6.64099
chr1	2797	2798	6.97304
chr1	2798	2799	7.30509
chr1	2799	2800	7.63714
chr1	2800	2801	8.30124
chr1	2801	2805	8.63329
chr1	2805	2806	8.96534
chr1	2806	2807	10.2935
chr1	2807	2808	10.9576
chr1	2808	2810	12.2858
chr1	2810	2811	12.6179
chr1	2811	2813	13.282
chr1	2813	2814	12.9499
chr1	2814	2815	12.6179
chr1	2815	2817	11.2897
chr1	2817	2819	10.6256
chr1	2819	2820	10.2935
chr1	2820	2821	9.96149
chr1	2821	2822	9.62944
chr1	2822	2823	9.29739
chr1	2823	2826	8.96534
chr1	2826	2828	8.63329
chr1	2828	2830	9.29739
chr1	2830	2831	8.30124
chr1	2831	2832	7.96919
chr1	2832	2834	7.63714
chr1	2834	2836	6.97304
chr1	2836	2838	6.64099
chr1	2838	2841	5.31279
chr1	2841	2842	4.98074
chr1	2842	2843	4.31665
chr1	2843	2845	3.9846
chr1	2845	2846	3.65255
chr1	2846	2848	2.98845
chr1	2848	2849	2.6564
chr1	2849	2851	1.66025
chr1	2851	2858	1.3282
chr1	2858	2861	1.66025
chr1	2861	2865	1.3282
chr1	2865	2867	0.996149
chr1	2867	2871	1.3282
chr1	2871	2874	1.66025
chr1	2874	2875	1.9923
chr1	2875	2877	1.66025
chr1	2877	2884	2.32435
chr1	2884	2885	2.6564
chr1	2885	2888	3.65255
chr1	2888	2889	4.64869
chr1	2889	2890	5.31279
chr1	2890	2891	7.30509
chr1	2891	2893	7.96919
chr1	2893	2894	8.30124
chr1	2894	2895	9.62944
chr1	2895	2896	11.2897
chr1	2896	2897	13.614
chr1	2897	2898	15.9384
chr1	2898	2901	16.2704
chr1	2901	2902	16.6025
chr1	2902	2903	17.9307
chr1	2903	2904	20.255
chr1	2904	2905	24.5717
chr1	2905	2906	27.2281
chr1	2906	2907	29.2204
chr1	2907	2908	30.2165
chr1	2908	2909	30.5486
chr1	2909	2910	31.5447
chr1	2910	2911	34.8652
chr1	2911	2912	35.8614
chr1	2912	2913	36.1934
chr1	2913	2914	37.8537
chr1	2914	2915	38.1857
chr1	2915	2916	38.5178
chr1	2916	2917	38.8498
chr1	2917	2918	39.846
chr1	2918	2919	50.1395
chr1	2919	2920	55.4523
chr1	2920	2922	55.1202
chr1	2922	2923	56.4484
chr1	2923	2924	57.7766
chr1	2924	2925	61.4292
chr1	2925	2926	64.0856
chr1	2926	2927	66.0779
chr1	2927	2928	67.7381
chr1	2928	2929	67.4061
chr1	2929	2930	69.3984
chr1	2930	2931	72.0548
chr1	2931	2932	81.0201
chr1	2932	2933	91.6457
chr1	2933	2934	89.6534
chr1	2934	2935	90.9816
chr1	2935	2936	93.638
chr1	2936	2937	93.3059
chr1	2937	2938	95.2982
chr1	2938	2939	98.2867
chr1	2939	2940	99.2828
chr1	2940	2941	99.6149
chr1	2941	2942	101.275
chr1	2942	2943	100.611
chr1	2943	2945	100.943
chr1	2945	2946	96.2944
chr1	2946	2948	91.9777
chr1	2948	2949	92.3098
chr1	2949	2951	91.9777
chr1	2951	2952	89.6534
chr1	2952	2953	86.665
chr1	2953	2954	84.6727
chr1	2954	2955	83.3445
chr1	2955	2956	80.6881
chr1	2956	2957	78.0317
chr1	2957	2958	73.383
chr1	2958	2959	66.742
chr1	2959	2960	66.0779
chr1	2960	2961	65.7458
chr1	2961	2962	65.0817
chr1	2962	2963	64.4176
chr1	2963	2964	60.433
chr1	2964	2965	60.101
chr1	2965	2966	58.7728
chr1	2966	2967	56.7805
chr1	2967	2968	53.792
chr1	2968	2969	52.7959
chr1	2969	2970	48.4792
chr1	2970	2971	45.4908
chr1	2971	2972	37.1896
chr1	2972	2973	38.8498
chr1	2973	2974	36.5255
chr1	2974	2975	34.5332
chr1	2975	2976	33.205
chr1	2976	2977	41.1742
chr1	2977	2978	40.8421
chr1	2978	2979	41.5062
chr1	2979	2981	39.846
chr1	2981	2982	40.8421
chr1	2982	2983	40.5101
chr1	2983	2984	38.1857
chr1	2984	2985	38.5178
chr1	2985	2987	38.8498
chr1	2987	2988	38.5178
chr1	2988	2989	36.8575
chr1	2989	2990	35.5293
chr1	2990	2991	27.5601
chr1	2991	2992	27.8922
chr1	2992	2993	27.5601
chr1	2993	2994	26.896
chr1	2994	2995	26.564
chr1	2995	2997	25.8999
chr1	2997	2998	25.5678
chr1	2998	2999	28.5563
chr1	2999	3000	29.5524
chr1	3000	3001	33.8691
chr1	3001	3002	35.5293
chr1	3002	3003	38.8498
chr1	3003	3004	38.1857
chr1	3004	3005	33.537
chr1	3005	3006	32.2088
chr1	3006	3007	31.8768
chr1	3007	3008	31.5447
chr1	3008	3009	31.2127
chr1	3009	3010	30.8806
chr1	3010	3011	30.5486
chr1	3011	3013	29.2204
chr1	3013	3014	30.2165
chr1	3014	3016	30.8806
chr1	3016	3017	25.8999
chr1	3017	3018	26.896
chr1	3018	3019	26.564
chr1	3019	3020	27.2281
chr1	3020	3021	26.896
chr1	3021	3022	27.8922
chr1	3022	3024	27.5601
chr1	3024	3025	28.2242
chr1	3025	3026	26.896
chr1	3026	3028	27.2281
chr1	3028	3029	27.8922
chr1	3029	3030	26.896
chr1	3030	3031	26.2319
chr1	3031	3032	27.2281
chr1	3032	3033	27.8922
chr1	3033	3035	27.5601
chr1	3035	3036	28.5563
chr1	3036	3037	31.2127
chr1	3037	3038	32.2088
chr1	3038	3039	34.2011
chr1	3039	3040	34.8652
chr1	3040	3041	32.2088
chr1	3041	3043	30.5486
chr1	3043	3044	31.8768
chr1	3044	3045	35.1973
chr1	3045	3047	36.1934
chr1	3047	3048	34.8652
chr1	3048	3050	34.5332
chr1	3050	3051	35.5293
chr1	3051	3052	36.1934
chr1	3052	3053	37.1896
chr1	3053	3054	37.5216
chr1	3054	3055	35.5293
chr1	3055	3056	35.8614
chr1	3056	3057	36.1934
chr1	3057	3058	34.2011
chr1	3058	3060	34.8652
chr1	3060	3061	33.537
chr1	3061	3062	34.5332
chr1	3062	3063	33.205
chr1	3063	3065	34.8652
chr1	3065	3066	34.5332
chr1	3066	3068	34.2011
chr1	3068	3070	34.5332
chr1	3070	3072	34.2011
chr1	3072	3073	34.5332
chr1	3073	3074	34.8652
chr1	3074	3075	35.8614
chr1	3075	3076	33.8691
chr1	3076	3077	34.2011
chr1	3077	3078	30.5486
chr1	3078	3079	27.2281
chr1	3079	3080	26.2319
chr1	3080	3081	25.2358
chr1	3081	3082	26.896
chr1	3082	3083	29.5524
chr1	3083	3084	30.5486
chr1	3084	3085	28.5563
chr1	3085	3086	29.5524
chr1	3086	3088	30.5486
chr1	3088	3089	32.8729
chr1	3089	3090	33.205
chr1	3090	3091	34.5332
chr1	3091	3092	34.2011
chr1	3092	3093	33.8691
chr1	3093	3094	33.205
chr1	3094	3095	33.537
chr1	3095	3097	33.8691
chr1	3097	3098	32.8729
chr1	3098	3099	31.2127
chr1	3099	3100	31.5447
chr1	3100	3102	33.537
chr1	3102	3103	32.2088
chr1	3103	3104	29.5524
chr1	3104	3105	29.8845
chr1	3105	3106	30.2165
chr1	3106	3108	30.5486
chr1	3108	3109	29.5524
chr1	3109	3111	27.8922
chr1	3111	3112	27.2281
chr1	3112	3114	26.564
chr1	3114	3115	24.5717
chr1	3115	3116	24.2396
chr1	3116	3119	23.2435
chr1	3119	3121	21.5832
chr1	3121	3122	19.2589
chr1	3122	3123	17.9307
chr1	3123	3124	17.5986
chr1	3124	3125	16.2704
chr1	3125	3126	15.6063
chr1	3126	3128	12.2858
chr1	3128	3129	10.9576
chr1	3129	3130	9.62944
chr1	3130	3131	9.29739
chr1	3131	3134	8.96534
chr1	3134	3136	9.96149
chr1	3136	3137	9.29739
chr1	3137	3138	7.96919
chr1	3138	3139	7.63714
chr1	3139	3140	7.30509
chr1	3140	3141	6.64099
chr1	3141	3143	6.97304
chr1	3143	3144	6.64099
chr1	3144	3145	5.97689
chr1	3145	3146	5.64484
chr1	3146	3149	5.97689
chr1	3149	3150	6.30894
chr1	3150	3155	5.97689
chr1	3155	3158	5.64484
chr1	3158	3161	4.98074
chr1	3161	3162	5.31279
chr1	3162	3163	5.64484
chr1	3163	3166	6.64099
chr1	3166	3168	6.30894
chr1	3168	3170	6.97304
chr1	3170	3171	6.64099
chr1	3171	3172	6.30894
chr1	3172	3174	5.97689
chr1	3174	3175	5.64484
chr1	3175	3176	5.31279
chr1	3176	3177	5.64484
chr1	3177	3179	6.30894
chr1	3179	3180	5.97689
chr1	3180	3183	5.31279
chr1	3183	3184	4.98074
chr1	3184	3185	5.31279
chr1	3185	3187	5.64484
chr1	3187	3191	4.98074
chr1	3191	3193	5.31279
chr1	3193	3194	6.64099
chr1	3194	3196	6.30894
chr1	3196	3198	6.64099
chr1	3198	3200	6.97304
chr1	3200	3201	7.30509
chr1	3201	3203	6.64099
chr1	3203	3204	6.97304
chr1	3204	3205	7.96919
chr1	3205	3206	8.63329
chr1	3206	3208	9.29739
chr1	3208	3209	9.62944
chr1	3209	3210	8.96534
chr1	3210	3212	8.63329
chr1	3212	3214	8.30124
chr1	3214	3215	7.63714
chr1	3215	3216	7.96919
chr1	3216	3217	8.30124
chr1	3217	3218	8.63329
chr1	3218	3219	10.2935
chr1	3219	3220	13.9461
chr1	3220	3221	15.9384
chr1	3221	3222	20.5871
chr1	3222	3223	21.9153
chr1	3223	3224	22.5794
chr1	3224	3225	24.5717
chr1	3225	3226	25.5678
chr1	3226	3227	26.564
chr1	3227	3228	28.8883
chr1	3228	3229	29.2204
chr1	3229	3231	29.8845
chr1	3231	3232	29.5524
chr1	3232	3233	29.8845
chr1	3233	3234	31.2127
chr1	3234	3235	31.8768
chr1	3235	3236	33.537
chr1	3236	3237	35.5293
chr1	3237	3238	36.5255
chr1	3238	3239	39.846
chr1	3239	3240	40.178
chr1	3240	3241	39.1819
chr1	3241	3243	38.1857
chr1	3243	3244	36.8575
chr1	3244	3245	37.1896
chr1	3245	3246	37.5216
chr1	3246	3249	37.1896
chr1	3249	3251	37.5216
chr1	3251	3252	37.1896
chr1	3252	3254	37.5216
chr1	3254	3255	37.8537
chr1	3255	3257	37.5216
chr1	3257	3258	37.8537
chr1	3258	3259	36.5255
chr1	3259	3260	36.8575
chr1	3260	3261	33.205
chr1	3261	3262	27.8922
chr1	3262	3264	26.564
chr1	3264	3265	25.2358
chr1	3265	3266	24.2396
chr1	3266	3267	22.5794
chr1	3267	3268	19.2589
chr1	3268	3269	18.9268
chr1	3269	3270	18.5948
chr1	3270	3272	19.5909
chr1	3272	3273	20.255
chr1	3273	3274	17.9307
chr1	3274	3275	18.2627
chr1	3275	3276	16.9345
chr1	3276	3278	13.282
chr1	3278	3279	12.9499
chr1	3279	3280	10.9576
chr1	3280	3281	11.2897
chr1	3281	3282	10.6256
chr1	3282	3284	10.9576
chr1	3284	3285	10.6256
chr1	3285	3286	9.96149
chr1	3286	3287	9.62944
chr1	3287	3288	9.29739
chr1	3288	3289	8.96534
chr1	3289	3291	7.96919
chr1	3291	3292	7.63714
chr1	3292	3293	6.97304
chr1	3293	3295	7.30509
chr1	3295	3299	6.30894
chr1	3299	3300	5.64484
chr1	3300	3301	5.31279
chr1	3301	3302	4.64869
chr1	3302	3304	3.9846
chr1	3304	3305	4.98074
chr1	3305	3306	4.64869
chr1	3306	3308	4.98074
chr1	3308	3309	4.64869
chr1	3309	3311	5.31279
chr1	3311	3314	4.98074
chr1	3314	3315	5.31279
chr1	3315	3316	6.30894
chr1	3316	3318	7.63714
chr1	3318	3320	9.62944
chr1	3320	3321	9.96149
chr1	3321	3325	10.2935
chr1	3325	3330	10.6256
chr1	3330	3332	10.2935
chr1	3332	3337	9.96149
chr1	3337	3340	10.2935
chr1	3340	3341	10.6256
chr1	3341	3342	10.2935
chr1	3342	3343	9.96149
chr1	3343	3344	9.62944
chr1	3344	3345	9.29739
chr1	3345	3348	8.63329
chr1	3348	3349	7.30509
chr1	3349	3350	6.97304
chr1	3350	3351	6.30894
chr1	3351	3352	5.97689
chr1	3352	3353	5.64484
chr1	3353	3354	5.97689
chr1	3354	3356	6.30894
chr1	3356	3357	4.64869
chr1	3357	3358	4.98074
chr1	3358	3359	5.31279
chr1	3359	3360	4.64869
chr1	3360	3362	6.30894
chr1	3362	3364	5.64484
chr1	3364	3366	5.97689
chr1	3366	3369	6.30894
chr1	3369	3370	6.97304
chr1	3370	3373	7.96919
chr1	3373	3374	7.63714
chr1	3374	3375	8.30124
chr1	3375	3376	8.63329
chr1	3376	3377	8.30124
chr1	3377	3378	8.63329
chr1	3378	3379	9.96149
chr1	3379	3382	10.6256
chr1	3382	3383	11.2897
chr1	3383	3390	12.2858
chr1	3390	3391	11.9538
chr1	3391	3393	11.6217
chr1	3393	3396	11.9538
chr1	3396	3397	11.6217
chr1	3397	3398	11.2897
chr1	3398	3400	9.62944
chr1	3400	3401	9.96149
chr1	3401	3403	9.29739
chr1	3403	3404	8.96534
chr1	3404	3405	5.31279
chr1	3405	3406	4.98074
chr1	3406	3409	5.64484
chr1	3409	3411	5.31279
chr1	3411	3412	4.98074
chr1	3412	3413	3.9846
chr1	3413	3415	3.65255
chr1	3415	3416	3.3205
chr1	3416	3421	2.6564
chr1	3421	3422	2.32435
chr1	3422	3423	1.3282
chr1	3423	3431	1.66025
chr1	3431	3433	1.3282
chr1	3433	3437	1.66025
chr1	3437	3439	1.9923
chr1	3439	3443	2.32435
chr1	3443	3446	2.6564
chr1	3446	3451	1.9923
chr1	3451	3453	2.6564
chr1	3453	3454	3.3205
chr1	3454	3455	2.98845
chr1	3455	3458	3.3205
chr1	3458	3463	3.65255
chr1	3463	3464	3.9846
chr1	3464	3465	4.31665
chr1	3465	3472	4.98074
chr1	3472	3473	5.64484
chr1	3473	3474	5.31279
chr1	3474	3476	5.64484
chr1	3476	3477	5.97689
chr1	3477	3486	5.31279
chr1	3486	3487	4.98074
chr1	3487	3489	5.31279
chr1	3489	3490	6.30894
chr1	3490	3492	4.98074
chr1	3492	3495	4.64869
chr1	3495	3499	4.31665
chr1	3499	3501	3.9846
chr1	3501	3504	4.31665
chr1	3504	3505	3.65255
chr1	3505	3512	3.3205
chr1	3512	3513	2.98845
chr1	3513	3514	2.32435
chr1	3514	3515	3.65255
chr1	3515	3517	4.98074
chr1	3517	3518	5.31279
chr1	3518	3523	4.98074
chr1	3523	3526	4.64869
chr1	3526	3527	4.98074
chr1	3527	3528	4.31665
chr1	3528	3534	3.65255
chr1	3534	3536	2.98845
chr1	3536	3543	2.6564
chr1	3543	3545	2.98845
chr1	3545	3546	2.6564
chr1	3546	3551	1.9923
chr1	3551	3552	1.3282
chr1	3552	3555	0.664099
chr1	3555	3556	1.3282
chr1	3556	3563	1.66025
chr1	3563	3572	1.3282
chr1	3572	3574	1.66025
chr1	3574	3577	2.32435
chr1	3577	3582	1.9923
chr1	3582	3592	2.98845
chr1	3592	3594	3.3205
chr1	3594	3597	2.98845
chr1	3597	3598	3.3205
chr1	3598	3599	3.65255
chr1	3599	3601	3.9846
chr1	3601	3603	3.65255
chr1	3603	3604	3.9846
chr1	3604	3606	4.31665
chr1	3606	3614	3.9846
chr1	3614	3617	3.3205
chr1	3617	3619	3.65255
chr1	3619	3623	3.9846
chr1	3623	3624	3.3205
chr1	3624	3625	2.6564
chr1	3625	3631	3.65255
chr1	3631	3637	3.3205
chr1	3637	3638	2.98845
chr1	3638	3643	2.6564
chr1	3643	3644	2.32435
chr1	3644	3647	1.9923
chr1	3647	3654	1.66025
chr1	3654	3657	1.9923
chr1	3657	3662	1.66025
chr1	3662	3664	1.3282
chr1	3664	3673	0.664099
chr1	3673	3674	0.996149
chr1	3674	3675	1.9923
chr1	3675	3676	2.32435
chr1	3676	3679	1.9923
chr1	3679	3681	2.6564
chr1	3681	3683	2.98845
chr1	3683	3684	3.3205
chr1	3684	3687	4.98074
chr1	3687	3690	4.64869
chr1	3690	3692	4.98074
chr1	3692	3697	5.31279
chr1	3697	3700	5.64484
chr1	3700	3708	5.97689
chr1	3708	3709	7.30509
chr1	3709	3710	7.63714
chr1	3710	3711	7.96919
chr1	3711	3712	8.96534
chr1	3712	3714	8.63329
chr1	3714	3715	7.63714
chr1	3715	3717	7.30509
chr1	3717	3720	8.30124
chr1	3720	3721	7.96919
chr1	3721	3722	8.30124
chr1	3722	3723	8.63329
chr1	3723	3724	6.97304
chr1	3724	3728	7.30509
chr1	3728	3730	7.63714
chr1	3730	3732	7.30509
chr1	3732	3733	6.97304
chr1	3733	3735	7.96919
chr1	3735	3736	8.63329
chr1	3736	3738	8.30124
chr1	3738	3741	7.96919
chr1	3741	3742	8.30124
chr1	3742	3745	8.63329
chr1	3745	3748	8.30124
chr1	3748	3750	6.97304
chr1	3750	3751	6.64099
chr1	3751	3758	5.31279
chr1	3758	3760	4.31665
chr1	3760	3762	4.64869
chr1	3762	3763	3.9846
chr1	3763	3765	4.31665
chr1	3765	3766	5.31279
chr1	3766	3767	5.64484
chr1	3767	3768	5.97689
chr1	3768	3770	5.64484
chr1	3770	3774	5.31279
chr1	3774	3776	4.98074
chr1	3776	3782	4.31665
chr1	3782	3785	3.65255
chr1	3785	3786	4.31665
chr1	3786	3787	4.98074
chr1	3787	3788	5.64484
chr1	3788	3790	6.30894
chr1	3790	3794	6.64099
chr1	3794	3796	6.30894
chr1	3796	3798	6.64099
chr1	3798	3800	5.97689
chr1	3800	3801	5.64484
chr1	3801	3804	5.97689
chr1	3804	3806	4.98074
chr1	3806	3807	4.64869
chr1	3807	3809	5.31279
chr1	3809	3810	6.30894
chr1	3810	3812	6.64099
chr1	3812	3813	6.30894
chr1	3813	3814	6.64099
chr1	3814	3815	6.97304
chr1	3815	3817	6.64099
chr1	3817	3819	7.30509
chr1	3819	3820	6.97304
chr1	3820	3823	6.64099
chr1	3823	3824	6.97304
chr1	3824	3825	6.30894
chr1	3825	3827	5.97689
chr1	3827	3829	5.31279
chr1	3829	3831	4.98074
chr1	3831	3837	5.31279
chr1	3837	3840	4.98074
chr1	3840	3842	4.31665
chr1	3842	3846	2.98845
chr1	3846	3848	3.3205
chr1	3848	3850	2.98845
chr1	3850	3855	2.32435
chr1	3855	3856	3.3205
chr1	3856	3857	4.98074
chr1	3857	3858	5.97689
chr1	3858	3862	5.64484
chr1	3862	3863	6.64099
chr1	3863	3864	6.97304
chr1	3864	3868	6.64099
chr1	3868	3870	6.97304
chr1	3870	3873	6.64099
chr1	3873	3874	6.97304
chr1	3874	3875	7.30509
chr1	3875	3876	7.96919
chr1	3876	3877	8.96534
chr1	3877	3880	9.29739
chr1	3880	3882	8.96534
chr1	3882	3886	8.63329
chr1	3886	3889	8.96534
chr1	3889	3890	8.30124
chr1	3890	3895	7.96919
chr1	3895	3896	6.30894
chr1	3896	3898	5.64484
chr1	3898	3899	4.98074
chr1	3899	3901	3.65255
chr1	3901	3902	3.9846
chr1	3902	3903	3.65255
chr1	3903	3904	5.31279
chr1	3904	3905	5.97689
chr1	3905	3906	6.64099
chr1	3906	3909	7.63714
chr1	3909	3911	7.96919
chr1	3911	3912	7.30509
chr1	3912	3913	7.96919
chr1	3913	3914	8.30124
chr1	3914	3916	7.63714
chr1	3916	3917	8.96534
chr1	3917	3918	11.2897
chr1	3918	3919	13.614
chr1	3919	3920	14.2781
chr1	3920	3923	15.2743
chr1	3923	3924	15.6063
chr1	3924	3927	17.2666
chr1	3927	3928	17.5986
chr1	3928	3929	17.9307
chr1	3929	3931	17.5986
chr1	3931	3934	17.9307
chr1	3934	3935	18.5948
chr1	3935	3936	19.2589
chr1	3936	3937	21.5832
chr1	3937	3938	21.9153
chr1	3938	3940	22.5794
chr1	3940	3941	22.2473
chr1	3941	3942	21.9153
chr1	3942	3945	19.2589
chr1	3945	3946	18.9268
chr1	3946	3947	19.923
chr1	3947	3948	21.2512
chr1	3948	3949	21.5832
chr1	3949	3950	21.2512
chr1	3950	3951	20.5871
chr1	3951	3952	20.9191
chr1	3952	3953	20.5871
chr1	3953	3955	19.5909
chr1	3955	3956	18.2627
chr1	3956	3958	19.5909
chr1	3958	3959	16.2704
chr1	3959	3960	15.6063
chr1	3960	3961	14.9422
chr1	3961	3962	14.6102
chr1	3962	3963	15.2743
chr1	3963	3964	14.6102
chr1	3964	3965	13.282
chr1	3965	3966	13.9461
chr1	3966	3968	13.614
chr1	3968	3969	14.9422
chr1	3969	3970	14.6102
chr1	3970	3971	14.2781
chr1	3971	3972	13.9461
chr1	3972	3973	14.2781
chr1	3973	3974	13.614
chr1	3974	3975	14.2781
chr1	3975	3976	14.9422
chr1	3976	3977	14.6102
chr1	3977	3978	15.2743
chr1	3978	3979	14.6102
chr1	3979	3980	13.9461
chr1	3980	3981	13.282
chr1	3981	3982	12.9499
chr1	3982	3983	12.6179
chr1	3983	3984	11.6217
chr1	3984	3985	11.2897
chr1	3985	3986	11.6217
chr1	3986	3987	11.9538
chr1	3987	3988	12.2858
chr1	3988	3992	12.6179
chr1	3992	3993	12.2858
chr1	3993	3994	11.9538
chr1	3994	3995	10.2935
chr1	3995	3996	10.9576
chr1	3996	3998	11.2897
chr1	3998	3999	10.2935
chr1	3999	4000	9.29739
chr1	4000	4001	8.96534
chr1	4001	4002	8.63329
chr1	4002	4005	8.30124
chr1	4005	4007	8.63329
chr1	4007	4009	8.96534
chr1	4009	4011	8.63329
chr1	4011	4015	7.96919
chr1	4015	4016	6.30894
chr1	4016	4018	5.97689
chr1	4018	4023	6.30894
chr1	4023	4024	5.97689
chr1	4024	4025	6.64099
chr1	4025	4026	5.64484
chr1	4026	4027	6.30894
chr1	4027	4028	5.64484
chr1	4028	4029	5.31279
chr1	4029	4032	4.98074
chr1	4032	4033	4.31665
chr1	4033	4041	3.9846
chr1	4041	4043	3.3205
chr1	4043	4044	3.65255
chr1	4044	4045	3.9846
chr1	4045	4046	3.3205
chr1	4046	4048	2.98845
chr1	4048	4049	3.65255
chr1	4049	4052	3.9846
chr1	4052	4053	4.31665
chr1	4053	4054	4.98074
chr1	4054	4055	5.64484
chr1	4055	4058	5.97689
chr1	4058	4061	6.30894
chr1	4061	4062	6.64099
chr1	4062	4063	6.30894
chr1	4063	4065	5.64484
chr1	4065	4066	5.31279
chr1	4066	4072	5.64484
chr1	4072	4074	6.30894
chr1	4074	4075	6.64099
chr1	4075	4077	6.97304
chr1	4077	4078	7.30509
chr1	4078	4080	6.97304
chr1	4080	4082	7.30509
chr1	4082	4084	6.97304
chr1	4084	4088	6.64099
chr1	4088	4092	5.64484
chr1	4092	4094	4.64869
chr1	4094	4095	3.9846
chr1	4095	4097	3.3205
chr1	4097	4102	2.98845
chr1	4102	4103	2.6564
chr1	4103	4104	2.98845
chr1	4104	4105	3.3205
chr1	4105	4107	2.6564
chr1	4107	4110	1.9923
chr1	4110	4113	1.66025
chr1	4113	4115	1.9923
chr1	4115	4119	1.66025
chr1	4119	4121	1.9923
chr1	4121	4125	1.66025
chr1	4125	4127	1.9923
chr1	4127	4130	2.32435
chr1	4130	4141	2.6564
chr1	4141	4143	2.32435
chr1	4143	4144	1.9923
chr1	4144	4145	2.6564
chr1	4145	4146	2.32435
chr1	4146	4148	3.3205
chr1	4148	4152	3.65255
chr1	4152	4154	3.9846
chr1	4154	4155	3.65255
chr1	4155	4159	3.9846
chr1	4159	4160	5.31279
chr1	4160	4161	6.64099
chr1	4161	4163	6.97304
chr1	4163	4164	7.63714
chr1	4164	4165	7.30509
chr1	4165	4167	6.97304
chr1	4167	4173	6.64099
chr1	4173	4179	5.64484
chr1	4179	4181	5.97689
chr1	4181	4182	5.64484
chr1	4182	4183	6.97304
chr1	4183	4184	7.30509
chr1	4184	4185	7.96919
chr1	4185	4187	8.96534
chr1	4187	4188	8.30124
chr1	4188	4191	8.96534
chr1	4191	4194	8.30124
chr1	4194	4196	7.96919
chr1	4196	4197	7.30509
chr1	4197	4198	5.97689
chr1	4198	4199	5.31279
chr1	4199	4201	4.31665
chr1	4201	4204	5.31279
chr1	4204	4205	5.64484
chr1	4205	4206	5.97689
chr1	4206	4211	6.30894
chr1	4211	4219	5.97689
chr1	4219	4221	6.30894
chr1	4221	4223	6.64099
chr1	4223	4224	5.64484
chr1	4224	4225	4.98074
chr1	4225	4229	4.31665
chr1	4229	4235	3.9846
chr1	4235	4240	4.64869
chr1	4240	4241	4.31665
chr1	4241	4245	3.65255
chr1	4245	4248	2.6564
chr1	4248	4249	4.98074
chr1	4249	4250	5.64484
chr1	4250	4251	6.64099
chr1	4251	4252	6.97304
chr1	4252	4253	8.96534
chr1	4253	4254	9.96149
chr1	4254	4255	11.2897
chr1	4255	4256	13.282
chr1	4256	4257	17.9307
chr1	4257	4258	20.9191
chr1	4258	4262	21.5832
chr1	4262	4263	20.9191
chr1	4263	4264	21.5832
chr1	4264	4265	21.9153
chr1	4265	4266	22.2473
chr1	4266	4267	23.9076
chr1	4267	4268	25.2358
chr1	4268	4269	25.8999
chr1	4269	4270	26.896
chr1	4270	4271	26.564
chr1	4271	4272	27.8922
chr1	4272	4273	28.2242
chr1	4273	4274	27.8922
chr1	4274	4275	28.2242
chr1	4275	4277	27.8922
chr1	4277	4278	28.5563
chr1	4278	4279	28.8883
chr1	4279	4280	29.8845
chr1	4280	4281	32.2088
chr1	4281	4282	34.8652
chr1	4282	4283	34.2011
chr1	4283	4285	33.537
chr1	4285	4286	34.5332
chr1	4286	4288	37.1896
chr1	4288	4289	28.8883
chr1	4289	4290	28.5563
chr1	4290	4291	28.8883
chr1	4291	4292	30.8806
chr1	4292	4293	32.8729
chr1	4293	4294	32.2088
chr1	4294	4295	34.5332
chr1	4295	4296	35.8614
chr1	4296	4297	37.8537
chr1	4297	4300	38.5178
chr1	4300	4302	38.8498
chr1	4302	4305	38.5178
chr1	4305	4307	38.8498
chr1	4307	4308	36.1934
chr1	4308	4309	36.5255
chr1	4309	4311	34.2011
chr1	4311	4312	34.5332
chr1	4312	4313	34.2011
chr1	4313	4314	32.2088
chr1	4314	4315	31.5447
chr1	4315	4316	30.8806
chr1	4316	4318	27.8922
chr1	4318	4319	26.896
chr1	4319	4320	25.8999
chr1	4320	4321	25.2358
chr1	4321	4322	23.9076
chr1	4322	4324	23.5755
chr1	4324	4325	23.9076
chr1	4325	4327	20.5871
chr1	4327	4328	20.255
chr1	4328	4330	19.923
chr1	4330	4331	20.255
chr1	4331	4333	17.2666
chr1	4333	4334	14.6102
chr1	4334	4336	10.2935
chr1	4336	4337	8.30124
chr1	4337	4341	7.96919
chr1	4341	4342	8.63329
chr1	4342	4343	8.96534
chr1	4343	4344	9.29739
chr1	4344	4345	11.2897
chr1	4345	4346	11.6217
chr1	4346	4347	11.2897
chr1	4347	4348	11.6217
chr1	4348	4352	11.2897
chr1	4352	4353	9.96149
chr1	4353	4355	8.96534
chr1	4355	4356	8.63329
chr1	4356	4357	8.96534
chr1	4357	4358	8.30124
chr1	4358	4359	7.63714
chr1	4359	4360	7.30509
chr1	4360	4361	8.63329
chr1	4361	4363	8.96534
chr1	4363	4364	6.97304
chr1	4364	4365	7.30509
chr1	4365	4366	9.29739
chr1	4366	4367	9.62944
chr1	4367	4368	9.29739
chr1	4368	4372	9.96149
chr1	4372	4376	10.2935
chr1	4376	4377	9.96149
chr1	4377	4379	10.2935
chr1	4379	4380	10.6256
chr1	4380	4382	12.6179
chr1	4382	4383	12.9499
chr1	4383	4384	14.9422
chr1	4384	4385	15.6063
chr1	4385	4390	16.2704
chr1	4390	4391	18.2627
chr1	4391	4395	18.5948
chr1	4395	4396	18.2627
chr1	4396	4397	17.5986
chr1	4397	4398	17.2666
chr1	4398	4399	17.5986
chr1	4399	4400	17.2666
chr1	4400	4402	16.9345
chr1	4402	4403	16.6025
chr1	4403	4404	16.2704
chr1	4404	4406	16.6025
chr1	4406	4407	15.2743
chr1	4407	4408	14.9422
chr1	4408	4409	13.9461
chr1	4409	4410	12.9499
chr1	4410	4411	13.614
chr1	4411	4412	13.9461
chr1	4412	4414	13.282
chr1	4414	4416	12.9499
chr1	4416	4417	12.6179
chr1	4417	4419	12.2858
chr1	4419	4422	10.2935
chr1	4422	4423	9.62944
chr1	4423	4424	6.97304
chr1	4424	4425	6.64099
chr1	4425	4427	6.97304
chr1	4427	4429	6.64099
chr1	4429	4430	6.97304
chr1	4430	4431	6.30894
chr1	4431	4432	4.64869
chr1	4432	4433	3.9846
chr1	4433	4435	4.64869
chr1	4435	4436	5.31279
chr1	4436	4438	5.64484
chr1	4438	4443	5.31279
chr1	4443	4447	4.64869
chr1	4447	4451	4.31665
chr1	4451	4454	3.65255
chr1	4454	4456	3.9846
chr1	4456	4461	5.97689
chr1	4461	4464	6.30894
chr1	4464	4467	5.64484
chr1	4467	4468	5.31279
chr1	4468	4473	4.98074
chr1	4473	4475	4.31665
chr1	4475	4476	4.98074
chr1	4476	4477	5.31279
chr1	4477	4486	6.97304
chr1	4486	4487	7.30509
chr1	4487	4489	7.63714
chr1	4489	4492	7.96919
chr1	4492	4493	7.63714
chr1	4493	4494	7.30509
chr1	4494	4495	6.97304
chr1	4495	4496	7.30509
chr1	4496	4499	5.64484
chr1	4499	4500	5.31279
chr1	4500	4501	4.98074
chr1	4501	4505	4.64869
chr1	4505	4512	4.98074
chr1	4512	4513	4.64869
chr1	4513	4514	3.65255
chr1	4514	4517	3.3205
chr1	4517	4518	2.98845
chr1	4518	4519	1.9923
chr1	4519	4520	1.66025
chr1	4520	4522	1.3282
chr1	4522	4523	2.6564
chr1	4523	4524	3.3205
chr1	4524	4525	3.9846
chr1	4525	4526	4.64869
chr1	4526	4531	4.98074
chr1	4531	4534	5.31279
chr1	4534	4538	4.98074
chr1	4538	4542	5.64484
chr1	4542	4553	4.98074
chr1	4553	4554	4.64869
chr1	4554	4556	3.9846
chr1	4556	4558	3.3205
chr1	4558	4561	2.98845
chr1	4561	4563	1.9923
chr1	4563	4564	0.996149
chr1	4564	4567	0.664099
chr1	4567	4569	0.996149
chr1	4569	4574	0.664099
chr1	4574	4579	0.996149
chr1	4579	4585	0.664099
chr1	4585	4587	0.33205
chr1	4587	4588	0.664099
chr1	4588	4589	1.3282
chr1	4589	4590	1.66025
chr1	4590	4592	1.9923
chr1	4592	4594	2.32435
chr1	4594	4595	2.6564
chr1	4595	4596	2.98845
chr1	4596	4597	3.65255
chr1	4597	4598	4.64869
chr1	4598	4610	4.98074
chr1	4610	4613	5.31279
chr1	4613	4622	5.64484
chr1	4622	4623	4.98074
chr1	4623	4624	4.31665
chr1	4624	4625	4.64869
chr1	4625	4627	3.65255
chr1	4627	4633	2.98845
chr1	4633	4634	3.3205
chr1	4634	4636	3.65255
chr1	4636	4637	2.98845
chr1	4637	4642	2.6564
chr1	4642	4647	2.32435
chr1	4647	4648	1.9923
chr1	4648	4649	2.32435
chr1	4649	4655	1.9923
chr1	4655	4656	1.66025
chr1	4656	4657	1.9923
chr1	4657	4658	1.66025
chr1	4658	4659	1.3282
chr1	4659	4660	1.9923
chr1	4660	4661	2.6564
chr1	4661	4663	2.98845
chr1	4663	4665	3.65255
chr1	4665	4668	3.3205
chr1	4668	4669	3.9846
chr1	4669	4670	4.64869
chr1	4670	4671	4.98074
chr1	4671	4673	5.31279
chr1	4673	4675	5.64484
chr1	4675	4677	5.31279
chr1	4677	4679	5.64484
chr1	4679	4680	6.97304
chr1	4680	4681	8.30124
chr1	4681	4684	8.63329
chr1	4684	4685	9.29739
chr1	4685	4686	10.6256
chr1	4686	4688	11.2897
chr1	4688	4689	12.6179
chr1	4689	4692	13.282
chr1	4692	4693	13.9461
chr1	4693	4694	16.2704
chr1	4694	4695	17.9307
chr1	4695	4696	20.9191
chr1	4696	4697	23.5755
chr1	4697	4698	23.9076
chr1	4698	4700	24.2396
chr1	4700	4701	24.5717
chr1	4701	4703	25.5678
chr1	4703	4704	26.2319
chr1	4704	4706	27.5601
chr1	4706	4707	28.2242
chr1	4707	4708	29.2204
chr1	4708	4710	28.2242
chr1	4710	4711	27.5601
chr1	4711	4712	27.8922
chr1	4712	4715	28.2242
chr1	4715	4716	27.8922
chr1	4716	4717	28.5563
chr1	4717	4718	29.8845
chr1	4718	4719	30.8806
chr1	4719	4720	29.8845
chr1	4720	4721	29.5524
chr1	4721	4722	28.5563
chr1	4722	4723	28.8883
chr1	4723	4724	29.5524
chr1	4724	4725	28.8883
chr1	4725	4726	28.2242
chr1	4726	4727	26.896
chr1	4727	4729	26.564
chr1	4729	4731	25.5678
chr1	4731	4732	25.2358
chr1	4732	4733	24.2396
chr1	4733	4734	18.9268
chr1	4734	4735	15.2743
chr1	4735	4736	14.6102
chr1	4736	4737	13.282
chr1	4737	4738	11.9538
chr1	4738	4741	11.6217
chr1	4741	4742	10.6256
chr1	4742	4743	11.2897
chr1	4743	4744	12.6179
chr1	4744	4745	12.2858
chr1	4745	4746	11.2897
chr1	4746	4747	10.9576
chr1	4747	4748	11.2897
chr1	4748	4749	10.9576
chr1	4749	4750	10.6256
chr1	4750	4751	10.9576
chr1	4751	4756	9.96149
chr1	4756	4758	9.62944
chr1	4758	4759	8.96534
chr1	4759	4761	9.29739
chr1	4761	4762	9.62944
chr1	4762	4763	9.29739
chr1	4763	4764	9.96149
chr1	4764	4765	9.29739
chr1	4765	4766	9.62944
chr1	4766	4767	9.29739
chr1	4767	4769	8.96534
chr1	4769	4774	8.30124
chr1	4774	4776	7.63714
chr1	4776	4777	7.96919
chr1	4777	4778	7.63714
chr1	4778	4779	7.30509
chr1	4779	4780	6.97304
chr1	4780	4783	7.63714
chr1	4783	4784	6.97304
chr1	4784	4786	5.97689
chr1	4786	4787	6.30894
chr1	4787	4788	5.64484
chr1	4788	4797	4.31665
chr1	4797	4800	3.9846
chr1	4800	4801	3.65255
chr1	4801	4802	3.3205
chr1	4802	4804	2.98845
chr1	4804	4809	1.9923
chr1	4809	4811	2.32435
chr1	4811	4815	2.6564
chr1	4815	4816	2.98845
chr1	4816	4820	3.3205
chr1	4820	4822	2.98845
chr1	4822	4829	3.3205
chr1	4829	4830	3.65255
chr1	4830	4831	4.31665
chr1	4831	4832	4.64869
chr1	4832	4833	5.97689
chr1	4833	4835	6.30894
chr1	4835	4837	6.64099
chr1	4837	4840	6.97304
chr1	4840	4843	7.30509
chr1	4843	4844	7.63714
chr1	4844	4845	8.30124
chr1	4845	4846	9.29739
chr1	4846	4847	8.63329
chr1	4847	4851	8.96534
chr1	4851	4856	8.63329
chr1	4856	4857	7.63714
chr1	4857	4858	7.30509
chr1	4858	4860	6.97304
chr1	4860	4861	6.64099
chr1	4861	4863	6.30894
chr1	4863	4864	7.30509
chr1	4864	4865	8.30124
chr1	4865	4866	9.29739
chr1	4866	4868	9.62944
chr1	4868	4871	9.96149
chr1	4871	4872	10.9576
chr1	4872	4873	11.2897
chr1	4873	4874	11.9538
chr1	4874	4876	13.614
chr1	4876	4877	14.2781
chr1	4877	4878	15.2743
chr1	4878	4879	16.9345
chr1	4879	4880	23.9076
chr1	4880	4881	27.8922
chr1	4881	4883	28.2242
chr1	4883	4884	27.2281
chr1	4884	4885	29.2204
chr1	4885	4886	28.5563
chr1	4886	4887	28.8883
chr1	4887	4890	28.5563
chr1	4890	4891	28.8883
chr1	4891	4894	29.2204
chr1	4894	4895	28.5563
chr1	4895	4896	28.8883
chr1	4896	4897	30.2165
chr1	4897	4899	29.8845
chr1	4899	4900	28.8883
chr1	4900	4901	25.8999
chr1	4901	4902	24.5717
chr1	4902	4903	23.2435
chr1	4903	4904	22.9114
chr1	4904	4905	23.5755
chr1	4905	4906	26.896
chr1	4906	4907	30.8806
chr1	4907	4908	30.2165
chr1	4908	4909	29.5524
chr1	4909	4910	29.8845
chr1	4910	4912	30.2165
chr1	4912	4913	30.5486
chr1	4913	4914	29.5524
chr1	4914	4915	28.2242
chr1	4915	4918	29.2204
chr1	4918	4919	28.8883
chr1	4919	4920	27.8922
chr1	4920	4921	23.2435
chr1	4921	4922	20.255
chr1	4922	4923	19.923
chr1	4923	4924	20.5871
chr1	4924	4925	22.2473
chr1	4925	4926	20.9191
chr1	4926	4928	20.255
chr1	4928	4929	20.5871
chr1	4929	4930	21.9153
chr1	4930	4931	22.2473
chr1	4931	4932	22.9114
chr1	4932	4933	22.2473
chr1	4933	4935	22.5794
chr1	4935	4936	22.2473
chr1	4936	4937	21.2512
chr1	4937	4938	20.255
chr1	4938	4939	19.5909
chr1	4939	4940	20.255
chr1	4940	4941	19.923
chr1	4941	4942	19.5909
chr1	4942	4943	18.5948
chr1	4943	4945	18.2627
chr1	4945	4946	16.9345
chr1	4946	4947	15.6063
chr1	4947	4948	13.614
chr1	4948	4949	12.2858
chr1	4949	4950	11.9538
chr1	4950	4951	10.9576
chr1	4951	4952	9.96149
chr1	4952	4954	8.30124
chr1	4954	4955	6.97304
chr1	4955	4956	7.63714
chr1	4956	4957	8.30124
chr1	4957	4959	7.96919
chr1	4959	4962	8.96534
chr1	4962	4963	8.30124
chr1	4963	4969	7.96919
chr1	4969	4970	8.30124
chr1	4970	4972	8.96534
chr1	4972	4973	9.29739
chr1	4973	4974	9.62944
chr1	4974	4975	9.29739
chr1	4975	4979	8.30124
chr1	4979	4988	7.63714
chr1	4988	4989	8.30124
chr1	4989	4990	7.63714
chr1	4990	4992	7.30509
chr1	4992	4994	6.97304
chr1	4994	4995	6.64099
chr1	4995	4996	6.30894
chr1	4996	4997	5.97689
chr1	4997	4999	4.98074
chr1	4999	5002	3.65255
chr1	5002	5003	2.98845
chr1	5003	5004	1.9923
chr1	5004	5010	1.66025
chr1	5010	5015	0.996149
chr1	5015	5017	1.3282
chr1	5017	5024	1.66025
chr1	5024	5026	1.3282
chr1	5026	5029	0.996149
chr1	5029	5034	0.664099
chr1	5034	5037	1.3282
chr1	5037	5042	1.66025
chr1	5042	5056	1.3282
chr1	5056	5064	0.996149
chr1	5064	5065	1.3282
chr1	5065	5067	1.9923
chr1	5067	5074	1.66025
chr1	5074	5083	0.996149
chr1	5083	5097	1.3282
chr1	5097	5103	0.996149
chr1	5103	5106	0.33205
chr1	5106	5118	0.664099
chr1	5118	5138	0.33205
chr1	5138	5140	0.0
chr1	5140	5159	0.33205
chr1	5159	5171	0.664099
chr1	5171	5173	0.996149
chr1	5173	5174	1.3282
chr1	5174	5176	1.66025
chr1	5176	5194	1.3282
chr1	5194	5200	1.66025
chr1	5200	5212	0.996149
chr1	5212	5218	0.33205
chr1	5218	5225	0.664099
chr1	5225	5226	0.996149
chr1	5226	5233	1.3282
chr1	5233	5254	0.996149
chr1	5254	5259	0.664099
chr1	5259	5263	0.33205
chr1	5263	5266	0.664099
chr1	5266	5269	0.33205
chr1	5269	5270	0.664099
chr1	5270	5272	0.996149
chr1	5272	5274	1.3282
chr1	5274	5279	1.66025
chr1	5279	5299	1.9923
chr1	5299	5303	2.32435
chr1	5303	5309	1.9923
chr1	5309	5312	1.3282
chr1	5312	5315	0.996149
chr1	5315	5320	0.664099
chr1	5320	5339	0.33205
chr1	5339	5340	0.0
chr1	5340	5341	0.33205
chr1	5341	5342	0.664099
chr1	5342	5343	0.996149
chr1	5343	5344	1.3282
chr1	5344	5345	1.66025
chr1	5345	5347	2.32435
chr1	5347	5349	2.6564
chr1	5349	5350	2.98845
chr1	5350	5351	3.3205
chr1	5351	5352	3.9846
chr1	5352	5354	4.31665
chr1	5354	5355	4.64869
chr1	5355	5356	4.98074
chr1	5356	5358	5.64484
chr1	5358	5359	5.97689
chr1	5359	5360	7.30509
chr1	5360	5364	7.96919
chr1	5364	5365	8.30124
chr1	5365	5367	8.63329
chr1	5367	5368	8.96534
chr1	5368	5369	9.96149
chr1	5369	5370	10.2935
chr1	5370	5371	10.9576
chr1	5371	5374	11.2897
chr1	5374	5375	12.2858
chr1	5375	5377	12.6179
chr1	5377	5378	12.2858
chr1	5378	5379	11.9538
chr1	5379	5380	12.2858
chr1	5380	5381	12.9499
chr1	5381	5383	14.6102
chr1	5383	5384	14.2781
chr1	5384	5385	13.282
chr1	5385	5386	13.614
chr1	5386	5387	13.282
chr1	5387	5388	13.9461
chr1	5388	5389	14.6102
chr1	5389	5391	14.2781
chr1	5391	5392	13.9461
chr1	5392	5394	14.6102
chr1	5394	5396	14.2781
chr1	5396	5399	15.2743
chr1	5399	5403	12.9499
chr1	5403	5404	12.6179
chr1	5404	5406	11.9538
chr1	5406	5408	12.2858
chr1	5408	5411	11.2897
chr1	5411	5412	10.9576
chr1	5412	5413	10.2935
chr1	5413	5415	9.29739
[truncated: 3,308 more rows]
