# Supplementary material for: Structural modularity of the XIST ribonucleoprotein complex
Source: Nat Commun. 2020 Dec 2;11:6163. doi: 10.1038/s41467-020-20040-3 (PMC7710737; doi:10.1038/s41467-020-20040-3)
Supplement: Supplementary file 6 — Source Data [file 41467_2020_20040_MOESM6_ESM.zip › sourcedata/fig2efgi/K562_HNRNPUL1_1_neg_XIST_1_hsXIST.bedgraph]

chr1	0	115	0.0
chr1	115	122	0.289809
chr1	122	126	0.579618
chr1	126	152	0.869428
chr1	152	158	0.579618
chr1	158	165	0.289809
chr1	165	196	0.0
chr1	196	238	0.289809
chr1	238	497	0.0
chr1	497	524	0.289809
chr1	524	695	0.0
chr1	695	697	0.289809
chr1	697	728	0.579618
chr1	728	740	0.289809
chr1	740	771	0.0
chr1	771	786	0.289809
chr1	786	790	0.869428
chr1	790	791	1.15924
chr1	791	808	1.44905
chr1	808	814	1.15924
chr1	814	817	0.869428
chr1	817	825	0.289809
chr1	825	831	0.579618
chr1	831	833	0.869428
chr1	833	840	0.579618
chr1	840	867	0.869428
chr1	867	868	0.579618
chr1	868	869	1.15924
chr1	869	874	0.869428
chr1	874	904	0.579618
chr1	904	905	0.869428
chr1	905	908	0.579618
chr1	908	910	0.869428
chr1	910	918	1.15924
chr1	918	920	1.44905
chr1	920	926	1.15924
chr1	926	939	1.73886
chr1	939	944	2.02866
chr1	944	945	2.31847
chr1	945	947	2.60828
chr1	947	949	2.31847
chr1	949	951	2.60828
chr1	951	953	2.31847
chr1	953	969	2.02866
chr1	969	970	1.44905
chr1	970	972	2.02866
chr1	972	975	2.60828
chr1	975	977	2.31847
chr1	977	980	2.89809
chr1	980	983	3.1879
chr1	983	984	2.89809
chr1	984	985	3.47771
chr1	985	986	3.1879
chr1	986	987	2.89809
chr1	987	988	3.1879
chr1	988	993	2.89809
chr1	993	997	3.76752
chr1	997	1003	4.05733
chr1	1003	1007	4.34714
chr1	1007	1008	4.92676
chr1	1008	1009	5.21657
chr1	1009	1012	5.50637
chr1	1012	1015	5.21657
chr1	1015	1016	5.50637
chr1	1016	1020	5.21657
chr1	1020	1022	4.63695
chr1	1022	1025	4.34714
chr1	1025	1026	3.76752
chr1	1026	1027	3.47771
chr1	1027	1032	3.1879
chr1	1032	1035	2.60828
chr1	1035	1038	2.02866
chr1	1038	1046	1.44905
chr1	1046	1050	1.15924
chr1	1050	1051	0.869428
chr1	1051	1052	0.579618
chr1	1052	1059	0.289809
chr1	1059	1068	0.579618
chr1	1068	1070	0.869428
chr1	1070	1073	1.15924
chr1	1073	1074	1.73886
chr1	1074	1076	2.02866
chr1	1076	1077	2.31847
chr1	1077	1079	2.60828
chr1	1079	1080	2.89809
chr1	1080	1090	3.1879
chr1	1090	1091	2.89809
chr1	1091	1093	3.1879
chr1	1093	1095	2.89809
chr1	1095	1099	2.60828
chr1	1099	1100	2.89809
chr1	1100	1101	3.1879
chr1	1101	1104	3.47771
chr1	1104	1107	3.76752
chr1	1107	1109	3.47771
chr1	1109	1113	3.76752
chr1	1113	1115	3.47771
chr1	1115	1119	3.1879
chr1	1119	1120	2.89809
chr1	1120	1122	2.60828
chr1	1122	1123	2.31847
chr1	1123	1130	2.02866
chr1	1130	1131	2.60828
chr1	1131	1133	2.89809
chr1	1133	1136	2.60828
chr1	1136	1137	2.89809
chr1	1137	1139	2.60828
chr1	1139	1143	2.31847
chr1	1143	1147	1.73886
chr1	1147	1149	1.44905
chr1	1149	1151	1.73886
chr1	1151	1154	1.44905
chr1	1154	1155	1.73886
chr1	1155	1156	2.02866
chr1	1156	1158	2.31847
chr1	1158	1159	2.60828
chr1	1159	1165	2.89809
chr1	1165	1167	3.1879
chr1	1167	1168	2.89809
chr1	1168	1172	3.1879
chr1	1172	1176	3.47771
chr1	1176	1177	3.1879
chr1	1177	1180	3.47771
chr1	1180	1187	3.1879
chr1	1187	1189	2.31847
chr1	1189	1190	2.60828
chr1	1190	1195	2.31847
chr1	1195	1197	2.02866
chr1	1197	1198	1.73886
chr1	1198	1203	1.15924
chr1	1203	1204	1.44905
chr1	1204	1205	1.73886
chr1	1205	1208	2.02866
chr1	1208	1211	1.73886
chr1	1211	1213	2.31847
chr1	1213	1215	2.60828
chr1	1215	1219	2.31847
chr1	1219	1223	2.02866
chr1	1223	1232	2.60828
chr1	1232	1242	2.31847
chr1	1242	1245	2.60828
chr1	1245	1247	2.31847
chr1	1247	1249	2.02866
chr1	1249	1256	1.73886
chr1	1256	1261	1.44905
chr1	1261	1264	1.73886
chr1	1264	1270	1.44905
chr1	1270	1272	1.73886
chr1	1272	1282	1.15924
chr1	1282	1283	1.44905
chr1	1283	1285	1.73886
chr1	1285	1286	1.44905
chr1	1286	1295	1.73886
chr1	1295	1305	1.44905
chr1	1305	1307	1.73886
chr1	1307	1311	1.44905
chr1	1311	1318	1.73886
chr1	1318	1322	1.44905
chr1	1322	1324	1.15924
chr1	1324	1325	1.44905
chr1	1325	1327	1.73886
chr1	1327	1329	1.44905
chr1	1329	1330	1.73886
chr1	1330	1335	1.44905
chr1	1335	1336	1.15924
chr1	1336	1339	1.44905
chr1	1339	1341	1.73886
chr1	1341	1347	2.02866
chr1	1347	1349	2.31847
chr1	1349	1352	2.89809
chr1	1352	1353	3.1879
chr1	1353	1354	3.47771
chr1	1354	1355	3.76752
chr1	1355	1357	4.05733
chr1	1357	1358	4.34714
chr1	1358	1363	4.63695
chr1	1363	1366	4.92676
chr1	1366	1368	4.63695
chr1	1368	1369	4.34714
chr1	1369	1371	4.63695
chr1	1371	1376	4.34714
chr1	1376	1377	4.63695
chr1	1377	1378	4.05733
chr1	1378	1380	3.76752
chr1	1380	1382	4.05733
chr1	1382	1383	3.47771
chr1	1383	1388	2.60828
chr1	1388	1389	2.31847
chr1	1389	1391	1.73886
chr1	1391	1395	1.44905
chr1	1395	1396	1.15924
chr1	1396	1399	0.869428
chr1	1399	1402	1.15924
chr1	1402	1403	0.579618
chr1	1403	1408	0.869428
chr1	1408	1424	0.579618
chr1	1424	1436	0.869428
chr1	1436	1439	1.15924
chr1	1439	1441	1.73886
chr1	1441	1442	2.02866
chr1	1442	1443	1.73886
chr1	1443	1450	2.02866
chr1	1450	1451	2.31847
chr1	1451	1452	3.47771
chr1	1452	1460	3.76752
chr1	1460	1462	4.34714
chr1	1462	1463	4.63695
chr1	1463	1465	5.21657
chr1	1465	1467	4.92676
chr1	1467	1473	4.63695
chr1	1473	1477	4.34714
chr1	1477	1480	4.05733
chr1	1480	1481	3.1879
chr1	1481	1483	2.89809
chr1	1483	1486	2.31847
chr1	1486	1489	1.44905
chr1	1489	1491	1.15924
chr1	1491	1493	0.869428
chr1	1493	1495	0.579618
chr1	1495	1505	0.289809
chr1	1505	1514	0.0
chr1	1514	1542	0.289809
chr1	1542	1555	0.579618
chr1	1555	1563	0.869428
chr1	1563	1568	1.15924
chr1	1568	1569	1.44905
chr1	1569	1571	1.73886
chr1	1571	1578	2.02866
chr1	1578	1585	2.60828
chr1	1585	1588	2.31847
chr1	1588	1593	2.89809
chr1	1593	1596	3.1879
chr1	1596	1599	2.89809
chr1	1599	1603	2.31847
chr1	1603	1605	2.60828
chr1	1605	1612	2.31847
chr1	1612	1614	2.02866
chr1	1614	1619	1.73886
chr1	1619	1621	2.02866
chr1	1621	1623	1.44905
chr1	1623	1624	1.73886
chr1	1624	1626	1.44905
chr1	1626	1627	0.869428
chr1	1627	1629	1.44905
chr1	1629	1631	2.02866
chr1	1631	1634	2.31847
chr1	1634	1635	2.60828
chr1	1635	1636	2.89809
chr1	1636	1638	3.47771
chr1	1638	1644	3.76752
chr1	1644	1645	4.63695
chr1	1645	1649	4.92676
chr1	1649	1652	4.63695
chr1	1652	1657	4.92676
chr1	1657	1660	5.21657
chr1	1660	1662	4.92676
chr1	1662	1663	4.63695
chr1	1663	1664	4.92676
chr1	1664	1668	4.63695
chr1	1668	1670	4.34714
chr1	1670	1672	3.76752
chr1	1672	1674	2.89809
chr1	1674	1676	3.47771
chr1	1676	1677	2.89809
chr1	1677	1678	3.1879
chr1	1678	1684	3.76752
chr1	1684	1687	3.47771
chr1	1687	1694	2.60828
chr1	1694	1698	2.89809
chr1	1698	1699	2.60828
chr1	1699	1701	2.31847
chr1	1701	1702	2.02866
chr1	1702	1710	2.31847
chr1	1710	1720	2.02866
chr1	1720	1721	1.44905
chr1	1721	1722	1.15924
chr1	1722	1723	0.869428
chr1	1723	1724	0.579618
chr1	1724	1726	0.0
chr1	1726	1734	0.289809
chr1	1734	1737	0.579618
chr1	1737	1744	0.869428
chr1	1744	1745	1.15924
chr1	1745	1746	1.44905
chr1	1746	1748	1.73886
chr1	1748	1749	2.02866
chr1	1749	1759	2.31847
chr1	1759	1761	2.60828
chr1	1761	1765	2.89809
chr1	1765	1768	3.1879
chr1	1768	1771	2.89809
chr1	1771	1772	3.1879
chr1	1772	1774	3.76752
chr1	1774	1776	4.05733
chr1	1776	1777	4.34714
chr1	1777	1778	4.05733
chr1	1778	1781	3.76752
chr1	1781	1784	3.47771
chr1	1784	1787	3.76752
chr1	1787	1788	2.89809
chr1	1788	1793	2.60828
chr1	1793	1802	2.89809
chr1	1802	1805	2.60828
chr1	1805	1812	2.31847
chr1	1812	1814	2.02866
chr1	1814	1816	1.73886
chr1	1816	1817	1.15924
chr1	1817	1819	0.869428
chr1	1819	1820	0.579618
chr1	1820	1828	0.289809
chr1	1828	1829	0.579618
chr1	1829	1840	0.289809
chr1	1840	1847	0.869428
chr1	1847	1848	1.15924
chr1	1848	1849	1.44905
chr1	1849	1858	1.73886
chr1	1858	1864	2.02866
chr1	1864	1865	2.31847
chr1	1865	1867	1.73886
chr1	1867	1868	1.44905
chr1	1868	1869	1.73886
chr1	1869	1871	1.15924
chr1	1871	1872	1.44905
chr1	1872	1873	1.73886
chr1	1873	1874	2.02866
chr1	1874	1875	2.31847
chr1	1875	1880	2.60828
chr1	1880	1894	2.89809
chr1	1894	1895	3.1879
chr1	1895	1896	2.60828
chr1	1896	1897	2.31847
chr1	1897	1902	2.60828
chr1	1902	1906	2.31847
chr1	1906	1913	2.02866
chr1	1913	1914	1.73886
chr1	1914	1915	2.31847
chr1	1915	1916	1.73886
chr1	1916	1917	2.02866
chr1	1917	1919	1.73886
chr1	1919	1922	2.02866
chr1	1922	1923	2.31847
chr1	1923	1924	2.60828
chr1	1924	1926	2.31847
chr1	1926	1928	2.60828
chr1	1928	1929	2.89809
chr1	1929	1940	2.60828
chr1	1940	1947	2.31847
chr1	1947	1948	2.02866
chr1	1948	1950	1.73886
chr1	1950	1953	1.15924
chr1	1953	1954	1.44905
chr1	1954	1957	1.15924
chr1	1957	1958	0.869428
chr1	1958	1960	1.15924
chr1	1960	1970	0.869428
chr1	1970	1975	0.579618
chr1	1975	1988	0.289809
chr1	1988	2060	0.0
chr1	2060	2073	0.289809
chr1	2073	2074	0.579618
chr1	2074	2094	0.869428
chr1	2094	2096	0.579618
chr1	2096	2099	0.289809
chr1	2099	2102	0.0
chr1	2102	2104	0.579618
chr1	2104	2111	0.869428
chr1	2111	2123	1.15924
chr1	2123	2125	1.44905
chr1	2125	2129	2.02866
chr1	2129	2131	2.60828
chr1	2131	2132	3.1879
chr1	2132	2140	2.89809
chr1	2140	2145	3.1879
chr1	2145	2147	2.89809
chr1	2147	2150	2.60828
chr1	2150	2151	2.31847
chr1	2151	2153	2.02866
chr1	2153	2161	1.73886
chr1	2161	2164	2.02866
chr1	2164	2165	1.73886
chr1	2165	2168	1.44905
chr1	2168	2169	0.869428
chr1	2169	2172	0.289809
chr1	2172	2173	0.579618
chr1	2173	2174	0.869428
chr1	2174	2179	1.15924
chr1	2179	2180	1.44905
chr1	2180	2183	1.73886
chr1	2183	2195	2.02866
chr1	2195	2204	2.31847
chr1	2204	2208	2.02866
chr1	2208	2216	1.73886
chr1	2216	2217	1.44905
chr1	2217	2222	1.15924
chr1	2222	2223	0.869428
chr1	2223	2224	0.579618
chr1	2224	2226	0.869428
chr1	2226	2236	0.579618
chr1	2236	2238	0.289809
chr1	2238	2239	0.579618
chr1	2239	2240	0.869428
chr1	2240	2241	1.15924
chr1	2241	2243	1.44905
chr1	2243	2259	1.15924
chr1	2259	2260	0.869428
chr1	2260	2262	0.579618
chr1	2262	2273	0.289809
chr1	2273	2274	0.0
chr1	2274	2276	0.289809
chr1	2276	2278	0.869428
chr1	2278	2279	1.44905
chr1	2279	2280	1.73886
chr1	2280	2284	2.31847
chr1	2284	2291	2.60828
chr1	2291	2293	2.89809
chr1	2293	2294	3.47771
chr1	2294	2295	3.1879
chr1	2295	2307	2.89809
chr1	2307	2308	2.60828
chr1	2308	2311	3.1879
chr1	2311	2312	2.89809
chr1	2312	2316	3.47771
chr1	2316	2317	3.76752
chr1	2317	2319	3.1879
chr1	2319	2321	2.89809
chr1	2321	2324	2.60828
chr1	2324	2326	2.02866
chr1	2326	2328	1.73886
chr1	2328	2329	1.44905
chr1	2329	2330	1.73886
chr1	2330	2336	2.02866
chr1	2336	2347	1.73886
chr1	2347	2351	1.44905
chr1	2351	2352	1.15924
chr1	2352	2354	0.869428
chr1	2354	2355	1.15924
chr1	2355	2356	1.44905
chr1	2356	2358	1.15924
chr1	2358	2359	0.869428
chr1	2359	2364	1.15924
chr1	2364	2367	1.44905
chr1	2367	2371	1.15924
chr1	2371	2380	1.44905
chr1	2380	2382	1.15924
chr1	2382	2401	0.869428
chr1	2401	2402	1.15924
chr1	2402	2408	0.869428
chr1	2408	2414	1.15924
chr1	2414	2434	0.869428
chr1	2434	2442	0.579618
chr1	2442	2443	0.869428
chr1	2443	2450	0.579618
chr1	2450	2458	0.289809
chr1	2458	2472	0.579618
chr1	2472	2481	0.869428
chr1	2481	2484	1.15924
chr1	2484	2485	0.869428
chr1	2485	2488	1.15924
chr1	2488	2490	1.44905
chr1	2490	2494	1.73886
chr1	2494	2495	1.44905
chr1	2495	2507	1.15924
chr1	2507	2511	0.869428
chr1	2511	2513	0.579618
chr1	2513	2520	1.44905
chr1	2520	2524	1.73886
chr1	2524	2525	1.44905
chr1	2525	2547	1.73886
chr1	2547	2548	1.44905
chr1	2548	2556	1.15924
chr1	2556	2557	0.579618
chr1	2557	2561	0.289809
chr1	2561	2575	0.579618
chr1	2575	2589	0.869428
chr1	2589	2590	0.579618
chr1	2590	2614	0.289809
chr1	2614	2615	0.0
chr1	2615	2616	0.579618
chr1	2616	2634	0.869428
chr1	2634	2636	1.15924
chr1	2636	2643	1.44905
chr1	2643	2652	1.73886
chr1	2652	2659	1.15924
chr1	2659	2660	1.44905
chr1	2660	2664	1.15924
chr1	2664	2671	1.44905
chr1	2671	2676	1.73886
chr1	2676	2679	1.44905
chr1	2679	2686	1.15924
chr1	2686	2691	0.869428
chr1	2691	2692	1.15924
chr1	2692	2693	1.44905
chr1	2693	2699	1.15924
chr1	2699	2702	1.44905
chr1	2702	2707	1.15924
chr1	2707	2708	0.869428
chr1	2708	2721	1.15924
chr1	2721	2737	0.869428
chr1	2737	2742	0.579618
chr1	2742	2755	0.289809
chr1	2755	2775	0.0
chr1	2775	2776	0.289809
chr1	2776	2782	0.869428
chr1	2782	2783	1.15924
chr1	2783	2804	1.73886
chr1	2804	2807	1.15924
chr1	2807	2818	1.44905
chr1	2818	2819	1.15924
chr1	2819	2825	0.869428
chr1	2825	2830	0.289809
chr1	2830	2837	0.0
chr1	2837	2838	0.289809
chr1	2838	2859	0.579618
chr1	2859	2880	0.289809
chr1	2880	2890	0.0
chr1	2890	2893	0.289809
chr1	2893	2896	0.579618
chr1	2896	2904	0.869428
chr1	2904	2909	1.15924
chr1	2909	2918	1.44905
chr1	2918	2925	2.02866
chr1	2925	2927	2.31847
chr1	2927	2931	2.02866
chr1	2931	2932	2.31847
chr1	2932	2935	2.89809
chr1	2935	2936	2.60828
chr1	2936	2938	2.31847
chr1	2938	2939	2.60828
chr1	2939	2946	2.31847
chr1	2946	2950	2.02866
chr1	2950	2961	1.73886
chr1	2961	2962	1.15924
chr1	2962	2963	0.869428
chr1	2963	2967	0.579618
chr1	2967	2976	0.289809
chr1	2976	2986	0.869428
chr1	2986	3000	1.15924
chr1	3000	3001	1.44905
chr1	3001	3005	1.73886
chr1	3005	3019	1.44905
chr1	3019	3020	1.15924
chr1	3020	3022	0.869428
chr1	3022	3024	0.579618
chr1	3024	3026	0.289809
chr1	3026	3029	0.579618
chr1	3029	3030	0.289809
chr1	3030	3034	0.579618
chr1	3034	3044	0.869428
chr1	3044	3050	1.15924
chr1	3050	3054	1.44905
chr1	3054	3064	1.15924
chr1	3064	3069	1.44905
chr1	3069	3071	1.15924
chr1	3071	3078	0.869428
chr1	3078	3086	0.579618
chr1	3086	3095	0.289809
chr1	3095	3100	0.579618
chr1	3100	3108	0.869428
chr1	3108	3112	0.579618
chr1	3112	3115	0.869428
chr1	3115	3118	0.579618
chr1	3118	3130	0.869428
chr1	3130	3135	0.579618
chr1	3135	3136	0.869428
chr1	3136	3137	1.15924
chr1	3137	3143	1.44905
chr1	3143	3145	1.15924
chr1	3145	3147	1.44905
chr1	3147	3153	1.73886
chr1	3153	3158	2.02866
chr1	3158	3161	2.31847
chr1	3161	3177	2.02866
chr1	3177	3178	2.31847
chr1	3178	3180	2.02866
chr1	3180	3183	1.73886
chr1	3183	3188	1.44905
chr1	3188	3191	1.15924
chr1	3191	3199	0.579618
chr1	3199	3202	1.15924
chr1	3202	3203	1.44905
chr1	3203	3216	1.73886
chr1	3216	3217	1.44905
chr1	3217	3219	1.15924
chr1	3219	3220	1.44905
chr1	3220	3221	1.15924
chr1	3221	3228	2.02866
chr1	3228	3231	2.31847
chr1	3231	3234	2.60828
chr1	3234	3235	2.89809
chr1	3235	3236	3.47771
chr1	3236	3239	4.34714
chr1	3239	3240	4.63695
chr1	3240	3242	4.92676
chr1	3242	3243	4.63695
chr1	3243	3244	4.92676
chr1	3244	3246	4.63695
chr1	3246	3258	4.34714
chr1	3258	3262	4.63695
chr1	3262	3266	3.47771
chr1	3266	3269	3.1879
chr1	3269	3271	3.47771
chr1	3271	3272	3.76752
chr1	3272	3277	3.47771
chr1	3277	3278	2.89809
chr1	3278	3281	2.31847
chr1	3281	3282	2.02866
chr1	3282	3289	1.73886
chr1	3289	3299	1.44905
chr1	3299	3301	1.15924
chr1	3301	3302	0.869428
chr1	3302	3305	0.579618
chr1	3305	3308	1.15924
chr1	3308	3309	1.44905
chr1	3309	3311	1.73886
chr1	3311	3312	2.02866
chr1	3312	3313	2.31847
chr1	3313	3315	2.02866
chr1	3315	3321	2.31847
chr1	3321	3324	2.89809
chr1	3324	3329	3.1879
chr1	3329	3330	2.89809
chr1	3330	3331	2.31847
chr1	3331	3334	2.02866
chr1	3334	3336	2.31847
chr1	3336	3339	2.60828
chr1	3339	3340	2.89809
chr1	3340	3341	2.60828
chr1	3341	3347	2.31847
chr1	3347	3348	2.02866
chr1	3348	3353	1.73886
chr1	3353	3354	2.02866
chr1	3354	3355	2.31847
chr1	3355	3357	2.02866
chr1	3357	3358	1.73886
chr1	3358	3359	1.44905
chr1	3359	3364	1.73886
chr1	3364	3366	1.44905
chr1	3366	3368	1.73886
chr1	3368	3376	1.44905
chr1	3376	3379	1.15924
chr1	3379	3390	1.44905
chr1	3390	3392	1.15924
chr1	3392	3401	0.869428
chr1	3401	3402	0.579618
chr1	3402	3404	0.869428
chr1	3404	3407	0.579618
chr1	3407	3421	0.869428
chr1	3421	3422	1.15924
chr1	3422	3431	1.44905
chr1	3431	3441	1.15924
chr1	3441	3444	1.44905
chr1	3444	3445	1.73886
chr1	3445	3453	1.44905
chr1	3453	3462	1.15924
chr1	3462	3465	1.44905
chr1	3465	3477	1.15924
chr1	3477	3483	1.44905
chr1	3483	3485	1.15924
chr1	3485	3488	0.869428
chr1	3488	3491	0.579618
chr1	3491	3492	0.869428
chr1	3492	3511	0.579618
chr1	3511	3514	0.869428
chr1	3514	3520	1.15924
chr1	3520	3521	1.44905
chr1	3521	3529	1.15924
chr1	3529	3533	1.44905
chr1	3533	3535	1.15924
chr1	3535	3536	0.869428
chr1	3536	3544	1.15924
chr1	3544	3551	1.44905
chr1	3551	3556	1.15924
chr1	3556	3567	0.869428
chr1	3567	3571	1.15924
chr1	3571	3573	0.869428
chr1	3573	3574	1.15924
chr1	3574	3576	0.869428
chr1	3576	3577	1.15924
chr1	3577	3578	1.44905
chr1	3578	3579	1.15924
chr1	3579	3594	2.02866
chr1	3594	3599	2.31847
chr1	3599	3602	2.02866
chr1	3602	3606	1.73886
chr1	3606	3610	1.44905
chr1	3610	3616	1.15924
chr1	3616	3620	0.869428
chr1	3620	3621	0.579618
chr1	3621	3630	0.289809
chr1	3630	3631	0.579618
chr1	3631	3635	0.869428
chr1	3635	3648	0.579618
chr1	3648	3666	0.869428
chr1	3666	3672	0.579618
chr1	3672	3675	0.289809
chr1	3675	3679	0.579618
chr1	3679	3689	0.289809
chr1	3689	3705	0.579618
chr1	3705	3709	0.869428
chr1	3709	3717	1.15924
chr1	3717	3718	1.44905
chr1	3718	3722	1.15924
chr1	3722	3730	1.44905
chr1	3730	3731	0.869428
chr1	3731	3732	0.579618
chr1	3732	3734	0.869428
chr1	3734	3735	1.15924
chr1	3735	3738	1.44905
chr1	3738	3740	1.73886
chr1	3740	3760	2.02866
chr1	3760	3762	1.73886
chr1	3762	3763	2.02866
chr1	3763	3766	1.44905
chr1	3766	3777	1.15924
chr1	3777	3780	0.869428
chr1	3780	3781	1.15924
chr1	3781	3788	0.579618
chr1	3788	3790	0.869428
chr1	3790	3791	1.15924
chr1	3791	3810	0.869428
chr1	3810	3812	0.579618
chr1	3812	3815	1.15924
chr1	3815	3818	1.44905
chr1	3818	3820	1.73886
chr1	3820	3824	2.02866
chr1	3824	3825	2.31847
chr1	3825	3828	2.89809
chr1	3828	3832	3.1879
chr1	3832	3837	2.89809
chr1	3837	3854	2.60828
chr1	3854	3856	2.02866
chr1	3856	3858	1.73886
chr1	3858	3859	2.02866
chr1	3859	3860	1.44905
chr1	3860	3867	1.15924
chr1	3867	3871	0.869428
chr1	3871	3872	0.579618
chr1	3872	3875	0.869428
chr1	3875	3880	1.15924
chr1	3880	3883	1.44905
chr1	3883	3888	1.73886
chr1	3888	3896	1.44905
chr1	3896	3903	1.15924
chr1	3903	3916	1.73886
chr1	3916	3918	2.02866
chr1	3918	3923	2.31847
chr1	3923	3926	2.02866
chr1	3926	3932	1.73886
chr1	3932	3933	2.02866
chr1	3933	3934	2.31847
chr1	3934	3937	2.02866
chr1	3937	3943	2.31847
chr1	3943	3946	2.02866
chr1	3946	3947	1.73886
chr1	3947	3951	2.02866
chr1	3951	3953	1.73886
chr1	3953	3954	2.31847
chr1	3954	3955	2.02866
chr1	3955	3959	1.73886
chr1	3959	3966	1.44905
chr1	3966	3973	1.73886
chr1	3973	3978	1.44905
chr1	3978	3979	2.02866
chr1	3979	3983	1.73886
chr1	3983	3990	1.15924
chr1	3990	3996	0.869428
chr1	3996	3997	1.73886
chr1	3997	4001	2.02866
chr1	4001	4004	1.73886
chr1	4004	4008	2.02866
chr1	4008	4016	1.73886
chr1	4016	4018	1.44905
chr1	4018	4025	1.15924
chr1	4025	4027	0.869428
chr1	4027	4029	1.15924
chr1	4029	4033	0.869428
chr1	4033	4038	1.15924
chr1	4038	4040	0.869428
chr1	4040	4048	0.579618
chr1	4048	4050	0.869428
chr1	4050	4054	1.15924
chr1	4054	4058	1.44905
chr1	4058	4073	1.15924
chr1	4073	4075	0.869428
chr1	4075	4076	1.15924
chr1	4076	4080	0.869428
chr1	4080	4091	1.15924
chr1	4091	4096	0.869428
chr1	4096	4116	0.289809
chr1	4116	4117	0.579618
chr1	4117	4122	0.869428
chr1	4122	4145	0.579618
chr1	4145	4158	0.869428
chr1	4158	4159	0.579618
chr1	4159	4160	0.289809
chr1	4160	4164	0.0
chr1	4164	4183	0.289809
chr1	4183	4193	0.579618
chr1	4193	4194	0.289809
chr1	4194	4201	0.579618
chr1	4201	4214	0.869428
chr1	4214	4226	0.579618
chr1	4226	4228	0.289809
chr1	4228	4249	0.0
chr1	4249	4254	0.289809
chr1	4254	4255	0.579618
chr1	4255	4290	0.869428
chr1	4290	4291	1.15924
chr1	4291	4294	1.73886
chr1	4294	4297	1.44905
chr1	4297	4317	1.15924
chr1	4317	4320	1.44905
chr1	4320	4326	1.73886
chr1	4326	4327	1.44905
chr1	4327	4333	1.73886
chr1	4333	4335	1.15924
chr1	4335	4346	0.869428
chr1	4346	4348	1.15924
chr1	4348	4359	1.44905
chr1	4359	4363	1.15924
chr1	4363	4370	0.869428
chr1	4370	4382	0.579618
chr1	4382	4383	1.15924
chr1	4383	4400	0.869428
chr1	4400	4401	0.579618
chr1	4401	4410	0.869428
chr1	4410	4411	1.15924
chr1	4411	4412	0.869428
chr1	4412	4424	0.579618
chr1	4424	4425	0.869428
chr1	4425	4431	1.15924
chr1	4431	4433	1.44905
chr1	4433	4442	1.73886
chr1	4442	4450	1.44905
chr1	4450	4451	1.15924
chr1	4451	4453	0.869428
chr1	4453	4461	0.579618
chr1	4461	4471	0.869428
chr1	4471	4476	1.15924
chr1	4476	4477	0.869428
chr1	4477	4495	1.73886
chr1	4495	4497	1.44905
chr1	4497	4504	1.73886
chr1	4504	4511	1.44905
chr1	4511	4512	1.73886
chr1	4512	4514	1.44905
chr1	4514	4515	0.869428
chr1	4515	4522	1.44905
chr1	4522	4523	2.60828
chr1	4523	4525	2.89809
chr1	4525	4526	3.1879
chr1	4526	4527	3.47771
chr1	4527	4535	3.76752
chr1	4535	4540	3.47771
chr1	4540	4547	3.1879
chr1	4547	4551	2.31847
chr1	4551	4554	2.02866
chr1	4554	4562	1.44905
chr1	4562	4563	0.869428
chr1	4563	4567	0.289809
chr1	4567	4568	0.579618
chr1	4568	4588	0.289809
chr1	4588	4590	0.579618
chr1	4590	4594	0.869428
chr1	4594	4605	0.579618
chr1	4605	4615	0.869428
chr1	4615	4623	1.15924
chr1	4623	4624	0.869428
chr1	4624	4633	1.44905
chr1	4633	4636	1.15924
chr1	4636	4637	1.44905
chr1	4637	4646	1.73886
chr1	4646	4648	1.44905
chr1	4648	4659	1.73886
chr1	4659	4667	2.02866
chr1	4667	4670	1.44905
chr1	4670	4678	1.15924
chr1	4678	4679	0.869428
chr1	4679	4688	0.579618
chr1	4688	4691	0.289809
chr1	4691	4693	0.869428
chr1	4693	4695	1.15924
chr1	4695	4698	1.73886
chr1	4698	4702	2.02866
chr1	4702	4704	1.73886
chr1	4704	4706	2.02866
chr1	4706	4723	2.31847
chr1	4723	4730	2.02866
chr1	4730	4731	2.89809
chr1	4731	4732	2.60828
chr1	4732	4737	2.31847
chr1	4737	4738	2.02866
chr1	4738	4739	1.73886
chr1	4739	4749	1.44905
chr1	4749	4751	1.15924
chr1	4751	4762	1.44905
chr1	4762	4773	1.15924
chr1	4773	4776	0.579618
chr1	4776	4777	0.289809
chr1	4777	4780	0.869428
chr1	4780	4806	0.579618
chr1	4806	4812	0.289809
chr1	4812	4813	0.869428
chr1	4813	4815	1.15924
chr1	4815	4832	0.869428
chr1	4832	4844	1.15924
chr1	4844	4854	1.73886
chr1	4854	4855	1.44905
chr1	4855	4863	1.15924
chr1	4863	4867	0.869428
chr1	4867	4869	0.579618
chr1	4869	4874	0.869428
chr1	4874	4876	1.15924
chr1	4876	4880	1.44905
chr1	4880	4887	1.73886
chr1	4887	4888	2.02866
chr1	4888	4893	1.73886
chr1	4893	4899	1.44905
chr1	4899	4906	0.869428
chr1	4906	4912	0.579618
chr1	4912	4923	0.869428
chr1	4923	4930	0.579618
chr1	4930	4936	0.289809
chr1	4936	4938	0.0
chr1	4938	4961	0.289809
chr1	4961	4970	0.579618
chr1	4970	5004	0.869428
chr1	5004	5009	0.289809
chr1	5009	5139	0.0
chr1	5139	5140	0.289809
chr1	5140	5145	0.579618
chr1	5145	5155	0.869428
chr1	5155	5164	1.15924
chr1	5164	5171	1.44905
chr1	5171	5180	1.73886
chr1	5180	5182	1.44905
chr1	5182	5187	1.15924
chr1	5187	5190	0.869428
chr1	5190	5194	0.579618
chr1	5194	5201	0.289809
chr1	5201	5218	0.0
chr1	5218	5221	0.579618
chr1	5221	5226	1.73886
chr1	5226	5227	2.02866
chr1	5227	5228	2.31847
chr1	5228	5248	3.1879
chr1	5248	5261	2.89809
chr1	5261	5262	2.02866
chr1	5262	5264	1.73886
chr1	5264	5269	0.869428
chr1	5269	5270	0.579618
chr1	5270	5272	0.289809
chr1	5272	5273	0.869428
chr1	5273	5277	1.44905
chr1	5277	5279	1.73886
chr1	5279	5284	2.02866
chr1	5284	5287	2.60828
chr1	5287	5300	2.89809
chr1	5300	5303	3.1879
chr1	5303	5311	2.89809
chr1	5311	5312	2.60828
chr1	5312	5314	2.31847
chr1	5314	5315	2.02866
chr1	5315	5326	1.15924
chr1	5326	5343	0.579618
chr1	5343	5345	0.289809
chr1	5345	5347	0.579618
chr1	5347	5351	0.289809
chr1	5351	5362	0.579618
chr1	5362	5374	0.869428
chr1	5374	5380	1.44905
chr1	5380	5382	1.73886
chr1	5382	5386	1.15924
chr1	5386	5392	1.44905
chr1	5392	5393	1.73886
chr1	5393	5404	2.02866
chr1	5404	5408	1.73886
chr1	5408	5415	2.02866
chr1	5415	5416	1.73886
chr1	5416	5419	1.44905
chr1	5419	5429	1.15924
chr1	5429	5435	0.579618
chr1	5435	5442	0.289809
chr1	5442	5444	0.579618
chr1	5444	5448	1.15924
chr1	5448	5456	1.44905
chr1	5456	5466	1.15924
chr1	5466	5469	1.73886
chr1	5469	5476	1.44905
chr1	5476	5483	1.73886
chr1	5483	5491	2.31847
chr1	5491	5492	2.02866
chr1	5492	5497	2.31847
chr1	5497	5501	2.02866
chr1	5501	5502	1.73886
chr1	5502	5503	1.15924
chr1	5503	5510	0.869428
chr1	5510	5512	0.579618
chr1	5512	5513	1.15924
chr1	5513	5519	1.44905
chr1	5519	5532	1.15924
chr1	5532	5535	0.869428
chr1	5535	5543	0.579618
chr1	5543	5545	0.869428
chr1	5545	5546	0.579618
chr1	5546	5548	0.869428
chr1	5548	5553	1.15924
chr1	5553	5556	1.44905
chr1	5556	5563	1.73886
chr1	5563	5573	2.02866
chr1	5573	5577	1.73886
chr1	5577	5582	1.44905
chr1	5582	5596	1.73886
chr1	5596	5597	1.44905
chr1	5597	5598	1.15924
chr1	5598	5599	1.44905
chr1	5599	5600	1.73886
chr1	5600	5601	3.1879
chr1	5601	5603	3.47771
chr1	5603	5604	3.76752
chr1	5604	5607	3.47771
chr1	5607	5620	3.76752
chr1	5620	5623	3.47771
chr1	5623	5626	3.76752
chr1	5626	5629	4.63695
chr1	5629	5632	4.92676
chr1	5632	5634	5.21657
chr1	5634	5636	4.92676
chr1	5636	5640	5.21657
chr1	5640	5646	3.1879
chr1	5646	5647	2.89809
chr1	5647	5648	2.60828
chr1	5648	5651	2.31847
chr1	5651	5655	2.02866
chr1	5655	5658	1.73886
chr1	5658	5663	1.44905
chr1	5663	5666	0.579618
chr1	5666	5671	0.869428
chr1	5671	5678	1.15924
chr1	5678	5680	0.869428
chr1	5680	5689	1.15924
chr1	5689	5692	1.44905
chr1	5692	5702	1.73886
chr1	5702	5708	1.44905
chr1	5708	5711	1.15924
chr1	5711	5712	1.44905
chr1	5712	5714	1.15924
chr1	5714	5719	0.869428
chr1	5719	5730	1.15924
chr1	5730	5734	0.869428
chr1	5734	5736	0.579618
chr1	5736	5737	0.289809
chr1	5737	5754	0.869428
chr1	5754	5757	1.15924
chr1	5757	5758	1.44905
chr1	5758	5781	1.73886
chr1	5781	5782	2.02866
chr1	5782	5786	2.31847
chr1	5786	5799	2.02866
chr1	5799	5801	1.73886
chr1	5801	5804	1.44905
chr1	5804	5805	1.15924
chr1	5805	5806	0.869428
chr1	5806	5810	1.15924
chr1	5810	5815	1.44905
chr1	5815	5818	1.73886
chr1	5818	5825	1.44905
chr1	5825	5840	1.15924
chr1	5840	5841	0.869428
chr1	5841	5843	0.579618
chr1	5843	5844	0.289809
chr1	5844	5851	0.579618
chr1	5851	5856	0.869428
chr1	5856	5864	1.15924
chr1	5864	5869	1.44905
chr1	5869	5878	1.73886
chr1	5878	5886	1.44905
chr1	5886	5887	1.73886
chr1	5887	5894	1.44905
chr1	5894	5900	1.15924
chr1	5900	5902	1.73886
chr1	5902	5903	1.44905
chr1	5903	5905	1.73886
chr1	5905	5915	1.44905
chr1	5915	5917	1.15924
chr1	5917	5919	1.44905
chr1	5919	5940	1.15924
chr1	5940	5941	1.44905
chr1	5941	5945	0.869428
chr1	5945	5946	0.579618
chr1	5946	5947	1.15924
chr1	5947	5949	1.44905
chr1	5949	5950	1.73886
chr1	5950	5964	1.44905
chr1	5964	5965	1.73886
chr1	5965	5966	2.02866
chr1	5966	5979	2.31847
chr1	5979	5983	2.60828
chr1	5983	5986	2.31847
chr1	5986	5987	2.02866
chr1	5987	5989	1.73886
chr1	5989	5990	1.44905
chr1	5990	5993	1.15924
chr1	5993	6003	0.869428
chr1	6003	6005	1.15924
chr1	6005	6009	0.869428
chr1	6009	6012	0.579618
chr1	6012	6035	0.869428
chr1	6035	6036	1.15924
chr1	6036	6038	1.44905
chr1	6038	6046	1.73886
chr1	6046	6051	1.44905
chr1	6051	6053	1.15924
chr1	6053	6067	0.869428
chr1	6067	6068	1.44905
chr1	6068	6075	1.73886
chr1	6075	6076	1.44905
chr1	6076	6078	1.73886
chr1	6078	6080	1.44905
chr1	6080	6086	1.15924
chr1	6086	6087	1.73886
chr1	6087	6089	2.31847
chr1	6089	6091	3.1879
chr1	6091	6092	2.89809
chr1	6092	6100	3.1879
chr1	6100	6101	3.47771
chr1	6101	6104	4.34714
chr1	6104	6110	4.63695
chr1	6110	6111	4.34714
chr1	6111	6115	4.05733
chr1	6115	6116	3.47771
chr1	6116	6124	3.76752
chr1	6124	6125	3.1879
chr1	6125	6126	3.76752
chr1	6126	6129	4.05733
chr1	6129	6131	3.76752
chr1	6131	6139	4.63695
chr1	6139	6142	4.34714
chr1	6142	6143	3.47771
chr1	6143	6146	2.60828
chr1	6146	6147	2.31847
chr1	6147	6154	1.73886
chr1	6154	6158	1.44905
chr1	6158	6162	1.73886
chr1	6162	6169	1.15924
chr1	6169	6174	0.869428
chr1	6174	6176	0.289809
chr1	6176	6184	0.869428
chr1	6184	6205	0.579618
chr1	6205	6208	0.869428
chr1	6208	6217	1.15924
chr1	6217	6229	0.869428
chr1	6229	6244	1.15924
chr1	6244	6245	1.44905
chr1	6245	6247	1.73886
chr1	6247	6250	1.44905
chr1	6250	6265	1.15924
chr1	6265	6286	1.44905
chr1	6286	6287	2.02866
chr1	6287	6288	1.73886
chr1	6288	6290	1.44905
chr1	6290	6293	1.15924
chr1	6293	6306	1.44905
chr1	6306	6307	1.73886
chr1	6307	6318	1.15924
chr1	6318	6320	1.44905
chr1	6320	6321	1.73886
chr1	6321	6326	1.44905
chr1	6326	6329	1.15924
chr1	6329	6336	0.869428
chr1	6336	6337	1.15924
chr1	6337	6340	1.44905
chr1	6340	6343	1.73886
chr1	6343	6347	2.02866
chr1	6347	6351	2.31847
chr1	6351	6361	2.02866
chr1	6361	6363	1.73886
chr1	6363	6368	2.02866
chr1	6368	6375	2.31847
chr1	6375	6377	2.60828
chr1	6377	6378	2.31847
chr1	6378	6379	2.02866
chr1	6379	6384	2.31847
chr1	6384	6387	2.60828
chr1	6387	6388	2.31847
chr1	6388	6390	2.60828
chr1	6390	6399	2.31847
chr1	6399	6405	2.60828
chr1	6405	6406	2.31847
chr1	6406	6407	2.02866
chr1	6407	6410	2.31847
chr1	6410	6413	2.02866
chr1	6413	6414	1.73886
chr1	6414	6416	2.60828
chr1	6416	6426	2.89809
chr1	6426	6430	2.60828
chr1	6430	6438	2.31847
chr1	6438	6439	1.73886
chr1	6439	6440	1.44905
chr1	6440	6447	1.15924
chr1	6447	6449	0.869428
chr1	6449	6457	0.579618
chr1	6457	6458	0.289809
chr1	6458	6561	0.0
chr1	6561	6564	0.289809
chr1	6564	6569	0.579618
chr1	6569	6579	0.869428
chr1	6579	6596	0.579618
chr1	6596	6600	0.289809
chr1	6600	6620	0.0
chr1	6620	6654	0.289809
chr1	6654	6655	0.579618
chr1	6655	6663	1.15924
chr1	6663	6683	0.869428
chr1	6683	6688	0.579618
chr1	6688	6694	0.869428
chr1	6694	6695	1.15924
chr1	6695	6696	0.579618
chr1	6696	6698	0.869428
chr1	6698	6707	1.15924
chr1	6707	6713	1.44905
chr1	6713	6714	0.869428
chr1	6714	6716	1.15924
chr1	6716	6726	2.02866
chr1	6726	6729	2.31847
chr1	6729	6731	2.02866
chr1	6731	6733	1.73886
chr1	6733	6734	1.44905
chr1	6734	6736	1.73886
chr1	6736	6738	1.44905
chr1	6738	6741	1.15924
chr1	6741	6756	0.869428
chr1	6756	6769	0.579618
chr1	6769	6776	0.289809
chr1	6776	6953	0.0
chr1	6953	6957	0.289809
chr1	6957	6958	0.579618
chr1	6958	6959	0.869428
chr1	6959	6963	1.44905
chr1	6963	6967	1.73886
chr1	6967	6970	2.02866
chr1	6970	6971	2.31847
chr1	6971	6972	2.60828
chr1	6972	6980	2.89809
chr1	6980	6982	2.60828
chr1	6982	6988	2.89809
chr1	6988	6990	3.1879
chr1	6990	6993	3.47771
chr1	6993	6994	3.1879
chr1	6994	6996	2.60828
chr1	6996	6999	2.89809
chr1	6999	7000	2.31847
chr1	7000	7004	2.60828
chr1	7004	7015	2.02866
chr1	7015	7016	1.73886
chr1	7016	7019	2.02866
chr1	7019	7024	1.73886
chr1	7024	7030	1.44905
chr1	7030	7034	1.15924
chr1	7034	7036	1.44905
chr1	7036	7039	1.73886
chr1	7039	7043	1.15924
chr1	7043	7059	0.579618
chr1	7059	7077	0.869428
chr1	7077	7079	0.579618
chr1	7079	7099	0.289809
chr1	7099	7109	0.0
chr1	7109	7146	0.289809
chr1	7146	7150	0.0
chr1	7150	7158	0.289809
chr1	7158	7173	0.579618
chr1	7173	7190	0.869428
chr1	7190	7193	1.15924
chr1	7193	7209	0.579618
chr1	7209	7220	0.289809
chr1	7220	7221	0.579618
chr1	7221	7226	0.869428
chr1	7226	7227	1.15924
chr1	7227	7228	1.44905
chr1	7228	7246	1.73886
chr1	7246	7251	1.44905
chr1	7251	7252	1.73886
chr1	7252	7253	2.02866
chr1	7253	7254	2.31847
chr1	7254	7256	2.60828
chr1	7256	7257	2.89809
chr1	7257	7262	2.60828
chr1	7262	7263	2.31847
chr1	7263	7268	2.02866
chr1	7268	7271	2.31847
chr1	7271	7272	2.02866
chr1	7272	7279	2.31847
chr1	7279	7280	2.02866
chr1	7280	7281	1.73886
chr1	7281	7291	1.44905
chr1	7291	7294	1.73886
chr1	7294	7295	1.44905
chr1	7295	7301	1.15924
chr1	7301	7308	0.869428
chr1	7308	7310	0.579618
chr1	7310	7315	0.869428
chr1	7315	7317	0.579618
chr1	7317	7323	0.869428
chr1	7323	7334	1.15924
chr1	7334	7340	0.869428
chr1	7340	7360	0.579618
chr1	7360	7365	0.289809
chr1	7365	7392	0.0
chr1	7392	7411	0.289809
chr1	7411	7426	0.579618
chr1	7426	7429	0.869428
chr1	7429	7435	1.15924
chr1	7435	7454	0.869428
chr1	7454	7460	0.579618
chr1	7460	7461	0.289809
chr1	7461	7465	0.0
chr1	7465	7477	0.289809
chr1	7477	7478	0.579618
chr1	7478	7479	0.869428
chr1	7479	7495	1.44905
chr1	7495	7497	1.73886
chr1	7497	7499	1.44905
chr1	7499	7520	1.15924
chr1	7520	7522	0.869428
chr1	7522	7525	0.289809
chr1	7525	7536	0.579618
chr1	7536	7551	0.289809
chr1	7551	7553	0.579618
chr1	7553	7557	0.869428
chr1	7557	7568	1.44905
chr1	7568	7573	1.15924
chr1	7573	7580	1.44905
chr1	7580	7582	1.15924
chr1	7582	7587	0.869428
chr1	7587	7588	0.579618
chr1	7588	7592	0.289809
chr1	7592	7607	0.579618
chr1	7607	7612	0.289809
chr1	7612	7618	0.579618
chr1	7618	7635	0.869428
chr1	7635	7638	0.579618
chr1	7638	7646	0.869428
chr1	7646	7655	1.15924
chr1	7655	7660	0.869428
chr1	7660	7665	0.579618
chr1	7665	7673	0.289809
chr1	7673	7688	0.579618
chr1	7688	7699	0.289809
chr1	7699	7712	0.579618
chr1	7712	7717	0.869428
chr1	7717	7719	0.579618
chr1	7719	7724	0.869428
chr1	7724	7742	1.15924
chr1	7742	7744	0.869428
chr1	7744	7761	0.579618
chr1	7761	7765	0.0
chr1	7765	7768	0.289809
chr1	7768	7770	0.579618
chr1	7770	7787	0.869428
chr1	7787	7789	1.15924
chr1	7789	7791	1.44905
chr1	7791	7793	1.73886
chr1	7793	7798	1.44905
chr1	7798	7808	2.02866
chr1	7808	7811	2.60828
chr1	7811	7813	2.31847
chr1	7813	7820	1.73886
chr1	7820	7827	1.44905
chr1	7827	7831	1.73886
chr1	7831	7833	1.44905
chr1	7833	7835	2.02866
chr1	7835	7836	2.31847
chr1	7836	7837	2.60828
chr1	7837	7839	2.89809
chr1	7839	7840	3.1879
chr1	7840	7842	3.76752
chr1	7842	7844	4.05733
chr1	7844	7849	4.34714
chr1	7849	7851	4.05733
chr1	7851	7854	3.76752
chr1	7854	7855	3.47771
chr1	7855	7861	3.1879
chr1	7861	7865	2.60828
chr1	7865	7874	2.89809
chr1	7874	7876	2.60828
chr1	7876	7877	2.31847
chr1	7877	7880	2.60828
chr1	7880	7881	2.31847
chr1	7881	7882	2.02866
chr1	7882	7884	1.73886
chr1	7884	7885	1.44905
chr1	7885	7896	0.869428
chr1	7896	7897	1.15924
chr1	7897	7899	1.44905
chr1	7899	7920	1.73886
chr1	7920	7928	1.44905
chr1	7928	7929	1.15924
chr1	7929	7930	1.44905
chr1	7930	7931	1.15924
chr1	7931	7941	0.869428
chr1	7941	7946	1.15924
chr1	7946	7963	0.869428
chr1	7963	7969	0.579618
chr1	7969	7979	0.289809
chr1	7979	7991	0.579618
chr1	7991	7992	0.869428
chr1	7992	8000	1.15924
chr1	8000	8016	0.869428
chr1	8016	8019	0.579618
chr1	8019	8020	0.289809
chr1	8020	8046	0.0
chr1	8046	8059	0.289809
chr1	8059	8060	0.579618
chr1	8060	8071	0.869428
chr1	8071	8087	1.15924
chr1	8087	8101	0.869428
chr1	8101	8103	0.579618
chr1	8103	8114	0.289809
chr1	8114	8120	0.0
chr1	8120	8125	0.289809
chr1	8125	8127	0.579618
chr1	8127	8129	1.73886
chr1	8129	8130	2.02866
chr1	8130	8132	2.31847
chr1	8132	8135	2.60828
chr1	8135	8139	2.89809
chr1	8139	8145	3.1879
chr1	8145	8146	3.47771
chr1	8146	8148	3.76752
chr1	8148	8149	4.05733
chr1	8149	8151	3.76752
chr1	8151	8153	3.47771
chr1	8153	8163	3.76752
chr1	8163	8167	3.47771
chr1	8167	8168	3.1879
chr1	8168	8169	2.31847
chr1	8169	8172	2.02866
chr1	8172	8177	1.44905
chr1	8177	8180	1.15924
chr1	8180	8195	0.869428
chr1	8195	8199	0.579618
chr1	8199	8213	0.869428
chr1	8213	8222	0.579618
chr1	8222	8224	0.289809
chr1	8224	8257	0.0
chr1	8257	8258	0.289809
chr1	8258	8259	0.579618
chr1	8259	8267	0.869428
chr1	8267	8268	1.15924
chr1	8268	8287	1.44905
chr1	8287	8292	1.15924
chr1	8292	8294	0.869428
chr1	8294	8300	1.15924
chr1	8300	8302	0.869428
chr1	8302	8310	0.579618
chr1	8310	8337	0.289809
chr1	8337	8342	0.0
chr1	8342	8355	0.289809
chr1	8355	8356	0.579618
chr1	8356	8381	0.869428
chr1	8381	8387	0.579618
chr1	8387	8399	0.869428
chr1	8399	8415	0.289809
chr1	8415	8424	0.0
chr1	8424	8427	0.289809
chr1	8427	8446	1.15924
chr1	8446	8447	1.44905
chr1	8447	8449	1.15924
chr1	8449	8451	0.869428
chr1	8451	8458	0.579618
chr1	8458	8470	0.869428
chr1	8470	8488	1.15924
chr1	8488	8500	0.869428
chr1	8500	8501	0.579618
chr1	8501	8511	0.289809
chr1	8511	8521	0.869428
chr1	8521	8523	1.15924
chr1	8523	8537	1.44905
chr1	8537	8538	1.73886
chr1	8538	8543	1.44905
chr1	8543	8547	2.02866
chr1	8547	8548	2.31847
chr1	8548	8549	2.60828
chr1	8549	8552	2.89809
chr1	8552	8554	3.1879
chr1	8554	8559	2.89809
chr1	8559	8562	3.47771
chr1	8562	8564	3.76752
chr1	8564	8567	3.47771
chr1	8567	8571	3.76752
chr1	8571	8573	4.05733
chr1	8573	8578	4.34714
chr1	8578	8582	4.63695
chr1	8582	8583	4.05733
chr1	8583	8585	3.76752
chr1	8585	8586	3.47771
chr1	8586	8591	3.1879
chr1	8591	8592	2.60828
chr1	8592	8595	2.89809
chr1	8595	8597	2.60828
chr1	8597	8599	2.02866
chr1	8599	8603	1.73886
chr1	8603	8605	1.15924
chr1	8605	8611	1.73886
chr1	8611	8612	2.02866
chr1	8612	8613	1.73886
chr1	8613	8625	1.44905
chr1	8625	8632	1.15924
chr1	8632	8638	1.44905
chr1	8638	8648	1.73886
chr1	8648	8654	1.15924
chr1	8654	8655	1.44905
chr1	8655	8659	1.15924
chr1	8659	8669	1.44905
chr1	8669	8677	1.73886
chr1	8677	8678	2.02866
chr1	8678	8685	2.31847
chr1	8685	8688	2.60828
chr1	8688	8689	3.1879
chr1	8689	8691	2.89809
chr1	8691	8692	3.47771
chr1	8692	8694	3.76752
chr1	8694	8695	3.47771
chr1	8695	8702	3.1879
chr1	8702	8703	2.89809
chr1	8703	8708	2.60828
chr1	8708	8709	3.1879
chr1	8709	8711	2.89809
chr1	8711	8713	3.1879
chr1	8713	8720	3.47771
chr1	8720	8721	2.89809
chr1	8721	8723	2.60828
chr1	8723	8726	2.31847
chr1	8726	8730	2.60828
chr1	8730	8734	2.89809
chr1	8734	8737	2.31847
chr1	8737	8738	2.60828
chr1	8738	8746	2.31847
chr1	8746	8751	2.02866
chr1	8751	8753	1.44905
chr1	8753	8755	1.15924
chr1	8755	8756	0.869428
chr1	8756	8758	0.579618
chr1	8758	8759	0.289809
chr1	8759	8763	0.869428
chr1	8763	8770	1.15924
chr1	8770	8774	1.44905
chr1	8774	8778	1.15924
chr1	8778	8780	1.44905
chr1	8780	8782	1.73886
chr1	8782	8786	2.02866
chr1	8786	8793	2.31847
chr1	8793	8799	2.02866
chr1	8799	8802	1.73886
chr1	8802	8805	1.44905
chr1	8805	8806	1.15924
chr1	8806	8810	1.44905
chr1	8810	8811	1.15924
chr1	8811	8812	0.869428
chr1	8812	8821	0.579618
chr1	8821	8836	0.289809
chr1	8836	8846	0.579618
chr1	8846	8848	0.869428
chr1	8848	8849	0.579618
chr1	8849	8851	1.15924
chr1	8851	8864	2.02866
chr1	8864	8871	2.31847
chr1	8871	8873	2.02866
chr1	8873	8874	1.73886
chr1	8874	8877	2.02866
chr1	8877	8880	1.73886
chr1	8880	8881	1.44905
chr1	8881	8882	1.73886
chr1	8882	8883	2.31847
chr1	8883	8884	2.60828
chr1	8884	8886	3.1879
chr1	8886	8892	2.89809
chr1	8892	8893	2.60828
chr1	8893	8894	2.89809
chr1	8894	8900	3.1879
chr1	8900	8907	3.47771
chr1	8907	8908	3.1879
chr1	8908	8913	2.89809
chr1	8913	8915	3.1879
chr1	8915	8916	2.89809
chr1	8916	8917	2.31847
chr1	8917	8918	2.02866
chr1	8918	8923	1.73886
chr1	8923	8925	2.02866
chr1	8925	8927	1.73886
chr1	8927	8935	1.15924
chr1	8935	8939	0.869428
chr1	8939	8944	0.579618
chr1	8944	8946	0.289809
chr1	8946	8956	0.579618
chr1	8956	8980	0.289809
chr1	8980	8988	0.579618
chr1	8988	8998	0.289809
chr1	8998	8999	0.579618
chr1	8999	9000	0.869428
chr1	9000	9001	1.15924
chr1	9001	9002	1.73886
chr1	9002	9003	2.31847
chr1	9003	9004	2.89809
chr1	9004	9009	3.47771
chr1	9009	9010	3.76752
chr1	9010	9012	4.05733
chr1	9012	9019	4.34714
chr1	9019	9022	4.63695
chr1	9022	9024	4.34714
chr1	9024	9027	4.05733
chr1	9027	9029	3.76752
chr1	9029	9035	3.47771
chr1	9035	9040	3.1879
chr1	9040	9042	2.60828
chr1	9042	9045	2.02866
chr1	9045	9046	1.73886
chr1	9046	9047	1.15924
chr1	9047	9052	0.869428
chr1	9052	9062	0.579618
chr1	9062	9064	0.289809
chr1	9064	9067	0.869428
chr1	9067	9070	1.15924
chr1	9070	9079	1.44905
chr1	9079	9086	2.02866
chr1	9086	9087	1.73886
chr1	9087	9093	1.44905
chr1	9093	9095	1.73886
chr1	9095	9097	2.02866
chr1	9097	9106	2.31847
chr1	9106	9109	2.02866
chr1	9109	9111	1.73886
chr1	9111	9113	1.44905
chr1	9113	9115	1.15924
chr1	9115	9122	1.44905
chr1	9122	9123	1.15924
chr1	9123	9131	0.869428
chr1	9131	9135	0.579618
chr1	9135	9139	0.869428
chr1	9139	9142	0.579618
chr1	9142	9146	0.869428
chr1	9146	9158	1.15924
chr1	9158	9175	0.869428
chr1	9175	9176	0.579618
chr1	9176	9185	0.869428
chr1	9185	9189	0.579618
chr1	9189	9192	0.289809
chr1	9192	9202	0.579618
chr1	9202	9219	0.869428
chr1	9219	9226	0.579618
chr1	9226	9229	0.289809
chr1	9229	9242	0.869428
chr1	9242	9253	0.579618
chr1	9253	9254	0.289809
chr1	9254	9255	0.0
chr1	9255	9267	0.289809
chr1	9267	9270	0.869428
chr1	9270	9271	1.15924
chr1	9271	9272	1.44905
chr1	9272	9273	2.02866
chr1	9273	9274	2.31847
chr1	9274	9276	2.89809
chr1	9276	9282	3.1879
chr1	9282	9287	3.47771
chr1	9287	9289	3.1879
chr1	9289	9291	3.76752
chr1	9291	9292	3.47771
chr1	9292	9296	3.1879
chr1	9296	9302	2.89809
chr1	9302	9303	3.47771
chr1	9303	9305	3.1879
chr1	9305	9311	3.47771
chr1	9311	9313	3.1879
chr1	9313	9316	2.02866
chr1	9316	9317	1.44905
chr1	9317	9323	1.15924
chr1	9323	9326	1.44905
chr1	9326	9343	1.15924
chr1	9343	9345	1.44905
chr1	9345	9350	0.869428
chr1	9350	9351	1.15924
chr1	9351	9354	1.44905
chr1	9354	9363	1.15924
chr1	9363	9365	1.44905
chr1	9365	9378	1.73886
chr1	9378	9385	2.02866
chr1	9385	9386	1.73886
chr1	9386	9387	1.44905
chr1	9387	9388	1.15924
chr1	9388	9391	0.869428
chr1	9391	9392	1.15924
chr1	9392	9394	1.44905
chr1	9394	9414	1.15924
chr1	9414	9417	1.44905
chr1	9417	9421	1.73886
chr1	9421	9423	1.44905
chr1	9423	9424	1.73886
chr1	9424	9427	2.02866
chr1	9427	9432	2.31847
chr1	9432	9435	2.02866
chr1	9435	9437	1.73886
chr1	9437	9439	2.02866
chr1	9439	9440	2.31847
chr1	9440	9449	2.60828
chr1	9449	9459	2.89809
chr1	9459	9460	2.60828
chr1	9460	9463	3.1879
chr1	9463	9464	2.60828
chr1	9464	9467	2.31847
chr1	9467	9471	2.02866
chr1	9471	9479	2.31847
chr1	9479	9480	1.73886
chr1	9480	9482	1.44905
chr1	9482	9483	0.869428
chr1	9483	9489	0.579618
chr1	9489	9496	0.869428
chr1	9496	9503	0.579618
chr1	9503	9506	0.289809
chr1	9506	9511	0.579618
chr1	9511	9514	0.289809
chr1	9514	9516	0.869428
chr1	9516	9529	1.15924
chr1	9529	9530	1.44905
chr1	9530	9531	1.73886
chr1	9531	9536	2.31847
chr1	9536	9539	2.02866
chr1	9539	9549	2.31847
chr1	9549	9550	1.73886
chr1	9550	9551	1.44905
chr1	9551	9553	1.73886
chr1	9553	9557	1.44905
chr1	9557	9558	1.15924
chr1	9558	9566	0.869428
chr1	9566	9574	1.15924
chr1	9574	9577	0.869428
chr1	9577	9579	1.15924
chr1	9579	9586	0.869428
chr1	9586	9594	0.579618
chr1	9594	9612	0.289809
chr1	9612	9613	0.579618
chr1	9613	9616	0.869428
chr1	9616	9620	1.15924
chr1	9620	9630	0.869428
chr1	9630	9635	1.15924
chr1	9635	9638	0.869428
chr1	9638	9639	0.579618
chr1	9639	9641	0.869428
chr1	9641	9646	1.15924
chr1	9646	9648	1.73886
chr1	9648	9650	2.31847
chr1	9650	9653	2.60828
chr1	9653	9654	2.31847
chr1	9654	9682	2.02866
chr1	9682	9684	1.44905
chr1	9684	9689	1.15924
chr1	9689	9691	0.869428
chr1	9691	9693	0.289809
chr1	9693	9696	0.0
chr1	9696	9728	0.289809
chr1	9728	9758	0.0
chr1	9758	9799	0.579618
chr1	9799	9800	0.289809
chr1	9800	9821	0.0
chr1	9821	9826	0.289809
chr1	9826	9839	0.579618
chr1	9839	9842	0.869428
chr1	9842	9857	1.15924
chr1	9857	9860	1.44905
chr1	9860	9864	1.73886
chr1	9864	9865	1.44905
chr1	9865	9867	1.73886
chr1	9867	9876	1.15924
chr1	9876	9885	1.44905
chr1	9885	9886	1.15924
chr1	9886	9888	1.44905
chr1	9888	9891	1.15924
chr1	9891	9905	0.869428
chr1	9905	9908	0.579618
chr1	9908	9911	0.289809
chr1	9911	9917	0.869428
chr1	9917	9922	1.15924
chr1	9922	9923	1.44905
chr1	9923	9927	1.73886
chr1	9927	9938	2.02866
chr1	9938	9942	2.31847
chr1	9942	9944	2.60828
chr1	9944	9954	2.89809
chr1	9954	9955	2.31847
chr1	9955	9958	2.60828
chr1	9958	9960	2.31847
chr1	9960	9962	2.02866
chr1	9962	9970	1.44905
chr1	9970	9972	1.15924
chr1	9972	9975	1.44905
chr1	9975	9977	1.73886
chr1	9977	9983	2.02866
chr1	9983	9993	1.73886
chr1	9993	9994	2.02866
chr1	9994	9997	2.31847
chr1	9997	9999	2.02866
chr1	9999	10004	2.60828
chr1	10004	10006	2.31847
chr1	10006	10007	2.02866
chr1	10007	10008	1.73886
chr1	10008	10011	1.44905
chr1	10011	10016	1.73886
chr1	10016	10028	1.44905
chr1	10028	10035	1.73886
chr1	10035	10036	1.44905
chr1	10036	10039	1.15924
chr1	10039	10042	0.869428
chr1	10042	10049	0.289809
chr1	10049	10051	0.0
chr1	10051	10061	0.579618
chr1	10061	10066	0.869428
chr1	10066	10075	1.15924
chr1	10075	10076	1.44905
chr1	10076	10093	1.73886
chr1	10093	10094	2.02866
chr1	10094	10095	1.44905
chr1	10095	10104	1.15924
chr1	10104	10109	0.869428
chr1	10109	10116	0.579618
chr1	10116	10119	0.289809
chr1	10119	10128	0.0
chr1	10128	10135	0.289809
chr1	10135	10145	0.579618
chr1	10145	10146	0.869428
chr1	10146	10156	2.02866
chr1	10156	10161	2.31847
chr1	10161	10174	1.73886
chr1	10174	10178	2.31847
chr1	10178	10181	1.73886
chr1	10181	10182	2.31847
chr1	10182	10184	2.60828
chr1	10184	10188	2.89809
chr1	10188	10205	2.02866
chr1	10205	10207	1.73886
chr1	10207	10216	1.44905
chr1	10216	10218	0.869428
chr1	10218	10224	0.579618
chr1	10224	10228	0.289809
chr1	10228	10278	0.0
chr1	10278	10279	0.579618
chr1	10279	10282	0.869428
chr1	10282	10285	1.15924
chr1	10285	10286	1.44905
chr1	10286	10288	2.02866
chr1	10288	10292	2.31847
chr1	10292	10304	2.60828
chr1	10304	10322	2.31847
chr1	10322	10324	1.44905
chr1	10324	10328	1.15924
chr1	10328	10330	0.579618
chr1	10330	10334	0.289809
chr1	10334	10348	0.0
chr1	10348	10356	0.289809
chr1	10356	10391	0.579618
chr1	10391	10398	0.289809
chr1	10398	10399	0.579618
chr1	10399	10415	0.289809
chr1	10415	10419	0.579618
chr1	10419	10423	0.869428
chr1	10423	10424	1.15924
chr1	10424	10425	1.44905
chr1	10425	10435	1.73886
chr1	10435	10441	2.31847
chr1	10441	10446	2.02866
chr1	10446	10452	2.31847
chr1	10452	10456	2.60828
chr1	10456	10458	2.89809
chr1	10458	10461	2.60828
chr1	10461	10463	2.02866
chr1	10463	10465	2.60828
chr1	10465	10477	2.02866
chr1	10477	10485	1.44905
chr1	10485	10486	1.73886
chr1	10486	10489	1.44905
chr1	10489	10492	1.15924
chr1	10492	10500	0.579618
chr1	10500	10518	0.289809
chr1	10518	10519	0.579618
chr1	10519	10520	0.869428
chr1	10520	10521	1.15924
chr1	10521	10527	1.73886
chr1	10527	10529	1.44905
chr1	10529	10539	1.73886
chr1	10539	10545	1.44905
chr1	10545	10548	1.15924
chr1	10548	10553	1.44905
chr1	10553	10555	1.15924
chr1	10555	10558	0.579618
chr1	10558	10571	0.289809
chr1	10571	10584	0.0
chr1	10584	10585	0.289809
chr1	10585	10599	0.869428
chr1	10599	10600	1.15924
chr1	10600	10602	1.44905
chr1	10602	10603	2.31847
chr1	10603	10604	2.60828
chr1	10604	10608	2.89809
chr1	10608	10612	3.1879
chr1	10612	10616	3.47771
chr1	10616	10621	3.1879
chr1	10621	10627	3.47771
chr1	10627	10628	3.1879
chr1	10628	10629	2.89809
chr1	10629	10639	2.60828
chr1	10639	10640	2.31847
chr1	10640	10644	1.73886
chr1	10644	10654	0.579618
chr1	10654	10657	0.289809
chr1	10657	10659	0.0
chr1	10659	10660	0.289809
chr1	10660	10661	0.579618
chr1	10661	10664	0.869428
chr1	10664	10681	1.44905
chr1	10681	10688	1.73886
chr1	10688	10690	1.44905
chr1	10690	10691	1.73886
chr1	10691	10692	2.60828
chr1	10692	10697	2.89809
chr1	10697	10698	3.47771
chr1	10698	10702	3.76752
chr1	10702	10703	3.47771
chr1	10703	10707	3.76752
chr1	10707	10717	3.1879
chr1	10717	10720	2.89809
chr1	10720	10721	2.60828
chr1	10721	10722	2.31847
chr1	10722	10724	1.73886
chr1	10724	10727	1.44905
chr1	10727	10731	1.15924
chr1	10731	10741	0.289809
chr1	10741	10750	0.0
chr1	10750	10753	0.289809
chr1	10753	10757	0.579618
chr1	10757	10763	0.869428
chr1	10763	10782	1.15924
chr1	10782	10793	1.44905
chr1	10793	10796	1.15924
chr1	10796	10799	0.869428
chr1	10799	10806	0.579618
chr1	10806	10814	0.289809
chr1	10814	10848	0.0
chr1	10848	10849	0.289809
chr1	10849	10850	1.44905
chr1	10850	10853	2.02866
chr1	10853	10855	2.31847
chr1	10855	10865	3.1879
chr1	10865	10872	3.47771
chr1	10872	10876	3.1879
chr1	10876	10877	2.89809
chr1	10877	10878	2.60828
chr1	10878	10880	2.31847
chr1	10880	10881	2.02866
chr1	10881	10882	1.73886
chr1	10882	10883	1.44905
chr1	10883	10887	1.15924
chr1	10887	10889	1.44905
chr1	10889	10891	1.15924
chr1	10891	10894	0.869428
chr1	10894	10904	0.579618
chr1	10904	10907	0.869428
chr1	10907	10927	0.579618
chr1	10927	10934	0.289809
chr1	10934	10970	0.0
chr1	10970	11007	0.579618
chr1	11007	11010	0.869428
chr1	11010	11012	1.15924
chr1	11012	11013	1.44905
chr1	11013	11014	0.869428
chr1	11014	11018	1.15924
chr1	11018	11019	1.73886
chr1	11019	11020	2.02866
chr1	11020	11043	2.31847
chr1	11043	11044	2.02866
chr1	11044	11046	2.31847
chr1	11046	11047	2.02866
chr1	11047	11049	1.73886
chr1	11049	11053	1.44905
chr1	11053	11057	1.15924
chr1	11057	11061	0.869428
chr1	11061	11071	0.289809
chr1	11071	11074	0.579618
chr1	11074	11092	0.289809
chr1	11092	11096	0.0
chr1	11096	11109	0.289809
chr1	11109	11110	0.579618
chr1	11110	11111	1.44905
chr1	11111	11112	2.02866
chr1	11112	11117	2.60828
chr1	11117	11119	2.89809
chr1	11119	11131	3.1879
chr1	11131	11138	2.89809
chr1	11138	11139	2.60828
chr1	11139	11140	2.02866
chr1	11140	11142	1.73886
chr1	11142	11144	1.44905
chr1	11144	11146	1.73886
[truncated: 1,118 more rows]
