# Supplementary material for: Structural modularity of the XIST ribonucleoprotein complex
Source: Nat Commun. 2020 Dec 2;11:6163. doi: 10.1038/s41467-020-20040-3 (PMC7710737; doi:10.1038/s41467-020-20040-3)
Supplement: Supplementary file 6 — Source Data [file 41467_2020_20040_MOESM6_ESM.zip › sourcedata/fig2efgi/K562_PUM1_2_neg_XIST_1_hsXIST.bedgraph]

chr1	0	305	0.0
chr1	305	345	0.459355
chr1	345	406	0.0
chr1	406	447	0.459355
chr1	447	454	0.0
chr1	454	495	0.459355
chr1	495	536	0.91871
chr1	536	651	0.0
chr1	651	692	0.459355
chr1	692	695	0.0
chr1	695	701	0.459355
chr1	701	731	0.91871
chr1	731	742	0.459355
chr1	742	825	0.0
chr1	825	835	0.459355
chr1	835	865	0.91871
chr1	865	874	0.459355
chr1	874	908	0.0
chr1	908	947	0.459355
chr1	947	1011	0.0
chr1	1011	1038	0.459355
chr1	1038	1073	0.0
chr1	1073	1101	0.459355
chr1	1101	1110	0.91871
chr1	1110	1114	1.37807
chr1	1114	1126	0.91871
chr1	1126	1132	0.459355
chr1	1132	1134	0.91871
chr1	1134	1149	1.37807
chr1	1149	1151	0.91871
chr1	1151	1172	1.37807
chr1	1172	1191	0.459355
chr1	1191	1203	0.91871
chr1	1203	1210	1.37807
chr1	1210	1211	1.83742
chr1	1211	1214	2.29678
chr1	1214	1232	2.75613
chr1	1232	1242	1.83742
chr1	1242	1243	1.37807
chr1	1243	1251	0.91871
chr1	1251	1253	0.459355
chr1	1253	1278	0.0
chr1	1278	1318	0.459355
chr1	1318	1377	0.0
chr1	1377	1388	0.459355
chr1	1388	1403	0.91871
chr1	1403	1406	0.459355
chr1	1406	1425	0.91871
chr1	1425	1428	1.37807
chr1	1428	1439	0.91871
chr1	1439	1447	1.37807
chr1	1447	1456	0.91871
chr1	1456	1464	1.37807
chr1	1464	1480	0.91871
chr1	1480	1497	0.459355
chr1	1497	1619	0.0
chr1	1619	1659	0.459355
chr1	1659	1701	0.0
chr1	1701	1711	0.459355
chr1	1711	1734	0.91871
chr1	1734	1751	1.37807
chr1	1751	1767	0.91871
chr1	1767	1772	1.37807
chr1	1772	1774	1.83742
chr1	1774	1781	1.37807
chr1	1781	1798	0.91871
chr1	1798	1806	1.37807
chr1	1806	1811	0.91871
chr1	1811	1818	0.459355
chr1	1818	1826	0.91871
chr1	1826	1836	1.37807
chr1	1836	1846	0.91871
chr1	1846	1858	1.37807
chr1	1858	1867	0.91871
chr1	1867	1873	0.459355
chr1	1873	1887	0.91871
chr1	1887	1890	0.459355
chr1	1890	1912	0.91871
chr1	1912	1924	0.459355
chr1	1924	2056	0.0
chr1	2056	2060	0.459355
chr1	2060	2062	0.91871
chr1	2062	2063	1.37807
chr1	2063	2064	1.83742
chr1	2064	2066	2.75613
chr1	2066	2067	3.21549
chr1	2067	2072	3.67484
chr1	2072	2074	4.1342
chr1	2074	2080	5.05291
chr1	2080	2092	4.59355
chr1	2092	2100	5.05291
chr1	2100	2102	4.59355
chr1	2102	2103	4.1342
chr1	2103	2108	2.75613
chr1	2108	2110	2.29678
chr1	2110	2112	3.21549
chr1	2112	2119	2.75613
chr1	2119	2147	3.21549
chr1	2147	2150	2.75613
chr1	2150	2154	1.83742
chr1	2154	2174	0.91871
chr1	2174	2180	0.459355
chr1	2180	2183	1.37807
chr1	2183	2197	1.83742
chr1	2197	2219	1.37807
chr1	2219	2224	0.459355
chr1	2224	2281	0.0
chr1	2281	2316	0.459355
chr1	2316	2320	0.91871
chr1	2320	2329	0.459355
chr1	2329	2339	0.91871
chr1	2339	2351	1.37807
chr1	2351	2370	0.91871
chr1	2370	2378	0.459355
chr1	2378	2454	0.0
chr1	2454	2495	0.459355
chr1	2495	2597	0.0
chr1	2597	2614	0.459355
chr1	2614	2623	0.91871
chr1	2623	2637	1.37807
chr1	2637	2655	0.91871
chr1	2655	2786	0.0
chr1	2786	2826	0.459355
chr1	2826	2838	0.0
chr1	2838	2869	0.459355
chr1	2869	2879	0.91871
chr1	2879	2881	0.459355
chr1	2881	2884	1.37807
chr1	2884	2888	1.83742
chr1	2888	2892	2.29678
chr1	2892	2893	2.75613
chr1	2893	2894	3.21549
chr1	2894	2897	3.67484
chr1	2897	2902	4.59355
chr1	2902	2904	5.05291
chr1	2904	2910	5.97162
chr1	2910	2912	5.51226
chr1	2912	2915	5.97162
chr1	2915	2921	6.43097
chr1	2921	2922	6.89033
chr1	2922	2924	5.97162
chr1	2924	2925	5.51226
chr1	2925	2929	5.05291
chr1	2929	2931	5.51226
chr1	2931	2933	5.97162
chr1	2933	2936	5.51226
chr1	2936	2937	5.05291
chr1	2937	2942	5.97162
chr1	2942	2945	5.51226
chr1	2945	2952	4.59355
chr1	2952	2954	4.1342
chr1	2954	2955	3.67484
chr1	2955	2962	4.1342
chr1	2962	2969	3.21549
chr1	2969	2971	2.75613
chr1	2971	2973	2.29678
chr1	2973	2977	1.83742
chr1	2977	2978	1.37807
chr1	2978	2995	0.91871
chr1	2995	3017	0.459355
chr1	3017	3018	1.83742
chr1	3018	3021	1.37807
chr1	3021	3028	1.83742
chr1	3028	3057	2.29678
chr1	3057	3058	1.37807
chr1	3058	3062	0.91871
chr1	3062	3069	0.459355
chr1	3069	3082	0.0
chr1	3082	3113	0.459355
chr1	3113	3121	0.91871
chr1	3121	3145	0.459355
chr1	3145	3153	0.91871
chr1	3153	3185	0.459355
chr1	3185	3218	0.0
chr1	3218	3254	0.459355
chr1	3254	3257	0.91871
chr1	3257	3289	1.37807
chr1	3289	3294	0.91871
chr1	3294	3299	0.459355
chr1	3299	3304	0.0
chr1	3304	3341	0.459355
chr1	3341	3472	0.0
chr1	3472	3489	0.459355
chr1	3489	3513	0.91871
chr1	3513	3528	0.459355
chr1	3528	3597	0.0
chr1	3597	3625	0.459355
chr1	3625	3637	0.91871
chr1	3637	3664	0.459355
chr1	3664	3669	0.0
chr1	3669	3710	0.459355
chr1	3710	3711	0.0
chr1	3711	3751	0.459355
chr1	3751	3786	0.0
chr1	3786	3819	0.459355
chr1	3819	3825	0.91871
chr1	3825	3859	0.459355
chr1	3859	3907	0.0
chr1	3907	3948	0.459355
chr1	3948	3983	0.0
chr1	3983	3998	0.459355
chr1	3998	4004	0.91871
chr1	4004	4023	1.37807
chr1	4023	4037	0.91871
chr1	4037	4042	0.459355
chr1	4042	4146	0.0
chr1	4146	4187	0.459355
chr1	4187	4278	0.0
chr1	4278	4293	0.459355
chr1	4293	4316	0.91871
chr1	4316	4334	0.459355
chr1	4334	4411	0.0
chr1	4411	4451	0.459355
chr1	4451	4456	0.0
chr1	4456	4459	0.459355
chr1	4459	4473	0.91871
chr1	4473	4483	1.37807
chr1	4483	4496	1.83742
chr1	4496	4500	1.37807
chr1	4500	4513	0.91871
chr1	4513	4524	0.459355
chr1	4524	4640	0.0
chr1	4640	4663	0.459355
chr1	4663	4681	0.91871
chr1	4681	4702	0.459355
chr1	4702	4876	0.0
chr1	4876	4917	0.459355
chr1	4917	4938	0.0
chr1	4938	4978	0.459355
chr1	4978	5012	0.0
chr1	5012	5052	0.459355
chr1	5052	5217	0.0
chr1	5217	5221	0.459355
chr1	5221	5229	0.91871
chr1	5229	5256	1.37807
chr1	5256	5261	0.91871
chr1	5261	5269	0.459355
chr1	5269	5274	0.0
chr1	5274	5280	0.91871
chr1	5280	5313	1.37807
chr1	5313	5315	0.91871
chr1	5315	5320	0.459355
chr1	5320	5353	0.0
chr1	5353	5365	0.459355
chr1	5365	5391	0.91871
chr1	5391	5392	1.37807
chr1	5392	5405	0.91871
chr1	5405	5423	0.459355
chr1	5423	5454	0.0
chr1	5454	5495	0.459355
chr1	5495	5550	0.0
chr1	5550	5568	0.459355
chr1	5568	5589	0.91871
chr1	5589	5591	1.37807
chr1	5591	5598	0.91871
chr1	5598	5599	1.37807
chr1	5599	5601	1.83742
chr1	5601	5602	2.29678
chr1	5602	5605	1.83742
chr1	5605	5627	2.75613
chr1	5627	5636	3.21549
chr1	5636	5638	2.75613
chr1	5638	5642	2.29678
chr1	5642	5646	1.83742
chr1	5646	5666	0.91871
chr1	5666	5737	0.0
chr1	5737	5778	0.459355
chr1	5778	5791	0.0
chr1	5791	5796	0.459355
chr1	5796	5830	0.91871
chr1	5830	5837	0.459355
chr1	5837	5967	0.0
chr1	5967	6001	0.459355
chr1	6001	6002	0.0
chr1	6002	6026	0.459355
chr1	6026	6031	0.0
chr1	6031	6054	0.91871
chr1	6054	6065	1.37807
chr1	6065	6071	1.83742
chr1	6071	6072	1.37807
chr1	6072	6087	0.91871
chr1	6087	6088	1.37807
chr1	6088	6094	1.83742
chr1	6094	6097	1.37807
chr1	6097	6127	0.91871
chr1	6127	6168	0.459355
chr1	6168	6198	0.0
chr1	6198	6208	0.459355
chr1	6208	6218	0.91871
chr1	6218	6227	1.37807
chr1	6227	6239	1.83742
chr1	6239	6248	1.37807
chr1	6248	6249	0.91871
chr1	6249	6258	1.37807
chr1	6258	6290	0.91871
chr1	6290	6306	0.459355
chr1	6306	6307	0.91871
chr1	6307	6316	0.459355
chr1	6316	6321	1.37807
chr1	6321	6330	1.83742
chr1	6330	6346	2.29678
chr1	6346	6347	1.83742
chr1	6347	6356	2.29678
chr1	6356	6357	1.83742
chr1	6357	6361	1.37807
chr1	6361	6369	0.91871
chr1	6369	6371	1.83742
chr1	6371	6378	1.37807
chr1	6378	6388	1.83742
chr1	6388	6410	1.37807
chr1	6410	6413	0.459355
chr1	6413	6418	0.91871
chr1	6418	6454	0.459355
chr1	6454	6574	0.0
chr1	6574	6591	0.459355
chr1	6591	6593	0.91871
chr1	6593	6613	1.37807
chr1	6613	6616	0.91871
chr1	6616	6631	1.37807
chr1	6631	6634	0.91871
chr1	6634	6657	0.459355
chr1	6657	6664	0.0
chr1	6664	6665	0.459355
chr1	6665	6703	0.91871
chr1	6703	6899	0.0
chr1	6899	6937	0.459355
chr1	6937	6939	0.91871
chr1	6939	6978	0.459355
chr1	6978	6982	0.0
chr1	6982	7017	0.459355
chr1	7017	7019	0.91871
chr1	7019	7023	1.37807
chr1	7023	7055	0.91871
chr1	7055	7059	0.459355
chr1	7059	7065	0.0
chr1	7065	7097	0.459355
chr1	7097	7105	0.91871
chr1	7105	7137	0.459355
chr1	7137	7172	0.0
chr1	7172	7209	0.459355
chr1	7209	7211	0.91871
chr1	7211	7221	0.459355
chr1	7221	7228	0.91871
chr1	7228	7250	1.37807
chr1	7250	7261	0.91871
chr1	7261	7269	0.459355
chr1	7269	7319	0.0
chr1	7319	7340	0.459355
chr1	7340	7355	0.91871
chr1	7355	7379	0.459355
chr1	7379	7429	0.0
chr1	7429	7470	0.459355
chr1	7470	7487	0.0
chr1	7487	7527	0.459355
chr1	7527	7540	0.0
chr1	7540	7541	0.459355
chr1	7541	7570	0.91871
chr1	7570	7572	1.37807
chr1	7572	7581	1.83742
chr1	7581	7610	0.91871
chr1	7610	7613	0.459355
chr1	7613	7663	0.0
chr1	7663	7687	0.459355
chr1	7687	7690	0.91871
chr1	7690	7701	1.37807
chr1	7701	7727	0.91871
chr1	7727	7731	0.459355
chr1	7731	7758	0.0
chr1	7758	7764	0.459355
chr1	7764	7780	0.91871
chr1	7780	7798	1.37807
chr1	7798	7805	0.91871
chr1	7805	7820	0.459355
chr1	7820	7832	0.0
chr1	7832	7836	0.459355
chr1	7836	7840	0.91871
chr1	7840	7861	1.37807
chr1	7861	7877	0.91871
chr1	7877	7879	0.459355
chr1	7879	7915	0.0
chr1	7915	7955	0.459355
chr1	7955	8042	0.0
chr1	8042	8056	0.459355
chr1	8056	8058	0.91871
chr1	8058	8079	1.37807
chr1	8079	8081	1.83742
chr1	8081	8097	1.37807
chr1	8097	8099	0.91871
chr1	8099	8103	0.459355
chr1	8103	8104	0.91871
chr1	8104	8119	1.37807
chr1	8119	8124	0.91871
chr1	8124	8142	1.37807
chr1	8142	8145	0.91871
chr1	8145	8153	0.459355
chr1	8153	8164	0.91871
chr1	8164	8194	0.459355
chr1	8194	8387	0.0
chr1	8387	8428	0.459355
chr1	8428	8526	0.0
chr1	8526	8566	0.459355
chr1	8566	8690	0.0
chr1	8690	8730	0.459355
chr1	8730	8740	0.0
chr1	8740	8775	0.459355
chr1	8775	8848	0.0
chr1	8848	8886	0.459355
chr1	8886	8974	0.0
chr1	8974	8990	0.459355
chr1	8990	9002	0.91871
chr1	9002	9015	1.37807
chr1	9015	9030	0.91871
chr1	9030	9043	0.459355
chr1	9043	9257	0.0
chr1	9257	9275	0.459355
chr1	9275	9291	0.91871
chr1	9291	9297	1.37807
chr1	9297	9316	0.91871
chr1	9316	9321	0.459355
chr1	9321	9331	0.91871
chr1	9331	9344	0.459355
chr1	9344	9505	0.0
chr1	9505	9514	0.459355
chr1	9514	9535	0.91871
chr1	9535	9553	0.459355
chr1	9553	9558	0.0
chr1	9558	9585	0.459355
chr1	9585	9590	0.91871
chr1	9590	9599	1.37807
chr1	9599	9600	0.91871
chr1	9600	9626	1.37807
chr1	9626	9631	0.91871
chr1	9631	9636	0.459355
chr1	9636	9641	0.91871
chr1	9641	9676	0.459355
chr1	9676	9709	0.0
chr1	9709	9750	0.459355
chr1	9750	9808	0.0
chr1	9808	9825	0.459355
chr1	9825	9841	0.91871
chr1	9841	9849	1.37807
chr1	9849	9859	0.91871
chr1	9859	9860	1.37807
chr1	9860	9866	1.83742
chr1	9866	9868	1.37807
chr1	9868	9876	1.83742
chr1	9876	9880	2.29678
chr1	9880	9888	1.83742
chr1	9888	9890	2.29678
chr1	9890	9900	2.75613
chr1	9900	9901	2.29678
chr1	9901	9908	1.83742
chr1	9908	9910	1.37807
chr1	9910	9916	2.29678
chr1	9916	9929	1.83742
chr1	9929	9931	1.37807
chr1	9931	9933	0.91871
chr1	9933	9934	1.37807
chr1	9934	9940	1.83742
chr1	9940	9951	2.29678
chr1	9951	9961	1.37807
chr1	9961	9972	1.83742
chr1	9972	9974	1.37807
chr1	9974	10002	0.91871
chr1	10002	10022	0.459355
chr1	10022	10025	0.0
chr1	10025	10050	0.459355
chr1	10050	10057	0.91871
chr1	10057	10066	1.37807
chr1	10066	10073	0.91871
chr1	10073	10088	1.37807
chr1	10088	10089	1.83742
chr1	10089	10091	2.29678
chr1	10091	10095	1.83742
chr1	10095	10114	1.37807
chr1	10114	10124	0.91871
chr1	10124	10130	0.459355
chr1	10130	10281	0.0
chr1	10281	10322	0.459355
chr1	10322	10376	0.0
chr1	10376	10400	0.459355
chr1	10400	10416	0.91871
chr1	10416	10440	0.459355
chr1	10440	10601	0.0
chr1	10601	10640	0.459355
chr1	10640	10665	0.0
chr1	10665	10706	0.459355
chr1	10706	10707	0.0
chr1	10707	10721	0.459355
chr1	10721	10724	0.91871
chr1	10724	10747	1.37807
chr1	10747	10757	0.91871
chr1	10757	10760	1.37807
chr1	10760	10797	0.459355
chr1	10797	10847	0.0
chr1	10847	10887	0.459355
chr1	10887	11056	0.0
chr1	11056	11096	0.459355
chr1	11096	11135	0.0
chr1	11135	11145	0.459355
chr1	11145	11175	0.91871
chr1	11175	11184	0.459355
chr1	11184	11185	0.0
chr1	11185	11193	0.459355
chr1	11193	11225	0.91871
chr1	11225	11233	0.459355
chr1	11233	11266	0.0
chr1	11266	11283	0.459355
chr1	11283	11286	0.91871
chr1	11286	11291	1.37807
chr1	11291	11295	1.83742
chr1	11295	11319	2.29678
chr1	11319	11324	3.21549
chr1	11324	11327	2.75613
chr1	11327	11332	2.29678
chr1	11332	11333	1.83742
chr1	11333	11336	1.37807
chr1	11336	11344	0.91871
chr1	11344	11360	1.83742
chr1	11360	11364	0.91871
chr1	11364	11369	1.37807
chr1	11369	11380	2.29678
chr1	11380	11381	3.21549
chr1	11381	11385	4.59355
chr1	11385	11401	3.67484
chr1	11401	11404	4.1342
chr1	11404	11408	3.67484
chr1	11408	11410	4.1342
chr1	11410	11414	3.21549
chr1	11414	11420	2.75613
chr1	11420	11421	1.83742
chr1	11421	11436	0.91871
chr1	11436	11441	0.459355
chr1	11441	11449	0.0
chr1	11449	11488	0.459355
chr1	11488	11495	0.0
chr1	11495	11498	0.459355
chr1	11498	11502	0.91871
chr1	11502	11520	1.37807
chr1	11520	11523	1.83742
chr1	11523	11542	2.29678
chr1	11542	11543	2.75613
chr1	11543	11550	2.29678
chr1	11550	11553	1.83742
chr1	11553	11554	2.29678
chr1	11554	11562	2.75613
chr1	11562	11573	2.29678
chr1	11573	11577	2.75613
chr1	11577	11580	2.29678
chr1	11580	11584	1.83742
chr1	11584	11592	1.37807
chr1	11592	11603	0.91871
chr1	11603	11605	1.37807
chr1	11605	11611	1.83742
chr1	11611	11625	1.37807
chr1	11625	11640	0.91871
chr1	11640	11645	0.459355
chr1	11645	11649	0.91871
chr1	11649	11650	1.37807
chr1	11650	11654	1.83742
chr1	11654	11683	3.21549
chr1	11683	11685	2.75613
chr1	11685	11689	2.29678
chr1	11689	11690	1.83742
chr1	11690	11694	1.37807
chr1	11694	11707	0.0
chr1	11707	11708	0.459355
chr1	11708	11736	0.91871
chr1	11736	11746	1.37807
chr1	11746	11758	0.459355
chr1	11758	11765	0.91871
chr1	11765	11772	1.83742
chr1	11772	11774	2.29678
chr1	11774	11788	1.83742
chr1	11788	11793	1.37807
chr1	11793	11803	1.83742
chr1	11803	11804	1.37807
chr1	11804	11812	0.91871
chr1	11812	11816	0.459355
chr1	11816	11817	0.91871
chr1	11817	11822	1.37807
chr1	11822	11823	1.83742
chr1	11823	11826	2.75613
chr1	11826	11832	3.21549
chr1	11832	11834	2.75613
chr1	11834	11847	3.21549
chr1	11847	11856	3.67484
chr1	11856	11858	2.75613
chr1	11858	11861	3.21549
chr1	11861	11862	2.75613
chr1	11862	11863	1.83742
chr1	11863	11866	2.29678
chr1	11866	11875	1.83742
chr1	11875	11888	1.37807
chr1	11888	11898	0.91871
chr1	11898	11902	0.459355
chr1	11902	11932	0.0
chr1	11932	11946	0.459355
chr1	11946	11995	0.0
chr1	11995	12005	0.459355
chr1	12005	12033	0.91871
chr1	12033	12035	0.459355
chr1	12035	12043	0.0
chr1	12043	12076	0.459355
chr1	12076	12083	1.83742
chr1	12083	12116	1.37807
chr1	12116	12125	0.0
chr1	12125	12165	0.459355
chr1	12165	12170	0.0
chr1	12170	12177	0.459355
chr1	12177	12211	0.91871
chr1	12211	12217	0.459355
chr1	12217	12227	0.0
chr1	12227	12228	0.459355
chr1	12228	12234	0.91871
chr1	12234	12236	1.37807
chr1	12236	12251	2.29678
chr1	12251	12257	2.75613
chr1	12257	12268	2.29678
chr1	12268	12269	1.83742
chr1	12269	12277	1.37807
chr1	12277	12289	0.459355
chr1	12289	12291	0.91871
chr1	12291	12319	0.459355
chr1	12319	12335	0.0
chr1	12335	12355	0.459355
chr1	12355	12358	0.91871
chr1	12358	12373	0.459355
chr1	12373	12389	0.91871
chr1	12389	12391	1.37807
chr1	12391	12394	2.29678
chr1	12394	12396	2.75613
chr1	12396	12414	2.29678
chr1	12414	12430	1.83742
chr1	12430	12432	1.37807
chr1	12432	12476	0.459355
chr1	12476	12482	0.0
chr1	12482	12504	0.459355
chr1	12504	12523	1.37807
chr1	12523	12529	0.91871
chr1	12529	12545	1.37807
chr1	12545	12570	0.459355
chr1	12570	12608	0.0
chr1	12608	12609	0.459355
chr1	12609	12618	0.91871
chr1	12618	12634	1.37807
chr1	12634	12645	1.83742
chr1	12645	12648	2.29678
chr1	12648	12649	2.75613
chr1	12649	12659	2.29678
chr1	12659	12664	1.83742
chr1	12664	12673	2.29678
chr1	12673	12685	1.83742
chr1	12685	12687	0.91871
chr1	12687	12697	0.459355
chr1	12697	12712	0.91871
chr1	12712	12727	1.37807
chr1	12727	12729	0.91871
chr1	12729	12732	1.37807
chr1	12732	12749	0.91871
chr1	12749	12750	1.37807
chr1	12750	12770	0.91871
chr1	12770	12776	0.459355
chr1	12776	12790	0.91871
chr1	12790	12797	0.459355
chr1	12797	12816	0.91871
chr1	12816	12819	0.459355
chr1	12819	12836	0.91871
chr1	12836	12842	0.459355
chr1	12842	12860	0.91871
chr1	12860	12880	0.459355
chr1	12880	12886	0.0
chr1	12886	12927	0.459355
chr1	12927	12952	0.0
chr1	12952	12954	0.459355
chr1	12954	12959	0.91871
chr1	12959	12960	2.29678
chr1	12960	12964	2.75613
chr1	12964	12971	3.21549
chr1	12971	12977	3.67484
chr1	12977	12992	4.59355
chr1	12992	12994	4.1342
chr1	12994	12998	3.67484
chr1	12998	12999	2.75613
chr1	12999	13003	2.29678
chr1	13003	13011	1.83742
chr1	13011	13017	1.37807
chr1	13017	13037	0.459355
chr1	13037	13040	0.91871
chr1	13040	13059	0.459355
chr1	13059	13065	0.91871
chr1	13065	13072	1.37807
chr1	13072	13075	1.83742
chr1	13075	13088	1.37807
chr1	13088	13091	1.83742
chr1	13091	13099	2.29678
chr1	13099	13106	3.21549
chr1	13106	13107	2.75613
chr1	13107	13127	2.29678
chr1	13127	13131	1.83742
chr1	13131	13139	1.37807
chr1	13139	13162	0.0
chr1	13162	13165	0.459355
chr1	13165	13167	1.83742
chr1	13167	13169	2.29678
chr1	13169	13186	2.75613
chr1	13186	13188	3.67484
chr1	13188	13194	3.21549
chr1	13194	13197	3.67484
chr1	13197	13203	4.1342
chr1	13203	13205	3.67484
chr1	13205	13206	2.75613
chr1	13206	13207	4.59355
chr1	13207	13209	4.1342
chr1	13209	13213	3.67484
chr1	13213	13219	4.1342
chr1	13219	13224	4.59355
chr1	13224	13226	4.1342
chr1	13226	13233	3.67484
chr1	13233	13237	3.21549
chr1	13237	13240	2.29678
chr1	13240	13242	2.75613
chr1	13242	13245	3.21549
chr1	13245	13246	2.75613
chr1	13246	13249	1.83742
chr1	13249	13251	1.37807
chr1	13251	13253	1.83742
chr1	13253	13259	1.37807
chr1	13259	13261	1.83742
chr1	13261	13273	2.29678
chr1	13273	13292	1.37807
chr1	13292	13299	0.91871
chr1	13299	13300	0.459355
chr1	13300	13302	0.91871
chr1	13302	13334	0.459355
chr1	13334	13375	0.0
chr1	13375	13388	0.459355
chr1	13388	13414	0.91871
chr1	13414	13420	0.459355
chr1	13420	13421	0.91871
chr1	13421	13429	1.37807
chr1	13429	13461	0.91871
chr1	13461	13471	0.0
chr1	13471	13491	0.459355
chr1	13491	13511	0.91871
chr1	13511	13514	0.459355
chr1	13514	13531	0.91871
chr1	13531	13548	0.459355
chr1	13548	13554	0.0
chr1	13554	13559	0.459355
chr1	13559	13572	0.91871
chr1	13572	13593	1.37807
chr1	13593	13599	0.91871
chr1	13599	13611	0.459355
chr1	13611	13625	0.0
chr1	13625	13626	0.459355
chr1	13626	13627	0.91871
chr1	13627	13664	1.37807
chr1	13664	13666	0.91871
chr1	13666	13670	0.0
chr1	13670	13672	0.459355
chr1	13672	13678	0.91871
chr1	13678	13708	1.37807
chr1	13708	13710	0.91871
chr1	13710	13712	1.37807
chr1	13712	13713	1.83742
chr1	13713	13725	1.37807
chr1	13725	13743	1.83742
chr1	13743	13747	2.29678
chr1	13747	13750	1.83742
chr1	13750	13751	1.37807
chr1	13751	13752	0.91871
chr1	13752	13765	1.83742
chr1	13765	13784	1.37807
chr1	13784	13785	0.91871
chr1	13785	13791	1.37807
chr1	13791	13816	0.91871
chr1	13816	13833	0.459355
chr1	13833	13871	0.0
chr1	13871	13912	0.459355
chr1	13912	14045	0.0
chr1	14045	14062	0.459355
chr1	14062	14086	0.91871
chr1	14086	14100	0.459355
chr1	14100	14131	0.0
chr1	14131	14172	0.459355
chr1	14172	14177	0.0
chr1	14177	14213	0.459355
chr1	14213	14217	1.83742
chr1	14217	14237	1.37807
chr1	14237	14253	1.83742
chr1	14253	14278	0.459355
chr1	14278	14321	0.0
chr1	14321	14329	0.459355
chr1	14329	14362	0.91871
chr1	14362	14370	0.459355
chr1	14370	14403	0.0
chr1	14403	14429	0.459355
chr1	14429	14437	0.0
chr1	14437	14475	0.459355
chr1	14475	14651	0.0
chr1	14651	14690	0.459355
chr1	14690	14868	0.0
chr1	14868	14896	0.459355
chr1	14896	14984	0.0
chr1	14984	15025	0.459355
chr1	15025	15144	0.0
chr1	15144	15163	0.459355
chr1	15163	15172	0.91871
chr1	15172	15174	1.37807
chr1	15174	15183	0.91871
chr1	15183	15190	1.37807
chr1	15190	15193	0.91871
chr1	15193	15211	1.37807
chr1	15211	15223	0.91871
chr1	15223	15227	0.459355
chr1	15227	15234	0.91871
chr1	15234	15266	0.459355
chr1	15266	15325	0.0
chr1	15325	15363	0.459355
chr1	15363	15497	0.0
chr1	15497	15536	0.459355
chr1	15536	15662	0.0
chr1	15662	15697	0.459355
chr1	15697	15860	0.0
chr1	15860	15878	0.459355
chr1	15878	15901	0.91871
chr1	15901	15916	0.459355
chr1	15916	16042	0.0
chr1	16042	16079	0.459355
chr1	16079	16129	0.0
chr1	16129	16131	0.459355
chr1	16131	16134	0.91871
chr1	16134	16139	1.37807
chr1	16139	16162	1.83742
chr1	16162	16168	2.29678
chr1	16168	16172	1.83742
chr1	16172	16177	0.91871
chr1	16177	16194	0.459355
chr1	16194	16198	0.0
chr1	16198	16217	0.459355
chr1	16217	16220	0.91871
chr1	16220	16237	1.37807
chr1	16237	16255	0.91871
chr1	16255	16256	1.37807
chr1	16256	16258	0.91871
chr1	16258	16331	0.459355
chr1	16331	16412	0.0
chr1	16412	16424	0.459355
chr1	16424	16425	0.91871
chr1	16425	16451	1.37807
chr1	16451	16464	0.91871
chr1	16464	16466	0.459355
chr1	16466	16590	0.0
chr1	16590	16628	0.459355
chr1	16628	16673	0.0
chr1	16673	16707	0.459355
chr1	16707	16858	0.0
chr1	16858	16891	0.91871
chr1	16891	16895	1.37807
chr1	16895	16898	0.91871
chr1	16898	16917	0.459355
chr1	16917	16918	0.91871
chr1	16918	16932	1.37807
chr1	16932	16954	0.91871
chr1	16954	16955	0.459355
chr1	16955	17035	0.0
chr1	17035	17075	0.459355
chr1	17075	17282	0.0
chr1	17282	17316	0.459355
chr1	17316	17336	0.0
chr1	17336	17376	0.459355
chr1	17376	17483	0.0
chr1	17483	17524	0.459355
chr1	17524	17593	0.0
chr1	17593	17628	0.459355
chr1	17628	17714	0.0
chr1	17714	17722	0.459355
chr1	17722	17744	0.0
chr1	17744	17747	0.459355
chr1	17747	17770	0.91871
chr1	17770	17783	1.37807
chr1	17783	17788	0.91871
chr1	17788	17791	0.459355
chr1	17791	17809	0.91871
chr1	17809	17832	0.459355
chr1	17832	17888	0.0
chr1	17888	17926	0.459355
chr1	17926	17928	0.91871
chr1	17928	17965	0.459355
chr1	17965	18184	0.0
chr1	18184	18201	0.459355
chr1	18201	18224	0.91871
chr1	18224	18241	0.459355
chr1	18241	18444	0.0
chr1	18444	18484	0.459355
chr1	18484	18577	0.0
chr1	18577	18600	0.459355
chr1	18600	18611	0.91871
chr1	18611	18618	1.37807
chr1	18618	18622	0.91871
chr1	18622	18641	1.37807
chr1	18641	18651	0.91871
chr1	18651	18661	0.459355
chr1	18661	18663	0.91871
chr1	18663	18700	0.459355
chr1	18700	18879	0.0
chr1	18879	18920	0.91871
chr1	18920	19085	0.0
chr1	19085	19113	0.459355
chr1	19113	19116	0.91871
chr1	19116	19152	0.459355
chr1	19152	19164	0.0
chr1	19164	19169	0.459355
chr1	19169	19193	0.91871
chr1	19193	19209	0.459355
chr1	19209	19280	0.0
