# Supplementary material for: Structural modularity of the XIST ribonucleoprotein complex
Source: Nat Commun. 2020 Dec 2;11:6163. doi: 10.1038/s41467-020-20040-3 (PMC7710737; doi:10.1038/s41467-020-20040-3)
Supplement: Supplementary file 6 — Source Data [file 41467_2020_20040_MOESM6_ESM.zip › sourcedata/fig2efgi/K562_UCHL5_2_neg_XIST_1_hsXIST.bedgraph]

chr1	0	30	0.0
chr1	30	42	0.105395
chr1	42	43	0.21079
chr1	43	44	0.632371
chr1	44	45	1.37014
chr1	45	46	3.58344
chr1	46	47	4.95358
chr1	47	48	7.37767
chr1	48	49	9.06399
chr1	49	50	9.48557
chr1	50	51	9.59097
chr1	51	52	9.80176
chr1	52	53	10.5395
chr1	53	55	11.0665
chr1	55	56	11.4881
chr1	56	57	11.6989
chr1	57	58	13.2798
chr1	58	59	13.596
chr1	59	60	13.9122
chr1	60	61	14.2284
chr1	61	62	14.3338
chr1	62	63	15.0715
chr1	63	64	15.2823
chr1	64	65	15.7039
chr1	65	68	15.9147
chr1	68	69	16.2309
chr1	69	70	16.6524
chr1	70	71	16.8632
chr1	71	72	17.4956
chr1	72	74	17.8118
chr1	74	75	17.9172
chr1	75	76	18.128
chr1	76	77	17.8118
chr1	77	78	17.7064
chr1	78	80	16.5471
chr1	80	81	16.4417
chr1	81	82	17.074
chr1	82	83	17.601
chr1	83	84	17.8118
chr1	84	85	18.3388
chr1	85	86	18.0226
chr1	86	87	18.2334
chr1	87	88	18.5496
chr1	88	89	18.2334
chr1	89	90	18.8657
chr1	90	91	16.2309
chr1	91	92	12.8582
chr1	92	93	12.542
chr1	93	94	12.4366
chr1	94	95	12.6474
chr1	95	96	12.542
chr1	96	97	12.4366
chr1	97	99	12.0151
chr1	99	100	11.9097
chr1	100	101	11.4881
chr1	101	102	9.80176
chr1	102	103	9.69636
chr1	103	104	10.4341
chr1	104	105	11.0665
chr1	105	106	11.5935
chr1	106	107	10.5395
chr1	107	108	10.7503
chr1	108	109	10.9611
chr1	109	111	10.5395
chr1	111	112	10.1179
chr1	112	113	9.06399
chr1	113	114	9.48557
chr1	114	115	12.8582
chr1	115	116	21.606
chr1	116	117	27.2974
chr1	117	118	28.4567
chr1	118	119	28.5621
chr1	119	120	28.8783
chr1	120	121	28.9837
chr1	121	122	29.2999
chr1	122	123	29.6161
chr1	123	125	29.7215
chr1	125	126	28.8783
chr1	126	127	29.2999
chr1	127	130	29.1945
chr1	130	131	28.5621
chr1	131	132	28.4567
chr1	132	133	28.1405
chr1	133	134	27.719
chr1	134	135	27.6136
chr1	135	136	28.5621
chr1	136	137	28.7729
chr1	137	138	27.8243
chr1	138	139	27.192
chr1	139	140	27.6136
chr1	140	141	27.8243
chr1	141	142	27.4028
chr1	142	143	26.665
chr1	143	144	26.2434
chr1	144	145	25.2949
chr1	145	146	23.9247
chr1	146	147	22.5546
chr1	147	148	20.8683
chr1	148	149	18.9711
chr1	149	150	17.9172
chr1	150	151	17.2848
chr1	151	152	16.4417
chr1	152	154	15.7039
chr1	154	155	16.2309
chr1	155	156	16.0201
chr1	156	157	16.1255
chr1	157	158	15.7039
chr1	158	159	10.6449
chr1	159	160	10.8557
chr1	160	161	9.16939
chr1	161	162	8.32622
chr1	162	164	8.22083
chr1	164	165	8.11543
chr1	165	166	7.79925
chr1	166	167	7.37767
chr1	167	170	7.16688
chr1	170	172	6.85069
chr1	172	173	6.7453
chr1	173	174	6.21832
chr1	174	175	6.11292
chr1	175	178	5.48055
chr1	178	179	5.26976
chr1	179	180	4.84818
chr1	180	181	4.4266
chr1	181	182	4.00502
chr1	182	183	3.79423
chr1	183	184	3.68883
chr1	184	185	3.58344
chr1	185	186	3.68883
chr1	186	188	3.89962
chr1	188	189	3.79423
chr1	189	190	3.68883
chr1	190	191	3.79423
chr1	191	192	4.21581
chr1	192	193	4.4266
chr1	193	194	5.48055
chr1	194	195	9.16939
chr1	195	196	11.4881
chr1	196	197	12.6474
chr1	197	198	18.128
chr1	198	199	20.8683
chr1	199	200	28.0351
chr1	200	201	33.8319
chr1	201	202	36.7829
chr1	202	203	37.0991
chr1	203	204	36.9937
chr1	204	205	37.5207
chr1	205	206	37.9423
chr1	206	207	38.4693
chr1	207	208	38.6801
chr1	208	209	38.7854
chr1	209	211	38.9962
chr1	211	212	39.1016
chr1	212	213	39.3124
chr1	213	214	39.734
chr1	214	215	39.9448
chr1	215	216	39.6286
chr1	216	217	41.6311
chr1	217	218	42.2635
chr1	218	219	42.0527
chr1	219	221	41.7365
chr1	221	223	41.6311
chr1	223	224	41.2095
chr1	224	225	39.6286
chr1	225	226	36.6775
chr1	226	227	31.9348
chr1	227	228	29.2999
chr1	228	229	25.2949
chr1	229	230	19.3927
chr1	230	231	16.3363
chr1	231	232	14.8607
chr1	232	233	14.2284
chr1	233	234	14.0176
chr1	234	235	13.9122
chr1	235	236	13.7014
chr1	236	237	13.069
chr1	237	238	13.4906
chr1	238	239	13.069
chr1	239	240	14.5445
chr1	240	241	14.2284
chr1	241	242	15.9147
chr1	242	243	16.1255
chr1	243	244	15.0715
chr1	244	245	12.2258
chr1	245	246	12.1205
chr1	246	248	11.9097
chr1	248	250	11.8043
chr1	250	251	11.5935
chr1	251	252	11.2773
chr1	252	254	11.4881
chr1	254	255	11.3827
chr1	255	256	11.6989
chr1	256	257	12.0151
chr1	257	258	11.3827
chr1	258	259	11.1719
chr1	259	260	11.2773
chr1	260	261	11.8043
chr1	261	262	12.9636
chr1	262	263	13.3852
chr1	263	264	13.4906
chr1	264	267	13.8068
chr1	267	268	13.4906
chr1	268	270	13.2798
chr1	270	271	13.1744
chr1	271	272	13.069
chr1	272	273	12.9636
chr1	273	274	12.7528
chr1	274	275	12.3312
chr1	275	276	12.1205
chr1	276	277	12.2258
chr1	277	278	12.1205
chr1	278	280	12.542
chr1	280	281	12.7528
chr1	281	282	12.1205
chr1	282	283	10.0125
chr1	283	286	9.69636
chr1	286	287	9.48557
chr1	287	289	9.69636
chr1	289	290	10.0125
chr1	290	291	11.8043
chr1	291	292	13.7014
chr1	292	293	14.3338
chr1	293	294	13.7014
chr1	294	295	14.2284
chr1	295	296	15.4931
chr1	296	298	16.8632
chr1	298	299	16.7578
chr1	299	301	16.6524
chr1	301	302	16.4417
chr1	302	303	16.6524
chr1	303	304	17.2848
chr1	304	305	17.074
chr1	305	306	17.7064
chr1	306	307	21.606
chr1	307	308	22.8708
chr1	308	309	23.3977
chr1	309	310	23.9247
chr1	310	311	24.7679
chr1	311	312	25.4003
chr1	312	314	25.0841
chr1	314	315	25.1895
chr1	315	316	24.9787
chr1	316	317	24.5571
chr1	317	318	24.0301
chr1	318	319	23.6085
chr1	319	320	23.2923
chr1	320	321	22.5546
chr1	321	322	22.3438
chr1	322	323	22.133
chr1	323	324	23.2923
chr1	324	325	23.8193
chr1	325	326	25.9272
chr1	326	327	27.5082
chr1	327	328	28.3513
chr1	328	329	29.0891
chr1	329	330	29.1945
chr1	330	331	29.0891
chr1	331	332	28.8783
chr1	332	333	28.4567
chr1	333	334	28.1405
chr1	334	335	26.665
chr1	335	336	24.9787
chr1	336	337	22.7654
chr1	337	338	22.3438
chr1	338	339	20.2359
chr1	339	340	18.3388
chr1	340	341	16.7578
chr1	341	342	16.1255
chr1	342	344	16.3363
chr1	344	346	16.4417
chr1	346	347	15.9147
chr1	347	348	16.1255
chr1	348	349	15.8093
chr1	349	351	14.5445
chr1	351	353	13.4906
chr1	353	354	13.7014
chr1	354	355	12.9636
chr1	355	356	12.0151
chr1	356	357	11.2773
chr1	357	358	10.6449
chr1	358	359	10.0125
chr1	359	360	9.80176
chr1	360	361	9.59097
chr1	361	362	8.9586
chr1	362	363	8.8532
chr1	363	364	9.16939
chr1	364	365	9.80176
chr1	365	367	9.27478
chr1	367	368	10.3287
chr1	368	369	13.1744
chr1	369	370	14.9661
chr1	370	371	15.8093
chr1	371	372	14.9661
chr1	372	374	14.3338
chr1	374	375	14.2284
chr1	375	376	14.123
chr1	376	377	14.0176
chr1	377	380	13.9122
chr1	380	381	14.4391
chr1	381	382	14.6499
chr1	382	383	14.9661
chr1	383	384	15.0715
chr1	384	386	14.123
chr1	386	387	13.9122
chr1	387	388	13.8068
chr1	388	390	13.7014
chr1	390	391	13.2798
chr1	391	392	13.069
chr1	392	393	12.542
chr1	393	394	12.3312
chr1	394	395	12.1205
chr1	395	396	11.6989
chr1	396	397	11.2773
chr1	397	398	10.1179
chr1	398	399	8.9586
chr1	399	400	7.06148
chr1	400	401	6.53451
chr1	401	402	6.21832
chr1	402	405	5.90213
chr1	405	406	6.00753
chr1	406	407	10.3287
chr1	407	408	14.0176
chr1	408	409	15.4931
chr1	409	410	16.5471
chr1	410	411	17.4956
chr1	411	412	19.6035
chr1	412	413	20.9737
chr1	413	414	22.2384
chr1	414	415	21.5006
chr1	415	416	21.3952
chr1	416	418	21.5006
chr1	418	419	21.3952
chr1	419	420	21.5006
chr1	420	421	21.7114
chr1	421	424	21.8168
chr1	424	425	21.9222
chr1	425	426	22.133
chr1	426	427	22.2384
chr1	427	428	22.133
chr1	428	431	22.0276
chr1	431	432	22.133
chr1	432	433	22.0276
chr1	433	434	21.7114
chr1	434	435	21.3952
chr1	435	436	21.1844
chr1	436	437	21.0791
chr1	437	438	20.6575
chr1	438	439	20.3413
chr1	439	440	19.3927
chr1	440	441	17.4956
chr1	441	442	15.9147
chr1	442	443	14.0176
chr1	443	444	11.6989
chr1	444	445	10.6449
chr1	445	446	9.90715
chr1	446	447	9.59097
chr1	447	448	9.27478
chr1	448	449	8.9586
chr1	449	450	8.64241
chr1	450	451	7.16688
chr1	451	452	10.2233
chr1	452	453	10.8557
chr1	453	454	10.6449
chr1	454	455	10.4341
chr1	455	456	9.16939
chr1	456	457	8.53701
chr1	457	458	8.8532
chr1	458	460	9.48557
chr1	460	461	9.27478
chr1	461	462	9.38018
chr1	462	463	9.27478
chr1	463	464	8.9586
chr1	464	465	8.74781
chr1	465	466	8.8532
chr1	466	468	8.9586
chr1	468	470	9.27478
chr1	470	472	9.16939
chr1	472	475	9.38018
chr1	475	476	9.27478
chr1	476	478	8.64241
chr1	478	479	8.74781
chr1	479	480	8.53701
chr1	480	481	8.22083
chr1	481	484	7.58846
chr1	484	485	7.37767
chr1	485	486	6.85069
chr1	486	487	6.42911
chr1	487	488	6.21832
chr1	488	489	5.58595
chr1	489	492	5.37516
chr1	492	493	5.16437
chr1	493	494	5.26976
chr1	494	495	6.21832
chr1	495	496	14.2284
chr1	496	497	24.4517
chr1	497	498	29.0891
chr1	498	499	30.143
chr1	499	500	30.5646
chr1	500	501	30.9862
chr1	501	502	31.8294
chr1	502	503	32.6725
chr1	503	504	33.7265
chr1	504	506	33.9373
chr1	506	507	33.8319
chr1	507	508	33.6211
chr1	508	509	33.7265
chr1	509	510	34.0427
chr1	510	511	34.675
chr1	511	512	34.9912
chr1	512	513	35.5182
chr1	513	514	36.256
chr1	514	515	36.6775
chr1	515	516	34.8858
chr1	516	517	34.675
chr1	517	518	34.4642
chr1	518	519	34.5696
chr1	519	520	34.3588
chr1	520	521	34.2535
chr1	521	522	34.4642
chr1	522	523	32.3563
chr1	523	524	31.3024
chr1	524	525	30.143
chr1	525	527	29.0891
chr1	527	528	28.6675
chr1	528	529	27.8243
chr1	529	530	26.8758
chr1	530	531	26.2434
chr1	531	532	25.611
chr1	532	533	25.2949
chr1	533	534	25.4003
chr1	534	535	25.0841
chr1	535	536	24.8733
chr1	536	537	24.9787
chr1	537	538	25.2949
chr1	538	539	24.5571
chr1	539	540	20.9737
chr1	540	541	16.0201
chr1	541	542	13.7014
chr1	542	543	14.0176
chr1	543	544	14.5445
chr1	544	545	14.0176
chr1	545	546	13.8068
chr1	546	547	12.2258
chr1	547	549	12.0151
chr1	549	550	12.1205
chr1	550	551	11.9097
chr1	551	553	11.4881
chr1	553	555	11.0665
chr1	555	556	10.8557
chr1	556	557	9.80176
chr1	557	558	8.9586
chr1	558	559	8.74781
chr1	559	560	8.64241
chr1	560	561	8.22083
chr1	561	562	7.69385
chr1	562	563	7.79925
chr1	563	564	7.48306
chr1	564	565	7.16688
chr1	565	566	6.7453
chr1	566	568	5.69134
chr1	568	569	5.48055
chr1	569	572	5.16437
chr1	572	573	5.05897
chr1	573	574	4.84818
chr1	574	575	4.4266
chr1	575	576	4.21581
chr1	576	580	3.89962
chr1	580	581	3.79423
chr1	581	582	2.95107
chr1	582	583	2.84567
chr1	583	584	2.74028
chr1	584	586	2.3187
chr1	586	587	2.1079
chr1	587	588	1.68632
chr1	588	589	1.58093
chr1	589	590	1.15935
chr1	590	592	1.05395
chr1	592	593	0.737767
chr1	593	594	0.526976
chr1	594	595	0.421581
chr1	595	596	0.21079
chr1	596	598	0.105395
chr1	598	603	0.0
chr1	603	604	4.11041
chr1	604	605	6.00753
chr1	605	606	7.58846
chr1	606	607	8.32622
chr1	607	608	8.74781
chr1	608	609	8.9586
chr1	609	610	9.16939
chr1	610	620	9.27478
chr1	620	622	9.38018
chr1	622	623	9.48557
chr1	623	624	8.9586
chr1	624	625	8.64241
chr1	625	626	8.32622
chr1	626	627	8.11543
chr1	627	629	8.01004
chr1	629	630	7.58846
chr1	630	631	6.85069
chr1	631	632	6.21832
chr1	632	633	4.95358
chr1	633	635	4.63739
chr1	635	636	4.4266
chr1	636	637	3.58344
chr1	637	638	3.37265
chr1	638	639	3.16186
chr1	639	640	3.05646
chr1	640	641	2.84567
chr1	641	642	2.63488
chr1	642	643	2.42409
chr1	643	645	2.3187
chr1	645	646	2.42409
chr1	646	647	2.52949
chr1	647	648	2.00251
chr1	648	649	1.79172
chr1	649	650	1.68632
chr1	650	651	3.37265
chr1	651	652	16.7578
chr1	652	653	19.8143
chr1	653	655	20.9737
chr1	655	656	21.0791
chr1	656	657	21.8168
chr1	657	658	22.3438
chr1	658	659	23.5031
chr1	659	660	23.6085
chr1	660	663	23.9247
chr1	663	664	24.1355
chr1	664	665	24.2409
chr1	665	668	24.3463
chr1	668	669	24.7679
chr1	669	670	25.2949
chr1	670	671	25.4003
chr1	671	672	25.611
chr1	672	673	25.4003
chr1	673	674	25.1895
chr1	674	675	25.0841
chr1	675	677	24.9787
chr1	677	678	23.8193
chr1	678	679	23.187
chr1	679	680	22.5546
chr1	680	681	22.0276
chr1	681	682	21.2898
chr1	682	683	20.5521
chr1	683	684	19.8143
chr1	684	685	17.9172
chr1	685	686	16.6524
chr1	686	687	12.6474
chr1	687	688	11.0665
chr1	688	689	10.8557
chr1	689	690	10.2233
chr1	690	691	9.80176
chr1	691	693	8.74781
chr1	693	694	8.9586
chr1	694	695	8.22083
chr1	695	696	7.69385
chr1	696	698	8.01004
chr1	698	699	7.90464
chr1	699	700	7.79925
chr1	700	701	7.90464
chr1	701	703	8.11543
chr1	703	704	7.90464
chr1	704	706	7.79925
chr1	706	707	7.58846
chr1	707	708	7.37767
chr1	708	712	7.27227
chr1	712	713	7.48306
chr1	713	715	7.27227
chr1	715	716	7.58846
chr1	716	718	7.37767
chr1	718	720	7.16688
chr1	720	721	6.95609
chr1	721	722	6.7453
chr1	722	723	6.21832
chr1	723	724	5.90213
chr1	724	725	5.58595
chr1	725	726	5.26976
chr1	726	728	5.05897
chr1	728	729	4.11041
chr1	729	730	3.79423
chr1	730	731	3.26725
chr1	731	733	2.74028
chr1	733	734	2.2133
chr1	734	736	2.00251
chr1	736	739	1.89711
chr1	739	740	2.95107
chr1	740	741	9.06399
chr1	741	742	10.6449
chr1	742	744	10.5395
chr1	744	746	10.2233
chr1	746	747	10.3287
chr1	747	749	10.4341
chr1	749	750	10.6449
chr1	750	752	10.5395
chr1	752	753	10.4341
chr1	753	754	10.5395
chr1	754	758	10.6449
chr1	758	759	10.9611
chr1	759	760	10.7503
chr1	760	761	10.9611
chr1	761	762	12.1205
chr1	762	763	13.596
chr1	763	764	13.7014
chr1	764	765	13.4906
chr1	765	767	13.596
chr1	767	768	13.8068
chr1	768	769	13.4906
chr1	769	770	13.069
chr1	770	771	13.4906
chr1	771	772	13.7014
chr1	772	773	13.596
chr1	773	774	14.123
chr1	774	775	14.0176
chr1	775	776	13.3852
chr1	776	777	13.069
chr1	777	778	12.9636
chr1	778	779	12.8582
chr1	779	780	12.1205
chr1	780	781	13.069
chr1	781	782	14.3338
chr1	782	783	14.8607
chr1	783	784	14.9661
chr1	784	785	14.3338
chr1	785	786	17.4956
chr1	786	787	19.2873
chr1	787	789	19.9197
chr1	789	790	20.7629
chr1	790	792	20.8683
chr1	792	794	21.0791
chr1	794	795	21.9222
chr1	795	797	21.8168
chr1	797	799	21.9222
chr1	799	800	22.0276
chr1	800	801	21.606
chr1	801	802	21.5006
chr1	802	803	21.3952
chr1	803	804	21.1844
chr1	804	805	20.9737
chr1	805	806	19.9197
chr1	806	807	18.7604
chr1	807	808	18.2334
chr1	808	809	16.9686
chr1	809	810	15.9147
chr1	810	811	15.3877
chr1	811	812	14.5445
chr1	812	813	13.9122
chr1	813	814	13.3852
chr1	814	815	12.542
chr1	815	816	11.6989
chr1	816	817	11.3827
chr1	817	818	10.5395
chr1	818	819	10.2233
chr1	819	820	9.90715
chr1	820	821	9.16939
chr1	821	822	10.0125
chr1	822	823	13.3852
chr1	823	824	15.3877
chr1	824	825	23.187
chr1	825	826	30.143
chr1	826	827	34.2535
chr1	827	829	36.1506
chr1	829	830	35.202
chr1	830	832	36.6775
chr1	832	833	37.2045
chr1	833	834	38.0477
chr1	834	835	38.8908
chr1	835	836	39.5232
chr1	836	837	40.4718
chr1	837	838	40.8934
chr1	838	839	40.9987
chr1	839	840	42.8959
chr1	840	841	45.32
chr1	841	842	48.9034
chr1	842	843	49.325
chr1	843	844	49.852
chr1	844	845	51.1167
chr1	845	846	51.8545
chr1	846	847	52.276
chr1	847	848	53.2246
chr1	848	849	52.803
chr1	849	850	53.6462
chr1	850	851	54.0678
chr1	851	852	55.0163
chr1	852	854	55.7541
chr1	854	855	56.0703
chr1	855	856	57.0188
chr1	856	857	57.335
chr1	857	858	56.9134
chr1	858	859	57.335
chr1	859	860	56.4919
chr1	860	861	55.8595
chr1	861	863	54.9109
chr1	863	864	54.2786
chr1	864	865	55.0163
chr1	865	866	50.6951
chr1	866	867	49.4304
chr1	867	868	42.0527
chr1	868	869	40.9987
chr1	869	870	34.2535
chr1	870	871	34.1481
chr1	871	872	30.9862
chr1	872	873	30.143
chr1	873	874	30.0376
chr1	874	875	27.8243
chr1	875	876	26.9812
chr1	876	877	25.2949
chr1	877	878	20.8683
chr1	878	879	19.3927
chr1	879	880	17.8118
chr1	880	881	16.6524
chr1	881	882	16.2309
chr1	882	883	16.0201
chr1	883	884	16.1255
chr1	884	885	15.3877
chr1	885	886	15.4931
chr1	886	887	13.4906
chr1	887	888	14.2284
chr1	888	889	13.596
chr1	889	892	14.7553
chr1	892	893	14.9661
chr1	893	894	15.1769
chr1	894	895	14.8607
chr1	895	896	14.3338
chr1	896	898	13.7014
chr1	898	899	13.9122
chr1	899	900	13.069
chr1	900	901	13.4906
chr1	901	902	13.3852
chr1	902	903	13.1744
chr1	903	904	12.9636
chr1	904	905	14.0176
chr1	905	906	14.4391
chr1	906	907	15.5985
chr1	907	908	16.5471
chr1	908	909	16.3363
chr1	909	910	16.5471
chr1	910	911	16.7578
chr1	911	912	16.8632
chr1	912	913	17.601
chr1	913	914	19.8143
chr1	914	915	20.3413
chr1	915	916	21.606
chr1	916	917	23.0816
chr1	917	918	23.6085
chr1	918	919	25.1895
chr1	919	920	26.138
chr1	920	921	27.6136
chr1	921	922	28.4567
chr1	922	923	28.0351
chr1	923	924	27.9297
chr1	924	925	27.719
chr1	925	926	28.4567
chr1	926	927	29.4053
chr1	927	928	30.2484
chr1	928	929	30.143
chr1	929	930	30.0376
chr1	930	931	30.4592
chr1	931	933	29.0891
chr1	933	934	27.4028
chr1	934	935	27.8243
chr1	935	936	28.0351
chr1	936	937	30.7754
chr1	937	938	35.9398
chr1	938	939	38.3639
chr1	939	940	38.4693
chr1	940	941	36.9937
chr1	941	942	38.4693
chr1	942	943	39.6286
chr1	943	944	40.1556
chr1	944	945	43.4228
chr1	945	947	43.6336
chr1	947	948	44.793
chr1	948	949	42.7905
chr1	949	950	41.8419
chr1	950	951	40.6826
chr1	951	952	38.9962
chr1	952	953	39.734
chr1	953	954	39.4178
chr1	954	955	38.7854
chr1	955	956	39.207
chr1	956	957	40.1556
chr1	957	958	40.788
chr1	958	959	39.734
chr1	959	960	40.3664
chr1	960	961	41.5257
chr1	961	962	41.6311
chr1	962	963	42.4743
chr1	963	964	42.1581
chr1	964	965	42.7905
chr1	965	966	41.2095
chr1	966	967	41.3149
chr1	967	968	41.9473
chr1	968	969	42.0527
chr1	969	970	41.3149
chr1	970	971	42.5797
chr1	971	972	42.1581
chr1	972	973	41.8419
chr1	973	974	44.6876
chr1	974	975	49.0088
chr1	975	976	53.33
chr1	976	977	54.0678
chr1	977	978	57.6512
chr1	978	979	57.335
chr1	979	980	57.1242
chr1	980	981	50.5897
chr1	981	982	52.4868
chr1	982	983	52.1706
chr1	983	984	55.2271
chr1	984	985	59.2321
chr1	985	986	61.0238
chr1	986	987	58.1782
chr1	987	990	59.1267
chr1	990	991	59.4429
chr1	991	992	61.1292
chr1	992	993	61.5508
chr1	993	994	76.7277
chr1	994	995	78.4141
chr1	995	996	80.6274
chr1	996	997	80.9436
chr1	997	998	74.3036
chr1	998	999	75.2522
chr1	999	1000	75.1468
chr1	1000	1001	76.2008
chr1	1001	1002	76.7277
chr1	1002	1003	77.1493
chr1	1003	1004	80.6274
chr1	1004	1005	80.9436
chr1	1005	1006	82.6299
chr1	1006	1007	84.527
chr1	1007	1008	86.0025
chr1	1008	1009	87.7942
chr1	1009	1010	89.586
chr1	1010	1011	90.0075
chr1	1011	1012	90.5345
chr1	1012	1013	89.4806
chr1	1013	1014	87.5835
chr1	1014	1015	90.1129
chr1	1015	1016	89.3752
chr1	1016	1017	90.0075
chr1	1017	1018	86.4241
chr1	1018	1019	78.3087
chr1	1019	1020	78.7302
chr1	1020	1021	78.8356
chr1	1021	1022	75.2522
chr1	1022	1023	73.7767
chr1	1023	1024	73.3551
chr1	1024	1025	67.8745
chr1	1025	1026	59.3375
chr1	1026	1027	58.8105
chr1	1027	1028	58.5998
chr1	1028	1029	57.862
chr1	1029	1030	54.4893
chr1	1030	1031	54.5947
chr1	1031	1032	52.803
chr1	1032	1033	50.8005
chr1	1033	1034	49.2196
chr1	1034	1035	49.325
chr1	1035	1036	47.1117
chr1	1036	1037	45.8469
chr1	1037	1038	32.6725
chr1	1038	1039	25.8218
chr1	1039	1040	23.8193
chr1	1040	1041	23.0816
chr1	1041	1042	23.6085
chr1	1042	1043	22.7654
chr1	1043	1044	22.4492
chr1	1044	1045	21.606
chr1	1045	1046	21.3952
chr1	1046	1047	20.5521
chr1	1047	1048	20.2359
chr1	1048	1049	17.1794
chr1	1049	1050	15.4931
chr1	1050	1051	13.4906
chr1	1051	1052	10.8557
chr1	1052	1053	9.48557
chr1	1053	1054	9.59097
chr1	1054	1055	9.38018
chr1	1055	1056	8.74781
chr1	1056	1057	8.22083
chr1	1057	1058	7.48306
chr1	1058	1059	6.42911
chr1	1059	1060	6.6399
chr1	1060	1061	6.42911
chr1	1061	1062	5.16437
chr1	1062	1063	4.74279
chr1	1063	1064	4.532
chr1	1064	1065	6.6399
chr1	1065	1067	6.53451
chr1	1067	1068	8.9586
chr1	1068	1069	10.8557
chr1	1069	1070	11.2773
chr1	1070	1071	11.4881
chr1	1071	1072	11.6989
chr1	1072	1073	12.1205
chr1	1073	1074	12.7528
chr1	1074	1075	14.6499
chr1	1075	1076	15.3877
chr1	1076	1077	15.4931
chr1	1077	1079	15.9147
chr1	1079	1080	16.3363
chr1	1080	1081	16.8632
chr1	1081	1082	17.7064
chr1	1082	1083	18.0226
chr1	1083	1084	18.3388
chr1	1084	1085	17.7064
chr1	1085	1086	17.9172
chr1	1086	1087	18.3388
chr1	1087	1088	18.5496
chr1	1088	1089	18.9711
chr1	1089	1090	18.8657
chr1	1090	1091	18.9711
chr1	1091	1092	19.8143
chr1	1092	1093	20.0251
chr1	1093	1094	20.3413
chr1	1094	1095	19.9197
chr1	1095	1096	19.3927
chr1	1096	1097	19.6035
chr1	1097	1098	20.2359
chr1	1098	1099	18.9711
chr1	1099	1100	19.6035
chr1	1100	1101	19.7089
chr1	1101	1102	23.8193
chr1	1102	1103	24.0301
chr1	1103	1104	24.5571
chr1	1104	1105	25.4003
chr1	1105	1106	26.0326
chr1	1106	1107	24.1355
chr1	1107	1108	24.5571
chr1	1108	1109	25.2949
chr1	1109	1110	25.8218
chr1	1110	1111	24.5571
chr1	1111	1112	24.7679
chr1	1112	1115	23.2923
chr1	1115	1116	23.5031
chr1	1116	1117	23.2923
chr1	1117	1118	21.606
chr1	1118	1119	21.9222
chr1	1119	1120	20.7629
chr1	1120	1121	20.9737
chr1	1121	1122	21.1844
chr1	1122	1123	20.9737
chr1	1123	1124	19.9197
chr1	1124	1125	19.7089
chr1	1125	1126	18.7604
chr1	1126	1128	17.4956
chr1	1128	1130	17.3902
chr1	1130	1131	18.128
chr1	1131	1132	21.0791
chr1	1132	1133	25.1895
chr1	1133	1134	27.4028
chr1	1134	1135	29.5107
chr1	1135	1136	29.8269
chr1	1136	1137	30.143
chr1	1137	1138	30.5646
chr1	1138	1139	31.3024
chr1	1139	1140	31.9348
chr1	1140	1141	30.8808
chr1	1141	1142	30.67
chr1	1142	1143	30.0376
chr1	1143	1144	30.4592
chr1	1144	1145	26.665
chr1	1145	1146	26.9812
chr1	1146	1147	26.665
chr1	1147	1148	26.4542
chr1	1148	1150	24.9787
chr1	1150	1151	25.2949
chr1	1151	1152	25.8218
chr1	1152	1153	27.5082
chr1	1153	1154	28.5621
chr1	1154	1155	29.4053
chr1	1155	1158	29.0891
chr1	1158	1159	30.3538
chr1	1159	1160	31.9348
chr1	1160	1161	32.3563
chr1	1161	1162	32.6725
chr1	1162	1163	33.0941
chr1	1163	1164	34.5696
chr1	1164	1165	34.8858
chr1	1165	1166	35.5182
chr1	1166	1167	36.256
chr1	1167	1168	37.0991
chr1	1168	1169	38.1531
chr1	1169	1170	38.3639
chr1	1170	1171	38.9962
chr1	1171	1172	39.5232
chr1	1172	1173	40.0502
chr1	1173	1174	40.261
chr1	1174	1175	39.207
chr1	1175	1176	39.8394
chr1	1176	1177	36.8883
chr1	1177	1178	32.9887
chr1	1178	1179	32.2509
chr1	1179	1180	32.5671
chr1	1180	1181	32.6725
chr1	1181	1182	32.9887
chr1	1182	1183	33.4103
chr1	1183	1184	31.9348
chr1	1184	1185	31.5132
chr1	1185	1186	32.8833
chr1	1186	1187	33.6211
chr1	1187	1188	33.9373
chr1	1188	1189	33.1995
chr1	1189	1190	34.0427
chr1	1190	1191	35.8344
chr1	1191	1193	36.9937
chr1	1193	1194	36.8883
chr1	1194	1195	36.6775
chr1	1195	1196	36.0452
chr1	1196	1197	34.5696
chr1	1197	1198	35.0966
chr1	1198	1199	32.3563
chr1	1199	1200	32.2509
chr1	1200	1201	31.9348
chr1	1201	1202	31.6186
chr1	1202	1203	31.197
chr1	1203	1204	35.729
chr1	1204	1205	44.266
chr1	1205	1206	46.7955
chr1	1206	1207	47.5333
chr1	1207	1208	46.6901
chr1	1208	1209	47.3225
chr1	1209	1210	47.6387
chr1	1210	1211	47.9548
chr1	1211	1212	49.0088
chr1	1212	1213	47.1117
chr1	1213	1214	47.8494
chr1	1214	1215	48.5872
chr1	1215	1216	47.1117
chr1	1216	1217	46.7955
chr1	1217	1218	45.6361
chr1	1218	1219	45.9523
chr1	1219	1220	50.8005
chr1	1220	1221	49.7466
chr1	1221	1222	48.4818
chr1	1222	1223	48.1656
chr1	1223	1225	47.8494
chr1	1225	1226	46.7955
chr1	1226	1228	46.0577
chr1	1228	1229	46.4793
chr1	1229	1230	46.6901
chr1	1230	1231	45.4254
chr1	1231	1232	46.1631
chr1	1232	1233	45.9523
chr1	1233	1234	46.2685
chr1	1234	1235	44.0552
chr1	1235	1236	42.6851
chr1	1236	1237	42.7905
chr1	1237	1238	42.3689
chr1	1238	1239	42.6851
chr1	1239	1240	40.1556
chr1	1240	1241	40.0502
chr1	1241	1242	38.1531
chr1	1242	1243	37.9423
chr1	1243	1244	38.2585
chr1	1244	1245	37.4153
chr1	1245	1246	35.0966
chr1	1246	1247	28.8783
chr1	1247	1248	28.7729
chr1	1248	1249	23.9247
chr1	1249	1250	21.2898
chr1	1250	1251	21.606
chr1	1251	1252	22.4492
chr1	1252	1253	21.8168
chr1	1253	1254	19.9197
chr1	1254	1255	19.6035
chr1	1255	1256	19.2873
chr1	1256	1257	17.8118
chr1	1257	1258	15.9147
chr1	1258	1259	15.3877
chr1	1259	1260	15.7039
chr1	1260	1261	16.2309
chr1	1261	1262	16.1255
chr1	1262	1264	13.8068
chr1	1264	1265	14.3338
chr1	1265	1267	14.2284
chr1	1267	1268	14.3338
chr1	1268	1269	14.4391
chr1	1269	1270	14.123
chr1	1270	1272	14.6499
chr1	1272	1273	14.8607
chr1	1273	1274	15.0715
chr1	1274	1275	14.123
chr1	1275	1276	14.7553
chr1	1276	1277	14.5445
chr1	1277	1278	14.3338
chr1	1278	1279	15.1769
chr1	1279	1280	14.9661
chr1	1280	1282	14.8607
chr1	1282	1283	14.7553
chr1	1283	1285	15.7039
chr1	1285	1286	16.6524
chr1	1286	1287	15.2823
chr1	1287	1288	15.0715
chr1	1288	1289	14.8607
chr1	1289	1290	14.5445
chr1	1290	1292	14.123
chr1	1292	1293	14.4391
chr1	1293	1294	14.123
chr1	1294	1295	14.7553
chr1	1295	1296	13.7014
chr1	1296	1299	14.6499
chr1	1299	1300	15.0715
chr1	1300	1301	15.1769
chr1	1301	1303	15.0715
chr1	1303	1304	15.2823
chr1	1304	1305	15.0715
chr1	1305	1306	14.7553
chr1	1306	1307	14.9661
chr1	1307	1308	14.8607
chr1	1308	1309	14.0176
chr1	1309	1310	14.123
chr1	1310	1311	15.0715
chr1	1311	1312	15.1769
chr1	1312	1313	15.4931
chr1	1313	1314	17.7064
chr1	1314	1315	17.9172
chr1	1315	1316	19.9197
chr1	1316	1317	19.4981
chr1	1317	1318	19.6035
chr1	1318	1320	19.0765
chr1	1320	1321	19.1819
chr1	1321	1322	18.4442
chr1	1322	1323	18.128
chr1	1323	1324	22.133
chr1	1324	1325	27.4028
chr1	1325	1326	31.8294
chr1	1326	1327	32.7779
chr1	1327	1328	34.0427
chr1	1328	1329	34.4642
chr1	1329	1330	34.2535
chr1	1330	1331	34.675
chr1	1331	1332	36.1506
chr1	1332	1333	39.5232
chr1	1333	1334	41.1041
chr1	1334	1335	42.8959
chr1	1335	1336	45.9523
chr1	1336	1337	47.744
chr1	1337	1338	48.271
chr1	1338	1339	47.6387
chr1	1339	1340	47.744
chr1	1340	1341	47.3225
chr1	1341	1342	49.1142
chr1	1342	1343	50.0627
chr1	1343	1344	51.8545
chr1	1344	1345	55.3325
chr1	1345	1346	56.1757
chr1	1346	1347	57.4404
chr1	1347	1348	61.6562
chr1	1348	1349	63.3425
chr1	1349	1350	65.5558
chr1	1350	1351	65.2397
chr1	1351	1352	65.0289
chr1	1352	1353	65.6612
chr1	1353	1354	68.0853
chr1	1354	1355	66.8206
chr1	1355	1356	67.453
chr1	1356	1357	65.7666
chr1	1357	1359	66.6098
chr1	1359	1360	65.2397
chr1	1360	1361	64.7127
chr1	1361	1362	64.3965
chr1	1362	1363	63.7641
chr1	1363	1364	63.9749
chr1	1364	1365	63.3425
chr1	1365	1366	59.2321
chr1	1366	1367	54.9109
chr1	1367	1368	55.5433
chr1	1368	1369	54.9109
chr1	1369	1370	50.1681
chr1	1370	1371	44.6876
chr1	1371	1372	43.8444
chr1	1372	1373	44.266
chr1	1373	1374	44.5822
chr1	1374	1375	44.266
chr1	1375	1377	44.4768
chr1	1377	1378	38.2585
chr1	1378	1379	37.7315
chr1	1379	1380	37.9423
chr1	1380	1381	34.1481
chr1	1381	1382	33.8319
chr1	1382	1383	33.7265
chr1	1383	1384	32.6725
chr1	1384	1385	31.3024
chr1	1385	1386	31.724
chr1	1386	1387	31.0916
chr1	1387	1388	29.6161
chr1	1388	1389	23.8193
chr1	1389	1390	23.7139
chr1	1390	1391	23.6085
chr1	1391	1392	23.7139
chr1	1392	1393	17.2848
chr1	1393	1394	15.0715
chr1	1394	1395	14.9661
chr1	1395	1396	13.2798
chr1	1396	1397	9.80176
chr1	1397	1398	7.27227
chr1	1398	1399	6.53451
chr1	1399	1400	5.58595
chr1	1400	1401	4.95358
chr1	1401	1402	4.00502
chr1	1402	1403	3.58344
chr1	1403	1404	2.95107
chr1	1404	1405	2.63488
chr1	1405	1406	2.42409
chr1	1406	1410	2.2133
chr1	1410	1411	2.42409
chr1	1411	1416	2.52949
chr1	1416	1417	2.42409
chr1	1417	1418	2.2133
chr1	1418	1419	2.1079
chr1	1419	1420	2.00251
chr1	1420	1421	2.63488
chr1	1421	1422	3.47804
chr1	1422	1423	3.58344
chr1	1423	1424	3.16186
chr1	1424	1425	3.47804
chr1	1425	1426	4.32121
chr1	1426	1427	4.63739
chr1	1427	1430	5.48055
chr1	1430	1431	5.58595
chr1	1431	1432	5.48055
chr1	1432	1433	5.90213
chr1	1433	1434	6.32371
chr1	1434	1435	6.7453
chr1	1435	1436	7.16688
chr1	1436	1437	7.79925
chr1	1437	1438	9.06399
chr1	1438	1439	12.1205
chr1	1439	1440	15.0715
chr1	1440	1441	15.4931
chr1	1441	1442	16.2309
chr1	1442	1443	16.6524
chr1	1443	1444	18.128
chr1	1444	1445	18.5496
chr1	1445	1446	19.3927
chr1	1446	1447	20.5521
chr1	1447	1448	21.0791
chr1	1448	1449	22.7654
chr1	1449	1450	23.187
chr1	1450	1451	24.5571
chr1	1451	1452	30.4592
chr1	1452	1453	33.5157
chr1	1453	1454	34.5696
chr1	1454	1456	34.675
chr1	1456	1457	35.0966
chr1	1457	1458	35.202
chr1	1458	1459	34.9912
chr1	1459	1460	35.202
chr1	1460	1461	35.5182
chr1	1461	1462	35.729
chr1	1462	1463	35.6236
chr1	1463	1465	34.5696
chr1	1465	1466	33.8319
chr1	1466	1467	33.4103
chr1	1467	1468	33.3049
chr1	1468	1469	33.5157
chr1	1469	1470	33.0941
chr1	1470	1471	33.1995
chr1	1471	1472	32.0402
chr1	1472	1474	32.1455
chr1	1474	1475	31.724
chr1	1475	1476	30.7754
chr1	1476	1477	30.2484
chr1	1477	1478	29.8269
chr1	1478	1479	29.5107
chr1	1479	1480	29.7215
chr1	1480	1481	29.4053
chr1	1481	1482	28.0351
chr1	1482	1483	25.4003
chr1	1483	1484	22.8708
chr1	1484	1485	20.8683
chr1	1485	1486	17.8118
chr1	1486	1487	17.074
chr1	1487	1488	15.0715
chr1	1488	1489	12.0151
chr1	1489	1490	10.9611
chr1	1490	1491	10.1179
chr1	1491	1492	10.2233
chr1	1492	1493	9.27478
chr1	1493	1494	9.16939
chr1	1494	1495	8.8532
chr1	1495	1496	7.48306
chr1	1496	1497	7.69385
chr1	1497	1498	6.21832
chr1	1498	1499	6.11292
chr1	1499	1500	6.00753
chr1	1500	1501	6.7453
chr1	1501	1502	8.74781
chr1	1502	1503	9.48557
chr1	1503	1504	9.69636
chr1	1504	1506	9.27478
chr1	1506	1507	9.06399
chr1	1507	1509	9.16939
chr1	1509	1510	9.48557
chr1	1510	1511	9.69636
chr1	1511	1512	10.0125
chr1	1512	1513	9.80176
chr1	1513	1514	10.0125
chr1	1514	1515	9.90715
chr1	1515	1516	10.0125
chr1	1516	1519	9.90715
chr1	1519	1520	9.80176
chr1	1520	1524	9.90715
chr1	1524	1525	9.38018
chr1	1525	1526	8.9586
chr1	1526	1528	8.8532
chr1	1528	1529	8.74781
chr1	1529	1531	8.22083
chr1	1531	1532	8.01004
chr1	1532	1533	7.69385
chr1	1533	1535	6.95609
chr1	1535	1536	6.7453
chr1	1536	1537	6.6399
chr1	1537	1538	5.16437
chr1	1538	1539	4.74279
chr1	1539	1540	4.4266
chr1	1540	1541	4.32121
chr1	1541	1544	4.21581
chr1	1544	1546	4.532
chr1	1546	1547	3.58344
chr1	1547	1550	3.79423
chr1	1550	1551	3.68883
chr1	1551	1552	3.79423
chr1	1552	1553	5.79674
chr1	1553	1554	6.6399
chr1	1554	1555	7.58846
chr1	1555	1556	7.48306
chr1	1556	1557	7.69385
chr1	1557	1558	10.5395
chr1	1558	1559	11.3827
chr1	1559	1560	11.8043
chr1	1560	1562	11.3827
chr1	1562	1563	11.8043
chr1	1563	1564	12.0151
chr1	1564	1566	12.542
chr1	1566	1567	12.4366
chr1	1567	1568	12.8582
chr1	1568	1569	13.3852
chr1	1569	1571	13.8068
chr1	1571	1572	13.9122
chr1	1572	1574	14.2284
chr1	1574	1575	14.4391
chr1	1575	1576	14.6499
chr1	1576	1578	15.1769
chr1	1578	1579	16.5471
chr1	1579	1580	17.9172
chr1	1580	1581	18.8657
chr1	1581	1582	18.9711
chr1	1582	1583	18.7604
chr1	1583	1584	18.5496
chr1	1584	1585	18.4442
chr1	1585	1586	18.9711
chr1	1586	1587	19.4981
chr1	1587	1588	20.2359
chr1	1588	1589	21.1844
chr1	1589	1590	21.7114
chr1	1590	1591	22.66
chr1	1591	1592	22.8708
chr1	1592	1593	23.2923
chr1	1593	1594	25.8218
chr1	1594	1595	26.3488
chr1	1595	1596	26.7704
chr1	1596	1597	24.9787
chr1	1597	1598	24.3463
chr1	1598	1600	23.8193
chr1	1600	1601	25.2949
chr1	1601	1602	22.5546
chr1	1602	1603	21.606
chr1	1603	1604	23.5031
chr1	1604	1605	23.8193
chr1	1605	1606	24.6625
chr1	1606	1607	25.7164
chr1	1607	1608	26.4542
chr1	1608	1609	29.2999
chr1	1609	1610	29.4053
chr1	1610	1611	29.8269
chr1	1611	1612	30.67
chr1	1612	1613	29.9322
chr1	1613	1614	29.8269
chr1	1614	1615	29.9322
chr1	1615	1616	30.4592
chr1	1616	1617	30.67
chr1	1617	1618	30.5646
chr1	1618	1619	29.8269
chr1	1619	1620	30.0376
chr1	1620	1621	29.8269
chr1	1621	1623	26.9812
chr1	1623	1624	27.0866
chr1	1624	1625	26.4542
chr1	1625	1626	25.7164
chr1	1626	1627	26.3488
chr1	1627	1628	27.2974
chr1	1628	1629	27.719
chr1	1629	1630	27.9297
chr1	1630	1631	27.4028
chr1	1631	1632	26.5596
chr1	1632	1633	25.4003
chr1	1633	1634	24.6625
chr1	1634	1635	25.0841
chr1	1635	1636	25.7164
chr1	1636	1637	28.5621
chr1	1637	1638	26.7704
chr1	1638	1639	27.6136
chr1	1639	1640	27.5082
chr1	1640	1641	29.5107
chr1	1641	1642	30.143
chr1	1642	1643	30.9862
chr1	1643	1644	30.8808
chr1	1644	1645	30.7754
chr1	1645	1646	32.1455
chr1	1646	1647	30.7754
chr1	1647	1648	30.9862
chr1	1648	1649	31.8294
chr1	1649	1650	30.9862
chr1	1650	1651	29.7215
chr1	1651	1652	29.4053
chr1	1652	1653	27.0866
chr1	1653	1654	27.4028
chr1	1654	1656	25.8218
chr1	1656	1657	25.7164
chr1	1657	1658	25.2949
chr1	1658	1659	26.138
chr1	1659	1660	25.611
chr1	1660	1661	25.5056
chr1	1661	1662	26.3488
chr1	1662	1663	26.8758
chr1	1663	1664	27.0866
chr1	1664	1665	26.9812
chr1	1665	1666	26.4542
chr1	1666	1667	26.8758
chr1	1667	1668	24.0301
chr1	1668	1669	23.8193
chr1	1669	1670	24.2409
chr1	1670	1671	24.4517
chr1	1671	1672	23.5031
chr1	1672	1673	25.1895
chr1	1673	1674	26.0326
chr1	1674	1675	26.138
chr1	1675	1676	26.4542
chr1	1676	1677	27.5082
chr1	1677	1678	26.9812
chr1	1678	1679	28.2459
chr1	1679	1680	26.2434
chr1	1680	1681	26.8758
chr1	1681	1682	27.192
chr1	1682	1683	26.7704
chr1	1683	1684	25.2949
chr1	1684	1685	25.5056
chr1	1685	1686	24.8733
chr1	1686	1687	24.6625
chr1	1687	1688	24.9787
chr1	1688	1689	23.9247
chr1	1689	1690	22.9762
chr1	1690	1691	21.8168
chr1	1691	1693	21.1844
chr1	1693	1694	21.3952
chr1	1694	1695	22.7654
chr1	1695	1696	22.9762
chr1	1696	1698	22.3438
chr1	1698	1699	21.8168
chr1	1699	1700	21.7114
chr1	1700	1701	21.3952
chr1	1701	1702	20.9737
chr1	1702	1703	20.4467
chr1	1703	1705	19.7089
chr1	1705	1706	19.3927
chr1	1706	1707	18.5496
chr1	1707	1708	19.0765
chr1	1708	1709	18.655
chr1	1709	1710	17.7064
chr1	1710	1711	16.4417
chr1	1711	1712	16.3363
chr1	1712	1714	15.7039
chr1	1714	1715	15.5985
chr1	1715	1716	14.9661
chr1	1716	1717	14.0176
chr1	1717	1718	14.123
chr1	1718	1719	14.0176
chr1	1719	1720	13.596
chr1	1720	1721	12.7528
chr1	1721	1722	12.9636
chr1	1722	1723	12.0151
chr1	1723	1724	11.3827
chr1	1724	1725	10.8557
chr1	1725	1726	11.0665
chr1	1726	1727	11.1719
chr1	1727	1728	11.3827
chr1	1728	1729	10.9611
chr1	1729	1730	10.6449
chr1	1730	1731	10.8557
chr1	1731	1733	11.1719
chr1	1733	1736	11.2773
chr1	1736	1737	11.1719
chr1	1737	1738	10.4341
chr1	1738	1739	10.5395
chr1	1739	1740	10.6449
chr1	1740	1741	10.4341
chr1	1741	1742	10.2233
chr1	1742	1744	10.1179
chr1	1744	1745	10.3287
chr1	1745	1746	11.0665
chr1	1746	1747	10.6449
chr1	1747	1748	10.5395
chr1	1748	1749	10.6449
chr1	1749	1750	12.0151
chr1	1750	1751	13.7014
chr1	1751	1752	14.3338
chr1	1752	1753	14.5445
chr1	1753	1755	14.3338
chr1	1755	1757	14.2284
chr1	1757	1758	14.123
chr1	1758	1759	14.4391
chr1	1759	1761	13.9122
chr1	1761	1762	14.2284
chr1	1762	1763	14.3338
chr1	1763	1764	14.8607
chr1	1764	1765	15.0715
chr1	1765	1766	14.123
chr1	1766	1767	14.2284
chr1	1767	1768	14.4391
chr1	1768	1769	14.3338
chr1	1769	1770	14.5445
chr1	1770	1771	14.2284
chr1	1771	1772	14.4391
chr1	1772	1773	15.3877
chr1	1773	1774	15.9147
chr1	1774	1775	16.2309
chr1	1775	1776	16.7578
chr1	1776	1777	17.074
chr1	1777	1778	17.4956
chr1	1778	1779	18.0226
chr1	1779	1780	18.3388
chr1	1780	1781	18.4442
chr1	1781	1783	18.128
chr1	1783	1784	18.4442
chr1	1784	1785	18.655
chr1	1785	1786	19.0765
chr1	1786	1787	18.9711
chr1	1787	1788	18.8657
chr1	1788	1789	18.3388
chr1	1789	1790	18.8657
chr1	1790	1791	19.1819
chr1	1791	1792	19.8143
chr1	1792	1793	20.1305
chr1	1793	1794	19.8143
chr1	1794	1795	17.4956
chr1	1795	1796	17.601
chr1	1796	1797	17.2848
chr1	1797	1798	17.3902
chr1	1798	1799	17.4956
chr1	1799	1800	17.8118
chr1	1800	1801	17.601
chr1	1801	1802	17.7064
chr1	1802	1803	17.074
chr1	1803	1804	17.2848
chr1	1804	1805	16.6524
chr1	1805	1806	16.7578
chr1	1806	1807	16.1255
chr1	1807	1808	15.4931
chr1	1808	1809	14.3338
chr1	1809	1810	14.2284
chr1	1810	1811	14.0176
chr1	1811	1812	12.7528
chr1	1812	1813	12.6474
chr1	1813	1814	12.2258
chr1	1814	1815	11.6989
chr1	1815	1816	11.4881
chr1	1816	1817	10.5395
chr1	1817	1818	8.74781
chr1	1818	1819	9.48557
chr1	1819	1820	9.38018
chr1	1820	1821	8.22083
chr1	1821	1823	7.48306
chr1	1823	1826	7.06148
chr1	1826	1827	7.16688
chr1	1827	1828	7.37767
chr1	1828	1829	7.90464
chr1	1829	1830	9.06399
chr1	1830	1831	10.2233
chr1	1831	1832	9.80176
chr1	1832	1833	9.38018
chr1	1833	1834	9.16939
chr1	1834	1835	9.48557
chr1	1835	1837	9.69636
chr1	1837	1838	9.48557
chr1	1838	1839	9.69636
chr1	1839	1840	9.80176
chr1	1840	1841	11.0665
chr1	1841	1842	12.3312
chr1	1842	1843	13.4906
chr1	1843	1845	14.3338
chr1	1845	1846	14.2284
chr1	1846	1847	14.8607
chr1	1847	1848	15.0715
chr1	1848	1849	16.0201
chr1	1849	1851	16.4417
chr1	1851	1852	16.3363
chr1	1852	1853	16.6524
chr1	1853	1854	16.7578
chr1	1854	1855	17.1794
chr1	1855	1856	17.2848
chr1	1856	1857	17.8118
chr1	1857	1858	18.128
chr1	1858	1859	18.2334
chr1	1859	1860	18.3388
chr1	1860	1861	18.2334
chr1	1861	1862	17.8118
chr1	1862	1863	16.2309
chr1	1863	1864	15.4931
chr1	1864	1865	16.0201
chr1	1865	1866	16.4417
chr1	1866	1867	17.1794
chr1	1867	1868	16.6524
chr1	1868	1869	17.1794
chr1	1869	1870	20.0251
chr1	1870	1871	22.3438
chr1	1871	1872	24.6625
chr1	1872	1873	24.7679
chr1	1873	1874	24.2409
chr1	1874	1876	23.5031
chr1	1876	1877	23.7139
chr1	1877	1878	23.9247
chr1	1878	1879	24.1355
chr1	1879	1880	23.9247
chr1	1880	1881	24.2409
chr1	1881	1882	25.2949
chr1	1882	1883	25.4003
chr1	1883	1884	24.3463
chr1	1884	1885	24.5571
chr1	1885	1886	23.8193
chr1	1886	1887	23.0816
chr1	1887	1888	22.7654
chr1	1888	1890	22.8708
chr1	1890	1891	22.4492
chr1	1891	1892	22.66
chr1	1892	1893	21.1844
chr1	1893	1894	20.3413
chr1	1894	1895	17.601
chr1	1895	1896	15.0715
chr1	1896	1897	13.596
chr1	1897	1898	13.8068
chr1	1898	1899	13.7014
chr1	1899	1900	13.4906
chr1	1900	1901	13.3852
chr1	1901	1902	13.596
chr1	1902	1904	13.4906
chr1	1904	1907	13.2798
chr1	1907	1908	13.069
chr1	1908	1909	15.8093
chr1	1909	1910	15.5985
chr1	1910	1911	14.4391
chr1	1911	1913	14.6499
chr1	1913	1914	12.9636
chr1	1914	1915	12.3312
chr1	1915	1916	12.4366
chr1	1916	1918	10.4341
chr1	1918	1919	10.6449
chr1	1919	1920	10.7503
chr1	1920	1921	11.5935
chr1	1921	1922	11.4881
chr1	1922	1923	12.1205
chr1	1923	1924	12.0151
chr1	1924	1925	12.542
chr1	1925	1926	11.8043
chr1	1926	1927	12.1205
chr1	1927	1928	12.9636
chr1	1928	1929	12.8582
chr1	1929	1933	12.542
chr1	1933	1934	12.3312
chr1	1934	1935	12.6474
chr1	1935	1936	12.542
chr1	1936	1937	12.7528
chr1	1937	1938	12.2258
chr1	1938	1939	11.8043
chr1	1939	1940	11.1719
chr1	1940	1941	11.0665
chr1	1941	1942	10.9611
chr1	1942	1943	11.0665
chr1	1943	1944	10.8557
chr1	1944	1946	10.5395
chr1	1946	1947	10.3287
chr1	1947	1948	10.4341
chr1	1948	1949	10.3287
chr1	1949	1950	9.06399
chr1	1950	1951	8.64241
chr1	1951	1952	8.8532
chr1	1952	1955	8.11543
chr1	1955	1956	8.01004
chr1	1956	1957	7.90464
chr1	1957	1958	7.69385
chr1	1958	1960	7.37767
chr1	1960	1961	7.06148
chr1	1961	1962	6.7453
chr1	1962	1963	6.21832
chr1	1963	1964	6.00753
chr1	1964	1965	5.37516
chr1	1965	1966	4.74279
chr1	1966	1968	5.05897
chr1	1968	1969	4.95358
chr1	1969	1970	4.4266
chr1	1970	1971	3.68883
chr1	1971	1972	3.16186
chr1	1972	1973	2.63488
chr1	1973	1974	2.52949
chr1	1974	1976	2.3187
chr1	1976	1978	2.1079
chr1	1978	1981	1.79172
chr1	1981	1984	1.58093
chr1	1984	1985	1.47553
chr1	1985	1986	1.37014
chr1	1986	1987	1.15935
chr1	1987	1988	1.05395
chr1	1988	1990	0.948557
chr1	1990	1991	0.843162
chr1	1991	1993	0.421581
chr1	1993	1994	0.21079
chr1	1994	2010	0.105395
chr1	2010	2048	0.0
chr1	2048	2062	0.105395
chr1	2062	2063	0.21079
chr1	2063	2064	0.421581
chr1	2064	2065	0.632371
chr1	2065	2066	0.737767
chr1	2066	2069	0.843162
chr1	2069	2073	1.05395
chr1	2073	2074	1.15935
chr1	2074	2076	1.89711
chr1	2076	2077	2.00251
chr1	2077	2078	2.1079
chr1	2078	2081	2.2133
chr1	2081	2082	2.3187
chr1	2082	2089	2.2133
chr1	2089	2091	2.63488
chr1	2091	2092	2.52949
chr1	2092	2095	2.74028
chr1	2095	2096	2.95107
chr1	2096	2097	2.74028
chr1	2097	2098	3.05646
chr1	2098	2099	3.16186
chr1	2099	2100	3.05646
chr1	2100	2102	3.16186
chr1	2102	2103	3.26725
chr1	2103	2105	3.16186
chr1	2105	2106	3.26725
chr1	2106	2108	3.16186
chr1	2108	2110	3.05646
chr1	2110	2111	2.95107
chr1	2111	2112	2.74028
chr1	2112	2113	2.63488
chr1	2113	2114	2.52949
chr1	2114	2117	2.84567
chr1	2117	2118	2.74028
chr1	2118	2121	2.52949
chr1	2121	2124	2.3187
chr1	2124	2125	2.84567
chr1	2125	2127	2.74028
chr1	2127	2128	2.95107
chr1	2128	2129	3.05646
chr1	2129	2130	3.37265
chr1	2130	2133	3.47804
chr1	2133	2135	3.16186
chr1	2135	2136	3.68883
chr1	2136	2137	3.58344
chr1	2137	2138	3.79423
chr1	2138	2139	3.89962
chr1	2139	2141	3.79423
chr1	2141	2142	3.58344
chr1	2142	2143	3.47804
chr1	2143	2144	3.58344
chr1	2144	2146	3.47804
chr1	2146	2147	3.79423
chr1	2147	2148	4.00502
chr1	2148	2149	4.532
chr1	2149	2151	4.63739
chr1	2151	2152	4.95358
chr1	2152	2154	4.4266
chr1	2154	2155	4.532
chr1	2155	2156	4.74279
chr1	2156	2157	4.84818
chr1	2157	2158	4.95358
chr1	2158	2159	5.26976
chr1	2159	2162	5.37516
chr1	2162	2164	5.48055
chr1	2164	2165	5.37516
chr1	2165	2167	5.26976
chr1	2167	2168	5.05897
chr1	2168	2169	4.63739
chr1	2169	2170	4.532
chr1	2170	2173	3.89962
chr1	2173	2174	4.00502
chr1	2174	2176	4.63739
chr1	2176	2177	5.05897
chr1	2177	2178	5.58595
chr1	2178	2179	6.11292
chr1	2179	2180	6.53451
chr1	2180	2181	7.16688
chr1	2181	2182	7.37767
chr1	2182	2183	7.58846
chr1	2183	2188	7.37767
chr1	2188	2190	7.58846
chr1	2190	2191	7.48306
chr1	2191	2192	7.27227
chr1	2192	2193	7.16688
chr1	2193	2194	7.48306
chr1	2194	2195	7.37767
chr1	2195	2197	7.06148
chr1	2197	2199	6.7453
chr1	2199	2200	7.27227
chr1	2200	2201	6.85069
chr1	2201	2204	6.7453
chr1	2204	2205	6.95609
chr1	2205	2206	7.90464
chr1	2206	2207	8.11543
chr1	2207	2209	8.32622
chr1	2209	2210	8.64241
chr1	2210	2212	9.16939
chr1	2212	2213	9.27478
chr1	2213	2214	9.38018
chr1	2214	2215	9.48557
chr1	2215	2216	9.80176
chr1	2216	2217	9.90715
chr1	2217	2218	10.1179
chr1	2218	2219	8.74781
chr1	2219	2222	8.53701
chr1	2222	2223	7.37767
chr1	2223	2225	7.48306
chr1	2225	2226	7.16688
chr1	2226	2227	7.37767
chr1	2227	2231	7.27227
chr1	2231	2232	7.06148
chr1	2232	2234	6.85069
chr1	2234	2235	6.7453
chr1	2235	2236	6.6399
chr1	2236	2237	6.00753
chr1	2237	2238	5.90213
chr1	2238	2239	5.58595
chr1	2239	2241	5.37516
chr1	2241	2242	5.16437
chr1	2242	2243	4.84818
chr1	2243	2245	4.532
chr1	2245	2246	4.11041
chr1	2246	2249	4.32121
chr1	2249	2250	3.89962
chr1	2250	2251	3.79423
chr1	2251	2252	3.58344
chr1	2252	2253	3.47804
chr1	2253	2256	2.74028
chr1	2256	2259	2.52949
chr1	2259	2260	2.00251
chr1	2260	2261	1.58093
chr1	2261	2262	1.37014
chr1	2262	2266	1.15935
chr1	2266	2267	1.05395
chr1	2267	2269	0.948557
chr1	2269	2271	0.843162
chr1	2271	2273	0.948557
chr1	2273	2274	1.26474
chr1	2274	2275	2.1079
chr1	2275	2277	2.42409
chr1	2277	2278	2.63488
chr1	2278	2279	3.79423
chr1	2279	2280	4.74279
chr1	2280	2283	4.95358
chr1	2283	2284	5.69134
chr1	2284	2285	5.90213
chr1	2285	2288	6.11292
chr1	2288	2289	5.90213
chr1	2289	2291	6.11292
chr1	2291	2292	6.32371
chr1	2292	2293	6.42911
chr1	2293	2295	6.32371
chr1	2295	2296	6.42911
chr1	2296	2298	6.32371
chr1	2298	2299	6.6399
chr1	2299	2300	6.53451
chr1	2300	2303	6.6399
chr1	2303	2304	6.7453
chr1	2304	2305	7.37767
chr1	2305	2306	7.16688
chr1	2306	2307	7.06148
chr1	2307	2308	6.85069
chr1	2308	2309	6.95609
chr1	2309	2311	6.7453
chr1	2311	2312	6.95609
chr1	2312	2313	6.7453
chr1	2313	2314	6.95609
chr1	2314	2315	6.85069
chr1	2315	2316	6.7453
chr1	2316	2317	6.6399
chr1	2317	2318	6.21832
chr1	2318	2319	5.48055
chr1	2319	2320	5.26976
chr1	2320	2321	5.16437
chr1	2321	2322	4.32121
chr1	2322	2323	4.00502
chr1	2323	2324	3.16186
chr1	2324	2325	2.95107
chr1	2325	2327	3.05646
chr1	2327	2329	2.84567
chr1	2329	2330	3.26725
chr1	2330	2332	3.47804
chr1	2332	2333	3.68883
chr1	2333	2336	3.58344
chr1	2336	2338	3.47804
chr1	2338	2339	3.58344
chr1	2339	2341	3.47804
chr1	2341	2344	3.05646
chr1	2344	2345	2.84567
chr1	2345	2346	2.74028
chr1	2346	2347	2.52949
chr1	2347	2348	2.42409
chr1	2348	2349	2.3187
chr1	2349	2350	2.42409
chr1	2350	2351	2.63488
chr1	2351	2353	2.52949
chr1	2353	2356	2.42409
chr1	2356	2359	2.52949
chr1	2359	2361	2.63488
chr1	2361	2364	2.52949
chr1	2364	2367	2.63488
chr1	2367	2369	2.52949
chr1	2369	2372	2.42409
chr1	2372	2373	1.37014
chr1	2373	2375	1.79172
chr1	2375	2376	1.89711
chr1	2376	2382	2.1079
chr1	2382	2392	2.00251
chr1	2392	2393	1.89711
chr1	2393	2395	1.37014
chr1	2395	2396	1.26474
chr1	2396	2398	1.15935
chr1	2398	2399	1.05395
chr1	2399	2400	0.948557
chr1	2400	2401	0.843162
chr1	2401	2403	0.737767
chr1	2403	2407	0.632371
chr1	2407	2408	0.843162
chr1	2408	2409	1.15935
chr1	2409	2412	1.47553
chr1	2412	2413	1.58093
chr1	2413	2414	1.47553
chr1	2414	2416	1.58093
chr1	2416	2417	1.37014
chr1	2417	2420	1.26474
chr1	2420	2427	1.05395
chr1	2427	2430	1.15935
chr1	2430	2431	1.05395
chr1	2431	2436	0.948557
chr1	2436	2438	0.843162
chr1	2438	2439	0.948557
chr1	2439	2440	1.15935
chr1	2440	2441	1.37014
chr1	2441	2442	1.58093
chr1	2442	2445	1.68632
chr1	2445	2451	1.58093
chr1	2451	2452	1.68632
chr1	2452	2453	1.47553
chr1	2453	2466	1.15935
chr1	2466	2469	1.05395
chr1	2469	2470	1.47553
chr1	2470	2471	1.68632
chr1	2471	2472	2.1079
chr1	2472	2473	2.2133
chr1	2473	2474	2.42409
chr1	2474	2475	2.63488
chr1	2475	2479	3.05646
chr1	2479	2484	2.3187
chr1	2484	2493	2.2133
chr1	2493	2494	2.1079
chr1	2494	2495	2.00251
chr1	2495	2497	1.89711
chr1	2497	2506	1.79172
chr1	2506	2508	1.47553
chr1	2508	2510	1.26474
chr1	2510	2512	1.15935
chr1	2512	2513	1.05395
chr1	2513	2514	1.47553
chr1	2514	2516	1.37014
chr1	2516	2517	1.26474
chr1	2517	2519	0.948557
chr1	2519	2520	1.05395
chr1	2520	2547	1.15935
chr1	2547	2548	1.05395
chr1	2548	2553	0.948557
chr1	2553	2556	0.843162
chr1	2556	2557	0.948557
chr1	2557	2559	0.526976
chr1	2559	2561	0.316186
chr1	2561	2569	0.632371
chr1	2569	2570	0.737767
chr1	2570	2582	0.843162
chr1	2582	2587	0.526976
chr1	2587	2590	0.421581
chr1	2590	2594	0.316186
chr1	2594	2600	0.421581
chr1	2600	2601	0.526976
chr1	2601	2602	0.632371
chr1	2602	2604	0.948557
chr1	2604	2605	0.843162
chr1	2605	2612	0.948557
[truncated: 4,215 more rows]
