# Supplementary material for: Structural modularity of the XIST ribonucleoprotein complex
Source: Nat Commun. 2020 Dec 2;11:6163. doi: 10.1038/s41467-020-20040-3 (PMC7710737; doi:10.1038/s41467-020-20040-3)
Supplement: Supplementary file 6 — Source Data [file 41467_2020_20040_MOESM6_ESM.zip › sourcedata/fig2efgi/K562_GEMIN5_2_neg_XIST_1_hsXIST.bedgraph]

chr1	0	68	0.0
chr1	68	82	0.494425
chr1	82	104	0.988851
chr1	104	107	0.494425
chr1	107	110	0.0
chr1	110	116	0.494425
chr1	116	137	0.988851
chr1	137	142	1.48328
chr1	142	146	0.988851
chr1	146	151	0.494425
chr1	151	155	0.988851
chr1	155	187	0.494425
chr1	187	194	0.988851
chr1	194	204	1.48328
chr1	204	206	1.9777
chr1	206	215	1.48328
chr1	215	227	0.988851
chr1	227	229	0.494425
chr1	229	312	0.0
chr1	312	342	0.494425
chr1	342	358	0.0
chr1	358	360	0.494425
chr1	360	371	0.988851
chr1	371	393	1.48328
chr1	393	394	0.988851
chr1	394	400	0.494425
chr1	400	406	0.0
chr1	406	429	0.494425
chr1	429	446	0.988851
chr1	446	450	0.494425
chr1	450	470	0.988851
chr1	470	490	0.494425
chr1	490	493	0.0
chr1	493	502	0.988851
chr1	502	507	1.48328
chr1	507	529	1.9777
chr1	529	533	1.48328
chr1	533	534	1.9777
chr1	534	542	1.48328
chr1	542	545	0.988851
chr1	545	547	1.48328
chr1	547	573	0.988851
chr1	573	586	0.494425
chr1	586	604	0.0
chr1	604	615	0.494425
chr1	615	629	0.988851
chr1	629	634	0.494425
chr1	634	668	0.0
chr1	668	677	0.494425
chr1	677	684	0.988851
chr1	684	709	1.48328
chr1	709	718	0.988851
chr1	718	724	0.494425
chr1	724	740	0.0
chr1	740	741	0.494425
chr1	741	758	0.988851
chr1	758	780	1.48328
chr1	780	783	0.494425
chr1	783	798	1.48328
chr1	798	820	0.988851
chr1	820	821	1.48328
chr1	821	823	1.9777
chr1	823	824	0.988851
chr1	824	860	1.48328
chr1	860	861	0.494425
chr1	861	880	0.0
chr1	880	907	0.494425
chr1	907	926	0.0
chr1	926	937	0.494425
chr1	937	949	0.988851
chr1	949	954	0.494425
chr1	954	973	0.988851
chr1	973	976	1.48328
chr1	976	979	0.988851
chr1	979	983	1.48328
chr1	983	990	2.96655
chr1	990	1013	3.46098
chr1	1013	1016	2.47213
chr1	1016	1022	1.9777
chr1	1022	1026	0.494425
chr1	1026	1034	0.0
chr1	1034	1050	0.494425
chr1	1050	1074	0.988851
chr1	1074	1075	1.48328
chr1	1075	1076	0.988851
chr1	1076	1081	1.48328
chr1	1081	1101	0.988851
chr1	1101	1105	1.48328
chr1	1105	1106	0.988851
chr1	1106	1132	0.494425
chr1	1132	1136	1.48328
chr1	1136	1137	0.988851
chr1	1137	1138	1.48328
chr1	1138	1160	1.9777
chr1	1160	1177	0.988851
chr1	1177	1178	1.48328
chr1	1178	1190	0.988851
chr1	1190	1191	1.9777
chr1	1191	1200	1.48328
chr1	1200	1212	1.9777
chr1	1212	1216	2.47213
chr1	1216	1217	1.9777
chr1	1217	1219	2.96655
chr1	1219	1228	3.46098
chr1	1228	1230	3.9554
chr1	1230	1231	3.46098
chr1	1231	1237	2.96655
chr1	1237	1240	2.47213
chr1	1240	1241	1.9777
chr1	1241	1243	2.47213
chr1	1243	1254	2.96655
chr1	1254	1255	2.47213
chr1	1255	1257	1.9777
chr1	1257	1259	1.48328
chr1	1259	1266	0.988851
chr1	1266	1278	1.48328
chr1	1278	1280	1.9777
chr1	1280	1282	1.48328
chr1	1282	1285	0.988851
chr1	1285	1290	1.48328
chr1	1290	1295	1.9777
chr1	1295	1308	1.48328
chr1	1308	1323	0.988851
chr1	1323	1327	0.494425
chr1	1327	1331	0.988851
chr1	1331	1334	0.494425
chr1	1334	1347	1.48328
chr1	1347	1348	1.9777
chr1	1348	1363	2.47213
chr1	1363	1368	1.9777
chr1	1368	1370	0.988851
chr1	1370	1379	1.48328
chr1	1379	1382	0.988851
chr1	1382	1402	0.494425
chr1	1402	1426	0.0
chr1	1426	1438	0.494425
chr1	1438	1445	0.988851
chr1	1445	1462	1.48328
chr1	1462	1465	1.9777
chr1	1465	1478	1.48328
chr1	1478	1479	0.988851
chr1	1479	1490	0.494425
chr1	1490	1499	0.988851
chr1	1499	1511	1.48328
chr1	1511	1525	0.988851
chr1	1525	1534	0.494425
chr1	1534	1567	0.0
chr1	1567	1569	0.494425
chr1	1569	1597	0.988851
chr1	1597	1606	0.494425
chr1	1606	1610	0.988851
chr1	1610	1646	0.494425
chr1	1646	1698	0.0
chr1	1698	1702	0.494425
chr1	1702	1721	0.988851
chr1	1721	1724	1.48328
chr1	1724	1731	0.988851
chr1	1731	1734	1.48328
chr1	1734	1737	0.988851
chr1	1737	1761	1.48328
chr1	1761	1762	0.988851
chr1	1762	1765	1.48328
chr1	1765	1766	1.9777
chr1	1766	1778	1.48328
chr1	1778	1789	0.988851
chr1	1789	1794	1.48328
chr1	1794	1803	1.9777
chr1	1803	1805	1.48328
chr1	1805	1817	0.988851
chr1	1817	1830	0.494425
chr1	1830	1836	0.0
chr1	1836	1840	0.494425
chr1	1840	1858	0.988851
chr1	1858	1864	1.48328
chr1	1864	1870	1.9777
chr1	1870	1880	2.96655
chr1	1880	1890	2.47213
chr1	1890	1894	2.96655
chr1	1894	1896	2.47213
chr1	1896	1899	1.48328
chr1	1899	1907	0.988851
chr1	1907	1917	1.48328
chr1	1917	1918	0.988851
chr1	1918	1920	0.494425
chr1	1920	1927	0.988851
chr1	1927	1960	0.494425
chr1	1960	2053	0.0
chr1	2053	2063	0.494425
chr1	2063	2080	0.988851
chr1	2080	2082	1.9777
chr1	2082	2084	2.47213
chr1	2084	2088	2.96655
chr1	2088	2093	2.47213
chr1	2093	2095	1.9777
chr1	2095	2099	2.47213
chr1	2099	2100	1.9777
chr1	2100	2120	2.47213
chr1	2120	2121	1.9777
chr1	2121	2123	0.988851
chr1	2123	2124	0.494425
chr1	2124	2136	0.988851
chr1	2136	2151	0.494425
chr1	2151	2173	0.0
chr1	2173	2176	0.494425
chr1	2176	2184	0.988851
chr1	2184	2213	1.48328
chr1	2213	2214	0.988851
chr1	2214	2225	0.494425
chr1	2225	2284	0.0
chr1	2284	2289	0.494425
chr1	2289	2304	0.988851
chr1	2304	2312	1.9777
chr1	2312	2314	2.47213
chr1	2314	2325	1.9777
chr1	2325	2328	2.96655
chr1	2328	2343	2.47213
chr1	2343	2348	1.48328
chr1	2348	2349	1.9777
chr1	2349	2368	0.494425
chr1	2368	2373	0.988851
chr1	2373	2392	1.48328
chr1	2392	2394	2.47213
chr1	2394	2395	1.9777
chr1	2395	2408	2.47213
chr1	2408	2423	1.9777
chr1	2423	2426	1.48328
chr1	2426	2431	0.494425
chr1	2431	2472	0.0
chr1	2472	2511	0.494425
chr1	2511	2513	0.0
chr1	2513	2516	0.988851
chr1	2516	2519	1.48328
chr1	2519	2532	2.47213
chr1	2532	2550	2.96655
chr1	2550	2552	1.9777
chr1	2552	2555	0.494425
chr1	2555	2558	0.988851
chr1	2558	2561	1.48328
chr1	2561	2579	0.988851
chr1	2579	2592	0.494425
chr1	2592	2605	0.0
chr1	2605	2627	0.494425
chr1	2627	2636	0.988851
chr1	2636	2659	0.494425
chr1	2659	2663	0.988851
chr1	2663	2693	0.494425
chr1	2693	2700	0.988851
chr1	2700	2734	0.494425
chr1	2734	2816	0.0
chr1	2816	2839	0.494425
chr1	2839	2854	0.988851
chr1	2854	2880	0.494425
chr1	2880	2889	0.0
chr1	2889	2918	0.494425
chr1	2918	2919	1.48328
chr1	2919	2920	1.9777
chr1	2920	2930	2.47213
chr1	2930	2932	1.9777
chr1	2932	2942	2.47213
chr1	2942	2955	2.96655
chr1	2955	2956	3.46098
chr1	2956	2957	3.9554
chr1	2957	2959	2.96655
chr1	2959	2960	2.47213
chr1	2960	2961	2.96655
chr1	2961	2968	2.47213
chr1	2968	2973	1.9777
chr1	2973	2983	2.47213
chr1	2983	2993	1.9777
chr1	2993	2996	1.48328
chr1	2996	3001	0.988851
chr1	3001	3014	0.494425
chr1	3014	3037	0.0
chr1	3037	3050	0.988851
chr1	3050	3078	1.48328
chr1	3078	3095	0.0
chr1	3095	3125	0.494425
chr1	3125	3205	0.0
chr1	3205	3221	0.494425
chr1	3221	3241	0.988851
chr1	3241	3262	0.494425
chr1	3262	3263	0.0
chr1	3263	3280	0.494425
chr1	3280	3303	0.988851
chr1	3303	3304	0.494425
chr1	3304	3309	0.988851
chr1	3309	3341	0.494425
chr1	3341	3403	0.0
chr1	3403	3414	0.494425
chr1	3414	3443	0.988851
chr1	3443	3444	0.494425
chr1	3444	3458	0.0
chr1	3458	3481	0.494425
chr1	3481	3482	0.988851
chr1	3482	3489	1.48328
chr1	3489	3519	0.988851
chr1	3519	3523	0.494425
chr1	3523	3583	0.0
chr1	3583	3618	0.494425
chr1	3618	3792	0.0
chr1	3792	3808	0.494425
chr1	3808	3829	0.988851
chr1	3829	3844	0.494425
chr1	3844	3857	0.0
chr1	3857	3862	0.494425
chr1	3862	3896	0.988851
chr1	3896	3914	0.494425
chr1	3914	3917	0.988851
chr1	3917	3918	1.48328
chr1	3918	3922	1.9777
chr1	3922	3940	1.48328
chr1	3940	3947	1.9777
chr1	3947	3953	2.47213
chr1	3953	3956	1.9777
chr1	3956	3958	2.47213
chr1	3958	3959	1.9777
chr1	3959	3963	1.48328
chr1	3963	3974	0.988851
chr1	3974	3983	1.48328
chr1	3983	3984	0.988851
chr1	3984	3993	0.494425
chr1	3993	4013	0.988851
chr1	4013	4022	0.494425
chr1	4022	4057	0.0
chr1	4057	4074	0.494425
chr1	4074	4092	0.988851
chr1	4092	4115	0.494425
chr1	4115	4165	0.0
chr1	4165	4202	0.494425
chr1	4202	4221	0.0
chr1	4221	4226	0.494425
chr1	4226	4228	0.988851
chr1	4228	4248	1.48328
chr1	4248	4249	1.9777
chr1	4249	4268	0.988851
chr1	4268	4281	0.494425
chr1	4281	4287	0.988851
chr1	4287	4299	0.494425
chr1	4299	4313	1.48328
chr1	4313	4339	0.988851
chr1	4339	4361	0.0
chr1	4361	4379	0.494425
chr1	4379	4389	0.988851
chr1	4389	4400	1.9777
chr1	4400	4405	1.48328
chr1	4405	4409	0.988851
chr1	4409	4416	1.48328
chr1	4416	4429	0.988851
chr1	4429	4431	0.494425
chr1	4431	4448	0.988851
chr1	4448	4460	0.494425
chr1	4460	4472	0.988851
chr1	4472	4500	0.494425
chr1	4500	4507	0.0
chr1	4507	4514	0.494425
chr1	4514	4524	0.988851
chr1	4524	4548	1.48328
chr1	4548	4551	0.988851
chr1	4551	4559	0.494425
chr1	4559	4595	0.0
chr1	4595	4635	0.494425
chr1	4635	4744	0.0
chr1	4744	4751	0.494425
chr1	4751	4757	0.988851
chr1	4757	4762	1.48328
chr1	4762	4771	1.9777
chr1	4771	4792	1.48328
chr1	4792	4796	0.988851
chr1	4796	4797	0.494425
chr1	4797	4813	0.0
chr1	4813	4830	0.494425
chr1	4830	4847	0.988851
chr1	4847	4861	0.494425
chr1	4861	4869	0.988851
chr1	4869	4901	0.494425
chr1	4901	4911	0.0
chr1	4911	4936	0.494425
chr1	4936	4951	0.988851
chr1	4951	4959	0.494425
chr1	4959	5002	0.0
chr1	5002	5009	0.494425
chr1	5009	5027	0.988851
chr1	5027	5038	0.494425
chr1	5038	5045	0.0
chr1	5045	5074	0.494425
chr1	5074	5212	0.0
chr1	5212	5214	0.494425
chr1	5214	5217	0.988851
chr1	5217	5226	1.48328
chr1	5226	5227	1.9777
chr1	5227	5252	2.96655
chr1	5252	5254	2.47213
chr1	5254	5257	1.48328
chr1	5257	5266	0.494425
chr1	5266	5385	0.0
chr1	5385	5386	0.494425
chr1	5386	5425	0.988851
chr1	5425	5433	0.0
chr1	5433	5456	0.494425
chr1	5456	5533	0.0
chr1	5533	5572	0.494425
chr1	5572	5582	0.0
chr1	5582	5599	0.494425
chr1	5599	5604	1.48328
chr1	5604	5606	1.9777
chr1	5606	5620	2.47213
chr1	5620	5624	1.9777
chr1	5624	5627	2.47213
chr1	5627	5631	2.96655
chr1	5631	5636	3.46098
chr1	5636	5638	2.96655
chr1	5638	5642	1.9777
chr1	5642	5649	1.48328
chr1	5649	5657	0.988851
chr1	5657	5665	0.494425
chr1	5665	5671	0.0
chr1	5671	5686	0.494425
chr1	5686	5700	0.988851
chr1	5700	5712	0.494425
chr1	5712	5722	0.988851
chr1	5722	5728	0.494425
chr1	5728	5752	0.988851
chr1	5752	5760	0.494425
chr1	5760	5772	0.0
chr1	5772	5793	0.494425
chr1	5793	5800	0.988851
chr1	5800	5810	0.494425
chr1	5810	5813	0.988851
chr1	5813	5829	1.48328
chr1	5829	5837	0.988851
chr1	5837	5839	1.48328
chr1	5839	5876	0.494425
chr1	5876	5877	0.988851
chr1	5877	5878	0.494425
chr1	5878	5885	0.988851
chr1	5885	5915	1.48328
chr1	5915	5922	0.494425
chr1	5922	6003	0.0
chr1	6003	6033	0.494425
chr1	6033	6070	0.0
chr1	6070	6111	0.494425
chr1	6111	6126	0.0
chr1	6126	6159	0.494425
chr1	6159	6165	0.988851
chr1	6165	6199	0.494425
chr1	6199	6225	0.0
chr1	6225	6262	0.494425
chr1	6262	6265	0.988851
chr1	6265	6269	0.494425
chr1	6269	6298	0.988851
chr1	6298	6308	0.494425
chr1	6308	6315	0.0
chr1	6315	6341	0.494425
chr1	6341	6350	0.988851
chr1	6350	6355	0.494425
chr1	6355	6373	1.48328
chr1	6373	6374	1.9777
chr1	6374	6375	1.48328
chr1	6375	6380	1.9777
chr1	6380	6384	2.47213
chr1	6384	6394	2.96655
chr1	6394	6399	1.9777
chr1	6399	6402	1.48328
chr1	6402	6415	0.494425
chr1	6415	6428	0.0
chr1	6428	6468	0.494425
chr1	6468	6718	0.0
chr1	6718	6757	0.494425
chr1	6757	6766	0.0
chr1	6766	6790	0.494425
chr1	6790	6800	0.988851
chr1	6800	6820	0.494425
chr1	6820	6884	0.0
chr1	6884	6897	0.494425
chr1	6897	6925	0.988851
chr1	6925	6938	0.494425
chr1	6938	6952	0.0
chr1	6952	6954	0.494425
chr1	6954	6955	0.988851
chr1	6955	6957	1.48328
chr1	6957	6967	1.9777
chr1	6967	6980	2.47213
chr1	6980	6982	1.9777
chr1	6982	6985	1.48328
chr1	6985	6996	0.988851
chr1	6996	7006	0.494425
chr1	7006	7022	0.0
chr1	7022	7049	0.494425
chr1	7049	7053	0.0
chr1	7053	7063	0.494425
chr1	7063	7089	0.988851
chr1	7089	7092	0.494425
chr1	7092	7102	0.988851
chr1	7102	7104	1.48328
chr1	7104	7132	0.988851
chr1	7132	7142	0.494425
chr1	7142	7175	0.0
chr1	7175	7207	0.494425
chr1	7207	7214	0.0
chr1	7214	7227	0.494425
chr1	7227	7228	0.988851
chr1	7228	7246	1.48328
chr1	7246	7253	1.9777
chr1	7253	7254	2.47213
chr1	7254	7269	2.96655
chr1	7269	7278	2.47213
chr1	7278	7281	1.9777
chr1	7281	7282	0.988851
chr1	7282	7292	0.494425
chr1	7292	7294	0.988851
chr1	7294	7298	1.48328
chr1	7298	7333	0.988851
chr1	7333	7334	0.494425
chr1	7334	7453	0.0
chr1	7453	7463	0.494425
chr1	7463	7472	0.988851
chr1	7472	7478	1.48328
chr1	7478	7485	1.9777
chr1	7485	7490	2.47213
chr1	7490	7491	1.9777
chr1	7491	7498	2.47213
chr1	7498	7513	1.9777
chr1	7513	7519	1.48328
chr1	7519	7526	0.988851
chr1	7526	7527	0.494425
chr1	7527	7532	0.0
chr1	7532	7565	0.494425
chr1	7565	7567	0.988851
chr1	7567	7604	0.494425
chr1	7604	7633	0.0
chr1	7633	7669	0.494425
chr1	7669	7699	0.0
chr1	7699	7775	0.494425
chr1	7775	7808	0.0
chr1	7808	7823	0.494425
chr1	7823	7829	0.988851
chr1	7829	7842	1.9777
chr1	7842	7849	2.47213
chr1	7849	7852	1.9777
chr1	7852	7856	1.48328
chr1	7856	7858	0.988851
chr1	7858	7882	0.494425
chr1	7882	7906	0.0
chr1	7906	7936	0.494425
chr1	7936	7979	0.0
chr1	7979	8014	0.494425
chr1	8014	8030	0.0
chr1	8030	8054	0.494425
chr1	8054	8071	0.988851
chr1	8071	8087	0.494425
chr1	8087	8095	0.988851
chr1	8095	8114	0.494425
chr1	8114	8127	0.988851
chr1	8127	8144	0.494425
chr1	8144	8145	0.988851
chr1	8145	8152	1.48328
chr1	8152	8165	0.988851
chr1	8165	8170	0.494425
chr1	8170	8411	0.0
chr1	8411	8434	0.494425
chr1	8434	8473	0.988851
chr1	8473	8542	0.0
chr1	8542	8548	0.494425
chr1	8548	8550	0.988851
chr1	8550	8583	1.48328
chr1	8583	8588	0.988851
chr1	8588	8590	0.494425
chr1	8590	8591	0.988851
chr1	8591	8598	0.494425
chr1	8598	8618	0.988851
chr1	8618	8630	1.48328
chr1	8630	8638	0.988851
chr1	8638	8650	0.494425
chr1	8650	8651	0.988851
chr1	8651	8678	0.494425
chr1	8678	8680	0.988851
chr1	8680	8705	0.494425
chr1	8705	8719	0.0
chr1	8719	8738	0.494425
chr1	8738	8748	0.988851
chr1	8748	8758	0.494425
chr1	8758	8761	0.988851
chr1	8761	8772	1.48328
chr1	8772	8798	0.988851
chr1	8798	8801	0.494425
chr1	8801	8831	0.0
chr1	8831	8835	0.988851
chr1	8835	8842	1.9777
chr1	8842	8846	2.47213
chr1	8846	8850	2.96655
chr1	8850	8854	3.9554
chr1	8854	8856	4.44983
chr1	8856	8867	4.94425
chr1	8867	8872	5.43868
chr1	8872	8875	4.44983
chr1	8875	8878	3.9554
chr1	8878	8881	3.46098
chr1	8881	8882	2.96655
chr1	8882	8883	2.47213
chr1	8883	8891	1.9777
chr1	8891	8897	1.48328
chr1	8897	8898	0.988851
chr1	8898	8902	0.494425
chr1	8902	8906	0.0
chr1	8906	8922	0.494425
chr1	8922	8940	0.988851
chr1	8940	8942	1.48328
chr1	8942	8943	0.988851
chr1	8943	8963	0.494425
chr1	8963	8969	0.988851
chr1	8969	9041	0.494425
chr1	9041	9044	0.0
chr1	9044	9077	0.494425
chr1	9077	9085	0.988851
chr1	9085	9107	0.494425
chr1	9107	9130	0.0
chr1	9130	9133	0.494425
chr1	9133	9170	0.988851
chr1	9170	9171	0.494425
chr1	9171	9193	0.0
chr1	9193	9224	0.494425
chr1	9224	9282	0.0
chr1	9282	9305	0.494425
chr1	9305	9335	0.988851
chr1	9335	9352	0.494425
chr1	9352	9425	0.0
chr1	9425	9486	0.494425
chr1	9486	9542	0.0
chr1	9542	9566	0.494425
chr1	9566	9578	0.988851
chr1	9578	9601	0.494425
chr1	9601	9620	0.0
chr1	9620	9647	0.494425
chr1	9647	9678	0.988851
chr1	9678	9687	1.48328
chr1	9687	9688	0.988851
chr1	9688	9708	0.494425
chr1	9708	9710	0.0
chr1	9710	9743	0.494425
chr1	9743	9751	0.988851
chr1	9751	9770	0.494425
chr1	9770	9783	0.0
chr1	9783	9814	0.494425
chr1	9814	9897	0.0
chr1	9897	9918	0.494425
chr1	9918	9930	0.988851
chr1	9930	9938	1.48328
chr1	9938	9951	0.988851
chr1	9951	9952	1.48328
chr1	9952	9959	1.9777
chr1	9959	9970	1.48328
chr1	9970	9974	0.988851
chr1	9974	9976	0.494425
chr1	9976	9978	0.988851
chr1	9978	9992	1.48328
chr1	9992	10006	0.988851
chr1	10006	10025	0.494425
chr1	10025	10026	0.988851
chr1	10026	10042	1.48328
chr1	10042	10046	0.988851
chr1	10046	10066	0.494425
chr1	10066	10095	0.0
chr1	10095	10120	0.494425
chr1	10120	10137	0.0
chr1	10137	10145	0.494425
chr1	10145	10146	0.988851
chr1	10146	10177	1.48328
chr1	10177	10181	0.988851
chr1	10181	10186	1.48328
chr1	10186	10202	0.494425
chr1	10202	10290	0.0
chr1	10290	10320	0.494425
chr1	10320	10346	0.0
chr1	10346	10386	0.494425
chr1	10386	10398	0.0
chr1	10398	10399	0.494425
chr1	10399	10420	0.988851
chr1	10420	10434	1.48328
chr1	10434	10460	0.494425
chr1	10460	10498	0.0
chr1	10498	10520	0.494425
chr1	10520	10538	0.988851
chr1	10538	10560	0.494425
chr1	10560	10578	0.0
chr1	10578	10585	0.988851
chr1	10585	10586	1.48328
chr1	10586	10599	1.9777
chr1	10599	10610	2.47213
chr1	10610	10611	2.96655
chr1	10611	10617	1.9777
chr1	10617	10635	0.988851
chr1	10635	10636	1.48328
chr1	10636	10637	1.9777
chr1	10637	10640	2.47213
chr1	10640	10644	1.9777
chr1	10644	10660	1.48328
chr1	10660	10665	1.9777
chr1	10665	10675	2.47213
chr1	10675	10677	1.9777
chr1	10677	10678	1.48328
chr1	10678	10694	0.988851
chr1	10694	10701	0.494425
chr1	10701	10713	0.0
chr1	10713	10735	0.494425
chr1	10735	10752	0.0
chr1	10752	10768	0.494425
chr1	10768	10770	0.988851
chr1	10770	10792	1.48328
chr1	10792	10798	0.988851
chr1	10798	10808	0.494425
chr1	10808	10815	0.0
chr1	10815	10850	0.494425
chr1	10850	10851	0.988851
chr1	10851	10857	0.494425
chr1	10857	10858	0.988851
chr1	10858	10873	1.48328
chr1	10873	10878	1.9777
chr1	10878	10881	1.48328
chr1	10881	10882	1.9777
chr1	10882	10893	0.988851
chr1	10893	10916	0.494425
chr1	10916	10999	0.0
chr1	10999	11035	0.494425
chr1	11035	11036	0.988851
chr1	11036	11064	0.494425
chr1	11064	11176	0.0
chr1	11176	11191	0.494425
chr1	11191	11213	1.48328
chr1	11213	11224	0.988851
chr1	11224	11230	1.48328
chr1	11230	11244	0.494425
chr1	11244	11306	0.0
chr1	11306	11339	0.494425
chr1	11339	11406	0.0
chr1	11406	11416	0.494425
chr1	11416	11436	0.988851
chr1	11436	11464	0.0
chr1	11464	11494	0.988851
chr1	11494	11504	1.9777
chr1	11504	11511	0.988851
chr1	11511	11523	1.48328
chr1	11523	11542	0.494425
chr1	11542	11550	0.988851
chr1	11550	11568	0.494425
chr1	11568	11645	0.0
chr1	11645	11658	0.494425
chr1	11658	11686	1.48328
chr1	11686	11689	0.988851
chr1	11689	11694	1.48328
chr1	11694	11720	0.494425
chr1	11720	11818	0.0
chr1	11818	11828	0.494425
chr1	11828	11830	0.988851
chr1	11830	11851	1.48328
chr1	11851	11860	1.9777
chr1	11860	11870	1.48328
chr1	11870	11874	0.988851
chr1	11874	11892	1.48328
chr1	11892	11894	0.988851
chr1	11894	11913	0.494425
chr1	11913	11947	0.0
chr1	11947	11953	0.494425
chr1	11953	11957	1.48328
chr1	11957	11961	1.9777
chr1	11961	11966	2.47213
chr1	11966	11985	2.96655
chr1	11985	11988	2.47213
chr1	11988	11991	1.9777
chr1	11991	11996	1.48328
chr1	11996	11998	1.9777
chr1	11998	12003	1.48328
chr1	12003	12007	1.9777
chr1	12007	12012	2.47213
chr1	12012	12013	2.96655
chr1	12013	12014	3.46098
chr1	12014	12031	2.96655
chr1	12031	12032	3.46098
chr1	12032	12033	2.47213
chr1	12033	12035	1.9777
chr1	12035	12037	1.48328
chr1	12037	12040	1.9777
chr1	12040	12042	2.96655
chr1	12042	12046	3.46098
chr1	12046	12050	3.9554
chr1	12050	12053	4.94425
chr1	12053	12061	3.9554
chr1	12061	12062	3.46098
chr1	12062	12063	2.96655
chr1	12063	12072	3.46098
chr1	12072	12073	2.96655
chr1	12073	12077	3.46098
chr1	12077	12080	2.96655
chr1	12080	12087	2.47213
chr1	12087	12097	1.9777
chr1	12097	12114	1.48328
chr1	12114	12126	0.0
chr1	12126	12143	0.494425
chr1	12143	12150	1.48328
chr1	12150	12152	0.988851
chr1	12152	12182	1.48328
chr1	12182	12192	0.494425
chr1	12192	12228	0.0
chr1	12228	12229	0.494425
chr1	12229	12231	0.988851
chr1	12231	12246	1.48328
chr1	12246	12253	1.9777
chr1	12253	12263	2.47213
chr1	12263	12264	1.9777
chr1	12264	12265	1.48328
chr1	12265	12271	1.9777
chr1	12271	12273	1.48328
chr1	12273	12281	1.9777
chr1	12281	12283	2.47213
chr1	12283	12287	1.9777
chr1	12287	12288	0.988851
chr1	12288	12307	1.48328
chr1	12307	12314	0.988851
chr1	12314	12316	0.494425
chr1	12316	12329	0.988851
chr1	12329	12352	0.494425
chr1	12352	12357	0.988851
chr1	12357	12368	0.494425
chr1	12368	12393	0.988851
chr1	12393	12395	0.494425
chr1	12395	12396	0.0
chr1	12396	12419	0.494425
chr1	12419	12433	0.988851
chr1	12433	12436	1.48328
chr1	12436	12460	0.988851
chr1	12460	12468	0.494425
chr1	12468	12502	0.0
chr1	12502	12538	0.494425
chr1	12538	12630	0.0
chr1	12630	12633	0.494425
chr1	12633	12640	0.988851
chr1	12640	12641	1.48328
chr1	12641	12642	1.9777
chr1	12642	12645	2.96655
chr1	12645	12649	3.46098
chr1	12649	12659	3.9554
chr1	12659	12661	2.96655
chr1	12661	12662	3.46098
chr1	12662	12671	2.47213
chr1	12671	12676	2.96655
chr1	12676	12677	2.47213
chr1	12677	12678	1.9777
chr1	12678	12679	1.48328
chr1	12679	12682	1.9777
chr1	12682	12692	1.48328
chr1	12692	12693	1.9777
chr1	12693	12694	2.47213
chr1	12694	12695	2.96655
chr1	12695	12696	2.47213
chr1	12696	12705	1.9777
chr1	12705	12717	2.47213
chr1	12717	12732	2.96655
chr1	12732	12734	2.47213
chr1	12734	12735	1.9777
chr1	12735	12742	1.48328
chr1	12742	12744	0.988851
chr1	12744	12761	0.0
chr1	12761	12797	0.494425
chr1	12797	12846	0.0
chr1	12846	12854	0.494425
chr1	12854	12855	0.988851
chr1	12855	12856	1.48328
chr1	12856	12881	1.9777
chr1	12881	12882	1.48328
chr1	12882	12895	0.988851
chr1	12895	12900	0.0
chr1	12900	12910	0.494425
chr1	12910	12933	0.988851
chr1	12933	12940	1.9777
chr1	12940	12941	1.48328
chr1	12941	12969	0.988851
chr1	12969	12977	0.0
chr1	12977	13009	0.494425
chr1	13009	13014	0.988851
chr1	13014	13017	1.9777
chr1	13017	13025	1.48328
chr1	13025	13046	1.9777
chr1	13046	13050	2.96655
chr1	13050	13054	2.47213
chr1	13054	13066	1.48328
chr1	13066	13072	0.988851
chr1	13072	13086	1.48328
chr1	13086	13111	0.494425
chr1	13111	13157	0.0
chr1	13157	13185	0.494425
chr1	13185	13193	0.988851
chr1	13193	13197	0.494425
chr1	13197	13218	0.988851
chr1	13218	13226	1.48328
chr1	13226	13242	0.988851
chr1	13242	13252	0.494425
chr1	13252	13259	0.988851
chr1	13259	13283	0.494425
chr1	13283	13284	0.988851
chr1	13284	13291	1.48328
chr1	13291	13307	0.988851
chr1	13307	13309	1.48328
chr1	13309	13311	2.47213
chr1	13311	13324	1.9777
chr1	13324	13334	1.48328
chr1	13334	13349	0.988851
chr1	13349	13361	0.0
chr1	13361	13391	0.494425
chr1	13391	13393	0.0
chr1	13393	13394	0.494425
chr1	13394	13416	0.988851
chr1	13416	13422	1.48328
chr1	13422	13434	1.9777
chr1	13434	13452	0.988851
chr1	13452	13489	0.0
chr1	13489	13490	0.988851
chr1	13490	13499	1.48328
chr1	13499	13503	1.9777
chr1	13503	13505	2.47213
chr1	13505	13508	2.96655
chr1	13508	13522	3.46098
chr1	13522	13525	2.96655
chr1	13525	13527	1.9777
chr1	13527	13533	1.48328
chr1	13533	13538	2.47213
chr1	13538	13545	1.9777
chr1	13545	13553	0.988851
chr1	13553	13556	1.48328
chr1	13556	13558	1.9777
chr1	13558	13568	2.47213
chr1	13568	13581	1.48328
chr1	13581	13589	0.988851
chr1	13589	13594	0.494425
chr1	13594	13612	0.0
chr1	13612	13622	0.494425
chr1	13622	13628	0.988851
chr1	13628	13644	1.48328
chr1	13644	13648	0.988851
chr1	13648	13650	0.494425
chr1	13650	13716	0.0
chr1	13716	13743	0.494425
chr1	13743	13754	0.0
chr1	13754	13795	0.494425
chr1	13795	13803	0.0
chr1	13803	13824	0.494425
chr1	13824	13840	0.988851
chr1	13840	13850	0.494425
chr1	13850	14034	0.0
chr1	14034	14047	0.494425
chr1	14047	14056	0.988851
chr1	14056	14072	1.9777
chr1	14072	14077	1.48328
chr1	14077	14091	0.988851
chr1	14091	14182	0.0
chr1	14182	14221	0.494425
chr1	14221	14265	0.0
chr1	14265	14306	0.494425
chr1	14306	14331	0.988851
chr1	14331	14332	1.9777
chr1	14332	14337	1.48328
chr1	14337	14346	1.9777
chr1	14346	14366	1.48328
chr1	14366	14370	0.988851
chr1	14370	14377	0.494425
chr1	14377	14378	0.0
chr1	14378	14408	0.494425
chr1	14408	14460	0.0
chr1	14460	14463	0.494425
chr1	14463	14468	0.988851
chr1	14468	14480	1.48328
chr1	14480	14487	1.9777
chr1	14487	14488	0.494425
chr1	14488	14499	0.988851
chr1	14499	14516	0.494425
chr1	14516	14552	0.0
chr1	14552	14587	0.494425
chr1	14587	14639	0.0
chr1	14639	14649	0.494425
chr1	14649	14658	1.48328
chr1	14658	14663	1.9777
chr1	14663	14677	2.47213
chr1	14677	14678	1.9777
chr1	14678	14680	1.48328
chr1	14680	14686	0.988851
chr1	14686	14690	0.494425
chr1	14690	14780	0.0
chr1	14780	14816	0.494425
chr1	14816	14932	0.0
chr1	14932	14957	0.494425
chr1	14957	14971	0.988851
chr1	14971	14992	0.494425
chr1	14992	14994	0.988851
chr1	14994	15009	0.494425
chr1	15009	15022	0.988851
chr1	15022	15027	1.48328
chr1	15027	15036	0.988851
chr1	15036	15048	0.494425
chr1	15048	15125	0.0
chr1	15125	15141	0.494425
chr1	15141	15154	0.988851
chr1	15154	15165	0.494425
chr1	15165	15182	0.0
chr1	15182	15223	0.494425
chr1	15223	15364	0.0
chr1	15364	15398	0.494425
chr1	15398	15566	0.0
chr1	15566	15593	0.494425
chr1	15593	15612	0.0
chr1	15612	15632	0.494425
chr1	15632	15653	0.988851
chr1	15653	15660	0.494425
chr1	15660	15680	0.0
chr1	15680	15719	0.494425
chr1	15719	15887	0.0
chr1	15887	15920	0.988851
chr1	15920	15934	0.0
chr1	15934	15962	0.988851
chr1	15962	15971	0.0
chr1	15971	16012	0.494425
chr1	16012	16129	0.0
chr1	16129	16154	0.494425
chr1	16154	16164	0.0
chr1	16164	16176	0.494425
chr1	16176	16184	0.988851
chr1	16184	16185	1.48328
chr1	16185	16193	1.9777
chr1	16193	16205	2.47213
chr1	16205	16210	1.9777
chr1	16210	16224	1.48328
chr1	16224	16226	0.988851
chr1	16226	16232	0.494425
chr1	16232	16245	0.0
chr1	16245	16255	0.494425
chr1	16255	16267	0.988851
chr1	16267	16268	1.48328
chr1	16268	16286	1.9777
chr1	16286	16292	1.48328
chr1	16292	16293	0.988851
chr1	16293	16294	0.494425
chr1	16294	16312	0.0
chr1	16312	16313	0.494425
chr1	16313	16342	0.988851
chr1	16342	16364	0.0
chr1	16364	16383	0.494425
chr1	16383	16394	0.988851
chr1	16394	16398	0.494425
chr1	16398	16418	0.988851
chr1	16418	16434	0.494425
chr1	16434	16454	0.0
chr1	16454	16459	0.494425
chr1	16459	16473	0.988851
chr1	16473	16483	0.494425
chr1	16483	16527	0.0
chr1	16527	16557	0.494425
chr1	16557	16567	0.0
chr1	16567	16577	0.988851
chr1	16577	16590	1.48328
chr1	16590	16593	1.9777
chr1	16593	16616	0.988851
chr1	16616	16619	0.494425
chr1	16619	16648	0.0
chr1	16648	16661	0.494425
chr1	16661	16662	0.988851
chr1	16662	16684	1.48328
chr1	16684	16697	0.988851
chr1	16697	16701	0.494425
chr1	16701	16779	0.0
chr1	16779	16793	0.494425
chr1	16793	16810	0.988851
chr1	16810	16834	0.494425
chr1	16834	16859	0.0
chr1	16859	16895	0.494425
chr1	16895	17002	0.0
chr1	17002	17036	0.494425
chr1	17036	17127	0.0
chr1	17127	17163	0.494425
chr1	17163	17165	0.0
chr1	17165	17189	0.494425
chr1	17189	17205	0.988851
chr1	17205	17228	0.494425
chr1	17228	17246	0.0
chr1	17246	17285	0.494425
chr1	17285	17433	0.0
chr1	17433	17435	0.494425
chr1	17435	17459	0.988851
chr1	17459	17460	0.494425
chr1	17460	17463	0.988851
chr1	17463	17500	0.494425
chr1	17500	17534	0.0
chr1	17534	17569	0.494425
chr1	17569	17814	0.0
chr1	17814	17848	0.494425
chr1	17848	17850	0.988851
chr1	17850	17860	0.494425
chr1	17860	17871	0.0
chr1	17871	17879	0.494425
chr1	17879	17888	0.988851
chr1	17888	17894	1.48328
chr1	17894	17901	1.9777
chr1	17901	17914	1.48328
chr1	17914	17917	0.988851
chr1	17917	17928	0.494425
chr1	17928	17966	0.0
chr1	17966	17982	0.494425
chr1	17982	17998	0.988851
chr1	17998	18001	1.48328
chr1	18001	18009	0.988851
chr1	18009	18022	0.494425
chr1	18022	18026	0.0
chr1	18026	18061	0.494425
chr1	18061	18072	0.0
chr1	18072	18078	0.494425
chr1	18078	18100	0.988851
chr1	18100	18105	0.494425
chr1	18105	18145	0.0
chr1	18145	18172	0.494425
chr1	18172	18174	0.988851
chr1	18174	18188	0.494425
chr1	18188	18189	0.988851
chr1	18189	18196	1.48328
chr1	18196	18212	1.9777
chr1	18212	18219	1.48328
chr1	18219	18220	0.988851
chr1	18220	18226	1.48328
chr1	18226	18252	0.988851
chr1	18252	18260	0.494425
chr1	18260	18372	0.0
chr1	18372	18377	0.494425
chr1	18377	18408	0.988851
chr1	18408	18411	0.494425
chr1	18411	18462	0.0
chr1	18462	18473	0.494425
chr1	18473	18497	0.988851
chr1	18497	18514	0.494425
chr1	18514	18577	0.0
chr1	18577	18600	0.494425
chr1	18600	18617	0.988851
chr1	18617	18637	0.494425
chr1	18637	18639	0.0
chr1	18639	18666	0.494425
chr1	18666	18683	0.0
chr1	18683	18709	0.494425
chr1	18709	18718	0.988851
chr1	18718	18737	0.494425
chr1	18737	18739	0.0
chr1	18739	18744	0.494425
chr1	18744	18747	0.988851
chr1	18747	18748	1.9777
chr1	18748	18749	2.47213
chr1	18749	18754	2.96655
chr1	18754	18771	3.46098
chr1	18771	18787	2.96655
chr1	18787	18788	1.9777
chr1	18788	18789	1.48328
chr1	18789	18792	0.988851
chr1	18792	18798	0.494425
chr1	18798	18799	0.988851
chr1	18799	18839	0.494425
chr1	18839	18854	0.0
chr1	18854	18866	0.494425
chr1	18866	18875	0.988851
chr1	18875	18897	0.494425
chr1	18897	18901	0.988851
chr1	18901	18907	1.48328
chr1	18907	18924	0.988851
chr1	18924	18928	0.494425
chr1	18928	18932	0.0
chr1	18932	18966	0.988851
chr1	18966	18969	0.494425
chr1	18969	19005	0.0
chr1	19005	19043	0.988851
chr1	19043	19153	0.0
chr1	19153	19165	0.494425
chr1	19165	19178	0.988851
chr1	19178	19188	0.494425
chr1	19188	19280	0.0
