# Supplementary material for: Structural modularity of the XIST ribonucleoprotein complex
Source: Nat Commun. 2020 Dec 2;11:6163. doi: 10.1038/s41467-020-20040-3 (PMC7710737; doi:10.1038/s41467-020-20040-3)
Supplement: Supplementary file 6 — Source Data [file 41467_2020_20040_MOESM6_ESM.zip › sourcedata/fig2efgi/K562_UTP18_0_neg_XIST_1_hsXIST.bedgraph]

chr1	0	50	0.0
chr1	50	72	0.26604
chr1	72	82	0.53208
chr1	82	94	0.798119
chr1	94	103	0.53208
chr1	103	104	0.798119
chr1	104	112	1.06416
chr1	112	115	0.798119
chr1	115	116	1.06416
chr1	116	147	1.3302
chr1	147	150	0.798119
chr1	150	158	1.06416
chr1	158	194	0.53208
chr1	194	202	0.26604
chr1	202	216	0.0
chr1	216	238	0.26604
chr1	238	240	0.53208
chr1	240	248	0.798119
chr1	248	260	1.06416
chr1	260	261	0.798119
chr1	261	282	1.06416
chr1	282	283	0.798119
chr1	283	291	0.53208
chr1	291	294	0.26604
chr1	294	296	0.53208
chr1	296	305	0.798119
chr1	305	306	0.53208
chr1	306	324	0.798119
chr1	324	325	1.06416
chr1	325	326	1.3302
chr1	326	335	1.59624
chr1	335	338	1.3302
chr1	338	340	1.06416
chr1	340	369	0.798119
chr1	369	370	0.53208
chr1	370	406	0.26604
chr1	406	407	0.53208
chr1	407	411	1.06416
chr1	411	412	1.3302
chr1	412	424	1.06416
chr1	424	450	1.3302
chr1	450	451	1.06416
chr1	451	454	0.798119
chr1	454	458	0.53208
chr1	458	462	0.798119
chr1	462	477	0.53208
chr1	477	495	0.798119
chr1	495	516	0.53208
chr1	516	540	0.26604
chr1	540	542	0.53208
chr1	542	545	0.798119
chr1	545	560	0.53208
chr1	560	584	0.798119
chr1	584	586	0.53208
chr1	586	604	0.26604
chr1	604	624	0.53208
chr1	624	648	0.798119
chr1	648	650	0.0
chr1	650	653	0.26604
chr1	653	674	0.53208
chr1	674	694	0.798119
chr1	694	695	0.53208
chr1	695	697	1.06416
chr1	697	716	0.798119
chr1	716	739	0.53208
chr1	739	740	0.0
chr1	740	741	0.53208
chr1	741	747	0.798119
chr1	747	761	1.06416
chr1	761	762	1.3302
chr1	762	770	1.59624
chr1	770	780	1.86228
chr1	780	784	1.59624
chr1	784	785	1.3302
chr1	785	790	1.06416
chr1	790	796	0.798119
chr1	796	797	1.06416
chr1	797	814	1.3302
chr1	814	822	1.06416
chr1	822	823	1.3302
chr1	823	825	1.86228
chr1	825	826	2.39436
chr1	826	830	2.6604
chr1	830	840	2.92644
chr1	840	849	2.6604
chr1	849	850	2.39436
chr1	850	866	2.12832
chr1	866	867	1.59624
chr1	867	869	1.06416
chr1	869	870	0.53208
chr1	870	878	0.798119
chr1	878	885	1.06416
chr1	885	888	0.798119
chr1	888	894	1.06416
chr1	894	904	1.3302
chr1	904	905	1.59624
chr1	905	908	2.12832
chr1	908	911	2.39436
chr1	911	913	2.6604
chr1	913	914	3.19248
chr1	914	916	2.92644
chr1	916	918	3.19248
chr1	918	920	3.45852
chr1	920	921	3.72456
chr1	921	922	3.9906
chr1	922	926	3.72456
chr1	926	932	3.9906
chr1	932	943	3.72456
chr1	943	945	3.9906
chr1	945	946	4.25664
chr1	946	948	4.52268
chr1	948	949	4.25664
chr1	949	950	3.72456
chr1	950	952	3.9906
chr1	952	954	3.72456
chr1	954	959	2.92644
chr1	959	960	2.6604
chr1	960	961	2.39436
chr1	961	963	2.12832
chr1	963	965	1.86228
chr1	965	967	1.59624
chr1	967	969	1.86228
chr1	969	977	1.59624
chr1	977	981	2.12832
chr1	981	985	1.86228
chr1	985	987	2.39436
chr1	987	989	2.12832
chr1	989	990	1.86228
chr1	990	992	1.59624
chr1	992	993	1.3302
chr1	993	1005	1.86228
chr1	1005	1010	2.39436
chr1	1010	1021	2.12832
chr1	1021	1025	1.86228
chr1	1025	1037	1.3302
chr1	1037	1038	0.798119
chr1	1038	1049	1.06416
chr1	1049	1055	0.53208
chr1	1055	1058	0.798119
chr1	1058	1059	1.06416
chr1	1059	1064	1.3302
chr1	1064	1072	1.06416
chr1	1072	1073	1.3302
chr1	1073	1075	1.59624
chr1	1075	1077	1.86228
chr1	1077	1078	2.12832
chr1	1078	1080	2.39436
chr1	1080	1082	2.6604
chr1	1082	1084	2.39436
chr1	1084	1085	3.19248
chr1	1085	1086	3.45852
chr1	1086	1093	3.72456
chr1	1093	1094	4.25664
chr1	1094	1095	4.52268
chr1	1095	1099	4.78872
chr1	1099	1100	5.05476
chr1	1100	1101	5.3208
chr1	1101	1106	5.58684
chr1	1106	1110	5.85288
chr1	1110	1116	6.11892
chr1	1116	1119	5.58684
chr1	1119	1120	5.3208
chr1	1120	1121	4.78872
chr1	1121	1122	5.05476
chr1	1122	1123	5.3208
chr1	1123	1126	5.05476
chr1	1126	1129	4.25664
chr1	1129	1130	3.9906
chr1	1130	1131	3.72456
chr1	1131	1133	4.25664
chr1	1133	1134	5.05476
chr1	1134	1135	5.3208
chr1	1135	1137	5.58684
chr1	1137	1138	5.85288
chr1	1138	1139	5.58684
chr1	1139	1141	5.85288
chr1	1141	1142	5.58684
chr1	1142	1143	5.3208
chr1	1143	1144	5.05476
chr1	1144	1147	4.52268
chr1	1147	1149	4.25664
chr1	1149	1151	3.9906
chr1	1151	1153	4.25664
chr1	1153	1154	4.52268
chr1	1154	1157	4.25664
chr1	1157	1163	3.9906
chr1	1163	1165	4.25664
chr1	1165	1166	3.9906
chr1	1166	1168	3.72456
chr1	1168	1169	3.9906
chr1	1169	1175	3.72456
chr1	1175	1177	3.45852
chr1	1177	1178	2.92644
chr1	1178	1179	2.6604
chr1	1179	1181	2.12832
chr1	1181	1183	1.86228
chr1	1183	1189	1.3302
chr1	1189	1194	1.59624
chr1	1194	1203	1.3302
chr1	1203	1204	1.86228
chr1	1204	1207	2.39436
chr1	1207	1212	2.12832
chr1	1212	1214	1.86228
chr1	1214	1221	2.12832
chr1	1221	1232	1.86228
chr1	1232	1240	1.59624
chr1	1240	1246	1.06416
chr1	1246	1249	0.53208
chr1	1249	1254	0.798119
chr1	1254	1258	1.06416
chr1	1258	1259	0.798119
chr1	1259	1263	1.06416
chr1	1263	1264	1.3302
chr1	1264	1272	1.59624
chr1	1272	1273	1.86228
chr1	1273	1275	2.12832
chr1	1275	1280	2.39436
chr1	1280	1283	2.6604
chr1	1283	1286	2.92644
chr1	1286	1287	3.19248
chr1	1287	1293	2.92644
chr1	1293	1295	2.6604
chr1	1295	1296	2.39436
chr1	1296	1298	2.6604
chr1	1298	1303	2.92644
chr1	1303	1305	2.6604
chr1	1305	1308	2.39436
chr1	1308	1313	2.12832
chr1	1313	1316	2.39436
chr1	1316	1318	1.86228
chr1	1318	1324	1.59624
chr1	1324	1325	1.3302
chr1	1325	1327	1.59624
chr1	1327	1329	1.3302
chr1	1329	1330	1.06416
chr1	1330	1339	1.3302
chr1	1339	1341	1.06416
chr1	1341	1343	0.798119
chr1	1343	1348	1.06416
chr1	1348	1355	1.59624
chr1	1355	1356	1.86228
chr1	1356	1359	1.59624
chr1	1359	1366	1.86228
chr1	1366	1369	1.59624
chr1	1369	1371	1.86228
chr1	1371	1387	1.59624
chr1	1387	1392	1.3302
chr1	1392	1398	0.798119
chr1	1398	1399	0.53208
chr1	1399	1412	0.26604
chr1	1412	1420	0.0
chr1	1420	1436	0.26604
chr1	1436	1441	0.798119
chr1	1441	1451	1.06416
chr1	1451	1464	1.3302
chr1	1464	1468	1.06416
chr1	1468	1480	1.3302
chr1	1480	1484	0.798119
chr1	1484	1495	0.53208
chr1	1495	1503	0.26604
chr1	1503	1512	0.53208
chr1	1512	1517	0.26604
chr1	1517	1538	0.53208
chr1	1538	1546	0.26604
chr1	1546	1552	0.0
chr1	1552	1554	0.26604
chr1	1554	1558	0.53208
chr1	1558	1564	0.798119
chr1	1564	1567	1.06416
chr1	1567	1568	1.3302
chr1	1568	1569	1.59624
chr1	1569	1576	1.86228
chr1	1576	1596	2.12832
chr1	1596	1597	1.86228
chr1	1597	1602	1.59624
chr1	1602	1603	1.3302
chr1	1603	1604	1.59624
chr1	1604	1607	1.86228
chr1	1607	1608	2.12832
chr1	1608	1611	2.6604
chr1	1611	1613	2.39436
chr1	1613	1618	2.12832
chr1	1618	1620	2.39436
chr1	1620	1625	2.12832
chr1	1625	1627	2.39436
chr1	1627	1635	2.92644
chr1	1635	1636	3.19248
chr1	1636	1638	3.45852
chr1	1638	1640	3.72456
chr1	1640	1646	4.25664
chr1	1646	1651	3.72456
chr1	1651	1652	3.45852
chr1	1652	1656	2.6604
chr1	1656	1660	2.39436
chr1	1660	1668	2.12832
chr1	1668	1670	1.3302
chr1	1670	1672	1.59624
chr1	1672	1678	1.86228
chr1	1678	1682	1.3302
chr1	1682	1683	1.06416
chr1	1683	1692	0.53208
chr1	1692	1694	0.798119
chr1	1694	1702	1.06416
chr1	1702	1714	1.3302
chr1	1714	1716	1.06416
chr1	1716	1726	0.798119
chr1	1726	1736	1.06416
chr1	1736	1737	0.798119
chr1	1737	1746	0.53208
chr1	1746	1757	0.26604
chr1	1757	1763	0.53208
chr1	1763	1769	0.798119
chr1	1769	1792	0.53208
chr1	1792	1800	0.798119
chr1	1800	1807	0.53208
chr1	1807	1813	0.26604
chr1	1813	1816	0.53208
chr1	1816	1819	0.798119
chr1	1819	1828	1.06416
chr1	1828	1833	1.3302
chr1	1833	1834	1.59624
chr1	1834	1840	1.3302
chr1	1840	1841	1.86228
chr1	1841	1848	2.12832
chr1	1848	1857	2.6604
chr1	1857	1860	2.39436
chr1	1860	1863	2.12832
chr1	1863	1872	1.86228
chr1	1872	1884	1.59624
chr1	1884	1885	1.06416
chr1	1885	1892	0.798119
chr1	1892	1896	0.26604
chr1	1896	1897	0.53208
chr1	1897	1920	0.798119
chr1	1920	1922	1.06416
chr1	1922	1939	1.3302
chr1	1939	1941	1.06416
chr1	1941	1949	0.798119
chr1	1949	1960	0.26604
chr1	1960	2053	0.0
chr1	2053	2072	0.26604
chr1	2072	2077	0.53208
chr1	2077	2097	0.798119
chr1	2097	2100	0.53208
chr1	2100	2101	0.798119
chr1	2101	2112	1.06416
chr1	2112	2121	0.798119
chr1	2121	2126	0.53208
chr1	2126	2139	0.798119
chr1	2139	2144	1.06416
chr1	2144	2145	0.798119
chr1	2145	2147	0.53208
chr1	2147	2172	0.798119
chr1	2172	2177	1.06416
chr1	2177	2183	1.3302
chr1	2183	2191	1.06416
chr1	2191	2214	0.798119
chr1	2214	2216	0.53208
chr1	2216	2217	0.26604
chr1	2217	2220	0.53208
chr1	2220	2239	0.26604
chr1	2239	2261	0.53208
chr1	2261	2269	0.26604
chr1	2269	2272	0.0
chr1	2272	2274	0.26604
chr1	2274	2280	1.06416
chr1	2280	2287	1.3302
chr1	2287	2301	1.59624
chr1	2301	2303	2.12832
chr1	2303	2315	2.39436
chr1	2315	2316	2.12832
chr1	2316	2318	1.86228
chr1	2318	2323	1.3302
chr1	2323	2327	1.06416
chr1	2327	2330	1.3302
chr1	2330	2337	1.06416
chr1	2337	2344	0.798119
chr1	2344	2349	0.26604
chr1	2349	2355	0.53208
chr1	2355	2358	0.798119
chr1	2358	2359	1.06416
chr1	2359	2370	1.3302
chr1	2370	2393	1.06416
chr1	2393	2399	0.798119
chr1	2399	2401	0.53208
chr1	2401	2402	0.26604
chr1	2402	2407	0.0
chr1	2407	2409	0.26604
chr1	2409	2439	0.53208
chr1	2439	2442	0.798119
chr1	2442	2450	1.06416
chr1	2450	2451	0.798119
chr1	2451	2459	1.06416
chr1	2459	2469	1.3302
chr1	2469	2471	2.12832
chr1	2471	2474	2.39436
chr1	2474	2475	3.72456
chr1	2475	2481	4.25664
chr1	2481	2488	3.9906
chr1	2488	2494	4.25664
chr1	2494	2495	4.52268
chr1	2495	2497	4.25664
chr1	2497	2503	3.9906
chr1	2503	2513	3.72456
chr1	2513	2515	3.45852
chr1	2515	2518	3.19248
chr1	2518	2521	1.3302
chr1	2521	2529	1.59624
chr1	2529	2532	1.3302
chr1	2532	2538	1.06416
chr1	2538	2557	0.798119
chr1	2557	2565	0.26604
chr1	2565	2570	0.0
chr1	2570	2595	0.26604
chr1	2595	2604	0.53208
chr1	2604	2608	0.798119
chr1	2608	2613	1.06416
chr1	2613	2615	1.3302
chr1	2615	2617	2.12832
chr1	2617	2639	2.39436
chr1	2639	2647	2.12832
chr1	2647	2652	1.86228
chr1	2652	2657	1.59624
chr1	2657	2658	1.3302
chr1	2658	2659	1.06416
chr1	2659	2661	0.26604
chr1	2661	2776	0.0
chr1	2776	2777	0.53208
chr1	2777	2778	0.798119
chr1	2778	2789	1.06416
chr1	2789	2806	1.3302
chr1	2806	2807	1.59624
chr1	2807	2811	1.86228
chr1	2811	2815	2.12832
chr1	2815	2820	1.86228
chr1	2820	2822	1.59624
chr1	2822	2829	1.3302
chr1	2829	2831	1.59624
chr1	2831	2833	1.86228
chr1	2833	2837	1.59624
chr1	2837	2842	1.86228
chr1	2842	2849	2.12832
chr1	2849	2851	1.86228
chr1	2851	2855	1.59624
chr1	2855	2865	1.3302
chr1	2865	2873	1.06416
chr1	2873	2875	0.798119
chr1	2875	2877	0.53208
chr1	2877	2881	0.798119
chr1	2881	2882	0.53208
chr1	2882	2886	0.798119
chr1	2886	2888	0.53208
chr1	2888	2895	0.798119
chr1	2895	2896	1.06416
chr1	2896	2897	1.3302
chr1	2897	2921	1.86228
chr1	2921	2923	1.59624
chr1	2923	2926	1.86228
chr1	2926	2931	1.59624
chr1	2931	2932	1.3302
chr1	2932	2938	1.59624
chr1	2938	2940	1.3302
chr1	2940	2941	1.06416
chr1	2941	2951	0.53208
chr1	2951	2967	0.798119
chr1	2967	2975	0.53208
chr1	2975	3019	0.26604
chr1	3019	3021	0.53208
chr1	3021	3039	1.06416
chr1	3039	3047	0.798119
chr1	3047	3063	1.06416
chr1	3063	3065	0.798119
chr1	3065	3066	0.26604
chr1	3066	3082	0.53208
chr1	3082	3089	0.798119
chr1	3089	3091	1.06416
chr1	3091	3105	0.798119
chr1	3105	3110	1.06416
chr1	3110	3113	0.798119
chr1	3113	3117	1.06416
chr1	3117	3132	0.798119
chr1	3132	3137	0.53208
chr1	3137	3140	0.26604
chr1	3140	3152	0.53208
chr1	3152	3153	0.798119
chr1	3153	3156	1.06416
chr1	3156	3168	0.798119
chr1	3168	3181	1.06416
chr1	3181	3183	1.3302
chr1	3183	3194	1.06416
chr1	3194	3196	1.3302
chr1	3196	3197	1.06416
chr1	3197	3203	0.798119
chr1	3203	3212	1.06416
chr1	3212	3217	0.798119
chr1	3217	3218	1.06416
chr1	3218	3233	1.3302
chr1	3233	3237	1.59624
chr1	3237	3238	1.86228
chr1	3238	3239	1.59624
chr1	3239	3243	1.86228
chr1	3243	3247	2.12832
chr1	3247	3260	1.86228
chr1	3260	3262	1.59624
chr1	3262	3267	1.3302
chr1	3267	3270	1.06416
chr1	3270	3281	0.798119
chr1	3281	3283	0.53208
chr1	3283	3287	0.26604
chr1	3287	3329	0.0
chr1	3329	3354	0.26604
chr1	3354	3369	0.53208
chr1	3369	3373	0.798119
chr1	3373	3398	0.53208
chr1	3398	3407	0.26604
chr1	3407	3412	0.53208
chr1	3412	3413	0.26604
chr1	3413	3435	0.53208
chr1	3435	3451	0.798119
chr1	3451	3456	0.53208
chr1	3456	3479	0.26604
chr1	3479	3491	0.0
chr1	3491	3512	0.26604
chr1	3512	3533	0.53208
chr1	3533	3540	0.26604
chr1	3540	3556	0.53208
chr1	3556	3568	0.26604
chr1	3568	3584	0.53208
chr1	3584	3611	0.26604
chr1	3611	3616	0.0
chr1	3616	3617	0.26604
chr1	3617	3624	0.53208
chr1	3624	3632	0.798119
chr1	3632	3659	1.06416
chr1	3659	3661	0.798119
chr1	3661	3668	0.53208
chr1	3668	3672	0.26604
chr1	3672	3674	0.53208
chr1	3674	3675	0.798119
chr1	3675	3679	0.53208
chr1	3679	3702	0.798119
chr1	3702	3708	1.06416
chr1	3708	3709	1.59624
chr1	3709	3717	1.3302
chr1	3717	3721	1.06416
chr1	3721	3722	0.798119
chr1	3722	3738	1.06416
chr1	3738	3746	1.3302
chr1	3746	3748	1.06416
chr1	3748	3750	1.3302
chr1	3750	3761	0.798119
chr1	3761	3762	1.06416
chr1	3762	3765	1.3302
chr1	3765	3766	1.59624
chr1	3766	3775	1.3302
chr1	3775	3781	1.59624
chr1	3781	3786	1.3302
chr1	3786	3805	1.06416
chr1	3805	3807	0.53208
chr1	3807	3808	1.06416
chr1	3808	3812	0.798119
chr1	3812	3815	1.06416
chr1	3815	3819	1.3302
chr1	3819	3851	1.06416
chr1	3851	3855	0.53208
chr1	3855	3856	0.798119
chr1	3856	3857	1.06416
chr1	3857	3858	1.3302
chr1	3858	3862	1.59624
chr1	3862	3863	1.86228
chr1	3863	3874	2.12832
chr1	3874	3899	2.39436
chr1	3899	3900	2.12832
chr1	3900	3902	1.3302
chr1	3902	3907	0.798119
chr1	3907	3916	0.53208
chr1	3916	3919	0.798119
chr1	3919	3920	1.06416
chr1	3920	3922	1.3302
chr1	3922	3934	1.86228
chr1	3934	3937	2.12832
chr1	3937	3946	2.39436
chr1	3946	3950	2.6604
chr1	3950	3956	2.39436
chr1	3956	3959	2.6604
chr1	3959	3962	2.39436
chr1	3962	3963	2.12832
chr1	3963	3964	1.86228
chr1	3964	3966	1.59624
chr1	3966	3975	1.06416
chr1	3975	3978	1.3302
chr1	3978	3981	1.06416
chr1	3981	3990	0.798119
chr1	3990	3997	0.53208
chr1	3997	3998	0.798119
chr1	3998	4000	1.06416
chr1	4000	4019	0.798119
chr1	4019	4025	0.53208
chr1	4025	4041	0.798119
chr1	4041	4042	0.53208
chr1	4042	4069	0.26604
chr1	4069	4082	0.0
chr1	4082	4088	0.26604
chr1	4088	4104	0.53208
chr1	4104	4118	0.798119
chr1	4118	4126	1.06416
chr1	4126	4127	0.798119
chr1	4127	4132	1.06416
chr1	4132	4147	0.798119
chr1	4147	4160	0.53208
chr1	4160	4162	0.798119
chr1	4162	4170	0.53208
chr1	4170	4183	0.26604
chr1	4183	4187	0.53208
chr1	4187	4191	0.798119
chr1	4191	4203	1.06416
chr1	4203	4227	0.798119
chr1	4227	4231	0.53208
chr1	4231	4235	0.26604
chr1	4235	4250	0.0
chr1	4250	4252	0.26604
chr1	4252	4253	0.53208
chr1	4253	4290	0.798119
chr1	4290	4291	1.06416
chr1	4291	4294	1.3302
chr1	4294	4295	1.06416
chr1	4295	4296	1.3302
chr1	4296	4326	0.798119
chr1	4326	4334	0.53208
chr1	4334	4339	0.26604
chr1	4339	4382	0.0
chr1	4382	4392	0.26604
chr1	4392	4395	0.53208
chr1	4395	4411	0.798119
chr1	4411	4426	1.06416
chr1	4426	4436	0.798119
chr1	4436	4439	0.53208
chr1	4439	4440	0.26604
chr1	4440	4454	0.53208
chr1	4454	4455	0.798119
chr1	4455	4456	0.53208
chr1	4456	4457	0.798119
chr1	4457	4479	1.3302
chr1	4479	4482	1.59624
chr1	4482	4497	1.3302
chr1	4497	4499	1.06416
chr1	4499	4501	0.798119
chr1	4501	4504	0.26604
chr1	4504	4515	0.53208
chr1	4515	4527	0.26604
chr1	4527	4536	0.53208
chr1	4536	4538	0.798119
chr1	4538	4546	1.06416
chr1	4546	4570	0.798119
chr1	4570	4572	0.53208
chr1	4572	4582	0.26604
chr1	4582	4588	0.0
chr1	4588	4630	0.26604
chr1	4630	4671	0.0
chr1	4671	4679	0.26604
chr1	4679	4685	0.53208
chr1	4685	4686	0.798119
chr1	4686	4694	1.06416
chr1	4694	4702	1.3302
chr1	4702	4703	1.06416
chr1	4703	4709	1.3302
chr1	4709	4722	1.59624
chr1	4722	4729	1.3302
chr1	4729	4730	1.06416
chr1	4730	4737	0.798119
chr1	4737	4747	0.53208
chr1	4747	4753	0.26604
chr1	4753	4766	0.0
chr1	4766	4780	0.26604
chr1	4780	4799	0.53208
chr1	4799	4805	0.798119
chr1	4805	4807	0.53208
chr1	4807	4811	0.798119
chr1	4811	4814	1.06416
chr1	4814	4815	1.3302
chr1	4815	4816	1.59624
chr1	4816	4830	1.3302
chr1	4830	4843	1.59624
chr1	4843	4851	1.3302
chr1	4851	4854	1.06416
chr1	4854	4858	0.798119
chr1	4858	4874	0.26604
chr1	4874	4881	0.0
chr1	4881	4889	0.26604
chr1	4889	4925	0.53208
chr1	4925	4930	0.26604
chr1	4930	4933	0.53208
chr1	4933	4938	0.26604
chr1	4938	4941	0.53208
chr1	4941	4967	0.798119
chr1	4967	4972	1.06416
chr1	4972	4980	0.798119
chr1	4980	4984	0.53208
chr1	4984	5010	0.26604
chr1	5010	5016	0.0
chr1	5016	5020	0.26604
chr1	5020	5044	0.53208
chr1	5044	5045	0.798119
chr1	5045	5060	1.06416
chr1	5060	5064	0.798119
chr1	5064	5083	0.53208
chr1	5083	5089	0.26604
chr1	5089	5115	0.0
chr1	5115	5139	0.26604
chr1	5139	5159	0.53208
chr1	5159	5173	0.26604
chr1	5173	5183	0.53208
chr1	5183	5189	0.26604
chr1	5189	5207	0.53208
chr1	5207	5209	0.798119
chr1	5209	5211	1.06416
chr1	5211	5212	1.3302
chr1	5212	5213	1.59624
chr1	5213	5214	1.86228
chr1	5214	5215	2.12832
chr1	5215	5217	2.39436
chr1	5217	5218	2.92644
chr1	5218	5223	3.19248
chr1	5223	5224	3.72456
chr1	5224	5225	3.9906
chr1	5225	5226	4.25664
chr1	5226	5227	5.05476
chr1	5227	5250	6.11892
chr1	5250	5253	5.85288
chr1	5253	5255	5.58684
chr1	5255	5256	5.3208
chr1	5256	5257	5.05476
chr1	5257	5258	4.78872
chr1	5258	5259	4.52268
chr1	5259	5261	4.25664
chr1	5261	5266	3.19248
chr1	5266	5268	2.6604
chr1	5268	5269	2.39436
chr1	5269	5270	2.12832
chr1	5270	5271	1.59624
chr1	5271	5273	0.53208
chr1	5273	5274	1.06416
chr1	5274	5275	1.3302
chr1	5275	5312	1.06416
chr1	5312	5314	0.798119
chr1	5314	5315	0.53208
chr1	5315	5346	0.0
chr1	5346	5349	0.26604
chr1	5349	5359	0.53208
chr1	5359	5362	0.798119
chr1	5362	5366	1.06416
chr1	5366	5368	1.3302
chr1	5368	5375	1.59624
chr1	5375	5377	1.86228
chr1	5377	5388	2.12832
chr1	5388	5390	2.39436
chr1	5390	5393	2.12832
chr1	5393	5403	2.39436
chr1	5403	5404	2.12832
chr1	5404	5410	1.86228
chr1	5410	5412	1.3302
chr1	5412	5413	1.06416
chr1	5413	5414	1.3302
chr1	5414	5420	1.59624
chr1	5420	5431	1.3302
chr1	5431	5435	1.06416
chr1	5435	5437	0.798119
chr1	5437	5440	0.53208
chr1	5440	5454	0.798119
chr1	5454	5458	1.06416
chr1	5458	5471	0.798119
chr1	5471	5484	1.3302
chr1	5484	5498	1.06416
chr1	5498	5500	0.798119
chr1	5500	5511	0.53208
chr1	5511	5515	0.26604
chr1	5515	5521	0.0
chr1	5521	5565	0.26604
chr1	5565	5578	0.0
chr1	5578	5580	0.26604
chr1	5580	5582	0.53208
chr1	5582	5583	0.798119
chr1	5583	5598	1.06416
chr1	5598	5599	1.86228
chr1	5599	5600	2.12832
chr1	5600	5602	2.6604
chr1	5602	5604	2.92644
chr1	5604	5606	3.45852
chr1	5606	5611	3.72456
chr1	5611	5624	3.9906
chr1	5624	5625	3.72456
chr1	5625	5628	3.45852
chr1	5628	5629	3.72456
chr1	5629	5640	3.9906
chr1	5640	5643	2.39436
chr1	5643	5646	2.6604
chr1	5646	5648	2.39436
chr1	5648	5650	2.12832
chr1	5650	5651	1.86228
chr1	5651	5652	2.12832
chr1	5652	5666	1.86228
chr1	5666	5671	1.59624
chr1	5671	5673	1.06416
chr1	5673	5687	0.798119
chr1	5687	5690	0.53208
chr1	5690	5712	0.26604
chr1	5712	5739	0.53208
chr1	5739	5741	0.26604
chr1	5741	5756	0.53208
chr1	5756	5784	0.26604
chr1	5784	5785	0.53208
chr1	5785	5810	0.26604
chr1	5810	5821	0.53208
chr1	5821	5828	0.798119
chr1	5828	5851	0.53208
chr1	5851	5854	0.798119
chr1	5854	5864	0.53208
chr1	5864	5906	0.26604
chr1	5906	5932	0.53208
chr1	5932	5938	0.798119
chr1	5938	5949	0.53208
chr1	5949	5966	0.26604
chr1	5966	5976	0.53208
chr1	5976	5981	0.26604
chr1	5981	5989	0.53208
chr1	5989	6002	0.798119
chr1	6002	6003	1.06416
chr1	6003	6005	1.3302
chr1	6005	6006	1.59624
chr1	6006	6010	1.86228
chr1	6010	6019	1.59624
chr1	6019	6025	1.86228
chr1	6025	6033	1.59624
chr1	6033	6035	1.3302
chr1	6035	6044	1.59624
chr1	6044	6045	1.86228
chr1	6045	6046	1.59624
chr1	6046	6047	1.3302
chr1	6047	6050	1.06416
chr1	6050	6055	0.798119
chr1	6055	6066	1.06416
chr1	6066	6069	1.3302
chr1	6069	6079	1.59624
chr1	6079	6087	1.3302
chr1	6087	6098	1.59624
chr1	6098	6099	1.3302
chr1	6099	6101	1.06416
chr1	6101	6110	1.3302
chr1	6110	6113	1.06416
chr1	6113	6127	0.798119
chr1	6127	6129	1.06416
chr1	6129	6131	1.3302
chr1	6131	6145	0.798119
chr1	6145	6146	0.53208
chr1	6146	6150	0.798119
chr1	6150	6160	1.06416
chr1	6160	6171	1.3302
chr1	6171	6172	1.06416
chr1	6172	6177	0.798119
chr1	6177	6184	1.06416
chr1	6184	6190	1.3302
chr1	6190	6194	1.06416
chr1	6194	6202	0.798119
chr1	6202	6213	0.53208
chr1	6213	6228	0.26604
chr1	6228	6265	0.0
chr1	6265	6268	0.26604
chr1	6268	6294	0.53208
chr1	6294	6305	0.798119
chr1	6305	6308	1.06416
chr1	6308	6312	0.798119
chr1	6312	6322	0.53208
chr1	6322	6330	0.798119
chr1	6330	6336	1.06416
chr1	6336	6349	0.798119
chr1	6349	6356	0.53208
chr1	6356	6366	0.798119
chr1	6366	6370	0.53208
chr1	6370	6371	1.3302
chr1	6371	6374	1.59624
chr1	6374	6375	1.3302
chr1	6375	6388	1.59624
chr1	6388	6400	1.86228
chr1	6400	6404	1.59624
chr1	6404	6414	1.3302
chr1	6414	6431	0.26604
chr1	6431	6501	0.0
chr1	6501	6535	0.26604
chr1	6535	6566	0.0
chr1	6566	6567	0.26604
chr1	6567	6584	0.53208
chr1	6584	6591	0.798119
chr1	6591	6610	1.06416
chr1	6610	6611	0.798119
chr1	6611	6618	0.53208
chr1	6618	6635	0.798119
chr1	6635	6655	0.53208
chr1	6655	6667	0.798119
chr1	6667	6672	1.06416
chr1	6672	6685	0.798119
chr1	6685	6692	1.06416
chr1	6692	6699	0.798119
chr1	6699	6705	0.53208
chr1	6705	6725	0.26604
chr1	6725	6726	0.53208
chr1	6726	6727	0.798119
chr1	6727	6729	1.06416
chr1	6729	6769	0.798119
chr1	6769	6770	0.53208
chr1	6770	6771	0.26604
chr1	6771	6849	0.0
chr1	6849	6858	0.26604
chr1	6858	6868	0.53208
chr1	6868	6871	0.798119
chr1	6871	6875	1.06416
chr1	6875	6880	1.3302
chr1	6880	6881	1.59624
chr1	6881	6884	2.12832
chr1	6884	6887	2.39436
chr1	6887	6893	2.6604
chr1	6893	6904	2.39436
chr1	6904	6910	2.92644
chr1	6910	6918	2.39436
chr1	6918	6924	2.12832
chr1	6924	6925	1.86228
chr1	6925	6928	1.3302
chr1	6928	6930	1.06416
chr1	6930	6945	1.3302
chr1	6945	6948	1.06416
chr1	6948	6951	0.53208
chr1	6951	6959	0.26604
chr1	6959	6960	0.0
chr1	6960	6967	0.26604
chr1	6967	6976	0.53208
chr1	6976	6978	0.798119
chr1	6978	6989	1.06416
chr1	6989	6993	1.59624
chr1	6993	6995	1.86228
chr1	6995	6996	2.12832
chr1	6996	7002	2.39436
chr1	7002	7011	2.12832
chr1	7011	7017	1.86228
chr1	7017	7018	2.12832
chr1	7018	7019	2.6604
chr1	7019	7020	2.92644
chr1	7020	7021	2.6604
chr1	7021	7033	2.39436
chr1	7033	7037	1.86228
chr1	7037	7039	1.59624
chr1	7039	7040	1.3302
chr1	7040	7045	1.06416
chr1	7045	7061	0.798119
chr1	7061	7063	0.26604
chr1	7063	7072	0.0
chr1	7072	7085	0.26604
chr1	7085	7106	0.53208
chr1	7106	7111	0.798119
chr1	7111	7116	1.06416
chr1	7116	7127	0.798119
chr1	7127	7129	0.53208
chr1	7129	7155	0.26604
chr1	7155	7158	0.0
chr1	7158	7159	0.26604
chr1	7159	7160	0.53208
chr1	7160	7172	0.798119
chr1	7172	7173	1.06416
chr1	7173	7179	1.3302
chr1	7179	7181	1.06416
chr1	7181	7193	1.3302
chr1	7193	7198	1.59624
chr1	7198	7200	1.3302
chr1	7200	7203	1.59624
chr1	7203	7204	1.3302
chr1	7204	7213	1.06416
chr1	7213	7215	1.3302
chr1	7215	7220	1.06416
chr1	7220	7237	1.3302
chr1	7237	7244	1.06416
chr1	7244	7253	0.798119
chr1	7253	7254	1.06416
chr1	7254	7257	1.3302
chr1	7257	7260	1.06416
chr1	7260	7261	1.3302
chr1	7261	7268	0.798119
chr1	7268	7273	1.06416
chr1	7273	7293	1.3302
chr1	7293	7296	1.06416
chr1	7296	7297	1.3302
chr1	7297	7309	0.798119
chr1	7309	7312	1.06416
chr1	7312	7317	0.798119
chr1	7317	7340	0.53208
chr1	7340	7346	0.26604
chr1	7346	7349	0.0
chr1	7349	7357	0.26604
chr1	7357	7374	0.53208
chr1	7374	7392	0.798119
chr1	7392	7393	1.06416
chr1	7393	7394	0.798119
chr1	7394	7410	0.53208
chr1	7410	7411	0.798119
chr1	7411	7418	1.06416
chr1	7418	7436	0.798119
chr1	7436	7448	0.53208
chr1	7448	7453	0.798119
chr1	7453	7455	0.53208
chr1	7455	7461	0.26604
chr1	7461	7478	0.798119
chr1	7478	7492	1.3302
chr1	7492	7495	1.06416
chr1	7495	7504	1.3302
chr1	7504	7522	0.798119
chr1	7522	7523	0.26604
chr1	7523	7536	0.53208
chr1	7536	7538	0.798119
chr1	7538	7551	0.53208
chr1	7551	7557	1.06416
chr1	7557	7567	1.3302
chr1	7567	7580	1.06416
chr1	7580	7581	0.798119
chr1	7581	7584	1.06416
chr1	7584	7591	0.798119
chr1	7591	7595	0.53208
chr1	7595	7606	0.26604
chr1	7606	7618	0.798119
chr1	7618	7621	1.06416
chr1	7621	7650	0.798119
chr1	7650	7662	0.26604
chr1	7662	7673	0.0
chr1	7673	7674	0.26604
chr1	7674	7691	0.53208
chr1	7691	7717	0.798119
chr1	7717	7718	0.53208
chr1	7718	7720	0.26604
chr1	7720	7735	0.53208
chr1	7735	7764	0.26604
chr1	7764	7768	0.0
chr1	7768	7769	0.26604
chr1	7769	7770	0.53208
chr1	7770	7774	0.798119
chr1	7774	7788	1.06416
chr1	7788	7802	1.3302
chr1	7802	7810	1.59624
chr1	7810	7812	1.3302
chr1	7812	7813	1.06416
chr1	7813	7814	0.798119
chr1	7814	7818	0.53208
chr1	7818	7838	0.26604
chr1	7838	7840	0.53208
chr1	7840	7845	0.798119
chr1	7845	7882	0.53208
chr1	7882	7884	0.26604
chr1	7884	8019	0.0
chr1	8019	8027	0.26604
chr1	8027	8039	0.53208
chr1	8039	8054	0.798119
chr1	8054	8057	1.06416
chr1	8057	8062	1.3302
chr1	8062	8063	1.59624
chr1	8063	8067	1.3302
chr1	8067	8071	1.59624
chr1	8071	8091	1.3302
chr1	8091	8098	1.59624
chr1	8098	8101	1.3302
chr1	8101	8106	1.06416
chr1	8106	8111	0.798119
chr1	8111	8114	0.53208
chr1	8114	8135	1.06416
chr1	8135	8142	0.798119
chr1	8142	8144	1.06416
chr1	8144	8146	0.798119
chr1	8146	8156	1.06416
chr1	8156	8158	1.3302
chr1	8158	8168	1.06416
chr1	8168	8186	1.3302
chr1	8186	8190	1.06416
chr1	8190	8212	0.798119
chr1	8212	8213	0.53208
chr1	8213	8226	0.26604
chr1	8226	8242	0.0
chr1	8242	8286	0.26604
chr1	8286	8289	0.0
chr1	8289	8299	0.26604
chr1	8299	8314	0.53208
chr1	8314	8322	0.798119
chr1	8322	8333	1.06416
chr1	8333	8340	0.798119
chr1	8340	8341	1.06416
chr1	8341	8343	1.3302
chr1	8343	8350	1.06416
chr1	8350	8357	1.3302
chr1	8357	8366	1.06416
chr1	8366	8369	0.798119
chr1	8369	8370	1.06416
chr1	8370	8384	1.59624
chr1	8384	8385	1.3302
chr1	8385	8388	1.06416
chr1	8388	8394	1.3302
chr1	8394	8413	1.06416
chr1	8413	8414	0.798119
chr1	8414	8429	0.26604
chr1	8429	8432	0.53208
chr1	8432	8437	0.26604
chr1	8437	8448	0.53208
chr1	8448	8450	0.798119
chr1	8450	8452	1.3302
chr1	8452	8471	1.59624
chr1	8471	8480	1.3302
chr1	8480	8481	1.59624
chr1	8481	8489	1.3302
chr1	8489	8492	1.59624
chr1	8492	8494	1.3302
chr1	8494	8496	0.798119
chr1	8496	8505	0.53208
chr1	8505	8511	0.798119
chr1	8511	8524	1.06416
chr1	8524	8532	0.798119
chr1	8532	8533	1.06416
chr1	8533	8543	0.798119
chr1	8543	8550	1.06416
chr1	8550	8554	1.3302
chr1	8554	8556	1.06416
chr1	8556	8562	1.3302
chr1	8562	8576	1.59624
chr1	8576	8590	1.3302
chr1	8590	8593	0.798119
chr1	8593	8600	0.53208
chr1	8600	8608	0.26604
chr1	8608	8613	0.53208
chr1	8613	8631	0.798119
chr1	8631	8639	0.53208
chr1	8639	8653	0.26604
chr1	8653	8657	0.53208
chr1	8657	8658	0.26604
chr1	8658	8690	0.53208
chr1	8690	8696	0.798119
chr1	8696	8701	0.53208
chr1	8701	8704	0.26604
chr1	8704	8715	0.53208
chr1	8715	8734	0.798119
chr1	8734	8738	0.53208
chr1	8738	8748	0.798119
chr1	8748	8758	0.53208
chr1	8758	8765	0.798119
chr1	8765	8775	1.3302
chr1	8775	8781	1.59624
chr1	8781	8782	1.86228
chr1	8782	8783	1.59624
chr1	8783	8802	2.39436
chr1	8802	8809	1.86228
chr1	8809	8818	1.3302
chr1	8818	8824	1.06416
chr1	8824	8827	0.798119
chr1	8827	8831	0.0
chr1	8831	8836	0.26604
chr1	8836	8837	0.53208
chr1	8837	8838	0.798119
chr1	8838	8843	1.06416
chr1	8843	8849	1.3302
chr1	8849	8859	1.59624
chr1	8859	8860	1.86228
chr1	8860	8875	2.12832
chr1	8875	8879	1.86228
chr1	8879	8880	2.6604
chr1	8880	8881	2.39436
chr1	8881	8882	2.12832
chr1	8882	8887	1.86228
chr1	8887	8892	1.59624
chr1	8892	8900	1.3302
chr1	8900	8901	1.59624
chr1	8901	8923	1.06416
chr1	8923	8930	0.26604
chr1	8930	8931	0.0
chr1	8931	8975	0.26604
chr1	8975	9002	0.0
chr1	9002	9004	0.26604
chr1	9004	9008	0.53208
chr1	9008	9020	0.798119
chr1	9020	9025	1.06416
chr1	9025	9047	1.3302
chr1	9047	9052	1.06416
chr1	9052	9062	0.798119
chr1	9062	9064	1.06416
chr1	9064	9069	0.798119
chr1	9069	9081	0.53208
chr1	9081	9089	1.06416
chr1	9089	9091	0.798119
chr1	9091	9105	1.06416
chr1	9105	9116	0.798119
chr1	9116	9125	1.06416
chr1	9125	9136	0.798119
chr1	9136	9145	1.06416
chr1	9145	9153	1.3302
chr1	9153	9162	0.798119
chr1	9162	9169	1.06416
chr1	9169	9171	0.798119
chr1	9171	9175	1.06416
chr1	9175	9176	1.3302
chr1	9176	9179	1.59624
chr1	9179	9182	1.3302
chr1	9182	9203	1.06416
chr1	9203	9206	1.3302
chr1	9206	9219	1.06416
chr1	9219	9220	0.798119
chr1	9220	9229	0.26604
chr1	9229	9247	0.53208
chr1	9247	9255	0.26604
chr1	9255	9258	0.53208
chr1	9258	9267	0.798119
chr1	9267	9273	1.06416
chr1	9273	9289	0.798119
chr1	9289	9299	1.06416
chr1	9299	9302	0.798119
chr1	9302	9311	0.53208
chr1	9311	9313	0.26604
chr1	9313	9320	0.53208
chr1	9320	9323	0.798119
chr1	9323	9333	1.06416
chr1	9333	9355	0.798119
chr1	9355	9357	0.53208
chr1	9357	9363	0.798119
chr1	9363	9366	0.53208
chr1	9366	9367	0.798119
chr1	9367	9369	0.53208
chr1	9369	9387	0.798119
chr1	9387	9394	1.06416
chr1	9394	9400	1.3302
chr1	9400	9407	1.06416
chr1	9407	9410	1.3302
chr1	9410	9413	1.06416
chr1	9413	9423	0.798119
chr1	9423	9431	1.06416
chr1	9431	9438	0.798119
chr1	9438	9443	0.53208
chr1	9443	9452	0.26604
chr1	9452	9461	0.53208
chr1	9461	9467	0.798119
chr1	9467	9496	0.53208
chr1	9496	9500	0.26604
chr1	9500	9501	0.798119
chr1	9501	9504	1.06416
chr1	9504	9517	0.798119
chr1	9517	9542	1.06416
chr1	9542	9545	0.53208
chr1	9545	9550	0.26604
chr1	9550	9557	0.53208
chr1	9557	9561	0.798119
chr1	9561	9592	0.53208
chr1	9592	9598	0.26604
chr1	9598	9601	0.53208
chr1	9601	9628	0.26604
chr1	9628	9641	0.53208
chr1	9641	9650	0.26604
chr1	9650	9672	0.798119
chr1	9672	9679	0.53208
chr1	9679	9693	0.798119
chr1	9693	9694	1.06416
chr1	9694	9707	0.798119
chr1	9707	9723	1.3302
chr1	9723	9731	1.06416
chr1	9731	9735	1.3302
chr1	9735	9737	1.59624
chr1	9737	9738	1.3302
chr1	9738	9741	1.06416
chr1	9741	9751	1.3302
chr1	9751	9757	1.06416
chr1	9757	9775	1.3302
chr1	9775	9779	1.06416
chr1	9779	9785	0.798119
chr1	9785	9795	0.53208
chr1	9795	9801	0.26604
chr1	9801	9812	0.0
chr1	9812	9817	0.798119
chr1	9817	9819	1.06416
chr1	9819	9821	1.3302
chr1	9821	9827	1.59624
chr1	9827	9832	1.86228
chr1	9832	9834	2.39436
chr1	9834	9839	2.6604
chr1	9839	9840	2.92644
chr1	9840	9841	3.19248
chr1	9841	9847	3.45852
chr1	9847	9849	3.9906
chr1	9849	9856	4.25664
chr1	9856	9857	3.45852
chr1	9857	9858	4.78872
chr1	9858	9865	5.05476
chr1	9865	9869	4.78872
chr1	9869	9871	5.05476
chr1	9871	9874	4.78872
chr1	9874	9876	5.05476
chr1	9876	9877	4.78872
chr1	9877	9882	4.25664
chr1	9882	9883	3.9906
chr1	9883	9885	3.72456
chr1	9885	9890	3.9906
chr1	9890	9892	3.72456
chr1	9892	9901	3.45852
chr1	9901	9904	2.39436
chr1	9904	9905	2.6604
chr1	9905	9918	2.39436
chr1	9918	9920	2.12832
chr1	9920	9928	1.86228
chr1	9928	9929	2.39436
chr1	9929	9930	2.12832
chr1	9930	9934	2.6604
chr1	9934	9935	2.39436
chr1	9935	9946	1.86228
chr1	9946	9948	1.59624
chr1	9948	9956	1.3302
chr1	9956	9972	1.59624
chr1	9972	9974	1.06416
chr1	9974	9975	0.53208
chr1	9975	9977	0.798119
chr1	9977	9981	1.06416
chr1	9981	9995	1.3302
chr1	9995	9997	1.59624
chr1	9997	9998	1.86228
chr1	9998	10000	1.59624
chr1	10000	10011	1.3302
chr1	10011	10019	1.86228
chr1	10019	10021	1.59624
chr1	10021	10025	1.3302
chr1	10025	10027	1.06416
chr1	10027	10039	1.3302
chr1	10039	10041	1.06416
chr1	10041	10042	0.798119
chr1	10042	10044	0.53208
chr1	10044	10046	0.26604
chr1	10046	10047	0.53208
chr1	10047	10061	0.798119
chr1	10061	10075	1.06416
chr1	10075	10087	1.3302
chr1	10087	10090	1.59624
chr1	10090	10093	1.3302
chr1	10093	10094	1.59624
chr1	10094	10105	1.86228
chr1	10105	10107	1.59624
chr1	10107	10113	1.86228
chr1	10113	10118	1.59624
chr1	10118	10119	1.3302
chr1	10119	10134	0.798119
chr1	10134	10138	1.06416
chr1	10138	10146	0.798119
chr1	10146	10147	1.3302
chr1	10147	10148	1.59624
chr1	10148	10150	1.86228
chr1	10150	10175	1.59624
chr1	10175	10178	1.3302
chr1	10178	10187	1.06416
chr1	10187	10188	1.3302
chr1	10188	10190	1.06416
chr1	10190	10192	0.53208
chr1	10192	10210	0.26604
chr1	10210	10229	0.53208
chr1	10229	10253	0.26604
chr1	10253	10269	0.0
chr1	10269	10282	0.26604
chr1	10282	10287	0.53208
chr1	10287	10291	0.798119
chr1	10291	10299	1.06416
chr1	10299	10307	1.3302
chr1	10307	10308	1.59624
chr1	10308	10312	1.86228
chr1	10312	10317	2.12832
chr1	10317	10324	2.39436
chr1	10324	10326	2.6604
chr1	10326	10331	2.39436
chr1	10331	10334	2.12832
chr1	10334	10335	2.39436
chr1	10335	10343	2.12832
chr1	10343	10348	1.86228
chr1	10348	10351	2.6604
chr1	10351	10355	2.12832
chr1	10355	10356	1.86228
chr1	10356	10360	1.59624
chr1	10360	10367	1.3302
chr1	10367	10369	1.06416
chr1	10369	10378	1.3302
chr1	10378	10392	1.06416
chr1	10392	10394	0.26604
chr1	10394	10412	0.53208
chr1	10412	10418	0.26604
chr1	10418	10420	0.53208
chr1	10420	10435	0.798119
chr1	10435	10437	1.06416
chr1	10437	10462	0.798119
chr1	10462	10464	0.53208
chr1	10464	10475	0.26604
chr1	10475	10476	0.798119
chr1	10476	10479	1.06416
chr1	10479	10518	0.798119
chr1	10518	10519	0.26604
chr1	10519	10520	1.06416
chr1	10520	10521	1.3302
chr1	10521	10562	1.59624
chr1	10562	10563	1.06416
chr1	10563	10564	0.798119
chr1	10564	10565	0.26604
chr1	10565	10582	0.0
chr1	10582	10583	0.798119
chr1	10583	10584	1.59624
chr1	10584	10589	1.86228
chr1	10589	10592	2.12832
chr1	10592	10598	2.39436
chr1	10598	10599	2.6604
chr1	10599	10600	2.92644
chr1	10600	10608	3.19248
chr1	10608	10610	3.45852
chr1	10610	10624	3.72456
chr1	10624	10626	3.9906
chr1	10626	10628	2.39436
chr1	10628	10632	2.12832
chr1	10632	10633	2.39436
chr1	10633	10635	2.12832
chr1	10635	10636	2.6604
chr1	10636	10641	2.39436
chr1	10641	10643	2.12832
chr1	10643	10644	1.86228
chr1	10644	10649	1.59624
chr1	10649	10654	1.3302
chr1	10654	10657	1.06416
chr1	10657	10660	1.3302
chr1	10660	10661	1.86228
chr1	10661	10667	2.12832
chr1	10667	10668	2.39436
chr1	10668	10676	2.12832
chr1	10676	10678	1.86228
chr1	10678	10679	1.3302
chr1	10679	10690	1.59624
chr1	10690	10693	2.12832
chr1	10693	10700	2.39436
chr1	10700	10703	2.12832
chr1	10703	10704	1.59624
chr1	10704	10705	1.86228
chr1	10705	10711	1.59624
chr1	10711	10712	1.3302
chr1	10712	10716	1.59624
chr1	10716	10719	1.86228
chr1	10719	10721	2.12832
chr1	10721	10734	2.39436
chr1	10734	10736	1.86228
chr1	10736	10748	1.59624
chr1	10748	10752	1.3302
chr1	10752	10755	1.86228
chr1	10755	10757	1.59624
chr1	10757	10760	1.86228
chr1	10760	10763	1.59624
chr1	10763	10767	1.06416
chr1	10767	10769	0.798119
chr1	10769	10779	1.06416
chr1	10779	10785	1.3302
chr1	10785	10796	1.59624
chr1	10796	10801	1.3302
chr1	10801	10813	1.06416
chr1	10813	10823	0.798119
chr1	10823	10829	0.53208
chr1	10829	10840	0.26604
chr1	10840	10845	0.0
chr1	10845	10846	0.53208
chr1	10846	10847	1.06416
chr1	10847	10848	1.3302
chr1	10848	10849	2.39436
chr1	10849	10851	2.92644
chr1	10851	10853	3.19248
chr1	10853	10865	4.25664
chr1	10865	10876	4.52268
chr1	10876	10880	3.9906
chr1	10880	10888	4.25664
chr1	10888	10889	3.9906
chr1	10889	10890	3.45852
chr1	10890	10891	3.19248
chr1	10891	10892	2.92644
chr1	10892	10895	1.86228
chr1	10895	10896	1.59624
chr1	10896	10897	1.3302
chr1	10897	10898	0.53208
chr1	10898	10904	0.798119
chr1	10904	10908	1.06416
chr1	10908	10909	0.798119
chr1	10909	10922	1.3302
chr1	10922	10932	1.06416
chr1	10932	10934	1.3302
chr1	10934	10936	1.59624
chr1	10936	10941	1.3302
chr1	10941	10944	1.06416
chr1	10944	10948	1.3302
chr1	10948	10953	1.06416
chr1	10953	10969	0.798119
chr1	10969	10970	1.86228
chr1	10970	10971	2.12832
chr1	10971	10976	2.6604
chr1	10976	10978	2.39436
chr1	10978	10988	2.12832
chr1	10988	10999	1.86228
chr1	10999	11001	2.39436
chr1	11001	11003	2.92644
chr1	11003	11004	3.19248
chr1	11004	11010	3.45852
chr1	11010	11012	3.72456
chr1	11012	11014	2.92644
chr1	11014	11040	2.12832
chr1	11040	11041	1.86228
chr1	11041	11047	1.59624
chr1	11047	11048	1.86228
chr1	11048	11053	1.59624
chr1	11053	11056	1.3302
chr1	11056	11068	1.06416
chr1	11068	11070	1.59624
chr1	11070	11072	1.86228
chr1	11072	11076	2.12832
chr1	11076	11088	2.39436
chr1	11088	11090	1.86228
chr1	11090	11091	1.59624
chr1	11091	11094	1.3302
chr1	11094	11099	1.86228
chr1	11099	11109	2.12832
chr1	11109	11110	2.6604
chr1	11110	11111	3.19248
chr1	11111	11114	2.92644
chr1	11114	11116	2.6604
chr1	11116	11118	2.39436
chr1	11118	11119	2.6604
chr1	11119	11126	2.39436
chr1	11126	11127	2.6604
chr1	11127	11135	2.92644
chr1	11135	11138	2.6604
chr1	11138	11148	2.39436
chr1	11148	11153	2.6604
chr1	11153	11155	1.86228
chr1	11155	11162	1.59624
chr1	11162	11169	1.3302
chr1	11169	11171	1.06416
chr1	11171	11176	0.798119
chr1	11176	11179	1.06416
chr1	11179	11185	0.798119
chr1	11185	11191	0.53208
chr1	11191	11192	0.798119
chr1	11192	11203	1.06416
chr1	11203	11220	1.3302
chr1	11220	11221	1.06416
chr1	11221	11228	1.3302
chr1	11228	11235	1.59624
chr1	11235	11236	1.3302
chr1	11236	11243	0.798119
chr1	11243	11246	1.06416
chr1	11246	11247	1.3302
chr1	11247	11256	1.06416
chr1	11256	11264	1.3302
chr1	11264	11265	1.59624
chr1	11265	11267	1.3302
chr1	11267	11281	1.59624
chr1	11281	11282	1.86228
chr1	11282	11283	2.12832
chr1	11283	11285	2.39436
chr1	11285	11287	2.6604
chr1	11287	11289	2.39436
chr1	11289	11294	2.12832
chr1	11294	11303	2.39436
chr1	11303	11306	2.6604
chr1	11306	11307	2.39436
chr1	11307	11311	2.6604
chr1	11311	11315	2.39436
chr1	11315	11321	2.12832
chr1	11321	11324	2.39436
chr1	11324	11326	2.12832
chr1	11326	11327	1.86228
chr1	11327	11329	1.59624
chr1	11329	11338	1.3302
chr1	11338	11343	1.06416
chr1	11343	11347	0.798119
chr1	11347	11351	0.53208
chr1	11351	11362	0.26604
chr1	11362	11364	0.53208
chr1	11364	11372	0.26604
chr1	11372	11375	1.86228
chr1	11375	11381	2.12832
chr1	11381	11383	2.39436
chr1	11383	11385	2.6604
chr1	11385	11392	3.19248
chr1	11392	11393	3.45852
chr1	11393	11402	3.9906
chr1	11402	11405	3.72456
chr1	11405	11406	3.19248
chr1	11406	11414	2.92644
chr1	11414	11416	2.6604
chr1	11416	11419	2.39436
chr1	11419	11422	2.12832
chr1	11422	11423	1.86228
chr1	11423	11424	1.59624
chr1	11424	11425	1.3302
chr1	11425	11427	1.59624
chr1	11427	11428	1.3302
chr1	11428	11435	1.06416
chr1	11435	11436	0.53208
chr1	11436	11439	0.798119
chr1	11439	11447	0.53208
chr1	11447	11449	0.26604
chr1	11449	11466	0.53208
chr1	11466	11469	0.798119
chr1	11469	11493	0.53208
chr1	11493	11496	0.26604
chr1	11496	11499	0.53208
chr1	11499	11509	0.798119
chr1	11509	11510	1.06416
chr1	11510	11523	0.798119
chr1	11523	11536	1.06416
chr1	11536	11537	1.3302
chr1	11537	11540	1.86228
chr1	11540	11543	1.59624
chr1	11543	11545	1.3302
chr1	11545	11550	1.59624
chr1	11550	11552	2.12832
chr1	11552	11553	2.39436
chr1	11553	11555	2.12832
chr1	11555	11560	2.39436
chr1	11560	11575	2.6604
chr1	11575	11580	2.92644
chr1	11580	11582	2.12832
chr1	11582	11586	2.6604
chr1	11586	11588	2.92644
chr1	11588	11594	2.6604
chr1	11594	11596	2.12832
chr1	11596	11599	1.86228
chr1	11599	11602	1.59624
chr1	11602	11609	1.86228
chr1	11609	11614	1.59624
chr1	11614	11619	2.12832
chr1	11619	11622	1.86228
chr1	11622	11626	2.12832
chr1	11626	11629	1.59624
chr1	11629	11643	1.3302
chr1	11643	11645	1.86228
chr1	11645	11647	1.3302
chr1	11647	11650	1.59624
chr1	11650	11655	1.86228
chr1	11655	11657	2.12832
chr1	11657	11666	1.59624
chr1	11666	11667	1.3302
chr1	11667	11683	1.59624
chr1	11683	11687	1.86228
chr1	11687	11690	1.3302
chr1	11690	11694	1.06416
chr1	11694	11696	0.798119
chr1	11696	11699	1.06416
chr1	11699	11704	0.798119
chr1	11704	11710	1.06416
chr1	11710	11720	0.798119
chr1	11720	11727	1.06416
chr1	11727	11739	0.798119
chr1	11739	11747	0.53208
chr1	11747	11758	0.26604
chr1	11758	11764	0.53208
chr1	11764	11766	0.26604
chr1	11766	11790	0.53208
chr1	11790	11791	1.06416
chr1	11791	11802	1.3302
chr1	11802	11809	1.06416
chr1	11809	11812	0.798119
chr1	11812	11815	1.3302
chr1	11815	11816	1.86228
chr1	11816	11818	2.12832
chr1	11818	11819	3.45852
chr1	11819	11820	3.72456
chr1	11820	11821	3.9906
chr1	11821	11823	4.25664
chr1	11823	11832	4.78872
chr1	11832	11834	4.25664
chr1	11834	11836	3.9906
chr1	11836	11847	4.25664
chr1	11847	11856	4.52268
chr1	11856	11858	3.9906
chr1	11858	11861	3.19248
chr1	11861	11862	3.45852
chr1	11862	11864	1.86228
chr1	11864	11866	1.59624
chr1	11866	11870	1.06416
chr1	11870	11873	1.3302
chr1	11873	11878	1.86228
chr1	11878	11890	1.59624
chr1	11890	11900	1.3302
chr1	11900	11908	1.06416
chr1	11908	11914	0.798119
chr1	11914	11917	0.53208
chr1	11917	11971	0.0
chr1	11971	11990	0.26604
chr1	11990	12007	0.53208
chr1	12007	12010	0.798119
chr1	12010	12012	0.53208
chr1	12012	12030	0.798119
chr1	12030	12034	1.06416
chr1	12034	12039	0.53208
chr1	12039	12046	0.798119
chr1	12046	12056	1.59624
chr1	12056	12071	1.3302
chr1	12071	12074	2.12832
chr1	12074	12081	2.39436
chr1	12081	12086	2.12832
chr1	12086	12090	1.86228
chr1	12090	12114	1.3302
chr1	12114	12118	0.53208
chr1	12118	12127	0.0
chr1	12127	12131	0.26604
chr1	12131	12137	0.53208
chr1	12137	12138	0.798119
chr1	12138	12141	1.06416
chr1	12141	12143	1.3302
chr1	12143	12146	1.59624
chr1	12146	12148	1.86228
chr1	12148	12155	2.12832
chr1	12155	12157	2.39436
chr1	12157	12166	2.6604
chr1	12166	12168	2.92644
chr1	12168	12171	3.45852
chr1	12171	12175	3.19248
chr1	12175	12180	2.92644
chr1	12180	12181	2.6604
chr1	12181	12182	2.39436
chr1	12182	12185	2.12832
chr1	12185	12190	1.86228
chr1	12190	12192	1.59624
chr1	12192	12198	1.3302
chr1	12198	12201	1.06416
chr1	12201	12205	0.798119
chr1	12205	12210	1.06416
chr1	12210	12212	0.798119
chr1	12212	12231	0.53208
chr1	12231	12232	0.798119
chr1	12232	12235	1.59624
chr1	12235	12237	1.86228
chr1	12237	12238	2.12832
chr1	12238	12247	2.6604
chr1	12247	12248	2.92644
chr1	12248	12249	2.6604
chr1	12249	12268	2.92644
chr1	12268	12270	2.6604
chr1	12270	12272	2.39436
chr1	12272	12275	2.12832
chr1	12275	12276	1.86228
chr1	12276	12278	1.3302
chr1	12278	12281	0.798119
chr1	12281	12282	0.53208
chr1	12282	12289	0.26604
chr1	12289	12291	0.53208
chr1	12291	12293	0.798119
chr1	12293	12315	0.53208
chr1	12315	12332	0.26604
chr1	12332	12353	1.06416
chr1	12353	12354	1.3302
chr1	12354	12356	1.59624
chr1	12356	12368	1.3302
chr1	12368	12369	1.59624
chr1	12369	12371	1.86228
chr1	12371	12376	2.39436
chr1	12376	12381	1.59624
chr1	12381	12385	1.86228
chr1	12385	12389	2.39436
chr1	12389	12396	2.6604
chr1	12396	12398	2.39436
chr1	12398	12404	2.6604
chr1	12404	12406	2.92644
chr1	12406	12407	3.19248
chr1	12407	12409	3.45852
chr1	12409	12410	3.72456
chr1	12410	12412	3.45852
chr1	12412	12413	3.19248
chr1	12413	12414	2.92644
chr1	12414	12418	2.6604
chr1	12418	12420	2.92644
chr1	12420	12424	3.19248
chr1	12424	12425	2.92644
chr1	12425	12428	3.19248
chr1	12428	12431	2.6604
chr1	12431	12434	2.39436
chr1	12434	12440	2.12832
chr1	12440	12442	2.39436
chr1	12442	12443	2.12832
chr1	12443	12448	1.86228
chr1	12448	12449	1.59624
chr1	12449	12452	1.3302
chr1	12452	12461	1.06416
chr1	12461	12469	0.798119
chr1	12469	12476	0.53208
chr1	12476	12484	0.26604
chr1	12484	12493	0.0
chr1	12493	12503	0.798119
chr1	12503	12505	1.06416
chr1	12505	12508	1.3302
chr1	12508	12510	1.59624
chr1	12510	12511	1.86228
chr1	12511	12520	2.12832
chr1	12520	12522	2.39436
chr1	12522	12523	2.6604
chr1	12523	12537	2.92644
chr1	12537	12542	2.12832
chr1	12542	12543	2.39436
chr1	12543	12546	2.6604
chr1	12546	12551	2.12832
chr1	12551	12552	1.86228
chr1	12552	12553	1.59624
chr1	12553	12563	1.3302
chr1	12563	12565	1.06416
chr1	12565	12566	0.798119
chr1	12566	12571	0.53208
chr1	12571	12586	0.798119
chr1	12586	12587	0.53208
chr1	12587	12608	0.26604
chr1	12608	12610	0.53208
chr1	12610	12612	0.798119
chr1	12612	12614	0.53208
chr1	12614	12632	0.798119
chr1	12632	12639	1.06416
chr1	12639	12640	1.3302
chr1	12640	12643	1.59624
chr1	12643	12645	1.86228
chr1	12645	12648	2.12832
chr1	12648	12652	2.39436
chr1	12652	12657	1.86228
chr1	12657	12664	1.59624
chr1	12664	12676	1.86228
chr1	12676	12680	1.59624
chr1	12680	12683	1.86228
chr1	12683	12684	1.59624
chr1	12684	12685	1.3302
chr1	12685	12687	1.06416
chr1	12687	12689	1.3302
chr1	12689	12691	1.06416
chr1	12691	12708	0.798119
chr1	12708	12712	0.53208
chr1	12712	12718	0.798119
chr1	12718	12724	1.06416
chr1	12724	12727	0.798119
chr1	12727	12729	1.3302
chr1	12729	12731	1.59624
chr1	12731	12754	1.3302
chr1	12754	12756	1.59624
chr1	12756	12762	1.3302
chr1	12762	12765	1.06416
chr1	12765	12771	1.3302
chr1	12771	12772	1.06416
chr1	12772	12773	1.3302
chr1	12773	12776	1.06416
chr1	12776	12777	1.3302
chr1	12777	12789	1.59624
chr1	12789	12790	2.12832
chr1	12790	12798	2.39436
chr1	12798	12801	2.12832
chr1	12801	12809	2.39436
chr1	12809	12813	2.12832
chr1	12813	12820	1.59624
chr1	12820	12833	1.06416
chr1	12833	12844	0.26604
chr1	12844	12857	0.0
chr1	12857	12865	0.26604
chr1	12865	12869	0.53208
chr1	12869	12877	0.798119
chr1	12877	12901	1.06416
chr1	12901	12907	0.798119
chr1	12907	12910	0.53208
chr1	12910	12920	1.06416
chr1	12920	12940	0.798119
chr1	12940	12952	1.06416
chr1	12952	12955	0.53208
chr1	12955	12960	0.26604
chr1	12960	12973	0.53208
chr1	12973	12976	0.798119
chr1	12976	12983	1.06416
chr1	12983	12998	0.798119
chr1	12998	13017	0.53208
chr1	13017	13034	0.26604
chr1	13034	13063	0.53208
chr1	13063	13065	0.26604
chr1	13065	13078	0.53208
chr1	13078	13099	0.26604
chr1	13099	13109	0.53208
chr1	13109	13111	0.26604
chr1	13111	13128	0.53208
chr1	13128	13142	0.798119
chr1	13142	13150	0.53208
chr1	13150	13155	0.798119
chr1	13155	13169	0.53208
chr1	13169	13177	0.798119
chr1	13177	13194	1.06416
chr1	13194	13210	0.798119
chr1	13210	13212	1.06416
chr1	13212	13226	0.53208
chr1	13226	13231	0.798119
chr1	13231	13237	1.06416
chr1	13237	13254	1.3302
chr1	13254	13257	1.06416
chr1	13257	13269	0.798119
chr1	13269	13273	0.53208
chr1	13273	13279	0.26604
chr1	13279	13285	0.0
chr1	13285	13312	0.53208
chr1	13312	13317	0.798119
chr1	13317	13328	1.06416
chr1	13328	13354	0.53208
chr1	13354	13355	0.798119
chr1	13355	13357	0.53208
chr1	13357	13358	0.798119
chr1	13358	13361	1.06416
chr1	13361	13374	0.798119
chr1	13374	13375	1.3302
chr1	13375	13384	1.59624
chr1	13384	13389	1.3302
chr1	13389	13394	1.86228
chr1	13394	13395	1.59624
chr1	13395	13398	1.86228
chr1	13398	13399	1.59624
chr1	13399	13403	1.86228
chr1	13403	13407	2.12832
chr1	13407	13408	2.39436
chr1	13408	13411	2.6604
chr1	13411	13417	2.92644
chr1	13417	13419	2.39436
chr1	13419	13420	2.12832
chr1	13420	13422	2.39436
chr1	13422	13423	2.6604
chr1	13423	13425	3.45852
chr1	13425	13429	3.72456
chr1	13429	13433	3.9906
chr1	13433	13439	3.72456
chr1	13439	13443	3.45852
chr1	13443	13447	3.19248
chr1	13447	13451	2.92644
chr1	13451	13452	2.6604
chr1	13452	13453	2.39436
chr1	13453	13454	2.12832
chr1	13454	13463	2.39436
chr1	13463	13464	2.6604
chr1	13464	13465	2.39436
chr1	13465	13466	2.12832
chr1	13466	13467	2.39436
chr1	13467	13469	1.59624
chr1	13469	13475	1.3302
chr1	13475	13487	1.59624
chr1	13487	13489	1.86228
chr1	13489	13490	2.12832
chr1	13490	13503	2.39436
chr1	13503	13507	2.6604
chr1	13507	13509	2.39436
chr1	13509	13517	2.12832
chr1	13517	13519	1.86228
chr1	13519	13526	1.59624
chr1	13526	13529	1.86228
chr1	13529	13531	1.59624
chr1	13531	13534	1.3302
chr1	13534	13541	1.06416
chr1	13541	13543	0.798119
chr1	13543	13547	1.06416
chr1	13547	13552	0.798119
chr1	13552	13570	0.53208
chr1	13570	13587	0.26604
chr1	13587	13597	0.0
chr1	13597	13609	0.26604
chr1	13609	13614	0.53208
chr1	13614	13623	0.798119
chr1	13623	13624	0.53208
chr1	13624	13627	1.06416
chr1	13627	13628	1.59624
chr1	13628	13629	1.86228
chr1	13629	13630	2.12832
chr1	13630	13634	2.39436
chr1	13634	13638	2.6604
chr1	13638	13639	2.39436
chr1	13639	13653	2.6604
chr1	13653	13658	2.39436
chr1	13658	13661	2.12832
chr1	13661	13667	2.39436
chr1	13667	13668	2.12832
chr1	13668	13669	2.39436
chr1	13669	13671	2.6604
chr1	13671	13673	2.12832
chr1	13673	13674	1.86228
chr1	13674	13676	1.59624
chr1	13676	13683	1.3302
chr1	13683	13700	1.06416
chr1	13700	13705	0.798119
chr1	13705	13710	0.53208
chr1	13710	13711	0.798119
chr1	13711	13730	0.53208
chr1	13730	13733	0.798119
chr1	13733	13743	1.06416
chr1	13743	13746	1.3302
chr1	13746	13747	1.59624
chr1	13747	13751	1.86228
chr1	13751	13754	2.12832
chr1	13754	13758	1.86228
chr1	13758	13762	1.59624
chr1	13762	13774	1.86228
chr1	13774	13776	1.59624
chr1	13776	13780	1.3302
chr1	13780	13787	1.59624
chr1	13787	13791	1.3302
chr1	13791	13795	1.06416
chr1	13795	13806	0.798119
chr1	13806	13808	0.53208
chr1	13808	13816	1.06416
chr1	13816	13823	0.798119
[truncated: 700 more rows]
