# Supplementary material for: Structural modularity of the XIST ribonucleoprotein complex
Source: Nat Commun. 2020 Dec 2;11:6163. doi: 10.1038/s41467-020-20040-3 (PMC7710737; doi:10.1038/s41467-020-20040-3)
Supplement: Supplementary file 6 — Source Data [file 41467_2020_20040_MOESM6_ESM.zip › sourcedata/fig2efgi/K562_BUD13_0_neg_XIST_1_hsXIST.bedgraph]

chr1	0	52	0.0
chr1	52	70	0.109888
chr1	70	95	0.219776
chr1	95	113	0.109888
chr1	113	114	0.219776
chr1	114	115	0.439551
chr1	115	117	0.98899
chr1	117	119	1.09888
chr1	119	121	1.20877
chr1	121	123	1.31865
chr1	123	133	1.42854
chr1	133	136	1.53843
chr1	136	137	1.64832
chr1	137	144	1.7582
chr1	144	155	1.64832
chr1	155	156	1.53843
chr1	156	158	1.42854
chr1	158	163	0.659327
chr1	163	165	0.439551
chr1	165	167	0.329663
chr1	167	179	0.219776
chr1	179	193	0.0
chr1	193	194	0.109888
chr1	194	196	0.439551
chr1	196	198	0.549439
chr1	198	213	0.659327
chr1	213	215	0.769214
chr1	215	216	0.879102
chr1	216	226	1.09888
chr1	226	227	0.98899
chr1	227	228	0.879102
chr1	228	230	0.769214
chr1	230	231	0.659327
chr1	231	237	0.549439
chr1	237	239	0.439551
chr1	239	240	0.549439
chr1	240	243	0.659327
chr1	243	247	0.769214
chr1	247	250	0.879102
chr1	250	259	0.769214
chr1	259	260	0.659327
chr1	260	276	0.549439
chr1	276	277	0.659327
chr1	277	279	0.769214
chr1	279	280	0.879102
chr1	280	282	0.98899
chr1	282	283	0.879102
chr1	283	286	0.769214
chr1	286	290	0.659327
chr1	290	291	1.20877
chr1	291	295	1.42854
chr1	295	296	1.64832
chr1	296	299	1.7582
chr1	299	301	1.86809
chr1	301	303	1.97798
chr1	303	305	2.19776
chr1	305	306	2.74719
chr1	306	307	3.07686
chr1	307	310	3.40652
chr1	310	312	3.51641
chr1	312	313	3.6263
chr1	313	320	3.73618
chr1	320	321	3.6263
chr1	321	323	3.51641
chr1	323	325	3.6263
chr1	325	327	3.84607
chr1	327	328	3.95596
chr1	328	330	4.28562
chr1	330	331	4.39551
chr1	331	332	4.17573
chr1	332	334	4.06585
chr1	334	335	3.73618
chr1	335	338	3.6263
chr1	338	339	3.51641
chr1	339	340	3.18675
chr1	340	341	2.96697
chr1	341	342	3.18675
chr1	342	343	3.29663
chr1	343	347	3.18675
chr1	347	348	3.29663
chr1	348	350	2.85708
chr1	350	351	2.52742
chr1	351	353	2.41753
chr1	353	354	2.30764
chr1	354	355	2.19776
chr1	355	357	2.08787
chr1	357	358	1.97798
chr1	358	361	1.86809
chr1	361	364	1.7582
chr1	364	365	1.86809
chr1	365	369	1.7582
chr1	369	370	1.86809
chr1	370	372	1.97798
chr1	372	374	1.7582
chr1	374	376	1.53843
chr1	376	378	1.42854
chr1	378	380	1.53843
chr1	380	384	1.64832
chr1	384	386	1.31865
chr1	386	388	1.42854
chr1	388	389	1.31865
chr1	389	391	1.53843
chr1	391	395	1.42854
chr1	395	396	1.31865
chr1	396	406	1.20877
chr1	406	407	1.53843
chr1	407	409	1.86809
chr1	409	410	2.19776
chr1	410	411	2.52742
chr1	411	412	3.18675
chr1	412	413	3.40652
chr1	413	414	3.29663
chr1	414	417	3.18675
chr1	417	421	3.07686
chr1	421	424	2.96697
chr1	424	428	2.85708
chr1	428	433	2.74719
chr1	433	436	2.52742
chr1	436	437	2.41753
chr1	437	439	2.30764
chr1	439	441	2.19776
chr1	441	442	2.08787
chr1	442	447	1.97798
chr1	447	449	1.86809
chr1	449	450	1.7582
chr1	450	451	1.42854
chr1	451	452	1.64832
chr1	452	453	1.53843
chr1	453	454	1.31865
chr1	454	455	1.20877
chr1	455	456	1.09888
chr1	456	457	0.98899
chr1	457	471	1.09888
chr1	471	477	1.20877
chr1	477	484	1.31865
chr1	484	493	1.20877
chr1	493	494	1.09888
chr1	494	495	1.42854
chr1	495	496	1.86809
chr1	496	497	3.18675
chr1	497	498	3.51641
chr1	498	499	3.73618
chr1	499	500	3.84607
chr1	500	501	3.73618
chr1	501	502	3.84607
chr1	502	506	3.95596
chr1	506	508	4.06585
chr1	508	509	4.17573
chr1	509	511	4.28562
chr1	511	512	4.72517
chr1	512	514	4.83506
chr1	514	515	4.94495
chr1	515	516	4.72517
chr1	516	519	4.61529
chr1	519	520	4.5054
chr1	520	524	4.94495
chr1	524	526	5.16472
chr1	526	535	5.3845
chr1	535	537	5.27461
chr1	537	539	4.94495
chr1	539	540	4.28562
chr1	540	541	3.29663
chr1	541	542	2.85708
chr1	542	543	2.52742
chr1	543	544	2.41753
chr1	544	545	2.30764
chr1	545	546	2.08787
chr1	546	550	2.19776
chr1	550	552	2.08787
chr1	552	554	1.97798
chr1	554	555	1.7582
chr1	555	556	1.53843
chr1	556	558	1.20877
chr1	558	562	0.98899
chr1	562	563	0.879102
chr1	563	564	0.769214
chr1	564	566	0.549439
chr1	566	581	0.329663
chr1	581	589	0.219776
chr1	589	590	0.109888
chr1	590	602	0.0
chr1	602	603	0.109888
chr1	603	605	0.329663
chr1	605	637	0.439551
chr1	637	640	0.329663
chr1	640	646	0.219776
chr1	646	647	0.109888
chr1	647	649	0.0
chr1	649	650	0.219776
chr1	650	651	0.659327
chr1	651	652	1.97798
chr1	652	653	2.41753
chr1	653	658	2.63731
chr1	658	664	2.74719
chr1	664	666	2.85708
chr1	666	670	2.96697
chr1	670	671	2.85708
chr1	671	674	2.96697
chr1	674	678	3.07686
chr1	678	684	2.96697
chr1	684	686	2.85708
chr1	686	693	2.74719
chr1	693	694	2.63731
chr1	694	695	2.41753
chr1	695	696	1.64832
chr1	696	697	1.09888
chr1	697	706	0.879102
chr1	706	716	0.769214
chr1	716	732	0.659327
chr1	732	740	0.439551
chr1	740	745	0.659327
chr1	745	753	0.769214
chr1	753	755	0.98899
chr1	755	763	1.09888
chr1	763	770	1.20877
chr1	770	773	1.31865
chr1	773	775	1.42854
chr1	775	776	1.53843
chr1	776	777	1.42854
chr1	777	783	1.31865
chr1	783	784	1.20877
chr1	784	785	1.09888
chr1	785	786	1.7582
chr1	786	789	1.97798
chr1	789	796	1.86809
chr1	796	797	1.97798
chr1	797	806	1.7582
chr1	806	809	1.64832
chr1	809	812	1.53843
chr1	812	817	1.42854
chr1	817	819	1.31865
chr1	819	822	1.09888
chr1	822	823	1.31865
chr1	823	824	1.42854
chr1	824	825	1.31865
chr1	825	826	1.42854
chr1	826	827	1.64832
chr1	827	828	1.86809
chr1	828	829	1.7582
chr1	829	830	1.42854
chr1	830	831	1.20877
chr1	831	836	1.31865
chr1	836	837	1.42854
chr1	837	838	1.64832
chr1	838	839	1.7582
chr1	839	840	1.86809
chr1	840	843	1.97798
chr1	843	848	1.86809
chr1	848	857	1.7582
chr1	857	864	1.86809
chr1	864	865	1.97798
chr1	865	866	2.08787
chr1	866	869	1.7582
chr1	869	871	1.64832
chr1	871	877	1.42854
chr1	877	878	1.31865
chr1	878	879	1.42854
chr1	879	880	1.31865
chr1	880	881	1.20877
chr1	881	882	0.879102
chr1	882	884	0.769214
chr1	884	893	0.879102
chr1	893	896	0.98899
chr1	896	901	1.09888
chr1	901	905	0.98899
chr1	905	906	0.879102
chr1	906	907	0.98899
chr1	907	908	1.09888
chr1	908	913	0.98899
chr1	913	915	1.09888
chr1	915	916	1.20877
chr1	916	917	1.42854
chr1	917	918	1.31865
chr1	918	919	1.20877
chr1	919	921	1.31865
chr1	921	925	1.42854
chr1	925	926	1.53843
chr1	926	927	1.64832
chr1	927	935	1.53843
chr1	935	937	1.64832
chr1	937	938	1.86809
chr1	938	944	1.7582
chr1	944	949	2.08787
chr1	949	952	1.97798
chr1	952	954	1.86809
chr1	954	955	1.97798
chr1	955	957	2.30764
chr1	957	959	2.41753
chr1	959	960	2.30764
chr1	960	961	2.19776
chr1	961	962	2.30764
chr1	962	963	2.19776
chr1	963	964	2.41753
chr1	964	965	2.63731
chr1	965	967	2.52742
chr1	967	969	2.63731
chr1	969	971	2.52742
chr1	971	972	2.63731
chr1	972	973	2.74719
chr1	973	974	2.85708
chr1	974	975	2.96697
chr1	975	976	3.29663
chr1	976	977	3.51641
chr1	977	979	3.84607
chr1	979	980	3.73618
chr1	980	981	4.06585
chr1	981	982	3.73618
chr1	982	984	3.84607
chr1	984	985	3.95596
chr1	985	988	4.06585
chr1	988	990	3.84607
chr1	990	993	4.17573
chr1	993	997	5.49439
chr1	997	998	5.60428
chr1	998	999	5.49439
chr1	999	1000	5.05484
chr1	1000	1001	5.16472
chr1	1001	1002	5.05484
chr1	1002	1003	5.16472
chr1	1003	1004	5.27461
chr1	1004	1005	5.3845
chr1	1005	1006	5.49439
chr1	1006	1007	5.60428
chr1	1007	1008	5.3845
chr1	1008	1009	5.71416
chr1	1009	1011	5.82405
chr1	1011	1013	5.71416
chr1	1013	1014	5.60428
chr1	1014	1016	5.49439
chr1	1016	1017	5.27461
chr1	1017	1018	5.16472
chr1	1018	1019	4.72517
chr1	1019	1021	4.61529
chr1	1021	1022	4.39551
chr1	1022	1023	4.17573
chr1	1023	1025	4.06585
chr1	1025	1032	3.73618
chr1	1032	1033	3.51641
chr1	1033	1034	3.40652
chr1	1034	1035	3.07686
chr1	1035	1036	2.96697
chr1	1036	1037	2.63731
chr1	1037	1038	1.64832
chr1	1038	1039	1.09888
chr1	1039	1044	0.98899
chr1	1044	1045	0.879102
chr1	1045	1047	0.769214
chr1	1047	1049	0.439551
chr1	1049	1052	0.329663
chr1	1052	1058	0.219776
chr1	1058	1061	0.329663
chr1	1061	1062	0.219776
chr1	1062	1064	0.329663
chr1	1064	1067	0.439551
chr1	1067	1068	0.769214
chr1	1068	1070	0.879102
chr1	1070	1074	0.769214
chr1	1074	1077	0.879102
chr1	1077	1078	0.98899
chr1	1078	1081	1.09888
chr1	1081	1083	1.42854
chr1	1083	1084	1.53843
chr1	1084	1091	1.64832
chr1	1091	1092	1.86809
chr1	1092	1096	1.97798
chr1	1096	1097	2.08787
chr1	1097	1101	2.19776
chr1	1101	1103	3.40652
chr1	1103	1105	3.51641
chr1	1105	1106	3.6263
chr1	1106	1107	3.40652
chr1	1107	1108	3.51641
chr1	1108	1110	3.6263
chr1	1110	1111	3.29663
chr1	1111	1114	3.40652
chr1	1114	1115	3.6263
chr1	1115	1119	3.84607
chr1	1119	1120	3.95596
chr1	1120	1123	3.73618
chr1	1123	1126	3.29663
chr1	1126	1129	3.07686
chr1	1129	1130	3.18675
chr1	1130	1131	3.6263
chr1	1131	1132	4.39551
chr1	1132	1133	5.60428
chr1	1133	1134	6.2636
chr1	1134	1135	6.48338
chr1	1135	1136	6.81304
chr1	1136	1138	7.1427
chr1	1138	1140	7.47237
chr1	1140	1141	7.36248
chr1	1141	1143	7.25259
chr1	1143	1144	7.1427
chr1	1144	1145	5.93394
chr1	1145	1147	6.2636
chr1	1147	1149	6.15372
chr1	1149	1150	6.04383
chr1	1150	1151	6.2636
chr1	1151	1152	6.48338
chr1	1152	1153	6.92293
chr1	1153	1154	7.25259
chr1	1154	1155	7.36248
chr1	1155	1156	7.25259
chr1	1156	1159	7.47237
chr1	1159	1160	7.1427
chr1	1160	1161	7.47237
chr1	1161	1165	7.69214
chr1	1165	1166	8.13169
chr1	1166	1167	8.24158
chr1	1167	1169	8.13169
chr1	1169	1170	8.02181
chr1	1170	1173	8.24158
chr1	1173	1175	8.02181
chr1	1175	1176	7.25259
chr1	1176	1177	6.37349
chr1	1177	1178	5.49439
chr1	1178	1179	5.16472
chr1	1179	1180	4.94495
chr1	1180	1181	5.05484
chr1	1181	1182	5.27461
chr1	1182	1183	5.05484
chr1	1183	1184	5.16472
chr1	1184	1185	5.27461
chr1	1185	1188	5.3845
chr1	1188	1189	5.49439
chr1	1189	1190	5.3845
chr1	1190	1191	5.27461
chr1	1191	1192	5.3845
chr1	1192	1193	5.60428
chr1	1193	1194	5.49439
chr1	1194	1196	5.16472
chr1	1196	1197	4.39551
chr1	1197	1198	4.5054
chr1	1198	1199	4.39551
chr1	1199	1200	4.28562
chr1	1200	1203	4.17573
chr1	1203	1204	4.28562
chr1	1204	1205	5.05484
chr1	1205	1210	5.16472
chr1	1210	1211	5.05484
chr1	1211	1212	5.16472
chr1	1212	1213	5.05484
chr1	1213	1214	5.16472
chr1	1214	1216	5.05484
chr1	1216	1217	4.72517
chr1	1217	1218	4.61529
chr1	1218	1219	4.94495
chr1	1219	1220	5.05484
chr1	1220	1224	4.94495
chr1	1224	1225	4.83506
chr1	1225	1226	4.61529
chr1	1226	1228	4.39551
chr1	1228	1230	4.28562
chr1	1230	1232	4.17573
chr1	1232	1234	3.84607
chr1	1234	1235	3.6263
chr1	1235	1236	3.18675
chr1	1236	1239	3.07686
chr1	1239	1240	2.96697
chr1	1240	1241	2.85708
chr1	1241	1242	2.74719
chr1	1242	1243	2.85708
chr1	1243	1245	3.29663
chr1	1245	1246	3.18675
chr1	1246	1247	2.74719
chr1	1247	1249	1.86809
chr1	1249	1251	1.64832
chr1	1251	1252	1.97798
chr1	1252	1255	1.7582
chr1	1255	1256	1.64832
chr1	1256	1257	1.7582
chr1	1257	1262	1.53843
chr1	1262	1273	1.20877
chr1	1273	1275	1.42854
chr1	1275	1285	1.53843
chr1	1285	1286	1.64832
chr1	1286	1287	1.42854
chr1	1287	1289	1.31865
chr1	1289	1293	1.20877
chr1	1293	1295	0.98899
chr1	1295	1297	0.879102
chr1	1297	1299	0.769214
chr1	1299	1300	0.659327
chr1	1300	1303	0.769214
chr1	1303	1308	0.879102
chr1	1308	1309	1.09888
chr1	1309	1311	1.20877
chr1	1311	1316	1.31865
chr1	1316	1319	1.09888
chr1	1319	1320	0.98899
chr1	1320	1323	1.09888
chr1	1323	1324	1.31865
chr1	1324	1325	1.86809
chr1	1325	1326	1.97798
chr1	1326	1327	2.08787
chr1	1327	1328	2.19776
chr1	1328	1329	2.30764
chr1	1329	1330	2.08787
chr1	1330	1331	2.19776
chr1	1331	1334	2.30764
chr1	1334	1335	2.41753
chr1	1335	1339	2.63731
chr1	1339	1342	2.52742
chr1	1342	1345	2.63731
chr1	1345	1347	2.74719
chr1	1347	1348	3.18675
chr1	1348	1349	3.40652
chr1	1349	1351	3.51641
chr1	1351	1353	3.40652
chr1	1353	1357	3.29663
chr1	1357	1359	3.51641
chr1	1359	1361	3.6263
chr1	1361	1364	3.73618
chr1	1364	1366	3.6263
chr1	1366	1369	2.63731
chr1	1369	1370	2.74719
chr1	1370	1371	2.63731
chr1	1371	1375	2.30764
chr1	1375	1377	2.19776
chr1	1377	1382	1.86809
chr1	1382	1385	1.7582
chr1	1385	1387	1.53843
chr1	1387	1389	1.42854
chr1	1389	1391	1.20877
chr1	1391	1392	1.09888
chr1	1392	1393	0.879102
chr1	1393	1395	0.769214
chr1	1395	1396	0.659327
chr1	1396	1399	0.439551
chr1	1399	1401	0.549439
chr1	1401	1403	0.219776
chr1	1403	1423	0.109888
chr1	1423	1424	0.219776
chr1	1424	1425	0.329663
chr1	1425	1443	0.439551
chr1	1443	1450	0.549439
chr1	1450	1452	0.659327
chr1	1452	1462	0.98899
chr1	1462	1467	0.879102
chr1	1467	1469	0.659327
chr1	1469	1486	0.549439
chr1	1486	1487	0.329663
chr1	1487	1488	0.219776
chr1	1488	1491	0.329663
chr1	1491	1493	0.439551
chr1	1493	1495	0.329663
chr1	1495	1498	0.219776
chr1	1498	1500	0.329663
chr1	1500	1502	0.439551
chr1	1502	1518	0.769214
chr1	1518	1523	0.879102
chr1	1523	1527	0.769214
chr1	1527	1532	0.879102
chr1	1532	1533	0.769214
chr1	1533	1536	0.659327
chr1	1536	1537	0.769214
chr1	1537	1540	0.659327
chr1	1540	1546	0.549439
chr1	1546	1548	0.329663
chr1	1548	1552	0.439551
chr1	1552	1553	0.659327
chr1	1553	1554	0.879102
chr1	1554	1556	0.98899
chr1	1556	1557	1.09888
chr1	1557	1561	1.20877
chr1	1561	1564	1.09888
chr1	1564	1571	1.20877
chr1	1571	1573	1.09888
chr1	1573	1575	1.20877
chr1	1575	1579	1.31865
chr1	1579	1582	1.20877
chr1	1582	1588	1.31865
chr1	1588	1590	1.42854
chr1	1590	1593	1.31865
chr1	1593	1596	1.20877
chr1	1596	1597	0.98899
chr1	1597	1600	0.659327
chr1	1600	1601	0.879102
chr1	1601	1604	0.769214
chr1	1604	1606	0.879102
chr1	1606	1608	1.09888
chr1	1608	1609	1.20877
chr1	1609	1611	1.31865
chr1	1611	1617	1.42854
chr1	1617	1619	1.31865
chr1	1619	1626	1.20877
chr1	1626	1627	1.31865
chr1	1627	1629	1.42854
chr1	1629	1634	1.53843
chr1	1634	1635	1.86809
chr1	1635	1636	1.97798
chr1	1636	1638	2.74719
chr1	1638	1640	2.96697
chr1	1640	1641	3.18675
chr1	1641	1642	3.29663
chr1	1642	1643	3.6263
chr1	1643	1644	3.29663
chr1	1644	1645	3.40652
chr1	1645	1647	3.51641
chr1	1647	1649	3.40652
chr1	1649	1652	3.51641
chr1	1652	1658	3.18675
chr1	1658	1659	3.29663
chr1	1659	1660	3.51641
chr1	1660	1668	3.40652
chr1	1668	1670	3.07686
chr1	1670	1671	3.18675
chr1	1671	1672	3.07686
chr1	1672	1675	3.40652
chr1	1675	1678	3.18675
chr1	1678	1682	2.30764
chr1	1682	1683	2.19776
chr1	1683	1684	1.86809
chr1	1684	1685	1.97798
chr1	1685	1686	2.08787
chr1	1686	1689	1.97798
chr1	1689	1690	1.86809
chr1	1690	1693	1.7582
chr1	1693	1694	1.64832
chr1	1694	1699	1.53843
chr1	1699	1702	1.42854
chr1	1702	1703	1.31865
chr1	1703	1705	0.98899
chr1	1705	1706	1.09888
chr1	1706	1710	0.98899
chr1	1710	1713	0.879102
chr1	1713	1716	0.769214
chr1	1716	1717	0.549439
chr1	1717	1725	0.439551
chr1	1725	1726	0.549439
chr1	1726	1728	0.769214
chr1	1728	1729	0.659327
chr1	1729	1730	0.549439
chr1	1730	1731	0.659327
chr1	1731	1733	0.769214
chr1	1733	1749	0.879102
chr1	1749	1751	0.769214
chr1	1751	1762	0.879102
chr1	1762	1763	0.98899
chr1	1763	1764	1.09888
chr1	1764	1765	0.98899
chr1	1765	1767	0.659327
chr1	1767	1772	0.769214
chr1	1772	1774	0.549439
chr1	1774	1776	0.659327
chr1	1776	1778	0.549439
chr1	1778	1791	0.659327
chr1	1791	1792	0.769214
chr1	1792	1793	0.879102
chr1	1793	1794	0.98899
chr1	1794	1803	0.879102
chr1	1803	1806	0.98899
chr1	1806	1807	0.879102
chr1	1807	1811	0.769214
chr1	1811	1816	0.659327
chr1	1816	1818	0.549439
chr1	1818	1819	0.659327
chr1	1819	1822	0.879102
chr1	1822	1827	0.769214
chr1	1827	1829	1.09888
chr1	1829	1832	1.53843
chr1	1832	1834	1.64832
chr1	1834	1836	1.53843
chr1	1836	1837	1.64832
chr1	1837	1838	1.53843
chr1	1838	1839	1.64832
chr1	1839	1841	1.7582
chr1	1841	1842	1.86809
chr1	1842	1843	1.97798
chr1	1843	1846	2.08787
chr1	1846	1847	2.19776
chr1	1847	1848	2.08787
chr1	1848	1850	2.41753
chr1	1850	1855	2.52742
chr1	1855	1856	2.63731
chr1	1856	1857	2.74719
chr1	1857	1861	2.85708
chr1	1861	1862	2.96697
chr1	1862	1863	2.85708
chr1	1863	1864	2.52742
chr1	1864	1866	2.63731
chr1	1866	1867	2.85708
chr1	1867	1869	3.07686
chr1	1869	1870	3.40652
chr1	1870	1871	3.95596
chr1	1871	1872	4.17573
chr1	1872	1873	3.73618
chr1	1873	1876	3.84607
chr1	1876	1880	3.73618
chr1	1880	1881	3.6263
chr1	1881	1885	3.95596
chr1	1885	1887	3.73618
chr1	1887	1889	3.6263
chr1	1889	1890	3.73618
chr1	1890	1892	3.6263
chr1	1892	1894	3.40652
chr1	1894	1895	3.29663
chr1	1895	1896	3.18675
chr1	1896	1897	2.96697
chr1	1897	1899	2.85708
chr1	1899	1900	2.74719
chr1	1900	1906	2.63731
chr1	1906	1907	2.52742
chr1	1907	1908	2.41753
chr1	1908	1910	2.74719
chr1	1910	1913	2.30764
chr1	1913	1914	2.41753
chr1	1914	1915	1.53843
chr1	1915	1921	1.64832
chr1	1921	1924	1.7582
chr1	1924	1925	1.53843
chr1	1925	1926	1.64832
chr1	1926	1935	1.53843
chr1	1935	1936	1.64832
chr1	1936	1938	1.53843
chr1	1938	1941	1.31865
chr1	1941	1943	1.20877
chr1	1943	1947	1.09888
chr1	1947	1950	1.20877
chr1	1950	1957	1.09888
chr1	1957	1958	0.879102
chr1	1958	1960	0.769214
chr1	1960	1963	0.659327
chr1	1963	1969	0.549439
chr1	1969	1979	0.439551
chr1	1979	1981	0.329663
chr1	1981	1991	0.219776
chr1	1991	1992	0.109888
chr1	1992	2047	0.0
chr1	2047	2048	0.109888
chr1	2048	2062	0.329663
chr1	2062	2063	0.439551
chr1	2063	2072	0.549439
chr1	2072	2073	0.659327
chr1	2073	2076	0.769214
chr1	2076	2077	0.879102
chr1	2077	2079	0.98899
chr1	2079	2084	0.879102
chr1	2084	2089	0.98899
chr1	2089	2092	1.09888
chr1	2092	2096	0.879102
chr1	2096	2105	0.769214
chr1	2105	2106	0.879102
chr1	2106	2109	0.769214
chr1	2109	2114	0.659327
chr1	2114	2117	0.549439
chr1	2117	2118	0.439551
chr1	2118	2120	0.329663
chr1	2120	2122	0.219776
chr1	2122	2127	0.329663
chr1	2127	2133	0.439551
chr1	2133	2138	0.329663
chr1	2138	2148	0.439551
chr1	2148	2160	0.329663
chr1	2160	2168	0.219776
chr1	2168	2170	0.329663
chr1	2170	2175	0.219776
chr1	2175	2177	0.329663
chr1	2177	2181	0.439551
chr1	2181	2184	0.329663
chr1	2184	2201	0.439551
chr1	2201	2205	0.549439
chr1	2205	2207	0.659327
chr1	2207	2212	0.769214
chr1	2212	2220	0.659327
chr1	2220	2228	0.549439
chr1	2228	2229	0.439551
chr1	2229	2237	0.549439
chr1	2237	2240	0.659327
chr1	2240	2244	0.769214
chr1	2244	2249	0.549439
chr1	2249	2272	0.439551
chr1	2272	2273	0.549439
chr1	2273	2274	0.659327
chr1	2274	2275	0.879102
chr1	2275	2278	0.98899
chr1	2278	2279	1.20877
chr1	2279	2280	1.42854
chr1	2280	2282	1.31865
chr1	2282	2284	1.20877
chr1	2284	2287	1.31865
chr1	2287	2291	1.20877
chr1	2291	2299	1.31865
chr1	2299	2300	1.42854
chr1	2300	2302	1.53843
chr1	2302	2304	1.64832
chr1	2304	2306	1.86809
chr1	2306	2311	1.7582
chr1	2311	2316	1.64832
chr1	2316	2318	1.31865
chr1	2318	2319	1.09888
chr1	2319	2323	0.98899
chr1	2323	2327	0.879102
chr1	2327	2328	0.769214
chr1	2328	2329	0.879102
chr1	2329	2330	0.98899
chr1	2330	2333	1.20877
chr1	2333	2335	1.31865
chr1	2335	2343	1.20877
chr1	2343	2344	1.09888
chr1	2344	2346	0.98899
chr1	2346	2347	0.879102
chr1	2347	2371	0.659327
chr1	2371	2373	0.549439
chr1	2373	2374	0.659327
chr1	2374	2376	0.549439
chr1	2376	2391	0.439551
chr1	2391	2395	0.329663
chr1	2395	2399	0.439551
chr1	2399	2400	0.549439
chr1	2400	2407	0.659327
chr1	2407	2408	0.769214
chr1	2408	2409	0.879102
chr1	2409	2410	0.98899
chr1	2410	2412	1.09888
chr1	2412	2415	1.42854
chr1	2415	2416	1.31865
chr1	2416	2417	1.42854
chr1	2417	2418	1.31865
chr1	2418	2420	1.20877
chr1	2420	2425	1.31865
chr1	2425	2426	1.42854
chr1	2426	2428	1.53843
chr1	2428	2430	1.64832
chr1	2430	2431	1.53843
chr1	2431	2432	1.42854
chr1	2432	2434	1.31865
chr1	2434	2437	1.20877
chr1	2437	2439	1.42854
chr1	2439	2440	1.31865
chr1	2440	2441	1.42854
chr1	2441	2444	1.64832
chr1	2444	2445	1.53843
chr1	2445	2450	1.42854
chr1	2450	2453	1.53843
chr1	2453	2454	1.64832
chr1	2454	2455	1.53843
chr1	2455	2456	1.64832
chr1	2456	2458	1.42854
chr1	2458	2464	1.53843
chr1	2464	2468	1.42854
chr1	2468	2469	1.53843
chr1	2469	2473	1.64832
chr1	2473	2475	1.97798
chr1	2475	2480	2.08787
chr1	2480	2481	1.97798
chr1	2481	2485	1.64832
chr1	2485	2489	1.53843
chr1	2489	2493	1.64832
chr1	2493	2497	1.53843
chr1	2497	2500	1.31865
chr1	2500	2502	1.20877
chr1	2502	2506	1.09888
chr1	2506	2507	0.98899
chr1	2507	2509	0.879102
chr1	2509	2512	0.769214
chr1	2512	2513	0.659327
chr1	2513	2515	1.20877
chr1	2515	2516	1.31865
chr1	2516	2517	1.20877
chr1	2517	2519	0.98899
chr1	2519	2533	1.31865
chr1	2533	2537	1.20877
chr1	2537	2545	1.31865
chr1	2545	2548	1.20877
chr1	2548	2551	0.98899
chr1	2551	2553	0.879102
chr1	2553	2556	0.769214
chr1	2556	2557	0.879102
chr1	2557	2560	0.98899
chr1	2560	2563	1.09888
chr1	2563	2564	0.98899
chr1	2564	2571	1.09888
chr1	2571	2578	1.20877
chr1	2578	2579	1.31865
chr1	2579	2590	1.20877
chr1	2590	2595	0.98899
chr1	2595	2596	1.31865
chr1	2596	2597	1.42854
chr1	2597	2598	1.53843
chr1	2598	2599	1.64832
chr1	2599	2600	1.53843
chr1	2600	2601	1.42854
chr1	2601	2602	1.09888
chr1	2602	2603	1.42854
chr1	2603	2604	1.31865
chr1	2604	2605	1.42854
chr1	2605	2608	1.64832
chr1	2608	2615	1.53843
chr1	2615	2619	1.42854
chr1	2619	2620	1.53843
chr1	2620	2633	1.42854
chr1	2633	2636	1.53843
chr1	2636	2637	1.42854
chr1	2637	2639	1.31865
chr1	2639	2640	0.98899
chr1	2640	2646	0.879102
chr1	2646	2647	0.549439
chr1	2647	2648	0.439551
chr1	2648	2655	0.219776
chr1	2655	2658	0.329663
chr1	2658	2659	0.439551
chr1	2659	2677	0.329663
chr1	2677	2683	0.219776
chr1	2683	2697	0.109888
chr1	2697	2757	0.0
chr1	2757	2759	0.109888
chr1	2759	2775	0.219776
chr1	2775	2776	0.769214
chr1	2776	2777	1.09888
chr1	2777	2779	1.20877
chr1	2779	2780	1.31865
chr1	2780	2782	1.53843
chr1	2782	2784	1.7582
chr1	2784	2789	1.86809
chr1	2789	2791	1.97798
chr1	2791	2793	2.08787
chr1	2793	2797	2.52742
chr1	2797	2799	2.63731
chr1	2799	2800	2.74719
chr1	2800	2803	2.63731
chr1	2803	2804	2.74719
chr1	2804	2806	2.85708
chr1	2806	2807	2.96697
chr1	2807	2808	3.07686
chr1	2808	2812	3.18675
chr1	2812	2815	3.07686
chr1	2815	2816	3.18675
chr1	2816	2817	3.29663
chr1	2817	2819	3.40652
chr1	2819	2820	2.85708
chr1	2820	2823	2.63731
chr1	2823	2825	2.30764
chr1	2825	2827	2.19776
chr1	2827	2830	2.08787
chr1	2830	2833	2.19776
chr1	2833	2837	1.86809
chr1	2837	2840	2.08787
chr1	2840	2843	1.86809
chr1	2843	2844	1.97798
chr1	2844	2845	2.08787
chr1	2845	2847	2.19776
chr1	2847	2848	2.08787
chr1	2848	2849	1.86809
chr1	2849	2855	1.64832
chr1	2855	2859	1.53843
chr1	2859	2860	1.31865
chr1	2860	2869	1.20877
chr1	2869	2870	1.09888
chr1	2870	2874	0.98899
chr1	2874	2877	0.879102
chr1	2877	2879	1.09888
chr1	2879	2880	0.879102
chr1	2880	2881	0.769214
chr1	2881	2882	0.659327
chr1	2882	2883	0.769214
chr1	2883	2884	0.98899
chr1	2884	2885	1.09888
chr1	2885	2886	0.879102
chr1	2886	2888	0.769214
chr1	2888	2889	0.879102
chr1	2889	2890	1.09888
chr1	2890	2891	1.31865
chr1	2891	2893	1.53843
chr1	2893	2894	1.64832
chr1	2894	2895	1.86809
chr1	2895	2896	2.08787
chr1	2896	2897	2.63731
chr1	2897	2899	2.74719
chr1	2899	2901	2.96697
chr1	2901	2904	3.07686
chr1	2904	2905	3.40652
chr1	2905	2907	3.6263
chr1	2907	2908	3.73618
chr1	2908	2909	3.95596
chr1	2909	2910	4.06585
chr1	2910	2912	4.28562
chr1	2912	2914	4.39551
chr1	2914	2916	4.28562
chr1	2916	2918	4.39551
chr1	2918	2919	5.05484
chr1	2919	2921	5.27461
chr1	2921	2922	4.94495
chr1	2922	2923	5.05484
chr1	2923	2924	4.94495
chr1	2924	2927	5.16472
chr1	2927	2928	5.27461
chr1	2928	2930	5.3845
chr1	2930	2932	5.49439
chr1	2932	2933	5.60428
chr1	2933	2934	5.27461
chr1	2934	2935	4.83506
chr1	2935	2936	4.61529
chr1	2936	2938	4.28562
chr1	2938	2939	4.06585
chr1	2939	2940	3.95596
chr1	2940	2942	3.6263
chr1	2942	2943	3.51641
chr1	2943	2946	3.40652
chr1	2946	2947	3.18675
chr1	2947	2948	3.07686
chr1	2948	2949	2.74719
chr1	2949	2950	2.41753
chr1	2950	2952	2.74719
chr1	2952	2953	2.41753
chr1	2953	2954	2.19776
chr1	2954	2957	1.86809
chr1	2957	2958	1.97798
chr1	2958	2959	1.86809
chr1	2959	2960	1.7582
chr1	2960	2961	1.86809
chr1	2961	2963	1.53843
chr1	2963	2967	1.42854
chr1	2967	2968	1.31865
chr1	2968	2969	1.20877
chr1	2969	2972	1.09888
chr1	2972	2973	1.31865
chr1	2973	2976	1.53843
chr1	2976	2977	2.08787
chr1	2977	2981	2.19776
chr1	2981	2983	2.08787
chr1	2983	2992	2.19776
chr1	2992	2993	2.08787
chr1	2993	3001	1.7582
chr1	3001	3008	1.64832
chr1	3008	3009	1.53843
chr1	3009	3016	1.42854
chr1	3016	3017	0.98899
chr1	3017	3019	0.879102
chr1	3019	3020	0.329663
chr1	3020	3021	0.219776
chr1	3021	3023	0.329663
chr1	3023	3031	0.439551
chr1	3031	3034	0.549439
chr1	3034	3037	0.659327
chr1	3037	3038	0.98899
chr1	3038	3040	1.20877
chr1	3040	3043	1.31865
chr1	3043	3062	1.42854
chr1	3062	3065	1.31865
chr1	3065	3066	1.20877
chr1	3066	3070	1.09888
chr1	3070	3074	0.98899
chr1	3074	3075	0.769214
chr1	3075	3076	0.659327
chr1	3076	3081	0.549439
chr1	3081	3082	0.439551
chr1	3082	3084	0.219776
chr1	3084	3087	0.329663
chr1	3087	3091	0.219776
chr1	3091	3098	0.329663
chr1	3098	3102	0.439551
chr1	3102	3107	0.549439
chr1	3107	3111	0.659327
chr1	3111	3118	0.549439
chr1	3118	3119	0.439551
chr1	3119	3134	0.329663
chr1	3134	3135	0.439551
chr1	3135	3137	0.329663
chr1	3137	3139	0.439551
chr1	3139	3140	0.549439
chr1	3140	3141	0.439551
chr1	3141	3144	0.329663
chr1	3144	3165	0.439551
chr1	3165	3172	0.549439
chr1	3172	3179	0.439551
chr1	3179	3180	0.329663
chr1	3180	3183	0.219776
chr1	3183	3191	0.109888
chr1	3191	3193	0.219776
chr1	3193	3194	0.439551
chr1	3194	3195	0.549439
chr1	3195	3203	0.769214
chr1	3203	3204	0.98899
chr1	3204	3205	1.20877
chr1	3205	3209	1.31865
chr1	3209	3217	1.20877
chr1	3217	3218	1.31865
chr1	3218	3219	1.53843
chr1	3219	3220	1.97798
chr1	3220	3221	2.41753
chr1	3221	3222	2.96697
chr1	3222	3223	3.18675
chr1	3223	3224	3.40652
chr1	3224	3225	3.95596
chr1	3225	3227	4.06585
chr1	3227	3232	4.17573
chr1	3232	3234	4.39551
chr1	3234	3235	4.5054
chr1	3235	3236	4.39551
chr1	3236	3237	4.5054
chr1	3237	3239	4.17573
chr1	3239	3247	4.06585
chr1	3247	3248	3.84607
chr1	3248	3250	3.6263
chr1	3250	3253	3.73618
chr1	3253	3255	3.6263
chr1	3255	3257	3.51641
chr1	3257	3259	3.40652
chr1	3259	3260	3.29663
chr1	3260	3261	3.18675
chr1	3261	3262	3.07686
chr1	3262	3263	2.63731
chr1	3263	3264	2.52742
chr1	3264	3265	2.08787
chr1	3265	3266	1.64832
chr1	3266	3267	1.42854
chr1	3267	3268	1.31865
chr1	3268	3269	0.879102
chr1	3269	3270	0.769214
chr1	3270	3273	0.659327
chr1	3273	3275	0.769214
chr1	3275	3278	0.659327
chr1	3278	3279	0.549439
chr1	3279	3288	0.439551
chr1	3288	3290	0.329663
chr1	3290	3291	0.439551
chr1	3291	3294	0.549439
chr1	3294	3299	0.439551
chr1	3299	3303	0.329663
chr1	3303	3309	0.549439
chr1	3309	3313	0.659327
chr1	3313	3316	0.769214
chr1	3316	3317	0.879102
chr1	3317	3318	0.769214
chr1	3318	3329	0.879102
chr1	3329	3334	0.98899
chr1	3334	3336	0.769214
chr1	3336	3339	0.879102
chr1	3339	3342	0.98899
chr1	3342	3343	0.879102
chr1	3343	3347	0.98899
chr1	3347	3351	0.769214
chr1	3351	3358	0.879102
chr1	3358	3360	0.98899
chr1	3360	3361	1.20877
chr1	3361	3362	1.31865
chr1	3362	3366	1.20877
chr1	3366	3370	1.31865
chr1	3370	3373	1.42854
chr1	3373	3378	1.31865
chr1	3378	3379	1.42854
chr1	3379	3383	1.31865
chr1	3383	3384	1.20877
chr1	3384	3386	1.31865
chr1	3386	3387	1.20877
chr1	3387	3395	1.09888
chr1	3395	3396	0.98899
chr1	3396	3397	1.09888
chr1	3397	3398	0.98899
chr1	3398	3402	0.879102
chr1	3402	3403	0.769214
chr1	3403	3404	0.549439
chr1	3404	3406	0.329663
chr1	3406	3407	0.219776
chr1	3407	3429	0.329663
chr1	3429	3440	0.219776
chr1	3440	3442	0.109888
chr1	3442	3449	0.219776
chr1	3449	3452	0.109888
chr1	3452	3464	0.219776
chr1	3464	3470	0.329663
chr1	3470	3486	0.439551
chr1	3486	3488	0.329663
chr1	3488	3490	0.439551
chr1	3490	3494	0.549439
chr1	3494	3508	0.659327
chr1	3508	3517	0.549439
chr1	3517	3522	0.659327
chr1	3522	3530	0.769214
chr1	3530	3533	0.549439
chr1	3533	3536	0.439551
chr1	3536	3538	0.329663
chr1	3538	3543	0.439551
chr1	3543	3551	0.329663
chr1	3551	3561	0.219776
chr1	3561	3573	0.109888
chr1	3573	3580	0.219776
chr1	3580	3582	0.329663
chr1	3582	3597	0.219776
chr1	3597	3605	0.329663
chr1	3605	3609	0.439551
chr1	3609	3621	0.329663
chr1	3621	3625	0.109888
chr1	3625	3647	0.219776
chr1	3647	3649	0.109888
chr1	3649	3672	0.0
chr1	3672	3673	0.109888
chr1	3673	3674	0.219776
chr1	3674	3675	0.439551
chr1	3675	3689	0.549439
chr1	3689	3692	0.659327
chr1	3692	3699	0.769214
chr1	3699	3702	0.879102
chr1	3702	3705	0.98899
chr1	3705	3708	1.09888
chr1	3708	3709	1.20877
chr1	3709	3714	1.31865
chr1	3714	3715	1.42854
chr1	3715	3717	1.31865
chr1	3717	3719	0.98899
chr1	3719	3723	0.879102
chr1	3723	3726	0.98899
chr1	3726	3733	1.09888
chr1	3733	3734	0.98899
chr1	3734	3735	1.31865
chr1	3735	3736	1.42854
chr1	3736	3739	1.31865
chr1	3739	3742	1.53843
chr1	3742	3746	1.42854
chr1	3746	3749	1.31865
chr1	3749	3750	1.20877
chr1	3750	3753	1.31865
chr1	3753	3758	1.20877
chr1	3758	3761	1.09888
chr1	3761	3762	1.20877
chr1	3762	3766	1.31865
chr1	3766	3770	1.20877
chr1	3770	3774	1.09888
chr1	3774	3778	1.20877
chr1	3778	3779	0.879102
chr1	3779	3781	0.769214
chr1	3781	3783	0.549439
chr1	3783	3787	0.659327
chr1	3787	3791	0.879102
chr1	3791	3792	0.98899
chr1	3792	3793	0.879102
chr1	3793	3796	0.98899
chr1	3796	3805	1.20877
chr1	3805	3807	0.98899
chr1	3807	3808	1.31865
chr1	3808	3809	1.53843
chr1	3809	3810	1.86809
chr1	3810	3811	1.97798
chr1	3811	3829	2.08787
chr1	3829	3830	1.86809
chr1	3830	3835	1.7582
chr1	3835	3837	1.64832
chr1	3837	3839	1.53843
chr1	3839	3840	1.7582
chr1	3840	3841	1.64832
chr1	3841	3844	1.31865
chr1	3844	3845	1.20877
chr1	3845	3851	1.31865
chr1	3851	3852	1.20877
chr1	3852	3853	1.09888
chr1	3853	3856	0.879102
chr1	3856	3860	1.31865
chr1	3860	3866	1.42854
chr1	3866	3868	1.64832
chr1	3868	3875	1.7582
chr1	3875	3876	1.86809
chr1	3876	3883	2.08787
chr1	3883	3884	1.86809
chr1	3884	3885	1.7582
chr1	3885	3886	1.86809
chr1	3886	3887	1.97798
chr1	3887	3889	1.86809
chr1	3889	3892	1.7582
chr1	3892	3893	1.53843
chr1	3893	3894	1.64832
chr1	3894	3895	1.7582
chr1	3895	3899	1.64832
chr1	3899	3900	1.53843
chr1	3900	3903	1.31865
chr1	3903	3904	1.20877
chr1	3904	3905	1.42854
chr1	3905	3906	1.53843
chr1	3906	3907	1.97798
chr1	3907	3908	2.19776
chr1	3908	3909	2.30764
chr1	3909	3910	2.41753
chr1	3910	3912	2.19776
chr1	3912	3913	2.30764
chr1	3913	3914	2.41753
chr1	3914	3915	2.85708
chr1	3915	3916	2.96697
chr1	3916	3917	3.18675
chr1	3917	3918	3.29663
chr1	3918	3919	3.6263
chr1	3919	3920	3.51641
chr1	3920	3923	3.29663
chr1	3923	3925	3.40652
chr1	3925	3928	3.6263
chr1	3928	3929	3.73618
chr1	3929	3930	3.6263
chr1	3930	3933	3.51641
chr1	3933	3937	3.6263
chr1	3937	3938	3.29663
chr1	3938	3939	3.40652
chr1	3939	3940	3.51641
chr1	3940	3941	3.6263
chr1	3941	3944	3.51641
chr1	3944	3945	3.40652
chr1	3945	3946	3.29663
chr1	3946	3948	3.40652
chr1	3948	3949	3.18675
chr1	3949	3950	3.07686
chr1	3950	3951	2.85708
chr1	3951	3952	2.41753
chr1	3952	3954	2.52742
chr1	3954	3956	2.74719
chr1	3956	3957	2.63731
chr1	3957	3958	2.52742
chr1	3958	3962	2.19776
chr1	3962	3966	1.97798
chr1	3966	3969	2.19776
chr1	3969	3972	2.30764
chr1	3972	3973	2.41753
chr1	3973	3974	2.19776
chr1	3974	3976	2.30764
chr1	3976	3977	2.19776
chr1	3977	3979	1.97798
chr1	3979	3980	2.08787
chr1	3980	3983	1.97798
chr1	3983	3984	1.86809
chr1	3984	3986	1.7582
chr1	3986	3988	1.64832
chr1	3988	3996	1.7582
chr1	3996	3997	1.97798
chr1	3997	3998	1.86809
chr1	3998	3999	1.64832
chr1	3999	4000	1.42854
chr1	4000	4002	1.09888
chr1	4002	4016	0.98899
chr1	4016	4017	0.879102
chr1	4017	4018	0.769214
chr1	4018	4025	0.659327
chr1	4025	4031	0.769214
chr1	4031	4033	0.659327
chr1	4033	4037	0.549439
chr1	4037	4040	0.439551
chr1	4040	4041	0.219776
chr1	4041	4043	0.109888
chr1	4043	4053	0.219776
chr1	4053	4056	0.329663
chr1	4056	4069	0.439551
chr1	4069	4087	0.329663
chr1	4087	4088	0.219776
chr1	4088	4093	0.329663
chr1	4093	4097	0.439551
chr1	4097	4103	0.219776
chr1	4103	4104	0.329663
chr1	4104	4109	0.439551
chr1	4109	4117	0.659327
chr1	4117	4131	0.769214
chr1	4131	4132	0.879102
chr1	4132	4136	0.769214
chr1	4136	4140	0.659327
chr1	4140	4147	0.769214
chr1	4147	4152	0.549439
chr1	4152	4160	0.329663
chr1	4160	4161	0.439551
chr1	4161	4175	0.329663
chr1	4175	4184	0.219776
chr1	4184	4187	0.109888
chr1	4187	4189	0.219776
chr1	4189	4203	0.329663
chr1	4203	4226	0.219776
chr1	4226	4228	0.109888
chr1	4228	4231	0.219776
chr1	4231	4235	0.109888
chr1	4235	4246	0.219776
chr1	4246	4248	0.329663
chr1	4248	4253	0.549439
chr1	4253	4254	0.769214
chr1	4254	4255	0.879102
chr1	4255	4263	0.98899
chr1	4263	4272	0.879102
chr1	4272	4282	0.769214
chr1	4282	4290	0.659327
chr1	4290	4291	0.549439
chr1	4291	4292	0.769214
chr1	4292	4293	0.549439
chr1	4293	4295	0.659327
chr1	4295	4296	0.769214
chr1	4296	4297	0.879102
chr1	4297	4298	0.98899
chr1	4298	4299	0.879102
chr1	4299	4305	0.98899
chr1	4305	4313	1.09888
chr1	4313	4316	1.20877
chr1	4316	4322	1.42854
chr1	4322	4334	1.53843
chr1	4334	4335	1.31865
chr1	4335	4339	1.20877
chr1	4339	4341	0.879102
chr1	4341	4342	0.769214
chr1	4342	4343	0.98899
chr1	4343	4345	0.879102
chr1	4345	4349	0.98899
chr1	4349	4357	0.879102
chr1	4357	4359	0.769214
chr1	4359	4366	0.549439
chr1	4366	4375	0.439551
chr1	4375	4379	0.329663
chr1	4379	4383	0.439551
chr1	4383	4386	0.549439
chr1	4386	4388	0.329663
chr1	4388	4404	0.219776
chr1	4404	4409	0.329663
chr1	4409	4410	0.439551
chr1	4410	4411	0.549439
chr1	4411	4416	0.659327
chr1	4416	4423	0.769214
chr1	4423	4427	0.659327
chr1	4427	4438	0.549439
chr1	4438	4446	0.659327
chr1	4446	4449	0.549439
chr1	4449	4450	0.659327
chr1	4450	4453	0.549439
chr1	4453	4455	0.329663
chr1	4455	4459	0.219776
chr1	4459	4470	0.329663
chr1	4470	4471	0.439551
chr1	4471	4473	0.549439
chr1	4473	4476	0.659327
chr1	4476	4477	0.879102
chr1	4477	4482	0.98899
chr1	4482	4492	0.879102
chr1	4492	4497	0.769214
chr1	4497	4503	0.879102
chr1	4503	4512	0.769214
chr1	4512	4513	0.659327
chr1	4513	4514	0.439551
chr1	4514	4520	0.329663
chr1	4520	4521	0.219776
chr1	4521	4522	0.109888
chr1	4522	4523	0.219776
chr1	4523	4529	0.329663
chr1	4529	4538	0.549439
chr1	4538	4539	0.659327
chr1	4539	4541	0.769214
chr1	4541	4554	0.659327
chr1	4554	4558	0.549439
chr1	4558	4567	0.439551
chr1	4567	4571	0.329663
chr1	4571	4573	0.219776
chr1	4573	4575	0.109888
chr1	4575	4582	0.219776
chr1	4582	4588	0.109888
chr1	4588	4590	0.219776
chr1	4590	4593	0.329663
chr1	4593	4598	0.549439
chr1	4598	4619	0.769214
chr1	4619	4625	0.659327
chr1	4625	4630	0.769214
chr1	4630	4633	0.659327
chr1	4633	4637	0.549439
chr1	4637	4641	0.329663
chr1	4641	4660	0.109888
chr1	4660	4665	0.219776
chr1	4665	4666	0.329663
chr1	4666	4676	0.219776
chr1	4676	4684	0.329663
chr1	4684	4685	0.439551
chr1	4685	4701	0.549439
chr1	4701	4704	0.659327
chr1	4704	4706	0.549439
chr1	4706	4708	0.659327
chr1	4708	4720	0.549439
chr1	4720	4729	0.439551
chr1	4729	4730	0.329663
chr1	4730	4731	0.659327
chr1	4731	4732	0.769214
chr1	4732	4742	0.879102
chr1	4742	4743	0.98899
chr1	4743	4744	1.09888
chr1	4744	4755	0.98899
chr1	4755	4762	1.09888
chr1	4762	4763	1.20877
chr1	4763	4764	1.31865
chr1	4764	4774	1.42854
chr1	4774	4775	0.98899
chr1	4775	4776	1.09888
chr1	4776	4777	1.20877
chr1	4777	4781	1.31865
chr1	4781	4786	1.42854
chr1	4786	4787	1.31865
chr1	4787	4791	1.20877
chr1	4791	4794	1.09888
chr1	4794	4797	0.98899
chr1	4797	4798	0.879102
chr1	4798	4801	0.769214
chr1	4801	4807	0.659327
chr1	4807	4813	0.549439
chr1	4813	4815	0.659327
chr1	4815	4816	0.549439
chr1	4816	4819	0.109888
chr1	4819	4845	0.219776
chr1	4845	4855	0.329663
chr1	4855	4859	0.219776
chr1	4859	4865	0.109888
chr1	4865	4866	0.329663
chr1	4866	4871	0.439551
chr1	4871	4889	0.549439
chr1	4889	4904	0.439551
chr1	4904	4905	0.549439
chr1	4905	4906	0.769214
chr1	4906	4909	0.879102
chr1	4909	4911	0.659327
chr1	4911	4912	0.549439
chr1	4912	4924	0.659327
chr1	4924	4936	0.769214
chr1	4936	4938	0.659327
chr1	4938	4940	0.879102
chr1	4940	4942	0.769214
chr1	4942	4948	0.879102
chr1	4948	4949	0.769214
chr1	4949	4950	0.549439
chr1	4950	4956	0.439551
chr1	4956	4957	0.329663
chr1	4957	4959	0.549439
chr1	4959	4961	0.879102
chr1	4961	4962	0.769214
chr1	4962	4970	0.659327
chr1	4970	4971	0.879102
chr1	4971	4986	0.98899
chr1	4986	4990	0.879102
chr1	4990	4991	0.769214
chr1	4991	4993	0.659327
chr1	4993	5003	0.769214
chr1	5003	5013	0.329663
chr1	5013	5015	0.219776
chr1	5015	5037	0.109888
chr1	5037	5045	0.0
chr1	5045	5085	0.109888
chr1	5085	5100	0.0
chr1	5100	5121	0.109888
chr1	5121	5124	0.219776
chr1	5124	5137	0.109888
chr1	5137	5138	0.219776
chr1	5138	5142	0.329663
chr1	5142	5144	0.439551
chr1	5144	5146	0.549439
chr1	5146	5151	0.659327
chr1	5151	5155	0.769214
chr1	5155	5165	0.879102
chr1	5165	5166	0.769214
chr1	5166	5169	0.659327
chr1	5169	5171	0.769214
chr1	5171	5181	0.659327
chr1	5181	5182	0.769214
chr1	5182	5184	0.659327
chr1	5184	5186	0.549439
chr1	5186	5187	0.439551
chr1	5187	5191	0.329663
chr1	5191	5195	0.439551
chr1	5195	5213	0.329663
chr1	5213	5214	0.219776
chr1	5214	5215	0.329663
chr1	5215	5217	0.439551
chr1	5217	5218	0.879102
chr1	5218	5219	1.09888
chr1	5219	5220	1.53843
chr1	5220	5221	1.42854
chr1	5221	5225	1.7582
chr1	5225	5226	2.19776
chr1	5226	5227	2.30764
chr1	5227	5228	2.74719
chr1	5228	5232	2.96697
chr1	5232	5233	3.07686
chr1	5233	5235	3.18675
chr1	5235	5246	3.29663
chr1	5246	5252	3.40652
chr1	5252	5259	3.29663
chr1	5259	5260	3.18675
chr1	5260	5261	3.07686
chr1	5261	5265	2.08787
chr1	5265	5269	1.86809
chr1	5269	5271	1.42854
chr1	5271	5272	0.879102
chr1	5272	5273	0.659327
chr1	5273	5275	0.769214
chr1	5275	5277	0.549439
chr1	5277	5278	0.659327
chr1	5278	5286	0.549439
chr1	5286	5287	0.769214
chr1	5287	5288	0.879102
chr1	5288	5289	0.769214
chr1	5289	5302	0.879102
chr1	5302	5311	0.769214
chr1	5311	5312	0.879102
chr1	5312	5313	0.98899
chr1	5313	5314	1.09888
chr1	5314	5315	0.98899
chr1	5315	5320	0.879102
chr1	5320	5325	0.769214
chr1	5325	5330	0.659327
chr1	5330	5331	0.439551
chr1	5331	5341	0.329663
chr1	5341	5342	0.439551
chr1	5342	5346	0.659327
chr1	5346	5348	0.769214
chr1	5348	5351	0.879102
chr1	5351	5355	0.98899
chr1	5355	5356	0.879102
chr1	5356	5357	0.769214
chr1	5357	5360	0.659327
chr1	5360	5361	0.769214
chr1	5361	5366	0.879102
chr1	5366	5374	0.98899
chr1	5374	5375	1.31865
chr1	5375	5383	1.42854
chr1	5383	5385	1.53843
chr1	5385	5386	1.42854
chr1	5386	5389	1.20877
chr1	5389	5390	1.09888
chr1	5390	5394	0.98899
chr1	5394	5395	0.879102
chr1	5395	5404	0.659327
chr1	5404	5410	0.549439
chr1	5410	5413	0.439551
chr1	5413	5418	0.329663
chr1	5418	5424	0.109888
chr1	5424	5432	0.0
chr1	5432	5434	0.109888
chr1	5434	5435	0.219776
chr1	5435	5437	0.329663
chr1	5437	5439	0.439551
chr1	5439	5440	0.549439
chr1	5440	5441	0.769214
chr1	5441	5447	0.879102
chr1	5447	5448	0.98899
chr1	5448	5452	1.09888
chr1	5452	5456	1.20877
chr1	5456	5458	1.31865
chr1	5458	5466	1.42854
chr1	5466	5468	1.64832
chr1	5468	5471	1.97798
chr1	5471	5474	2.19776
chr1	5474	5476	2.30764
chr1	5476	5478	2.19776
chr1	5478	5481	2.08787
chr1	5481	5483	1.97798
chr1	5483	5484	1.86809
chr1	5484	5489	1.64832
chr1	5489	5492	1.53843
chr1	5492	5495	1.42854
chr1	5495	5496	1.31865
chr1	5496	5499	1.20877
chr1	5499	5500	1.09888
chr1	5500	5501	1.20877
chr1	5501	5502	1.09888
chr1	5502	5509	0.879102
chr1	5509	5511	0.769214
chr1	5511	5512	0.549439
chr1	5512	5513	0.329663
chr1	5513	5514	0.439551
chr1	5514	5515	0.329663
chr1	5515	5525	0.219776
chr1	5525	5531	0.329663
chr1	5531	5538	0.219776
chr1	5538	5543	0.329663
chr1	5543	5548	0.219776
chr1	5548	5556	0.329663
chr1	5556	5557	0.439551
chr1	5557	5563	0.549439
chr1	5563	5568	0.659327
chr1	5568	5569	0.549439
chr1	5569	5580	0.439551
chr1	5580	5582	0.549439
chr1	5582	5584	0.879102
chr1	5584	5592	1.09888
chr1	5592	5594	0.98899
chr1	5594	5597	1.09888
chr1	5597	5598	1.42854
chr1	5598	5599	1.7582
chr1	5599	5600	1.86809
chr1	5600	5601	2.30764
chr1	5601	5603	2.41753
chr1	5603	5606	2.52742
chr1	5606	5607	2.74719
chr1	5607	5617	2.63731
chr1	5617	5624	2.52742
chr1	5624	5625	2.41753
chr1	5625	5626	2.30764
chr1	5626	5627	2.63731
chr1	5627	5628	2.96697
chr1	5628	5629	3.18675
chr1	5629	5631	3.29663
chr1	5631	5638	3.51641
chr1	5638	5640	3.40652
chr1	5640	5641	2.08787
chr1	5641	5643	2.19776
chr1	5643	5646	2.30764
chr1	5646	5647	2.41753
chr1	5647	5650	2.19776
chr1	5650	5653	2.41753
chr1	5653	5654	2.52742
chr1	5654	5655	2.74719
chr1	5655	5656	2.85708
chr1	5656	5658	2.96697
chr1	5658	5660	3.07686
chr1	5660	5663	3.18675
chr1	5663	5664	3.07686
chr1	5664	5666	3.18675
chr1	5666	5669	3.29663
chr1	5669	5670	3.18675
chr1	5670	5671	2.96697
chr1	5671	5673	2.19776
chr1	5673	5674	2.08787
chr1	5674	5675	2.19776
chr1	5675	5677	2.08787
chr1	5677	5679	2.19776
chr1	5679	5682	2.41753
chr1	5682	5684	2.30764
chr1	5684	5685	2.19776
chr1	5685	5687	2.08787
chr1	5687	5688	1.97798
chr1	5688	5689	1.86809
chr1	5689	5690	1.97798
chr1	5690	5694	1.86809
chr1	5694	5696	1.64832
chr1	5696	5698	1.53843
chr1	5698	5699	1.31865
chr1	5699	5700	1.20877
chr1	5700	5701	1.09888
chr1	5701	5702	0.98899
chr1	5702	5705	0.769214
chr1	5705	5709	0.879102
chr1	5709	5710	0.769214
chr1	5710	5712	0.879102
chr1	5712	5713	0.98899
chr1	5713	5715	1.09888
chr1	5715	5718	1.20877
chr1	5718	5720	1.09888
chr1	5720	5721	1.20877
chr1	5721	5722	1.09888
chr1	5722	5731	0.879102
chr1	5731	5733	0.769214
chr1	5733	5738	0.659327
chr1	5738	5741	0.549439
chr1	5741	5749	0.769214
chr1	5749	5762	0.659327
chr1	5762	5778	0.549439
chr1	5778	5781	0.439551
chr1	5781	5782	0.329663
chr1	5782	5785	0.439551
chr1	5785	5786	0.329663
chr1	5786	5798	0.549439
chr1	5798	5801	0.659327
chr1	5801	5821	0.549439
chr1	5821	5824	0.659327
chr1	5824	5828	0.549439
chr1	5828	5830	0.329663
chr1	5830	5841	0.219776
chr1	5841	5842	0.329663
chr1	5842	5851	0.219776
chr1	5851	5852	0.329663
chr1	5852	5862	0.439551
chr1	5862	5864	0.549439
chr1	5864	5877	0.439551
chr1	5877	5885	0.549439
chr1	5885	5895	0.439551
chr1	5895	5896	0.329663
chr1	5896	5898	0.219776
chr1	5898	5905	0.329663
chr1	5905	5906	0.439551
chr1	5906	5916	0.329663
chr1	5916	5917	0.439551
chr1	5917	5921	0.549439
chr1	5921	5924	0.439551
chr1	5924	5936	0.549439
chr1	5936	5939	0.439551
chr1	5939	5942	0.549439
chr1	5942	5952	0.439551
chr1	5952	5956	0.329663
chr1	5956	5957	0.439551
chr1	5957	5962	0.329663
chr1	5962	5966	0.219776
chr1	5966	5967	0.329663
chr1	5967	5983	0.439551
chr1	5983	6000	0.329663
chr1	6000	6002	0.219776
chr1	6002	6003	0.329663
chr1	6003	6004	0.439551
chr1	6004	6007	0.659327
chr1	6007	6010	0.769214
chr1	6010	6011	0.659327
chr1	6011	6012	0.549439
chr1	6012	6016	0.659327
chr1	6016	6023	0.769214
chr1	6023	6046	0.879102
chr1	6046	6047	0.769214
chr1	6047	6051	0.439551
chr1	6051	6054	0.329663
chr1	6054	6059	0.219776
chr1	6059	6067	0.0
chr1	6067	6069	0.219776
chr1	6069	6078	0.439551
chr1	6078	6084	0.549439
chr1	6084	6085	0.659327
chr1	6085	6086	0.769214
chr1	6086	6087	1.09888
chr1	6087	6093	1.20877
chr1	6093	6101	1.31865
chr1	6101	6108	1.53843
chr1	6108	6109	1.42854
chr1	6109	6111	1.31865
chr1	6111	6113	1.20877
chr1	6113	6115	0.98899
chr1	6115	6124	1.09888
chr1	6124	6125	0.98899
chr1	6125	6126	1.09888
chr1	6126	6127	0.98899
chr1	6127	6128	0.879102
chr1	6128	6129	0.769214
chr1	6129	6130	0.659327
chr1	6130	6131	0.549439
chr1	6131	6145	0.659327
chr1	6145	6149	0.549439
chr1	6149	6150	0.659327
chr1	6150	6151	0.769214
chr1	6151	6155	0.879102
chr1	6155	6158	0.769214
chr1	6158	6168	0.659327
chr1	6168	6172	0.549439
chr1	6172	6175	0.439551
chr1	6175	6179	0.329663
chr1	6179	6182	0.219776
chr1	6182	6185	0.0
chr1	6185	6207	0.109888
chr1	6207	6215	0.219776
chr1	6215	6229	0.329663
chr1	6229	6248	0.219776
chr1	6248	6250	0.329663
chr1	6250	6258	0.219776
chr1	6258	6262	0.109888
chr1	6262	6263	0.219776
chr1	6263	6266	0.329663
chr1	6266	6287	0.439551
chr1	6287	6292	0.549439
chr1	6292	6296	0.659327
chr1	6296	6304	0.549439
chr1	6304	6305	0.659327
chr1	6305	6306	0.549439
chr1	6306	6313	0.439551
chr1	6313	6323	0.549439
chr1	6323	6325	0.659327
chr1	6325	6327	0.769214
chr1	6327	6330	0.659327
chr1	6330	6334	0.549439
chr1	6334	6335	0.659327
chr1	6335	6337	0.549439
chr1	6337	6339	0.659327
chr1	6339	6342	0.769214
chr1	6342	6347	0.879102
chr1	6347	6354	0.769214
chr1	6354	6357	0.879102
chr1	6357	6358	0.769214
chr1	6358	6361	0.879102
chr1	6361	6362	0.98899
chr1	6362	6364	1.09888
chr1	6364	6367	1.20877
chr1	6367	6368	1.09888
chr1	6368	6369	1.20877
chr1	6369	6370	1.31865
chr1	6370	6371	1.64832
chr1	6371	6372	1.86809
chr1	6372	6375	1.97798
chr1	6375	6378	2.08787
chr1	6378	6381	1.97798
chr1	6381	6382	1.86809
chr1	6382	6384	1.7582
chr1	6384	6385	2.30764
chr1	6385	6391	2.52742
chr1	6391	6392	2.41753
chr1	6392	6397	2.52742
chr1	6397	6399	2.41753
chr1	6399	6400	2.63731
chr1	6400	6404	2.74719
chr1	6404	6406	2.63731
chr1	6406	6407	2.52742
chr1	6407	6408	2.63731
chr1	6408	6410	2.52742
chr1	6410	6412	2.63731
chr1	6412	6413	2.52742
chr1	6413	6414	2.30764
chr1	6414	6419	1.86809
chr1	6419	6423	1.64832
chr1	6423	6428	1.53843
chr1	6428	6434	0.98899
chr1	6434	6436	0.879102
chr1	6436	6441	0.659327
chr1	6441	6447	0.439551
chr1	6447	6451	0.549439
chr1	6451	6458	0.439551
chr1	6458	6461	0.329663
chr1	6461	6471	0.219776
chr1	6471	6472	0.329663
chr1	6472	6475	0.439551
chr1	6475	6481	0.549439
chr1	6481	6490	0.439551
chr1	6490	6505	0.329663
chr1	6505	6515	0.439551
chr1	6515	6519	0.219776
chr1	6519	6535	0.109888
chr1	6535	6549	0.219776
chr1	6549	6566	0.109888
chr1	6566	6568	0.329663
chr1	6568	6579	0.439551
chr1	6579	6592	0.329663
chr1	6592	6600	0.439551
chr1	6600	6611	0.329663
chr1	6611	6612	0.439551
chr1	6612	6613	0.329663
chr1	6613	6633	0.439551
chr1	6633	6634	0.549439
chr1	6634	6635	0.659327
chr1	6635	6643	0.879102
chr1	6643	6649	0.769214
chr1	6649	6654	0.659327
chr1	6654	6655	0.769214
chr1	6655	6661	0.659327
chr1	6661	6664	0.98899
chr1	6664	6667	1.09888
chr1	6667	6675	1.20877
chr1	6675	6676	1.31865
chr1	6676	6678	1.20877
chr1	6678	6679	1.09888
chr1	6679	6680	0.98899
chr1	6680	6686	0.879102
chr1	6686	6687	0.98899
chr1	6687	6688	0.879102
chr1	6688	6691	0.769214
chr1	6691	6694	0.659327
chr1	6694	6698	0.769214
chr1	6698	6706	0.659327
chr1	6706	6708	0.769214
chr1	6708	6710	0.659327
chr1	6710	6718	0.549439
chr1	6718	6719	0.439551
chr1	6719	6726	0.329663
chr1	6726	6733	0.219776
chr1	6733	6738	0.329663
chr1	6738	6750	0.219776
chr1	6750	6755	0.109888
chr1	6755	6777	0.219776
chr1	6777	6799	0.109888
chr1	6799	6816	0.0
chr1	6816	6853	0.109888
chr1	6853	6858	0.219776
chr1	6858	6859	0.329663
chr1	6859	6866	0.219776
chr1	6866	6871	0.329663
chr1	6871	6881	0.439551
chr1	6881	6882	0.549439
chr1	6882	6883	0.659327
chr1	6883	6889	0.879102
chr1	6889	6890	0.98899
chr1	6890	6897	1.09888
chr1	6897	6898	0.98899
chr1	6898	6909	1.20877
chr1	6909	6910	1.09888
chr1	6910	6925	0.98899
chr1	6925	6926	1.09888
chr1	6926	6927	0.98899
chr1	6927	6930	0.769214
chr1	6930	6932	0.879102
chr1	6932	6933	0.98899
chr1	6933	6940	0.879102
chr1	6940	6942	0.98899
chr1	6942	6944	0.769214
chr1	6944	6946	0.879102
chr1	6946	6948	0.98899
chr1	6948	6949	1.31865
chr1	6949	6951	1.64832
chr1	6951	6952	1.7582
chr1	6952	6953	2.19776
chr1	6953	6954	2.52742
chr1	6954	6957	2.74719
chr1	6957	6958	2.85708
chr1	6958	6959	3.29663
chr1	6959	6964	3.73618
chr1	6964	6966	3.84607
chr1	6966	6967	3.73618
chr1	6967	6969	5.93394
chr1	6969	6971	6.15372
chr1	6971	6973	6.2636
chr1	6973	6974	6.15372
chr1	6974	6977	6.04383
chr1	6977	6978	5.93394
chr1	6978	6980	6.04383
chr1	6980	6983	5.93394
chr1	6983	6984	5.49439
chr1	6984	6986	5.60428
chr1	6986	6987	5.49439
chr1	6987	6988	5.60428
chr1	6988	6989	5.49439
chr1	6989	6991	5.71416
chr1	6991	6992	5.93394
chr1	6992	6993	5.60428
chr1	6993	6995	5.3845
chr1	6995	6996	5.27461
chr1	6996	6997	5.05484
chr1	6997	6999	4.72517
chr1	6999	7001	4.83506
chr1	7001	7002	4.39551
chr1	7002	7003	3.84607
[truncated: 3,858 more rows]
