# Supplementary material for: Structural modularity of the XIST ribonucleoprotein complex
Source: Nat Commun. 2020 Dec 2;11:6163. doi: 10.1038/s41467-020-20040-3 (PMC7710737; doi:10.1038/s41467-020-20040-3)
Supplement: Supplementary file 6 — Source Data [file 41467_2020_20040_MOESM6_ESM.zip › sourcedata/fig2efgi/K562_PTBP1_0_neg_XIST_1_hsXIST.bedgraph]

chr1	0	45	0.0
chr1	45	70	0.172122
chr1	70	82	0.344245
chr1	82	115	0.172122
chr1	115	120	0.516367
chr1	120	131	0.688489
chr1	131	135	0.860612
chr1	135	146	1.20486
chr1	146	158	1.03273
chr1	158	169	0.860612
chr1	169	174	0.688489
chr1	174	193	0.344245
chr1	193	197	0.0
chr1	197	198	0.172122
chr1	198	199	0.344245
chr1	199	200	0.688489
chr1	200	205	0.860612
chr1	205	216	1.03273
chr1	216	217	1.37698
chr1	217	232	1.5491
chr1	232	237	1.37698
chr1	237	238	1.20486
chr1	238	239	0.860612
chr1	239	240	0.688489
chr1	240	242	1.03273
chr1	242	244	1.20486
chr1	244	252	1.03273
chr1	252	255	0.688489
chr1	255	279	0.516367
chr1	279	290	0.172122
chr1	290	295	0.516367
chr1	295	306	0.860612
chr1	306	307	1.37698
chr1	307	311	1.5491
chr1	311	320	1.72122
chr1	320	323	1.5491
chr1	323	326	1.72122
chr1	326	329	2.23759
chr1	329	331	1.89335
chr1	331	339	1.5491
chr1	339	341	1.37698
chr1	341	342	1.20486
chr1	342	345	1.37698
chr1	345	350	1.20486
chr1	350	356	1.03273
chr1	356	362	1.20486
chr1	362	363	1.03273
chr1	363	364	0.860612
chr1	364	365	1.03273
chr1	365	367	0.688489
chr1	367	368	1.20486
chr1	368	369	1.72122
chr1	369	381	1.89335
chr1	381	384	1.72122
chr1	384	389	1.5491
chr1	389	392	1.37698
chr1	392	395	1.20486
chr1	395	399	0.860612
chr1	399	402	0.688489
chr1	402	406	0.516367
chr1	406	407	0.344245
chr1	407	408	0.688489
chr1	408	426	0.516367
chr1	426	443	0.688489
chr1	443	444	0.516367
chr1	444	446	0.344245
chr1	446	451	0.172122
chr1	451	453	0.860612
chr1	453	454	1.20486
chr1	454	455	1.5491
chr1	455	456	1.89335
chr1	456	457	2.23759
chr1	457	462	2.40971
chr1	462	473	2.23759
chr1	473	489	2.06547
chr1	489	490	1.89335
chr1	490	492	1.37698
chr1	492	493	1.03273
chr1	493	494	0.860612
chr1	494	495	0.516367
chr1	495	496	1.20486
chr1	496	498	1.89335
chr1	498	502	2.06547
chr1	502	509	2.23759
chr1	509	512	2.40971
chr1	512	513	2.75396
chr1	513	531	3.0982
chr1	531	532	3.27032
chr1	532	534	2.92608
chr1	534	535	2.06547
chr1	535	537	1.37698
chr1	537	541	1.20486
chr1	541	548	1.03273
chr1	548	551	0.860612
chr1	551	552	0.688489
chr1	552	566	0.344245
chr1	566	576	0.172122
chr1	576	605	0.0
chr1	605	644	0.172122
chr1	644	650	0.0
chr1	650	651	0.344245
chr1	651	652	0.688489
chr1	652	653	0.860612
chr1	653	683	1.20486
chr1	683	684	1.03273
chr1	684	689	0.860612
chr1	689	690	0.516367
chr1	690	691	0.344245
chr1	691	692	0.172122
chr1	692	695	0.0
chr1	695	716	0.172122
chr1	716	734	0.344245
chr1	734	739	0.172122
chr1	739	740	0.344245
chr1	740	742	1.5491
chr1	742	744	1.72122
chr1	744	749	1.89335
chr1	749	751	2.06547
chr1	751	756	1.89335
chr1	756	764	2.06547
chr1	764	769	1.72122
chr1	769	772	1.89335
chr1	772	776	1.72122
chr1	776	778	1.5491
chr1	778	779	1.37698
chr1	779	780	0.860612
chr1	780	781	1.03273
chr1	781	783	0.860612
chr1	783	785	0.688489
chr1	785	788	1.03273
chr1	788	795	0.860612
chr1	795	797	0.688489
chr1	797	800	0.860612
chr1	800	806	1.03273
chr1	806	811	1.20486
chr1	811	813	1.03273
chr1	813	819	1.20486
chr1	819	822	1.03273
chr1	822	824	1.20486
chr1	824	825	1.37698
chr1	825	826	1.5491
chr1	826	830	1.72122
chr1	830	831	1.89335
chr1	831	833	2.23759
chr1	833	835	2.06547
chr1	835	836	2.23759
chr1	836	840	2.40971
chr1	840	841	2.58184
chr1	841	844	2.75396
chr1	844	855	2.40971
chr1	855	861	2.58184
chr1	861	862	2.40971
chr1	862	863	2.23759
chr1	863	865	1.89335
chr1	865	866	1.5491
chr1	866	869	1.37698
chr1	869	872	1.03273
chr1	872	874	0.860612
chr1	874	876	0.688489
chr1	876	877	0.516367
chr1	877	883	0.344245
chr1	883	893	0.516367
chr1	893	894	0.688489
chr1	894	908	0.516367
chr1	908	912	0.344245
chr1	912	913	0.516367
chr1	913	914	0.688489
chr1	914	915	0.516367
chr1	915	916	0.688489
chr1	916	924	0.860612
chr1	924	926	1.20486
chr1	926	932	1.5491
chr1	932	935	1.37698
chr1	935	936	1.72122
chr1	936	937	1.89335
chr1	937	938	2.06547
chr1	938	942	2.23759
chr1	942	943	2.40971
chr1	943	944	2.58184
chr1	944	946	2.92608
chr1	946	949	3.0982
chr1	949	950	3.27032
chr1	950	951	3.44245
chr1	951	952	3.27032
chr1	952	954	2.92608
chr1	954	960	2.75396
chr1	960	961	2.92608
chr1	961	962	3.44245
chr1	962	965	3.0982
chr1	965	967	2.75396
chr1	967	969	2.92608
chr1	969	970	2.58184
chr1	970	972	2.75396
chr1	972	973	2.92608
chr1	973	974	3.0982
chr1	974	975	2.92608
chr1	975	976	3.27032
chr1	976	977	3.0982
chr1	977	979	2.92608
chr1	979	980	3.0982
chr1	980	981	2.92608
chr1	981	984	2.75396
chr1	984	986	2.92608
chr1	986	987	3.0982
chr1	987	989	2.92608
chr1	989	992	2.75396
chr1	992	993	2.58184
chr1	993	999	3.78669
chr1	999	1003	3.44245
chr1	1003	1004	3.61457
chr1	1004	1006	3.44245
chr1	1006	1007	3.61457
chr1	1007	1008	3.44245
chr1	1008	1010	3.61457
chr1	1010	1012	3.44245
chr1	1012	1013	3.27032
chr1	1013	1017	2.75396
chr1	1017	1018	2.92608
chr1	1018	1022	2.75396
chr1	1022	1024	2.23759
chr1	1024	1032	2.06547
chr1	1032	1038	0.860612
chr1	1038	1041	1.03273
chr1	1041	1045	0.860612
chr1	1045	1046	0.688489
chr1	1046	1056	0.516367
chr1	1056	1067	0.344245
chr1	1067	1072	0.516367
chr1	1072	1074	0.688489
chr1	1074	1075	1.03273
chr1	1075	1076	1.20486
chr1	1076	1084	0.860612
chr1	1084	1086	1.03273
chr1	1086	1091	1.20486
chr1	1091	1092	1.37698
chr1	1092	1095	1.5491
chr1	1095	1099	1.89335
chr1	1099	1100	2.06547
chr1	1100	1101	2.40971
chr1	1101	1102	2.75396
chr1	1102	1103	3.0982
chr1	1103	1104	3.27032
chr1	1104	1105	3.44245
chr1	1105	1106	3.61457
chr1	1106	1107	3.44245
chr1	1107	1108	3.61457
chr1	1108	1112	3.78669
chr1	1112	1113	3.44245
chr1	1113	1115	3.27032
chr1	1115	1123	3.78669
chr1	1123	1131	3.44245
chr1	1131	1132	3.27032
chr1	1132	1133	3.44245
chr1	1133	1134	3.78669
chr1	1134	1135	4.30306
chr1	1135	1137	4.47518
chr1	1137	1138	4.6473
chr1	1138	1139	4.47518
chr1	1139	1140	4.13094
chr1	1140	1141	3.78669
chr1	1141	1142	3.61457
chr1	1142	1143	3.27032
chr1	1143	1144	3.0982
chr1	1144	1147	2.92608
chr1	1147	1149	2.75396
chr1	1149	1150	2.58184
chr1	1150	1152	2.75396
chr1	1152	1154	3.0982
chr1	1154	1159	2.75396
chr1	1159	1160	3.0982
chr1	1160	1161	3.27032
chr1	1161	1164	3.61457
chr1	1164	1167	3.78669
chr1	1167	1168	3.95881
chr1	1168	1170	3.61457
chr1	1170	1172	3.78669
chr1	1172	1177	2.40971
chr1	1177	1179	2.58184
chr1	1179	1187	2.40971
chr1	1187	1189	2.58184
chr1	1189	1190	2.23759
chr1	1190	1191	2.40971
chr1	1191	1198	1.89335
chr1	1198	1199	1.20486
chr1	1199	1203	1.03273
chr1	1203	1204	1.37698
chr1	1204	1207	1.72122
chr1	1207	1208	1.89335
chr1	1208	1210	1.72122
chr1	1210	1212	1.89335
chr1	1212	1218	1.5491
chr1	1218	1226	1.72122
chr1	1226	1228	1.5491
chr1	1228	1230	1.37698
chr1	1230	1236	1.72122
chr1	1236	1238	1.89335
chr1	1238	1242	1.72122
chr1	1242	1243	1.20486
chr1	1243	1245	0.860612
chr1	1245	1249	0.688489
chr1	1249	1262	0.516367
chr1	1262	1263	0.688489
chr1	1263	1266	0.860612
chr1	1266	1267	1.03273
chr1	1267	1268	1.20486
chr1	1268	1269	1.37698
chr1	1269	1273	1.03273
chr1	1273	1274	1.20486
chr1	1274	1283	1.37698
chr1	1283	1285	1.5491
chr1	1285	1291	1.72122
chr1	1291	1302	1.5491
chr1	1302	1305	1.37698
chr1	1305	1307	0.860612
chr1	1307	1310	1.03273
chr1	1310	1313	0.860612
chr1	1313	1315	0.516367
chr1	1315	1322	0.688489
chr1	1322	1324	0.516367
chr1	1324	1325	0.688489
chr1	1325	1326	0.860612
chr1	1326	1329	1.03273
chr1	1329	1330	1.20486
chr1	1330	1332	1.37698
chr1	1332	1334	1.5491
chr1	1334	1335	1.72122
chr1	1335	1341	2.23759
chr1	1341	1344	2.40971
chr1	1344	1346	2.58184
chr1	1346	1348	2.40971
chr1	1348	1349	2.75396
chr1	1349	1353	3.0982
chr1	1353	1354	3.27032
chr1	1354	1363	3.0982
chr1	1363	1364	2.75396
chr1	1364	1365	2.58184
chr1	1365	1366	2.40971
chr1	1366	1371	2.06547
chr1	1371	1380	1.20486
chr1	1380	1382	1.03273
chr1	1382	1385	0.860612
chr1	1385	1387	0.688489
chr1	1387	1392	0.172122
chr1	1392	1424	0.0
chr1	1424	1427	0.172122
chr1	1427	1429	0.344245
chr1	1429	1438	0.516367
chr1	1438	1439	0.688489
chr1	1439	1443	1.03273
chr1	1443	1463	1.20486
chr1	1463	1465	1.03273
chr1	1465	1467	0.860612
chr1	1467	1469	0.688489
chr1	1469	1475	0.516367
chr1	1475	1478	0.344245
chr1	1478	1479	0.172122
chr1	1479	1491	0.0
chr1	1491	1529	0.172122
chr1	1529	1543	0.0
chr1	1543	1553	0.172122
chr1	1553	1554	0.516367
chr1	1554	1556	0.688489
chr1	1556	1557	0.860612
chr1	1557	1558	1.03273
chr1	1558	1561	1.20486
chr1	1561	1567	1.5491
chr1	1567	1569	1.72122
chr1	1569	1577	1.89335
chr1	1577	1578	2.06547
chr1	1578	1582	2.40971
chr1	1582	1586	2.23759
chr1	1586	1589	2.40971
chr1	1589	1594	2.23759
chr1	1594	1597	2.40971
chr1	1597	1600	2.23759
chr1	1600	1603	1.72122
chr1	1603	1604	2.06547
chr1	1604	1606	1.89335
chr1	1606	1607	2.06547
chr1	1607	1608	2.23759
chr1	1608	1609	2.58184
chr1	1609	1610	2.75396
chr1	1610	1614	2.92608
chr1	1614	1615	3.0982
chr1	1615	1616	3.44245
chr1	1616	1617	3.27032
chr1	1617	1625	2.92608
chr1	1625	1628	3.27032
chr1	1628	1629	2.75396
chr1	1629	1632	2.92608
chr1	1632	1636	2.58184
chr1	1636	1638	3.27032
chr1	1638	1644	3.44245
chr1	1644	1645	4.30306
chr1	1645	1646	4.13094
chr1	1646	1647	3.78669
chr1	1647	1648	3.95881
chr1	1648	1650	4.13094
chr1	1650	1651	4.30306
chr1	1651	1652	4.6473
chr1	1652	1654	4.47518
chr1	1654	1655	4.13094
chr1	1655	1656	4.47518
chr1	1656	1657	4.6473
chr1	1657	1658	4.47518
chr1	1658	1664	4.6473
chr1	1664	1668	4.30306
chr1	1668	1669	4.13094
chr1	1669	1672	4.30306
chr1	1672	1674	3.44245
chr1	1674	1675	3.61457
chr1	1675	1676	3.44245
chr1	1676	1677	3.78669
chr1	1677	1678	3.95881
chr1	1678	1683	3.61457
chr1	1683	1684	2.58184
chr1	1684	1686	2.75396
chr1	1686	1688	2.40971
chr1	1688	1689	2.58184
chr1	1689	1690	2.40971
chr1	1690	1692	2.23759
chr1	1692	1694	2.40971
chr1	1694	1695	2.23759
chr1	1695	1696	2.06547
chr1	1696	1697	2.23759
chr1	1697	1700	2.06547
chr1	1700	1706	2.23759
chr1	1706	1708	2.40971
chr1	1708	1711	2.23759
chr1	1711	1715	2.06547
chr1	1715	1716	1.72122
chr1	1716	1720	1.37698
chr1	1720	1721	1.5491
chr1	1721	1726	1.37698
chr1	1726	1731	1.20486
chr1	1731	1735	1.5491
chr1	1735	1737	1.37698
chr1	1737	1744	1.20486
chr1	1744	1745	1.37698
chr1	1745	1749	1.20486
chr1	1749	1758	1.37698
chr1	1758	1760	1.5491
chr1	1760	1762	1.37698
chr1	1762	1764	1.5491
chr1	1764	1769	1.37698
chr1	1769	1772	1.03273
chr1	1772	1782	0.860612
chr1	1782	1787	0.688489
chr1	1787	1788	0.516367
chr1	1788	1789	0.688489
chr1	1789	1790	0.860612
chr1	1790	1792	1.20486
chr1	1792	1796	1.37698
chr1	1796	1799	1.20486
chr1	1799	1826	1.03273
chr1	1826	1827	1.20486
chr1	1827	1828	0.860612
chr1	1828	1829	0.688489
chr1	1829	1830	0.344245
chr1	1830	1831	0.516367
chr1	1831	1837	0.688489
chr1	1837	1841	0.516367
chr1	1841	1842	0.860612
chr1	1842	1848	1.03273
chr1	1848	1855	1.20486
chr1	1855	1857	1.37698
chr1	1857	1865	1.5491
chr1	1865	1868	1.72122
chr1	1868	1869	1.89335
chr1	1869	1870	1.72122
chr1	1870	1871	1.89335
chr1	1871	1877	2.23759
chr1	1877	1878	2.40971
chr1	1878	1879	2.58184
chr1	1879	1880	2.23759
chr1	1880	1887	2.06547
chr1	1887	1891	1.89335
chr1	1891	1894	1.72122
chr1	1894	1895	1.37698
chr1	1895	1900	1.5491
chr1	1900	1906	1.37698
chr1	1906	1907	1.20486
chr1	1907	1908	1.03273
chr1	1908	1910	1.20486
chr1	1910	1912	1.03273
chr1	1912	1914	1.20486
chr1	1914	1916	1.03273
chr1	1916	1920	0.860612
chr1	1920	1935	0.688489
chr1	1935	1947	0.344245
chr1	1947	1987	0.172122
chr1	1987	2077	0.0
chr1	2077	2081	0.172122
chr1	2081	2105	0.344245
chr1	2105	2115	0.516367
chr1	2115	2118	0.344245
chr1	2118	2120	0.516367
chr1	2120	2123	0.344245
chr1	2123	2124	0.516367
chr1	2124	2139	0.688489
chr1	2139	2140	0.860612
chr1	2140	2142	1.03273
chr1	2142	2144	0.860612
chr1	2144	2157	1.03273
chr1	2157	2161	0.860612
chr1	2161	2163	0.688489
chr1	2163	2174	0.516367
chr1	2174	2176	0.688489
chr1	2176	2177	0.860612
chr1	2177	2180	1.03273
chr1	2180	2181	1.20486
chr1	2181	2183	1.5491
chr1	2183	2193	1.37698
chr1	2193	2210	1.5491
chr1	2210	2213	1.72122
chr1	2213	2214	1.20486
chr1	2214	2216	1.03273
chr1	2216	2219	0.860612
chr1	2219	2220	0.688489
chr1	2220	2232	0.344245
chr1	2232	2272	0.172122
chr1	2272	2278	0.344245
chr1	2278	2286	1.20486
chr1	2286	2287	1.37698
chr1	2287	2299	1.20486
chr1	2299	2300	1.37698
chr1	2300	2304	1.5491
chr1	2304	2311	1.72122
chr1	2311	2316	1.5491
chr1	2316	2325	0.688489
chr1	2325	2329	0.516367
chr1	2329	2330	0.688489
chr1	2330	2335	0.860612
chr1	2335	2336	1.03273
chr1	2336	2337	1.20486
chr1	2337	2339	1.03273
chr1	2339	2343	0.860612
chr1	2343	2358	0.688489
chr1	2358	2360	0.860612
chr1	2360	2368	1.03273
chr1	2368	2369	0.860612
chr1	2369	2374	0.688489
chr1	2374	2375	0.516367
chr1	2375	2397	0.344245
chr1	2397	2399	0.172122
chr1	2399	2407	0.0
chr1	2407	2408	0.172122
chr1	2408	2413	0.344245
chr1	2413	2440	0.516367
chr1	2440	2441	0.860612
chr1	2441	2443	1.03273
chr1	2443	2444	1.20486
chr1	2444	2446	1.72122
chr1	2446	2447	1.37698
chr1	2447	2453	1.72122
chr1	2453	2459	1.89335
chr1	2459	2469	2.06547
chr1	2469	2471	2.23759
chr1	2471	2474	2.40971
chr1	2474	2475	2.23759
chr1	2475	2480	2.06547
chr1	2480	2481	1.89335
chr1	2481	2482	1.37698
chr1	2482	2483	1.5491
chr1	2483	2485	1.37698
chr1	2485	2489	1.20486
chr1	2489	2491	1.37698
chr1	2491	2492	1.03273
chr1	2492	2497	1.20486
chr1	2497	2507	1.03273
chr1	2507	2510	0.860612
chr1	2510	2512	0.688489
chr1	2512	2513	0.516367
chr1	2513	2514	1.5491
chr1	2514	2515	1.72122
chr1	2515	2521	1.89335
chr1	2521	2527	1.72122
chr1	2527	2531	1.5491
chr1	2531	2545	1.37698
chr1	2545	2549	1.20486
chr1	2549	2552	1.03273
chr1	2552	2553	0.172122
chr1	2553	2557	0.0
chr1	2557	2574	0.172122
chr1	2574	2597	0.344245
chr1	2597	2599	0.516367
chr1	2599	2603	0.688489
chr1	2603	2615	0.860612
chr1	2615	2635	1.03273
chr1	2635	2638	0.860612
chr1	2638	2641	0.688489
chr1	2641	2652	0.516367
chr1	2652	2654	0.344245
chr1	2654	2675	0.172122
chr1	2675	2690	0.0
chr1	2690	2701	0.172122
chr1	2701	2702	0.344245
chr1	2702	2728	0.516367
chr1	2728	2735	0.344245
chr1	2735	2740	0.516367
chr1	2740	2754	0.172122
chr1	2754	2774	0.344245
chr1	2774	2778	0.172122
chr1	2778	2783	0.344245
chr1	2783	2790	0.516367
chr1	2790	2793	0.688489
chr1	2793	2806	0.516367
chr1	2806	2812	0.688489
chr1	2812	2820	0.516367
chr1	2820	2827	0.344245
chr1	2827	2845	0.172122
chr1	2845	2871	0.0
chr1	2871	2904	0.172122
chr1	2904	2908	0.344245
chr1	2908	2910	0.172122
chr1	2910	2925	0.344245
chr1	2925	2927	0.516367
chr1	2927	2930	0.688489
chr1	2930	2932	0.860612
chr1	2932	2934	1.03273
chr1	2934	2938	1.20486
chr1	2938	2943	1.37698
chr1	2943	2949	1.20486
chr1	2949	2960	1.03273
chr1	2960	2965	0.860612
chr1	2965	2969	0.688489
chr1	2969	2971	0.516367
chr1	2971	2973	0.344245
chr1	2973	2992	0.172122
chr1	2992	3001	0.0
chr1	3001	3019	0.172122
chr1	3019	3021	0.344245
chr1	3021	3023	0.688489
chr1	3023	3038	0.860612
chr1	3038	3040	1.20486
chr1	3040	3044	1.37698
chr1	3044	3057	1.5491
chr1	3057	3058	1.72122
chr1	3058	3060	1.5491
chr1	3060	3062	1.20486
chr1	3062	3073	1.03273
chr1	3073	3076	0.860612
chr1	3076	3078	0.688489
chr1	3078	3082	0.344245
chr1	3082	3085	0.172122
chr1	3085	3090	0.344245
chr1	3090	3093	0.516367
chr1	3093	3096	0.688489
chr1	3096	3099	0.516367
chr1	3099	3111	0.688489
chr1	3111	3124	1.03273
chr1	3124	3129	0.860612
chr1	3129	3132	0.688489
chr1	3132	3138	0.516367
chr1	3138	3141	0.344245
chr1	3141	3146	0.516367
chr1	3146	3147	0.344245
chr1	3147	3158	0.172122
chr1	3158	3162	0.344245
chr1	3162	3177	0.516367
chr1	3177	3178	0.688489
chr1	3178	3180	0.860612
chr1	3180	3183	0.688489
chr1	3183	3193	0.860612
chr1	3193	3197	1.03273
chr1	3197	3201	0.860612
chr1	3201	3204	0.688489
chr1	3204	3205	0.860612
chr1	3205	3214	1.03273
chr1	3214	3217	0.860612
chr1	3217	3218	0.688489
chr1	3218	3219	1.03273
chr1	3219	3220	1.5491
chr1	3220	3221	1.89335
chr1	3221	3222	1.72122
chr1	3222	3223	1.89335
chr1	3223	3224	2.06547
chr1	3224	3227	2.58184
chr1	3227	3228	2.75396
chr1	3228	3229	2.92608
chr1	3229	3232	3.0982
chr1	3232	3234	2.92608
chr1	3234	3239	3.0982
chr1	3239	3241	3.27032
chr1	3241	3242	3.61457
chr1	3242	3254	3.27032
chr1	3254	3256	3.0982
chr1	3256	3258	2.75396
chr1	3258	3259	2.58184
chr1	3259	3260	2.23759
chr1	3260	3262	2.06547
chr1	3262	3265	1.37698
chr1	3265	3267	1.03273
chr1	3267	3268	0.860612
chr1	3268	3269	0.688489
chr1	3269	3272	0.860612
chr1	3272	3278	0.688489
chr1	3278	3279	0.516367
chr1	3279	3289	0.344245
chr1	3289	3290	0.516367
chr1	3290	3297	0.688489
chr1	3297	3304	0.516367
chr1	3304	3307	0.688489
chr1	3307	3308	0.860612
chr1	3308	3317	1.03273
chr1	3317	3327	1.20486
chr1	3327	3343	1.03273
chr1	3343	3345	0.860612
chr1	3345	3347	0.688489
chr1	3347	3356	0.344245
chr1	3356	3367	0.172122
chr1	3367	3386	0.0
chr1	3386	3396	0.172122
chr1	3396	3407	0.344245
chr1	3407	3412	0.516367
chr1	3412	3425	0.860612
chr1	3425	3434	0.688489
chr1	3434	3441	0.516367
chr1	3441	3442	0.688489
chr1	3442	3444	0.860612
chr1	3444	3445	1.03273
chr1	3445	3451	0.860612
chr1	3451	3472	0.516367
chr1	3472	3481	0.688489
chr1	3481	3483	0.516367
chr1	3483	3496	0.344245
chr1	3496	3508	0.516367
chr1	3508	3511	0.688489
chr1	3511	3513	0.516367
chr1	3513	3515	0.688489
chr1	3515	3518	0.860612
chr1	3518	3519	0.688489
chr1	3519	3522	0.860612
chr1	3522	3533	1.03273
chr1	3533	3543	0.860612
chr1	3543	3547	1.03273
chr1	3547	3554	0.688489
chr1	3554	3557	0.516367
chr1	3557	3560	0.344245
chr1	3560	3561	0.516367
chr1	3561	3574	0.344245
chr1	3574	3576	0.516367
chr1	3576	3582	0.688489
chr1	3582	3586	0.516367
chr1	3586	3592	0.688489
chr1	3592	3593	0.860612
chr1	3593	3594	1.03273
chr1	3594	3599	1.20486
chr1	3599	3611	1.03273
chr1	3611	3615	0.860612
chr1	3615	3624	0.688489
chr1	3624	3630	0.516367
chr1	3630	3632	0.344245
chr1	3632	3662	0.172122
chr1	3662	3678	0.0
chr1	3678	3680	0.172122
chr1	3680	3707	0.344245
chr1	3707	3708	0.516367
chr1	3708	3715	0.688489
chr1	3715	3719	0.860612
chr1	3719	3722	0.688489
chr1	3722	3724	1.03273
chr1	3724	3734	1.20486
chr1	3734	3746	1.37698
chr1	3746	3753	1.03273
chr1	3753	3754	1.20486
chr1	3754	3755	1.03273
chr1	3755	3760	0.860612
chr1	3760	3762	0.516367
chr1	3762	3773	0.344245
chr1	3773	3776	0.172122
chr1	3776	3787	0.344245
chr1	3787	3792	0.516367
chr1	3792	3809	0.344245
chr1	3809	3811	0.516367
chr1	3811	3813	0.688489
chr1	3813	3814	0.860612
chr1	3814	3815	0.688489
chr1	3815	3825	0.860612
chr1	3825	3826	1.03273
chr1	3826	3841	0.860612
chr1	3841	3848	0.688489
chr1	3848	3852	0.516367
chr1	3852	3854	0.344245
chr1	3854	3855	0.172122
chr1	3855	3857	0.516367
chr1	3857	3862	0.688489
chr1	3862	3864	0.860612
chr1	3864	3865	0.688489
chr1	3865	3866	0.860612
chr1	3866	3867	1.20486
chr1	3867	3875	1.37698
chr1	3875	3877	1.5491
chr1	3877	3887	1.89335
chr1	3887	3894	2.06547
chr1	3894	3896	1.72122
chr1	3896	3898	1.5491
chr1	3898	3900	1.72122
chr1	3900	3902	1.37698
chr1	3902	3903	1.5491
chr1	3903	3905	1.89335
chr1	3905	3906	1.5491
chr1	3906	3907	1.37698
chr1	3907	3909	1.5491
chr1	3909	3911	1.72122
chr1	3911	3912	2.06547
chr1	3912	3913	2.23759
chr1	3913	3914	2.40971
chr1	3914	3915	2.23759
chr1	3915	3916	1.89335
chr1	3916	3917	2.40971
chr1	3917	3918	2.58184
chr1	3918	3923	2.75396
chr1	3923	3925	3.27032
chr1	3925	3926	3.44245
chr1	3926	3932	3.27032
chr1	3932	3936	3.44245
chr1	3936	3937	3.95881
chr1	3937	3938	4.30306
chr1	3938	3942	4.13094
chr1	3942	3948	3.78669
chr1	3948	3949	3.61457
chr1	3949	3950	3.78669
chr1	3950	3951	3.61457
chr1	3951	3952	3.44245
chr1	3952	3955	3.78669
chr1	3955	3956	3.44245
chr1	3956	3957	3.61457
chr1	3957	3960	3.44245
chr1	3960	3961	3.61457
chr1	3961	3962	3.44245
chr1	3962	3963	3.27032
chr1	3963	3964	3.0982
chr1	3964	3968	2.92608
chr1	3968	3971	2.75396
chr1	3971	3973	2.58184
chr1	3973	3975	2.75396
chr1	3975	3976	2.23759
chr1	3976	3979	2.40971
chr1	3979	3980	2.58184
chr1	3980	3983	2.40971
chr1	3983	3988	2.23759
chr1	3988	3990	2.06547
chr1	3990	3991	1.89335
chr1	3991	3992	1.5491
chr1	3992	3994	1.37698
chr1	3994	3996	1.20486
chr1	3996	3997	1.03273
chr1	3997	3998	1.37698
chr1	3998	4012	1.20486
chr1	4012	4013	1.03273
chr1	4013	4015	0.860612
chr1	4015	4018	0.688489
chr1	4018	4023	0.516367
chr1	4023	4026	0.688489
chr1	4026	4034	0.860612
chr1	4034	4036	0.516367
chr1	4036	4037	0.344245
chr1	4037	4051	0.516367
chr1	4051	4054	0.688489
chr1	4054	4055	0.860612
chr1	4055	4057	1.20486
chr1	4057	4062	1.37698
chr1	4062	4063	1.20486
chr1	4063	4074	1.03273
chr1	4074	4076	1.20486
chr1	4076	4084	1.03273
chr1	4084	4090	1.20486
chr1	4090	4092	1.03273
chr1	4092	4094	0.860612
chr1	4094	4096	0.516367
chr1	4096	4104	0.344245
chr1	4104	4106	0.516367
chr1	4106	4109	0.688489
chr1	4109	4112	0.860612
chr1	4112	4123	0.688489
chr1	4123	4130	0.516367
chr1	4130	4132	0.688489
chr1	4132	4134	0.860612
chr1	4134	4143	1.03273
chr1	4143	4145	0.860612
chr1	4145	4147	0.688489
chr1	4147	4169	0.516367
chr1	4169	4170	0.344245
chr1	4170	4171	0.172122
chr1	4171	4187	0.0
chr1	4187	4201	0.172122
chr1	4201	4223	0.344245
chr1	4223	4230	0.516367
chr1	4230	4240	0.688489
chr1	4240	4253	0.516367
chr1	4253	4254	0.688489
chr1	4254	4255	0.860612
chr1	4255	4256	1.03273
chr1	4256	4257	1.20486
chr1	4257	4261	1.37698
chr1	4261	4267	1.03273
chr1	4267	4272	1.20486
chr1	4272	4281	1.37698
chr1	4281	4292	1.5491
chr1	4292	4293	1.37698
chr1	4293	4294	1.20486
chr1	4294	4296	0.860612
chr1	4296	4304	0.688489
chr1	4304	4308	0.516367
chr1	4308	4311	0.344245
chr1	4311	4319	0.172122
chr1	4319	4320	0.344245
chr1	4320	4327	0.172122
chr1	4327	4358	0.344245
chr1	4358	4363	0.172122
chr1	4363	4366	0.344245
chr1	4366	4380	0.172122
chr1	4380	4381	0.344245
chr1	4381	4382	0.516367
chr1	4382	4383	0.688489
chr1	4383	4384	0.860612
chr1	4384	4389	1.03273
chr1	4389	4400	1.20486
chr1	4400	4403	1.03273
chr1	4403	4412	1.20486
chr1	4412	4414	1.03273
chr1	4414	4419	0.860612
chr1	4419	4421	0.688489
chr1	4421	4423	0.516367
chr1	4423	4427	0.344245
chr1	4427	4441	0.172122
chr1	4441	4442	0.344245
chr1	4442	4454	0.172122
chr1	4454	4456	0.344245
chr1	4456	4470	0.688489
chr1	4470	4471	0.860612
chr1	4471	4477	1.03273
chr1	4477	4478	0.860612
chr1	4478	4480	1.03273
chr1	4480	4491	0.860612
chr1	4491	4492	1.03273
chr1	4492	4496	0.860612
chr1	4496	4509	0.688489
chr1	4509	4510	0.516367
chr1	4510	4522	0.344245
chr1	4522	4523	0.516367
chr1	4523	4525	0.688489
chr1	4525	4528	0.860612
chr1	4528	4530	1.03273
chr1	4530	4533	0.860612
chr1	4533	4544	0.688489
chr1	4544	4546	0.860612
chr1	4546	4561	0.688489
chr1	4561	4564	0.516367
chr1	4564	4582	0.344245
chr1	4582	4587	0.172122
chr1	4587	4588	0.344245
chr1	4588	4593	0.516367
chr1	4593	4599	0.688489
chr1	4599	4602	0.860612
chr1	4602	4606	1.03273
chr1	4606	4610	0.860612
chr1	4610	4619	1.03273
chr1	4619	4626	0.860612
chr1	4626	4627	1.03273
chr1	4627	4630	0.860612
chr1	4630	4639	0.688489
chr1	4639	4641	0.860612
chr1	4641	4648	0.688489
chr1	4648	4657	0.516367
chr1	4657	4660	0.344245
chr1	4660	4669	0.688489
chr1	4669	4680	0.860612
chr1	4680	4681	1.03273
chr1	4681	4683	1.20486
chr1	4683	4684	1.5491
chr1	4684	4693	1.72122
chr1	4693	4696	1.89335
chr1	4696	4697	2.06547
chr1	4697	4699	2.23759
chr1	4699	4704	1.89335
chr1	4704	4706	2.06547
chr1	4706	4713	2.23759
chr1	4713	4715	2.40971
chr1	4715	4716	2.23759
chr1	4716	4717	2.40971
chr1	4717	4719	2.23759
chr1	4719	4720	2.06547
chr1	4720	4722	1.89335
chr1	4722	4727	1.5491
chr1	4727	4731	1.72122
chr1	4731	4732	1.89335
chr1	4732	4734	1.72122
chr1	4734	4736	1.5491
chr1	4736	4737	1.37698
chr1	4737	4741	1.03273
chr1	4741	4751	0.860612
chr1	4751	4754	1.03273
chr1	4754	4761	1.20486
chr1	4761	4763	1.03273
chr1	4763	4766	1.20486
chr1	4766	4769	1.03273
chr1	4769	4774	0.860612
chr1	4774	4780	1.03273
chr1	4780	4781	1.20486
chr1	4781	4783	1.37698
chr1	4783	4790	1.20486
chr1	4790	4793	0.860612
chr1	4793	4798	0.688489
chr1	4798	4802	0.860612
chr1	4802	4809	0.688489
chr1	4809	4813	0.860612
chr1	4813	4816	0.688489
chr1	4816	4821	0.344245
chr1	4821	4831	0.172122
chr1	4831	4832	0.344245
chr1	4832	4843	0.516367
chr1	4843	4846	0.344245
chr1	4846	4859	0.688489
chr1	4859	4869	0.860612
chr1	4869	4870	0.688489
chr1	4870	4883	0.516367
chr1	4883	4884	0.344245
chr1	4884	4898	0.172122
chr1	4898	4904	0.0
chr1	4904	4906	0.172122
chr1	4906	4908	0.344245
chr1	4908	4910	0.516367
chr1	4910	4931	0.688489
chr1	4931	4932	0.860612
chr1	4932	4934	0.688489
chr1	4934	4937	0.860612
chr1	4937	4938	1.03273
chr1	4938	4945	1.20486
chr1	4945	4947	1.03273
chr1	4947	4949	0.860612
chr1	4949	4955	0.688489
chr1	4955	4957	0.860612
chr1	4957	4969	1.03273
chr1	4969	4971	0.860612
chr1	4971	4976	0.688489
chr1	4976	4977	0.516367
chr1	4977	4992	0.344245
chr1	4992	4994	0.516367
chr1	4994	4995	0.344245
chr1	4995	5017	0.172122
chr1	5017	5020	0.344245
chr1	5020	5027	0.516367
chr1	5027	5031	0.688489
chr1	5031	5052	0.516367
chr1	5052	5055	0.688489
chr1	5055	5056	0.516367
chr1	5056	5066	0.344245
chr1	5066	5082	0.172122
chr1	5082	5083	0.344245
chr1	5083	5098	0.516367
chr1	5098	5103	0.688489
chr1	5103	5121	0.860612
chr1	5121	5128	0.516367
chr1	5128	5135	0.344245
chr1	5135	5141	0.172122
chr1	5141	5142	0.0
chr1	5142	5146	0.172122
chr1	5146	5159	0.344245
chr1	5159	5161	0.516367
chr1	5161	5169	0.688489
chr1	5169	5179	0.860612
chr1	5179	5180	1.03273
chr1	5180	5185	0.860612
chr1	5185	5189	0.688489
chr1	5189	5198	0.860612
chr1	5198	5200	0.688489
chr1	5200	5208	0.516367
chr1	5208	5216	0.344245
chr1	5216	5217	0.516367
chr1	5217	5222	0.688489
chr1	5222	5223	0.860612
chr1	5223	5224	1.03273
chr1	5224	5225	1.20486
chr1	5225	5227	1.72122
chr1	5227	5228	2.06547
chr1	5228	5229	2.23759
chr1	5229	5230	2.40971
chr1	5230	5231	2.58184
chr1	5231	5233	2.75396
chr1	5233	5255	3.27032
chr1	5255	5256	3.0982
chr1	5256	5258	2.75396
chr1	5258	5261	2.58184
chr1	5261	5264	2.23759
chr1	5264	5266	1.72122
chr1	5266	5268	1.03273
chr1	5268	5269	0.860612
chr1	5269	5270	0.688489
chr1	5270	5271	0.516367
chr1	5271	5272	0.344245
chr1	5272	5273	0.172122
chr1	5273	5291	0.344245
chr1	5291	5303	0.516367
chr1	5303	5311	0.688489
chr1	5311	5312	0.516367
chr1	5312	5330	0.344245
chr1	5330	5342	0.172122
chr1	5342	5346	0.0
chr1	5346	5352	0.172122
chr1	5352	5361	0.344245
chr1	5361	5376	0.516367
chr1	5376	5382	0.688489
chr1	5382	5385	0.860612
chr1	5385	5391	0.688489
chr1	5391	5392	0.516367
chr1	5392	5394	0.688489
chr1	5394	5400	0.860612
chr1	5400	5415	0.688489
chr1	5415	5416	0.516367
chr1	5416	5420	0.688489
chr1	5420	5431	0.516367
chr1	5431	5433	0.344245
chr1	5433	5437	0.172122
chr1	5437	5438	0.344245
chr1	5438	5440	0.688489
chr1	5440	5442	0.860612
chr1	5442	5444	1.03273
chr1	5444	5446	1.20486
chr1	5446	5454	1.5491
chr1	5454	5455	1.72122
chr1	5455	5466	1.5491
chr1	5466	5471	1.72122
chr1	5471	5476	2.06547
chr1	5476	5477	1.89335
chr1	5477	5479	1.72122
chr1	5479	5480	1.5491
chr1	5480	5481	1.72122
chr1	5481	5483	1.89335
chr1	5483	5484	1.72122
chr1	5484	5492	1.5491
chr1	5492	5505	1.37698
chr1	5505	5508	1.20486
chr1	5508	5510	1.03273
chr1	5510	5512	0.516367
chr1	5512	5514	0.344245
chr1	5514	5520	0.688489
chr1	5520	5521	0.516367
chr1	5521	5533	0.688489
chr1	5533	5543	0.860612
chr1	5543	5553	0.688489
chr1	5553	5559	0.516367
chr1	5559	5560	0.688489
chr1	5560	5563	0.516367
chr1	5563	5572	0.688489
chr1	5572	5574	0.516367
chr1	5574	5580	0.688489
chr1	5580	5582	0.860612
chr1	5582	5590	1.03273
chr1	5590	5598	0.860612
chr1	5598	5599	1.20486
chr1	5599	5600	1.5491
chr1	5600	5612	1.72122
chr1	5612	5613	1.5491
chr1	5613	5619	1.72122
chr1	5619	5620	1.5491
chr1	5620	5622	1.37698
chr1	5622	5625	1.5491
chr1	5625	5626	1.72122
chr1	5626	5627	1.89335
chr1	5627	5629	2.23759
chr1	5629	5633	2.40971
chr1	5633	5636	2.58184
chr1	5636	5638	1.89335
chr1	5638	5639	1.5491
chr1	5639	5640	1.37698
chr1	5640	5651	1.5491
chr1	5651	5653	1.89335
chr1	5653	5656	2.23759
chr1	5656	5659	2.40971
chr1	5659	5661	2.58184
chr1	5661	5664	2.40971
chr1	5664	5666	2.23759
chr1	5666	5671	1.72122
chr1	5671	5673	1.5491
chr1	5673	5679	1.72122
chr1	5679	5680	2.06547
chr1	5680	5687	2.40971
chr1	5687	5688	2.23759
chr1	5688	5690	2.40971
chr1	5690	5695	1.5491
chr1	5695	5704	1.37698
chr1	5704	5711	1.20486
chr1	5711	5714	1.03273
chr1	5714	5718	0.860612
chr1	5718	5719	0.516367
chr1	5719	5738	0.172122
chr1	5738	5744	0.344245
chr1	5744	5761	0.516367
chr1	5761	5765	0.688489
chr1	5765	5776	0.516367
chr1	5776	5782	0.344245
chr1	5782	5784	0.172122
chr1	5784	5787	0.344245
chr1	5787	5797	0.516367
chr1	5797	5801	0.344245
chr1	5801	5821	0.516367
chr1	5821	5823	0.688489
chr1	5823	5839	0.516367
chr1	5839	5843	0.344245
chr1	5843	5859	0.516367
chr1	5859	5864	0.344245
chr1	5864	5882	0.172122
chr1	5882	5925	0.0
chr1	5925	5947	0.172122
chr1	5947	5964	0.344245
chr1	5964	5982	0.172122
chr1	5982	5984	0.344245
chr1	5984	5985	0.516367
chr1	5985	5986	0.688489
chr1	5986	6002	0.516367
chr1	6002	6019	0.860612
chr1	6019	6020	0.688489
chr1	6020	6021	1.03273
chr1	6021	6024	0.860612
chr1	6024	6030	0.688489
chr1	6030	6033	0.516367
chr1	6033	6036	0.688489
chr1	6036	6040	0.860612
chr1	6040	6042	0.688489
chr1	6042	6046	0.860612
chr1	6046	6047	1.03273
chr1	6047	6057	1.37698
chr1	6057	6059	1.5491
chr1	6059	6063	1.37698
chr1	6063	6072	1.5491
chr1	6072	6077	1.37698
chr1	6077	6081	1.5491
chr1	6081	6085	1.37698
chr1	6085	6087	1.89335
chr1	6087	6088	2.06547
chr1	6088	6093	2.23759
chr1	6093	6096	2.40971
chr1	6096	6099	2.58184
chr1	6099	6103	2.40971
chr1	6103	6104	2.58184
chr1	6104	6113	2.75396
chr1	6113	6122	2.58184
chr1	6122	6124	2.40971
chr1	6124	6125	1.89335
chr1	6125	6126	2.06547
chr1	6126	6131	2.40971
chr1	6131	6133	2.23759
chr1	6133	6137	1.89335
chr1	6137	6141	1.72122
chr1	6141	6143	1.5491
chr1	6143	6152	1.37698
chr1	6152	6153	1.20486
chr1	6153	6154	1.37698
chr1	6154	6164	1.20486
chr1	6164	6165	0.688489
chr1	6165	6192	0.172122
chr1	6192	6216	0.0
chr1	6216	6230	0.172122
chr1	6230	6246	0.344245
chr1	6246	6250	0.516367
chr1	6250	6253	0.688489
chr1	6253	6263	0.516367
chr1	6263	6264	0.688489
chr1	6264	6275	0.860612
chr1	6275	6285	1.03273
chr1	6285	6289	0.860612
chr1	6289	6295	0.688489
chr1	6295	6301	0.860612
chr1	6301	6305	0.516367
chr1	6305	6308	0.860612
chr1	6308	6309	1.03273
chr1	6309	6314	1.20486
chr1	6314	6320	1.03273
chr1	6320	6329	1.20486
chr1	6329	6331	1.37698
chr1	6331	6332	1.5491
chr1	6332	6333	1.72122
chr1	6333	6334	1.89335
chr1	6334	6335	1.72122
chr1	6335	6336	2.06547
chr1	6336	6337	2.23759
chr1	6337	6341	2.40971
chr1	6341	6342	2.58184
chr1	6342	6344	2.40971
chr1	6344	6347	2.06547
chr1	6347	6354	1.89335
chr1	6354	6358	2.06547
chr1	6358	6359	2.23759
chr1	6359	6363	2.06547
chr1	6363	6366	2.23759
chr1	6366	6368	2.06547
chr1	6368	6369	1.89335
chr1	6369	6371	2.06547
chr1	6371	6372	2.23759
chr1	6372	6374	2.06547
chr1	6374	6375	1.72122
chr1	6375	6376	1.5491
chr1	6376	6380	1.89335
chr1	6380	6384	1.72122
chr1	6384	6385	2.75396
chr1	6385	6393	2.58184
chr1	6393	6397	2.40971
chr1	6397	6400	2.23759
chr1	6400	6408	2.06547
chr1	6408	6409	1.89335
chr1	6409	6410	1.72122
chr1	6410	6414	1.5491
chr1	6414	6423	1.37698
chr1	6423	6447	0.344245
chr1	6447	6452	0.516367
chr1	6452	6486	0.172122
chr1	6486	6565	0.0
chr1	6565	6569	0.172122
chr1	6569	6580	0.344245
chr1	6580	6592	0.516367
chr1	6592	6596	0.688489
chr1	6596	6598	0.860612
chr1	6598	6604	1.03273
chr1	6604	6608	0.860612
chr1	6608	6619	0.688489
chr1	6619	6630	0.516367
chr1	6630	6631	0.688489
chr1	6631	6632	0.516367
chr1	6632	6635	0.688489
chr1	6635	6643	0.344245
chr1	6643	6661	0.516367
chr1	6661	6668	0.688489
chr1	6668	6671	0.516367
chr1	6671	6675	0.344245
chr1	6675	6678	0.860612
chr1	6678	6697	0.688489
chr1	6697	6700	0.516367
chr1	6700	6705	0.344245
chr1	6705	6713	0.516367
chr1	6713	6714	0.344245
chr1	6714	6744	0.172122
chr1	6744	6762	0.0
chr1	6762	6772	0.172122
chr1	6772	6801	0.344245
chr1	6801	6811	0.172122
chr1	6811	6816	0.0
chr1	6816	6817	0.172122
chr1	6817	6855	0.344245
chr1	6855	6881	0.0
chr1	6881	6889	0.516367
chr1	6889	6892	0.688489
chr1	6892	6910	0.860612
chr1	6910	6920	0.688489
chr1	6920	6929	0.172122
chr1	6929	6934	0.0
chr1	6934	6945	0.172122
chr1	6945	6946	0.344245
chr1	6946	6947	0.516367
chr1	6947	6953	0.688489
chr1	6953	6961	1.03273
chr1	6961	6967	1.20486
chr1	6967	6970	1.89335
chr1	6970	6972	2.06547
chr1	6972	6973	2.23759
chr1	6973	6983	2.06547
chr1	6983	6990	1.5491
chr1	6990	6991	1.72122
chr1	6991	6992	1.89335
chr1	6992	6994	1.5491
chr1	6994	6996	1.72122
chr1	6996	7000	1.89335
chr1	7000	7002	1.72122
chr1	7002	7004	1.5491
chr1	7004	7005	1.89335
chr1	7005	7006	1.72122
chr1	7006	7009	1.37698
chr1	7009	7011	1.20486
chr1	7011	7024	1.03273
chr1	7024	7029	1.20486
chr1	7029	7030	1.03273
chr1	7030	7031	0.860612
chr1	7031	7033	1.03273
chr1	7033	7034	0.860612
chr1	7034	7043	1.03273
chr1	7043	7048	0.688489
chr1	7048	7052	0.860612
chr1	7052	7056	1.03273
chr1	7056	7063	1.20486
chr1	7063	7066	1.03273
chr1	7066	7068	1.20486
chr1	7068	7070	1.37698
chr1	7070	7073	1.20486
chr1	7073	7087	1.03273
chr1	7087	7089	0.860612
chr1	7089	7095	0.688489
chr1	7095	7099	0.516367
chr1	7099	7101	0.688489
chr1	7101	7103	0.860612
chr1	7103	7107	0.688489
chr1	7107	7109	0.516367
chr1	7109	7138	0.344245
chr1	7138	7140	0.172122
chr1	7140	7160	0.0
chr1	7160	7164	0.172122
chr1	7164	7186	0.344245
chr1	7186	7187	0.516367
chr1	7187	7190	0.688489
chr1	7190	7199	0.860612
chr1	7199	7201	0.688489
chr1	7201	7202	0.860612
chr1	7202	7203	1.20486
chr1	7203	7214	1.03273
chr1	7214	7215	1.20486
chr1	7215	7222	1.37698
chr1	7222	7223	1.5491
chr1	7223	7225	1.72122
chr1	7225	7226	1.5491
chr1	7226	7227	1.37698
chr1	7227	7228	1.5491
chr1	7228	7229	1.89335
chr1	7229	7230	1.72122
chr1	7230	7231	1.89335
chr1	7231	7233	2.06547
chr1	7233	7240	2.23759
chr1	7240	7241	2.06547
chr1	7241	7242	1.72122
chr1	7242	7244	1.89335
chr1	7244	7247	2.23759
chr1	7247	7253	2.40971
chr1	7253	7255	2.23759
chr1	7255	7257	2.40971
chr1	7257	7261	2.58184
chr1	7261	7262	2.40971
chr1	7262	7265	2.23759
chr1	7265	7266	2.06547
chr1	7266	7267	1.72122
chr1	7267	7269	1.37698
chr1	7269	7275	1.20486
chr1	7275	7279	1.03273
chr1	7279	7281	0.860612
chr1	7281	7282	0.688489
chr1	7282	7283	0.516367
chr1	7283	7293	0.344245
chr1	7293	7294	0.172122
chr1	7294	7299	0.0
chr1	7299	7316	0.172122
chr1	7316	7338	0.344245
chr1	7338	7355	0.172122
chr1	7355	7387	0.0
chr1	7387	7391	0.344245
chr1	7391	7397	0.516367
chr1	7397	7413	0.688489
chr1	7413	7415	0.860612
chr1	7415	7419	1.03273
chr1	7419	7425	1.20486
chr1	7425	7430	0.860612
chr1	7430	7436	0.688489
chr1	7436	7444	0.516367
chr1	7444	7446	0.688489
chr1	7446	7448	0.860612
chr1	7448	7453	1.03273
chr1	7453	7458	0.860612
chr1	7458	7460	0.688489
chr1	7460	7463	0.860612
chr1	7463	7474	1.20486
chr1	7474	7477	1.37698
chr1	7477	7478	1.5491
chr1	7478	7484	1.72122
chr1	7484	7488	1.5491
chr1	7488	7490	1.72122
chr1	7490	7491	1.89335
chr1	7491	7498	1.72122
chr1	7498	7502	1.5491
chr1	7502	7513	1.20486
chr1	7513	7516	1.03273
chr1	7516	7517	0.860612
chr1	7517	7519	0.688489
chr1	7519	7520	0.860612
chr1	7520	7522	0.688489
chr1	7522	7524	0.516367
chr1	7524	7527	0.344245
chr1	7527	7531	0.172122
chr1	7531	7536	0.344245
chr1	7536	7541	0.516367
chr1	7541	7543	0.688489
chr1	7543	7544	1.20486
chr1	7544	7548	1.37698
chr1	7548	7549	1.5491
chr1	7549	7551	1.72122
chr1	7551	7555	2.23759
chr1	7555	7557	2.06547
chr1	7557	7559	2.58184
chr1	7559	7570	2.75396
chr1	7570	7573	2.58184
chr1	7573	7580	2.40971
chr1	7580	7581	2.23759
chr1	7581	7582	2.40971
chr1	7582	7583	1.89335
chr1	7583	7587	1.72122
chr1	7587	7589	1.37698
chr1	7589	7590	1.5491
chr1	7590	7596	1.03273
chr1	7596	7597	0.688489
chr1	7597	7611	0.516367
chr1	7611	7620	0.688489
chr1	7620	7626	0.516367
chr1	7626	7628	0.344245
chr1	7628	7650	0.172122
chr1	7650	7673	0.0
chr1	7673	7674	0.172122
chr1	7674	7681	0.344245
chr1	7681	7689	0.516367
chr1	7689	7692	0.688489
chr1	7692	7712	0.860612
chr1	7712	7719	0.516367
chr1	7719	7720	0.688489
chr1	7720	7722	0.516367
chr1	7722	7728	0.344245
chr1	7728	7730	0.172122
chr1	7730	7737	0.344245
chr1	7737	7758	0.516367
chr1	7758	7762	0.344245
chr1	7762	7765	0.172122
chr1	7765	7769	0.516367
chr1	7769	7774	0.344245
chr1	7774	7787	0.516367
chr1	7787	7801	0.688489
chr1	7801	7804	0.516367
chr1	7804	7811	0.344245
chr1	7811	7813	0.516367
chr1	7813	7814	0.344245
chr1	7814	7825	0.516367
chr1	7825	7826	0.344245
chr1	7826	7827	0.516367
chr1	7827	7828	0.688489
chr1	7828	7831	0.860612
chr1	7831	7832	1.03273
chr1	7832	7834	1.20486
chr1	7834	7835	1.37698
chr1	7835	7839	1.5491
chr1	7839	7840	1.72122
chr1	7840	7842	1.89335
chr1	7842	7846	2.06547
chr1	7846	7853	1.89335
chr1	7853	7854	1.72122
chr1	7854	7859	1.89335
chr1	7859	7864	2.06547
chr1	7864	7867	1.72122
chr1	7867	7870	1.5491
chr1	7870	7871	1.37698
chr1	7871	7873	1.20486
chr1	7873	7874	0.860612
chr1	7874	7876	0.688489
chr1	7876	7878	0.860612
chr1	7878	7892	0.688489
chr1	7892	7894	0.516367
chr1	7894	7896	0.344245
chr1	7896	7899	0.516367
chr1	7899	7915	0.688489
chr1	7915	7917	0.516367
chr1	7917	7935	0.344245
chr1	7935	7938	0.172122
chr1	7938	8016	0.0
chr1	8016	8033	0.172122
chr1	8033	8041	0.344245
chr1	8041	8044	0.516367
chr1	8044	8047	0.688489
chr1	8047	8052	0.860612
chr1	8052	8057	0.688489
chr1	8057	8058	0.860612
chr1	8058	8060	1.5491
chr1	8060	8063	2.06547
chr1	8063	8067	2.23759
chr1	8067	8076	2.40971
chr1	8076	8078	2.58184
chr1	8078	8079	2.75396
chr1	8079	8083	2.58184
chr1	8083	8084	2.40971
chr1	8084	8085	2.58184
chr1	8085	8087	2.40971
chr1	8087	8089	2.58184
chr1	8089	8097	2.75396
chr1	8097	8098	2.06547
chr1	8098	8099	2.23759
chr1	8099	8102	1.72122
chr1	8102	8106	1.5491
chr1	8106	8110	1.37698
chr1	8110	8111	1.5491
chr1	8111	8115	1.37698
chr1	8115	8116	1.20486
chr1	8116	8123	1.03273
chr1	8123	8124	0.688489
chr1	8124	8129	0.860612
chr1	8129	8130	1.5491
chr1	8130	8132	1.89335
chr1	8132	8133	2.06547
chr1	8133	8136	2.23759
chr1	8136	8141	2.06547
chr1	8141	8143	2.23759
chr1	8143	8148	2.40971
chr1	8148	8160	2.23759
chr1	8160	8162	2.06547
chr1	8162	8165	1.89335
chr1	8165	8167	1.72122
chr1	8167	8168	1.5491
chr1	8168	8172	0.516367
chr1	8172	8180	0.344245
chr1	8180	8181	0.172122
chr1	8181	8190	0.0
chr1	8190	8218	0.172122
chr1	8218	8228	0.344245
chr1	8228	8229	0.516367
chr1	8229	8238	0.344245
chr1	8238	8257	0.516367
chr1	8257	8266	0.344245
chr1	8266	8276	0.172122
chr1	8276	8289	0.0
chr1	8289	8293	0.172122
chr1	8293	8294	0.344245
chr1	8294	8295	0.516367
chr1	8295	8325	0.688489
chr1	8325	8327	0.516367
chr1	8327	8328	0.688489
chr1	8328	8333	0.516367
chr1	8333	8334	0.344245
chr1	8334	8339	0.172122
chr1	8339	8344	0.344245
chr1	8344	8352	0.516367
chr1	8352	8366	0.688489
chr1	8366	8378	0.516367
chr1	8378	8382	0.344245
chr1	8382	8391	0.172122
chr1	8391	8424	0.0
chr1	8424	8426	0.172122
chr1	8426	8427	0.344245
chr1	8427	8428	0.516367
chr1	8428	8446	0.688489
chr1	8446	8450	1.03273
chr1	8450	8462	1.20486
chr1	8462	8465	1.03273
chr1	8465	8467	0.688489
chr1	8467	8484	0.516367
chr1	8484	8485	0.688489
chr1	8485	8486	0.344245
chr1	8486	8490	0.172122
chr1	8490	8511	0.344245
chr1	8511	8512	0.688489
chr1	8512	8513	0.860612
chr1	8513	8520	1.03273
chr1	8520	8521	1.20486
chr1	8521	8522	1.5491
chr1	8522	8523	1.72122
chr1	8523	8524	1.5491
chr1	8524	8526	1.72122
chr1	8526	8528	1.89335
chr1	8528	8529	2.23759
chr1	8529	8532	2.06547
chr1	8532	8536	2.23759
chr1	8536	8539	2.58184
chr1	8539	8541	2.75396
chr1	8541	8542	2.92608
chr1	8542	8545	3.0982
chr1	8545	8550	3.27032
chr1	8550	8552	2.92608
chr1	8552	8555	2.75396
chr1	8555	8557	2.92608
chr1	8557	8558	3.0982
chr1	8558	8559	3.27032
chr1	8559	8560	3.0982
chr1	8560	8562	2.75396
chr1	8562	8563	2.58184
chr1	8563	8565	2.75396
chr1	8565	8567	2.58184
chr1	8567	8570	2.23759
chr1	8570	8571	2.40971
chr1	8571	8575	2.23759
chr1	8575	8580	1.89335
chr1	8580	8581	1.72122
chr1	8581	8583	1.5491
chr1	8583	8589	1.89335
chr1	8589	8590	1.72122
chr1	8590	8591	2.06547
chr1	8591	8592	2.23759
chr1	8592	8595	2.06547
chr1	8595	8596	1.89335
chr1	8596	8598	1.72122
chr1	8598	8602	1.5491
chr1	8602	8608	1.37698
chr1	8608	8615	1.20486
chr1	8615	8617	1.5491
chr1	8617	8620	1.37698
chr1	8620	8621	1.5491
chr1	8621	8622	1.72122
chr1	8622	8623	1.37698
chr1	8623	8625	1.20486
chr1	8625	8628	1.03273
chr1	8628	8629	0.860612
chr1	8629	8653	0.688489
chr1	8653	8654	1.03273
chr1	8654	8659	0.688489
chr1	8659	8662	0.344245
chr1	8662	8669	0.516367
chr1	8669	8686	0.688489
chr1	8686	8690	1.37698
chr1	8690	8692	1.89335
chr1	8692	8704	1.5491
chr1	8704	8707	1.72122
chr1	8707	8711	1.5491
chr1	8711	8717	1.72122
chr1	8717	8718	1.89335
chr1	8718	8721	2.06547
chr1	8721	8725	2.23759
chr1	8725	8729	1.5491
chr1	8729	8730	1.03273
chr1	8730	8739	0.860612
chr1	8739	8741	1.03273
chr1	8741	8749	0.860612
chr1	8749	8756	0.688489
chr1	8756	8757	0.516367
chr1	8757	8758	0.344245
chr1	8758	8760	0.516367
chr1	8760	8764	0.344245
chr1	8764	8767	0.516367
chr1	8767	8769	0.688489
chr1	8769	8778	1.03273
chr1	8778	8790	0.860612
chr1	8790	8802	0.688489
chr1	8802	8805	0.516367
chr1	8805	8808	0.344245
chr1	8808	8835	0.0
chr1	8835	8836	0.344245
chr1	8836	8837	0.688489
chr1	8837	8838	1.03273
chr1	8838	8841	1.20486
chr1	8841	8842	1.37698
chr1	8842	8844	1.5491
chr1	8844	8848	1.72122
chr1	8848	8849	2.40971
chr1	8849	8851	2.58184
chr1	8851	8853	2.75396
chr1	8853	8855	2.92608
chr1	8855	8856	3.27032
chr1	8856	8857	3.78669
chr1	8857	8858	3.95881
chr1	8858	8859	4.47518
chr1	8859	8860	4.81943
chr1	8860	8862	4.99155
chr1	8862	8863	5.50792
chr1	8863	8873	5.68004
chr1	8873	8874	5.50792
chr1	8874	8875	5.33579
chr1	8875	8877	4.81943
chr1	8877	8880	4.6473
chr1	8880	8883	4.30306
chr1	8883	8887	4.13094
chr1	8887	8888	3.61457
chr1	8888	8890	3.44245
chr1	8890	8891	3.27032
chr1	8891	8893	3.0982
chr1	8893	8895	2.75396
chr1	8895	8896	2.23759
chr1	8896	8897	2.06547
chr1	8897	8899	1.20486
chr1	8899	8901	1.37698
chr1	8901	8909	0.688489
chr1	8909	8918	0.516367
chr1	8918	8920	0.688489
chr1	8920	8921	0.516367
chr1	8921	8938	0.344245
chr1	8938	8940	0.172122
chr1	8940	8957	0.344245
chr1	8957	8959	0.172122
chr1	8959	8972	0.344245
chr1	8972	8974	0.516367
chr1	8974	8975	0.860612
chr1	8975	8977	1.03273
chr1	8977	8993	0.860612
chr1	8993	8998	1.03273
chr1	8998	8999	0.860612
chr1	8999	9002	1.20486
chr1	9002	9003	1.72122
chr1	9003	9010	1.89335
chr1	9010	9013	2.23759
chr1	9013	9014	1.89335
chr1	9014	9019	1.72122
chr1	9019	9020	1.89335
chr1	9020	9022	2.06547
chr1	9022	9026	2.23759
chr1	9026	9028	2.06547
chr1	9028	9029	2.23759
chr1	9029	9033	2.40971
chr1	9033	9036	2.58184
chr1	9036	9038	2.23759
chr1	9038	9041	1.72122
chr1	9041	9046	1.5491
chr1	9046	9048	1.72122
chr1	9048	9049	1.89335
chr1	9049	9050	1.72122
chr1	9050	9053	1.5491
chr1	9053	9059	1.37698
chr1	9059	9061	1.03273
chr1	9061	9064	0.860612
chr1	9064	9072	1.20486
chr1	9072	9084	1.03273
chr1	9084	9087	1.20486
chr1	9087	9091	1.03273
chr1	9091	9097	1.37698
chr1	9097	9100	1.03273
chr1	9100	9102	0.860612
chr1	9102	9110	0.688489
chr1	9110	9115	0.516367
chr1	9115	9123	0.688489
chr1	9123	9130	0.516367
chr1	9130	9140	0.172122
chr1	9140	9153	0.0
chr1	9153	9174	0.172122
chr1	9174	9175	0.516367
chr1	9175	9176	0.688489
chr1	9176	9183	1.20486
chr1	9183	9184	1.37698
chr1	9184	9188	1.5491
chr1	9188	9189	1.72122
chr1	9189	9198	1.5491
chr1	9198	9201	1.37698
chr1	9201	9207	1.5491
chr1	9207	9211	1.72122
chr1	9211	9214	1.5491
chr1	9214	9222	0.860612
chr1	9222	9223	0.688489
chr1	9223	9226	0.516367
chr1	9226	9229	0.344245
chr1	9229	9240	0.516367
chr1	9240	9246	0.344245
chr1	9246	9259	0.172122
chr1	9259	9267	0.344245
chr1	9267	9269	1.03273
chr1	9269	9271	1.20486
chr1	9271	9273	1.37698
chr1	9273	9274	1.5491
chr1	9274	9275	1.72122
chr1	9275	9277	1.89335
chr1	9277	9280	2.06547
chr1	9280	9289	2.23759
chr1	9289	9294	2.40971
chr1	9294	9296	2.58184
chr1	9296	9301	2.75396
chr1	9301	9304	2.92608
chr1	9304	9305	3.27032
chr1	9305	9306	3.0982
chr1	9306	9308	2.58184
chr1	9308	9312	2.40971
chr1	9312	9313	2.23759
chr1	9313	9314	1.89335
chr1	9314	9316	2.06547
chr1	9316	9319	1.89335
chr1	9319	9322	1.72122
chr1	9322	9328	1.89335
chr1	9328	9333	1.72122
chr1	9333	9334	1.5491
chr1	9334	9335	1.37698
chr1	9335	9336	1.20486
chr1	9336	9338	1.03273
chr1	9338	9341	0.860612
chr1	9341	9343	0.688489
chr1	9343	9345	0.516367
chr1	9345	9360	0.344245
chr1	9360	9364	0.172122
chr1	9364	9378	0.344245
chr1	9378	9388	0.516367
chr1	9388	9390	0.688489
chr1	9390	9393	0.860612
chr1	9393	9394	1.03273
chr1	9394	9396	1.20486
chr1	9396	9401	1.37698
chr1	9401	9403	1.72122
chr1	9403	9412	1.5491
chr1	9412	9414	1.72122
chr1	9414	9420	1.89335
chr1	9420	9421	2.06547
chr1	9421	9427	2.23759
chr1	9427	9429	2.06547
chr1	9429	9432	1.72122
chr1	9432	9433	1.37698
chr1	9433	9435	1.20486
chr1	9435	9439	1.37698
chr1	9439	9440	1.5491
chr1	9440	9441	1.20486
chr1	9441	9450	1.37698
chr1	9450	9451	1.5491
chr1	9451	9453	1.37698
chr1	9453	9454	1.20486
chr1	9454	9455	1.37698
chr1	9455	9459	1.20486
chr1	9459	9460	1.03273
chr1	9460	9474	0.860612
chr1	9474	9478	0.688489
chr1	9478	9480	0.516367
chr1	9480	9488	0.344245
chr1	9488	9493	0.172122
chr1	9493	9501	0.0
chr1	9501	9535	0.172122
chr1	9535	9538	0.344245
chr1	9538	9539	0.516367
chr1	9539	9556	0.344245
chr1	9556	9557	0.516367
chr1	9557	9558	0.688489
chr1	9558	9559	0.860612
chr1	9559	9574	1.20486
chr1	9574	9577	1.03273
chr1	9577	9586	0.860612
chr1	9586	9589	0.688489
chr1	9589	9595	0.516367
chr1	9595	9596	0.344245
chr1	9596	9597	0.172122
chr1	9597	9603	0.0
chr1	9603	9630	0.172122
chr1	9630	9631	0.344245
chr1	9631	9641	0.516367
chr1	9641	9646	0.344245
chr1	9646	9648	0.516367
chr1	9648	9651	0.860612
chr1	9651	9654	1.03273
chr1	9654	9657	1.20486
chr1	9657	9663	1.37698
chr1	9663	9670	1.5491
chr1	9670	9674	1.37698
chr1	9674	9676	1.5491
chr1	9676	9677	1.72122
chr1	9677	9678	2.06547
chr1	9678	9684	2.23759
chr1	9684	9687	2.06547
chr1	9687	9690	1.72122
chr1	9690	9693	1.5491
chr1	9693	9696	1.37698
chr1	9696	9702	1.20486
chr1	9702	9706	1.03273
chr1	9706	9713	0.860612
chr1	9713	9715	0.688489
chr1	9715	9716	0.516367
chr1	9716	9728	0.0
chr1	9728	9730	0.172122
chr1	9730	9737	0.344245
chr1	9737	9740	0.516367
chr1	9740	9741	0.688489
chr1	9741	9745	0.860612
chr1	9745	9749	1.03273
chr1	9749	9758	1.20486
chr1	9758	9760	1.5491
chr1	9760	9767	1.89335
chr1	9767	9769	1.72122
chr1	9769	9772	1.5491
chr1	9772	9776	1.37698
chr1	9776	9779	1.20486
chr1	9779	9780	1.03273
chr1	9780	9788	0.860612
chr1	9788	9797	0.688489
chr1	9797	9799	0.344245
chr1	9799	9810	0.0
chr1	9810	9811	0.172122
chr1	9811	9812	0.344245
chr1	9812	9813	0.688489
chr1	9813	9815	0.860612
chr1	9815	9816	1.03273
chr1	9816	9818	1.20486
chr1	9818	9830	1.37698
chr1	9830	9835	1.72122
chr1	9835	9839	1.89335
chr1	9839	9842	2.06547
chr1	9842	9843	2.23759
chr1	9843	9848	2.06547
chr1	9848	9849	2.23759
chr1	9849	9851	1.89335
chr1	9851	9854	1.5491
chr1	9854	9855	1.37698
chr1	9855	9857	1.20486
chr1	9857	9858	1.03273
chr1	9858	9859	1.20486
chr1	9859	9860	1.5491
chr1	9860	9862	1.89335
chr1	9862	9867	2.06547
chr1	9867	9868	1.89335
chr1	9868	9869	2.06547
chr1	9869	9874	1.89335
chr1	9874	9876	1.72122
chr1	9876	9877	1.89335
chr1	9877	9878	1.72122
chr1	9878	9887	1.89335
chr1	9887	9894	1.72122
chr1	9894	9896	1.89335
chr1	9896	9897	2.06547
chr1	9897	9898	1.72122
chr1	9898	9903	1.03273
chr1	9903	9906	1.20486
chr1	9906	9908	1.03273
chr1	9908	9915	0.860612
chr1	9915	9917	1.03273
chr1	9917	9924	0.860612
chr1	9924	9931	1.03273
chr1	9931	9933	1.20486
chr1	9933	9934	1.03273
chr1	9934	9935	0.860612
chr1	9935	9937	1.20486
chr1	9937	9939	1.37698
chr1	9939	9941	1.5491
chr1	9941	9945	1.89335
chr1	9945	9946	2.06547
chr1	9946	9948	1.89335
chr1	9948	9951	2.06547
[truncated: 1,957 more rows]
