# Supplementary material for: Structural modularity of the XIST ribonucleoprotein complex
Source: Nat Commun. 2020 Dec 2;11:6163. doi: 10.1038/s41467-020-20040-3 (PMC7710737; doi:10.1038/s41467-020-20040-3)
Supplement: Supplementary file 6 — Source Data [file 41467_2020_20040_MOESM6_ESM.zip › sourcedata/fig2efgi/K562_TARDBP_0_neg_XIST_1_hsXIST.bedgraph]

chr1	0	45	0.0
chr1	45	70	0.544329
chr1	70	86	1.08866
chr1	86	114	0.544329
chr1	114	121	0.0
chr1	121	130	0.544329
chr1	130	165	1.08866
chr1	165	174	0.544329
chr1	174	198	0.0
chr1	198	199	0.544329
chr1	199	204	1.08866
chr1	204	215	1.63299
chr1	215	225	2.17732
chr1	225	241	1.63299
chr1	241	248	1.08866
chr1	248	259	0.544329
chr1	259	260	0.0
chr1	260	296	0.544329
chr1	296	304	1.08866
chr1	304	306	0.544329
chr1	306	307	1.08866
chr1	307	309	1.63299
chr1	309	324	2.17732
chr1	324	325	1.63299
chr1	325	350	2.17732
chr1	350	351	1.63299
chr1	351	353	1.08866
chr1	353	366	0.544329
chr1	366	406	0.0
chr1	406	450	0.544329
chr1	450	451	0.0
chr1	451	481	0.544329
chr1	481	494	0.0
chr1	494	496	0.544329
chr1	496	502	1.63299
chr1	502	525	2.17732
chr1	525	537	1.63299
chr1	537	540	1.08866
chr1	540	545	0.0
chr1	545	576	0.544329
chr1	576	606	0.0
chr1	606	644	0.544329
chr1	644	651	0.0
chr1	651	653	0.544329
chr1	653	654	1.08866
chr1	654	671	1.63299
chr1	671	695	2.17732
chr1	695	697	1.63299
chr1	697	698	1.08866
chr1	698	710	0.544329
chr1	710	754	0.0
chr1	754	762	0.544329
chr1	762	798	1.08866
chr1	798	800	0.544329
chr1	800	822	0.0
chr1	822	824	0.544329
chr1	824	825	1.63299
chr1	825	826	2.72165
chr1	826	851	3.8103
chr1	851	854	4.35463
chr1	854	855	4.89896
chr1	855	861	5.44329
chr1	861	865	5.98762
chr1	865	866	5.44329
chr1	866	867	4.89896
chr1	867	868	5.44329
chr1	868	869	4.89896
chr1	869	892	2.72165
chr1	892	898	1.63299
chr1	898	904	1.08866
chr1	904	905	1.63299
chr1	905	908	1.08866
chr1	908	920	0.544329
chr1	920	942	1.08866
chr1	942	961	0.544329
chr1	961	977	0.0
chr1	977	990	0.544329
chr1	990	1007	1.08866
chr1	1007	1016	2.17732
chr1	1016	1019	2.72165
chr1	1019	1020	2.17732
chr1	1020	1034	2.72165
chr1	1034	1039	2.17732
chr1	1039	1051	1.63299
chr1	1051	1055	1.08866
chr1	1055	1056	0.544329
chr1	1056	1076	0.0
chr1	1076	1086	0.544329
chr1	1086	1102	1.08866
chr1	1102	1108	1.63299
chr1	1108	1119	2.17732
chr1	1119	1125	1.63299
chr1	1125	1131	1.08866
chr1	1131	1144	2.17732
chr1	1144	1145	1.63299
chr1	1145	1151	2.17732
chr1	1151	1152	2.72165
chr1	1152	1154	2.17732
chr1	1154	1167	3.26597
chr1	1167	1175	3.8103
chr1	1175	1176	3.26597
chr1	1176	1182	3.8103
chr1	1182	1183	4.35463
chr1	1183	1194	3.8103
chr1	1194	1195	3.26597
chr1	1195	1198	3.8103
chr1	1198	1202	2.72165
chr1	1202	1208	3.26597
chr1	1208	1214	2.72165
chr1	1214	1215	2.17732
chr1	1215	1220	1.63299
chr1	1220	1237	1.08866
chr1	1237	1246	0.544329
chr1	1246	1262	0.0
chr1	1262	1264	0.544329
chr1	1264	1287	1.08866
chr1	1287	1288	1.63299
chr1	1288	1295	2.17732
chr1	1295	1296	2.72165
chr1	1296	1299	3.26597
chr1	1299	1308	2.72165
chr1	1308	1324	2.17732
chr1	1324	1325	1.63299
chr1	1325	1329	2.17732
chr1	1329	1332	1.63299
chr1	1332	1335	2.17732
chr1	1335	1338	2.72165
chr1	1338	1339	2.17732
chr1	1339	1341	1.63299
chr1	1341	1348	2.17732
chr1	1348	1349	2.72165
chr1	1349	1354	3.26597
chr1	1354	1366	3.8103
chr1	1366	1375	3.26597
chr1	1375	1377	2.72165
chr1	1377	1384	2.17732
chr1	1384	1392	1.63299
chr1	1392	1393	1.08866
chr1	1393	1395	0.544329
chr1	1395	1420	0.0
chr1	1420	1439	0.544329
chr1	1439	1442	1.63299
chr1	1442	1445	2.17732
chr1	1445	1451	2.72165
chr1	1451	1476	3.8103
chr1	1476	1478	3.26597
chr1	1478	1479	2.72165
chr1	1479	1482	2.17732
chr1	1482	1486	1.63299
chr1	1486	1495	1.08866
chr1	1495	1543	0.0
chr1	1543	1553	0.544329
chr1	1553	1557	1.08866
chr1	1557	1567	2.72165
chr1	1567	1575	3.26597
chr1	1575	1588	2.72165
chr1	1588	1593	2.17732
chr1	1593	1597	1.63299
chr1	1597	1600	1.08866
chr1	1600	1601	1.63299
chr1	1601	1607	1.08866
chr1	1607	1611	1.63299
chr1	1611	1640	1.08866
chr1	1640	1641	1.63299
chr1	1641	1642	1.08866
chr1	1642	1645	1.63299
chr1	1645	1651	2.17732
chr1	1651	1668	1.63299
chr1	1668	1678	2.17732
chr1	1678	1683	2.72165
chr1	1683	1686	2.17732
chr1	1686	1688	1.63299
chr1	1688	1694	1.08866
chr1	1694	1701	1.63299
chr1	1701	1710	1.08866
chr1	1710	1721	0.544329
chr1	1721	1738	0.0
chr1	1738	1739	1.08866
chr1	1739	1747	1.63299
chr1	1747	1750	2.17732
chr1	1750	1777	2.72165
chr1	1777	1782	3.26597
chr1	1782	1790	1.63299
chr1	1790	1792	1.08866
chr1	1792	1794	1.63299
chr1	1794	1818	1.08866
chr1	1818	1819	0.544329
chr1	1819	1829	0.0
chr1	1829	1841	0.544329
chr1	1841	1866	1.08866
chr1	1866	1869	1.63299
chr1	1869	1870	2.17732
chr1	1870	1875	2.72165
chr1	1875	1885	3.26597
chr1	1885	1910	2.72165
chr1	1910	1913	1.08866
chr1	1913	1925	0.0
chr1	1925	1991	0.544329
chr1	1991	2110	0.0
chr1	2110	2122	0.544329
chr1	2122	2126	1.08866
chr1	2126	2153	1.63299
chr1	2153	2164	1.08866
chr1	2164	2165	0.544329
chr1	2165	2170	1.08866
chr1	2170	2215	0.544329
chr1	2215	2244	1.08866
chr1	2244	2259	0.544329
chr1	2259	2278	0.0
chr1	2278	2293	0.544329
chr1	2293	2294	1.08866
chr1	2294	2317	1.63299
chr1	2317	2318	1.08866
chr1	2318	2327	1.63299
chr1	2327	2337	2.17732
chr1	2337	2355	1.08866
chr1	2355	2370	0.544329
chr1	2370	2371	0.0
chr1	2371	2399	0.544329
chr1	2399	2407	1.08866
chr1	2407	2429	0.544329
chr1	2429	2440	0.0
chr1	2440	2452	0.544329
chr1	2452	2481	1.08866
chr1	2481	2487	0.544329
chr1	2487	2496	1.08866
chr1	2496	2527	0.544329
chr1	2527	2595	0.0
chr1	2595	2596	0.544329
chr1	2596	2601	2.72165
chr1	2601	2612	3.26597
chr1	2612	2639	3.8103
chr1	2639	2640	3.26597
chr1	2640	2644	1.08866
chr1	2644	2654	0.544329
chr1	2654	2746	0.0
chr1	2746	2790	0.544329
chr1	2790	2972	0.0
chr1	2972	2973	0.544329
chr1	2973	3000	1.08866
chr1	3000	3008	1.63299
chr1	3008	3016	1.08866
chr1	3016	3017	0.544329
chr1	3017	3021	1.08866
chr1	3021	3038	1.63299
chr1	3038	3042	2.17732
chr1	3042	3044	2.72165
chr1	3044	3055	2.17732
chr1	3055	3060	2.72165
chr1	3060	3065	2.17732
chr1	3065	3070	1.63299
chr1	3070	3082	1.08866
chr1	3082	3088	0.544329
chr1	3088	3089	0.0
chr1	3089	3093	0.544329
chr1	3093	3095	1.08866
chr1	3095	3126	1.63299
chr1	3126	3132	2.17732
chr1	3132	3137	1.63299
chr1	3137	3139	1.08866
chr1	3139	3169	0.544329
chr1	3169	3176	0.0
chr1	3176	3202	0.544329
chr1	3202	3216	1.08866
chr1	3216	3219	1.63299
chr1	3219	3220	1.08866
chr1	3220	3221	2.17732
chr1	3221	3222	2.72165
chr1	3222	3224	3.26597
chr1	3224	3231	3.8103
chr1	3231	3241	4.35463
chr1	3241	3244	4.89896
chr1	3244	3260	4.35463
chr1	3260	3262	3.8103
chr1	3262	3264	3.26597
chr1	3264	3265	2.17732
chr1	3265	3266	1.63299
chr1	3266	3269	1.08866
chr1	3269	3272	1.63299
chr1	3272	3275	2.17732
chr1	3275	3285	1.63299
chr1	3285	3304	1.08866
chr1	3304	3306	1.63299
chr1	3306	3311	2.17732
chr1	3311	3312	1.63299
chr1	3312	3313	2.17732
chr1	3313	3329	1.63299
chr1	3329	3332	2.17732
chr1	3332	3338	2.72165
chr1	3338	3345	3.26597
chr1	3345	3347	2.72165
chr1	3347	3356	2.17732
chr1	3356	3361	1.63299
chr1	3361	3373	2.17732
chr1	3373	3379	1.63299
chr1	3379	3390	1.08866
chr1	3390	3404	1.63299
chr1	3404	3407	1.08866
chr1	3407	3416	1.63299
chr1	3416	3432	1.08866
chr1	3432	3437	0.544329
chr1	3437	3445	1.08866
chr1	3445	3453	1.63299
chr1	3453	3459	2.17732
chr1	3459	3462	2.72165
chr1	3462	3481	3.26597
chr1	3481	3488	2.72165
chr1	3488	3489	2.17732
chr1	3489	3496	1.63299
chr1	3496	3503	1.08866
chr1	3503	3506	0.544329
chr1	3506	3539	0.0
chr1	3539	3555	0.544329
chr1	3555	3582	1.08866
chr1	3582	3599	0.544329
chr1	3599	3655	0.0
chr1	3655	3674	0.544329
chr1	3674	3677	1.63299
chr1	3677	3679	2.17732
chr1	3679	3692	2.72165
chr1	3692	3717	3.26597
chr1	3717	3718	2.72165
chr1	3718	3722	2.17732
chr1	3722	3723	2.72165
chr1	3723	3734	2.17732
chr1	3734	3735	2.72165
chr1	3735	3736	3.26597
chr1	3736	3740	2.72165
chr1	3740	3762	2.17732
chr1	3762	3765	1.63299
chr1	3765	3766	1.08866
chr1	3766	3779	0.544329
chr1	3779	3807	0.0
chr1	3807	3820	0.544329
chr1	3820	3842	1.08866
chr1	3842	3851	1.63299
chr1	3851	3855	1.08866
chr1	3855	3859	2.17732
chr1	3859	3862	1.63299
chr1	3862	3866	2.17732
chr1	3866	3875	3.26597
chr1	3875	3876	3.8103
chr1	3876	3879	4.35463
chr1	3879	3886	4.89896
chr1	3886	3894	4.35463
chr1	3894	3895	4.89896
chr1	3895	3898	4.35463
chr1	3898	3899	4.89896
chr1	3899	3906	4.35463
chr1	3906	3908	3.8103
chr1	3908	3910	3.26597
chr1	3910	3911	2.72165
chr1	3911	3914	3.26597
chr1	3914	3917	2.72165
chr1	3917	3918	3.26597
chr1	3918	3922	2.72165
chr1	3922	3927	2.17732
chr1	3927	3942	2.72165
chr1	3942	3953	2.17732
chr1	3953	3954	2.72165
chr1	3954	3955	3.26597
chr1	3955	3961	2.72165
chr1	3961	3965	2.17732
chr1	3965	3971	3.26597
chr1	3971	3981	2.72165
chr1	3981	3989	2.17732
chr1	3989	3994	2.72165
chr1	3994	3995	2.17732
chr1	3995	3997	2.72165
chr1	3997	4009	2.17732
chr1	4009	4025	1.08866
chr1	4025	4029	1.63299
chr1	4029	4033	2.72165
chr1	4033	4034	2.17732
chr1	4034	4054	1.63299
chr1	4054	4069	2.17732
chr1	4069	4072	1.63299
chr1	4072	4082	0.544329
chr1	4082	4097	1.08866
chr1	4097	4104	0.544329
chr1	4104	4116	1.08866
chr1	4116	4121	1.63299
chr1	4121	4126	2.17732
chr1	4126	4129	1.63299
chr1	4129	4146	2.17732
chr1	4146	4159	3.26597
chr1	4159	4165	2.72165
chr1	4165	4171	3.26597
chr1	4171	4178	2.72165
chr1	4178	4187	3.26597
chr1	4187	4190	2.72165
chr1	4190	4191	2.17732
chr1	4191	4196	1.63299
chr1	4196	4208	1.08866
chr1	4208	4222	0.544329
chr1	4222	4250	0.0
chr1	4250	4253	0.544329
chr1	4253	4278	1.08866
chr1	4278	4288	0.544329
chr1	4288	4291	0.0
chr1	4291	4293	0.544329
chr1	4293	4294	1.08866
chr1	4294	4312	1.63299
chr1	4312	4318	2.17732
chr1	4318	4321	2.72165
chr1	4321	4330	3.26597
chr1	4330	4334	2.72165
chr1	4334	4338	2.17732
chr1	4338	4342	1.63299
chr1	4342	4345	2.17732
chr1	4345	4356	2.72165
chr1	4356	4361	2.17732
chr1	4361	4362	2.72165
chr1	4362	4365	2.17732
chr1	4365	4377	1.63299
chr1	4377	4379	1.08866
chr1	4379	4380	0.544329
chr1	4380	4381	1.08866
chr1	4381	4384	2.17732
chr1	4384	4399	2.72165
chr1	4399	4404	2.17732
chr1	4404	4425	2.72165
chr1	4425	4427	1.63299
chr1	4427	4448	1.08866
chr1	4448	4451	0.544329
chr1	4451	4494	0.0
chr1	4494	4522	0.544329
chr1	4522	4523	2.17732
chr1	4523	4527	2.72165
chr1	4527	4536	3.26597
chr1	4536	4537	3.8103
chr1	4537	4546	3.26597
chr1	4546	4553	3.8103
chr1	4553	4559	4.35463
chr1	4559	4566	3.8103
chr1	4566	4567	2.72165
chr1	4567	4580	2.17732
chr1	4580	4589	1.63299
chr1	4589	4590	2.17732
chr1	4590	4594	1.63299
chr1	4594	4597	2.17732
chr1	4597	4607	2.72165
chr1	4607	4620	2.17732
chr1	4620	4632	1.63299
chr1	4632	4638	1.08866
chr1	4638	4641	0.544329
chr1	4641	4678	0.0
chr1	4678	4679	0.544329
chr1	4679	4681	1.08866
chr1	4681	4683	1.63299
chr1	4683	4687	2.17732
chr1	4687	4694	2.72165
chr1	4694	4697	3.26597
chr1	4697	4718	3.8103
chr1	4718	4722	3.26597
chr1	4722	4725	2.17732
chr1	4725	4727	1.08866
chr1	4727	4734	2.17732
chr1	4734	4737	1.63299
chr1	4737	4740	1.08866
chr1	4740	4763	1.63299
chr1	4763	4770	2.17732
chr1	4770	4780	1.08866
chr1	4780	4807	0.544329
chr1	4807	4811	0.0
chr1	4811	4814	0.544329
chr1	4814	4833	1.63299
chr1	4833	4842	2.17732
chr1	4842	4844	2.72165
chr1	4844	4858	3.26597
chr1	4858	4869	2.17732
chr1	4869	4877	1.63299
chr1	4877	4881	2.17732
chr1	4881	4885	2.72165
chr1	4885	4888	2.17732
chr1	4888	4889	1.63299
chr1	4889	4892	1.08866
chr1	4892	4921	1.63299
chr1	4921	4925	1.08866
chr1	4925	4930	0.544329
chr1	4930	4956	0.0
chr1	4956	4957	0.544329
chr1	4957	4991	1.08866
chr1	4991	4992	0.544329
chr1	4992	5014	0.0
chr1	5014	5052	0.544329
chr1	5052	5057	1.08866
chr1	5057	5096	0.544329
chr1	5096	5137	0.0
chr1	5137	5181	0.544329
chr1	5181	5212	0.0
chr1	5212	5256	0.544329
chr1	5256	5365	0.0
chr1	5365	5409	0.544329
chr1	5409	5443	0.0
chr1	5443	5444	0.544329
chr1	5444	5457	1.08866
chr1	5457	5458	1.63299
chr1	5458	5477	2.17732
chr1	5477	5479	1.63299
chr1	5479	5483	2.17732
chr1	5483	5488	2.72165
chr1	5488	5491	2.17732
chr1	5491	5492	2.72165
chr1	5492	5500	3.26597
chr1	5500	5502	2.72165
chr1	5502	5512	2.17732
chr1	5512	5518	2.72165
chr1	5518	5519	2.17732
chr1	5519	5536	2.72165
chr1	5536	5555	2.17732
chr1	5555	5556	1.63299
chr1	5556	5569	1.08866
chr1	5569	5578	0.544329
chr1	5578	5597	0.0
chr1	5597	5599	0.544329
chr1	5599	5607	1.08866
chr1	5607	5613	1.63299
chr1	5613	5623	2.17732
chr1	5623	5626	2.72165
chr1	5626	5628	3.26597
chr1	5628	5629	3.8103
chr1	5629	5636	4.35463
chr1	5636	5640	3.8103
chr1	5640	5643	3.26597
chr1	5643	5650	3.8103
chr1	5650	5651	4.35463
chr1	5651	5653	3.8103
chr1	5653	5657	4.35463
chr1	5657	5666	3.8103
chr1	5666	5670	3.26597
chr1	5670	5671	2.72165
chr1	5671	5681	2.17732
chr1	5681	5694	2.72165
chr1	5694	5696	3.26597
chr1	5696	5711	2.72165
chr1	5711	5715	3.26597
chr1	5715	5716	3.8103
chr1	5716	5719	3.26597
chr1	5719	5732	2.17732
chr1	5732	5736	1.63299
chr1	5736	5738	1.08866
chr1	5738	5757	0.544329
chr1	5757	5782	0.0
chr1	5782	5784	0.544329
chr1	5784	5809	1.08866
chr1	5809	5816	1.63299
chr1	5816	5833	1.08866
chr1	5833	5843	1.63299
chr1	5843	5852	2.17732
chr1	5852	5856	1.63299
chr1	5856	5863	2.17732
chr1	5863	5864	2.72165
chr1	5864	5869	3.26597
chr1	5869	5877	2.72165
chr1	5877	5883	2.17732
chr1	5883	5885	1.63299
chr1	5885	5887	2.72165
chr1	5887	5905	2.17732
chr1	5905	5907	2.72165
chr1	5907	5919	1.63299
chr1	5919	5925	2.17732
chr1	5925	5927	2.72165
chr1	5927	5947	2.17732
chr1	5947	5949	2.72165
chr1	5949	5963	2.17732
chr1	5963	5966	1.63299
chr1	5966	5969	2.72165
chr1	5969	5973	3.26597
chr1	5973	5977	2.72165
chr1	5977	5991	2.17732
chr1	5991	5994	1.63299
chr1	5994	6004	1.08866
chr1	6004	6010	1.63299
chr1	6010	6012	1.08866
chr1	6012	6046	0.544329
chr1	6046	6047	1.08866
chr1	6047	6067	0.544329
chr1	6067	6074	1.08866
chr1	6074	6086	0.544329
chr1	6086	6087	1.08866
chr1	6087	6101	0.544329
chr1	6101	6105	1.08866
chr1	6105	6106	1.63299
chr1	6106	6128	2.17732
chr1	6128	6129	2.72165
chr1	6129	6132	3.8103
chr1	6132	6141	4.35463
chr1	6141	6150	3.8103
chr1	6150	6154	3.26597
chr1	6154	6157	2.72165
chr1	6157	6158	3.26597
chr1	6158	6170	3.8103
chr1	6170	6172	3.26597
chr1	6172	6201	1.08866
chr1	6201	6202	0.544329
chr1	6202	6204	0.0
chr1	6204	6206	0.544329
chr1	6206	6244	1.08866
chr1	6244	6248	1.63299
chr1	6248	6249	1.08866
chr1	6249	6251	0.544329
chr1	6251	6262	1.08866
chr1	6262	6281	1.63299
chr1	6281	6282	1.08866
chr1	6282	6295	1.63299
chr1	6295	6299	1.08866
chr1	6299	6304	1.63299
chr1	6304	6319	1.08866
chr1	6319	6321	1.63299
chr1	6321	6342	1.08866
chr1	6342	6347	0.544329
chr1	6347	6357	1.08866
chr1	6357	6362	0.544329
chr1	6362	6374	1.08866
chr1	6374	6375	1.63299
chr1	6375	6384	2.17732
chr1	6384	6387	3.26597
chr1	6387	6406	2.72165
chr1	6406	6414	2.17732
chr1	6414	6418	2.72165
chr1	6418	6428	1.63299
chr1	6428	6434	0.544329
chr1	6434	6435	1.08866
chr1	6435	6442	1.63299
chr1	6442	6443	2.17732
chr1	6443	6458	2.72165
chr1	6458	6478	2.17732
chr1	6478	6479	1.63299
chr1	6479	6486	1.08866
chr1	6486	6487	0.544329
chr1	6487	6564	0.0
chr1	6564	6568	0.544329
chr1	6568	6580	1.08866
chr1	6580	6591	1.63299
chr1	6591	6600	2.17732
chr1	6600	6604	2.72165
chr1	6604	6612	2.17732
chr1	6612	6616	1.63299
chr1	6616	6622	2.17732
chr1	6622	6642	1.63299
chr1	6642	6644	2.17732
chr1	6644	6660	1.63299
chr1	6660	6661	1.08866
chr1	6661	6664	1.63299
chr1	6664	6675	2.17732
chr1	6675	6677	2.72165
chr1	6677	6685	2.17732
chr1	6685	6698	1.63299
chr1	6698	6705	2.72165
chr1	6705	6708	2.17732
chr1	6708	6713	1.63299
chr1	6713	6732	1.08866
chr1	6732	6742	1.63299
chr1	6742	6775	0.544329
chr1	6775	6776	1.08866
chr1	6776	6816	0.544329
chr1	6816	6861	0.0
chr1	6861	6882	0.544329
chr1	6882	6883	1.08866
chr1	6883	6896	1.63299
chr1	6896	6920	1.08866
chr1	6920	6921	0.544329
chr1	6921	6922	1.08866
chr1	6922	6931	0.544329
chr1	6931	6952	1.08866
chr1	6952	6960	1.63299
chr1	6960	6982	1.08866
chr1	6982	6989	1.63299
chr1	6989	6996	2.17732
chr1	6996	7002	1.63299
chr1	7002	7018	1.08866
chr1	7018	7026	1.63299
chr1	7026	7033	1.08866
chr1	7033	7061	0.544329
chr1	7061	7062	0.0
chr1	7062	7093	0.544329
chr1	7093	7106	1.08866
chr1	7106	7121	0.544329
chr1	7121	7137	1.08866
chr1	7137	7159	0.544329
chr1	7159	7164	1.08866
chr1	7164	7186	0.544329
chr1	7186	7192	0.0
chr1	7192	7222	0.544329
chr1	7222	7224	1.08866
chr1	7224	7236	1.63299
chr1	7236	7255	1.08866
chr1	7255	7259	1.63299
chr1	7259	7262	2.17732
chr1	7262	7268	1.63299
chr1	7268	7272	2.17732
chr1	7272	7291	2.72165
chr1	7291	7296	2.17732
chr1	7296	7297	2.72165
chr1	7297	7299	3.26597
chr1	7299	7302	3.8103
chr1	7302	7311	3.26597
chr1	7311	7312	2.72165
chr1	7312	7317	1.63299
chr1	7317	7339	2.17732
chr1	7339	7341	1.63299
chr1	7341	7343	1.08866
chr1	7343	7387	0.544329
chr1	7387	7397	1.08866
chr1	7397	7410	0.544329
chr1	7410	7428	1.08866
chr1	7428	7448	1.63299
chr1	7448	7452	2.17732
chr1	7452	7454	1.63299
chr1	7454	7472	1.08866
chr1	7472	7475	0.544329
chr1	7475	7478	1.08866
chr1	7478	7492	2.17732
chr1	7492	7496	1.63299
chr1	7496	7518	2.17732
chr1	7518	7519	1.63299
chr1	7519	7521	1.08866
chr1	7521	7523	0.544329
chr1	7523	7538	1.08866
chr1	7538	7548	0.544329
chr1	7548	7551	1.08866
chr1	7551	7557	1.63299
chr1	7557	7561	2.72165
chr1	7561	7564	3.8103
chr1	7564	7574	3.26597
chr1	7574	7581	3.8103
chr1	7581	7595	3.26597
chr1	7595	7601	2.72165
chr1	7601	7603	1.63299
chr1	7603	7605	1.08866
chr1	7605	7607	0.544329
chr1	7607	7698	0.0
chr1	7698	7701	0.544329
chr1	7701	7706	1.08866
chr1	7706	7726	1.63299
chr1	7726	7738	1.08866
chr1	7738	7741	1.63299
chr1	7741	7743	1.08866
chr1	7743	7766	0.544329
chr1	7766	7781	1.08866
chr1	7781	7782	0.544329
chr1	7782	7810	1.08866
chr1	7810	7822	0.544329
chr1	7822	7823	1.08866
chr1	7823	7824	2.17732
chr1	7824	7828	1.63299
chr1	7828	7861	2.17732
chr1	7861	7864	1.63299
chr1	7864	7867	1.08866
chr1	7867	7872	0.0
chr1	7872	7899	0.544329
chr1	7899	7915	1.08866
chr1	7915	7936	0.544329
chr1	7936	7943	1.08866
chr1	7943	7978	0.544329
chr1	7978	7992	0.0
chr1	7992	8036	0.544329
chr1	8036	8046	0.0
chr1	8046	8085	0.544329
chr1	8085	8087	0.0
chr1	8087	8112	0.544329
chr1	8112	8126	1.08866
chr1	8126	8127	1.63299
chr1	8127	8131	2.17732
chr1	8131	8142	1.63299
chr1	8142	8145	2.72165
chr1	8145	8149	3.26597
chr1	8149	8155	3.8103
chr1	8155	8170	3.26597
chr1	8170	8172	2.72165
chr1	8172	8186	3.26597
chr1	8186	8189	2.17732
chr1	8189	8193	1.63299
chr1	8193	8213	1.08866
chr1	8213	8216	0.544329
chr1	8216	8263	0.0
chr1	8263	8293	0.544329
chr1	8293	8328	0.0
chr1	8328	8372	0.544329
chr1	8372	8388	0.0
chr1	8388	8390	0.544329
chr1	8390	8413	1.08866
chr1	8413	8422	1.63299
chr1	8422	8427	2.17732
chr1	8427	8429	4.35463
chr1	8429	8434	4.89896
chr1	8434	8445	4.35463
chr1	8445	8446	4.89896
chr1	8446	8448	5.44329
chr1	8448	8457	5.98762
chr1	8457	8459	5.44329
chr1	8459	8460	4.89896
chr1	8460	8465	3.8103
chr1	8465	8471	3.26597
chr1	8471	8474	2.17732
chr1	8474	8480	1.63299
chr1	8480	8483	1.08866
chr1	8483	8485	0.544329
chr1	8485	8498	0.0
chr1	8498	8501	0.544329
chr1	8501	8529	1.08866
chr1	8529	8541	1.63299
chr1	8541	8542	2.17732
chr1	8542	8545	1.63299
chr1	8545	8573	1.08866
chr1	8573	8579	0.544329
chr1	8579	8585	1.08866
chr1	8585	8624	0.544329
chr1	8624	8654	1.08866
chr1	8654	8662	0.544329
chr1	8662	8690	0.0
chr1	8690	8693	0.544329
chr1	8693	8734	1.08866
chr1	8734	8758	0.0
chr1	8758	8767	0.544329
chr1	8767	8794	1.08866
chr1	8794	8810	0.544329
chr1	8810	8835	0.0
chr1	8835	8836	0.544329
chr1	8836	8837	1.63299
chr1	8837	8841	2.17732
chr1	8841	8842	3.26597
chr1	8842	8853	4.35463
chr1	8853	8855	4.89896
chr1	8855	8857	5.44329
chr1	8857	8866	5.98762
chr1	8866	8874	5.44329
chr1	8874	8878	4.89896
chr1	8878	8879	5.44329
chr1	8879	8880	4.89896
chr1	8880	8883	4.35463
chr1	8883	8885	3.8103
chr1	8885	8886	3.26597
chr1	8886	8897	2.17732
chr1	8897	8899	1.63299
chr1	8899	8901	1.08866
chr1	8901	8918	0.544329
chr1	8918	8935	0.0
chr1	8935	8950	0.544329
chr1	8950	8979	1.08866
chr1	8979	8992	0.544329
chr1	8992	8998	0.0
chr1	8998	9001	0.544329
chr1	9001	9002	1.63299
chr1	9002	9009	2.72165
chr1	9009	9014	3.26597
chr1	9014	9019	3.8103
chr1	9019	9021	4.35463
chr1	9021	9023	4.89896
chr1	9023	9032	5.44329
chr1	9032	9043	4.89896
chr1	9043	9044	4.35463
chr1	9044	9045	4.89896
chr1	9045	9055	2.72165
chr1	9055	9058	2.17732
chr1	9058	9062	1.63299
chr1	9062	9064	1.08866
chr1	9064	9066	0.544329
chr1	9066	9067	1.08866
chr1	9067	9078	1.63299
chr1	9078	9088	2.17732
chr1	9088	9092	1.63299
chr1	9092	9096	2.17732
chr1	9096	9110	2.72165
chr1	9110	9114	2.17732
chr1	9114	9121	2.72165
chr1	9121	9133	2.17732
chr1	9133	9134	1.63299
chr1	9134	9139	2.17732
chr1	9139	9158	1.63299
chr1	9158	9172	1.08866
chr1	9172	9175	0.544329
chr1	9175	9178	1.63299
chr1	9178	9197	2.17732
chr1	9197	9202	1.63299
chr1	9202	9211	2.17732
chr1	9211	9219	1.63299
chr1	9219	9222	1.08866
chr1	9222	9231	0.544329
chr1	9231	9246	1.08866
chr1	9246	9258	0.544329
chr1	9258	9267	1.08866
chr1	9267	9268	2.17732
chr1	9268	9272	2.72165
chr1	9272	9275	3.26597
chr1	9275	9285	2.72165
chr1	9285	9303	3.26597
chr1	9303	9307	2.72165
chr1	9307	9311	3.26597
chr1	9311	9316	2.17732
chr1	9316	9329	1.63299
chr1	9329	9346	1.08866
chr1	9346	9350	0.544329
chr1	9350	9368	0.0
chr1	9368	9407	0.544329
chr1	9407	9411	0.0
chr1	9411	9427	0.544329
chr1	9427	9436	1.08866
chr1	9436	9455	1.63299
chr1	9455	9468	1.08866
chr1	9468	9480	0.544329
chr1	9480	9504	0.0
chr1	9504	9537	0.544329
chr1	9537	9548	1.08866
chr1	9548	9549	0.544329
chr1	9549	9551	1.08866
chr1	9551	9559	1.63299
chr1	9559	9580	2.72165
chr1	9580	9589	2.17732
chr1	9589	9592	1.63299
chr1	9592	9595	1.08866
chr1	9595	9603	0.544329
chr1	9603	9631	0.0
chr1	9631	9647	1.08866
chr1	9647	9648	1.63299
chr1	9648	9649	2.17732
chr1	9649	9673	2.72165
chr1	9673	9674	3.26597
chr1	9674	9675	2.17732
chr1	9675	9690	2.72165
chr1	9690	9692	2.17732
chr1	9692	9693	1.63299
chr1	9693	9713	1.08866
chr1	9713	9715	0.544329
chr1	9715	9832	0.0
chr1	9832	9839	1.08866
chr1	9839	9870	1.63299
chr1	9870	9875	2.17732
chr1	9875	9876	1.63299
chr1	9876	9882	1.08866
chr1	9882	9898	0.544329
chr1	9898	9914	1.08866
chr1	9914	9927	0.544329
chr1	9927	9940	1.08866
chr1	9940	9941	1.63299
chr1	9941	9980	1.08866
chr1	9980	10010	0.544329
chr1	10010	10013	1.08866
chr1	10013	10015	1.63299
chr1	10015	10027	1.08866
chr1	10027	10054	1.63299
chr1	10054	10057	1.08866
chr1	10057	10065	0.544329
chr1	10065	10068	0.0
chr1	10068	10095	0.544329
chr1	10095	10112	1.08866
chr1	10112	10134	0.544329
chr1	10134	10144	0.0
chr1	10144	10146	0.544329
chr1	10146	10148	1.63299
chr1	10148	10156	2.17732
chr1	10156	10159	2.72165
chr1	10159	10163	3.26597
chr1	10163	10175	3.8103
chr1	10175	10181	3.26597
chr1	10181	10182	3.8103
chr1	10182	10187	4.35463
chr1	10187	10190	3.8103
chr1	10190	10192	3.26597
chr1	10192	10200	2.72165
chr1	10200	10203	2.17732
chr1	10203	10207	1.63299
chr1	10207	10220	1.08866
chr1	10220	10225	1.63299
chr1	10225	10251	0.544329
chr1	10251	10282	0.0
chr1	10282	10294	0.544329
chr1	10294	10326	1.08866
chr1	10326	10338	0.544329
chr1	10338	10350	0.0
chr1	10350	10388	0.544329
chr1	10388	10394	0.0
chr1	10394	10414	0.544329
chr1	10414	10422	1.08866
chr1	10422	10423	1.63299
chr1	10423	10425	2.17732
chr1	10425	10428	2.72165
chr1	10428	10437	3.26597
chr1	10437	10441	2.72165
chr1	10441	10455	3.26597
chr1	10455	10457	2.72165
chr1	10457	10466	2.17732
chr1	10466	10467	1.63299
chr1	10467	10472	1.08866
chr1	10472	10485	0.544329
chr1	10485	10499	0.0
chr1	10499	10539	0.544329
chr1	10539	10583	0.0
chr1	10583	10585	0.544329
chr1	10585	10626	1.08866
chr1	10626	10637	0.0
chr1	10637	10660	0.544329
chr1	10660	10663	1.08866
chr1	10663	10667	1.63299
chr1	10667	10681	2.17732
chr1	10681	10692	1.63299
chr1	10692	10695	2.17732
chr1	10695	10706	1.63299
chr1	10706	10711	1.08866
chr1	10711	10736	0.544329
chr1	10736	10748	0.0
chr1	10748	10750	0.544329
chr1	10750	10753	1.08866
chr1	10753	10757	1.63299
chr1	10757	10788	2.17732
chr1	10788	10794	1.63299
chr1	10794	10796	1.08866
chr1	10796	10801	0.544329
chr1	10801	10848	0.0
chr1	10848	10850	1.08866
chr1	10850	10877	1.63299
chr1	10877	10880	2.17732
chr1	10880	10882	2.72165
chr1	10882	10887	2.17732
chr1	10887	10894	1.63299
chr1	10894	10904	1.08866
chr1	10904	10915	1.63299
chr1	10915	10920	2.17732
chr1	10920	10924	1.63299
chr1	10924	10948	1.08866
chr1	10948	10957	0.544329
chr1	10957	11000	0.0
chr1	11000	11010	0.544329
chr1	11010	11042	1.08866
chr1	11042	11049	0.544329
chr1	11049	11070	0.0
chr1	11070	11096	0.544329
chr1	11096	11108	1.08866
chr1	11108	11109	1.63299
chr1	11109	11110	2.17732
chr1	11110	11120	3.26597
chr1	11120	11130	3.8103
chr1	11130	11139	4.35463
chr1	11139	11146	3.8103
chr1	11146	11147	3.26597
chr1	11147	11150	3.8103
chr1	11150	11152	4.35463
chr1	11152	11153	3.8103
chr1	11153	11164	2.17732
chr1	11164	11172	1.63299
chr1	11172	11175	1.08866
chr1	11175	11177	1.63299
chr1	11177	11190	2.17732
chr1	11190	11191	1.08866
chr1	11191	11217	1.63299
chr1	11217	11219	2.17732
chr1	11219	11221	1.63299
chr1	11221	11235	1.08866
chr1	11235	11257	0.544329
chr1	11257	11286	0.0
chr1	11286	11315	0.544329
chr1	11315	11330	1.08866
chr1	11330	11355	0.544329
chr1	11355	11362	0.0
chr1	11362	11363	0.544329
chr1	11363	11376	1.08866
chr1	11376	11379	1.63299
chr1	11379	11406	2.17732
chr1	11406	11407	1.63299
chr1	11407	11412	1.08866
chr1	11412	11419	0.544329
chr1	11419	11502	0.0
chr1	11502	11510	0.544329
chr1	11510	11543	1.08866
chr1	11543	11554	0.544329
chr1	11554	11573	0.0
chr1	11573	11577	0.544329
chr1	11577	11611	1.08866
chr1	11611	11620	0.544329
chr1	11620	11642	0.0
chr1	11642	11650	0.544329
chr1	11650	11653	1.08866
chr1	11653	11656	1.63299
chr1	11656	11685	2.17732
chr1	11685	11694	1.63299
chr1	11694	11697	1.08866
chr1	11697	11700	0.544329
chr1	11700	11790	0.0
chr1	11790	11792	0.544329
chr1	11792	11805	1.08866
chr1	11805	11811	1.63299
chr1	11811	11816	2.17732
chr1	11816	11818	2.72165
chr1	11818	11830	3.26597
chr1	11830	11832	2.72165
chr1	11832	11834	2.17732
chr1	11834	11847	1.63299
chr1	11847	11854	2.17732
chr1	11854	11858	1.63299
chr1	11858	11888	1.08866
chr1	11888	11890	1.63299
chr1	11890	11926	0.544329
chr1	11926	11931	1.08866
chr1	11931	11951	0.544329
chr1	11951	11958	1.08866
chr1	11958	11967	1.63299
chr1	11967	11972	2.17732
chr1	11972	11973	3.8103
chr1	11973	11974	4.35463
chr1	11974	11994	4.89896
chr1	11994	12002	4.35463
chr1	12002	12005	3.8103
chr1	12005	12008	4.35463
chr1	12008	12009	3.8103
chr1	12009	12011	3.26597
chr1	12011	12014	2.72165
chr1	12014	12016	1.63299
chr1	12016	12017	2.17732
chr1	12017	12047	1.08866
chr1	12047	12053	0.544329
chr1	12053	12073	0.0
chr1	12073	12085	1.08866
chr1	12085	12116	1.63299
chr1	12116	12125	0.544329
chr1	12125	12128	0.0
chr1	12128	12143	0.544329
chr1	12143	12146	1.08866
chr1	12146	12156	1.63299
chr1	12156	12167	2.17732
chr1	12167	12171	2.72165
chr1	12171	12182	2.17732
chr1	12182	12190	1.63299
chr1	12190	12193	1.08866
chr1	12193	12207	0.544329
chr1	12207	12210	1.08866
chr1	12210	12211	1.63299
chr1	12211	12224	1.08866
chr1	12224	12225	3.26597
chr1	12225	12228	3.8103
chr1	12228	12231	4.35463
chr1	12231	12233	4.89896
chr1	12233	12236	5.44329
chr1	12236	12239	5.98762
chr1	12239	12240	6.53195
chr1	12240	12241	5.98762
chr1	12241	12242	6.53195
chr1	12242	12246	7.07628
chr1	12246	12256	6.53195
chr1	12256	12258	5.98762
chr1	12258	12260	5.44329
chr1	12260	12264	4.89896
chr1	12264	12267	4.35463
chr1	12267	12272	2.17732
chr1	12272	12276	1.63299
chr1	12276	12280	2.72165
chr1	12280	12285	2.17732
chr1	12285	12286	1.63299
chr1	12286	12318	1.08866
chr1	12318	12320	0.544329
chr1	12320	12334	0.0
chr1	12334	12336	0.544329
chr1	12336	12340	1.08866
chr1	12340	12352	1.63299
chr1	12352	12368	2.17732
chr1	12368	12371	2.72165
chr1	12371	12373	2.17732
chr1	12373	12377	2.72165
chr1	12377	12380	2.17732
chr1	12380	12383	1.63299
chr1	12383	12386	1.08866
chr1	12386	12387	1.63299
chr1	12387	12388	2.17732
chr1	12388	12395	2.72165
chr1	12395	12396	3.26597
chr1	12396	12402	4.35463
chr1	12402	12403	4.89896
chr1	12403	12409	5.44329
chr1	12409	12417	4.89896
chr1	12417	12425	4.35463
chr1	12425	12428	3.8103
chr1	12428	12430	2.72165
chr1	12430	12434	2.17732
chr1	12434	12440	1.08866
chr1	12440	12441	0.544329
chr1	12441	12446	1.08866
chr1	12446	12485	0.544329
chr1	12485	12493	0.0
chr1	12493	12503	0.544329
chr1	12503	12504	1.08866
chr1	12504	12505	1.63299
chr1	12505	12506	2.72165
chr1	12506	12508	3.26597
chr1	12508	12510	3.8103
chr1	12510	12511	4.35463
chr1	12511	12519	4.89896
chr1	12519	12546	5.44329
chr1	12546	12548	4.89896
chr1	12548	12549	3.26597
chr1	12549	12550	2.72165
chr1	12550	12552	2.17732
chr1	12552	12555	1.63299
chr1	12555	12562	1.08866
chr1	12562	12577	0.544329
chr1	12577	12581	0.0
chr1	12581	12583	0.544329
chr1	12583	12585	1.08866
chr1	12585	12609	1.63299
chr1	12609	12613	2.17732
chr1	12613	12625	1.63299
chr1	12625	12626	1.08866
chr1	12626	12629	1.63299
chr1	12629	12638	1.08866
chr1	12638	12640	1.63299
chr1	12640	12642	2.17732
chr1	12642	12643	2.72165
chr1	12643	12652	3.26597
chr1	12652	12670	2.72165
chr1	12670	12676	2.17732
chr1	12676	12682	1.63299
chr1	12682	12683	1.08866
chr1	12683	12685	1.63299
chr1	12685	12723	0.544329
chr1	12723	12726	1.08866
chr1	12726	12740	0.544329
chr1	12740	12766	1.08866
chr1	12766	12772	0.544329
chr1	12772	12801	0.0
chr1	12801	12803	0.544329
chr1	12803	12813	1.08866
chr1	12813	12835	1.63299
chr1	12835	12846	2.17732
chr1	12846	12847	2.72165
chr1	12847	12857	2.17732
chr1	12857	12863	1.63299
chr1	12863	12879	2.17732
chr1	12879	12887	1.63299
chr1	12887	12890	1.08866
chr1	12890	12902	0.544329
chr1	12902	12905	1.08866
chr1	12905	12945	0.544329
chr1	12945	12998	0.0
chr1	12998	13025	0.544329
chr1	13025	13028	1.08866
chr1	13028	13041	1.63299
chr1	13041	13069	1.08866
chr1	13069	13072	0.544329
chr1	13072	13098	0.0
chr1	13098	13138	0.544329
chr1	13138	13234	0.0
chr1	13234	13257	0.544329
chr1	13257	13278	1.08866
chr1	13278	13301	0.544329
chr1	13301	13316	0.0
chr1	13316	13324	0.544329
chr1	13324	13338	1.08866
chr1	13338	13345	1.63299
chr1	13345	13354	2.17732
chr1	13354	13356	1.63299
chr1	13356	13360	2.17732
chr1	13360	13376	1.63299
chr1	13376	13382	2.17732
chr1	13382	13388	1.63299
chr1	13388	13389	3.26597
chr1	13389	13390	3.8103
chr1	13390	13394	4.35463
chr1	13394	13398	4.89896
chr1	13398	13413	4.35463
chr1	13413	13414	4.89896
chr1	13414	13418	5.44329
chr1	13418	13420	4.89896
chr1	13420	13424	4.35463
chr1	13424	13428	4.89896
chr1	13428	13429	4.35463
chr1	13429	13432	3.8103
chr1	13432	13433	3.26597
chr1	13433	13438	2.17732
chr1	13438	13451	1.63299
chr1	13451	13452	2.17732
chr1	13452	13455	1.63299
chr1	13455	13457	2.17732
chr1	13457	13471	1.63299
chr1	13471	13472	2.17732
chr1	13472	13490	2.72165
chr1	13490	13495	3.26597
chr1	13495	13498	2.72165
chr1	13498	13504	2.17732
chr1	13504	13505	1.63299
chr1	13505	13508	2.17732
chr1	13508	13513	3.26597
chr1	13513	13515	2.72165
chr1	13515	13519	3.26597
chr1	13519	13525	3.8103
chr1	13525	13534	4.35463
chr1	13534	13549	3.8103
chr1	13549	13550	2.17732
chr1	13550	13552	1.63299
chr1	13552	13560	1.08866
chr1	13560	13593	0.544329
chr1	13593	13603	1.08866
chr1	13603	13612	1.63299
chr1	13612	13613	2.17732
chr1	13613	13614	1.63299
chr1	13614	13623	2.17732
chr1	13623	13625	2.72165
chr1	13625	13629	3.26597
chr1	13629	13635	3.8103
chr1	13635	13644	3.26597
chr1	13644	13647	3.8103
chr1	13647	13651	3.26597
chr1	13651	13658	2.17732
chr1	13658	13666	1.63299
chr1	13666	13673	1.08866
chr1	13673	13688	0.544329
chr1	13688	13690	0.0
chr1	13690	13704	0.544329
chr1	13704	13712	1.08866
chr1	13712	13720	2.17732
chr1	13720	13733	2.72165
chr1	13733	13742	2.17732
chr1	13742	13748	2.72165
chr1	13748	13751	2.17732
chr1	13751	13754	1.63299
chr1	13754	13756	2.17732
chr1	13756	13764	1.63299
chr1	13764	13771	1.08866
chr1	13771	13772	1.63299
chr1	13772	13786	2.17732
chr1	13786	13790	1.63299
chr1	13790	13798	2.17732
chr1	13798	13814	1.63299
chr1	13814	13815	1.08866
chr1	13815	13831	0.544329
chr1	13831	13836	0.0
chr1	13836	13842	0.544329
chr1	13842	13878	1.08866
chr1	13878	13883	0.544329
chr1	13883	13896	0.0
chr1	13896	13939	0.544329
chr1	13939	13940	0.0
chr1	13940	13959	0.544329
chr1	13959	13961	1.08866
chr1	13961	13983	1.63299
chr1	13983	14001	1.08866
chr1	14001	14005	0.544329
chr1	14005	14048	0.0
chr1	14048	14092	0.544329
chr1	14092	14093	0.0
chr1	14093	14127	0.544329
chr1	14127	14129	1.08866
chr1	14129	14136	0.544329
chr1	14136	14144	1.08866
chr1	14144	14171	1.63299
chr1	14171	14180	1.08866
chr1	14180	14187	0.544329
chr1	14187	14212	0.0
chr1	14212	14256	0.544329
chr1	14256	14293	0.0
chr1	14293	14317	1.08866
chr1	14317	14319	1.63299
chr1	14319	14321	2.17732
chr1	14321	14330	2.72165
chr1	14330	14334	3.26597
chr1	14334	14337	3.8103
chr1	14337	14342	3.26597
chr1	14342	14361	3.8103
chr1	14361	14363	3.26597
chr1	14363	14365	2.72165
chr1	14365	14371	2.17732
chr1	14371	14372	1.63299
chr1	14372	14374	1.08866
chr1	14374	14394	0.544329
chr1	14394	14411	1.08866
chr1	14411	14417	1.63299
chr1	14417	14424	2.17732
chr1	14424	14428	1.63299
chr1	14428	14433	1.08866
chr1	14433	14454	1.63299
chr1	14454	14460	1.08866
chr1	14460	14473	0.544329
chr1	14473	14475	1.08866
chr1	14475	14476	1.63299
chr1	14476	14489	1.08866
chr1	14489	14505	1.63299
chr1	14505	14512	1.08866
chr1	14512	14522	1.63299
chr1	14522	14533	2.17732
chr1	14533	14542	1.63299
chr1	14542	14551	1.08866
chr1	14551	14563	1.63299
chr1	14563	14566	1.08866
chr1	14566	14586	0.544329
chr1	14586	14647	0.0
chr1	14647	14667	1.08866
chr1	14667	14674	1.63299
chr1	14674	14686	2.17732
chr1	14686	14691	2.72165
chr1	14691	14708	1.63299
chr1	14708	14717	1.08866
chr1	14717	14728	0.544329
chr1	14728	14758	0.0
chr1	14758	14761	0.544329
chr1	14761	14781	1.08866
chr1	14781	14798	1.63299
chr1	14798	14802	2.17732
chr1	14802	14803	1.63299
chr1	14803	14823	1.08866
chr1	14823	14842	0.544329
chr1	14842	14865	0.0
chr1	14865	14866	0.544329
chr1	14866	14909	1.08866
chr1	14909	14910	0.544329
chr1	14910	14934	0.0
chr1	14934	14940	0.544329
chr1	14940	14963	1.08866
chr1	14963	14984	0.544329
chr1	14984	15024	0.0
chr1	15024	15056	0.544329
chr1	15056	15066	1.08866
chr1	15066	15089	0.544329
chr1	15089	15092	1.08866
chr1	15092	15098	1.63299
chr1	15098	15133	1.08866
chr1	15133	15136	0.544329
chr1	15136	15142	0.0
chr1	15142	15143	1.08866
chr1	15143	15144	1.63299
chr1	15144	15148	2.17732
chr1	15148	15149	2.72165
chr1	15149	15160	3.26597
chr1	15160	15167	3.8103
chr1	15167	15173	4.35463
chr1	15173	15183	4.89896
chr1	15183	15186	3.8103
chr1	15186	15189	2.17732
chr1	15189	15192	2.72165
chr1	15192	15193	2.17732
chr1	15193	15203	2.72165
chr1	15203	15211	2.17732
chr1	15211	15233	1.08866
chr1	15233	15237	0.544329
chr1	15237	15249	0.0
chr1	15249	15293	0.544329
chr1	15293	15368	0.0
chr1	15368	15375	0.544329
chr1	15375	15392	1.08866
chr1	15392	15411	1.63299
chr1	15411	15414	1.08866
chr1	15414	15419	1.63299
chr1	15419	15432	1.08866
chr1	15432	15435	0.544329
chr1	15435	15442	0.0
chr1	15442	15480	0.544329
chr1	15480	15505	0.0
chr1	15505	15535	0.544329
chr1	15535	15555	0.0
chr1	15555	15559	1.08866
chr1	15559	15599	1.63299
chr1	15599	15603	0.544329
chr1	15603	15630	0.0
chr1	15630	15649	0.544329
chr1	15649	15659	1.63299
chr1	15659	15674	2.17732
chr1	15674	15685	1.63299
chr1	15685	15687	1.08866
chr1	15687	15689	1.63299
chr1	15689	15703	1.08866
chr1	15703	15704	0.544329
chr1	15704	15730	1.08866
chr1	15730	15745	0.544329
chr1	15745	15772	0.0
chr1	15772	15810	0.544329
chr1	15810	15812	1.63299
chr1	15812	15814	1.08866
chr1	15814	15851	1.63299
chr1	15851	15855	0.544329
chr1	15855	15888	0.0
chr1	15888	15909	0.544329
chr1	15909	15928	1.08866
chr1	15928	15933	0.544329
chr1	15933	15936	1.08866
chr1	15936	15953	1.63299
chr1	15953	15977	1.08866
chr1	15977	15980	0.544329
chr1	15980	15988	0.0
chr1	15988	16000	0.544329
chr1	16000	16018	1.08866
chr1	16018	16044	0.544329
chr1	16044	16091	0.0
chr1	16091	16099	0.544329
chr1	16099	16133	1.08866
chr1	16133	16137	0.544329
chr1	16137	16143	1.08866
chr1	16143	16149	0.544329
chr1	16149	16175	1.08866
chr1	16175	16181	1.63299
chr1	16181	16192	1.08866
chr1	16192	16219	0.544329
chr1	16219	16254	0.0
chr1	16254	16272	0.544329
chr1	16272	16298	1.08866
chr1	16298	16307	0.544329
chr1	16307	16310	1.08866
chr1	16310	16314	0.544329
chr1	16314	16350	1.08866
chr1	16350	16358	0.544329
chr1	16358	16410	0.0
chr1	16410	16423	1.08866
chr1	16423	16439	1.63299
chr1	16439	16449	2.17732
chr1	16449	16453	1.63299
chr1	16453	16462	1.08866
chr1	16462	16467	0.544329
chr1	16467	16469	1.08866
chr1	16469	16483	1.63299
chr1	16483	16504	1.08866
chr1	16504	16511	0.544329
chr1	16511	16518	0.0
chr1	16518	16519	0.544329
chr1	16519	16541	1.08866
chr1	16541	16557	1.63299
chr1	16557	16558	2.17732
chr1	16558	16559	2.72165
chr1	16559	16562	2.17732
chr1	16562	16584	1.63299
chr1	16584	16598	1.08866
chr1	16598	16599	0.544329
chr1	16599	16646	0.0
chr1	16646	16661	0.544329
chr1	16661	16670	1.08866
chr1	16670	16689	1.63299
chr1	16689	16705	1.08866
chr1	16705	16709	0.544329
chr1	16709	16787	0.0
chr1	16787	16793	0.544329
chr1	16793	16799	1.08866
chr1	16799	16814	1.63299
chr1	16814	16815	2.17732
chr1	16815	16830	2.72165
chr1	16830	16834	2.17732
chr1	16834	16837	2.72165
chr1	16837	16839	2.17732
chr1	16839	16852	1.63299
chr1	16852	16857	2.17732
chr1	16857	16859	1.63299
chr1	16859	16875	1.08866
chr1	16875	16884	0.544329
chr1	16884	16895	1.08866
chr1	16895	16928	0.544329
chr1	16928	16933	0.0
chr1	16933	16936	0.544329
chr1	16936	16940	1.08866
chr1	16940	16954	1.63299
chr1	16954	16964	2.17732
chr1	16964	16976	2.72165
chr1	16976	16980	2.17732
chr1	16980	16982	1.63299
chr1	16982	16984	2.17732
chr1	16984	16998	1.63299
chr1	16998	17025	1.08866
chr1	17025	17048	0.544329
chr1	17048	17066	0.0
chr1	17066	17100	0.544329
chr1	17100	17110	1.08866
chr1	17110	17123	0.544329
chr1	17123	17128	1.08866
chr1	17128	17144	1.63299
chr1	17144	17145	1.08866
chr1	17145	17146	2.17732
chr1	17146	17147	3.8103
chr1	17147	17149	4.35463
chr1	17149	17166	4.89896
chr1	17166	17172	4.35463
chr1	17172	17176	3.8103
chr1	17176	17186	3.26597
chr1	17186	17189	2.72165
chr1	17189	17192	0.544329
chr1	17192	17197	0.0
chr1	17197	17218	0.544329
chr1	17218	17224	1.08866
chr1	17224	17241	1.63299
chr1	17241	17261	1.08866
chr1	17261	17268	0.544329
chr1	17268	17309	0.0
chr1	17309	17312	0.544329
chr1	17312	17353	1.08866
chr1	17353	17356	0.544329
chr1	17356	17359	0.0
chr1	17359	17402	0.544329
chr1	17402	17421	0.0
chr1	17421	17451	0.544329
chr1	17451	17470	0.0
chr1	17470	17493	1.08866
chr1	17493	17509	0.544329
chr1	17509	17529	0.0
chr1	17529	17534	0.544329
chr1	17534	17548	1.08866
chr1	17548	17568	1.63299
chr1	17568	17573	2.17732
chr1	17573	17578	1.63299
chr1	17578	17580	1.08866
chr1	17580	17589	1.63299
chr1	17589	17591	2.17732
chr1	17591	17612	1.63299
chr1	17612	17624	1.08866
chr1	17624	17629	0.544329
chr1	17629	17633	1.08866
chr1	17633	17651	0.544329
chr1	17651	17668	1.08866
chr1	17668	17673	2.17732
chr1	17673	17683	1.63299
chr1	17683	17712	1.08866
chr1	17712	17747	0.0
chr1	17747	17766	0.544329
chr1	17766	17790	1.08866
chr1	17790	17807	0.544329
chr1	17807	17853	0.0
chr1	17853	17871	0.544329
chr1	17871	17886	1.08866
chr1	17886	17887	1.63299
chr1	17887	17896	3.8103
chr1	17896	17910	3.26597
chr1	17910	17920	2.72165
chr1	17920	17926	2.17732
chr1	17926	17929	3.26597
chr1	17929	17930	3.8103
chr1	17930	17931	4.35463
chr1	17931	17955	2.72165
chr1	17955	17963	3.26597
chr1	17963	17966	2.72165
chr1	17966	17969	2.17732
chr1	17969	17971	1.63299
chr1	17971	17974	1.08866
chr1	17974	17980	0.544329
chr1	17980	17998	1.08866
chr1	17998	18022	0.544329
chr1	18022	18031	0.0
chr1	18031	18032	0.544329
chr1	18032	18044	1.63299
chr1	18044	18073	2.17732
chr1	18073	18076	1.08866
chr1	18076	18085	0.544329
chr1	18085	18223	0.0
chr1	18223	18264	1.08866
chr1	18264	18267	0.544329
chr1	18267	18303	0.0
chr1	18303	18338	0.544329
chr1	18338	18345	1.08866
chr1	18345	18347	1.63299
chr1	18347	18350	1.08866
chr1	18350	18376	1.63299
chr1	18376	18382	1.08866
chr1	18382	18394	0.544329
chr1	18394	18445	0.0
chr1	18445	18487	0.544329
chr1	18487	18539	0.0
chr1	18539	18560	0.544329
chr1	18560	18582	1.63299
chr1	18582	18604	1.08866
chr1	18604	18664	0.0
chr1	18664	18693	0.544329
chr1	18693	18705	1.08866
chr1	18705	18737	0.544329
chr1	18737	18748	0.0
chr1	18748	18750	0.544329
chr1	18750	18755	1.08866
chr1	18755	18763	1.63299
chr1	18763	18792	2.17732
chr1	18792	18794	1.63299
chr1	18794	18798	1.08866
chr1	18798	18804	0.544329
chr1	18804	18810	0.0
chr1	18810	18819	0.544329
chr1	18819	18842	1.08866
chr1	18842	18860	0.544329
chr1	18860	18877	0.0
chr1	18877	18880	0.544329
chr1	18880	18894	1.08866
chr1	18894	18904	1.63299
chr1	18904	18918	2.17732
chr1	18918	18924	1.63299
chr1	18924	18928	1.08866
chr1	18928	18948	0.544329
chr1	18948	19163	0.0
chr1	19163	19164	0.544329
chr1	19164	19198	1.08866
chr1	19198	19205	0.544329
chr1	19205	19207	1.08866
chr1	19207	19249	0.544329
chr1	19249	19280	0.0
