# Supplementary material for: Structural modularity of the XIST ribonucleoprotein complex
Source: Nat Commun. 2020 Dec 2;11:6163. doi: 10.1038/s41467-020-20040-3 (PMC7710737; doi:10.1038/s41467-020-20040-3)
Supplement: Supplementary file 6 — Source Data [file 41467_2020_20040_MOESM6_ESM.zip › sourcedata/fig2efgi/K562_RBM27_0_neg_XIST_1_hsXIST.bedgraph]

chr1	0	35	0.0
chr1	35	45	0.332796
chr1	45	48	0.665592
chr1	48	61	1.66398
chr1	61	77	1.99677
chr1	77	89	1.66398
chr1	89	92	1.33118
chr1	92	99	0.332796
chr1	99	103	0.665592
chr1	103	104	0.998387
chr1	104	116	0.665592
chr1	116	143	0.998387
chr1	143	147	0.665592
chr1	147	193	0.332796
chr1	193	195	0.665592
chr1	195	202	0.998387
chr1	202	216	0.665592
chr1	216	217	0.998387
chr1	217	237	1.33118
chr1	237	257	0.665592
chr1	257	260	0.332796
chr1	260	291	0.0
chr1	291	304	0.332796
chr1	304	305	0.665592
chr1	305	312	0.998387
chr1	312	324	1.66398
chr1	324	325	1.99677
chr1	325	335	2.66237
chr1	335	347	2.32957
chr1	347	348	2.66237
chr1	348	355	1.99677
chr1	355	358	1.33118
chr1	358	365	0.998387
chr1	365	369	1.33118
chr1	369	391	0.665592
chr1	391	408	0.332796
chr1	408	410	0.0
chr1	410	447	0.332796
chr1	447	477	0.0
chr1	477	495	0.332796
chr1	495	496	0.665592
chr1	496	497	1.33118
chr1	497	509	1.66398
chr1	509	510	1.33118
chr1	510	522	1.66398
chr1	522	534	1.99677
chr1	534	539	2.32957
chr1	539	540	1.99677
chr1	540	541	1.33118
chr1	541	554	0.998387
chr1	554	566	0.665592
chr1	566	576	0.332796
chr1	576	603	0.0
chr1	603	604	0.332796
chr1	604	630	0.998387
chr1	630	631	1.33118
chr1	631	642	0.998387
chr1	642	648	0.665592
chr1	648	651	0.332796
chr1	651	665	0.998387
chr1	665	679	1.33118
chr1	679	685	1.66398
chr1	685	688	1.33118
chr1	688	691	0.998387
chr1	691	695	0.665592
chr1	695	696	0.998387
chr1	696	706	1.33118
chr1	706	714	0.998387
chr1	714	716	0.665592
chr1	716	721	0.998387
chr1	721	728	1.33118
chr1	728	739	0.998387
chr1	739	740	0.665592
chr1	740	760	0.998387
chr1	760	764	0.665592
chr1	764	783	0.332796
chr1	783	784	0.665592
chr1	784	808	0.332796
chr1	808	821	0.665592
chr1	821	823	0.998387
chr1	823	826	1.33118
chr1	826	834	1.66398
chr1	834	851	1.99677
chr1	851	858	1.66398
chr1	858	865	1.99677
chr1	865	867	1.66398
chr1	867	869	1.33118
chr1	869	871	0.998387
chr1	871	876	0.665592
chr1	876	901	0.332796
chr1	901	908	0.0
chr1	908	911	0.332796
chr1	911	920	0.665592
chr1	920	935	0.998387
chr1	935	943	1.33118
chr1	943	952	1.66398
chr1	952	955	1.33118
chr1	955	963	1.66398
chr1	963	979	1.33118
chr1	979	984	0.998387
chr1	984	993	0.665592
chr1	993	996	1.33118
chr1	996	998	1.66398
chr1	998	999	1.33118
chr1	999	1012	0.998387
chr1	1012	1017	1.33118
chr1	1017	1037	1.66398
chr1	1037	1056	0.998387
chr1	1056	1060	0.665592
chr1	1060	1077	0.332796
chr1	1077	1081	0.0
chr1	1081	1098	0.665592
chr1	1098	1104	0.998387
chr1	1104	1123	1.33118
chr1	1123	1132	0.665592
chr1	1132	1135	1.33118
chr1	1135	1136	1.66398
chr1	1136	1142	1.99677
chr1	1142	1148	1.66398
chr1	1148	1152	1.33118
chr1	1152	1158	1.66398
chr1	1158	1169	2.32957
chr1	1169	1175	2.66237
chr1	1175	1176	2.99516
chr1	1176	1178	2.66237
chr1	1178	1179	2.32957
chr1	1179	1196	1.99677
chr1	1196	1198	1.66398
chr1	1198	1199	0.998387
chr1	1199	1200	1.66398
chr1	1200	1202	1.33118
chr1	1202	1204	1.66398
chr1	1204	1210	1.99677
chr1	1210	1212	2.32957
chr1	1212	1218	1.99677
chr1	1218	1220	2.32957
chr1	1220	1229	1.99677
chr1	1229	1240	2.32957
chr1	1240	1243	1.99677
chr1	1243	1246	1.66398
chr1	1246	1247	1.33118
chr1	1247	1254	0.998387
chr1	1254	1262	0.665592
chr1	1262	1270	0.332796
chr1	1270	1272	0.665592
chr1	1272	1281	0.332796
chr1	1281	1282	0.665592
chr1	1282	1284	0.998387
chr1	1284	1285	1.33118
chr1	1285	1293	1.66398
chr1	1293	1313	1.99677
chr1	1313	1315	1.66398
chr1	1315	1323	1.99677
chr1	1323	1325	2.32957
chr1	1325	1326	1.99677
chr1	1326	1328	1.66398
chr1	1328	1329	1.33118
chr1	1329	1343	0.998387
chr1	1343	1345	1.33118
chr1	1345	1347	1.66398
chr1	1347	1352	1.99677
chr1	1352	1359	2.32957
chr1	1359	1366	1.99677
chr1	1366	1367	1.66398
chr1	1367	1380	1.99677
chr1	1380	1387	1.66398
chr1	1387	1389	1.33118
chr1	1389	1391	0.998387
chr1	1391	1394	0.665592
chr1	1394	1396	0.998387
chr1	1396	1410	0.665592
chr1	1410	1426	0.332796
chr1	1426	1443	0.998387
chr1	1443	1445	1.33118
chr1	1445	1448	1.66398
chr1	1448	1451	1.99677
chr1	1451	1452	2.66237
chr1	1452	1469	2.99516
chr1	1469	1480	2.32957
chr1	1480	1488	1.99677
chr1	1488	1490	1.66398
chr1	1490	1495	1.33118
chr1	1495	1509	0.332796
chr1	1509	1514	0.665592
chr1	1514	1531	0.998387
chr1	1531	1537	0.665592
chr1	1537	1552	0.998387
chr1	1552	1553	1.66398
chr1	1553	1554	1.33118
chr1	1554	1558	1.66398
chr1	1558	1559	1.33118
chr1	1559	1577	1.66398
chr1	1577	1579	1.99677
chr1	1579	1590	1.66398
chr1	1590	1596	1.99677
chr1	1596	1597	1.33118
chr1	1597	1603	0.998387
chr1	1603	1610	0.665592
chr1	1610	1620	0.998387
chr1	1620	1621	1.33118
chr1	1621	1632	0.998387
chr1	1632	1636	0.665592
chr1	1636	1638	0.998387
chr1	1638	1640	1.33118
chr1	1640	1643	1.66398
chr1	1643	1651	1.99677
chr1	1651	1654	2.32957
chr1	1654	1663	1.99677
chr1	1663	1664	2.32957
chr1	1664	1672	1.99677
chr1	1672	1674	1.66398
chr1	1674	1676	2.32957
chr1	1676	1677	2.66237
chr1	1677	1678	2.99516
chr1	1678	1683	3.32796
chr1	1683	1684	2.99516
chr1	1684	1686	3.32796
chr1	1686	1692	2.99516
chr1	1692	1694	3.32796
chr1	1694	1695	3.99355
chr1	1695	1702	3.66075
chr1	1702	1706	3.99355
chr1	1706	1717	3.66075
chr1	1717	1718	2.99516
chr1	1718	1720	2.66237
chr1	1720	1721	1.99677
chr1	1721	1726	1.33118
chr1	1726	1728	1.66398
chr1	1728	1731	1.33118
chr1	1731	1737	1.66398
chr1	1737	1739	0.998387
chr1	1739	1741	1.33118
chr1	1741	1746	1.66398
chr1	1746	1749	1.33118
chr1	1749	1750	1.66398
chr1	1750	1763	1.99677
chr1	1763	1764	2.32957
chr1	1764	1768	2.66237
chr1	1768	1769	2.99516
chr1	1769	1771	2.66237
chr1	1771	1772	2.99516
chr1	1772	1774	3.32796
chr1	1774	1775	3.66075
chr1	1775	1782	3.99355
chr1	1782	1784	3.66075
chr1	1784	1788	3.32796
chr1	1788	1791	3.66075
chr1	1791	1792	3.99355
chr1	1792	1794	3.66075
chr1	1794	1798	3.32796
chr1	1798	1807	3.66075
chr1	1807	1808	3.32796
chr1	1808	1815	2.99516
chr1	1815	1817	2.66237
chr1	1817	1818	2.99516
chr1	1818	1819	2.32957
chr1	1819	1826	1.99677
chr1	1826	1829	2.32957
chr1	1829	1832	3.32796
chr1	1832	1833	2.99516
chr1	1833	1836	3.32796
chr1	1836	1841	3.66075
chr1	1841	1848	3.99355
chr1	1848	1849	4.32634
chr1	1849	1850	4.65914
chr1	1850	1852	4.99194
chr1	1852	1853	5.32473
chr1	1853	1860	4.99194
chr1	1860	1861	4.65914
chr1	1861	1865	3.99355
chr1	1865	1867	4.65914
chr1	1867	1869	4.32634
chr1	1869	1871	4.99194
chr1	1871	1872	5.65753
chr1	1872	1877	5.32473
chr1	1877	1878	4.99194
chr1	1878	1879	5.32473
chr1	1879	1880	5.65753
chr1	1880	1885	5.32473
chr1	1885	1892	4.65914
chr1	1892	1893	4.32634
chr1	1893	1894	3.99355
chr1	1894	1895	3.66075
chr1	1895	1909	3.99355
chr1	1909	1913	4.32634
chr1	1913	1914	3.66075
chr1	1914	1917	2.66237
chr1	1917	1918	2.32957
chr1	1918	1922	2.66237
chr1	1922	1937	1.99677
chr1	1937	1939	2.32957
chr1	1939	1951	1.66398
chr1	1951	1952	0.998387
chr1	1952	1962	0.665592
chr1	1962	1963	0.332796
chr1	1963	1981	0.665592
chr1	1981	1994	0.332796
chr1	1994	2064	0.0
chr1	2064	2071	0.332796
chr1	2071	2099	0.665592
chr1	2099	2114	0.332796
chr1	2114	2124	0.0
chr1	2124	2125	0.332796
chr1	2125	2140	0.665592
chr1	2140	2168	0.998387
chr1	2168	2169	0.665592
chr1	2169	2173	0.332796
chr1	2173	2179	0.0
chr1	2179	2180	0.332796
chr1	2180	2196	0.665592
chr1	2196	2222	0.998387
chr1	2222	2223	0.665592
chr1	2223	2226	0.332796
chr1	2226	2239	0.665592
chr1	2239	2253	0.332796
chr1	2253	2262	0.0
chr1	2262	2273	0.332796
chr1	2273	2277	0.998387
chr1	2277	2279	1.33118
chr1	2279	2295	1.66398
chr1	2295	2316	1.33118
chr1	2316	2321	0.665592
chr1	2321	2323	0.332796
chr1	2323	2327	0.0
chr1	2327	2329	0.332796
chr1	2329	2364	0.665592
chr1	2364	2367	0.998387
chr1	2367	2370	1.33118
chr1	2370	2372	0.998387
chr1	2372	2373	1.33118
chr1	2373	2399	0.998387
chr1	2399	2411	0.665592
chr1	2411	2417	0.332796
chr1	2417	2461	0.665592
chr1	2461	2463	0.332796
chr1	2463	2471	0.665592
chr1	2471	2490	1.33118
chr1	2490	2496	1.66398
chr1	2496	2507	1.33118
chr1	2507	2513	0.998387
chr1	2513	2515	1.66398
chr1	2515	2518	0.998387
chr1	2518	2519	0.665592
chr1	2519	2535	0.998387
chr1	2535	2538	0.665592
chr1	2538	2540	0.998387
chr1	2540	2556	0.665592
chr1	2556	2557	0.998387
chr1	2557	2569	0.665592
chr1	2569	2570	0.998387
chr1	2570	2571	1.33118
chr1	2571	2582	1.66398
chr1	2582	2594	1.33118
chr1	2594	2595	0.998387
chr1	2595	2600	1.33118
chr1	2600	2607	0.998387
chr1	2607	2612	1.33118
chr1	2612	2615	0.998387
chr1	2615	2625	0.665592
chr1	2625	2627	0.998387
chr1	2627	2635	1.33118
chr1	2635	2637	1.99677
chr1	2637	2638	2.32957
chr1	2638	2639	2.66237
chr1	2639	2645	2.32957
chr1	2645	2651	2.66237
chr1	2651	2663	2.32957
chr1	2663	2664	1.99677
chr1	2664	2669	1.66398
chr1	2669	2679	1.33118
chr1	2679	2681	0.998387
chr1	2681	2682	0.665592
chr1	2682	2689	0.332796
chr1	2689	2694	0.0
chr1	2694	2717	0.665592
chr1	2717	2737	0.998387
chr1	2737	2754	0.332796
chr1	2754	2755	0.665592
chr1	2755	2797	0.332796
chr1	2797	2807	0.0
chr1	2807	2821	0.332796
chr1	2821	2851	0.665592
chr1	2851	2854	0.332796
chr1	2854	2867	0.0
chr1	2867	2932	0.332796
chr1	2932	2944	0.665592
chr1	2944	2952	0.998387
chr1	2952	2972	0.665592
chr1	2972	2975	0.998387
chr1	2975	2979	0.665592
chr1	2979	2988	0.998387
chr1	2988	3016	0.665592
chr1	3016	3019	0.332796
chr1	3019	3037	0.665592
chr1	3037	3063	0.998387
chr1	3063	3066	0.665592
chr1	3066	3073	0.332796
chr1	3073	3080	0.665592
chr1	3080	3081	0.998387
chr1	3081	3085	0.665592
chr1	3085	3090	0.998387
chr1	3090	3091	1.33118
chr1	3091	3101	1.66398
chr1	3101	3112	1.99677
chr1	3112	3114	2.32957
chr1	3114	3116	2.66237
chr1	3116	3117	3.32796
chr1	3117	3124	2.99516
chr1	3124	3127	2.66237
chr1	3127	3129	1.99677
chr1	3129	3145	1.66398
chr1	3145	3150	1.33118
chr1	3150	3155	0.998387
chr1	3155	3157	0.665592
chr1	3157	3204	0.0
chr1	3204	3213	0.332796
chr1	3213	3215	0.665592
chr1	3215	3221	0.998387
chr1	3221	3226	1.66398
chr1	3226	3232	1.99677
chr1	3232	3233	2.32957
chr1	3233	3237	2.66237
chr1	3237	3239	2.99516
chr1	3239	3248	3.32796
chr1	3248	3249	2.99516
chr1	3249	3254	3.66075
chr1	3254	3256	3.99355
chr1	3256	3260	3.66075
chr1	3260	3265	3.99355
chr1	3265	3269	3.32796
chr1	3269	3270	3.66075
chr1	3270	3271	3.32796
chr1	3271	3275	2.99516
chr1	3275	3277	2.66237
chr1	3277	3283	2.32957
chr1	3283	3292	1.99677
chr1	3292	3298	1.33118
chr1	3298	3303	0.998387
chr1	3303	3304	0.665592
chr1	3304	3306	0.332796
chr1	3306	3310	0.665592
chr1	3310	3313	0.332796
chr1	3313	3314	0.665592
chr1	3314	3335	0.998387
chr1	3335	3342	1.33118
chr1	3342	3350	1.66398
chr1	3350	3353	1.33118
chr1	3353	3357	1.66398
chr1	3357	3358	0.998387
chr1	3358	3360	1.33118
chr1	3360	3379	1.66398
chr1	3379	3384	1.33118
chr1	3384	3396	0.998387
chr1	3396	3402	0.665592
chr1	3402	3403	0.332796
chr1	3403	3406	0.0
chr1	3406	3413	0.332796
chr1	3413	3441	0.665592
chr1	3441	3442	0.998387
chr1	3442	3458	1.33118
chr1	3458	3462	1.66398
chr1	3462	3470	1.99677
chr1	3470	3480	2.66237
chr1	3480	3484	2.99516
chr1	3484	3486	2.66237
chr1	3486	3488	2.32957
chr1	3488	3490	2.66237
chr1	3490	3493	2.99516
chr1	3493	3500	2.66237
chr1	3500	3514	2.32957
chr1	3514	3518	1.66398
chr1	3518	3533	1.33118
chr1	3533	3540	0.998387
chr1	3540	3548	0.665592
chr1	3548	3550	0.998387
chr1	3550	3553	0.665592
chr1	3553	3574	0.998387
chr1	3574	3592	0.665592
chr1	3592	3597	0.332796
chr1	3597	3598	0.0
chr1	3598	3605	0.332796
chr1	3605	3616	0.665592
chr1	3616	3641	0.998387
chr1	3641	3649	0.665592
chr1	3649	3659	0.332796
chr1	3659	3669	0.0
chr1	3669	3691	0.332796
chr1	3691	3709	0.998387
chr1	3709	3713	1.33118
chr1	3713	3721	0.998387
chr1	3721	3723	1.33118
chr1	3723	3724	1.66398
chr1	3724	3733	1.99677
chr1	3733	3735	1.66398
chr1	3735	3749	1.33118
chr1	3749	3750	1.66398
chr1	3750	3756	1.33118
chr1	3756	3765	0.998387
chr1	3765	3766	0.665592
chr1	3766	3789	0.332796
chr1	3789	3810	0.0
chr1	3810	3816	0.332796
chr1	3816	3817	0.665592
chr1	3817	3820	0.998387
chr1	3820	3824	1.66398
chr1	3824	3854	1.99677
chr1	3854	3856	1.66398
chr1	3856	3861	1.99677
chr1	3861	3864	1.66398
chr1	3864	3865	0.998387
chr1	3865	3868	1.33118
chr1	3868	3876	0.998387
chr1	3876	3882	1.33118
chr1	3882	3898	1.66398
chr1	3898	3903	1.33118
chr1	3903	3906	1.99677
chr1	3906	3908	2.32957
chr1	3908	3909	2.66237
chr1	3909	3916	2.32957
chr1	3916	3919	2.66237
chr1	3919	3920	2.99516
chr1	3920	3924	2.66237
chr1	3924	3926	2.99516
chr1	3926	3928	2.66237
chr1	3928	3932	2.99516
chr1	3932	3937	3.32796
chr1	3937	3942	3.66075
chr1	3942	3944	3.99355
chr1	3944	3946	3.66075
chr1	3946	3947	4.32634
chr1	3947	3950	3.66075
chr1	3950	3951	3.32796
chr1	3951	3953	2.99516
chr1	3953	3956	3.32796
chr1	3956	3959	3.99355
chr1	3959	3961	3.66075
chr1	3961	3962	3.99355
chr1	3962	3963	4.65914
chr1	3963	3968	4.32634
chr1	3968	3970	3.99355
chr1	3970	3972	4.32634
chr1	3972	3975	3.99355
chr1	3975	3976	3.66075
chr1	3976	3979	3.99355
chr1	3979	3981	4.32634
chr1	3981	3985	3.66075
chr1	3985	3989	3.99355
chr1	3989	3990	4.32634
chr1	3990	3993	3.66075
chr1	3993	3994	3.99355
chr1	3994	3997	4.32634
chr1	3997	3998	3.99355
chr1	3998	4000	3.66075
chr1	4000	4003	3.32796
chr1	4003	4004	3.66075
chr1	4004	4005	3.32796
chr1	4005	4006	2.99516
chr1	4006	4010	2.66237
chr1	4010	4013	2.99516
chr1	4013	4016	2.66237
chr1	4016	4018	2.32957
chr1	4018	4020	2.66237
chr1	4020	4022	2.32957
chr1	4022	4023	2.66237
chr1	4023	4029	2.32957
chr1	4029	4037	1.66398
chr1	4037	4046	1.33118
chr1	4046	4052	0.998387
chr1	4052	4054	1.33118
chr1	4054	4062	0.998387
chr1	4062	4066	0.665592
chr1	4066	4085	0.332796
chr1	4085	4096	0.665592
chr1	4096	4104	0.332796
chr1	4104	4107	0.665592
chr1	4107	4119	0.998387
chr1	4119	4124	1.33118
chr1	4124	4128	1.66398
chr1	4128	4142	1.33118
chr1	4142	4150	0.998387
chr1	4150	4159	0.665592
chr1	4159	4161	0.998387
chr1	4161	4168	0.665592
chr1	4168	4200	0.332796
chr1	4200	4203	0.665592
chr1	4203	4217	0.332796
chr1	4217	4239	0.665592
chr1	4239	4243	0.998387
chr1	4243	4248	0.665592
chr1	4248	4251	0.998387
chr1	4251	4253	1.66398
chr1	4253	4254	1.99677
chr1	4254	4260	2.32957
chr1	4260	4268	1.99677
chr1	4268	4271	2.32957
chr1	4271	4272	2.66237
chr1	4272	4274	2.99516
chr1	4274	4281	3.32796
chr1	4281	4283	3.66075
chr1	4283	4290	3.32796
chr1	4290	4292	3.66075
chr1	4292	4293	4.32634
chr1	4293	4294	4.65914
chr1	4294	4295	3.99355
chr1	4295	4296	4.32634
chr1	4296	4298	3.99355
chr1	4298	4299	3.66075
chr1	4299	4313	3.32796
chr1	4313	4315	3.66075
chr1	4315	4316	3.32796
chr1	4316	4318	2.99516
chr1	4318	4319	2.66237
chr1	4319	4325	2.99516
chr1	4325	4328	2.66237
chr1	4328	4329	2.99516
chr1	4329	4331	3.32796
chr1	4331	4334	3.66075
chr1	4334	4335	3.32796
chr1	4335	4339	1.99677
chr1	4339	4344	1.66398
chr1	4344	4355	1.99677
chr1	4355	4357	2.32957
chr1	4357	4362	1.99677
chr1	4362	4363	1.66398
chr1	4363	4371	1.99677
chr1	4371	4372	1.66398
chr1	4372	4373	1.33118
chr1	4373	4380	0.998387
chr1	4380	4381	1.33118
chr1	4381	4383	1.66398
chr1	4383	4387	1.99677
chr1	4387	4397	1.66398
chr1	4397	4400	1.33118
chr1	4400	4404	0.998387
chr1	4404	4407	1.33118
chr1	4407	4409	0.998387
chr1	4409	4411	1.33118
chr1	4411	4415	1.66398
chr1	4415	4416	1.99677
chr1	4416	4425	2.32957
chr1	4425	4427	1.99677
chr1	4427	4428	1.66398
chr1	4428	4429	1.99677
chr1	4429	4433	2.32957
chr1	4433	4443	2.66237
chr1	4443	4447	2.32957
chr1	4447	4453	2.66237
chr1	4453	4455	2.32957
chr1	4455	4457	1.66398
chr1	4457	4459	1.99677
chr1	4459	4472	1.66398
chr1	4472	4473	1.33118
chr1	4473	4477	0.998387
chr1	4477	4481	0.665592
chr1	4481	4491	0.998387
chr1	4491	4492	0.665592
chr1	4492	4499	0.998387
chr1	4499	4501	1.33118
chr1	4501	4504	0.998387
chr1	4504	4520	1.33118
chr1	4520	4521	1.66398
chr1	4521	4522	1.99677
chr1	4522	4523	2.32957
chr1	4523	4525	2.66237
chr1	4525	4534	2.32957
chr1	4534	4535	2.66237
chr1	4535	4543	2.32957
chr1	4543	4545	1.99677
chr1	4545	4546	2.32957
chr1	4546	4564	1.99677
chr1	4564	4565	1.33118
chr1	4565	4566	1.66398
chr1	4566	4567	1.33118
chr1	4567	4577	0.998387
chr1	4577	4588	0.665592
chr1	4588	4589	1.33118
chr1	4589	4591	0.998387
chr1	4591	4593	1.33118
chr1	4593	4596	1.66398
chr1	4596	4601	1.99677
chr1	4601	4604	2.32957
chr1	4604	4610	2.66237
chr1	4610	4625	2.99516
chr1	4625	4630	3.32796
chr1	4630	4634	2.66237
chr1	4634	4637	2.32957
chr1	4637	4638	1.99677
chr1	4638	4639	2.32957
chr1	4639	4640	1.99677
chr1	4640	4642	1.66398
chr1	4642	4647	1.99677
chr1	4647	4652	1.66398
chr1	4652	4654	1.33118
chr1	4654	4668	0.998387
chr1	4668	4669	1.33118
chr1	4669	4672	0.998387
chr1	4672	4679	1.33118
chr1	4679	4680	1.66398
chr1	4680	4681	1.99677
chr1	4681	4682	2.32957
chr1	4682	4686	1.99677
chr1	4686	4689	1.66398
chr1	4689	4692	1.99677
chr1	4692	4695	2.32957
chr1	4695	4701	2.66237
chr1	4701	4706	2.99516
chr1	4706	4712	3.32796
chr1	4712	4716	2.99516
chr1	4716	4719	2.32957
chr1	4719	4724	1.99677
chr1	4724	4730	1.66398
chr1	4730	4732	1.99677
chr1	4732	4733	1.33118
chr1	4733	4738	1.66398
chr1	4738	4742	1.33118
chr1	4742	4743	1.66398
chr1	4743	4745	2.32957
chr1	4745	4750	2.66237
chr1	4750	4755	2.99516
chr1	4755	4761	2.66237
chr1	4761	4763	2.32957
chr1	4763	4777	2.66237
chr1	4777	4782	2.32957
chr1	4782	4783	2.66237
chr1	4783	4785	2.32957
chr1	4785	4786	2.66237
chr1	4786	4787	2.32957
chr1	4787	4788	1.99677
chr1	4788	4794	1.66398
chr1	4794	4807	1.33118
chr1	4807	4825	0.998387
chr1	4825	4829	0.665592
chr1	4829	4832	0.332796
chr1	4832	4841	0.0
chr1	4841	4849	0.332796
chr1	4849	4879	0.665592
chr1	4879	4880	1.33118
chr1	4880	4884	1.66398
chr1	4884	4892	1.33118
chr1	4892	4910	0.998387
chr1	4910	4912	1.33118
chr1	4912	4923	1.66398
chr1	4923	4936	0.665592
chr1	4936	4939	0.998387
chr1	4939	4940	0.665592
chr1	4940	4956	0.998387
chr1	4956	4958	0.665592
chr1	4958	4968	0.998387
chr1	4968	4980	1.33118
chr1	4980	4984	0.998387
chr1	4984	4997	0.665592
chr1	4997	5002	0.998387
chr1	5002	5012	0.665592
chr1	5012	5026	0.332796
chr1	5026	5040	0.998387
chr1	5040	5045	0.665592
chr1	5045	5050	0.998387
chr1	5050	5065	1.33118
chr1	5065	5066	1.66398
chr1	5066	5070	1.33118
chr1	5070	5076	0.998387
chr1	5076	5089	1.33118
chr1	5089	5093	0.998387
chr1	5093	5095	0.665592
chr1	5095	5109	0.998387
chr1	5109	5117	0.665592
chr1	5117	5120	0.998387
chr1	5120	5121	0.665592
chr1	5121	5139	0.998387
chr1	5139	5141	0.665592
chr1	5141	5150	0.998387
chr1	5150	5155	1.33118
chr1	5155	5170	0.998387
chr1	5170	5185	1.33118
chr1	5185	5192	0.998387
chr1	5192	5202	0.665592
chr1	5202	5205	0.998387
chr1	5205	5214	0.665592
chr1	5214	5216	0.332796
chr1	5216	5217	0.665592
chr1	5217	5219	0.998387
chr1	5219	5221	1.66398
chr1	5221	5225	2.32957
chr1	5225	5226	2.66237
chr1	5226	5227	2.99516
chr1	5227	5228	3.99355
chr1	5228	5233	4.32634
chr1	5233	5235	4.65914
chr1	5235	5246	4.99194
chr1	5246	5256	4.65914
chr1	5256	5260	4.99194
chr1	5260	5261	4.65914
chr1	5261	5262	3.66075
chr1	5262	5265	3.99355
chr1	5265	5268	3.32796
chr1	5268	5269	2.99516
chr1	5269	5271	2.66237
chr1	5271	5272	1.66398
chr1	5272	5273	2.32957
chr1	5273	5274	1.99677
chr1	5274	5278	2.99516
chr1	5278	5291	2.66237
chr1	5291	5293	2.99516
chr1	5293	5300	3.32796
chr1	5300	5303	2.99516
chr1	5303	5306	2.66237
chr1	5306	5314	2.32957
chr1	5314	5315	1.99677
chr1	5315	5316	1.33118
chr1	5316	5318	0.998387
chr1	5318	5334	0.665592
chr1	5334	5335	0.332796
chr1	5335	5341	0.0
chr1	5341	5342	0.332796
chr1	5342	5353	0.665592
chr1	5353	5379	0.998387
chr1	5379	5382	1.33118
chr1	5382	5385	1.66398
chr1	5385	5386	1.33118
chr1	5386	5387	0.998387
chr1	5387	5388	1.33118
chr1	5388	5397	2.32957
chr1	5397	5398	1.99677
chr1	5398	5406	2.32957
chr1	5406	5413	2.66237
chr1	5413	5423	2.99516
chr1	5423	5426	2.66237
chr1	5426	5428	2.32957
chr1	5428	5431	1.99677
chr1	5431	5432	1.33118
chr1	5432	5442	0.998387
chr1	5442	5448	0.665592
chr1	5448	5449	0.998387
chr1	5449	5455	0.665592
chr1	5455	5457	0.332796
chr1	5457	5461	0.665592
chr1	5461	5467	0.998387
chr1	5467	5478	1.33118
chr1	5478	5479	1.66398
chr1	5479	5492	1.99677
chr1	5492	5494	1.66398
chr1	5494	5500	1.99677
chr1	5500	5505	1.66398
chr1	5505	5510	1.33118
chr1	5510	5512	0.998387
chr1	5512	5522	1.33118
chr1	5522	5523	0.998387
chr1	5523	5538	0.665592
chr1	5538	5551	0.332796
chr1	5551	5556	0.665592
chr1	5556	5562	0.332796
chr1	5562	5564	0.665592
chr1	5564	5577	0.998387
chr1	5577	5604	0.665592
chr1	5604	5606	1.33118
chr1	5606	5608	0.998387
chr1	5608	5639	0.665592
chr1	5639	5646	0.998387
chr1	5646	5648	0.665592
chr1	5648	5682	0.332796
chr1	5682	5693	0.0
chr1	5693	5694	0.332796
chr1	5694	5710	0.665592
chr1	5710	5712	0.998387
chr1	5712	5737	1.66398
chr1	5737	5738	1.33118
chr1	5738	5741	0.998387
chr1	5741	5756	0.665592
chr1	5756	5777	0.0
chr1	5777	5791	0.332796
chr1	5791	5793	0.665592
chr1	5793	5796	0.998387
chr1	5796	5809	1.33118
chr1	5809	5815	1.66398
chr1	5815	5821	1.99677
chr1	5821	5825	1.66398
chr1	5825	5830	1.99677
chr1	5830	5835	2.32957
chr1	5835	5837	1.99677
chr1	5837	5839	1.66398
chr1	5839	5852	1.33118
chr1	5852	5859	0.998387
chr1	5859	5869	0.665592
chr1	5869	5873	0.332796
chr1	5873	5881	0.0
chr1	5881	5888	0.665592
chr1	5888	5900	0.998387
chr1	5900	5908	1.33118
chr1	5908	5925	1.66398
chr1	5925	5926	0.998387
chr1	5926	5932	1.33118
chr1	5932	5939	0.998387
chr1	5939	5943	1.33118
chr1	5943	5944	1.66398
chr1	5944	5952	1.33118
chr1	5952	5967	0.998387
chr1	5967	5969	1.33118
chr1	5969	5981	0.998387
chr1	5981	5986	0.665592
chr1	5986	6002	0.332796
chr1	6002	6003	0.665592
chr1	6003	6004	0.998387
chr1	6004	6007	1.33118
chr1	6007	6018	0.998387
chr1	6018	6024	1.33118
chr1	6024	6029	1.66398
chr1	6029	6031	1.99677
chr1	6031	6032	2.32957
chr1	6032	6040	2.66237
chr1	6040	6041	2.99516
chr1	6041	6043	3.32796
chr1	6043	6046	3.66075
chr1	6046	6047	3.32796
chr1	6047	6067	2.66237
chr1	6067	6068	2.99516
chr1	6068	6076	2.66237
chr1	6076	6081	2.32957
chr1	6081	6083	1.99677
chr1	6083	6084	2.32957
chr1	6084	6085	1.99677
chr1	6085	6086	1.66398
chr1	6086	6087	1.99677
chr1	6087	6091	2.32957
chr1	6091	6094	2.66237
chr1	6094	6099	2.99516
chr1	6099	6109	2.66237
chr1	6109	6117	2.99516
chr1	6117	6127	2.32957
chr1	6127	6130	1.99677
chr1	6130	6131	1.66398
chr1	6131	6133	1.33118
chr1	6133	6137	0.998387
chr1	6137	6147	0.665592
chr1	6147	6151	0.998387
chr1	6151	6152	1.33118
chr1	6152	6154	0.998387
chr1	6154	6161	0.665592
chr1	6161	6168	0.998387
chr1	6168	6175	1.33118
chr1	6175	6187	1.66398
chr1	6187	6190	1.99677
chr1	6190	6194	1.66398
chr1	6194	6197	1.33118
chr1	6197	6199	1.66398
chr1	6199	6202	1.99677
chr1	6202	6203	2.32957
chr1	6203	6208	1.99677
chr1	6208	6211	2.32957
chr1	6211	6212	2.66237
chr1	6212	6213	2.32957
chr1	6213	6231	1.99677
chr1	6231	6241	1.66398
chr1	6241	6246	1.33118
chr1	6246	6252	0.998387
chr1	6252	6253	0.665592
chr1	6253	6257	0.332796
chr1	6257	6263	0.665592
chr1	6263	6266	0.998387
chr1	6266	6289	1.33118
chr1	6289	6292	1.66398
chr1	6292	6301	1.33118
chr1	6301	6308	0.998387
chr1	6308	6313	0.665592
chr1	6313	6317	0.998387
chr1	6317	6322	1.33118
chr1	6322	6330	1.66398
chr1	6330	6333	1.33118
chr1	6333	6337	0.998387
chr1	6337	6345	1.33118
chr1	6345	6357	1.66398
chr1	6357	6359	1.33118
chr1	6359	6366	1.66398
chr1	6366	6375	1.33118
chr1	6375	6381	1.99677
chr1	6381	6384	1.66398
chr1	6384	6389	2.32957
chr1	6389	6394	1.99677
chr1	6394	6395	2.32957
chr1	6395	6403	2.66237
chr1	6403	6404	2.32957
chr1	6404	6407	1.99677
chr1	6407	6409	2.32957
chr1	6409	6412	1.99677
chr1	6412	6413	1.66398
chr1	6413	6425	1.99677
chr1	6425	6426	2.32957
chr1	6426	6428	1.99677
chr1	6428	6435	1.33118
chr1	6435	6437	1.66398
chr1	6437	6438	1.33118
chr1	6438	6446	0.998387
chr1	6446	6457	1.33118
chr1	6457	6460	0.998387
chr1	6460	6467	1.33118
chr1	6467	6479	0.998387
chr1	6479	6490	0.665592
chr1	6490	6503	0.332796
chr1	6503	6505	0.0
chr1	6505	6511	0.332796
chr1	6511	6516	0.665592
chr1	6516	6519	0.998387
chr1	6519	6520	1.33118
chr1	6520	6521	1.66398
chr1	6521	6528	1.99677
chr1	6528	6529	2.32957
chr1	6529	6549	2.66237
chr1	6549	6555	2.32957
chr1	6555	6560	1.99677
chr1	6560	6562	1.66398
chr1	6562	6566	1.33118
chr1	6566	6569	1.99677
chr1	6569	6571	2.32957
chr1	6571	6574	1.99677
chr1	6574	6589	1.66398
chr1	6589	6593	1.99677
chr1	6593	6595	2.32957
chr1	6595	6596	2.66237
chr1	6596	6608	2.99516
chr1	6608	6609	2.66237
chr1	6609	6610	2.32957
chr1	6610	6613	1.99677
chr1	6613	6633	1.66398
chr1	6633	6634	0.998387
chr1	6634	6639	1.33118
chr1	6639	6640	0.998387
chr1	6640	6644	0.665592
chr1	6644	6652	0.998387
chr1	6652	6659	0.665592
chr1	6659	6661	0.998387
chr1	6661	6666	1.33118
chr1	6666	6669	1.66398
chr1	6669	6675	1.99677
chr1	6675	6678	2.32957
chr1	6678	6687	1.99677
chr1	6687	6688	2.32957
chr1	6688	6690	1.99677
chr1	6690	6696	2.32957
chr1	6696	6701	1.99677
chr1	6701	6703	2.32957
chr1	6703	6705	2.66237
chr1	6705	6710	2.32957
chr1	6710	6713	1.99677
chr1	6713	6718	1.66398
chr1	6718	6725	1.33118
chr1	6725	6726	1.99677
chr1	6726	6730	2.32957
chr1	6730	6731	2.66237
chr1	6731	6733	2.32957
chr1	6733	6734	2.66237
chr1	6734	6744	2.32957
chr1	6744	6747	1.99677
chr1	6747	6748	1.66398
chr1	6748	6757	1.99677
chr1	6757	6766	2.32957
chr1	6766	6769	2.66237
chr1	6769	6770	1.99677
chr1	6770	6774	1.66398
chr1	6774	6777	1.33118
chr1	6777	6785	0.998387
chr1	6785	6801	0.665592
chr1	6801	6810	0.332796
chr1	6810	6817	0.0
chr1	6817	6818	0.332796
chr1	6818	6841	0.665592
chr1	6841	6844	0.998387
chr1	6844	6861	1.33118
chr1	6861	6862	0.998387
chr1	6862	6869	0.665592
chr1	6869	6879	0.998387
chr1	6879	6881	0.665592
chr1	6881	6882	1.33118
chr1	6882	6883	1.66398
chr1	6883	6885	1.99677
chr1	6885	6886	1.66398
chr1	6886	6910	1.99677
chr1	6910	6911	1.66398
chr1	6911	6921	1.99677
chr1	6921	6924	1.66398
chr1	6924	6926	0.998387
chr1	6926	6930	0.665592
chr1	6930	6932	0.332796
chr1	6932	6935	0.665592
chr1	6935	6937	0.998387
chr1	6937	6952	1.33118
chr1	6952	6953	1.99677
chr1	6953	6958	2.32957
chr1	6958	6960	2.66237
chr1	6960	6965	3.32796
chr1	6965	6967	3.66075
chr1	6967	6979	3.99355
chr1	6979	6980	3.66075
chr1	6980	6986	3.32796
chr1	6986	6988	2.99516
chr1	6988	6990	3.32796
chr1	6990	6991	3.66075
chr1	6991	6994	3.99355
chr1	6994	6997	4.32634
chr1	6997	7000	3.32796
chr1	7000	7002	3.66075
chr1	7002	7009	2.99516
chr1	7009	7011	2.66237
chr1	7011	7016	2.32957
chr1	7016	7017	2.66237
chr1	7017	7018	2.99516
chr1	7018	7020	3.32796
chr1	7020	7021	2.99516
chr1	7021	7023	3.32796
chr1	7023	7032	3.66075
chr1	7032	7034	3.32796
chr1	7034	7035	2.66237
chr1	7035	7038	2.99516
chr1	7038	7040	2.66237
chr1	7040	7043	2.32957
chr1	7043	7050	1.99677
chr1	7050	7052	1.66398
chr1	7052	7053	1.99677
chr1	7053	7058	2.32957
chr1	7058	7060	1.99677
chr1	7060	7061	1.66398
chr1	7061	7062	1.33118
chr1	7062	7063	1.99677
chr1	7063	7065	2.32957
chr1	7065	7066	1.99677
chr1	7066	7074	1.66398
chr1	7074	7080	1.99677
chr1	7080	7083	2.32957
chr1	7083	7084	2.66237
chr1	7084	7091	2.99516
chr1	7091	7093	3.32796
chr1	7093	7095	3.66075
chr1	7095	7097	2.99516
chr1	7097	7098	3.32796
chr1	7098	7103	3.66075
chr1	7103	7106	3.99355
chr1	7106	7107	3.66075
chr1	7107	7109	3.32796
chr1	7109	7110	3.66075
chr1	7110	7118	3.99355
chr1	7118	7124	3.66075
chr1	7124	7127	3.32796
chr1	7127	7128	2.32957
chr1	7128	7137	1.99677
chr1	7137	7141	1.66398
chr1	7141	7142	0.998387
chr1	7142	7153	0.665592
chr1	7153	7154	0.332796
chr1	7154	7156	0.0
chr1	7156	7187	0.332796
chr1	7187	7188	0.665592
chr1	7188	7199	0.998387
chr1	7199	7202	0.665592
chr1	7202	7208	0.998387
chr1	7208	7210	1.33118
chr1	7210	7214	1.66398
chr1	7214	7221	1.99677
chr1	7221	7222	2.32957
chr1	7222	7226	2.66237
chr1	7226	7231	2.99516
chr1	7231	7232	2.66237
chr1	7232	7242	1.99677
chr1	7242	7245	2.32957
chr1	7245	7250	1.99677
chr1	7250	7252	2.32957
chr1	7252	7253	1.99677
chr1	7253	7258	2.32957
chr1	7258	7259	1.99677
chr1	7259	7261	2.66237
chr1	7261	7265	2.99516
chr1	7265	7269	2.66237
chr1	7269	7273	2.32957
chr1	7273	7277	2.66237
chr1	7277	7278	2.99516
chr1	7278	7286	3.32796
chr1	7286	7289	2.99516
chr1	7289	7293	3.32796
chr1	7293	7297	2.99516
chr1	7297	7302	2.66237
chr1	7302	7305	1.99677
chr1	7305	7314	1.66398
chr1	7314	7315	1.99677
chr1	7315	7316	2.32957
chr1	7316	7317	2.66237
chr1	7317	7321	2.32957
chr1	7321	7333	1.99677
chr1	7333	7340	1.66398
chr1	7340	7353	1.99677
chr1	7353	7357	1.66398
chr1	7357	7359	1.33118
chr1	7359	7360	0.998387
chr1	7360	7361	0.665592
chr1	7361	7377	0.332796
chr1	7377	7390	0.0
chr1	7390	7397	0.332796
chr1	7397	7400	0.665592
chr1	7400	7402	0.998387
chr1	7402	7410	1.33118
chr1	7410	7415	1.66398
chr1	7415	7431	2.66237
chr1	7431	7432	2.32957
chr1	7432	7438	1.99677
chr1	7438	7446	1.66398
chr1	7446	7447	1.33118
chr1	7447	7453	1.66398
chr1	7453	7458	1.33118
chr1	7458	7459	0.998387
chr1	7459	7475	0.332796
chr1	7475	7479	0.665592
chr1	7479	7480	1.99677
chr1	7480	7481	2.32957
chr1	7481	7482	2.66237
chr1	7482	7488	3.32796
chr1	7488	7489	3.66075
chr1	7489	7491	3.99355
chr1	7491	7492	3.66075
chr1	7492	7495	3.99355
chr1	7495	7519	4.32634
chr1	7519	7523	3.99355
chr1	7523	7524	2.66237
chr1	7524	7526	1.99677
chr1	7526	7532	1.33118
chr1	7532	7533	0.998387
chr1	7533	7534	0.665592
chr1	7534	7536	0.332796
chr1	7536	7538	0.665592
chr1	7538	7541	0.332796
chr1	7541	7549	0.665592
chr1	7549	7550	0.998387
chr1	7550	7580	1.66398
chr1	7580	7581	1.33118
chr1	7581	7582	1.66398
chr1	7582	7583	1.33118
chr1	7583	7585	0.998387
chr1	7585	7587	0.665592
chr1	7587	7591	0.998387
chr1	7591	7608	0.665592
chr1	7608	7614	0.998387
chr1	7614	7623	1.33118
chr1	7623	7624	1.66398
chr1	7624	7628	1.99677
chr1	7628	7631	2.32957
chr1	7631	7638	1.99677
chr1	7638	7657	1.66398
chr1	7657	7667	1.33118
chr1	7667	7668	0.998387
chr1	7668	7672	0.332796
chr1	7672	7679	0.0
chr1	7679	7680	0.332796
chr1	7680	7683	0.665592
chr1	7683	7689	0.998387
chr1	7689	7702	1.33118
chr1	7702	7713	1.66398
chr1	7713	7719	1.99677
chr1	7719	7721	2.66237
chr1	7721	7722	2.32957
chr1	7722	7728	1.66398
chr1	7728	7733	1.99677
chr1	7733	7737	1.66398
chr1	7737	7740	2.32957
chr1	7740	7746	2.66237
chr1	7746	7750	2.32957
chr1	7750	7758	1.99677
chr1	7758	7763	2.32957
chr1	7763	7768	1.99677
chr1	7768	7771	2.32957
chr1	7771	7772	1.99677
chr1	7772	7780	1.66398
chr1	7780	7781	1.99677
chr1	7781	7785	1.66398
chr1	7785	7802	1.99677
chr1	7802	7807	1.66398
chr1	7807	7810	1.33118
chr1	7810	7824	0.665592
chr1	7824	7829	0.332796
chr1	7829	7834	0.0
chr1	7834	7853	0.665592
chr1	7853	7869	0.998387
chr1	7869	7872	1.33118
chr1	7872	7873	1.66398
chr1	7873	7875	1.99677
chr1	7875	7878	1.66398
chr1	7878	7896	1.33118
chr1	7896	7899	0.998387
chr1	7899	7900	1.33118
chr1	7900	7912	1.66398
chr1	7912	7915	1.99677
chr1	7915	7917	1.66398
chr1	7917	7936	1.33118
chr1	7936	7943	1.66398
chr1	7943	7944	1.33118
chr1	7944	7955	0.998387
chr1	7955	7977	0.332796
chr1	7977	7993	0.0
chr1	7993	8037	0.332796
chr1	8037	8042	0.0
chr1	8042	8054	0.998387
chr1	8054	8064	1.33118
chr1	8064	8079	1.66398
chr1	8079	8084	1.99677
chr1	8084	8085	2.32957
chr1	8085	8091	1.33118
chr1	8091	8092	1.66398
chr1	8092	8098	1.99677
chr1	8098	8100	1.66398
chr1	8100	8106	1.99677
chr1	8106	8108	2.32957
chr1	8108	8119	2.66237
chr1	8119	8124	2.32957
chr1	8124	8125	2.66237
chr1	8125	8127	2.99516
chr1	8127	8129	4.65914
chr1	8129	8130	4.99194
chr1	8130	8132	5.65753
chr1	8132	8136	5.99032
chr1	8136	8139	5.65753
chr1	8139	8142	5.99032
chr1	8142	8143	6.32312
chr1	8143	8147	5.99032
chr1	8147	8150	5.65753
chr1	8150	8153	5.32473
chr1	8153	8162	6.32312
chr1	8162	8166	5.99032
chr1	8166	8167	6.32312
chr1	8167	8168	5.65753
chr1	8168	8170	5.32473
chr1	8170	8171	4.99194
chr1	8171	8172	3.32796
chr1	8172	8174	2.32957
chr1	8174	8182	2.66237
chr1	8182	8186	2.32957
chr1	8186	8190	1.99677
chr1	8190	8196	2.32957
chr1	8196	8198	0.998387
chr1	8198	8209	1.33118
chr1	8209	8223	0.998387
chr1	8223	8226	1.33118
chr1	8226	8234	2.32957
chr1	8234	8242	1.99677
chr1	8242	8244	1.66398
chr1	8244	8249	1.99677
chr1	8249	8255	2.32957
chr1	8255	8264	1.99677
chr1	8264	8266	2.32957
chr1	8266	8268	1.99677
chr1	8268	8270	2.32957
chr1	8270	8285	1.66398
chr1	8285	8286	2.32957
chr1	8286	8287	1.99677
chr1	8287	8288	2.32957
chr1	8288	8289	1.99677
chr1	8289	8293	2.32957
chr1	8293	8304	2.66237
chr1	8304	8306	2.32957
chr1	8306	8311	1.99677
chr1	8311	8323	1.66398
chr1	8323	8327	1.99677
chr1	8327	8328	1.66398
chr1	8328	8330	1.33118
chr1	8330	8331	0.998387
chr1	8331	8337	0.665592
chr1	8337	8340	0.332796
chr1	8340	8343	0.665592
chr1	8343	8345	0.998387
chr1	8345	8351	1.33118
chr1	8351	8355	1.66398
chr1	8355	8366	1.99677
chr1	8366	8384	1.66398
chr1	8384	8385	1.33118
chr1	8385	8388	1.66398
chr1	8388	8394	1.33118
chr1	8394	8424	0.998387
chr1	8424	8427	1.33118
chr1	8427	8429	1.66398
chr1	8429	8431	1.33118
chr1	8431	8432	1.66398
chr1	8432	8442	1.99677
chr1	8442	8445	1.66398
chr1	8445	8446	1.99677
chr1	8446	8450	2.66237
chr1	8450	8452	2.99516
chr1	8452	8453	3.66075
chr1	8453	8468	3.99355
chr1	8468	8471	3.66075
chr1	8471	8474	3.32796
chr1	8474	8475	2.99516
chr1	8475	8480	2.32957
chr1	8480	8484	2.66237
chr1	8484	8488	2.32957
chr1	8488	8496	1.33118
chr1	8496	8509	0.332796
chr1	8509	8516	0.665592
chr1	8516	8521	1.33118
chr1	8521	8530	1.66398
chr1	8530	8540	1.99677
chr1	8540	8541	2.32957
chr1	8541	8546	2.66237
chr1	8546	8547	2.32957
chr1	8547	8550	1.99677
chr1	8550	8557	2.32957
chr1	8557	8559	2.66237
chr1	8559	8560	2.99516
chr1	8560	8568	2.66237
chr1	8568	8569	2.32957
chr1	8569	8584	1.99677
chr1	8584	8588	1.33118
chr1	8588	8590	0.998387
chr1	8590	8592	1.33118
chr1	8592	8596	1.66398
chr1	8596	8600	1.33118
chr1	8600	8608	0.998387
chr1	8608	8612	1.33118
chr1	8612	8614	1.66398
chr1	8614	8616	2.32957
chr1	8616	8617	2.66237
chr1	8617	8628	2.99516
chr1	8628	8634	2.66237
chr1	8634	8636	2.32957
chr1	8636	8647	1.99677
chr1	8647	8650	1.66398
chr1	8650	8652	1.33118
chr1	8652	8653	1.99677
chr1	8653	8654	1.66398
chr1	8654	8656	1.99677
chr1	8656	8657	1.33118
chr1	8657	8686	0.998387
chr1	8686	8696	1.33118
chr1	8696	8698	0.998387
chr1	8698	8715	0.665592
chr1	8715	8723	0.998387
chr1	8723	8729	1.33118
chr1	8729	8730	0.998387
chr1	8730	8736	0.665592
chr1	8736	8742	0.998387
chr1	8742	8749	1.33118
chr1	8749	8750	1.66398
chr1	8750	8759	1.99677
chr1	8759	8763	1.66398
chr1	8763	8765	1.99677
chr1	8765	8767	2.32957
chr1	8767	8768	1.99677
chr1	8768	8780	2.32957
chr1	8780	8782	1.99677
chr1	8782	8783	2.32957
chr1	8783	8786	2.66237
chr1	8786	8792	2.32957
chr1	8792	8794	1.99677
chr1	8794	8805	1.66398
chr1	8805	8809	0.998387
chr1	8809	8810	0.665592
chr1	8810	8824	0.332796
chr1	8824	8835	0.0
chr1	8835	8850	0.332796
chr1	8850	8854	0.665592
chr1	8854	8855	0.998387
chr1	8855	8858	1.66398
chr1	8858	8859	2.32957
chr1	8859	8860	2.66237
chr1	8860	8870	2.99516
chr1	8870	8873	3.32796
chr1	8873	8874	3.66075
chr1	8874	8875	4.32634
chr1	8875	8877	4.99194
chr1	8877	8878	5.32473
chr1	8878	8886	5.65753
chr1	8886	8893	5.99032
chr1	8893	8896	5.65753
chr1	8896	8898	5.32473
chr1	8898	8899	4.99194
chr1	8899	8901	4.65914
chr1	8901	8905	3.32796
chr1	8905	8913	2.99516
chr1	8913	8917	2.66237
chr1	8917	8918	2.32957
chr1	8918	8921	1.66398
chr1	8921	8922	1.33118
chr1	8922	8923	0.998387
chr1	8923	8930	0.665592
chr1	8930	8931	0.332796
chr1	8931	8933	0.665592
chr1	8933	8949	0.998387
chr1	8949	8963	1.33118
chr1	8963	8975	0.998387
chr1	8975	8976	0.665592
chr1	8976	8977	0.332796
chr1	8977	8993	0.665592
chr1	8993	8999	0.332796
chr1	8999	9001	0.665592
chr1	9001	9002	0.998387
chr1	9002	9005	1.33118
chr1	9005	9007	1.66398
chr1	9007	9010	1.99677
chr1	9010	9025	2.66237
chr1	9025	9043	2.99516
chr1	9043	9045	2.66237
chr1	9045	9049	2.32957
chr1	9049	9051	1.99677
chr1	9051	9054	1.66398
chr1	9054	9059	0.998387
chr1	9059	9069	0.665592
chr1	9069	9075	0.332796
chr1	9075	9076	0.665592
chr1	9076	9084	0.998387
chr1	9084	9089	1.33118
chr1	9089	9093	0.998387
chr1	9093	9097	1.33118
chr1	9097	9105	0.998387
chr1	9105	9121	1.33118
chr1	9121	9136	0.998387
chr1	9136	9142	0.665592
chr1	9142	9149	0.998387
chr1	9149	9152	0.665592
chr1	9152	9164	0.998387
chr1	9164	9171	0.665592
chr1	9171	9175	0.332796
chr1	9175	9190	0.998387
chr1	9190	9196	1.33118
chr1	9196	9202	0.998387
chr1	9202	9219	1.33118
chr1	9219	9233	0.665592
chr1	9233	9246	0.332796
chr1	9246	9267	0.0
chr1	9267	9276	0.332796
chr1	9276	9278	0.665592
chr1	9278	9300	0.998387
chr1	9300	9302	1.33118
chr1	9302	9311	1.66398
chr1	9311	9313	1.33118
chr1	9313	9320	1.66398
chr1	9320	9323	1.33118
chr1	9323	9326	1.66398
chr1	9326	9332	1.99677
chr1	9332	9334	2.32957
chr1	9334	9337	2.66237
chr1	9337	9344	2.99516
chr1	9344	9346	2.66237
chr1	9346	9347	2.32957
chr1	9347	9355	2.99516
chr1	9355	9360	2.66237
chr1	9360	9366	2.99516
chr1	9366	9367	2.66237
chr1	9367	9369	2.32957
chr1	9369	9370	2.66237
chr1	9370	9376	1.99677
chr1	9376	9381	1.66398
chr1	9381	9387	1.33118
chr1	9387	9391	1.66398
chr1	9391	9394	0.998387
chr1	9394	9395	1.66398
chr1	9395	9404	1.99677
chr1	9404	9410	1.66398
chr1	9410	9411	1.33118
chr1	9411	9413	1.66398
chr1	9413	9415	1.99677
chr1	9415	9421	2.32957
chr1	9421	9423	2.66237
chr1	9423	9429	2.99516
chr1	9429	9430	2.66237
chr1	9430	9431	2.99516
chr1	9431	9433	2.66237
chr1	9433	9436	2.99516
chr1	9436	9438	3.32796
chr1	9438	9439	2.66237
chr1	9439	9440	3.66075
chr1	9440	9441	4.65914
chr1	9441	9443	5.32473
chr1	9443	9449	4.99194
chr1	9449	9457	4.65914
chr1	9457	9463	4.32634
chr1	9463	9464	3.99355
chr1	9464	9467	3.66075
chr1	9467	9474	3.32796
chr1	9474	9477	2.99516
chr1	9477	9478	2.32957
chr1	9478	9480	1.99677
chr1	9480	9482	1.66398
chr1	9482	9484	0.665592
chr1	9484	9485	0.332796
chr1	9485	9492	0.0
chr1	9492	9496	0.332796
chr1	9496	9506	0.665592
chr1	9506	9515	0.998387
chr1	9515	9517	1.33118
chr1	9517	9527	1.99677
chr1	9527	9530	2.99516
chr1	9530	9531	3.32796
chr1	9531	9532	3.66075
chr1	9532	9536	3.99355
chr1	9536	9539	3.66075
chr1	9539	9549	3.32796
chr1	9549	9550	2.99516
chr1	9550	9561	2.66237
chr1	9561	9568	2.32957
chr1	9568	9571	2.66237
chr1	9571	9575	1.99677
chr1	9575	9576	1.66398
chr1	9576	9578	1.33118
chr1	9578	9598	1.66398
chr1	9598	9600	1.33118
chr1	9600	9603	0.998387
chr1	9603	9611	1.33118
chr1	9611	9612	1.66398
chr1	9612	9618	1.33118
chr1	9618	9622	0.998387
chr1	9622	9636	0.665592
chr1	9636	9646	0.332796
chr1	9646	9655	0.665592
chr1	9655	9656	0.332796
chr1	9656	9681	0.665592
chr1	9681	9684	0.998387
chr1	9684	9690	1.33118
chr1	9690	9696	0.998387
chr1	9696	9700	1.33118
chr1	9700	9712	0.998387
chr1	9712	9728	1.33118
chr1	9728	9740	0.998387
chr1	9740	9751	0.665592
chr1	9751	9756	0.998387
chr1	9756	9757	0.665592
chr1	9757	9758	0.332796
chr1	9758	9762	0.665592
chr1	9762	9775	0.998387
chr1	9775	9776	1.33118
chr1	9776	9795	1.66398
chr1	9795	9798	1.33118
chr1	9798	9801	0.998387
chr1	9801	9806	0.665592
chr1	9806	9807	0.332796
chr1	9807	9812	0.665592
chr1	9812	9815	0.998387
chr1	9815	9820	1.33118
chr1	9820	9826	0.998387
chr1	9826	9827	1.33118
chr1	9827	9831	1.66398
chr1	9831	9832	1.99677
chr1	9832	9840	2.32957
chr1	9840	9854	1.99677
chr1	9854	9856	1.66398
chr1	9856	9859	1.33118
chr1	9859	9860	1.66398
chr1	9860	9870	1.99677
chr1	9870	9871	1.66398
chr1	9871	9875	1.33118
chr1	9875	9876	0.998387
chr1	9876	9878	0.665592
chr1	9878	9888	0.998387
chr1	9888	9894	1.33118
chr1	9894	9897	1.66398
chr1	9897	9898	1.33118
chr1	9898	9903	1.66398
chr1	9903	9904	1.99677
chr1	9904	9910	1.66398
chr1	9910	9929	2.32957
chr1	9929	9932	2.66237
chr1	9932	9934	2.32957
chr1	9934	9935	2.66237
chr1	9935	9936	2.99516
chr1	9936	9938	3.32796
chr1	9938	9947	2.99516
chr1	9947	9954	2.66237
chr1	9954	9962	2.32957
chr1	9962	9965	2.66237
chr1	9965	9970	1.99677
chr1	9970	9972	2.32957
chr1	9972	9979	1.66398
chr1	9979	9981	1.33118
chr1	9981	9986	1.66398
chr1	9986	9993	1.33118
chr1	9993	9994	1.66398
chr1	9994	9997	2.32957
chr1	9997	9998	2.66237
chr1	9998	10011	2.32957
chr1	10011	10013	2.66237
chr1	10013	10015	2.32957
chr1	10015	10017	2.66237
chr1	10017	10025	2.99516
chr1	10025	10026	2.66237
chr1	10026	10037	2.99516
chr1	10037	10038	2.66237
chr1	10038	10039	2.32957
chr1	10039	10041	2.66237
chr1	10041	10042	2.32957
chr1	10042	10049	1.99677
chr1	10049	10051	2.32957
chr1	10051	10055	1.99677
chr1	10055	10058	1.66398
chr1	10058	10063	1.33118
chr1	10063	10075	1.66398
chr1	10075	10082	1.33118
chr1	10082	10089	0.998387
chr1	10089	10092	1.66398
chr1	10092	10093	1.99677
chr1	10093	10095	1.66398
chr1	10095	10107	1.99677
chr1	10107	10113	1.66398
chr1	10113	10119	1.33118
chr1	10119	10130	0.998387
chr1	10130	10131	1.66398
chr1	10131	10132	1.33118
chr1	10132	10133	1.66398
chr1	10133	10135	1.33118
chr1	10135	10138	1.66398
chr1	10138	10144	1.99677
chr1	10144	10146	2.32957
chr1	10146	10147	2.66237
chr1	10147	10150	2.99516
chr1	10150	10157	3.66075
chr1	10157	10162	3.99355
chr1	10162	10174	4.32634
chr1	10174	10176	3.66075
chr1	10176	10179	3.32796
chr1	10179	10180	2.99516
chr1	10180	10181	3.32796
chr1	10181	10182	3.66075
chr1	10182	10183	3.32796
chr1	10183	10188	2.99516
chr1	10188	10190	2.66237
chr1	10190	10194	1.99677
chr1	10194	10200	1.66398
chr1	10200	10202	1.33118
chr1	10202	10205	1.66398
chr1	10205	10208	1.33118
chr1	10208	10217	1.66398
chr1	10217	10223	1.99677
chr1	10223	10224	1.66398
chr1	10224	10225	1.33118
chr1	10225	10230	0.998387
chr1	10230	10245	1.33118
chr1	10245	10252	0.998387
chr1	10252	10256	0.665592
chr1	10256	10260	0.332796
chr1	10260	10285	0.665592
chr1	10285	10287	0.998387
chr1	10287	10289	0.665592
chr1	10289	10290	0.998387
chr1	10290	10291	1.33118
chr1	10291	10297	1.99677
chr1	10297	10298	2.32957
chr1	10298	10305	2.66237
chr1	10305	10309	2.32957
chr1	10309	10321	2.66237
chr1	10321	10329	2.99516
chr1	10329	10331	2.32957
chr1	10331	10333	2.66237
chr1	10333	10334	2.32957
chr1	10334	10335	1.99677
chr1	10335	10341	1.66398
chr1	10341	10342	1.33118
chr1	10342	10348	0.998387
chr1	10348	10362	1.33118
chr1	10362	10374	1.66398
chr1	10374	10392	1.33118
chr1	10392	10395	0.998387
chr1	10395	10396	1.33118
chr1	10396	10406	0.998387
chr1	10406	10409	0.665592
chr1	10409	10420	0.332796
chr1	10420	10423	0.665592
chr1	10423	10427	0.998387
chr1	10427	10436	1.33118
chr1	10436	10439	1.66398
chr1	10439	10452	1.33118
chr1	10452	10457	1.66398
chr1	10457	10460	1.33118
chr1	10460	10467	0.998387
chr1	10467	10480	0.665592
chr1	10480	10490	0.332796
chr1	10490	10495	0.998387
chr1	10495	10496	1.33118
chr1	10496	10519	0.998387
chr1	10519	10527	1.33118
chr1	10527	10533	1.66398
chr1	10533	10538	0.998387
chr1	10538	10563	0.665592
chr1	10563	10571	0.332796
chr1	10571	10583	0.0
chr1	10583	10595	0.665592
chr1	10595	10616	0.998387
chr1	10616	10626	1.33118
chr1	10626	10636	0.665592
chr1	10636	10637	0.998387
chr1	10637	10639	1.33118
chr1	10639	10658	0.998387
chr1	10658	10660	1.33118
chr1	10660	10665	0.998387
chr1	10665	10670	1.66398
chr1	10670	10672	1.99677
chr1	10672	10677	2.32957
chr1	10677	10681	1.99677
chr1	10681	10692	1.66398
chr1	10692	10694	2.32957
chr1	10694	10695	1.99677
chr1	10695	10702	1.66398
chr1	10702	10709	1.33118
chr1	10709	10714	0.998387
chr1	10714	10736	0.665592
chr1	10736	10740	0.0
chr1	10740	10757	0.332796
chr1	10757	10762	0.665592
chr1	10762	10801	0.998387
chr1	10801	10806	0.665592
chr1	10806	10828	0.332796
chr1	10828	10834	0.0
chr1	10834	10835	0.332796
chr1	10835	10846	0.665592
chr1	10846	10852	1.33118
chr1	10852	10855	1.66398
chr1	10855	10859	1.99677
chr1	10859	10878	2.32957
chr1	10878	10879	1.99677
chr1	10879	10886	1.66398
chr1	10886	10890	1.99677
chr1	10890	10896	1.33118
chr1	10896	10899	0.998387
chr1	10899	10902	0.665592
chr1	10902	10903	0.998387
chr1	10903	10910	0.665592
chr1	10910	10930	0.998387
chr1	10930	10937	0.665592
chr1	10937	10943	0.998387
chr1	10943	10946	0.665592
chr1	10946	10966	0.332796
chr1	10966	10969	0.0
chr1	10969	11012	0.332796
chr1	11012	11014	0.0
chr1	11014	11019	0.332796
chr1	11019	11028	0.665592
chr1	11028	11047	0.998387
chr1	11047	11058	1.33118
chr1	11058	11063	0.998387
chr1	11063	11072	0.665592
chr1	11072	11088	0.332796
chr1	11088	11097	0.0
chr1	11097	11110	0.332796
chr1	11110	11116	0.665592
chr1	11116	11118	0.998387
chr1	11118	11139	1.33118
chr1	11139	11147	0.998387
chr1	11147	11153	1.33118
chr1	11153	11158	0.998387
chr1	11158	11160	1.33118
chr1	11160	11162	0.998387
chr1	11162	11163	1.33118
chr1	11163	11190	1.66398
chr1	11190	11194	1.33118
chr1	11194	11198	1.66398
chr1	11198	11206	1.99677
chr1	11206	11207	1.33118
chr1	11207	11213	0.998387
chr1	11213	11235	1.33118
chr1	11235	11238	0.998387
chr1	11238	11242	0.665592
chr1	11242	11257	0.332796
chr1	11257	11263	0.0
chr1	11263	11270	0.332796
chr1	11270	11284	0.665592
chr1	11284	11294	0.998387
chr1	11294	11306	1.33118
chr1	11306	11314	0.998387
chr1	11314	11319	0.665592
chr1	11319	11321	0.998387
chr1	11321	11327	1.33118
chr1	11327	11332	0.998387
chr1	11332	11338	1.33118
chr1	11338	11340	0.998387
chr1	11340	11341	1.33118
chr1	11341	11363	1.66398
chr1	11363	11365	1.33118
chr1	11365	11373	0.998387
chr1	11373	11383	1.33118
chr1	11383	11390	0.998387
chr1	11390	11394	1.33118
chr1	11394	11407	1.66398
chr1	11407	11410	1.99677
chr1	11410	11412	2.32957
chr1	11412	11414	1.99677
chr1	11414	11431	1.66398
chr1	11431	11436	1.33118
chr1	11436	11437	0.998387
chr1	11437	11442	1.33118
chr1	11442	11443	1.66398
chr1	11443	11447	1.99677
chr1	11447	11450	1.66398
chr1	11450	11453	1.33118
chr1	11453	11479	0.998387
chr1	11479	11480	0.665592
chr1	11480	11487	0.332796
chr1	11487	11510	0.0
chr1	11510	11518	0.332796
chr1	11518	11521	0.665592
chr1	11521	11528	0.998387
chr1	11528	11530	1.33118
chr1	11530	11542	1.66398
chr1	11542	11543	1.99677
chr1	11543	11545	2.32957
chr1	11545	11548	2.66237
chr1	11548	11554	2.99516
chr1	11554	11562	2.66237
chr1	11562	11563	2.32957
chr1	11563	11567	1.99677
chr1	11567	11571	2.32957
chr1	11571	11577	1.66398
chr1	11577	11582	1.99677
chr1	11582	11585	1.66398
chr1	11585	11588	1.33118
chr1	11588	11591	0.998387
chr1	11591	11601	0.665592
chr1	11601	11603	0.998387
chr1	11603	11611	1.33118
chr1	11611	11620	0.998387
chr1	11620	11629	0.665592
chr1	11629	11639	0.998387
chr1	11639	11642	0.665592
chr1	11642	11643	0.998387
chr1	11643	11647	0.665592
chr1	11647	11670	0.998387
chr1	11670	11680	0.665592
chr1	11680	11686	0.998387
chr1	11686	11689	0.665592
chr1	11689	11690	0.998387
chr1	11690	11719	0.665592
chr1	11719	11721	0.332796
chr1	11721	11751	0.0
chr1	11751	11782	0.332796
chr1	11782	11791	0.665592
chr1	11791	11795	0.998387
chr1	11795	11796	0.665592
chr1	11796	11812	0.998387
chr1	11812	11814	1.33118
chr1	11814	11816	1.66398
chr1	11816	11818	1.99677
chr1	11818	11826	2.32957
chr1	11826	11830	1.99677
chr1	11830	11834	2.32957
chr1	11834	11840	1.99677
chr1	11840	11844	1.66398
chr1	11844	11847	1.99677
chr1	11847	11856	2.32957
chr1	11856	11858	1.99677
chr1	11858	11862	1.33118
chr1	11862	11863	0.998387
chr1	11863	11874	1.33118
chr1	11874	11885	0.998387
chr1	11885	11888	1.33118
chr1	11888	11891	0.998387
chr1	11891	11907	0.665592
chr1	11907	11908	0.332796
chr1	11908	11929	0.665592
chr1	11929	11946	0.332796
chr1	11946	11947	0.0
chr1	11947	11958	0.332796
chr1	11958	11959	0.665592
chr1	11959	11969	0.998387
chr1	11969	11972	1.33118
chr1	11972	11974	1.66398
chr1	11974	11977	1.99677
chr1	11977	11978	2.32957
chr1	11978	11982	2.66237
chr1	11982	11987	2.99516
chr1	11987	11991	3.32796
chr1	11991	11998	2.99516
chr1	11998	12002	2.66237
chr1	12002	12003	2.99516
chr1	12003	12006	2.66237
chr1	12006	12007	2.99516
chr1	12007	12008	3.99355
chr1	12008	12009	3.66075
chr1	12009	12013	3.99355
chr1	12013	12015	3.66075
chr1	12015	12016	3.99355
chr1	12016	12017	3.66075
chr1	12017	12020	3.32796
chr1	12020	12022	2.99516
chr1	12022	12023	2.66237
chr1	12023	12025	3.32796
chr1	12025	12029	2.99516
chr1	12029	12031	3.32796
chr1	12031	12034	2.99516
chr1	12034	12042	2.66237
chr1	12042	12043	3.32796
chr1	12043	12045	3.99355
chr1	12045	12046	3.66075
chr1	12046	12051	3.99355
chr1	12051	12055	2.99516
chr1	12055	12056	3.32796
chr1	12056	12059	3.66075
chr1	12059	12067	3.32796
chr1	12067	12068	2.66237
chr1	12068	12070	2.32957
chr1	12070	12071	2.66237
chr1	12071	12072	2.99516
chr1	12072	12073	3.99355
chr1	12073	12074	4.65914
chr1	12074	12077	5.32473
chr1	12077	12078	4.99194
chr1	12078	12081	4.65914
chr1	12081	12086	4.32634
chr1	12086	12090	3.99355
chr1	12090	12097	3.66075
chr1	12097	12099	3.32796
chr1	12099	12112	2.66237
chr1	12112	12114	1.99677
[truncated: 694 more rows]
