# Supplementary material for: Structural modularity of the XIST ribonucleoprotein complex
Source: Nat Commun. 2020 Dec 2;11:6163. doi: 10.1038/s41467-020-20040-3 (PMC7710737; doi:10.1038/s41467-020-20040-3)
Supplement: Supplementary file 6 — Source Data [file 41467_2020_20040_MOESM6_ESM.zip › sourcedata/fig2efgi/K562_FXR1_1_neg_XIST_1_hsXIST.bedgraph]

chr1	0	44	0.0
chr1	44	61	0.24426
chr1	61	85	0.48852
chr1	85	102	0.24426
chr1	102	113	0.0
chr1	113	115	0.24426
chr1	115	133	0.732781
chr1	133	152	0.977041
chr1	152	155	0.732781
chr1	155	161	0.24426
chr1	161	172	0.48852
chr1	172	193	0.24426
chr1	193	195	0.48852
chr1	195	202	0.977041
chr1	202	208	0.732781
chr1	208	214	0.977041
chr1	214	215	1.2213
chr1	215	217	1.46556
chr1	217	234	1.70982
chr1	234	235	1.46556
chr1	235	237	0.977041
chr1	237	241	1.2213
chr1	241	242	0.977041
chr1	242	247	1.2213
chr1	247	253	0.977041
chr1	253	254	0.732781
chr1	254	277	0.48852
chr1	277	290	0.24426
chr1	290	291	0.48852
chr1	291	300	0.732781
chr1	300	306	0.977041
chr1	306	307	1.46556
chr1	307	309	1.70982
chr1	309	310	1.95408
chr1	310	313	2.19834
chr1	313	316	2.4426
chr1	316	322	2.19834
chr1	322	325	1.95408
chr1	325	330	2.19834
chr1	330	331	2.4426
chr1	331	332	2.19834
chr1	332	338	1.95408
chr1	338	347	1.46556
chr1	347	350	1.2213
chr1	350	354	0.977041
chr1	354	360	0.732781
chr1	360	363	0.48852
chr1	363	370	0.732781
chr1	370	381	0.48852
chr1	381	400	0.24426
chr1	400	408	0.0
chr1	408	409	0.24426
chr1	409	442	0.48852
chr1	442	449	0.24426
chr1	449	452	0.0
chr1	452	453	0.48852
chr1	453	457	0.977041
chr1	457	491	1.2213
chr1	491	493	0.977041
chr1	493	494	0.732781
chr1	494	495	0.24426
chr1	495	496	0.977041
chr1	496	502	1.70982
chr1	502	504	1.95408
chr1	504	512	2.19834
chr1	512	520	2.68686
chr1	520	527	3.17538
chr1	527	529	2.93112
chr1	529	530	2.68686
chr1	530	536	2.93112
chr1	536	537	2.19834
chr1	537	539	1.95408
chr1	539	542	1.70982
chr1	542	546	1.46556
chr1	546	549	1.70982
chr1	549	552	1.46556
chr1	552	553	1.2213
chr1	553	555	1.46556
chr1	555	556	1.70982
chr1	556	559	1.95408
chr1	559	561	1.70982
chr1	561	570	1.46556
chr1	570	586	1.2213
chr1	586	590	0.732781
chr1	590	595	0.48852
chr1	595	596	0.24426
chr1	596	603	0.0
chr1	603	605	0.24426
chr1	605	606	0.48852
chr1	606	628	0.732781
chr1	628	643	0.48852
chr1	643	644	0.24426
chr1	644	648	0.0
chr1	648	651	0.24426
chr1	651	685	0.48852
chr1	685	689	0.24426
chr1	689	721	0.0
chr1	721	740	0.24426
chr1	740	741	0.48852
chr1	741	760	0.732781
chr1	760	769	0.48852
chr1	769	770	0.24426
chr1	770	773	0.0
chr1	773	781	0.24426
chr1	781	785	0.48852
chr1	785	786	0.732781
chr1	786	787	0.977041
chr1	787	797	1.2213
chr1	797	802	1.70982
chr1	802	805	1.95408
chr1	805	808	2.19834
chr1	808	813	1.95408
chr1	813	822	1.70982
chr1	822	823	1.95408
chr1	823	824	2.19834
chr1	824	825	2.4426
chr1	825	826	3.17538
chr1	826	827	2.4426
chr1	827	830	2.68686
chr1	830	831	2.93112
chr1	831	835	3.17538
chr1	835	837	3.41964
chr1	837	838	3.17538
chr1	838	840	2.93112
chr1	840	841	3.17538
chr1	841	850	2.93112
chr1	850	853	2.68686
chr1	853	855	2.4426
chr1	855	863	2.68686
chr1	863	864	2.4426
chr1	864	865	2.19834
chr1	865	866	1.46556
chr1	866	869	1.2213
chr1	869	870	1.46556
chr1	870	872	1.2213
chr1	872	874	0.977041
chr1	874	880	0.732781
chr1	880	892	0.48852
chr1	892	895	0.732781
chr1	895	897	0.48852
chr1	897	900	0.732781
chr1	900	905	0.977041
chr1	905	906	1.2213
chr1	906	908	1.46556
chr1	908	909	1.2213
chr1	909	915	1.46556
chr1	915	924	1.70982
chr1	924	930	1.46556
chr1	930	936	1.70982
chr1	936	940	1.46556
chr1	940	944	1.2213
chr1	944	945	1.46556
chr1	945	956	0.977041
chr1	956	971	0.732781
chr1	971	974	0.48852
chr1	974	975	0.732781
chr1	975	976	0.977041
chr1	976	979	1.2213
chr1	979	984	0.977041
chr1	984	1001	1.2213
chr1	1001	1007	1.46556
chr1	1007	1008	2.19834
chr1	1008	1009	2.68686
chr1	1009	1011	2.93112
chr1	1011	1013	3.17538
chr1	1013	1015	2.93112
chr1	1015	1016	2.68686
chr1	1016	1018	2.4426
chr1	1018	1021	2.68686
chr1	1021	1022	2.93112
chr1	1022	1025	2.68686
chr1	1025	1037	2.4426
chr1	1037	1038	2.19834
chr1	1038	1041	1.95408
chr1	1041	1044	1.70982
chr1	1044	1046	1.95408
chr1	1046	1048	0.977041
chr1	1048	1049	0.732781
chr1	1049	1051	0.48852
chr1	1051	1064	0.24426
chr1	1064	1067	0.48852
chr1	1067	1074	0.732781
chr1	1074	1077	1.2213
chr1	1077	1078	1.46556
chr1	1078	1084	1.70982
chr1	1084	1091	1.46556
chr1	1091	1095	1.70982
chr1	1095	1098	1.95408
chr1	1098	1102	2.19834
chr1	1102	1106	2.4426
chr1	1106	1108	2.19834
chr1	1108	1112	2.68686
chr1	1112	1115	2.4426
chr1	1115	1116	2.19834
chr1	1116	1126	1.95408
chr1	1126	1129	1.46556
chr1	1129	1131	1.95408
chr1	1131	1133	2.19834
chr1	1133	1134	1.70982
chr1	1134	1149	1.95408
chr1	1149	1150	1.46556
chr1	1150	1152	1.70982
chr1	1152	1154	1.95408
chr1	1154	1159	1.70982
chr1	1159	1167	1.95408
chr1	1167	1173	1.46556
chr1	1173	1174	1.70982
chr1	1174	1180	1.95408
chr1	1180	1182	2.19834
chr1	1182	1189	2.4426
chr1	1189	1191	2.19834
chr1	1191	1196	1.70982
chr1	1196	1200	1.95408
chr1	1200	1203	1.46556
chr1	1203	1204	1.95408
chr1	1204	1210	2.4426
chr1	1210	1212	2.68686
chr1	1212	1220	2.19834
chr1	1220	1222	1.95408
chr1	1222	1237	1.70982
chr1	1237	1243	1.46556
chr1	1243	1244	1.2213
chr1	1244	1251	0.48852
chr1	1251	1267	0.24426
chr1	1267	1272	0.48852
chr1	1272	1278	0.732781
chr1	1278	1283	0.977041
chr1	1283	1293	0.732781
chr1	1293	1307	0.977041
chr1	1307	1308	0.732781
chr1	1308	1310	0.977041
chr1	1310	1311	1.2213
chr1	1311	1313	1.46556
chr1	1313	1315	1.2213
chr1	1315	1324	1.70982
chr1	1324	1325	1.95408
chr1	1325	1329	2.4426
chr1	1329	1335	2.68686
chr1	1335	1336	2.93112
chr1	1336	1340	3.17538
chr1	1340	1344	3.41964
chr1	1344	1347	3.90816
chr1	1347	1349	4.15242
chr1	1349	1351	3.90816
chr1	1351	1353	3.6639
chr1	1353	1354	3.90816
chr1	1354	1355	3.41964
chr1	1355	1356	3.17538
chr1	1356	1358	3.41964
chr1	1358	1363	3.17538
chr1	1363	1365	2.19834
chr1	1365	1368	1.95408
chr1	1368	1377	1.70982
chr1	1377	1384	1.46556
chr1	1384	1387	0.977041
chr1	1387	1390	0.732781
chr1	1390	1393	0.48852
chr1	1393	1395	0.24426
chr1	1395	1413	0.0
chr1	1413	1416	0.24426
chr1	1416	1420	0.48852
chr1	1420	1433	0.732781
chr1	1433	1436	0.977041
chr1	1436	1439	1.2213
chr1	1439	1440	1.46556
chr1	1440	1447	1.95408
chr1	1447	1452	2.19834
chr1	1452	1453	2.68686
chr1	1453	1454	3.17538
chr1	1454	1456	2.93112
chr1	1456	1460	2.68686
chr1	1460	1464	2.4426
chr1	1464	1472	2.19834
chr1	1472	1475	1.95408
chr1	1475	1477	1.70982
chr1	1477	1479	1.46556
chr1	1479	1480	1.95408
chr1	1480	1483	1.46556
chr1	1483	1485	1.2213
chr1	1485	1488	0.977041
chr1	1488	1501	0.48852
chr1	1501	1516	0.732781
chr1	1516	1519	0.48852
chr1	1519	1526	0.24426
chr1	1526	1540	0.48852
chr1	1540	1551	0.24426
chr1	1551	1552	0.48852
chr1	1552	1558	0.732781
chr1	1558	1567	0.977041
chr1	1567	1586	0.732781
chr1	1586	1587	0.977041
chr1	1587	1588	1.2213
chr1	1588	1591	1.46556
chr1	1591	1596	1.2213
chr1	1596	1604	0.977041
chr1	1604	1609	1.2213
chr1	1609	1624	1.46556
chr1	1624	1625	0.977041
chr1	1625	1634	0.48852
chr1	1634	1638	0.732781
chr1	1638	1640	0.977041
chr1	1640	1642	1.46556
chr1	1642	1643	1.70982
chr1	1643	1645	1.95408
chr1	1645	1649	1.70982
chr1	1649	1660	1.46556
chr1	1660	1664	1.70982
chr1	1664	1665	1.95408
chr1	1665	1668	1.70982
chr1	1668	1671	1.95408
chr1	1671	1672	2.19834
chr1	1672	1674	2.4426
chr1	1674	1677	2.19834
chr1	1677	1680	2.4426
chr1	1680	1682	1.95408
chr1	1682	1683	1.70982
chr1	1683	1687	1.46556
chr1	1687	1701	1.70982
chr1	1701	1705	1.46556
chr1	1705	1709	1.2213
chr1	1709	1711	0.977041
chr1	1711	1717	0.732781
chr1	1717	1720	0.48852
chr1	1720	1734	0.732781
chr1	1734	1737	1.2213
chr1	1737	1746	1.46556
chr1	1746	1747	1.70982
chr1	1747	1752	1.46556
chr1	1752	1759	1.70982
chr1	1759	1760	1.46556
chr1	1760	1764	1.70982
chr1	1764	1765	1.46556
chr1	1765	1773	1.2213
chr1	1773	1774	1.46556
chr1	1774	1778	1.2213
chr1	1778	1779	0.977041
chr1	1779	1785	1.2213
chr1	1785	1787	0.977041
chr1	1787	1791	1.2213
chr1	1791	1792	1.70982
chr1	1792	1800	1.46556
chr1	1800	1814	1.2213
chr1	1814	1815	0.977041
chr1	1815	1817	0.732781
chr1	1817	1819	0.977041
chr1	1819	1825	1.2213
chr1	1825	1826	1.46556
chr1	1826	1828	1.70982
chr1	1828	1831	1.46556
chr1	1831	1842	1.2213
chr1	1842	1848	1.70982
chr1	1848	1855	2.4426
chr1	1855	1857	2.19834
chr1	1857	1860	2.68686
chr1	1860	1863	2.19834
chr1	1863	1867	1.95408
chr1	1867	1870	2.19834
chr1	1870	1871	2.4426
chr1	1871	1882	2.68686
chr1	1882	1889	2.19834
chr1	1889	1894	1.46556
chr1	1894	1897	1.2213
chr1	1897	1908	0.732781
chr1	1908	1910	0.24426
chr1	1910	1914	0.0
chr1	1914	1918	0.24426
chr1	1918	1921	0.48852
chr1	1921	1938	0.732781
chr1	1938	1947	0.977041
chr1	1947	1959	0.732781
chr1	1959	1960	0.48852
chr1	1960	1975	0.24426
chr1	1975	2048	0.0
chr1	2048	2059	0.24426
chr1	2059	2079	0.48852
chr1	2079	2082	0.24426
chr1	2082	2096	0.48852
chr1	2096	2099	0.24426
chr1	2099	2121	0.48852
chr1	2121	2124	0.24426
chr1	2124	2126	0.48852
chr1	2126	2129	0.732781
chr1	2129	2139	0.977041
chr1	2139	2141	0.732781
chr1	2141	2148	0.977041
chr1	2148	2164	0.732781
chr1	2164	2165	0.48852
chr1	2165	2181	0.24426
chr1	2181	2216	0.0
chr1	2216	2257	0.24426
chr1	2257	2270	0.0
chr1	2270	2272	0.24426
chr1	2272	2273	0.48852
chr1	2273	2278	0.732781
chr1	2278	2279	1.46556
chr1	2279	2298	1.70982
chr1	2298	2300	1.95408
chr1	2300	2304	2.4426
chr1	2304	2310	2.68686
chr1	2310	2311	2.93112
chr1	2311	2312	2.68686
chr1	2312	2313	2.4426
chr1	2313	2319	2.19834
chr1	2319	2328	1.2213
chr1	2328	2339	1.46556
chr1	2339	2340	1.2213
chr1	2340	2343	0.732781
chr1	2343	2351	0.48852
chr1	2351	2356	0.24426
chr1	2356	2369	0.48852
chr1	2369	2397	0.24426
chr1	2397	2398	0.0
chr1	2398	2407	0.24426
chr1	2407	2408	0.48852
chr1	2408	2411	0.732781
chr1	2411	2432	0.977041
chr1	2432	2434	0.732781
chr1	2434	2438	0.977041
chr1	2438	2439	0.732781
chr1	2439	2444	1.2213
chr1	2444	2448	0.977041
chr1	2448	2451	0.732781
chr1	2451	2460	1.2213
chr1	2460	2478	1.46556
chr1	2478	2481	0.977041
chr1	2481	2484	1.2213
chr1	2484	2487	1.46556
chr1	2487	2490	1.70982
chr1	2490	2491	1.2213
chr1	2491	2500	1.46556
chr1	2500	2515	1.2213
chr1	2515	2521	1.46556
chr1	2521	2525	1.2213
chr1	2525	2526	0.977041
chr1	2526	2532	0.732781
chr1	2532	2553	0.48852
chr1	2553	2555	0.24426
chr1	2555	2592	0.48852
chr1	2592	2595	0.24426
chr1	2595	2607	0.0
chr1	2607	2614	0.24426
chr1	2614	2628	0.48852
chr1	2628	2637	0.24426
chr1	2637	2661	0.48852
chr1	2661	2668	0.732781
chr1	2668	2686	0.48852
chr1	2686	2696	0.732781
chr1	2696	2701	0.48852
chr1	2701	2725	0.24426
chr1	2725	2882	0.0
chr1	2882	2885	0.24426
chr1	2885	2908	0.48852
chr1	2908	2922	0.732781
chr1	2922	2925	0.48852
chr1	2925	2934	0.24426
chr1	2934	2949	0.48852
chr1	2949	2952	0.24426
chr1	2952	2971	0.48852
chr1	2971	2973	0.977041
chr1	2973	2974	1.2213
chr1	2974	2975	0.977041
chr1	2975	2986	1.2213
chr1	2986	3004	0.977041
chr1	3004	3009	0.732781
chr1	3009	3011	0.48852
chr1	3011	3028	0.0
chr1	3028	3033	0.24426
chr1	3033	3035	0.48852
chr1	3035	3044	0.732781
chr1	3044	3069	0.977041
chr1	3069	3070	0.732781
chr1	3070	3074	0.977041
chr1	3074	3082	0.732781
chr1	3082	3083	0.977041
chr1	3083	3084	0.732781
chr1	3084	3087	0.977041
chr1	3087	3089	1.2213
chr1	3089	3091	1.46556
chr1	3091	3095	1.70982
chr1	3095	3099	2.19834
chr1	3099	3110	2.4426
chr1	3110	3113	2.19834
chr1	3113	3121	1.95408
chr1	3121	3122	1.70982
chr1	3122	3126	1.46556
chr1	3126	3128	1.2213
chr1	3128	3129	0.977041
chr1	3129	3132	0.732781
chr1	3132	3136	0.48852
chr1	3136	3160	0.0
chr1	3160	3166	0.24426
chr1	3166	3170	0.48852
chr1	3170	3176	0.732781
chr1	3176	3199	1.2213
chr1	3199	3200	1.46556
chr1	3200	3206	1.2213
chr1	3206	3209	0.977041
chr1	3209	3214	0.732781
chr1	3214	3216	0.48852
chr1	3216	3219	0.24426
chr1	3219	3220	0.732781
chr1	3220	3221	0.977041
chr1	3221	3226	1.46556
chr1	3226	3227	1.70982
chr1	3227	3233	1.95408
chr1	3233	3239	2.19834
chr1	3239	3260	1.95408
chr1	3260	3261	1.46556
chr1	3261	3266	0.732781
chr1	3266	3267	0.48852
chr1	3267	3269	0.24426
chr1	3269	3273	0.48852
chr1	3273	3304	0.24426
chr1	3304	3309	0.48852
chr1	3309	3337	0.24426
chr1	3337	3341	0.48852
chr1	3341	3353	0.24426
chr1	3353	3357	0.48852
chr1	3357	3376	0.732781
chr1	3376	3389	0.48852
chr1	3389	3390	0.24426
chr1	3390	3393	0.48852
chr1	3393	3405	0.24426
chr1	3405	3428	0.48852
chr1	3428	3430	0.732781
chr1	3430	3441	0.48852
chr1	3441	3445	0.732781
chr1	3445	3458	0.48852
chr1	3458	3462	0.732781
chr1	3462	3464	0.977041
chr1	3464	3482	0.732781
chr1	3482	3499	0.48852
chr1	3499	3503	0.24426
chr1	3503	3515	0.0
chr1	3515	3516	0.24426
chr1	3516	3523	0.48852
chr1	3523	3554	0.732781
chr1	3554	3555	0.48852
chr1	3555	3558	0.24426
chr1	3558	3560	0.48852
chr1	3560	3591	0.24426
chr1	3591	3596	0.48852
chr1	3596	3606	0.24426
chr1	3606	3630	0.48852
chr1	3630	3631	0.732781
chr1	3631	3643	0.48852
chr1	3643	3671	0.24426
chr1	3671	3673	0.0
chr1	3673	3691	0.732781
chr1	3691	3692	0.977041
chr1	3692	3712	1.2213
chr1	3712	3724	0.48852
chr1	3724	3726	0.732781
chr1	3726	3732	0.48852
chr1	3732	3764	0.24426
chr1	3764	3808	0.0
chr1	3808	3817	0.24426
chr1	3817	3842	0.732781
chr1	3842	3850	0.48852
chr1	3850	3855	0.732781
chr1	3855	3858	0.48852
chr1	3858	3868	0.24426
chr1	3868	3876	0.48852
chr1	3876	3889	0.732781
chr1	3889	3903	0.48852
chr1	3903	3908	0.732781
chr1	3908	3914	0.48852
chr1	3914	3920	0.24426
chr1	3920	3927	0.48852
chr1	3927	3932	0.732781
chr1	3932	3935	0.977041
chr1	3935	3938	1.2213
chr1	3938	3942	1.46556
chr1	3942	3943	1.2213
chr1	3943	3954	1.46556
chr1	3954	3956	1.95408
chr1	3956	3959	2.19834
chr1	3959	3965	1.95408
chr1	3965	3971	1.70982
chr1	3971	3972	1.46556
chr1	3972	3975	1.2213
chr1	3975	3979	0.977041
chr1	3979	3983	1.2213
chr1	3983	3987	0.977041
chr1	3987	3988	1.2213
chr1	3988	3990	1.46556
chr1	3990	3994	1.2213
chr1	3994	4000	0.732781
chr1	4000	4011	0.48852
chr1	4011	4026	0.732781
chr1	4026	4027	0.48852
chr1	4027	4028	0.24426
chr1	4028	4032	0.48852
chr1	4032	4052	0.732781
chr1	4052	4054	0.48852
chr1	4054	4068	0.732781
chr1	4068	4071	0.48852
chr1	4071	4094	0.24426
chr1	4094	4129	0.0
chr1	4129	4158	0.24426
chr1	4158	4168	0.48852
chr1	4168	4193	0.24426
chr1	4193	4196	0.48852
chr1	4196	4203	0.24426
chr1	4203	4233	0.48852
chr1	4233	4248	0.24426
chr1	4248	4254	0.48852
chr1	4254	4269	0.732781
chr1	4269	4281	0.48852
chr1	4281	4288	0.24426
chr1	4288	4317	0.0
chr1	4317	4334	0.24426
chr1	4334	4346	0.48852
chr1	4346	4358	0.732781
chr1	4358	4363	0.48852
chr1	4363	4386	0.24426
chr1	4386	4389	0.0
chr1	4389	4400	0.48852
chr1	4400	4428	0.732781
chr1	4428	4429	0.48852
chr1	4429	4441	0.24426
chr1	4441	4453	0.0
chr1	4453	4455	0.24426
chr1	4455	4477	0.48852
chr1	4477	4492	0.732781
chr1	4492	4495	0.48852
chr1	4495	4511	0.24426
chr1	4511	4524	0.0
chr1	4524	4539	0.24426
chr1	4539	4545	0.48852
chr1	4545	4563	0.732781
chr1	4563	4580	0.48852
chr1	4580	4584	0.24426
chr1	4584	4587	0.0
chr1	4587	4588	0.24426
chr1	4588	4611	0.48852
chr1	4611	4624	0.732781
chr1	4624	4627	0.977041
chr1	4627	4652	0.48852
chr1	4652	4665	0.24426
chr1	4665	4666	0.0
chr1	4666	4668	0.24426
chr1	4668	4693	0.48852
chr1	4693	4701	0.732781
chr1	4701	4705	0.48852
chr1	4705	4708	0.732781
chr1	4708	4721	0.48852
chr1	4721	4728	0.732781
chr1	4728	4730	0.48852
chr1	4730	4745	0.732781
chr1	4745	4750	0.48852
chr1	4750	4764	0.24426
chr1	4764	4769	0.48852
chr1	4769	4775	0.24426
chr1	4775	4803	0.732781
chr1	4803	4812	0.48852
chr1	4812	4815	0.732781
chr1	4815	4851	0.24426
chr1	4851	4875	0.0
chr1	4875	4905	0.24426
chr1	4905	4940	0.0
chr1	4940	4945	0.24426
chr1	4945	4971	0.48852
chr1	4971	4979	0.732781
chr1	4979	4986	0.48852
chr1	4986	4991	0.24426
chr1	4991	5003	0.48852
chr1	5003	5006	0.24426
chr1	5006	5020	0.48852
chr1	5020	5032	0.977041
chr1	5032	5046	0.732781
chr1	5046	5048	0.48852
chr1	5048	5049	0.732781
chr1	5049	5061	0.977041
chr1	5061	5085	0.48852
chr1	5085	5088	0.24426
chr1	5088	5120	0.0
chr1	5120	5148	0.24426
chr1	5148	5161	0.48852
chr1	5161	5163	0.24426
chr1	5163	5184	0.48852
chr1	5184	5189	0.732781
chr1	5189	5203	0.48852
chr1	5203	5216	0.24426
chr1	5216	5217	0.0
chr1	5217	5226	0.48852
chr1	5226	5227	0.732781
chr1	5227	5256	1.46556
chr1	5256	5266	0.977041
chr1	5266	5268	0.732781
chr1	5268	5313	0.0
chr1	5313	5340	0.48852
chr1	5340	5342	0.732781
chr1	5342	5360	0.24426
chr1	5360	5368	0.48852
chr1	5368	5380	0.732781
chr1	5380	5382	0.48852
chr1	5382	5386	0.732781
chr1	5386	5388	0.48852
chr1	5388	5391	0.732781
chr1	5391	5408	1.2213
chr1	5408	5423	0.977041
chr1	5423	5427	0.732781
chr1	5427	5429	0.48852
chr1	5429	5431	0.24426
chr1	5431	5433	0.0
chr1	5433	5442	0.24426
chr1	5442	5456	0.48852
chr1	5456	5463	0.732781
chr1	5463	5469	0.977041
chr1	5469	5481	0.732781
chr1	5481	5497	0.48852
chr1	5497	5498	0.24426
chr1	5498	5504	0.732781
chr1	5504	5512	0.48852
chr1	5512	5516	0.732781
chr1	5516	5519	0.977041
chr1	5519	5531	1.2213
chr1	5531	5537	1.46556
chr1	5537	5538	1.2213
chr1	5538	5542	0.977041
chr1	5542	5549	1.2213
chr1	5549	5553	1.46556
chr1	5553	5555	1.2213
chr1	5555	5564	0.977041
chr1	5564	5565	1.2213
chr1	5565	5572	1.46556
chr1	5572	5576	0.977041
chr1	5576	5581	0.732781
chr1	5581	5583	0.977041
chr1	5583	5597	0.732781
chr1	5597	5598	1.2213
chr1	5598	5603	1.46556
chr1	5603	5604	0.977041
chr1	5604	5607	1.2213
chr1	5607	5611	1.46556
chr1	5611	5616	1.70982
chr1	5616	5619	1.95408
chr1	5619	5626	1.70982
chr1	5626	5628	1.95408
chr1	5628	5629	2.19834
chr1	5629	5631	1.95408
chr1	5631	5638	1.46556
chr1	5638	5640	1.2213
chr1	5640	5645	0.977041
chr1	5645	5656	1.2213
chr1	5656	5666	0.977041
chr1	5666	5668	0.732781
chr1	5668	5677	0.48852
chr1	5677	5679	0.732781
chr1	5679	5685	0.977041
chr1	5685	5686	0.732781
chr1	5686	5688	0.48852
chr1	5688	5692	0.732781
chr1	5692	5713	0.977041
chr1	5713	5718	1.46556
chr1	5718	5720	1.2213
chr1	5720	5728	0.977041
chr1	5728	5733	0.732781
chr1	5733	5737	0.48852
chr1	5737	5740	0.24426
chr1	5740	5751	0.48852
chr1	5751	5779	0.24426
chr1	5779	5838	0.0
chr1	5838	5856	0.24426
chr1	5856	5879	0.48852
chr1	5879	5888	0.24426
chr1	5888	5898	0.0
chr1	5898	5909	0.24426
chr1	5909	5916	0.48852
chr1	5916	5917	0.732781
chr1	5917	5919	0.977041
chr1	5919	5925	1.2213
chr1	5925	5933	0.977041
chr1	5933	5941	1.2213
chr1	5941	5942	0.977041
chr1	5942	5948	0.732781
chr1	5948	5949	0.48852
chr1	5949	5969	0.24426
chr1	5969	5987	0.0
chr1	5987	6003	0.24426
chr1	6003	6005	0.48852
chr1	6005	6007	0.732781
chr1	6007	6008	1.2213
chr1	6008	6019	1.46556
chr1	6019	6025	1.70982
chr1	6025	6042	1.46556
chr1	6042	6043	0.977041
chr1	6043	6047	0.732781
chr1	6047	6049	0.48852
chr1	6049	6058	0.24426
chr1	6058	6085	0.0
chr1	6085	6100	0.24426
chr1	6100	6103	0.48852
chr1	6103	6104	0.977041
chr1	6104	6106	1.2213
chr1	6106	6116	1.46556
chr1	6116	6125	1.70982
chr1	6125	6127	1.95408
chr1	6127	6144	2.19834
chr1	6144	6150	1.70982
chr1	6150	6156	1.2213
chr1	6156	6157	1.46556
chr1	6157	6159	1.2213
chr1	6159	6165	0.732781
chr1	6165	6168	0.48852
chr1	6168	6179	0.732781
chr1	6179	6186	0.48852
chr1	6186	6193	0.732781
chr1	6193	6197	0.977041
chr1	6197	6199	0.732781
chr1	6199	6207	0.977041
chr1	6207	6208	0.732781
chr1	6208	6217	0.48852
chr1	6217	6230	0.732781
chr1	6230	6240	0.48852
chr1	6240	6244	0.24426
chr1	6244	6255	0.48852
chr1	6255	6284	0.24426
chr1	6284	6286	0.0
chr1	6286	6304	0.48852
chr1	6304	6312	0.732781
chr1	6312	6316	0.48852
chr1	6316	6317	0.732781
chr1	6317	6323	1.2213
chr1	6323	6325	0.977041
chr1	6325	6337	1.2213
chr1	6337	6345	1.46556
chr1	6345	6346	1.2213
chr1	6346	6354	1.46556
chr1	6354	6356	1.70982
chr1	6356	6358	1.46556
chr1	6358	6369	1.2213
chr1	6369	6370	1.46556
chr1	6370	6377	1.70982
chr1	6377	6378	1.46556
chr1	6378	6379	1.2213
chr1	6379	6385	1.46556
chr1	6385	6392	1.70982
chr1	6392	6395	1.46556
chr1	6395	6398	1.2213
chr1	6398	6410	0.977041
chr1	6410	6413	0.48852
chr1	6413	6414	0.24426
chr1	6414	6425	0.48852
chr1	6425	6435	0.24426
chr1	6435	6455	0.48852
chr1	6455	6471	0.24426
chr1	6471	6473	0.48852
chr1	6473	6512	0.24426
chr1	6512	6566	0.0
chr1	6566	6575	0.24426
chr1	6575	6605	0.48852
chr1	6605	6614	0.24426
chr1	6614	6635	0.0
chr1	6635	6642	0.24426
chr1	6642	6643	0.48852
chr1	6643	6661	0.977041
chr1	6661	6669	0.732781
chr1	6669	6675	0.977041
chr1	6675	6683	1.2213
chr1	6683	6684	0.977041
chr1	6684	6709	0.48852
chr1	6709	6716	0.24426
chr1	6716	6789	0.0
chr1	6789	6828	0.24426
chr1	6828	6880	0.0
chr1	6880	6918	0.24426
chr1	6918	6935	0.0
chr1	6935	6943	0.24426
chr1	6943	6951	0.48852
chr1	6951	6953	0.732781
chr1	6953	6958	0.977041
chr1	6958	6959	1.2213
chr1	6959	6967	1.46556
chr1	6967	6971	2.93112
chr1	6971	6976	3.17538
chr1	6976	6983	2.93112
chr1	6983	6990	2.68686
chr1	6990	6992	2.4426
chr1	6992	6993	1.95408
chr1	6993	6997	1.70982
chr1	6997	7002	1.46556
chr1	7002	7004	1.2213
chr1	7004	7008	0.977041
chr1	7008	7010	0.24426
chr1	7010	7044	0.0
chr1	7044	7047	0.24426
chr1	7047	7054	0.732781
chr1	7054	7071	0.977041
chr1	7071	7073	1.2213
chr1	7073	7082	1.46556
chr1	7082	7084	1.70982
chr1	7084	7088	1.46556
chr1	7088	7091	0.977041
chr1	7091	7093	1.2213
chr1	7093	7111	0.977041
chr1	7111	7113	0.732781
chr1	7113	7115	0.48852
chr1	7115	7123	0.732781
chr1	7123	7129	0.48852
chr1	7129	7156	0.24426
chr1	7156	7159	0.0
chr1	7159	7160	0.24426
chr1	7160	7187	0.48852
chr1	7187	7198	0.732781
chr1	7198	7200	0.977041
chr1	7200	7208	0.732781
chr1	7208	7210	1.2213
chr1	7210	7215	0.977041
chr1	7215	7222	1.2213
chr1	7222	7229	1.46556
chr1	7229	7238	1.70982
chr1	7238	7241	1.2213
chr1	7241	7248	1.46556
chr1	7248	7249	1.70982
chr1	7249	7250	1.2213
chr1	7250	7252	1.46556
chr1	7252	7256	1.70982
chr1	7256	7267	1.46556
chr1	7267	7271	1.70982
chr1	7271	7280	1.95408
chr1	7280	7281	1.70982
chr1	7281	7289	1.46556
chr1	7289	7290	0.977041
chr1	7290	7291	1.2213
chr1	7291	7301	1.46556
chr1	7301	7303	1.2213
chr1	7303	7308	0.977041
chr1	7308	7310	0.732781
chr1	7310	7330	0.48852
chr1	7330	7332	0.24426
chr1	7332	7449	0.0
chr1	7449	7467	0.24426
chr1	7467	7477	0.48852
chr1	7477	7479	0.732781
chr1	7479	7482	0.977041
chr1	7482	7489	1.2213
chr1	7489	7492	0.977041
chr1	7492	7518	0.732781
chr1	7518	7520	0.48852
chr1	7520	7522	0.24426
chr1	7522	7536	0.0
chr1	7536	7538	0.24426
chr1	7538	7543	0.48852
chr1	7543	7550	0.732781
chr1	7550	7561	0.977041
chr1	7561	7562	1.2213
chr1	7562	7566	0.977041
chr1	7566	7579	1.2213
chr1	7579	7583	0.977041
chr1	7583	7591	0.732781
chr1	7591	7600	0.48852
chr1	7600	7605	0.24426
chr1	7605	7611	0.0
chr1	7611	7614	0.24426
chr1	7614	7617	0.48852
chr1	7617	7641	0.732781
chr1	7641	7650	0.977041
chr1	7650	7655	0.732781
chr1	7655	7657	0.48852
chr1	7657	7681	0.24426
chr1	7681	7700	0.0
chr1	7700	7719	0.48852
chr1	7719	7740	0.732781
chr1	7740	7756	0.24426
chr1	7756	7760	0.48852
chr1	7760	7768	0.24426
chr1	7768	7786	0.48852
chr1	7786	7807	0.24426
chr1	7807	7809	0.48852
chr1	7809	7818	0.24426
chr1	7818	7832	0.48852
chr1	7832	7833	0.977041
chr1	7833	7838	1.2213
chr1	7838	7839	0.977041
chr1	7839	7841	1.2213
chr1	7841	7845	1.46556
chr1	7845	7849	1.70982
chr1	7849	7861	1.46556
chr1	7861	7872	1.2213
chr1	7872	7874	0.977041
chr1	7874	7876	0.732781
chr1	7876	7878	0.977041
chr1	7878	7879	1.2213
chr1	7879	7882	0.977041
chr1	7882	7883	0.732781
chr1	7883	7917	0.48852
chr1	7917	7919	0.24426
chr1	7919	7933	0.0
chr1	7933	7934	0.24426
chr1	7934	7958	0.48852
chr1	7958	7974	0.732781
chr1	7974	7975	0.48852
chr1	7975	7998	0.24426
chr1	7998	8044	0.0
chr1	8044	8046	0.24426
chr1	8046	8054	0.48852
chr1	8054	8075	0.732781
chr1	8075	8077	0.48852
chr1	8077	8083	0.732781
chr1	8083	8088	0.48852
chr1	8088	8094	0.732781
chr1	8094	8101	0.48852
chr1	8101	8110	0.24426
chr1	8110	8112	0.48852
chr1	8112	8123	0.977041
chr1	8123	8124	1.2213
chr1	8124	8126	1.70982
chr1	8126	8127	1.95408
chr1	8127	8128	2.68686
chr1	8128	8129	3.17538
chr1	8129	8131	2.93112
chr1	8131	8137	3.17538
chr1	8137	8139	2.93112
chr1	8139	8142	3.17538
chr1	8142	8145	3.6639
chr1	8145	8147	3.90816
chr1	8147	8150	4.15242
chr1	8150	8153	3.90816
chr1	8153	8156	3.6639
chr1	8156	8157	3.41964
chr1	8157	8160	3.17538
chr1	8160	8164	2.93112
chr1	8164	8165	2.4426
chr1	8165	8166	2.19834
chr1	8166	8168	1.95408
chr1	8168	8171	1.46556
chr1	8171	8172	1.2213
chr1	8172	8175	0.977041
chr1	8175	8180	0.732781
chr1	8180	8185	0.48852
chr1	8185	8203	0.0
chr1	8203	8244	0.24426
chr1	8244	8251	0.0
chr1	8251	8258	0.24426
chr1	8258	8293	0.48852
chr1	8293	8296	0.732781
chr1	8296	8298	0.48852
chr1	8298	8312	0.732781
chr1	8312	8322	0.977041
chr1	8322	8332	1.2213
chr1	8332	8333	0.977041
chr1	8333	8341	0.732781
chr1	8341	8349	0.977041
chr1	8349	8352	1.2213
chr1	8352	8356	0.977041
chr1	8356	8362	1.2213
chr1	8362	8364	0.977041
chr1	8364	8379	1.2213
chr1	8379	8382	0.977041
chr1	8382	8387	0.732781
chr1	8387	8389	0.977041
chr1	8389	8401	0.48852
chr1	8401	8415	0.24426
chr1	8415	8422	0.48852
chr1	8422	8423	0.732781
chr1	8423	8427	0.977041
chr1	8427	8438	1.2213
chr1	8438	8446	1.46556
chr1	8446	8453	1.70982
chr1	8453	8456	1.46556
chr1	8456	8459	1.70982
chr1	8459	8462	1.46556
chr1	8462	8467	1.2213
chr1	8467	8477	0.732781
chr1	8477	8487	0.48852
chr1	8487	8489	0.24426
chr1	8489	8494	0.48852
chr1	8494	8522	0.24426
chr1	8522	8529	0.48852
chr1	8529	8530	0.732781
chr1	8530	8531	0.48852
chr1	8531	8537	0.732781
chr1	8537	8541	0.977041
chr1	8541	8550	1.2213
chr1	8550	8558	1.46556
chr1	8558	8563	1.70982
chr1	8563	8578	1.46556
chr1	8578	8590	1.2213
chr1	8590	8592	0.977041
chr1	8592	8598	0.732781
chr1	8598	8606	0.48852
chr1	8606	8612	0.732781
chr1	8612	8620	0.48852
chr1	8620	8624	0.24426
chr1	8624	8634	0.48852
chr1	8634	8636	0.24426
chr1	8636	8653	0.48852
chr1	8653	8654	0.732781
chr1	8654	8665	0.977041
chr1	8665	8673	0.732781
chr1	8673	8683	0.48852
chr1	8683	8692	0.24426
chr1	8692	8723	0.0
chr1	8723	8758	0.24426
chr1	8758	8764	0.732781
chr1	8764	8798	0.48852
chr1	8798	8813	0.0
chr1	8813	8836	0.24426
chr1	8836	8844	0.732781
chr1	8844	8849	1.2213
chr1	8849	8851	1.46556
chr1	8851	8854	1.2213
chr1	8854	8860	1.46556
chr1	8860	8872	1.70982
chr1	8872	8876	1.95408
chr1	8876	8877	2.19834
chr1	8877	8878	1.95408
chr1	8878	8883	2.19834
chr1	8883	8888	1.70982
chr1	8888	8889	1.46556
chr1	8889	8899	1.2213
chr1	8899	8901	1.95408
chr1	8901	8903	1.70982
chr1	8903	8913	1.95408
chr1	8913	8916	1.70982
chr1	8916	8919	1.2213
chr1	8919	8923	0.977041
chr1	8923	8938	1.2213
chr1	8938	8940	0.48852
chr1	8940	8943	0.732781
chr1	8943	8950	0.48852
chr1	8950	8957	0.732781
chr1	8957	8961	0.977041
chr1	8961	8963	1.2213
chr1	8963	8974	0.977041
chr1	8974	8978	0.732781
chr1	8978	8991	0.48852
chr1	8991	8998	0.732781
chr1	8998	9003	0.48852
chr1	9003	9019	1.2213
chr1	9019	9021	1.46556
chr1	9021	9034	1.2213
chr1	9034	9041	0.977041
chr1	9041	9043	0.732781
chr1	9043	9053	0.24426
chr1	9053	9061	0.0
chr1	9061	9065	0.24426
chr1	9065	9076	0.48852
chr1	9076	9090	0.732781
chr1	9090	9096	0.977041
chr1	9096	9101	1.2213
chr1	9101	9116	0.732781
chr1	9116	9122	0.48852
chr1	9122	9123	0.732781
chr1	9123	9131	0.977041
chr1	9131	9133	0.732781
chr1	9133	9134	0.977041
chr1	9134	9135	0.732781
chr1	9135	9136	0.48852
chr1	9136	9150	0.732781
chr1	9150	9160	0.977041
chr1	9160	9164	1.2213
chr1	9164	9174	0.732781
chr1	9174	9190	0.48852
chr1	9190	9191	0.24426
chr1	9191	9200	0.48852
chr1	9200	9203	0.24426
chr1	9203	9231	0.48852
chr1	9231	9244	0.24426
chr1	9244	9257	0.0
chr1	9257	9267	0.24426
chr1	9267	9270	0.977041
chr1	9270	9297	1.2213
chr1	9297	9308	0.977041
chr1	9308	9344	0.24426
chr1	9344	9383	0.48852
chr1	9383	9388	0.24426
chr1	9388	9412	0.0
chr1	9412	9440	0.24426
chr1	9440	9452	0.732781
chr1	9452	9480	0.48852
chr1	9480	9481	0.0
chr1	9481	9490	0.24426
chr1	9490	9493	0.977041
chr1	9493	9500	1.2213
chr1	9500	9506	1.46556
chr1	9506	9518	1.70982
chr1	9518	9521	1.95408
chr1	9521	9523	1.70982
chr1	9523	9525	1.95408
chr1	9525	9529	2.19834
chr1	9529	9532	1.46556
chr1	9532	9535	1.70982
chr1	9535	9536	1.46556
chr1	9536	9539	1.2213
chr1	9539	9551	1.46556
chr1	9551	9556	1.70982
chr1	9556	9558	1.46556
chr1	9558	9559	1.2213
chr1	9559	9566	1.46556
chr1	9566	9572	1.2213
chr1	9572	9575	0.977041
chr1	9575	9579	0.732781
chr1	9579	9584	0.48852
chr1	9584	9592	0.732781
chr1	9592	9599	0.48852
chr1	9599	9625	0.24426
chr1	9625	9636	0.0
chr1	9636	9647	0.24426
chr1	9647	9650	0.48852
chr1	9650	9671	0.977041
chr1	9671	9674	0.732781
chr1	9674	9687	0.977041
chr1	9687	9689	0.48852
chr1	9689	9714	0.24426
chr1	9714	9733	0.0
chr1	9733	9737	0.24426
chr1	9737	9748	0.48852
chr1	9748	9759	0.732781
chr1	9759	9765	0.977041
chr1	9765	9766	1.2213
chr1	9766	9770	1.46556
chr1	9770	9777	1.2213
chr1	9777	9783	0.977041
chr1	9783	9788	0.732781
chr1	9788	9793	0.977041
chr1	9793	9799	1.2213
chr1	9799	9804	0.977041
chr1	9804	9806	0.732781
chr1	9806	9812	0.48852
chr1	9812	9822	0.24426
chr1	9822	9828	0.732781
chr1	9828	9834	0.977041
chr1	9834	9858	0.732781
chr1	9858	9859	0.977041
chr1	9859	9862	1.2213
chr1	9862	9889	0.732781
chr1	9889	9890	1.2213
chr1	9890	9896	1.46556
chr1	9896	9898	1.70982
chr1	9898	9900	1.46556
chr1	9900	9913	1.2213
chr1	9913	9919	1.46556
chr1	9919	9922	1.70982
chr1	9922	9929	1.95408
chr1	9929	9930	2.19834
chr1	9930	9931	1.95408
chr1	9931	9935	1.70982
chr1	9935	9937	1.95408
chr1	9937	9939	1.70982
chr1	9939	9940	1.46556
chr1	9940	9947	1.70982
chr1	9947	9950	1.95408
chr1	9950	9954	1.70982
chr1	9954	9955	1.95408
chr1	9955	9960	1.70982
chr1	9960	9964	1.2213
chr1	9964	9965	1.46556
chr1	9965	9970	1.95408
chr1	9970	9972	1.70982
chr1	9972	9974	1.95408
chr1	9974	9978	1.70982
chr1	9978	9981	1.46556
chr1	9981	10002	1.2213
chr1	10002	10004	0.977041
chr1	10004	10011	0.48852
chr1	10011	10016	0.24426
chr1	10016	10019	0.48852
chr1	10019	10026	0.732781
chr1	10026	10028	1.2213
chr1	10028	10036	1.46556
chr1	10036	10042	1.2213
chr1	10042	10045	0.977041
chr1	10045	10047	1.2213
chr1	10047	10061	0.977041
chr1	10061	10065	1.2213
chr1	10065	10066	0.977041
chr1	10066	10067	1.2213
chr1	10067	10074	0.732781
chr1	10074	10080	1.2213
chr1	10080	10081	0.977041
chr1	10081	10088	0.732781
chr1	10088	10099	0.977041
chr1	10099	10104	1.2213
chr1	10104	10112	0.977041
chr1	10112	10137	0.48852
chr1	10137	10145	0.732781
chr1	10145	10146	0.977041
chr1	10146	10147	1.70982
chr1	10147	10148	2.4426
chr1	10148	10151	2.68686
chr1	10151	10163	2.93112
chr1	10163	10164	2.68686
chr1	10164	10166	2.93112
chr1	10166	10167	3.17538
chr1	10167	10168	2.93112
chr1	10168	10177	3.17538
chr1	10177	10186	2.93112
chr1	10186	10187	2.19834
chr1	10187	10191	1.2213
chr1	10191	10204	0.977041
chr1	10204	10205	0.48852
chr1	10205	10221	0.24426
chr1	10221	10261	0.0
chr1	10261	10283	0.24426
chr1	10283	10287	0.48852
chr1	10287	10320	0.732781
chr1	10320	10324	0.977041
chr1	10324	10328	0.732781
chr1	10328	10341	0.48852
chr1	10341	10360	0.24426
chr1	10360	10391	0.0
chr1	10391	10401	0.24426
chr1	10401	10413	0.48852
chr1	10413	10418	0.732781
chr1	10418	10420	0.977041
chr1	10420	10424	1.2213
chr1	10424	10431	1.46556
chr1	10431	10442	1.2213
chr1	10442	10454	0.977041
chr1	10454	10459	0.732781
chr1	10459	10461	0.48852
chr1	10461	10495	0.24426
chr1	10495	10497	0.48852
chr1	10497	10507	0.24426
chr1	10507	10519	0.48852
chr1	10519	10520	0.977041
chr1	10520	10525	1.2213
chr1	10525	10535	1.46556
chr1	10535	10547	1.2213
chr1	10547	10559	0.977041
chr1	10559	10560	0.732781
chr1	10560	10561	0.48852
chr1	10561	10565	0.24426
chr1	10565	10582	0.0
chr1	10582	10584	0.24426
chr1	10584	10585	0.732781
chr1	10585	10586	0.977041
chr1	10586	10596	1.2213
chr1	10596	10599	1.46556
chr1	10599	10603	1.70982
chr1	10603	10620	1.95408
chr1	10620	10624	1.70982
chr1	10624	10626	1.2213
chr1	10626	10627	0.977041
chr1	10627	10635	0.732781
chr1	10635	10636	1.2213
chr1	10636	10638	1.46556
chr1	10638	10641	1.2213
chr1	10641	10658	0.977041
chr1	10658	10660	1.2213
chr1	10660	10661	1.46556
chr1	10661	10663	1.70982
chr1	10663	10673	1.95408
chr1	10673	10675	1.70982
chr1	10675	10680	0.977041
chr1	10680	10686	1.2213
chr1	10686	10688	1.46556
chr1	10688	10689	0.732781
chr1	10689	10690	0.977041
chr1	10690	10691	1.2213
chr1	10691	10692	1.46556
chr1	10692	10695	1.95408
chr1	10695	10696	1.70982
chr1	10696	10706	1.95408
chr1	10706	10720	2.19834
chr1	10720	10721	1.95408
chr1	10721	10727	1.70982
chr1	10727	10729	1.46556
chr1	10729	10732	1.2213
chr1	10732	10736	0.48852
chr1	10736	10740	0.24426
chr1	10740	10743	0.48852
chr1	10743	10744	0.732781
chr1	10744	10769	0.48852
chr1	10769	10771	0.732781
chr1	10771	10775	0.977041
chr1	10775	10782	0.732781
chr1	10782	10783	0.977041
chr1	10783	10801	0.732781
chr1	10801	10808	0.977041
chr1	10808	10810	0.732781
chr1	10810	10812	0.48852
chr1	10812	10814	0.732781
chr1	10814	10836	0.977041
chr1	10836	10840	1.2213
chr1	10840	10846	0.977041
chr1	10846	10848	1.70982
chr1	10848	10849	1.95408
chr1	10849	10853	2.19834
chr1	10853	10855	1.70982
chr1	10855	10857	1.46556
chr1	10857	10859	1.70982
chr1	10859	10875	1.95408
chr1	10875	10876	1.70982
chr1	10876	10885	1.46556
chr1	10885	10887	0.732781
chr1	10887	10889	0.48852
chr1	10889	10895	0.732781
chr1	10895	10900	0.48852
chr1	10900	10929	0.24426
chr1	10929	10969	0.0
chr1	10969	10970	0.48852
chr1	10970	10971	0.977041
chr1	10971	10991	1.2213
chr1	10991	10995	0.977041
chr1	10995	10996	0.732781
chr1	10996	10998	0.977041
chr1	10998	11000	1.2213
chr1	11000	11001	1.70982
chr1	11001	11009	1.46556
chr1	11009	11013	1.2213
chr1	11013	11034	1.46556
chr1	11034	11037	0.977041
chr1	11037	11039	0.732781
chr1	11039	11044	0.48852
chr1	11044	11047	0.732781
chr1	11047	11053	0.48852
chr1	11053	11067	0.24426
chr1	11067	11083	0.48852
chr1	11083	11105	0.24426
chr1	11105	11111	0.0
chr1	11111	11124	0.24426
chr1	11124	11132	0.48852
chr1	11132	11142	0.732781
chr1	11142	11164	0.48852
chr1	11164	11171	0.24426
chr1	11171	11173	0.48852
chr1	11173	11176	0.24426
chr1	11176	11190	0.48852
chr1	11190	11193	0.732781
chr1	11193	11194	0.977041
chr1	11194	11195	1.46556
chr1	11195	11199	1.70982
chr1	11199	11209	1.95408
chr1	11209	11214	1.70982
chr1	11214	11230	1.46556
chr1	11230	11233	1.2213
chr1	11233	11236	0.48852
chr1	11236	11240	0.24426
chr1	11240	11243	0.0
chr1	11243	11245	0.24426
chr1	11245	11251	0.48852
chr1	11251	11257	0.732781
chr1	11257	11265	0.977041
chr1	11265	11281	1.2213
chr1	11281	11284	0.977041
chr1	11284	11289	0.732781
chr1	11289	11304	0.24426
chr1	11304	11355	0.0
chr1	11355	11362	0.24426
chr1	11362	11369	0.732781
chr1	11369	11372	1.2213
chr1	11372	11385	1.46556
chr1	11385	11387	1.2213
chr1	11387	11399	1.46556
chr1	11399	11402	1.95408
chr1	11402	11403	1.70982
chr1	11403	11404	1.2213
chr1	11404	11407	0.977041
chr1	11407	11426	0.732781
chr1	11426	11428	0.48852
chr1	11428	11436	0.24426
chr1	11436	11439	0.48852
chr1	11439	11452	0.24426
chr1	11452	11468	0.48852
chr1	11468	11493	0.24426
chr1	11493	11545	0.0
chr1	11545	11566	0.24426
chr1	11566	11578	0.0
chr1	11578	11594	0.24426
chr1	11594	11603	0.48852
chr1	11603	11619	0.732781
chr1	11619	11635	0.48852
chr1	11635	11641	0.24426
chr1	11641	11652	0.0
chr1	11652	11692	0.48852
chr1	11692	11734	0.0
chr1	11734	11774	0.24426
chr1	11774	11821	0.0
chr1	11821	11846	0.24426
chr1	11846	11861	0.48852
chr1	11861	11887	0.24426
chr1	11887	11890	0.0
chr1	11890	11919	0.24426
chr1	11919	11930	0.48852
chr1	11930	11947	0.24426
chr1	11947	11952	0.732781
chr1	11952	11972	0.977041
chr1	11972	11979	1.46556
chr1	11979	11983	1.70982
chr1	11983	11988	1.46556
chr1	11988	11993	1.2213
chr1	11993	11995	0.977041
chr1	11995	11996	1.2213
chr1	11996	12004	1.46556
chr1	12004	12007	1.95408
chr1	12007	12010	2.4426
chr1	12010	12013	2.68686
chr1	12013	12018	2.4426
chr1	12018	12022	2.19834
chr1	12022	12024	2.4426
chr1	12024	12029	2.68686
chr1	12029	12034	2.4426
chr1	12034	12035	2.19834
chr1	12035	12039	1.95408
chr1	12039	12044	2.19834
chr1	12044	12046	1.70982
chr1	12046	12048	1.95408
chr1	12048	12050	1.70982
chr1	12050	12051	1.95408
chr1	12051	12053	1.46556
chr1	12053	12063	1.2213
chr1	12063	12071	0.977041
chr1	12071	12075	1.2213
chr1	12075	12076	1.46556
chr1	12076	12081	1.70982
chr1	12081	12087	1.46556
chr1	12087	12088	1.2213
chr1	12088	12093	0.977041
chr1	12093	12101	1.2213
chr1	12101	12103	0.977041
chr1	12103	12116	0.48852
chr1	12116	12130	0.24426
chr1	12130	12138	0.0
chr1	12138	12150	0.24426
chr1	12150	12166	0.48852
chr1	12166	12174	0.732781
chr1	12174	12177	0.48852
chr1	12177	12180	0.732781
chr1	12180	12191	0.977041
chr1	12191	12200	0.732781
chr1	12200	12201	0.977041
chr1	12201	12202	1.2213
chr1	12202	12205	1.46556
chr1	12205	12207	1.2213
chr1	12207	12209	1.46556
chr1	12209	12213	1.70982
chr1	12213	12218	1.95408
chr1	12218	12221	1.70982
chr1	12221	12224	1.46556
chr1	12224	12226	1.70982
chr1	12226	12227	1.95408
chr1	12227	12228	2.4426
chr1	12228	12231	2.68686
chr1	12231	12233	2.93112
chr1	12233	12236	3.17538
chr1	12236	12240	3.41964
chr1	12240	12241	3.6639
chr1	12241	12243	3.41964
chr1	12243	12247	3.17538
chr1	12247	12252	3.41964
chr1	12252	12265	3.17538
chr1	12265	12266	2.68686
chr1	12266	12267	2.4426
chr1	12267	12268	2.19834
chr1	12268	12270	1.70982
chr1	12270	12273	1.46556
chr1	12273	12277	1.2213
chr1	12277	12280	0.977041
chr1	12280	12287	0.732781
chr1	12287	12291	0.48852
chr1	12291	12293	0.732781
chr1	12293	12318	0.977041
chr1	12318	12326	0.732781
chr1	12326	12330	0.48852
chr1	12330	12332	0.732781
chr1	12332	12333	1.2213
chr1	12333	12341	0.977041
chr1	12341	12342	1.2213
chr1	12342	12343	1.46556
chr1	12343	12351	1.70982
chr1	12351	12360	1.46556
chr1	12360	12362	1.2213
chr1	12362	12366	1.46556
chr1	12366	12368	1.2213
chr1	12368	12369	1.46556
chr1	12369	12373	1.70982
chr1	12373	12382	1.95408
chr1	12382	12386	2.19834
chr1	12386	12389	2.68686
chr1	12389	12390	3.41964
chr1	12390	12392	3.17538
chr1	12392	12398	3.41964
chr1	12398	12400	3.6639
chr1	12400	12402	3.90816
chr1	12402	12403	4.15242
chr1	12403	12409	4.8852
chr1	12409	12414	4.15242
chr1	12414	12420	3.90816
chr1	12420	12422	4.15242
chr1	12422	12423	3.90816
chr1	12423	12425	3.6639
chr1	12425	12426	3.17538
chr1	12426	12427	3.41964
chr1	12427	12430	3.6639
chr1	12430	12433	2.93112
chr1	12433	12437	2.4426
chr1	12437	12439	2.93112
chr1	12439	12442	2.68686
chr1	12442	12443	2.4426
chr1	12443	12444	1.95408
chr1	12444	12445	2.19834
chr1	12445	12459	2.4426
chr1	12459	12461	2.19834
chr1	12461	12462	1.95408
chr1	12462	12464	1.70982
chr1	12464	12465	1.46556
chr1	12465	12468	1.2213
chr1	12468	12473	0.977041
chr1	12473	12475	1.2213
chr1	12475	12478	0.977041
chr1	12478	12483	1.2213
chr1	12483	12484	1.46556
chr1	12484	12486	1.2213
chr1	12486	12489	1.46556
chr1	12489	12493	1.70982
chr1	12493	12505	2.19834
chr1	12505	12507	2.4426
chr1	12507	12508	2.93112
chr1	12508	12513	3.17538
chr1	12513	12514	2.93112
chr1	12514	12515	2.68686
chr1	12515	12522	2.93112
chr1	12522	12523	2.68686
chr1	12523	12524	2.19834
chr1	12524	12527	2.4426
chr1	12527	12528	2.19834
chr1	12528	12533	2.4426
chr1	12533	12546	1.95408
chr1	12546	12548	1.70982
chr1	12548	12549	1.2213
chr1	12549	12554	0.977041
chr1	12554	12556	0.732781
chr1	12556	12565	0.977041
chr1	12565	12570	0.732781
chr1	12570	12575	0.48852
chr1	12575	12580	0.732781
chr1	12580	12581	0.977041
chr1	12581	12594	1.2213
chr1	12594	12606	0.977041
chr1	12606	12609	0.732781
chr1	12609	12610	0.977041
chr1	12610	12613	0.732781
chr1	12613	12616	0.48852
chr1	12616	12618	0.732781
chr1	12618	12623	0.977041
chr1	12623	12628	1.2213
chr1	12628	12632	1.70982
chr1	12632	12634	1.95408
chr1	12634	12636	2.19834
chr1	12636	12638	2.4426
chr1	12638	12640	2.68686
chr1	12640	12642	2.93112
chr1	12642	12643	3.17538
chr1	12643	12645	3.41964
chr1	12645	12647	3.6639
chr1	12647	12652	4.15242
chr1	12652	12657	3.90816
chr1	12657	12658	3.6639
chr1	12658	12659	3.41964
chr1	12659	12661	3.17538
chr1	12661	12664	2.68686
chr1	12664	12668	1.95408
chr1	12668	12677	1.70982
chr1	12677	12683	1.46556
chr1	12683	12685	0.732781
chr1	12685	12687	0.48852
chr1	12687	12727	0.0
chr1	12727	12750	0.24426
chr1	12750	12768	0.48852
chr1	12768	12772	0.24426
chr1	12772	12783	0.0
chr1	12783	12792	0.24426
chr1	12792	12822	0.48852
chr1	12822	12824	0.24426
chr1	12824	12828	0.48852
chr1	12828	12849	0.24426
chr1	12849	12855	0.48852
chr1	12855	12863	0.732781
chr1	12863	12882	0.48852
chr1	12882	12888	0.732781
chr1	12888	12895	0.48852
chr1	12895	12913	0.24426
chr1	12913	12922	0.48852
chr1	12922	12946	0.24426
chr1	12946	12996	0.0
chr1	12996	13016	0.24426
chr1	13016	13036	0.48852
chr1	13036	13046	0.24426
chr1	13046	13054	0.48852
chr1	13054	13068	0.24426
chr1	13068	13074	0.48852
chr1	13074	13106	0.24426
chr1	13106	13138	0.0
chr1	13138	13169	0.24426
chr1	13169	13178	0.48852
chr1	13178	13193	0.24426
chr1	13193	13209	0.48852
chr1	13209	13231	0.24426
chr1	13231	13251	0.0
chr1	13251	13269	0.24426
chr1	13269	13282	0.48852
chr1	13282	13292	0.732781
chr1	13292	13309	0.48852
chr1	13309	13312	0.24426
chr1	13312	13322	0.48852
chr1	13322	13349	0.24426
chr1	13349	13403	0.0
chr1	13403	13407	0.24426
chr1	13407	13408	0.48852
chr1	13408	13422	0.977041
chr1	13422	13423	1.2213
chr1	13423	13425	1.46556
chr1	13425	13429	1.70982
chr1	13429	13444	1.95408
chr1	13444	13447	1.70982
chr1	13447	13448	1.2213
chr1	13448	13456	0.977041
chr1	13456	13463	0.732781
chr1	13463	13464	0.48852
chr1	13464	13469	0.732781
chr1	13469	13472	0.48852
chr1	13472	13474	0.977041
chr1	13474	13488	1.2213
chr1	13488	13489	1.46556
chr1	13489	13494	1.2213
chr1	13494	13505	1.46556
chr1	13505	13506	1.2213
chr1	13506	13507	0.977041
chr1	13507	13515	0.732781
chr1	13515	13527	0.48852
chr1	13527	13533	0.24426
chr1	13533	13555	0.0
chr1	13555	13592	0.24426
chr1	13592	13599	0.48852
chr1	13599	13624	0.732781
chr1	13624	13625	0.977041
chr1	13625	13632	1.2213
chr1	13632	13633	0.977041
chr1	13633	13640	0.732781
chr1	13640	13648	0.48852
chr1	13648	13664	0.732781
chr1	13664	13679	0.24426
chr1	13679	13692	0.0
chr1	13692	13710	0.24426
chr1	13710	13712	0.732781
chr1	13712	13721	0.977041
chr1	13721	13731	1.2213
chr1	13731	13736	0.977041
chr1	13736	13743	1.2213
chr1	13743	13750	1.46556
chr1	13750	13751	0.977041
chr1	13751	13760	0.732781
chr1	13760	13773	0.48852
chr1	13773	13774	0.732781
chr1	13774	13777	0.48852
chr1	13777	13784	0.732781
chr1	13784	13802	0.48852
chr1	13802	13807	0.24426
chr1	13807	13817	0.48852
chr1	13817	13830	0.24426
chr1	13830	13847	0.48852
chr1	13847	13848	0.732781
chr1	13848	13852	0.48852
chr1	13852	13878	0.24426
chr1	13878	13880	0.48852
chr1	13880	13898	0.24426
chr1	13898	13908	0.48852
chr1	13908	13919	0.732781
chr1	13919	13937	0.48852
chr1	13937	13947	0.24426
chr1	13947	13961	0.0
chr1	13961	13989	0.24426
chr1	13989	13991	0.0
chr1	13991	13998	0.48852
chr1	13998	14010	0.732781
chr1	14010	14030	0.977041
chr1	14030	14039	0.48852
chr1	14039	14045	0.24426
chr1	14045	14054	0.48852
chr1	14054	14076	0.732781
chr1	14076	14086	0.48852
chr1	14086	14093	0.24426
chr1	14093	14137	0.0
chr1	14137	14141	0.48852
chr1	14141	14144	0.732781
chr1	14144	14157	0.977041
chr1	14157	14159	1.2213
chr1	14159	14176	1.46556
chr1	14176	14184	0.977041
chr1	14184	14191	0.732781
chr1	14191	14196	0.977041
chr1	14196	14200	0.732781
chr1	14200	14211	0.48852
chr1	14211	14212	0.24426
chr1	14212	14221	0.48852
chr1	14221	14229	0.732781
chr1	14229	14253	0.48852
chr1	14253	14257	0.0
chr1	14257	14293	0.24426
chr1	14293	14295	0.48852
chr1	14295	14296	0.24426
chr1	14296	14297	0.48852
chr1	14297	14299	0.732781
chr1	14299	14309	0.977041
chr1	14309	14312	1.2213
chr1	14312	14320	0.977041
chr1	14320	14323	1.2213
chr1	14323	14328	1.46556
chr1	14328	14333	1.70982
chr1	14333	14336	1.46556
chr1	14336	14337	1.70982
chr1	14337	14339	1.46556
chr1	14339	14340	1.70982
chr1	14340	14349	1.46556
chr1	14349	14361	1.2213
chr1	14361	14365	0.977041
chr1	14365	14377	0.732781
chr1	14377	14380	0.48852
chr1	14380	14382	0.24426
chr1	14382	14393	0.48852
chr1	14393	14404	0.732781
chr1	14404	14412	0.48852
chr1	14412	14417	0.24426
chr1	14417	14423	0.48852
chr1	14423	14432	0.24426
chr1	14432	14450	0.48852
chr1	14450	14457	0.732781
chr1	14457	14473	0.48852
chr1	14473	14489	0.24426
chr1	14489	14502	0.0
chr1	14502	14542	0.24426
chr1	14542	14603	0.0
chr1	14603	14643	0.24426
chr1	14643	14646	0.0
chr1	14646	14647	0.24426
chr1	14647	14660	0.48852
chr1	14660	14674	0.732781
chr1	14674	14682	0.48852
chr1	14682	14693	0.24426
chr1	14693	14717	0.0
chr1	14717	14755	0.24426
chr1	14755	14769	0.0
chr1	14769	14770	0.24426
chr1	14770	14777	0.48852
chr1	14777	14793	0.732781
chr1	14793	14805	1.46556
chr1	14805	14818	1.2213
chr1	14818	14827	0.977041
chr1	14827	14832	1.2213
chr1	14832	14850	0.48852
chr1	14850	14852	0.24426
chr1	14852	14865	0.48852
chr1	14865	14891	0.732781
chr1	14891	14896	0.48852
chr1	14896	14934	0.0
chr1	14934	14945	0.24426
chr1	14945	14961	0.48852
chr1	14961	14974	0.732781
chr1	14974	14975	0.977041
chr1	14975	14977	0.732781
chr1	14977	14989	0.48852
chr1	14989	15000	0.732781
chr1	15000	15002	0.48852
chr1	15002	15029	0.24426
chr1	15029	15087	0.0
chr1	15087	15090	0.48852
chr1	15090	15127	0.732781
chr1	15127	15137	0.24426
chr1	15137	15139	0.48852
chr1	15139	15140	0.732781
chr1	15140	15142	0.977041
chr1	15142	15143	1.70982
chr1	15143	15147	1.95408
chr1	15147	15161	2.4426
chr1	15161	15170	2.19834
chr1	15170	15172	2.4426
chr1	15172	15174	2.68686
chr1	15174	15176	2.19834
chr1	15176	15179	1.95408
chr1	15179	15182	1.70982
chr1	15182	15186	1.2213
chr1	15186	15211	0.732781
chr1	15211	15223	0.24426
chr1	15223	15244	0.0
chr1	15244	15245	0.24426
chr1	15245	15269	0.48852
chr1	15269	15285	0.732781
chr1	15285	15297	0.24426
chr1	15297	15301	0.48852
chr1	15301	15309	0.732781
chr1	15309	15336	0.48852
chr1	15336	15337	0.24426
chr1	15337	15344	0.0
chr1	15344	15385	0.24426
chr1	15385	15388	0.0
chr1	15388	15400	0.24426
chr1	15400	15426	0.48852
chr1	15426	15435	0.24426
chr1	15435	15468	0.0
chr1	15468	15473	0.48852
chr1	15473	15476	0.732781
chr1	15476	15489	1.2213
chr1	15489	15498	1.46556
chr1	15498	15504	1.70982
chr1	15504	15506	1.95408
chr1	15506	15509	1.70982
chr1	15509	15513	1.46556
chr1	15513	15515	1.2213
chr1	15515	15517	1.46556
chr1	15517	15529	0.977041
chr1	15529	15536	0.732781
chr1	15536	15545	0.48852
chr1	15545	15551	0.24426
chr1	15551	15555	0.48852
chr1	15555	15556	0.977041
chr1	15556	15571	0.732781
chr1	15571	15584	0.977041
chr1	15584	15591	0.732781
chr1	15591	15596	0.48852
chr1	15596	15605	0.24426
chr1	15605	15612	0.48852
chr1	15612	15630	0.24426
chr1	15630	15645	0.732781
chr1	15645	15654	0.48852
chr1	15654	15670	0.732781
chr1	15670	15694	0.24426
chr1	15694	15705	0.0
chr1	15705	15717	0.24426
chr1	15717	15734	0.48852
chr1	15734	15745	0.24426
chr1	15745	15767	0.0
chr1	15767	15772	0.24426
chr1	15772	15806	0.48852
chr1	15806	15811	0.24426
chr1	15811	15815	0.0
chr1	15815	15823	0.24426
chr1	15823	15855	0.48852
chr1	15855	15864	0.24426
chr1	15864	15910	0.0
chr1	15910	15912	0.48852
chr1	15912	15945	0.732781
chr1	15945	15950	0.977041
chr1	15950	15953	0.48852
chr1	15953	15972	0.24426
chr1	15972	15986	0.48852
chr1	15986	15997	0.24426
chr1	15997	16002	0.48852
chr1	16002	16011	0.732781
chr1	16011	16012	0.977041
chr1	16012	16015	0.732781
chr1	16015	16021	0.977041
chr1	16021	16040	0.732781
chr1	16040	16046	0.48852
chr1	16046	16050	0.24426
chr1	16050	16054	0.48852
chr1	16054	16060	0.24426
chr1	16060	16089	0.48852
chr1	16089	16120	0.24426
chr1	16120	16129	0.48852
chr1	16129	16133	0.732781
chr1	16133	16138	0.977041
chr1	16138	16143	0.732781
chr1	16143	16151	0.977041
chr1	16151	16159	1.2213
chr1	16159	16168	0.977041
chr1	16168	16176	0.732781
chr1	16176	16177	0.48852
chr1	16177	16178	0.24426
chr1	16178	16192	0.48852
chr1	16192	16196	0.732781
chr1	16196	16212	0.977041
chr1	16212	16219	0.732781
chr1	16219	16220	0.24426
chr1	16220	16228	0.48852
chr1	16228	16236	0.732781
chr1	16236	16254	0.48852
chr1	16254	16255	0.977041
chr1	16255	16257	1.46556
chr1	16257	16260	1.70982
chr1	16260	16273	1.2213
chr1	16273	16282	1.46556
chr1	16282	16283	1.2213
chr1	16283	16294	0.977041
chr1	16294	16298	0.732781
chr1	16298	16314	0.48852
chr1	16314	16320	0.24426
chr1	16320	16331	0.48852
chr1	16331	16359	0.24426
chr1	16359	16383	0.0
chr1	16383	16391	0.24426
chr1	16391	16392	0.48852
chr1	16392	16393	0.732781
chr1	16393	16410	0.977041
chr1	16410	16411	1.2213
chr1	16411	16413	1.70982
chr1	16413	16414	1.95408
chr1	16414	16421	2.19834
chr1	16421	16422	2.4426
chr1	16422	16423	2.68686
chr1	16423	16432	2.4426
chr1	16432	16433	2.19834
chr1	16433	16434	1.95408
chr1	16434	16444	1.70982
chr1	16444	16445	1.95408
chr1	16445	16448	1.70982
chr1	16448	16449	1.46556
[truncated: 235 more rows]
