# Supplementary material for: Structural modularity of the XIST ribonucleoprotein complex
Source: Nat Commun. 2020 Dec 2;11:6163. doi: 10.1038/s41467-020-20040-3 (PMC7710737; doi:10.1038/s41467-020-20040-3)
Supplement: Supplementary file 6 — Source Data [file 41467_2020_20040_MOESM6_ESM.zip › sourcedata/fig2efgi/K562_ZC3H11A_2_neg_XIST_1_hsXIST.bedgraph]

chr1	0	70	0.0
chr1	70	101	0.286271
chr1	101	199	0.0
chr1	199	208	0.286271
chr1	208	239	0.572542
chr1	239	289	0.0
chr1	289	291	0.286271
chr1	291	294	0.572542
chr1	294	305	0.858814
chr1	305	310	1.14508
chr1	310	330	1.43136
chr1	330	335	1.14508
chr1	335	337	0.858814
chr1	337	339	0.572542
chr1	339	365	0.286271
chr1	365	366	0.572542
chr1	366	406	0.858814
chr1	406	407	0.572542
chr1	407	433	0.286271
chr1	433	449	0.0
chr1	449	486	0.286271
chr1	486	495	0.0
chr1	495	496	0.572542
chr1	496	497	1.14508
chr1	497	499	1.43136
chr1	499	510	1.71763
chr1	510	515	2.0039
chr1	515	520	2.29017
chr1	520	524	2.0039
chr1	524	532	1.71763
chr1	532	536	2.0039
chr1	536	537	1.71763
chr1	537	538	1.43136
chr1	538	540	1.14508
chr1	540	545	0.858814
chr1	545	549	1.43136
chr1	549	556	1.14508
chr1	556	561	0.858814
chr1	561	573	1.14508
chr1	573	586	0.858814
chr1	586	591	0.286271
chr1	591	605	0.0
chr1	605	629	0.286271
chr1	629	649	0.0
chr1	649	650	0.286271
chr1	650	651	0.858814
chr1	651	657	1.71763
chr1	657	676	2.0039
chr1	676	678	1.71763
chr1	678	685	1.43136
chr1	685	686	1.14508
chr1	686	689	0.858814
chr1	689	695	0.286271
chr1	695	697	0.572542
chr1	697	721	0.286271
chr1	721	726	1.14508
chr1	726	740	0.858814
chr1	740	746	1.14508
chr1	746	760	0.858814
chr1	760	762	0.572542
chr1	762	783	0.286271
chr1	783	785	0.572542
chr1	785	786	0.858814
chr1	786	794	1.14508
chr1	794	808	1.43136
chr1	808	815	1.14508
chr1	815	823	0.858814
chr1	823	826	0.572542
chr1	826	834	0.286271
chr1	834	839	0.0
chr1	839	847	0.286271
chr1	847	851	0.572542
chr1	851	858	0.858814
chr1	858	864	1.14508
chr1	864	876	1.43136
chr1	876	877	1.14508
chr1	877	887	0.858814
chr1	887	893	0.572542
chr1	893	904	0.858814
chr1	904	915	0.572542
chr1	915	917	0.858814
chr1	917	918	1.14508
chr1	918	920	1.43136
chr1	920	931	1.71763
chr1	931	933	1.43136
chr1	933	936	1.14508
chr1	936	937	1.71763
chr1	937	938	2.29017
chr1	938	942	2.86271
chr1	942	945	3.14898
chr1	945	949	3.72153
chr1	949	954	4.0078
chr1	954	956	4.29407
chr1	956	957	4.0078
chr1	957	958	3.72153
chr1	958	960	3.43525
chr1	960	964	3.14898
chr1	964	971	3.72153
chr1	971	975	4.0078
chr1	975	976	4.29407
chr1	976	977	2.57644
chr1	977	980	2.86271
chr1	980	981	2.0039
chr1	981	982	2.29017
chr1	982	985	2.57644
chr1	985	989	3.14898
chr1	989	991	2.86271
chr1	991	994	3.14898
chr1	994	997	2.57644
chr1	997	998	2.86271
chr1	998	1003	3.14898
chr1	1003	1005	3.43525
chr1	1005	1010	3.72153
chr1	1010	1015	3.43525
chr1	1015	1018	3.14898
chr1	1018	1020	2.86271
chr1	1020	1021	2.57644
chr1	1021	1025	2.29017
chr1	1025	1026	2.0039
chr1	1026	1028	1.43136
chr1	1028	1030	1.14508
chr1	1030	1034	0.858814
chr1	1034	1038	1.14508
chr1	1038	1041	0.858814
chr1	1041	1043	1.14508
chr1	1043	1046	0.858814
chr1	1046	1049	0.572542
chr1	1049	1059	0.858814
chr1	1059	1065	1.14508
chr1	1065	1067	1.71763
chr1	1067	1075	2.0039
chr1	1075	1076	1.71763
chr1	1076	1080	2.0039
chr1	1080	1081	2.29017
chr1	1081	1089	2.0039
chr1	1089	1093	1.71763
chr1	1093	1094	2.29017
chr1	1094	1100	2.0039
chr1	1100	1101	1.43136
chr1	1101	1102	2.57644
chr1	1102	1105	3.14898
chr1	1105	1106	2.86271
chr1	1106	1107	2.57644
chr1	1107	1108	2.86271
chr1	1108	1109	3.14898
chr1	1109	1111	3.43525
chr1	1111	1112	3.72153
chr1	1112	1119	4.29407
chr1	1119	1120	4.86661
chr1	1120	1126	4.58034
chr1	1126	1130	4.0078
chr1	1130	1131	4.58034
chr1	1131	1132	4.86661
chr1	1132	1133	6.0117
chr1	1133	1134	5.72542
chr1	1134	1135	6.58424
chr1	1135	1136	6.87051
chr1	1136	1141	7.15678
chr1	1141	1146	6.0117
chr1	1146	1149	5.72542
chr1	1149	1150	5.15288
chr1	1150	1151	5.43915
chr1	1151	1152	4.86661
chr1	1152	1153	5.43915
chr1	1153	1156	5.72542
chr1	1156	1159	5.15288
chr1	1159	1163	6.0117
chr1	1163	1169	6.29797
chr1	1169	1170	6.87051
chr1	1170	1172	6.58424
chr1	1172	1176	4.0078
chr1	1176	1181	3.72153
chr1	1181	1191	3.43525
chr1	1191	1192	2.86271
chr1	1192	1196	2.57644
chr1	1196	1198	3.14898
chr1	1198	1200	3.43525
chr1	1200	1201	2.57644
chr1	1201	1204	2.29017
chr1	1204	1205	2.57644
chr1	1205	1210	3.14898
chr1	1210	1212	2.86271
chr1	1212	1222	2.57644
chr1	1222	1223	2.86271
chr1	1223	1231	2.57644
chr1	1231	1236	2.29017
chr1	1236	1237	2.0039
chr1	1237	1242	1.71763
chr1	1242	1243	2.0039
chr1	1243	1244	2.29017
chr1	1244	1250	0.858814
chr1	1250	1260	0.572542
chr1	1260	1266	0.858814
chr1	1266	1272	0.572542
chr1	1272	1275	0.858814
chr1	1275	1283	1.14508
chr1	1283	1290	1.43136
chr1	1290	1301	1.71763
chr1	1301	1308	1.43136
chr1	1308	1313	1.71763
chr1	1313	1315	1.43136
chr1	1315	1318	1.14508
chr1	1318	1324	1.43136
chr1	1324	1325	1.14508
chr1	1325	1335	1.43136
chr1	1335	1336	2.0039
chr1	1336	1347	2.29017
chr1	1347	1348	2.86271
chr1	1348	1357	3.14898
chr1	1357	1358	3.43525
chr1	1358	1363	3.14898
chr1	1363	1365	2.57644
chr1	1365	1371	1.71763
chr1	1371	1377	2.0039
chr1	1377	1383	1.71763
chr1	1383	1386	1.43136
chr1	1386	1387	1.14508
chr1	1387	1389	0.858814
chr1	1389	1395	0.572542
chr1	1395	1401	0.286271
chr1	1401	1412	0.572542
chr1	1412	1422	0.286271
chr1	1422	1425	0.572542
chr1	1425	1437	1.14508
chr1	1437	1442	1.43136
chr1	1442	1449	1.14508
chr1	1449	1451	1.43136
chr1	1451	1460	2.0039
chr1	1460	1464	1.71763
chr1	1464	1477	1.14508
chr1	1477	1478	0.858814
chr1	1478	1488	0.572542
chr1	1488	1490	0.286271
chr1	1490	1502	0.0
chr1	1502	1516	0.286271
chr1	1516	1527	0.858814
chr1	1527	1534	1.14508
chr1	1534	1538	0.858814
chr1	1538	1542	1.14508
chr1	1542	1544	0.858814
chr1	1544	1554	1.14508
chr1	1554	1563	1.71763
chr1	1563	1571	1.43136
chr1	1571	1575	1.71763
chr1	1575	1576	2.0039
chr1	1576	1577	2.29017
chr1	1577	1579	2.0039
chr1	1579	1593	1.71763
chr1	1593	1594	2.0039
chr1	1594	1600	1.43136
chr1	1600	1607	1.71763
chr1	1607	1611	1.43136
chr1	1611	1612	1.14508
chr1	1612	1614	1.43136
chr1	1614	1615	1.71763
chr1	1615	1632	1.43136
chr1	1632	1636	1.14508
chr1	1636	1641	2.29017
chr1	1641	1645	2.0039
chr1	1645	1646	2.29017
chr1	1646	1652	2.86271
chr1	1652	1655	2.57644
chr1	1655	1656	2.29017
chr1	1656	1657	2.0039
chr1	1657	1672	2.29017
chr1	1672	1675	2.57644
chr1	1675	1676	1.71763
chr1	1676	1681	2.0039
chr1	1681	1683	2.29017
chr1	1683	1684	2.57644
chr1	1684	1685	2.29017
chr1	1685	1687	2.57644
chr1	1687	1695	2.0039
chr1	1695	1696	2.29017
chr1	1696	1697	2.86271
chr1	1697	1698	2.57644
chr1	1698	1705	2.29017
chr1	1705	1711	2.0039
chr1	1711	1713	2.57644
chr1	1713	1715	2.29017
chr1	1715	1718	2.0039
chr1	1718	1722	2.29017
chr1	1722	1724	2.0039
chr1	1724	1727	1.71763
chr1	1727	1732	2.0039
chr1	1732	1734	2.29017
chr1	1734	1737	2.0039
chr1	1737	1750	1.43136
chr1	1750	1751	1.71763
chr1	1751	1755	1.14508
chr1	1755	1758	1.43136
chr1	1758	1765	1.14508
chr1	1765	1768	0.572542
chr1	1768	1781	0.858814
chr1	1781	1785	1.14508
chr1	1785	1808	0.572542
chr1	1808	1818	0.286271
chr1	1818	1820	0.572542
chr1	1820	1828	0.286271
chr1	1828	1833	0.572542
chr1	1833	1840	0.858814
chr1	1840	1842	1.14508
chr1	1842	1847	1.71763
chr1	1847	1859	2.0039
chr1	1859	1866	1.71763
chr1	1866	1867	2.0039
chr1	1867	1870	2.29017
chr1	1870	1871	2.57644
chr1	1871	1873	2.86271
chr1	1873	1874	3.14898
chr1	1874	1881	2.86271
chr1	1881	1882	2.57644
chr1	1882	1887	2.0039
chr1	1887	1895	1.71763
chr1	1895	1898	1.14508
chr1	1898	1908	1.43136
chr1	1908	1910	0.858814
chr1	1910	1919	0.572542
chr1	1919	1935	1.14508
chr1	1935	1939	0.858814
chr1	1939	1960	0.572542
chr1	1960	2084	0.0
chr1	2084	2094	0.858814
chr1	2094	2096	1.43136
chr1	2096	2097	1.71763
chr1	2097	2102	2.0039
chr1	2102	2115	2.29017
chr1	2115	2122	2.57644
chr1	2122	2123	2.29017
chr1	2123	2133	1.71763
chr1	2133	2135	1.14508
chr1	2135	2137	1.43136
chr1	2137	2139	1.14508
chr1	2139	2142	1.43136
chr1	2142	2155	1.14508
chr1	2155	2166	0.858814
chr1	2166	2174	1.14508
chr1	2174	2175	0.572542
chr1	2175	2180	0.858814
chr1	2180	2184	0.572542
chr1	2184	2190	0.858814
chr1	2190	2206	1.14508
chr1	2206	2207	0.858814
chr1	2207	2210	1.14508
chr1	2210	2215	1.43136
chr1	2215	2224	1.14508
chr1	2224	2231	0.858814
chr1	2231	2232	0.572542
chr1	2232	2251	0.286271
chr1	2251	2275	0.0
chr1	2275	2280	0.286271
chr1	2280	2281	0.572542
chr1	2281	2288	0.858814
chr1	2288	2289	1.14508
chr1	2289	2291	1.43136
chr1	2291	2295	1.71763
chr1	2295	2303	2.0039
chr1	2303	2320	2.29017
chr1	2320	2323	1.71763
chr1	2323	2324	2.0039
chr1	2324	2326	1.71763
chr1	2326	2329	2.0039
chr1	2329	2331	1.71763
chr1	2331	2332	2.0039
chr1	2332	2343	1.43136
chr1	2343	2354	1.14508
chr1	2354	2355	1.43136
chr1	2355	2363	1.71763
chr1	2363	2366	1.43136
chr1	2366	2372	1.14508
chr1	2372	2381	0.858814
chr1	2381	2392	1.14508
chr1	2392	2394	0.858814
chr1	2394	2395	0.572542
chr1	2395	2399	0.858814
chr1	2399	2408	1.14508
chr1	2408	2415	1.43136
chr1	2415	2420	1.14508
chr1	2420	2429	0.858814
chr1	2429	2441	0.286271
chr1	2441	2449	0.572542
chr1	2449	2460	0.286271
chr1	2460	2469	0.572542
chr1	2469	2470	1.14508
chr1	2470	2473	1.71763
chr1	2473	2474	2.0039
chr1	2474	2480	2.29017
chr1	2480	2486	2.0039
chr1	2486	2500	2.29017
chr1	2500	2506	2.0039
chr1	2506	2510	1.43136
chr1	2510	2512	0.858814
chr1	2512	2514	0.572542
chr1	2514	2515	1.43136
chr1	2515	2520	1.71763
chr1	2520	2527	2.0039
chr1	2527	2538	1.71763
chr1	2538	2553	2.0039
chr1	2553	2555	1.71763
chr1	2555	2560	0.572542
chr1	2560	2567	0.286271
chr1	2567	2605	0.0
chr1	2605	2606	0.286271
chr1	2606	2637	0.572542
chr1	2637	2645	0.858814
chr1	2645	2647	0.572542
chr1	2647	2668	0.286271
chr1	2668	2871	0.0
chr1	2871	2882	0.286271
chr1	2882	2912	0.572542
chr1	2912	2922	0.286271
chr1	2922	2926	0.0
chr1	2926	2927	0.286271
chr1	2927	2928	0.572542
chr1	2928	2959	0.858814
chr1	2959	2967	0.572542
chr1	2967	2968	0.286271
chr1	2968	2978	0.0
chr1	2978	3000	0.286271
chr1	3000	3018	0.572542
chr1	3018	3040	0.286271
chr1	3040	3073	0.0
chr1	3073	3080	0.286271
chr1	3080	3113	0.572542
chr1	3113	3119	0.286271
chr1	3119	3132	0.0
chr1	3132	3147	0.286271
chr1	3147	3172	0.572542
chr1	3172	3178	0.286271
chr1	3178	3183	0.572542
chr1	3183	3187	0.858814
chr1	3187	3189	0.572542
chr1	3189	3191	0.858814
chr1	3191	3201	1.14508
chr1	3201	3217	1.43136
chr1	3217	3218	1.14508
chr1	3218	3219	1.43136
chr1	3219	3224	2.0039
chr1	3224	3228	1.71763
chr1	3228	3232	2.0039
chr1	3232	3239	1.71763
chr1	3239	3240	2.0039
chr1	3240	3250	1.71763
chr1	3250	3258	2.0039
chr1	3258	3260	1.71763
chr1	3260	3267	1.14508
chr1	3267	3279	0.572542
chr1	3279	3280	0.286271
chr1	3280	3304	0.0
chr1	3304	3310	0.286271
chr1	3310	3311	0.572542
chr1	3311	3316	0.858814
chr1	3316	3328	1.14508
chr1	3328	3341	0.858814
chr1	3341	3347	0.572542
chr1	3347	3354	0.286271
chr1	3354	3360	0.0
chr1	3360	3366	0.286271
chr1	3366	3391	0.572542
chr1	3391	3401	0.858814
chr1	3401	3407	0.572542
chr1	3407	3408	0.286271
chr1	3408	3430	0.572542
chr1	3430	3443	0.286271
chr1	3443	3444	0.572542
chr1	3444	3447	0.858814
chr1	3447	3459	0.572542
chr1	3459	3480	0.858814
chr1	3480	3485	0.572542
chr1	3485	3488	0.286271
chr1	3488	3490	0.572542
chr1	3490	3500	0.858814
chr1	3500	3514	0.572542
chr1	3514	3516	0.858814
chr1	3516	3524	1.14508
chr1	3524	3528	1.43136
chr1	3528	3530	1.14508
chr1	3530	3538	0.858814
chr1	3538	3544	0.572542
chr1	3544	3555	0.858814
chr1	3555	3563	0.572542
chr1	3563	3585	0.286271
chr1	3585	3609	0.0
chr1	3609	3630	0.286271
chr1	3630	3643	0.572542
chr1	3643	3671	0.286271
chr1	3671	3674	0.0
chr1	3674	3676	0.286271
chr1	3676	3679	0.572542
chr1	3679	3703	1.14508
chr1	3703	3708	1.71763
chr1	3708	3714	2.0039
chr1	3714	3717	1.71763
chr1	3717	3720	1.43136
chr1	3720	3732	0.858814
chr1	3732	3743	0.572542
chr1	3743	3748	0.286271
chr1	3748	3762	0.0
chr1	3762	3765	0.286271
chr1	3765	3766	0.572542
chr1	3766	3783	0.858814
chr1	3783	3794	0.572542
chr1	3794	3805	0.286271
chr1	3805	3811	0.0
chr1	3811	3827	0.286271
chr1	3827	3849	0.572542
chr1	3849	3855	0.286271
chr1	3855	3856	0.858814
chr1	3856	3858	1.43136
chr1	3858	3861	1.71763
chr1	3861	3868	1.43136
chr1	3868	3880	2.0039
chr1	3880	3886	2.29017
chr1	3886	3888	2.57644
chr1	3888	3894	2.29017
chr1	3894	3895	2.57644
chr1	3895	3898	1.71763
chr1	3898	3906	1.43136
chr1	3906	3908	1.71763
chr1	3908	3909	1.43136
chr1	3909	3918	1.71763
chr1	3918	3919	2.57644
chr1	3919	3921	2.86271
chr1	3921	3922	2.57644
chr1	3922	3925	2.86271
chr1	3925	3926	3.14898
chr1	3926	3927	2.86271
chr1	3927	3934	3.14898
chr1	3934	3947	2.86271
chr1	3947	3950	2.57644
chr1	3950	3954	2.29017
chr1	3954	3956	2.0039
chr1	3956	3957	1.71763
chr1	3957	3958	1.43136
chr1	3958	3959	0.572542
chr1	3959	3962	0.858814
chr1	3962	3963	1.14508
chr1	3963	3971	0.858814
chr1	3971	3975	1.14508
chr1	3975	3989	1.43136
chr1	3989	3995	1.14508
chr1	3995	3996	0.858814
chr1	3996	4002	0.572542
chr1	4002	4004	0.286271
chr1	4004	4005	0.572542
chr1	4005	4025	0.286271
chr1	4025	4029	0.572542
chr1	4029	4041	0.858814
chr1	4041	4062	0.572542
chr1	4062	4066	0.858814
chr1	4066	4070	0.572542
chr1	4070	4075	0.286271
chr1	4075	4102	0.572542
chr1	4102	4105	0.286271
chr1	4105	4106	0.858814
chr1	4106	4115	1.14508
chr1	4115	4147	0.858814
chr1	4147	4187	0.572542
chr1	4187	4196	0.0
chr1	4196	4233	0.286271
chr1	4233	4253	0.0
chr1	4253	4254	0.286271
chr1	4254	4274	0.572542
chr1	4274	4284	0.858814
chr1	4284	4288	1.14508
chr1	4288	4291	0.572542
chr1	4291	4313	1.14508
chr1	4313	4325	0.858814
chr1	4325	4331	0.572542
chr1	4331	4334	0.0
chr1	4334	4363	0.286271
chr1	4363	4381	0.0
chr1	4381	4411	0.286271
chr1	4411	4422	1.14508
chr1	4422	4427	0.858814
chr1	4427	4429	1.14508
chr1	4429	4451	1.43136
chr1	4451	4466	0.572542
chr1	4466	4468	0.286271
chr1	4468	4477	0.0
chr1	4477	4511	0.286271
chr1	4511	4562	0.0
chr1	4562	4602	0.286271
chr1	4602	4625	0.0
chr1	4625	4666	0.286271
chr1	4666	4669	0.0
chr1	4669	4677	0.286271
chr1	4677	4710	0.572542
chr1	4710	4715	0.286271
chr1	4715	4718	0.572542
chr1	4718	4722	0.286271
chr1	4722	4751	0.572542
chr1	4751	4755	0.286271
chr1	4755	4764	0.0
chr1	4764	4781	0.572542
chr1	4781	4803	0.858814
chr1	4803	4820	0.286271
chr1	4820	4829	0.0
chr1	4829	4830	0.286271
chr1	4830	4834	0.572542
chr1	4834	4857	0.858814
chr1	4857	4869	0.572542
chr1	4869	4874	0.286271
chr1	4874	4879	0.0
chr1	4879	4900	0.286271
chr1	4900	4906	0.0
chr1	4906	4929	0.572542
chr1	4929	4940	0.858814
chr1	4940	4947	1.14508
chr1	4947	4954	0.572542
chr1	4954	4955	0.858814
chr1	4955	4957	1.14508
chr1	4957	4969	1.43136
chr1	4969	4979	1.14508
chr1	4979	4990	0.858814
chr1	4990	4995	0.572542
chr1	4995	4996	0.286271
chr1	4996	5006	0.0
chr1	5006	5017	0.286271
chr1	5017	5046	0.858814
chr1	5046	5047	1.14508
chr1	5047	5056	0.858814
chr1	5056	5086	0.286271
chr1	5086	5162	0.0
chr1	5162	5179	0.286271
chr1	5179	5185	0.572542
chr1	5185	5191	0.858814
chr1	5191	5202	1.14508
chr1	5202	5212	0.858814
chr1	5212	5214	1.14508
chr1	5214	5218	1.43136
chr1	5218	5219	1.71763
chr1	5219	5221	2.0039
chr1	5221	5224	1.71763
chr1	5224	5225	1.43136
chr1	5225	5227	2.29017
chr1	5227	5228	3.72153
chr1	5228	5229	4.0078
chr1	5229	5231	4.29407
chr1	5231	5233	4.58034
chr1	5233	5252	4.86661
chr1	5252	5254	4.58034
chr1	5254	5257	3.43525
chr1	5257	5260	3.14898
chr1	5260	5266	2.86271
chr1	5266	5268	2.57644
chr1	5268	5269	1.43136
chr1	5269	5271	0.858814
chr1	5271	5272	0.572542
chr1	5272	5280	0.858814
chr1	5280	5286	1.43136
chr1	5286	5296	1.71763
chr1	5296	5305	1.43136
chr1	5305	5310	0.858814
chr1	5310	5312	0.572542
chr1	5312	5325	0.286271
chr1	5325	5370	0.0
chr1	5370	5380	0.286271
chr1	5380	5384	0.572542
chr1	5384	5389	0.858814
chr1	5389	5394	1.14508
chr1	5394	5409	1.43136
chr1	5409	5415	1.14508
chr1	5415	5420	1.43136
chr1	5420	5425	1.71763
chr1	5425	5429	1.43136
chr1	5429	5435	1.14508
chr1	5435	5436	0.858814
chr1	5436	5452	1.14508
chr1	5452	5454	1.43136
chr1	5454	5458	1.14508
chr1	5458	5467	0.858814
chr1	5467	5473	1.14508
chr1	5473	5477	2.0039
chr1	5477	5480	1.71763
chr1	5480	5481	2.0039
chr1	5481	5492	2.29017
chr1	5492	5497	2.0039
chr1	5497	5500	1.71763
chr1	5500	5501	1.43136
chr1	5501	5505	1.71763
chr1	5505	5507	2.29017
chr1	5507	5511	2.0039
chr1	5511	5514	1.71763
chr1	5514	5519	1.14508
chr1	5519	5524	0.858814
chr1	5524	5527	1.14508
chr1	5527	5538	1.43136
chr1	5538	5540	0.858814
chr1	5540	5546	0.572542
chr1	5546	5564	0.858814
chr1	5564	5568	0.572542
chr1	5568	5580	0.286271
chr1	5580	5586	0.572542
chr1	5586	5597	0.286271
chr1	5597	5598	0.572542
chr1	5598	5614	0.858814
chr1	5614	5619	1.14508
chr1	5619	5628	0.858814
chr1	5628	5631	0.572542
chr1	5631	5648	0.286271
chr1	5648	5653	0.572542
chr1	5653	5655	0.286271
chr1	5655	5666	0.572542
chr1	5666	5692	0.858814
chr1	5692	5693	0.572542
chr1	5693	5706	0.858814
chr1	5706	5707	0.572542
chr1	5707	5712	0.858814
chr1	5712	5714	1.14508
chr1	5714	5720	1.43136
chr1	5720	5730	2.0039
chr1	5730	5733	1.71763
chr1	5733	5738	1.43136
chr1	5738	5753	0.858814
chr1	5753	5757	0.286271
chr1	5757	5784	0.0
chr1	5784	5810	0.286271
chr1	5810	5814	0.572542
chr1	5814	5839	0.286271
chr1	5839	5849	0.572542
chr1	5849	5869	0.286271
chr1	5869	5932	0.0
chr1	5932	5938	0.286271
chr1	5938	5965	0.572542
chr1	5965	5979	0.286271
chr1	5979	6035	0.0
chr1	6035	6052	0.286271
chr1	6052	6059	0.572542
chr1	6059	6069	0.858814
chr1	6069	6092	1.14508
chr1	6092	6097	0.858814
chr1	6097	6098	0.572542
chr1	6098	6105	0.858814
chr1	6105	6109	1.14508
chr1	6109	6116	0.858814
chr1	6116	6125	0.572542
chr1	6125	6131	1.14508
chr1	6131	6138	1.43136
chr1	6138	6145	1.14508
chr1	6145	6150	0.858814
chr1	6150	6152	0.572542
chr1	6152	6164	0.858814
chr1	6164	6172	0.572542
chr1	6172	6193	0.286271
chr1	6193	6210	0.0
chr1	6210	6249	0.286271
chr1	6249	6251	0.0
chr1	6251	6290	0.286271
chr1	6290	6315	0.0
chr1	6315	6317	0.286271
chr1	6317	6325	0.572542
chr1	6325	6353	0.858814
chr1	6353	6354	1.14508
chr1	6354	6356	0.858814
chr1	6356	6365	0.572542
chr1	6365	6384	0.286271
chr1	6384	6392	0.858814
chr1	6392	6414	0.572542
chr1	6414	6425	0.858814
chr1	6425	6439	0.286271
chr1	6439	6454	0.0
chr1	6454	6492	0.286271
chr1	6492	6567	0.0
chr1	6567	6568	0.286271
chr1	6568	6586	0.572542
chr1	6586	6607	0.286271
chr1	6607	6642	0.0
chr1	6642	6683	0.286271
chr1	6683	6732	0.0
chr1	6732	6770	0.286271
chr1	6770	6817	0.0
chr1	6817	6818	0.286271
chr1	6818	6819	0.572542
chr1	6819	6858	0.858814
chr1	6858	6859	0.572542
chr1	6859	6860	0.286271
chr1	6860	6889	0.0
chr1	6889	6904	0.286271
chr1	6904	6930	0.572542
chr1	6930	6945	0.286271
chr1	6945	6960	0.0
chr1	6960	6967	0.286271
chr1	6967	7001	0.858814
chr1	7001	7008	0.572542
chr1	7008	7050	0.0
chr1	7050	7065	0.286271
chr1	7065	7086	0.572542
chr1	7086	7088	0.858814
chr1	7088	7089	0.572542
chr1	7089	7093	0.286271
chr1	7093	7109	0.572542
chr1	7109	7119	0.858814
chr1	7119	7126	0.572542
chr1	7126	7144	0.286271
chr1	7144	7204	0.0
chr1	7204	7244	0.286271
chr1	7244	7259	0.0
chr1	7259	7260	0.286271
chr1	7260	7268	0.858814
chr1	7268	7287	1.14508
chr1	7287	7292	0.858814
chr1	7292	7294	1.14508
chr1	7294	7299	0.858814
chr1	7299	7333	0.286271
chr1	7333	7347	0.0
chr1	7347	7382	0.286271
chr1	7382	7423	0.0
chr1	7423	7448	0.286271
chr1	7448	7453	0.572542
chr1	7453	7463	0.858814
chr1	7463	7486	0.572542
chr1	7486	7487	0.858814
chr1	7487	7492	0.572542
chr1	7492	7495	0.286271
chr1	7495	7514	0.572542
chr1	7514	7525	0.858814
chr1	7525	7527	1.14508
chr1	7527	7533	0.858814
chr1	7533	7536	1.14508
chr1	7536	7551	0.858814
chr1	7551	7553	1.14508
chr1	7553	7556	0.858814
chr1	7556	7558	0.572542
chr1	7558	7587	0.286271
chr1	7587	7590	0.572542
chr1	7590	7628	0.286271
chr1	7628	7797	0.0
chr1	7797	7822	0.286271
chr1	7822	7827	0.572542
chr1	7827	7838	0.858814
chr1	7838	7861	0.572542
chr1	7861	7864	0.286271
chr1	7864	7867	0.572542
chr1	7867	7896	0.286271
chr1	7896	8000	0.0
chr1	8000	8030	0.572542
chr1	8030	8040	0.858814
chr1	8040	8070	0.286271
chr1	8070	8073	0.0
chr1	8073	8077	0.286271
chr1	8077	8079	0.572542
chr1	8079	8081	1.14508
chr1	8081	8109	1.43136
chr1	8109	8112	1.71763
chr1	8112	8118	1.43136
chr1	8118	8119	0.858814
chr1	8119	8124	0.286271
chr1	8124	8128	0.858814
chr1	8128	8137	1.14508
chr1	8137	8146	1.43136
chr1	8146	8147	1.71763
chr1	8147	8150	2.0039
chr1	8150	8164	1.71763
chr1	8164	8168	1.14508
chr1	8168	8176	0.858814
chr1	8176	8185	0.572542
chr1	8185	8206	0.286271
chr1	8206	8258	0.0
chr1	8258	8261	0.286271
chr1	8261	8284	0.572542
chr1	8284	8287	0.286271
chr1	8287	8298	0.0
chr1	8298	8354	0.286271
chr1	8354	8364	0.572542
chr1	8364	8372	0.858814
chr1	8372	8379	1.14508
chr1	8379	8393	0.858814
chr1	8393	8427	0.0
chr1	8427	8459	0.286271
chr1	8459	8467	0.572542
chr1	8467	8479	0.286271
chr1	8479	8511	0.0
chr1	8511	8544	0.286271
chr1	8544	8545	0.0
chr1	8545	8549	0.572542
chr1	8549	8557	1.14508
chr1	8557	8579	1.43136
chr1	8579	8582	1.71763
chr1	8582	8586	2.0039
chr1	8586	8589	1.43136
chr1	8589	8598	0.858814
chr1	8598	8603	0.572542
chr1	8603	8614	0.286271
chr1	8614	8617	0.572542
chr1	8617	8622	0.858814
chr1	8622	8626	0.572542
chr1	8626	8655	0.858814
chr1	8655	8656	0.572542
chr1	8656	8666	0.286271
chr1	8666	8692	0.0
chr1	8692	8709	0.286271
chr1	8709	8718	0.572542
chr1	8718	8726	0.858814
chr1	8726	8730	1.14508
chr1	8730	8749	0.858814
chr1	8749	8758	0.572542
chr1	8758	8765	0.286271
chr1	8765	8799	0.0
chr1	8799	8833	0.286271
chr1	8833	8835	0.858814
chr1	8835	8839	1.14508
chr1	8839	8841	0.858814
chr1	8841	8847	1.14508
chr1	8847	8848	1.43136
chr1	8848	8849	1.71763
chr1	8849	8850	2.0039
chr1	8850	8853	2.29017
chr1	8853	8854	2.57644
chr1	8854	8856	2.86271
chr1	8856	8874	3.43525
chr1	8874	8880	2.57644
chr1	8880	8886	2.29017
chr1	8886	8888	2.57644
chr1	8888	8889	2.0039
chr1	8889	8891	1.43136
chr1	8891	8895	1.14508
chr1	8895	8897	0.858814
chr1	8897	8926	0.572542
chr1	8926	8983	0.0
chr1	8983	8999	0.286271
chr1	8999	9000	0.572542
chr1	9000	9021	0.858814
chr1	9021	9025	0.572542
chr1	9025	9039	0.858814
chr1	9039	9069	0.286271
chr1	9069	9098	0.572542
chr1	9098	9106	0.858814
chr1	9106	9108	0.572542
chr1	9108	9113	0.286271
chr1	9113	9138	0.572542
chr1	9138	9143	0.286271
chr1	9143	9166	0.0
chr1	9166	9176	0.286271
chr1	9176	9189	0.572542
chr1	9189	9207	0.858814
chr1	9207	9216	0.572542
chr1	9216	9259	0.286271
chr1	9259	9267	0.572542
chr1	9267	9287	1.43136
chr1	9287	9300	1.71763
chr1	9300	9305	1.14508
chr1	9305	9307	1.43136
chr1	9307	9308	1.14508
chr1	9308	9315	0.572542
chr1	9315	9327	0.858814
chr1	9327	9338	0.572542
chr1	9338	9354	0.286271
chr1	9354	9370	0.0
chr1	9370	9391	0.286271
chr1	9391	9393	0.572542
chr1	9393	9410	0.858814
chr1	9410	9430	0.572542
chr1	9430	9433	0.286271
chr1	9433	9440	0.0
chr1	9440	9447	0.286271
chr1	9447	9480	0.572542
chr1	9480	9487	0.286271
chr1	9487	9499	0.0
chr1	9499	9504	0.286271
chr1	9504	9505	0.572542
chr1	9505	9506	0.858814
chr1	9506	9511	1.14508
chr1	9511	9513	1.43136
chr1	9513	9524	1.71763
chr1	9524	9533	2.0039
chr1	9533	9534	1.71763
chr1	9534	9535	2.0039
chr1	9535	9536	1.43136
chr1	9536	9538	1.14508
chr1	9538	9550	1.43136
chr1	9550	9564	0.858814
chr1	9564	9574	0.572542
chr1	9574	9577	0.286271
chr1	9577	9591	0.0
chr1	9591	9632	0.286271
chr1	9632	9674	0.0
chr1	9674	9683	0.572542
chr1	9683	9693	0.858814
chr1	9693	9714	1.14508
chr1	9714	9720	0.572542
chr1	9720	9723	0.286271
chr1	9723	9731	0.572542
chr1	9731	9736	0.286271
chr1	9736	9747	0.858814
chr1	9747	9756	1.14508
chr1	9756	9763	0.858814
chr1	9763	9771	1.43136
chr1	9771	9777	1.14508
chr1	9777	9788	1.43136
chr1	9788	9799	1.14508
chr1	9799	9804	0.858814
chr1	9804	9807	0.286271
chr1	9807	9858	0.0
chr1	9858	9896	0.572542
chr1	9896	9898	0.858814
chr1	9898	9907	0.572542
chr1	9907	9910	0.858814
chr1	9910	9915	1.14508
chr1	9915	9923	1.43136
chr1	9923	9924	1.71763
chr1	9924	9928	1.43136
chr1	9928	9935	1.71763
chr1	9935	9937	2.0039
chr1	9937	9938	1.71763
chr1	9938	9946	2.0039
chr1	9946	9947	2.29017
chr1	9947	9950	2.0039
chr1	9950	9955	1.71763
chr1	9955	9956	2.0039
chr1	9956	9960	1.71763
chr1	9960	9963	1.43136
chr1	9963	9968	1.71763
chr1	9968	9978	1.43136
chr1	9978	9986	1.14508
chr1	9986	9996	0.858814
chr1	9996	9999	0.572542
chr1	9999	10002	0.858814
chr1	10002	10014	0.572542
chr1	10014	10017	0.858814
chr1	10017	10026	0.572542
chr1	10026	10027	0.286271
chr1	10027	10047	0.572542
chr1	10047	10055	0.858814
chr1	10055	10075	0.572542
chr1	10075	10079	0.858814
chr1	10079	10082	1.14508
chr1	10082	10107	0.858814
chr1	10107	10115	0.572542
chr1	10115	10116	0.286271
chr1	10116	10138	0.0
chr1	10138	10144	0.286271
chr1	10144	10147	0.572542
chr1	10147	10177	1.43136
chr1	10177	10183	1.14508
chr1	10183	10187	0.858814
chr1	10187	10195	0.572542
chr1	10195	10199	0.858814
chr1	10199	10211	0.572542
chr1	10211	10221	0.858814
chr1	10221	10231	0.572542
chr1	10231	10236	0.286271
chr1	10236	10267	0.0
chr1	10267	10278	0.286271
chr1	10278	10285	0.572542
chr1	10285	10307	0.858814
chr1	10307	10309	0.572542
chr1	10309	10313	0.858814
chr1	10313	10314	1.14508
chr1	10314	10317	0.858814
chr1	10317	10342	0.572542
chr1	10342	10349	0.286271
chr1	10349	10363	0.0
chr1	10363	10376	0.572542
chr1	10376	10392	0.858814
chr1	10392	10401	1.14508
chr1	10401	10413	0.858814
chr1	10413	10415	1.14508
chr1	10415	10424	1.43136
chr1	10424	10430	1.71763
chr1	10430	10432	1.43136
chr1	10432	10433	1.71763
chr1	10433	10435	2.0039
chr1	10435	10448	2.29017
chr1	10448	10452	2.57644
chr1	10452	10455	2.0039
chr1	10455	10464	1.43136
chr1	10464	10471	1.14508
chr1	10471	10472	0.858814
chr1	10472	10476	0.572542
chr1	10476	10493	0.286271
chr1	10493	10512	0.572542
chr1	10512	10518	0.286271
chr1	10518	10519	0.572542
chr1	10519	10521	0.858814
chr1	10521	10523	1.14508
chr1	10523	10524	1.43136
chr1	10524	10528	1.71763
chr1	10528	10533	2.0039
chr1	10533	10539	1.71763
chr1	10539	10544	2.0039
chr1	10544	10558	1.71763
chr1	10558	10560	1.43136
chr1	10560	10561	1.14508
chr1	10561	10564	0.858814
chr1	10564	10567	0.572542
chr1	10567	10580	0.286271
chr1	10580	10583	0.0
chr1	10583	10584	0.858814
chr1	10584	10586	1.14508
chr1	10586	10598	1.43136
chr1	10598	10602	1.71763
chr1	10602	10611	2.29017
chr1	10611	10615	2.0039
chr1	10615	10619	2.29017
chr1	10619	10623	2.57644
chr1	10623	10624	2.86271
chr1	10624	10626	2.0039
chr1	10626	10634	1.71763
chr1	10634	10635	2.0039
chr1	10635	10636	2.29017
chr1	10636	10637	2.57644
chr1	10637	10640	2.86271
chr1	10640	10644	2.29017
chr1	10644	10656	2.0039
chr1	10656	10665	1.71763
chr1	10665	10666	2.29017
chr1	10666	10667	2.0039
chr1	10667	10674	2.29017
chr1	10674	10675	2.0039
chr1	10675	10691	1.14508
chr1	10691	10692	1.71763
chr1	10692	10696	2.0039
chr1	10696	10703	2.29017
chr1	10703	10704	2.0039
chr1	10704	10708	1.43136
chr1	10708	10711	1.14508
chr1	10711	10714	1.43136
chr1	10714	10716	1.14508
chr1	10716	10720	1.43136
chr1	10720	10732	1.71763
chr1	10732	10736	1.14508
chr1	10736	10749	0.858814
chr1	10749	10751	1.14508
chr1	10751	10753	0.858814
chr1	10753	10754	1.14508
chr1	10754	10755	0.858814
chr1	10755	10758	1.43136
chr1	10758	10760	2.0039
chr1	10760	10772	1.71763
chr1	10772	10789	2.0039
chr1	10789	10790	1.71763
chr1	10790	10794	2.0039
chr1	10794	10796	1.71763
chr1	10796	10798	1.14508
chr1	10798	10812	0.572542
chr1	10812	10813	0.286271
chr1	10813	10815	0.572542
chr1	10815	10828	0.858814
chr1	10828	10847	0.572542
chr1	10847	10848	1.43136
chr1	10848	10849	2.29017
chr1	10849	10850	2.57644
chr1	10850	10853	3.14898
chr1	10853	10854	2.57644
chr1	10854	10859	3.14898
chr1	10859	10880	3.43525
chr1	10880	10887	3.14898
chr1	10887	10889	1.71763
chr1	10889	10890	0.858814
chr1	10890	10892	1.14508
chr1	10892	10894	0.858814
chr1	10894	10895	0.572542
chr1	10895	10900	0.858814
chr1	10900	10918	0.572542
chr1	10918	10931	0.858814
chr1	10931	10932	0.572542
chr1	10932	10933	0.286271
chr1	10933	10955	0.572542
chr1	10955	10971	0.286271
chr1	10971	10973	0.572542
chr1	10973	11009	0.286271
chr1	11009	11010	0.0
chr1	11010	11027	0.286271
chr1	11027	11040	0.572542
chr1	11040	11043	0.858814
chr1	11043	11044	1.14508
chr1	11044	11066	1.71763
chr1	11066	11078	1.43136
chr1	11078	11083	1.14508
chr1	11083	11084	0.286271
chr1	11084	11095	0.0
chr1	11095	11106	0.286271
chr1	11106	11110	0.572542
chr1	11110	11118	0.858814
chr1	11118	11119	1.14508
chr1	11119	11120	1.43136
chr1	11120	11128	1.71763
chr1	11128	11132	2.0039
chr1	11132	11139	1.71763
chr1	11139	11141	2.0039
chr1	11141	11142	2.57644
chr1	11142	11143	2.29017
chr1	11143	11145	2.57644
chr1	11145	11147	2.86271
chr1	11147	11157	2.57644
chr1	11157	11159	2.29017
chr1	11159	11163	1.71763
chr1	11163	11165	2.0039
chr1	11165	11175	1.71763
chr1	11175	11176	1.43136
chr1	11176	11180	2.0039
chr1	11180	11181	1.71763
chr1	11181	11182	1.43136
chr1	11182	11186	1.14508
chr1	11186	11194	0.858814
chr1	11194	11197	1.43136
chr1	11197	11199	1.71763
chr1	11199	11204	2.0039
chr1	11204	11205	1.71763
chr1	11205	11214	2.0039
chr1	11214	11217	2.29017
chr1	11217	11223	1.71763
chr1	11223	11224	2.0039
chr1	11224	11233	2.57644
chr1	11233	11234	2.0039
chr1	11234	11238	2.29017
chr1	11238	11240	2.0039
chr1	11240	11244	1.71763
chr1	11244	11246	2.29017
chr1	11246	11247	2.0039
chr1	11247	11248	2.29017
chr1	11248	11261	2.86271
chr1	11261	11263	2.57644
chr1	11263	11265	2.86271
chr1	11265	11266	2.29017
chr1	11266	11267	2.86271
chr1	11267	11269	3.14898
chr1	11269	11272	3.72153
chr1	11272	11273	4.0078
chr1	11273	11275	3.72153
chr1	11275	11276	4.0078
chr1	11276	11283	4.29407
chr1	11283	11284	3.72153
chr1	11284	11286	3.43525
chr1	11286	11288	3.72153
chr1	11288	11294	3.14898
chr1	11294	11296	2.86271
chr1	11296	11303	3.14898
chr1	11303	11305	2.86271
chr1	11305	11307	2.57644
chr1	11307	11308	2.0039
chr1	11308	11311	1.71763
chr1	11311	11314	1.43136
chr1	11314	11316	2.29017
chr1	11316	11318	1.71763
chr1	11318	11322	2.0039
chr1	11322	11327	2.29017
chr1	11327	11331	2.0039
chr1	11331	11344	1.71763
chr1	11344	11349	1.43136
chr1	11349	11355	1.14508
chr1	11355	11359	0.572542
chr1	11359	11362	0.286271
chr1	11362	11363	0.572542
chr1	11363	11364	0.286271
chr1	11364	11365	0.572542
chr1	11365	11369	0.858814
chr1	11369	11372	1.14508
chr1	11372	11374	2.57644
chr1	11374	11377	2.86271
chr1	11377	11380	3.14898
chr1	11380	11385	3.43525
chr1	11385	11388	3.14898
chr1	11388	11390	3.43525
chr1	11390	11394	4.29407
chr1	11394	11397	4.58034
chr1	11397	11398	4.29407
chr1	11398	11400	4.0078
chr1	11400	11403	4.29407
chr1	11403	11406	3.72153
chr1	11406	11410	4.0078
chr1	11410	11412	3.43525
chr1	11412	11414	2.86271
chr1	11414	11420	2.57644
chr1	11420	11424	2.29017
chr1	11424	11431	2.57644
chr1	11431	11435	1.71763
chr1	11435	11436	1.43136
chr1	11436	11444	1.14508
chr1	11444	11445	0.858814
chr1	11445	11456	0.572542
chr1	11456	11462	0.858814
chr1	11462	11478	0.572542
chr1	11478	11496	0.286271
chr1	11496	11497	0.572542
chr1	11497	11507	0.286271
chr1	11507	11509	0.858814
chr1	11509	11510	1.14508
chr1	11510	11531	1.71763
chr1	11531	11536	2.0039
chr1	11536	11537	2.29017
chr1	11537	11540	2.0039
chr1	11540	11542	2.57644
chr1	11542	11543	2.86271
chr1	11543	11548	3.14898
chr1	11548	11550	2.57644
chr1	11550	11551	2.29017
chr1	11551	11560	1.71763
chr1	11560	11570	2.29017
chr1	11570	11572	2.0039
chr1	11572	11573	1.71763
chr1	11573	11578	2.57644
chr1	11578	11580	2.86271
chr1	11580	11581	2.29017
chr1	11581	11585	2.0039
chr1	11585	11589	2.29017
chr1	11589	11590	2.57644
chr1	11590	11591	2.86271
chr1	11591	11597	3.14898
chr1	11597	11600	3.43525
chr1	11600	11601	2.86271
chr1	11601	11602	3.14898
chr1	11602	11604	5.43915
chr1	11604	11606	8.30186
chr1	11606	11608	8.58814
chr1	11608	11609	8.30186
chr1	11609	11612	8.01559
chr1	11612	11613	8.30186
chr1	11613	11614	8.01559
chr1	11614	11623	8.30186
chr1	11623	11625	8.01559
chr1	11625	11628	7.72932
chr1	11628	11629	7.15678
chr1	11629	11630	7.44305
chr1	11630	11632	6.87051
chr1	11632	11634	6.58424
chr1	11634	11635	6.87051
chr1	11635	11640	7.44305
chr1	11640	11641	7.15678
chr1	11641	11642	6.87051
chr1	11642	11643	4.86661
chr1	11643	11644	4.58034
chr1	11644	11645	2.29017
chr1	11645	11646	2.0039
chr1	11646	11649	2.29017
chr1	11649	11651	2.57644
chr1	11651	11652	2.29017
chr1	11652	11654	2.86271
chr1	11654	11655	2.57644
chr1	11655	11656	2.86271
chr1	11656	11661	4.29407
chr1	11661	11667	4.58034
chr1	11667	11669	4.29407
chr1	11669	11673	3.72153
chr1	11673	11686	3.43525
chr1	11686	11692	3.14898
chr1	11692	11696	2.57644
chr1	11696	11699	0.858814
chr1	11699	11700	1.14508
chr1	11700	11708	0.858814
chr1	11708	11712	0.572542
chr1	11712	11716	0.858814
chr1	11716	11725	1.14508
chr1	11725	11726	1.71763
chr1	11726	11737	2.0039
chr1	11737	11747	1.71763
chr1	11747	11752	1.14508
chr1	11752	11753	0.572542
chr1	11753	11765	0.286271
chr1	11765	11774	0.0
chr1	11774	11779	0.286271
chr1	11779	11791	0.572542
chr1	11791	11793	0.858814
chr1	11793	11794	1.14508
chr1	11794	11801	1.43136
chr1	11801	11810	1.71763
chr1	11810	11812	2.0039
chr1	11812	11814	2.29017
chr1	11814	11818	2.0039
chr1	11818	11819	2.29017
chr1	11819	11828	2.0039
chr1	11828	11830	2.29017
chr1	11830	11832	2.57644
chr1	11832	11843	2.29017
chr1	11843	11844	2.57644
chr1	11844	11846	2.86271
chr1	11846	11850	3.14898
chr1	11850	11853	3.43525
chr1	11853	11857	3.14898
chr1	11857	11861	2.86271
chr1	11861	11865	2.57644
chr1	11865	11866	3.43525
chr1	11866	11870	4.0078
chr1	11870	11878	3.72153
chr1	11878	11883	4.29407
chr1	11883	11884	4.58034
chr1	11884	11885	4.29407
chr1	11885	11887	4.0078
chr1	11887	11889	3.72153
chr1	11889	11890	3.43525
chr1	11890	11899	3.14898
chr1	11899	11901	2.86271
chr1	11901	11905	3.14898
chr1	11905	11909	1.71763
chr1	11909	11910	2.0039
chr1	11910	11917	1.71763
chr1	11917	11923	1.14508
chr1	11923	11925	0.858814
chr1	11925	11926	1.14508
chr1	11926	11928	1.43136
chr1	11928	11930	1.71763
chr1	11930	11933	1.43136
chr1	11933	11935	1.14508
chr1	11935	11938	1.43136
chr1	11938	11944	1.71763
chr1	11944	11946	1.43136
chr1	11946	11947	1.14508
chr1	11947	11953	1.43136
chr1	11953	11954	1.71763
chr1	11954	11958	2.86271
chr1	11958	11966	3.14898
chr1	11966	11967	2.86271
chr1	11967	11973	2.57644
chr1	11973	11976	2.86271
chr1	11976	11978	2.57644
chr1	11978	11979	2.29017
chr1	11979	11987	2.57644
chr1	11987	11989	2.86271
chr1	11989	11992	3.14898
chr1	11992	11994	2.86271
chr1	11994	11995	1.43136
chr1	11995	11996	2.0039
chr1	11996	11997	1.71763
chr1	11997	11999	2.0039
chr1	11999	12003	1.71763
chr1	12003	12007	2.29017
chr1	12007	12013	2.86271
chr1	12013	12019	2.57644
chr1	12019	12021	2.29017
chr1	12021	12022	2.57644
chr1	12022	12025	3.43525
chr1	12025	12030	3.14898
chr1	12030	12032	2.86271
chr1	12032	12034	2.57644
chr1	12034	12037	2.29017
chr1	12037	12038	2.57644
chr1	12038	12039	2.29017
chr1	12039	12041	2.57644
chr1	12041	12042	2.86271
chr1	12042	12043	2.29017
chr1	12043	12045	2.57644
chr1	12045	12046	2.86271
chr1	12046	12048	3.14898
chr1	12048	12054	2.86271
chr1	12054	12055	2.57644
chr1	12055	12061	2.29017
chr1	12061	12068	2.0039
chr1	12068	12075	1.71763
chr1	12075	12078	2.0039
chr1	12078	12080	1.71763
chr1	12080	12081	1.43136
chr1	12081	12083	1.14508
chr1	12083	12099	1.43136
chr1	12099	12103	1.14508
chr1	12103	12105	0.572542
chr1	12105	12116	0.286271
chr1	12116	12130	0.0
chr1	12130	12143	0.286271
chr1	12143	12170	0.572542
chr1	12170	12178	0.286271
chr1	12178	12218	0.0
chr1	12218	12228	0.858814
chr1	12228	12236	1.14508
chr1	12236	12246	1.43136
chr1	12246	12259	1.14508
chr1	12259	12269	0.572542
chr1	12269	12277	0.286271
chr1	12277	12285	0.0
chr1	12285	12287	0.286271
chr1	12287	12289	0.572542
chr1	12289	12291	0.858814
chr1	12291	12292	1.14508
chr1	12292	12316	1.43136
chr1	12316	12317	1.14508
chr1	12317	12318	0.858814
chr1	12318	12320	0.572542
chr1	12320	12326	0.286271
chr1	12326	12334	0.0
chr1	12334	12343	0.286271
chr1	12343	12364	0.572542
chr1	12364	12368	0.286271
chr1	12368	12373	0.572542
chr1	12373	12374	0.858814
chr1	12374	12381	1.14508
chr1	12381	12383	1.43136
chr1	12383	12384	1.71763
chr1	12384	12394	1.43136
chr1	12394	12402	1.71763
chr1	12402	12407	2.0039
chr1	12407	12408	2.29017
chr1	12408	12409	2.86271
chr1	12409	12410	2.57644
chr1	12410	12413	2.86271
chr1	12413	12414	3.43525
chr1	12414	12418	2.86271
chr1	12418	12422	3.14898
chr1	12422	12424	2.86271
chr1	12424	12431	2.57644
chr1	12431	12434	2.29017
chr1	12434	12435	2.57644
chr1	12435	12437	2.29017
chr1	12437	12440	2.57644
chr1	12440	12441	2.86271
chr1	12441	12445	3.14898
chr1	12445	12446	2.57644
chr1	12446	12451	2.29017
chr1	12451	12454	1.71763
chr1	12454	12460	0.858814
chr1	12460	12461	1.14508
chr1	12461	12466	0.858814
chr1	12466	12476	0.572542
chr1	12476	12478	0.858814
chr1	12478	12497	0.572542
chr1	12497	12502	0.286271
chr1	12502	12503	0.572542
chr1	12503	12509	0.858814
chr1	12509	12524	0.572542
chr1	12524	12528	0.858814
chr1	12528	12541	1.14508
chr1	12541	12543	0.858814
chr1	12543	12565	0.572542
chr1	12565	12569	0.286271
chr1	12569	12609	0.0
chr1	12609	12614	0.572542
chr1	12614	12618	0.858814
chr1	12618	12619	1.43136
chr1	12619	12620	2.0039
chr1	12620	12626	2.86271
chr1	12626	12627	3.14898
chr1	12627	12628	3.43525
chr1	12628	12629	4.0078
chr1	12629	12638	4.29407
chr1	12638	12639	4.86661
chr1	12639	12640	5.15288
chr1	12640	12643	6.58424
chr1	12643	12647	6.87051
chr1	12647	12649	7.15678
chr1	12649	12654	7.44305
chr1	12654	12658	7.15678
chr1	12658	12659	7.44305
chr1	12659	12660	6.87051
chr1	12660	12661	6.29797
chr1	12661	12662	5.43915
chr1	12662	12668	5.15288
chr1	12668	12677	4.29407
chr1	12677	12679	3.72153
chr1	12679	12681	3.43525
chr1	12681	12682	2.29017
chr1	12682	12685	2.86271
chr1	12685	12687	2.57644
chr1	12687	12688	2.86271
chr1	12688	12697	2.0039
chr1	12697	12699	1.71763
chr1	12699	12700	1.43136
chr1	12700	12701	1.14508
chr1	12701	12709	1.43136
chr1	12709	12712	1.71763
chr1	12712	12713	2.0039
chr1	12713	12715	2.57644
chr1	12715	12719	2.86271
chr1	12719	12720	3.14898
chr1	12720	12723	3.43525
chr1	12723	12724	2.86271
chr1	12724	12726	2.57644
chr1	12726	12727	2.86271
chr1	12727	12728	4.0078
chr1	12728	12731	4.29407
chr1	12731	12735	4.58034
chr1	12735	12740	4.86661
chr1	12740	12742	4.58034
chr1	12742	12745	4.86661
chr1	12745	12747	4.58034
chr1	12747	12750	4.29407
chr1	12750	12751	4.0078
chr1	12751	12752	4.29407
chr1	12752	12753	4.58034
chr1	12753	12757	4.0078
chr1	12757	12767	3.43525
chr1	12767	12768	3.14898
chr1	12768	12771	2.29017
chr1	12771	12772	2.0039
chr1	12772	12775	2.29017
chr1	12775	12783	2.0039
chr1	12783	12784	2.29017
chr1	12784	12791	2.57644
chr1	12791	12792	2.86271
chr1	12792	12793	1.71763
chr1	12793	12794	2.57644
chr1	12794	12796	3.14898
chr1	12796	12798	3.43525
chr1	12798	12802	3.72153
chr1	12802	12804	4.0078
chr1	12804	12811	4.58034
chr1	12811	12819	4.29407
chr1	12819	12822	4.58034
chr1	12822	12828	4.29407
chr1	12828	12830	4.58034
chr1	12830	12833	4.29407
chr1	12833	12835	3.72153
chr1	12835	12836	2.86271
chr1	12836	12841	2.57644
chr1	12841	12843	1.71763
chr1	12843	12844	2.29017
chr1	12844	12846	2.86271
chr1	12846	12847	3.14898
chr1	12847	12850	3.43525
chr1	12850	12853	4.0078
chr1	12853	12858	4.29407
chr1	12858	12859	4.58034
chr1	12859	12866	4.29407
chr1	12866	12873	4.86661
chr1	12873	12882	4.58034
chr1	12882	12884	4.0078
chr1	12884	12886	2.29017
chr1	12886	12887	3.14898
chr1	12887	12890	3.43525
chr1	12890	12893	3.14898
chr1	12893	12897	2.57644
chr1	12897	12898	3.43525
chr1	12898	12899	4.58034
chr1	12899	12901	4.86661
chr1	12901	12905	4.58034
chr1	12905	12907	4.29407
chr1	12907	12910	5.15288
chr1	12910	12911	5.43915
chr1	12911	12918	5.72542
chr1	12918	12922	6.29797
chr1	12922	12927	6.0117
chr1	12927	12928	4.86661
chr1	12928	12929	4.58034
chr1	12929	12932	4.86661
chr1	12932	12933	3.43525
chr1	12933	12936	4.0078
chr1	12936	12940	3.72153
chr1	12940	12942	3.43525
chr1	12942	12945	3.72153
chr1	12945	12947	3.43525
chr1	12947	12950	2.0039
chr1	12950	12957	1.71763
chr1	12957	12958	1.14508
chr1	12958	12959	1.71763
chr1	12959	12964	2.29017
chr1	12964	12965	2.57644
chr1	12965	12968	2.86271
chr1	12968	12971	2.57644
chr1	12971	12972	3.14898
chr1	12972	12973	2.57644
chr1	12973	12975	2.86271
chr1	12975	12976	3.14898
chr1	12976	12977	5.15288
chr1	12977	12981	5.43915
chr1	12981	12982	5.72542
chr1	12982	12986	5.43915
chr1	12986	12992	5.72542
chr1	12992	12993	6.0117
chr1	12993	12994	6.58424
chr1	12994	12996	6.87051
chr1	12996	12998	6.29797
chr1	12998	13003	5.72542
chr1	13003	13010	5.43915
chr1	13010	13011	5.72542
chr1	13011	13012	5.15288
chr1	13012	13013	4.86661
chr1	13013	13015	4.58034
chr1	13015	13016	2.86271
chr1	13016	13017	2.57644
chr1	13017	13019	2.29017
chr1	13019	13021	2.57644
chr1	13021	13023	2.29017
chr1	13023	13024	2.57644
chr1	13024	13026	2.29017
chr1	13026	13027	2.57644
chr1	13027	13031	2.86271
chr1	13031	13033	2.57644
chr1	13033	13035	2.0039
chr1	13035	13036	2.29017
chr1	13036	13043	2.57644
chr1	13043	13050	2.29017
chr1	13050	13054	2.0039
chr1	13054	13055	1.71763
chr1	13055	13056	2.0039
chr1	13056	13057	2.57644
chr1	13057	13058	2.0039
chr1	13058	13062	2.29017
chr1	13062	13064	2.57644
chr1	13064	13067	2.86271
chr1	13067	13072	3.14898
chr1	13072	13074	3.43525
chr1	13074	13075	3.72153
chr1	13075	13080	3.43525
chr1	13080	13081	3.72153
chr1	13081	13091	4.0078
chr1	13091	13095	3.72153
chr1	13095	13096	4.0078
chr1	13096	13098	3.43525
chr1	13098	13099	3.72153
chr1	13099	13100	3.14898
chr1	13100	13102	3.43525
chr1	13102	13103	3.14898
chr1	13103	13105	2.86271
chr1	13105	13106	3.14898
chr1	13106	13107	3.43525
chr1	13107	13110	3.14898
chr1	13110	13114	3.43525
chr1	13114	13117	2.86271
chr1	13117	13121	3.14898
chr1	13121	13132	2.57644
chr1	13132	13133	2.29017
chr1	13133	13135	1.43136
chr1	13135	13138	1.14508
chr1	13138	13139	1.43136
chr1	13139	13145	1.14508
chr1	13145	13147	0.858814
chr1	13147	13150	1.14508
chr1	13150	13152	0.858814
chr1	13152	13156	1.14508
chr1	13156	13166	0.858814
chr1	13166	13172	1.14508
chr1	13172	13173	1.71763
chr1	13173	13178	2.0039
chr1	13178	13181	1.43136
chr1	13181	13194	1.71763
chr1	13194	13199	2.0039
chr1	13199	13200	2.29017
chr1	13200	13206	2.86271
chr1	13206	13211	3.14898
chr1	13211	13213	2.86271
chr1	13213	13214	3.14898
chr1	13214	13215	2.86271
chr1	13215	13219	3.14898
chr1	13219	13220	3.72153
chr1	13220	13222	4.29407
chr1	13222	13224	4.0078
chr1	13224	13226	4.86661
chr1	13226	13230	4.58034
chr1	13230	13233	5.43915
chr1	13233	13235	5.15288
chr1	13235	13237	4.86661
chr1	13237	13238	5.15288
chr1	13238	13240	4.86661
chr1	13240	13241	4.29407
chr1	13241	13242	4.0078
chr1	13242	13245	4.58034
chr1	13245	13246	4.86661
chr1	13246	13248	4.58034
chr1	13248	13249	4.29407
chr1	13249	13256	2.86271
chr1	13256	13258	2.57644
chr1	13258	13259	2.86271
chr1	13259	13263	3.72153
chr1	13263	13271	3.14898
chr1	13271	13272	2.57644
chr1	13272	13273	2.29017
chr1	13273	13279	1.71763
chr1	13279	13280	2.0039
chr1	13280	13289	2.29017
chr1	13289	13296	2.57644
chr1	13296	13299	2.29017
chr1	13299	13302	1.43136
chr1	13302	13304	1.14508
chr1	13304	13311	0.858814
chr1	13311	13312	1.14508
chr1	13312	13314	2.29017
chr1	13314	13315	2.57644
chr1	13315	13317	3.43525
chr1	13317	13319	3.72153
chr1	13319	13321	3.43525
chr1	13321	13326	3.14898
chr1	13326	13329	3.72153
chr1	13329	13331	3.43525
chr1	13331	13332	4.0078
chr1	13332	13333	4.86661
chr1	13333	13336	5.43915
chr1	13336	13338	4.86661
chr1	13338	13339	5.15288
chr1	13339	13340	5.72542
chr1	13340	13351	6.0117
chr1	13351	13353	5.72542
chr1	13353	13354	4.86661
chr1	13354	13355	4.58034
chr1	13355	13356	3.72153
chr1	13356	13357	4.29407
chr1	13357	13358	4.0078
chr1	13358	13361	4.29407
chr1	13361	13362	5.15288
chr1	13362	13366	4.86661
chr1	13366	13367	4.29407
chr1	13367	13371	3.72153
chr1	13371	13372	3.43525
chr1	13372	13373	2.57644
chr1	13373	13374	2.86271
chr1	13374	13375	4.29407
chr1	13375	13376	4.58034
chr1	13376	13377	5.15288
chr1	13377	13381	4.86661
chr1	13381	13386	4.58034
chr1	13386	13388	4.86661
chr1	13388	13389	6.58424
chr1	13389	13390	7.44305
chr1	13390	13391	7.72932
chr1	13391	13392	8.30186
chr1	13392	13393	8.01559
chr1	13393	13394	8.58814
chr1	13394	13395	8.87441
chr1	13395	13396	9.44695
chr1	13396	13399	9.73322
chr1	13399	13401	9.44695
chr1	13401	13402	9.73322
chr1	13402	13403	8.87441
chr1	13403	13407	9.16068
chr1	13407	13408	9.44695
chr1	13408	13409	10.3058
chr1	13409	13412	11.1646
chr1	13412	13414	10.8783
chr1	13414	13419	9.44695
chr1	13419	13420	9.73322
chr1	13420	13421	10.3058
chr1	13421	13422	9.73322
chr1	13422	13423	10.3058
chr1	13423	13425	12.0234
chr1	13425	13426	12.8822
chr1	13426	13429	12.5959
chr1	13429	13430	11.1646
chr1	13430	13431	10.592
chr1	13431	13432	10.3058
chr1	13432	13434	10.0195
chr1	13434	13435	9.44695
chr1	13435	13436	9.73322
chr1	13436	13437	8.30186
chr1	13437	13438	8.87441
chr1	13438	13439	8.58814
chr1	13439	13440	9.16068
chr1	13440	13441	9.73322
chr1	13441	13444	9.44695
chr1	13444	13447	9.16068
chr1	13447	13448	8.01559
chr1	13448	13450	7.15678
chr1	13450	13451	6.87051
chr1	13451	13452	7.44305
chr1	13452	13453	7.15678
chr1	13453	13454	6.87051
chr1	13454	13460	7.15678
chr1	13460	13461	6.87051
chr1	13461	13463	6.58424
chr1	13463	13464	6.29797
chr1	13464	13465	4.86661
chr1	13465	13466	3.72153
chr1	13466	13467	4.0078
chr1	13467	13468	4.29407
chr1	13468	13469	4.58034
chr1	13469	13470	4.29407
chr1	13470	13471	3.72153
chr1	13471	13472	4.58034
chr1	13472	13474	5.43915
chr1	13474	13476	6.29797
chr1	13476	13479	6.87051
chr1	13479	13480	7.44305
chr1	13480	13490	7.15678
chr1	13490	13491	7.72932
chr1	13491	13492	8.30186
chr1	13492	13493	9.16068
chr1	13493	13494	8.87441
chr1	13494	13495	8.58814
chr1	13495	13498	8.87441
chr1	13498	13500	8.58814
chr1	13500	13501	8.30186
chr1	13501	13502	9.16068
chr1	13502	13503	8.87441
chr1	13503	13505	10.3058
chr1	13505	13506	11.1646
chr1	13506	13507	10.8783
chr1	13507	13508	10.592
chr1	13508	13509	12.8822
chr1	13509	13510	13.4547
chr1	13510	13511	13.741
chr1	13511	13513	14.3136
chr1	13513	13515	13.4547
chr1	13515	13517	12.8822
chr1	13517	13518	12.5959
chr1	13518	13520	12.3097
chr1	13520	13523	12.5959
chr1	13523	13524	12.0234
chr1	13524	13525	11.7371
chr1	13525	13526	11.4508
chr1	13526	13528	11.7371
chr1	13528	13531	11.4508
chr1	13531	13533	10.8783
chr1	13533	13536	9.44695
chr1	13536	13538	9.16068
chr1	13538	13539	8.58814
chr1	13539	13540	8.01559
chr1	13540	13541	7.72932
chr1	13541	13545	6.58424
chr1	13545	13548	2.86271
chr1	13548	13549	2.29017
chr1	13549	13550	2.0039
chr1	13550	13552	1.71763
chr1	13552	13554	2.0039
chr1	13554	13557	2.29017
chr1	13557	13566	2.57644
chr1	13566	13567	2.86271
chr1	13567	13568	2.29017
chr1	13568	13569	2.57644
chr1	13569	13571	2.86271
chr1	13571	13572	3.14898
chr1	13572	13575	3.43525
chr1	13575	13578	4.0078
chr1	13578	13580	3.72153
chr1	13580	13583	3.43525
chr1	13583	13592	3.72153
chr1	13592	13593	4.0078
chr1	13593	13594	3.72153
chr1	13594	13595	4.0078
chr1	13595	13599	3.43525
chr1	13599	13600	3.72153
chr1	13600	13604	4.0078
chr1	13604	13606	3.43525
chr1	13606	13610	3.72153
chr1	13610	13611	4.0078
chr1	13611	13612	3.72153
chr1	13612	13613	3.43525
chr1	13613	13614	3.72153
chr1	13614	13615	4.58034
chr1	13615	13616	5.15288
chr1	13616	13617	4.86661
chr1	13617	13618	5.15288
chr1	13618	13623	5.43915
chr1	13623	13624	6.87051
chr1	13624	13625	7.44305
chr1	13625	13627	8.30186
chr1	13627	13628	9.16068
chr1	13628	13629	10.3058
chr1	13629	13632	10.592
chr1	13632	13633	10.3058
chr1	13633	13637	9.73322
chr1	13637	13640	9.44695
chr1	13640	13641	8.87441
chr1	13641	13642	8.58814
chr1	13642	13643	8.87441
chr1	13643	13644	8.58814
chr1	13644	13645	8.30186
chr1	13645	13648	8.58814
chr1	13648	13650	8.30186
chr1	13650	13651	8.01559
chr1	13651	13652	8.30186
chr1	13652	13653	7.72932
chr1	13653	13654	6.29797
chr1	13654	13657	6.58424
chr1	13657	13658	6.87051
chr1	13658	13659	7.15678
chr1	13659	13662	7.44305
chr1	13662	13663	8.01559
chr1	13663	13664	7.44305
chr1	13664	13665	6.29797
chr1	13665	13666	6.58424
chr1	13666	13670	4.29407
chr1	13670	13671	4.0078
chr1	13671	13676	4.29407
chr1	13676	13678	4.86661
chr1	13678	13679	4.58034
chr1	13679	13680	4.86661
chr1	13680	13687	4.58034
chr1	13687	13688	4.29407
chr1	13688	13695	4.58034
chr1	13695	13697	4.0078
chr1	13697	13698	3.14898
chr1	13698	13699	2.86271
chr1	13699	13700	2.57644
chr1	13700	13704	2.0039
chr1	13704	13708	2.29017
chr1	13708	13710	2.0039
chr1	13710	13715	2.29017
chr1	13715	13716	2.57644
chr1	13716	13720	2.29017
chr1	13720	13729	2.0039
chr1	13729	13733	1.71763
chr1	13733	13738	2.0039
chr1	13738	13739	2.29017
chr1	13739	13749	2.0039
chr1	13749	13750	2.29017
chr1	13750	13752	2.0039
chr1	13752	13754	2.29017
chr1	13754	13758	2.86271
chr1	13758	13759	3.14898
chr1	13759	13760	3.43525
chr1	13760	13762	3.14898
chr1	13762	13763	3.72153
chr1	13763	13767	4.0078
chr1	13767	13770	4.29407
chr1	13770	13772	4.0078
chr1	13772	13775	4.29407
chr1	13775	13778	4.58034
chr1	13778	13786	4.29407
chr1	13786	13788	4.58034
chr1	13788	13789	4.29407
chr1	13789	13792	2.86271
chr1	13792	13793	2.29017
chr1	13793	13796	2.57644
chr1	13796	13797	2.29017
chr1	13797	13801	2.0039
chr1	13801	13803	2.29017
chr1	13803	13804	2.0039
chr1	13804	13806	2.29017
chr1	13806	13807	2.57644
chr1	13807	13808	3.43525
chr1	13808	13809	4.29407
chr1	13809	13813	4.0078
chr1	13813	13815	4.58034
chr1	13815	13816	4.86661
[truncated: 1,295 more rows]
