# Supplementary material for: Structural modularity of the XIST ribonucleoprotein complex
Source: Nat Commun. 2020 Dec 2;11:6163. doi: 10.1038/s41467-020-20040-3 (PMC7710737; doi:10.1038/s41467-020-20040-3)
Supplement: Supplementary file 6 — Source Data [file 41467_2020_20040_MOESM6_ESM.zip › sourcedata/fig2efgi/K562_DDX21_1_neg_XIST_1_hsXIST.bedgraph]

chr1	0	50	0.0
chr1	50	51	0.460079
chr1	51	56	0.920158
chr1	56	72	1.38024
chr1	72	82	0.920158
chr1	82	84	1.38024
chr1	84	87	0.920158
chr1	87	112	0.460079
chr1	112	121	0.0
chr1	121	131	0.460079
chr1	131	142	0.920158
chr1	142	147	1.38024
chr1	147	163	0.920158
chr1	163	185	0.460079
chr1	185	205	0.0
chr1	205	207	0.460079
chr1	207	221	0.920158
chr1	221	224	1.38024
chr1	224	228	0.920158
chr1	228	246	0.460079
chr1	246	265	0.0
chr1	265	292	0.460079
chr1	292	301	0.0
chr1	301	311	0.460079
chr1	311	312	0.920158
chr1	312	333	1.84032
chr1	333	342	2.3004
chr1	342	344	1.38024
chr1	344	354	0.920158
chr1	354	365	0.460079
chr1	365	372	0.0
chr1	372	373	0.460079
chr1	373	396	0.920158
chr1	396	400	0.460079
chr1	400	411	0.0
chr1	411	413	0.460079
chr1	413	416	0.920158
chr1	416	417	1.38024
chr1	417	432	1.84032
chr1	432	434	1.38024
chr1	434	439	0.920158
chr1	439	454	0.460079
chr1	454	456	0.0
chr1	456	458	0.920158
chr1	458	477	1.38024
chr1	477	478	0.920158
chr1	478	499	0.460079
chr1	499	501	0.0
chr1	501	502	0.460079
chr1	502	524	0.920158
chr1	524	536	0.460079
chr1	536	544	0.920158
chr1	544	560	0.460079
chr1	560	566	0.920158
chr1	566	592	0.460079
chr1	592	706	0.0
chr1	706	745	0.460079
chr1	745	747	0.920158
chr1	747	749	1.38024
chr1	749	753	0.920158
chr1	753	783	1.38024
chr1	783	787	2.3004
chr1	787	788	2.76047
chr1	788	789	2.3004
chr1	789	790	2.76047
chr1	790	791	2.3004
chr1	791	795	2.76047
chr1	795	799	2.3004
chr1	799	802	2.76047
chr1	802	812	3.22055
chr1	812	817	2.76047
chr1	817	818	2.3004
chr1	818	821	1.84032
chr1	821	822	1.38024
chr1	822	826	0.920158
chr1	826	829	0.460079
chr1	829	831	1.38024
chr1	831	845	0.920158
chr1	845	846	1.38024
chr1	846	854	2.3004
chr1	854	858	2.76047
chr1	858	863	3.22055
chr1	863	867	3.68063
chr1	867	871	3.22055
chr1	871	872	2.76047
chr1	872	873	3.22055
chr1	873	876	3.68063
chr1	876	884	4.14071
chr1	884	886	5.06087
chr1	886	887	4.60079
chr1	887	888	3.68063
chr1	888	889	3.22055
chr1	889	891	3.68063
chr1	891	892	4.14071
chr1	892	894	4.60079
chr1	894	895	5.06087
chr1	895	918	4.60079
chr1	918	920	4.14071
chr1	920	921	4.60079
chr1	921	923	4.14071
chr1	923	924	3.68063
chr1	924	927	4.60079
chr1	927	930	5.06087
chr1	930	933	4.14071
chr1	933	935	3.68063
chr1	935	943	3.22055
chr1	943	944	3.68063
chr1	944	945	4.14071
chr1	945	950	4.60079
chr1	950	951	4.14071
chr1	951	954	3.68063
chr1	954	957	3.22055
chr1	957	960	2.76047
chr1	960	966	3.22055
chr1	966	969	2.3004
chr1	969	975	1.84032
chr1	975	978	2.3004
chr1	978	979	2.76047
chr1	979	980	3.22055
chr1	980	981	3.68063
chr1	981	982	3.22055
chr1	982	986	3.68063
chr1	986	987	3.22055
chr1	987	989	2.76047
chr1	989	990	4.14071
chr1	990	991	5.52095
chr1	991	992	5.98103
chr1	992	998	6.44111
chr1	998	1001	9.20158
chr1	1001	1002	9.66166
chr1	1002	1003	10.1217
chr1	1003	1005	9.66166
chr1	1005	1008	10.1217
chr1	1008	1009	10.5818
chr1	1009	1010	11.0419
chr1	1010	1017	11.502
chr1	1017	1021	11.0419
chr1	1021	1023	10.1217
chr1	1023	1025	9.66166
chr1	1025	1026	9.20158
chr1	1026	1027	8.7415
chr1	1027	1028	7.82135
chr1	1028	1031	5.98103
chr1	1031	1032	5.52095
chr1	1032	1033	4.14071
chr1	1033	1038	3.68063
chr1	1038	1051	1.84032
chr1	1051	1052	1.38024
chr1	1052	1053	0.460079
chr1	1053	1061	0.0
chr1	1061	1073	0.460079
chr1	1073	1074	0.920158
chr1	1074	1075	1.38024
chr1	1075	1093	1.84032
chr1	1093	1106	1.38024
chr1	1106	1107	2.3004
chr1	1107	1108	3.68063
chr1	1108	1109	4.14071
chr1	1109	1115	5.06087
chr1	1115	1118	4.60079
chr1	1118	1125	4.14071
chr1	1125	1128	3.22055
chr1	1128	1133	2.3004
chr1	1133	1150	1.38024
chr1	1150	1151	0.920158
chr1	1151	1157	0.0
chr1	1157	1158	0.920158
chr1	1158	1164	1.38024
chr1	1164	1171	1.84032
chr1	1171	1175	2.3004
chr1	1175	1177	3.22055
chr1	1177	1181	4.60079
chr1	1181	1184	5.06087
chr1	1184	1191	4.60079
chr1	1191	1194	5.06087
chr1	1194	1195	4.60079
chr1	1195	1197	5.06087
chr1	1197	1199	4.60079
chr1	1199	1203	3.68063
chr1	1203	1207	3.22055
chr1	1207	1209	2.76047
chr1	1209	1211	4.60079
chr1	1211	1212	5.06087
chr1	1212	1214	5.52095
chr1	1214	1215	5.06087
chr1	1215	1216	5.98103
chr1	1216	1218	4.60079
chr1	1218	1220	5.06087
chr1	1220	1222	4.60079
chr1	1222	1224	5.06087
chr1	1224	1226	6.44111
chr1	1226	1228	6.90119
chr1	1228	1235	7.36127
chr1	1235	1237	7.82135
chr1	1237	1243	6.44111
chr1	1243	1249	5.98103
chr1	1249	1250	5.52095
chr1	1250	1252	4.60079
chr1	1252	1255	4.14071
chr1	1255	1256	4.60079
chr1	1256	1257	4.14071
chr1	1257	1258	3.68063
chr1	1258	1260	3.22055
chr1	1260	1261	2.76047
chr1	1261	1267	3.22055
chr1	1267	1271	2.76047
chr1	1271	1279	2.3004
chr1	1279	1281	1.84032
chr1	1281	1282	2.3004
chr1	1282	1286	2.76047
chr1	1286	1287	2.3004
chr1	1287	1288	1.84032
chr1	1288	1295	2.3004
chr1	1295	1298	1.84032
chr1	1298	1301	1.38024
chr1	1301	1308	1.84032
chr1	1308	1310	2.3004
chr1	1310	1319	2.76047
chr1	1319	1321	3.22055
chr1	1321	1323	3.68063
chr1	1323	1325	2.76047
chr1	1325	1328	3.22055
chr1	1328	1335	2.76047
chr1	1335	1336	3.22055
chr1	1336	1340	3.68063
chr1	1340	1341	4.60079
chr1	1341	1345	5.06087
chr1	1345	1346	5.52095
chr1	1346	1348	6.90119
chr1	1348	1349	8.28142
chr1	1349	1353	8.7415
chr1	1353	1354	9.20158
chr1	1354	1358	8.7415
chr1	1358	1361	9.20158
chr1	1361	1363	8.7415
chr1	1363	1366	8.28142
chr1	1366	1367	7.82135
chr1	1367	1371	8.28142
chr1	1371	1372	7.82135
chr1	1372	1375	7.36127
chr1	1375	1377	7.82135
chr1	1377	1383	6.44111
chr1	1383	1388	5.52095
chr1	1388	1389	4.14071
chr1	1389	1391	2.76047
chr1	1391	1395	2.3004
chr1	1395	1399	0.920158
chr1	1399	1418	0.460079
chr1	1418	1431	0.0
chr1	1431	1441	0.460079
chr1	1441	1444	0.920158
chr1	1444	1445	1.38024
chr1	1445	1447	1.84032
chr1	1447	1448	2.3004
chr1	1448	1451	2.76047
chr1	1451	1453	3.22055
chr1	1453	1455	3.68063
chr1	1455	1458	4.14071
chr1	1458	1461	4.60079
chr1	1461	1465	5.06087
chr1	1465	1466	5.52095
chr1	1466	1474	5.98103
chr1	1474	1477	5.52095
chr1	1477	1484	5.06087
chr1	1484	1486	4.14071
chr1	1486	1487	3.68063
chr1	1487	1488	2.76047
chr1	1488	1489	2.3004
chr1	1489	1490	1.84032
chr1	1490	1491	1.38024
chr1	1491	1494	2.3004
chr1	1494	1499	2.76047
chr1	1499	1500	2.3004
chr1	1500	1505	1.84032
chr1	1505	1507	1.38024
chr1	1507	1508	1.84032
chr1	1508	1513	2.3004
chr1	1513	1518	2.76047
chr1	1518	1519	3.22055
chr1	1519	1522	2.76047
chr1	1522	1526	3.68063
chr1	1526	1532	4.14071
chr1	1532	1538	3.22055
chr1	1538	1541	2.76047
chr1	1541	1549	2.3004
chr1	1549	1550	2.76047
chr1	1550	1556	2.3004
chr1	1556	1559	1.84032
chr1	1559	1560	2.3004
chr1	1560	1562	1.84032
chr1	1562	1564	2.76047
chr1	1564	1565	2.3004
chr1	1565	1569	2.76047
chr1	1569	1573	2.3004
chr1	1573	1574	2.76047
chr1	1574	1577	3.22055
chr1	1577	1582	2.76047
chr1	1582	1585	2.3004
chr1	1585	1592	2.76047
chr1	1592	1593	3.22055
chr1	1593	1595	3.68063
chr1	1595	1603	4.60079
chr1	1603	1606	4.14071
chr1	1606	1615	4.60079
chr1	1615	1617	4.14071
chr1	1617	1626	3.68063
chr1	1626	1628	2.76047
chr1	1628	1631	2.3004
chr1	1631	1632	3.22055
chr1	1632	1633	3.68063
chr1	1633	1635	4.14071
chr1	1635	1639	3.68063
chr1	1639	1641	3.22055
chr1	1641	1649	3.68063
chr1	1649	1651	3.22055
chr1	1651	1652	3.68063
chr1	1652	1658	4.14071
chr1	1658	1660	3.68063
chr1	1660	1663	3.22055
chr1	1663	1666	3.68063
chr1	1666	1668	3.22055
chr1	1668	1672	2.76047
chr1	1672	1676	1.84032
chr1	1676	1677	2.3004
chr1	1677	1682	1.84032
chr1	1682	1689	2.3004
chr1	1689	1690	2.76047
chr1	1690	1692	3.22055
chr1	1692	1695	4.14071
chr1	1695	1697	3.68063
chr1	1697	1701	4.14071
chr1	1701	1702	4.60079
chr1	1702	1706	4.14071
chr1	1706	1709	3.68063
chr1	1709	1720	4.14071
chr1	1720	1724	3.68063
chr1	1724	1725	3.22055
chr1	1725	1726	4.14071
chr1	1726	1733	3.68063
chr1	1733	1734	3.22055
chr1	1734	1735	2.76047
chr1	1735	1738	2.3004
chr1	1738	1740	1.84032
chr1	1740	1747	1.38024
chr1	1747	1751	1.84032
chr1	1751	1753	1.38024
chr1	1753	1755	1.84032
chr1	1755	1760	2.76047
chr1	1760	1765	3.22055
chr1	1765	1767	2.76047
chr1	1767	1768	3.22055
chr1	1768	1775	2.76047
chr1	1775	1776	3.22055
chr1	1776	1784	3.68063
chr1	1784	1789	4.14071
chr1	1789	1790	4.60079
chr1	1790	1794	4.14071
chr1	1794	1798	3.68063
chr1	1798	1809	2.76047
chr1	1809	1813	1.84032
chr1	1813	1817	2.3004
chr1	1817	1819	1.84032
chr1	1819	1827	1.38024
chr1	1827	1834	0.920158
chr1	1834	1837	1.38024
chr1	1837	1841	1.84032
chr1	1841	1845	2.3004
chr1	1845	1846	2.76047
chr1	1846	1847	3.22055
chr1	1847	1852	3.68063
chr1	1852	1853	4.14071
chr1	1853	1854	4.60079
chr1	1854	1856	5.06087
chr1	1856	1857	4.60079
chr1	1857	1861	5.06087
chr1	1861	1864	5.52095
chr1	1864	1867	5.06087
chr1	1867	1871	4.14071
chr1	1871	1872	3.68063
chr1	1872	1873	4.14071
chr1	1873	1874	4.60079
chr1	1874	1876	5.06087
chr1	1876	1878	6.44111
chr1	1878	1883	6.90119
chr1	1883	1884	7.36127
chr1	1884	1886	7.82135
chr1	1886	1887	8.28142
chr1	1887	1894	7.82135
chr1	1894	1895	8.28142
chr1	1895	1896	7.36127
chr1	1896	1897	6.44111
chr1	1897	1902	5.52095
chr1	1902	1907	5.06087
chr1	1907	1913	5.52095
chr1	1913	1915	5.06087
chr1	1915	1919	4.60079
chr1	1919	1921	4.14071
chr1	1921	1922	3.68063
chr1	1922	1923	4.14071
chr1	1923	1926	4.60079
chr1	1926	1927	3.68063
chr1	1927	1929	3.22055
chr1	1929	1937	3.68063
chr1	1937	1949	2.76047
chr1	1949	1951	2.3004
chr1	1951	1952	1.84032
chr1	1952	1954	2.3004
chr1	1954	1957	3.22055
chr1	1957	1960	3.68063
chr1	1960	1962	3.22055
chr1	1962	1966	2.76047
chr1	1966	1971	2.3004
chr1	1971	1990	1.84032
chr1	1990	1992	1.38024
chr1	1992	1995	0.920158
chr1	1995	1997	0.460079
chr1	1997	2057	0.0
chr1	2057	2060	0.460079
chr1	2060	2069	1.38024
chr1	2069	2076	1.84032
chr1	2076	2079	2.3004
chr1	2079	2091	2.76047
chr1	2091	2102	3.22055
chr1	2102	2103	3.68063
chr1	2103	2106	2.76047
chr1	2106	2107	3.22055
chr1	2107	2112	3.68063
chr1	2112	2113	3.22055
chr1	2113	2114	3.68063
chr1	2114	2118	3.22055
chr1	2118	2119	3.68063
chr1	2119	2128	2.76047
chr1	2128	2129	3.68063
chr1	2129	2132	4.14071
chr1	2132	2134	4.60079
chr1	2134	2136	4.14071
chr1	2136	2138	4.60079
chr1	2138	2142	5.06087
chr1	2142	2145	5.98103
chr1	2145	2150	5.52095
chr1	2150	2152	5.06087
chr1	2152	2156	4.60079
chr1	2156	2158	3.22055
chr1	2158	2160	2.76047
chr1	2160	2168	2.3004
chr1	2168	2169	1.84032
chr1	2169	2170	1.38024
chr1	2170	2172	1.84032
chr1	2172	2174	0.920158
chr1	2174	2179	0.460079
chr1	2179	2186	0.920158
chr1	2186	2199	1.38024
chr1	2199	2210	0.920158
chr1	2210	2212	1.38024
chr1	2212	2229	0.920158
chr1	2229	2243	0.460079
chr1	2243	2296	0.0
chr1	2296	2309	0.460079
chr1	2309	2312	0.920158
chr1	2312	2335	1.38024
chr1	2335	2339	1.84032
chr1	2339	2345	1.38024
chr1	2345	2352	1.84032
chr1	2352	2356	1.38024
chr1	2356	2369	0.920158
chr1	2369	2372	0.460079
chr1	2372	2413	0.0
chr1	2413	2450	0.460079
chr1	2450	2456	0.920158
chr1	2456	2491	0.460079
chr1	2491	2561	0.0
chr1	2561	2567	0.460079
chr1	2567	2603	0.920158
chr1	2603	2607	0.460079
chr1	2607	2623	0.0
chr1	2623	2662	0.460079
chr1	2662	2705	0.0
chr1	2705	2746	0.460079
chr1	2746	2781	0.0
chr1	2781	2787	0.460079
chr1	2787	2800	0.920158
chr1	2800	2807	1.38024
chr1	2807	2819	1.84032
chr1	2819	2821	1.38024
chr1	2821	2838	0.920158
chr1	2838	2849	0.460079
chr1	2849	2887	0.0
chr1	2887	2911	0.460079
chr1	2911	2915	0.920158
chr1	2915	2923	1.84032
chr1	2923	2930	2.3004
chr1	2930	2936	1.84032
chr1	2936	2940	2.76047
chr1	2940	2946	3.22055
chr1	2946	2951	2.76047
chr1	2951	2958	2.3004
chr1	2958	2975	0.920158
chr1	2975	2978	0.460079
chr1	2978	3023	0.0
chr1	3023	3037	0.460079
chr1	3037	3044	0.920158
chr1	3044	3063	1.38024
chr1	3063	3080	0.920158
chr1	3080	3084	0.460079
chr1	3084	3092	0.0
chr1	3092	3111	0.460079
chr1	3111	3120	0.920158
chr1	3120	3132	1.38024
chr1	3132	3147	0.920158
chr1	3147	3182	0.0
chr1	3182	3193	0.460079
chr1	3193	3202	0.920158
chr1	3202	3212	0.460079
chr1	3212	3224	0.0
chr1	3224	3225	0.460079
chr1	3225	3226	0.920158
chr1	3226	3254	1.38024
chr1	3254	3262	0.920158
chr1	3262	3265	0.460079
chr1	3265	3297	0.0
chr1	3297	3314	0.460079
chr1	3314	3316	0.920158
chr1	3316	3332	1.38024
chr1	3332	3340	1.84032
chr1	3340	3349	1.38024
chr1	3349	3364	0.920158
chr1	3364	3365	1.38024
chr1	3365	3371	1.84032
chr1	3371	3375	2.3004
chr1	3375	3379	1.84032
chr1	3379	3390	1.38024
chr1	3390	3403	0.920158
chr1	3403	3405	0.460079
chr1	3405	3419	0.0
chr1	3419	3456	0.460079
chr1	3456	3458	0.0
chr1	3458	3471	0.460079
chr1	3471	3498	0.920158
chr1	3498	3499	1.38024
chr1	3499	3501	1.84032
chr1	3501	3504	1.38024
chr1	3504	3506	1.84032
chr1	3506	3514	2.3004
chr1	3514	3527	1.84032
chr1	3527	3533	1.38024
chr1	3533	3543	0.920158
chr1	3543	3547	0.460079
chr1	3547	3549	0.920158
chr1	3549	3566	0.460079
chr1	3566	3583	0.920158
chr1	3583	3585	1.38024
chr1	3585	3607	0.920158
chr1	3607	3626	0.460079
chr1	3626	3685	0.0
chr1	3685	3686	0.460079
chr1	3686	3720	1.38024
chr1	3720	3723	1.84032
chr1	3723	3728	1.38024
chr1	3728	3754	0.460079
chr1	3754	3768	0.0
chr1	3768	3769	0.460079
chr1	3769	3788	0.920158
chr1	3788	3812	0.460079
chr1	3812	3818	0.0
chr1	3818	3848	0.460079
chr1	3848	3859	0.920158
chr1	3859	3867	0.460079
chr1	3867	3878	0.920158
chr1	3878	3882	0.460079
chr1	3882	3895	0.920158
chr1	3895	3908	0.460079
chr1	3908	3913	0.920158
chr1	3913	3916	1.84032
chr1	3916	3919	2.3004
chr1	3919	3926	2.76047
chr1	3926	3933	2.3004
chr1	3933	3945	1.84032
chr1	3945	3951	2.3004
chr1	3951	3954	1.84032
chr1	3954	3957	1.38024
chr1	3957	3958	1.84032
chr1	3958	3959	2.3004
chr1	3959	3960	1.84032
chr1	3960	3975	2.3004
chr1	3975	3976	2.76047
chr1	3976	3978	2.3004
chr1	3978	3981	2.76047
chr1	3981	3986	2.3004
chr1	3986	3991	1.84032
chr1	3991	3998	2.3004
chr1	3998	4000	1.84032
chr1	4000	4016	1.38024
chr1	4016	4032	0.460079
chr1	4032	4034	0.920158
chr1	4034	4049	0.460079
chr1	4049	4054	0.920158
chr1	4054	4057	0.460079
chr1	4057	4060	0.920158
chr1	4060	4090	1.84032
chr1	4090	4092	2.3004
chr1	4092	4093	1.84032
chr1	4093	4099	2.3004
chr1	4099	4102	1.84032
chr1	4102	4103	0.920158
chr1	4103	4111	1.38024
chr1	4111	4117	2.3004
chr1	4117	4128	2.76047
chr1	4128	4133	3.22055
chr1	4133	4135	2.76047
chr1	4135	4146	2.3004
chr1	4146	4148	1.84032
chr1	4148	4154	1.38024
chr1	4154	4160	0.920158
chr1	4160	4161	0.460079
chr1	4161	4189	0.0
chr1	4189	4192	0.460079
chr1	4192	4201	0.920158
chr1	4201	4213	1.38024
chr1	4213	4222	0.920158
chr1	4222	4224	0.460079
chr1	4224	4253	0.0
chr1	4253	4260	0.460079
chr1	4260	4262	0.920158
chr1	4262	4272	1.38024
chr1	4272	4294	1.84032
chr1	4294	4296	1.38024
chr1	4296	4297	0.920158
chr1	4297	4305	1.38024
chr1	4305	4311	0.920158
chr1	4311	4337	1.38024
chr1	4337	4341	0.920158
chr1	4341	4353	0.460079
chr1	4353	4386	0.0
chr1	4386	4415	0.460079
chr1	4415	4441	0.920158
chr1	4441	4446	1.38024
chr1	4446	4456	0.920158
chr1	4456	4467	0.460079
chr1	4467	4475	0.920158
chr1	4475	4479	1.38024
chr1	4479	4480	1.84032
chr1	4480	4481	2.3004
chr1	4481	4482	2.76047
chr1	4482	4484	3.68063
chr1	4484	4485	3.22055
chr1	4485	4486	3.68063
chr1	4486	4492	4.14071
chr1	4492	4503	3.68063
chr1	4503	4510	3.22055
chr1	4510	4513	3.68063
chr1	4513	4515	2.76047
chr1	4515	4517	1.84032
chr1	4517	4525	1.38024
chr1	4525	4527	0.920158
chr1	4527	4528	1.38024
chr1	4528	4529	1.84032
chr1	4529	4530	1.38024
chr1	4530	4531	1.84032
chr1	4531	4534	2.3004
chr1	4534	4550	2.76047
chr1	4550	4553	2.3004
chr1	4553	4555	1.84032
chr1	4555	4556	0.920158
chr1	4556	4564	0.460079
chr1	4564	4570	0.0
chr1	4570	4576	0.460079
chr1	4576	4594	0.920158
chr1	4594	4596	0.460079
chr1	4596	4616	0.920158
chr1	4616	4625	0.460079
chr1	4625	4672	0.0
chr1	4672	4673	0.460079
chr1	4673	4685	0.920158
chr1	4685	4704	1.84032
chr1	4704	4715	2.3004
chr1	4715	4716	1.38024
chr1	4716	4729	0.920158
chr1	4729	4732	0.460079
chr1	4732	4739	0.0
chr1	4739	4741	0.460079
chr1	4741	4743	0.920158
chr1	4743	4744	1.38024
chr1	4744	4751	1.84032
chr1	4751	4756	2.3004
chr1	4756	4767	2.76047
chr1	4767	4771	3.22055
chr1	4771	4775	4.14071
chr1	4775	4779	3.68063
chr1	4779	4786	3.22055
chr1	4786	4794	2.76047
chr1	4794	4797	2.3004
chr1	4797	4804	1.84032
chr1	4804	4805	2.3004
chr1	4805	4806	1.38024
chr1	4806	4808	0.920158
chr1	4808	4817	0.460079
chr1	4817	4830	0.920158
chr1	4830	4831	0.460079
chr1	4831	4832	0.0
chr1	4832	4836	0.460079
chr1	4836	4851	0.920158
chr1	4851	4859	1.38024
chr1	4859	4867	0.920158
chr1	4867	4872	1.38024
chr1	4872	4875	0.920158
chr1	4875	4894	1.38024
chr1	4894	4895	0.920158
chr1	4895	4898	0.460079
chr1	4898	4909	0.0
chr1	4909	4942	0.460079
chr1	4942	4952	0.920158
chr1	4952	4976	0.460079
chr1	4976	4985	0.920158
chr1	4985	4997	0.460079
chr1	4997	5010	0.920158
chr1	5010	5040	0.460079
chr1	5040	5120	0.0
chr1	5120	5163	0.460079
chr1	5163	5166	0.0
chr1	5166	5209	0.460079
chr1	5209	5223	0.0
chr1	5223	5225	0.460079
chr1	5225	5264	0.920158
chr1	5264	5268	0.460079
chr1	5268	5278	0.0
chr1	5278	5281	0.460079
chr1	5281	5284	0.920158
chr1	5284	5292	1.38024
chr1	5292	5293	1.84032
chr1	5293	5314	2.3004
chr1	5314	5317	1.84032
chr1	5317	5323	1.38024
chr1	5323	5324	1.84032
chr1	5324	5334	1.38024
chr1	5334	5335	0.920158
chr1	5335	5364	0.460079
chr1	5364	5365	1.38024
chr1	5365	5368	0.920158
chr1	5368	5373	1.38024
chr1	5373	5379	1.84032
chr1	5379	5383	2.3004
chr1	5383	5408	1.84032
chr1	5408	5411	1.38024
chr1	5411	5412	0.920158
chr1	5412	5415	0.460079
chr1	5415	5472	0.0
chr1	5472	5494	0.920158
chr1	5494	5515	0.460079
chr1	5515	5548	0.0
chr1	5548	5577	0.460079
chr1	5577	5587	0.0
chr1	5587	5604	0.460079
chr1	5604	5605	0.920158
chr1	5605	5615	1.38024
chr1	5615	5630	0.920158
chr1	5630	5631	1.38024
chr1	5631	5647	1.84032
chr1	5647	5652	1.38024
chr1	5652	5672	0.920158
chr1	5672	5673	1.38024
chr1	5673	5694	0.920158
chr1	5694	5699	1.38024
chr1	5699	5715	1.84032
chr1	5715	5716	1.38024
chr1	5716	5717	1.84032
chr1	5717	5718	1.38024
chr1	5718	5723	0.920158
chr1	5723	5728	1.38024
chr1	5728	5737	1.84032
chr1	5737	5759	1.38024
chr1	5759	5764	0.460079
chr1	5764	5856	0.0
chr1	5856	5883	0.460079
chr1	5883	5887	0.0
chr1	5887	5905	0.460079
chr1	5905	5920	0.920158
chr1	5920	5931	0.460079
chr1	5931	5937	0.920158
chr1	5937	5945	0.460079
chr1	5945	5952	0.920158
chr1	5952	5971	1.38024
chr1	5971	5973	1.84032
chr1	5973	5987	1.38024
chr1	5987	6007	0.920158
chr1	6007	6008	1.38024
chr1	6008	6009	2.76047
chr1	6009	6010	3.22055
chr1	6010	6011	3.68063
chr1	6011	6014	4.14071
chr1	6014	6020	3.68063
chr1	6020	6038	3.22055
chr1	6038	6042	3.68063
chr1	6042	6043	3.22055
chr1	6043	6044	2.76047
chr1	6044	6048	2.3004
chr1	6048	6049	1.84032
chr1	6049	6050	1.38024
chr1	6050	6051	0.920158
chr1	6051	6063	0.460079
chr1	6063	6069	0.920158
chr1	6069	6074	1.38024
chr1	6074	6077	1.84032
chr1	6077	6079	2.3004
chr1	6079	6080	2.76047
chr1	6080	6089	2.3004
chr1	6089	6092	2.76047
chr1	6092	6093	3.68063
chr1	6093	6098	4.14071
chr1	6098	6101	3.68063
chr1	6101	6110	3.22055
chr1	6110	6112	3.68063
chr1	6112	6116	3.22055
chr1	6116	6118	2.76047
chr1	6118	6132	2.3004
chr1	6132	6133	3.22055
chr1	6133	6135	3.68063
chr1	6135	6137	2.76047
chr1	6137	6138	2.3004
chr1	6138	6149	1.84032
chr1	6149	6155	1.38024
chr1	6155	6156	0.920158
chr1	6156	6174	1.38024
chr1	6174	6183	0.460079
chr1	6183	6223	0.0
chr1	6223	6253	0.920158
chr1	6253	6254	1.38024
chr1	6254	6265	0.460079
chr1	6265	6269	0.920158
chr1	6269	6273	1.84032
chr1	6273	6290	2.3004
chr1	6290	6292	1.84032
chr1	6292	6293	2.3004
chr1	6293	6296	1.84032
chr1	6296	6310	1.38024
chr1	6310	6311	1.84032
chr1	6311	6312	2.3004
chr1	6312	6328	1.38024
chr1	6328	6334	0.920158
chr1	6334	6341	0.460079
chr1	6341	6354	0.920158
chr1	6354	6364	0.460079
chr1	6364	6367	0.920158
chr1	6367	6374	1.38024
chr1	6374	6377	1.84032
chr1	6377	6380	1.38024
chr1	6380	6381	1.84032
chr1	6381	6389	2.3004
chr1	6389	6401	2.76047
chr1	6401	6402	3.22055
chr1	6402	6404	2.76047
chr1	6404	6407	3.22055
chr1	6407	6410	2.76047
chr1	6410	6411	2.3004
chr1	6411	6413	2.76047
chr1	6413	6416	3.22055
chr1	6416	6418	2.76047
chr1	6418	6421	3.22055
chr1	6421	6427	2.76047
chr1	6427	6432	2.3004
chr1	6432	6437	1.84032
chr1	6437	6447	1.38024
chr1	6447	6451	1.84032
chr1	6451	6453	2.3004
chr1	6453	6458	1.84032
chr1	6458	6475	1.38024
chr1	6475	6477	0.920158
chr1	6477	6494	0.460079
chr1	6494	6521	0.0
chr1	6521	6533	0.460079
chr1	6533	6540	0.920158
chr1	6540	6542	1.84032
chr1	6542	6564	2.3004
chr1	6564	6570	1.38024
chr1	6570	6574	1.84032
chr1	6574	6576	2.3004
chr1	6576	6583	2.76047
chr1	6583	6584	3.22055
chr1	6584	6591	2.76047
chr1	6591	6613	3.22055
chr1	6613	6614	2.3004
chr1	6614	6617	1.38024
chr1	6617	6618	0.920158
chr1	6618	6621	0.460079
chr1	6621	6648	0.0
chr1	6648	6661	0.460079
chr1	6661	6662	0.920158
chr1	6662	6664	1.38024
chr1	6664	6683	1.84032
chr1	6683	6684	1.38024
chr1	6684	6686	0.920158
chr1	6686	6691	0.460079
chr1	6691	6730	0.0
chr1	6730	6737	0.460079
chr1	6737	6755	1.38024
chr1	6755	6772	1.84032
chr1	6772	6774	1.38024
chr1	6774	6784	0.460079
chr1	6784	6888	0.0
chr1	6888	6907	0.460079
chr1	6907	6931	0.920158
chr1	6931	6950	0.460079
chr1	6950	6954	0.0
chr1	6954	6959	0.460079
chr1	6959	6965	0.920158
chr1	6965	6969	1.38024
chr1	6969	6995	1.84032
chr1	6995	7009	1.38024
chr1	7009	7010	0.920158
chr1	7010	7012	1.38024
chr1	7012	7015	0.920158
chr1	7015	7023	0.460079
chr1	7023	7024	0.920158
chr1	7024	7049	1.38024
chr1	7049	7053	0.920158
chr1	7053	7066	0.460079
chr1	7066	7083	0.0
chr1	7083	7089	0.460079
chr1	7089	7126	0.920158
chr1	7126	7131	0.460079
chr1	7131	7163	0.0
chr1	7163	7174	0.460079
chr1	7174	7192	0.920158
chr1	7192	7194	1.38024
chr1	7194	7201	0.920158
chr1	7201	7217	1.38024
chr1	7217	7228	0.920158
chr1	7228	7233	1.38024
chr1	7233	7236	1.84032
chr1	7236	7243	1.38024
chr1	7243	7246	0.920158
chr1	7246	7258	1.38024
chr1	7258	7261	1.84032
chr1	7261	7265	1.38024
chr1	7265	7274	1.84032
chr1	7274	7276	1.38024
chr1	7276	7278	0.920158
chr1	7278	7281	1.38024
chr1	7281	7286	1.84032
chr1	7286	7301	1.38024
chr1	7301	7303	0.920158
chr1	7303	7309	1.38024
chr1	7309	7320	0.920158
chr1	7320	7339	0.460079
chr1	7339	7345	0.920158
chr1	7345	7377	0.460079
chr1	7377	7400	0.0
chr1	7400	7415	0.460079
chr1	7415	7416	1.38024
chr1	7416	7423	1.84032
chr1	7423	7437	2.3004
chr1	7437	7443	3.22055
chr1	7443	7451	2.76047
chr1	7451	7452	3.22055
chr1	7452	7453	2.76047
chr1	7453	7454	2.3004
chr1	7454	7459	2.76047
chr1	7459	7469	1.84032
chr1	7469	7470	2.3004
chr1	7470	7478	1.38024
chr1	7478	7482	1.84032
chr1	7482	7483	2.3004
chr1	7483	7484	2.76047
chr1	7484	7488	3.22055
chr1	7488	7489	2.76047
chr1	7489	7494	3.22055
chr1	7494	7496	2.76047
chr1	7496	7497	3.68063
chr1	7497	7504	3.22055
chr1	7504	7510	2.76047
chr1	7510	7520	3.22055
chr1	7520	7525	2.76047
chr1	7525	7527	2.3004
chr1	7527	7531	1.84032
chr1	7531	7532	1.38024
chr1	7532	7539	1.84032
chr1	7539	7550	0.920158
chr1	7550	7556	1.38024
chr1	7556	7562	1.84032
chr1	7562	7563	2.3004
chr1	7563	7572	1.84032
chr1	7572	7573	1.38024
chr1	7573	7581	0.920158
chr1	7581	7585	0.460079
chr1	7585	7589	0.920158
chr1	7589	7592	0.460079
chr1	7592	7617	1.38024
chr1	7617	7619	1.84032
chr1	7619	7625	2.76047
chr1	7625	7628	2.3004
chr1	7628	7635	1.84032
chr1	7635	7638	1.38024
chr1	7638	7660	0.920158
chr1	7660	7662	0.460079
chr1	7662	7705	0.0
chr1	7705	7707	0.460079
chr1	7707	7710	0.920158
chr1	7710	7717	1.38024
chr1	7717	7720	1.84032
chr1	7720	7749	2.3004
chr1	7749	7753	1.38024
chr1	7753	7757	0.460079
chr1	7757	7788	0.0
chr1	7788	7817	0.460079
chr1	7817	7821	0.920158
chr1	7821	7824	1.38024
chr1	7824	7840	0.920158
chr1	7840	7842	2.3004
chr1	7842	7844	2.76047
chr1	7844	7845	3.22055
chr1	7845	7846	3.68063
chr1	7846	7848	4.14071
chr1	7848	7850	4.60079
chr1	7850	7852	4.14071
chr1	7852	7853	3.68063
chr1	7853	7856	4.14071
chr1	7856	7864	4.60079
chr1	7864	7870	4.14071
chr1	7870	7882	4.60079
chr1	7882	7884	4.14071
chr1	7884	7885	3.22055
chr1	7885	7888	2.3004
chr1	7888	7890	2.76047
chr1	7890	7896	1.84032
chr1	7896	7899	1.38024
chr1	7899	7903	0.920158
chr1	7903	7906	1.84032
chr1	7906	7911	2.3004
chr1	7911	7920	1.84032
chr1	7920	7931	2.3004
chr1	7931	7946	1.84032
chr1	7946	7960	0.920158
chr1	7960	7980	0.460079
chr1	7980	7981	0.920158
chr1	7981	7997	0.460079
chr1	7997	8022	0.920158
chr1	8022	8031	0.460079
chr1	8031	8065	0.0
chr1	8065	8068	0.460079
chr1	8068	8075	0.920158
chr1	8075	8102	1.38024
chr1	8102	8104	1.84032
chr1	8104	8106	1.38024
chr1	8106	8118	0.920158
chr1	8118	8119	0.460079
chr1	8119	8131	0.920158
chr1	8131	8132	1.38024
chr1	8132	8134	2.3004
chr1	8134	8135	2.76047
chr1	8135	8137	3.68063
chr1	8137	8145	4.14071
chr1	8145	8162	3.68063
chr1	8162	8167	3.22055
chr1	8167	8169	1.84032
chr1	8169	8172	2.3004
chr1	8172	8177	1.84032
chr1	8177	8180	1.38024
chr1	8180	8184	0.920158
chr1	8184	8196	1.38024
chr1	8196	8212	1.84032
chr1	8212	8216	1.38024
chr1	8216	8218	0.920158
chr1	8218	8227	1.38024
chr1	8227	8232	0.920158
chr1	8232	8239	1.38024
chr1	8239	8247	0.920158
chr1	8247	8255	1.38024
chr1	8255	8261	0.920158
chr1	8261	8270	0.460079
chr1	8270	8279	0.0
chr1	8279	8292	0.460079
chr1	8292	8297	0.920158
chr1	8297	8298	1.38024
chr1	8298	8302	1.84032
chr1	8302	8306	2.3004
chr1	8306	8311	2.76047
chr1	8311	8321	2.3004
chr1	8321	8322	1.84032
chr1	8322	8332	1.38024
chr1	8332	8333	0.920158
chr1	8333	8346	1.38024
chr1	8346	8347	0.920158
chr1	8347	8349	1.38024
chr1	8349	8356	0.920158
chr1	8356	8360	1.38024
chr1	8360	8389	0.920158
chr1	8389	8393	0.460079
chr1	8393	8399	0.920158
chr1	8399	8401	0.460079
chr1	8401	8420	0.920158
chr1	8420	8430	0.460079
chr1	8430	8432	0.920158
chr1	8432	8439	1.38024
chr1	8439	8444	1.84032
chr1	8444	8454	1.38024
chr1	8454	8455	0.920158
chr1	8455	8475	1.38024
chr1	8475	8482	0.920158
chr1	8482	8498	0.460079
chr1	8498	8546	0.0
chr1	8546	8563	0.460079
chr1	8563	8571	0.920158
chr1	8571	8575	1.38024
chr1	8575	8579	0.920158
chr1	8579	8584	1.38024
chr1	8584	8590	1.84032
chr1	8590	8595	2.76047
chr1	8595	8596	2.3004
chr1	8596	8603	1.84032
chr1	8603	8621	1.38024
chr1	8621	8625	1.84032
chr1	8625	8626	1.38024
chr1	8626	8630	1.84032
chr1	8630	8633	1.38024
chr1	8633	8634	0.920158
chr1	8634	8652	1.38024
chr1	8652	8661	0.920158
chr1	8661	8663	1.38024
chr1	8663	8665	1.84032
chr1	8665	8677	1.38024
chr1	8677	8697	0.920158
chr1	8697	8703	1.38024
chr1	8703	8704	1.84032
chr1	8704	8706	1.38024
chr1	8706	8715	0.920158
chr1	8715	8739	1.38024
chr1	8739	8744	0.920158
chr1	8744	8750	0.460079
chr1	8750	8786	0.0
chr1	8786	8796	0.460079
chr1	8796	8816	0.920158
chr1	8816	8829	0.460079
chr1	8829	8841	0.0
chr1	8841	8847	0.460079
chr1	8847	8853	0.920158
chr1	8853	8873	1.38024
chr1	8873	8880	0.920158
chr1	8880	8883	1.38024
chr1	8883	8884	0.920158
chr1	8884	8885	1.38024
chr1	8885	8888	2.3004
chr1	8888	8905	1.84032
chr1	8905	8908	1.38024
chr1	8908	8923	0.920158
chr1	8923	8928	0.460079
chr1	8928	8929	0.0
chr1	8929	8958	0.460079
chr1	8958	8963	0.920158
chr1	8963	8969	1.38024
chr1	8969	8982	0.920158
chr1	8982	8992	0.460079
chr1	8992	9004	0.0
chr1	9004	9006	0.460079
chr1	9006	9007	0.920158
chr1	9007	9029	2.76047
chr1	9029	9034	2.3004
chr1	9034	9040	1.38024
chr1	9040	9045	0.920158
chr1	9045	9047	0.460079
chr1	9047	9071	0.0
chr1	9071	9080	0.460079
chr1	9080	9091	0.920158
chr1	9091	9101	0.460079
chr1	9101	9120	0.920158
chr1	9120	9134	0.460079
chr1	9134	9159	0.0
chr1	9159	9182	0.460079
chr1	9182	9192	0.0
chr1	9192	9194	0.460079
chr1	9194	9212	0.920158
chr1	9212	9213	0.460079
chr1	9213	9256	0.920158
chr1	9256	9271	0.460079
chr1	9271	9272	0.0
chr1	9272	9274	0.460079
chr1	9274	9275	0.920158
chr1	9275	9277	1.38024
chr1	9277	9281	1.84032
chr1	9281	9302	2.76047
chr1	9302	9314	1.84032
chr1	9314	9317	1.38024
chr1	9317	9318	0.920158
chr1	9318	9323	0.460079
chr1	9323	9397	0.0
chr1	9397	9400	0.460079
chr1	9400	9424	0.920158
chr1	9424	9429	1.38024
chr1	9429	9435	1.84032
chr1	9435	9441	0.920158
chr1	9441	9442	1.38024
chr1	9442	9446	1.84032
chr1	9446	9454	2.3004
chr1	9454	9456	2.76047
chr1	9456	9457	2.3004
chr1	9457	9460	2.76047
chr1	9460	9463	2.3004
chr1	9463	9476	1.84032
chr1	9476	9485	1.38024
chr1	9485	9488	0.920158
chr1	9488	9496	0.460079
chr1	9496	9518	0.0
chr1	9518	9522	0.460079
chr1	9522	9537	0.920158
chr1	9537	9539	0.460079
chr1	9539	9554	2.3004
chr1	9554	9556	2.76047
chr1	9556	9560	3.22055
chr1	9560	9570	2.76047
chr1	9570	9582	2.3004
chr1	9582	9586	0.920158
chr1	9586	9598	0.460079
chr1	9598	9603	0.0
chr1	9603	9625	0.460079
chr1	9625	9631	0.920158
chr1	9631	9633	1.38024
chr1	9633	9636	1.84032
chr1	9636	9641	2.3004
chr1	9641	9653	1.84032
chr1	9653	9654	2.3004
chr1	9654	9668	3.22055
chr1	9668	9671	2.76047
chr1	9671	9675	1.84032
chr1	9675	9682	1.38024
chr1	9682	9691	0.920158
chr1	9691	9696	0.460079
chr1	9696	9719	0.0
chr1	9719	9734	0.460079
chr1	9734	9745	1.38024
chr1	9745	9757	2.3004
chr1	9757	9764	1.84032
chr1	9764	9777	0.920158
chr1	9777	9782	0.460079
chr1	9782	9792	0.920158
chr1	9792	9817	1.38024
chr1	9817	9825	1.84032
chr1	9825	9831	1.38024
chr1	9831	9835	0.920158
chr1	9835	9860	0.460079
chr1	9860	9873	0.0
chr1	9873	9875	0.460079
chr1	9875	9907	0.920158
chr1	9907	9916	1.38024
chr1	9916	9919	0.460079
chr1	9919	9925	0.920158
chr1	9925	9936	1.38024
chr1	9936	9938	1.84032
chr1	9938	9950	2.3004
chr1	9950	9962	1.84032
chr1	9962	9968	1.38024
chr1	9968	9977	0.920158
chr1	9977	9979	0.460079
chr1	9979	9983	0.0
chr1	9983	10000	0.460079
chr1	10000	10002	0.920158
chr1	10002	10026	1.38024
chr1	10026	10042	1.84032
chr1	10042	10045	1.38024
chr1	10045	10053	0.920158
chr1	10053	10056	0.460079
chr1	10056	10060	0.920158
chr1	10060	10094	0.460079
chr1	10094	10098	1.38024
chr1	10098	10117	0.920158
chr1	10117	10127	0.460079
chr1	10127	10135	0.920158
chr1	10135	10155	0.460079
chr1	10155	10162	0.0
chr1	10162	10173	0.460079
chr1	10173	10174	0.920158
chr1	10174	10185	1.38024
chr1	10185	10186	2.76047
chr1	10186	10190	3.22055
chr1	10190	10205	3.68063
chr1	10205	10207	3.22055
chr1	10207	10208	2.76047
chr1	10208	10211	2.3004
chr1	10211	10221	2.76047
chr1	10221	10225	2.3004
chr1	10225	10227	1.84032
chr1	10227	10228	1.38024
chr1	10228	10254	0.460079
chr1	10254	10281	0.0
chr1	10281	10293	0.460079
chr1	10293	10296	0.920158
chr1	10296	10314	1.38024
chr1	10314	10324	0.920158
chr1	10324	10326	1.38024
chr1	10326	10335	0.920158
chr1	10335	10339	0.460079
chr1	10339	10367	0.920158
chr1	10367	10382	0.460079
chr1	10382	10398	0.0
chr1	10398	10419	0.460079
chr1	10419	10428	0.920158
chr1	10428	10434	1.38024
chr1	10434	10441	1.84032
chr1	10441	10451	1.38024
chr1	10451	10463	0.920158
chr1	10463	10465	1.38024
chr1	10465	10470	1.84032
chr1	10470	10471	2.3004
chr1	10471	10477	1.84032
chr1	10477	10481	1.38024
chr1	10481	10493	1.84032
chr1	10493	10506	1.38024
chr1	10506	10511	0.920158
chr1	10511	10520	0.460079
chr1	10520	10590	0.0
chr1	10590	10601	0.460079
chr1	10601	10619	0.920158
chr1	10619	10640	0.460079
chr1	10640	10642	0.0
chr1	10642	10644	0.460079
chr1	10644	10664	0.920158
chr1	10664	10669	1.38024
chr1	10669	10670	0.920158
chr1	10670	10682	1.38024
chr1	10682	10696	0.920158
chr1	10696	10706	2.76047
chr1	10706	10710	2.3004
chr1	10710	10711	2.76047
chr1	10711	10713	3.22055
chr1	10713	10714	2.76047
chr1	10714	10720	2.3004
chr1	10720	10727	1.84032
chr1	10727	10730	1.38024
chr1	10730	10734	0.920158
chr1	10734	10741	0.460079
chr1	10741	10766	0.0
chr1	10766	10767	0.460079
chr1	10767	10775	0.920158
chr1	10775	10777	1.38024
chr1	10777	10797	1.84032
chr1	10797	10809	1.38024
chr1	10809	10853	0.0
chr1	10853	10854	0.460079
chr1	10854	10856	0.920158
chr1	10856	10877	1.38024
chr1	10877	10883	0.920158
chr1	10883	10896	1.38024
chr1	10896	10898	0.920158
chr1	10898	10927	0.460079
chr1	10927	11004	0.0
chr1	11004	11065	0.460079
chr1	11065	11116	0.0
chr1	11116	11127	0.460079
chr1	11127	11159	1.38024
chr1	11159	11171	0.920158
chr1	11171	11176	0.0
chr1	11176	11181	0.460079
chr1	11181	11219	0.920158
chr1	11219	11220	0.460079
chr1	11220	11224	0.920158
chr1	11224	11230	0.460079
chr1	11230	11251	0.920158
chr1	11251	11256	1.38024
chr1	11256	11263	1.84032
chr1	11263	11271	1.38024
chr1	11271	11280	0.920158
chr1	11280	11285	1.38024
chr1	11285	11294	0.920158
chr1	11294	11295	1.38024
chr1	11295	11321	0.920158
chr1	11321	11323	1.38024
chr1	11323	11330	0.920158
chr1	11330	11345	0.460079
chr1	11345	11368	0.0
chr1	11368	11372	0.460079
chr1	11372	11387	0.920158
chr1	11387	11404	1.38024
chr1	11404	11412	0.920158
chr1	11412	11430	0.460079
chr1	11430	11437	0.0
chr1	11437	11446	0.460079
chr1	11446	11457	0.920158
chr1	11457	11463	1.38024
chr1	11463	11476	1.84032
chr1	11476	11477	1.38024
chr1	11477	11486	0.920158
chr1	11486	11488	1.38024
chr1	11488	11494	0.920158
chr1	11494	11504	0.460079
chr1	11504	11511	0.920158
chr1	11511	11515	1.38024
chr1	11515	11516	1.84032
chr1	11516	11526	2.76047
chr1	11526	11528	2.3004
chr1	11528	11534	1.84032
chr1	11534	11541	1.38024
chr1	11541	11544	0.920158
chr1	11544	11553	1.38024
chr1	11553	11559	1.84032
chr1	11559	11560	0.920158
chr1	11560	11587	1.38024
chr1	11587	11595	0.920158
chr1	11595	11596	0.460079
chr1	11596	11635	0.0
chr1	11635	11655	0.460079
chr1	11655	11665	0.920158
chr1	11665	11678	1.38024
chr1	11678	11685	0.920158
chr1	11685	11687	1.38024
chr1	11687	11693	1.84032
chr1	11693	11698	2.3004
chr1	11698	11708	1.84032
chr1	11708	11720	1.38024
chr1	11720	11728	0.920158
chr1	11728	11730	0.460079
chr1	11730	11822	0.0
chr1	11822	11841	0.460079
chr1	11841	11852	0.920158
chr1	11852	11873	1.38024
chr1	11873	11875	1.84032
chr1	11875	11878	2.3004
chr1	11878	11880	1.84032
chr1	11880	11884	2.3004
chr1	11884	11895	1.84032
chr1	11895	11902	1.38024
chr1	11902	11915	1.84032
chr1	11915	11916	2.3004
chr1	11916	11918	1.84032
chr1	11918	11921	1.38024
chr1	11921	11934	0.920158
chr1	11934	11938	1.38024
chr1	11938	11945	0.920158
chr1	11945	11976	0.460079
chr1	11976	11979	0.0
chr1	11979	11981	0.460079
chr1	11981	11997	0.920158
chr1	11997	12012	1.38024
chr1	12012	12013	1.84032
chr1	12013	12023	1.38024
chr1	12023	12024	0.920158
chr1	12024	12032	0.460079
chr1	12032	12043	0.920158
chr1	12043	12054	1.38024
chr1	12054	12059	0.920158
chr1	12059	12071	1.38024
chr1	12071	12086	0.920158
chr1	12086	12101	0.460079
chr1	12101	12133	0.0
chr1	12133	12137	0.460079
chr1	12137	12165	0.920158
chr1	12165	12180	0.460079
chr1	12180	12198	0.0
chr1	12198	12229	0.460079
chr1	12229	12230	1.38024
chr1	12230	12232	1.84032
chr1	12232	12233	2.3004
chr1	12233	12235	2.76047
chr1	12235	12236	3.22055
chr1	12236	12237	3.68063
chr1	12237	12244	4.14071
chr1	12244	12246	4.60079
chr1	12246	12248	5.06087
chr1	12248	12256	5.52095
chr1	12256	12258	5.98103
chr1	12258	12270	5.52095
chr1	12270	12272	5.06087
chr1	12272	12275	3.68063
chr1	12275	12278	4.14071
chr1	12278	12280	3.68063
chr1	12280	12281	3.22055
chr1	12281	12282	3.68063
chr1	12282	12283	3.22055
chr1	12283	12287	2.76047
chr1	12287	12296	2.3004
chr1	12296	12299	1.84032
chr1	12299	12317	1.38024
chr1	12317	12321	0.920158
chr1	12321	12324	0.460079
chr1	12324	12336	0.0
chr1	12336	12337	0.460079
chr1	12337	12347	0.920158
chr1	12347	12360	1.38024
chr1	12360	12378	0.920158
chr1	12378	12390	1.38024
chr1	12390	12401	0.920158
chr1	12401	12415	1.38024
chr1	12415	12421	1.84032
chr1	12421	12435	0.920158
chr1	12435	12436	1.38024
chr1	12436	12439	1.84032
chr1	12439	12445	1.38024
chr1	12445	12458	1.84032
chr1	12458	12472	1.38024
chr1	12472	12480	0.920158
chr1	12480	12487	0.460079
chr1	12487	12488	0.920158
chr1	12488	12498	0.460079
chr1	12498	12499	0.920158
chr1	12499	12510	1.38024
chr1	12510	12512	1.84032
chr1	12512	12522	2.3004
chr1	12522	12523	2.76047
chr1	12523	12529	2.3004
chr1	12529	12530	2.76047
chr1	12530	12533	2.3004
chr1	12533	12539	1.84032
chr1	12539	12541	2.3004
chr1	12541	12546	1.84032
chr1	12546	12562	1.38024
chr1	12562	12564	2.3004
chr1	12564	12572	1.84032
chr1	12572	12582	1.38024
chr1	12582	12588	0.920158
chr1	12588	12598	1.38024
chr1	12598	12605	0.920158
chr1	12605	12619	0.460079
chr1	12619	12621	1.38024
chr1	12621	12632	1.84032
chr1	12632	12633	2.3004
chr1	12633	12635	2.76047
chr1	12635	12643	3.22055
chr1	12643	12644	3.68063
chr1	12644	12647	4.14071
chr1	12647	12649	5.52095
chr1	12649	12652	6.44111
chr1	12652	12654	6.90119
chr1	12654	12658	7.36127
chr1	12658	12662	8.28142
chr1	12662	12664	7.36127
chr1	12664	12667	6.90119
chr1	12667	12674	6.44111
chr1	12674	12676	5.98103
chr1	12676	12678	5.52095
chr1	12678	12683	5.06087
chr1	12683	12684	4.60079
chr1	12684	12685	4.14071
chr1	12685	12686	2.76047
chr1	12686	12687	3.22055
chr1	12687	12689	2.76047
chr1	12689	12690	2.3004
chr1	12690	12691	2.76047
chr1	12691	12693	1.38024
chr1	12693	12694	1.84032
chr1	12694	12696	1.38024
chr1	12696	12704	1.84032
chr1	12704	12727	1.38024
chr1	12727	12733	1.84032
chr1	12733	12736	1.38024
chr1	12736	12737	0.920158
chr1	12737	12746	0.460079
chr1	12746	12747	0.920158
chr1	12747	12754	1.38024
chr1	12754	12776	0.920158
chr1	12776	12788	1.38024
chr1	12788	12805	0.460079
chr1	12805	12809	0.920158
chr1	12809	12829	0.460079
chr1	12829	12830	0.920158
chr1	12830	12831	1.38024
chr1	12831	12856	0.920158
chr1	12856	12859	0.460079
chr1	12859	12860	0.0
chr1	12860	12873	0.460079
chr1	12873	12881	0.0
chr1	12881	12910	0.460079
chr1	12910	12915	0.920158
chr1	12915	12916	1.38024
chr1	12916	12918	1.84032
chr1	12918	12924	2.76047
chr1	12924	12944	2.3004
chr1	12944	12957	1.84032
chr1	12957	12958	0.920158
chr1	12958	12959	1.38024
chr1	12959	12961	0.920158
chr1	12961	12975	0.460079
chr1	12975	12998	0.920158
chr1	12998	13009	0.460079
chr1	13009	13017	1.38024
chr1	13017	13033	0.920158
chr1	13033	13036	1.38024
chr1	13036	13049	0.920158
chr1	13049	13070	0.460079
chr1	13070	13075	0.920158
chr1	13075	13094	0.460079
chr1	13094	13100	0.0
chr1	13100	13132	0.460079
chr1	13132	13138	0.920158
chr1	13138	13156	0.460079
chr1	13156	13170	0.920158
chr1	13170	13172	0.460079
chr1	13172	13174	0.920158
chr1	13174	13177	1.38024
chr1	13177	13199	1.84032
chr1	13199	13207	1.38024
chr1	13207	13212	0.920158
chr1	13212	13213	0.460079
chr1	13213	13236	0.920158
chr1	13236	13248	1.38024
chr1	13248	13255	0.920158
chr1	13255	13277	0.460079
chr1	13277	13318	0.0
chr1	13318	13341	0.460079
chr1	13341	13361	0.920158
chr1	13361	13366	0.460079
chr1	13366	13376	0.920158
chr1	13376	13393	0.460079
chr1	13393	13394	0.920158
chr1	13394	13396	1.38024
chr1	13396	13398	1.84032
chr1	13398	13407	2.3004
chr1	13407	13426	1.84032
chr1	13426	13431	2.3004
chr1	13431	13432	1.84032
chr1	13432	13437	2.3004
chr1	13437	13450	1.38024
chr1	13450	13451	0.920158
chr1	13451	13463	0.460079
chr1	13463	13478	0.0
chr1	13478	13514	0.460079
chr1	13514	13515	1.38024
chr1	13515	13545	1.84032
chr1	13545	13547	1.38024
chr1	13547	13549	1.84032
chr1	13549	13557	1.38024
chr1	13557	13559	0.920158
chr1	13559	13576	1.38024
chr1	13576	13579	1.84032
chr1	13579	13584	2.3004
chr1	13584	13589	1.84032
chr1	13589	13602	1.38024
chr1	13602	13615	0.920158
chr1	13615	13622	0.460079
chr1	13622	13631	0.0
chr1	13631	13651	0.460079
chr1	13651	13657	0.920158
chr1	13657	13658	1.38024
chr1	13658	13662	0.920158
chr1	13662	13665	1.38024
chr1	13665	13681	1.84032
chr1	13681	13682	1.38024
chr1	13682	13708	0.460079
chr1	13708	13715	0.0
chr1	13715	13757	0.460079
chr1	13757	13759	0.0
chr1	13759	13761	0.460079
chr1	13761	13762	0.920158
chr1	13762	13777	1.38024
chr1	13777	13782	1.84032
chr1	13782	13789	1.38024
chr1	13789	13802	0.920158
chr1	13802	13820	0.460079
chr1	13820	13830	0.0
chr1	13830	13857	0.460079
chr1	13857	13861	0.920158
chr1	13861	13866	1.38024
chr1	13866	13872	1.84032
chr1	13872	13882	1.38024
chr1	13882	13896	0.920158
chr1	13896	13903	0.460079
chr1	13903	13946	0.0
chr1	13946	13984	0.460079
chr1	13984	13988	0.920158
chr1	13988	14003	0.460079
chr1	14003	14020	0.920158
chr1	14020	14045	0.460079
chr1	14045	14052	0.0
chr1	14052	14054	0.460079
chr1	14054	14078	0.920158
chr1	14078	14095	1.38024
chr1	14095	14119	0.460079
chr1	14119	14137	0.0
chr1	14137	14163	0.460079
chr1	14163	14176	0.920158
chr1	14176	14195	0.460079
chr1	14195	14199	0.920158
chr1	14199	14205	1.38024
chr1	14205	14224	0.920158
chr1	14224	14237	0.460079
chr1	14237	14324	0.0
chr1	14324	14351	0.460079
chr1	14351	14366	0.920158
chr1	14366	14391	0.460079
chr1	14391	14408	0.0
chr1	14408	14421	0.460079
chr1	14421	14436	0.920158
chr1	14436	14450	1.84032
chr1	14450	14453	1.38024
chr1	14453	14475	0.920158
chr1	14475	14479	1.84032
chr1	14479	14499	0.920158
chr1	14499	14518	1.38024
chr1	14518	14534	0.460079
chr1	14534	14556	0.0
chr1	14556	14586	0.460079
chr1	14586	14657	0.0
chr1	14657	14681	0.460079
chr1	14681	14700	0.920158
chr1	14700	14724	0.460079
chr1	14724	14786	0.0
chr1	14786	14787	0.460079
chr1	14787	14805	0.920158
chr1	14805	14811	1.38024
chr1	14811	14823	1.84032
chr1	14823	14824	2.76047
chr1	14824	14828	3.22055
chr1	14828	14829	2.76047
chr1	14829	14848	2.3004
chr1	14848	14852	1.84032
chr1	14852	14856	0.920158
chr1	14856	14857	1.38024
chr1	14857	14866	0.920158
chr1	14866	14882	0.460079
chr1	14882	14888	0.0
chr1	14888	14905	0.460079
chr1	14905	14911	0.920158
chr1	14911	14927	0.460079
chr1	14927	14932	0.920158
chr1	14932	14970	0.460079
chr1	14970	14982	0.0
chr1	14982	15012	0.460079
chr1	15012	15021	0.0
chr1	15021	15029	0.920158
chr1	15029	15056	1.38024
chr1	15056	15057	0.460079
chr1	15057	15095	0.0
chr1	15095	15123	0.460079
chr1	15123	15146	0.0
chr1	15146	15147	0.460079
chr1	15147	15148	0.920158
chr1	15148	15152	1.38024
chr1	15152	15174	2.3004
chr1	15174	15184	1.84032
chr1	15184	15190	1.38024
chr1	15190	15191	1.84032
chr1	15191	15195	0.920158
chr1	15195	15215	1.38024
chr1	15215	15223	0.920158
chr1	15223	15232	1.38024
chr1	15232	15238	0.920158
chr1	15238	15254	0.460079
chr1	15254	15266	0.920158
chr1	15266	15306	0.460079
chr1	15306	15332	0.920158
chr1	15332	15335	1.38024
chr1	15335	15339	0.920158
chr1	15339	15346	0.460079
chr1	15346	15361	0.920158
chr1	15361	15363	1.38024
chr1	15363	15365	0.920158
chr1	15365	15374	0.460079
chr1	15374	15379	0.920158
chr1	15379	15404	1.38024
chr1	15404	15416	0.920158
chr1	15416	15417	0.460079
chr1	15417	15445	0.0
chr1	15445	15464	0.460079
chr1	15464	15495	0.0
chr1	15495	15503	0.460079
chr1	15503	15516	0.920158
chr1	15516	15532	0.460079
chr1	15532	15537	0.920158
chr1	15537	15562	0.460079
chr1	15562	15574	0.920158
chr1	15574	15605	0.460079
chr1	15605	15657	0.0
chr1	15657	15681	0.460079
chr1	15681	15685	0.0
chr1	15685	15694	0.460079
chr1	15694	15724	0.920158
chr1	15724	15736	0.460079
chr1	15736	15818	0.0
chr1	15818	15860	0.920158
chr1	15860	15893	0.0
chr1	15893	15919	0.460079
chr1	15919	15923	1.38024
chr1	15923	15926	1.84032
chr1	15926	15945	1.38024
chr1	15945	15954	0.920158
chr1	15954	15965	0.460079
chr1	15965	16011	0.0
chr1	16011	16034	0.920158
chr1	16034	16054	0.460079
chr1	16054	16063	0.0
chr1	16063	16081	0.460079
chr1	16081	16136	0.0
chr1	16136	16147	0.460079
chr1	16147	16163	0.920158
chr1	16163	16169	0.460079
chr1	16169	16189	0.920158
chr1	16189	16191	0.460079
chr1	16191	16195	0.920158
chr1	16195	16208	1.38024
chr1	16208	16233	0.920158
chr1	16233	16238	0.460079
chr1	16238	16259	0.0
chr1	16259	16260	0.460079
chr1	16260	16277	0.920158
chr1	16277	16282	1.38024
chr1	16282	16283	1.84032
chr1	16283	16285	1.38024
chr1	16285	16295	0.920158
chr1	16295	16297	1.38024
chr1	16297	16299	0.920158
chr1	16299	16307	1.38024
chr1	16307	16325	1.84032
chr1	16325	16328	1.38024
chr1	16328	16335	1.84032
chr1	16335	16338	1.38024
chr1	16338	16341	0.920158
chr1	16341	16364	0.460079
chr1	16364	16370	0.920158
chr1	16370	16400	0.460079
chr1	16400	16407	0.920158
chr1	16407	16419	0.460079
chr1	16419	16420	0.920158
chr1	16420	16421	1.38024
chr1	16421	16428	1.84032
chr1	16428	16433	2.3004
chr1	16433	16435	2.76047
chr1	16435	16442	3.22055
chr1	16442	16443	3.68063
chr1	16443	16456	3.22055
chr1	16456	16457	3.68063
chr1	16457	16459	4.14071
chr1	16459	16460	3.68063
chr1	16460	16462	2.76047
chr1	16462	16470	2.3004
chr1	16470	16473	1.84032
chr1	16473	16477	1.38024
chr1	16477	16483	0.920158
chr1	16483	16499	0.460079
chr1	16499	16527	0.0
chr1	16527	16562	0.460079
chr1	16562	16565	0.0
chr1	16565	16608	0.460079
chr1	16608	16677	0.0
chr1	16677	16681	0.460079
chr1	16681	16686	0.920158
chr1	16686	16701	1.38024
chr1	16701	16724	0.920158
chr1	16724	16727	0.460079
chr1	16727	16795	0.0
chr1	16795	16800	0.460079
chr1	16800	16801	0.920158
chr1	16801	16821	1.38024
chr1	16821	16824	1.84032
chr1	16824	16838	2.3004
chr1	16838	16841	1.84032
chr1	16841	16843	1.38024
chr1	16843	16855	0.920158
chr1	16855	16864	1.38024
chr1	16864	16867	0.920158
chr1	16867	16897	0.460079
chr1	16897	16950	0.0
chr1	16950	16960	0.460079
chr1	16960	16983	0.920158
chr1	16983	16985	0.460079
chr1	16985	16992	0.920158
chr1	16992	17002	1.38024
chr1	17002	17028	0.920158
chr1	17028	17035	0.460079
chr1	17035	17050	0.0
chr1	17050	17083	0.920158
chr1	17083	17087	0.0
chr1	17087	17098	0.920158
chr1	17098	17116	1.38024
chr1	17116	17130	0.920158
chr1	17130	17140	0.460079
chr1	17140	17197	0.0
chr1	17197	17201	0.460079
chr1	17201	17224	0.920158
chr1	17224	17237	1.38024
chr1	17237	17240	0.920158
chr1	17240	17267	0.460079
chr1	17267	17277	0.0
chr1	17277	17318	0.460079
chr1	17318	17320	0.0
chr1	17320	17338	0.460079
chr1	17338	17351	0.920158
chr1	17351	17361	0.460079
chr1	17361	17386	0.0
chr1	17386	17429	0.460079
chr1	17429	17439	0.0
chr1	17439	17470	0.460079
chr1	17470	17501	0.0
chr1	17501	17507	0.460079
chr1	17507	17514	0.920158
chr1	17514	17536	1.38024
chr1	17536	17541	1.84032
chr1	17541	17544	1.38024
chr1	17544	17546	0.920158
chr1	17546	17550	0.460079
chr1	17550	17551	0.920158
chr1	17551	17572	1.38024
chr1	17572	17576	0.920158
chr1	17576	17579	0.460079
chr1	17579	17595	0.0
chr1	17595	17612	0.460079
chr1	17612	17617	0.920158
chr1	17617	17618	0.460079
chr1	17618	17625	0.920158
chr1	17625	17627	1.38024
chr1	17627	17649	1.84032
chr1	17649	17650	1.38024
chr1	17650	17669	0.460079
chr1	17669	17680	0.0
chr1	17680	17720	0.460079
chr1	17720	17723	0.920158
chr1	17723	17737	0.460079
chr1	17737	17761	0.920158
chr1	17761	17763	0.460079
chr1	17763	17797	0.0
chr1	17797	17800	0.460079
chr1	17800	17805	0.920158
chr1	17805	17810	1.38024
chr1	17810	17818	1.84032
chr1	17818	17834	2.3004
chr1	17834	17836	1.84032
chr1	17836	17842	1.38024
chr1	17842	17850	0.920158
chr1	17850	17851	0.460079
chr1	17851	17853	0.920158
chr1	17853	17882	0.460079
chr1	17882	17891	0.0
chr1	17891	17892	0.460079
chr1	17892	17895	0.920158
chr1	17895	17903	1.38024
chr1	17903	17911	1.84032
chr1	17911	17916	2.3004
chr1	17916	17918	2.76047
chr1	17918	17919	2.3004
chr1	17919	17935	1.84032
chr1	17935	17939	2.3004
chr1	17939	17941	2.76047
chr1	17941	17943	3.22055
chr1	17943	17949	2.76047
chr1	17949	17959	2.3004
chr1	17959	17962	1.84032
chr1	17962	17967	1.38024
chr1	17967	17982	0.920158
chr1	17982	17984	0.460079
chr1	17984	17985	0.0
chr1	17985	18028	0.460079
chr1	18028	18064	0.0
chr1	18064	18083	0.460079
chr1	18083	18090	0.920158
chr1	18090	18118	0.460079
chr1	18118	18189	0.0
chr1	18189	18196	0.920158
chr1	18196	18197	1.84032
chr1	18197	18208	2.3004
chr1	18208	18224	2.76047
chr1	18224	18228	1.84032
chr1	18228	18231	1.38024
chr1	18231	18236	2.3004
chr1	18236	18239	2.76047
chr1	18239	18241	1.84032
chr1	18241	18245	1.38024
chr1	18245	18256	1.84032
chr1	18256	18265	2.3004
chr1	18265	18274	1.84032
chr1	18274	18275	0.920158
chr1	18275	18277	1.38024
chr1	18277	18290	0.920158
chr1	18290	18316	0.460079
chr1	18316	18328	0.0
chr1	18328	18349	0.460079
chr1	18349	18418	0.0
chr1	18418	18450	0.460079
chr1	18450	18461	0.920158
chr1	18461	18474	0.460079
chr1	18474	18478	0.920158
chr1	18478	18492	1.38024
chr1	18492	18515	0.920158
chr1	18515	18516	0.460079
chr1	18516	18655	0.0
chr1	18655	18675	0.460079
chr1	18675	18686	0.0
chr1	18686	18693	0.460079
chr1	18693	18711	0.920158
chr1	18711	18719	1.38024
chr1	18719	18729	0.920158
chr1	18729	18737	0.460079
chr1	18737	18756	0.0
chr1	18756	18759	0.460079
chr1	18759	18784	0.920158
chr1	18784	18792	1.38024
chr1	18792	18800	0.920158
chr1	18800	18803	1.38024
chr1	18803	18804	1.84032
chr1	18804	18813	2.3004
chr1	18813	18822	2.76047
chr1	18822	18824	2.3004
chr1	18824	18827	2.76047
chr1	18827	18836	2.3004
chr1	18836	18841	2.76047
chr1	18841	18843	3.22055
chr1	18843	18844	2.3004
chr1	18844	18847	1.84032
chr1	18847	18848	1.38024
chr1	18848	18854	1.84032
chr1	18854	18865	2.3004
chr1	18865	18867	1.84032
chr1	18867	18884	0.920158
chr1	18884	18885	0.460079
chr1	18885	18897	0.920158
chr1	18897	18902	0.460079
chr1	18902	18919	0.920158
[truncated: 16 more rows]
