# Supplementary material for: Structural modularity of the XIST ribonucleoprotein complex
Source: Nat Commun. 2020 Dec 2;11:6163. doi: 10.1038/s41467-020-20040-3 (PMC7710737; doi:10.1038/s41467-020-20040-3)
Supplement: Supplementary file 6 — Source Data [file 41467_2020_20040_MOESM6_ESM.zip › sourcedata/fig2efgi/K562_WDR43_2_neg_XIST_1_hsXIST.bedgraph]

chr1	0	33	0.0
chr1	33	38	0.670484
chr1	38	48	1.34097
chr1	48	64	2.01145
chr1	64	76	2.68194
chr1	76	78	2.01145
chr1	78	90	1.34097
chr1	90	101	0.670484
chr1	101	105	0.0
chr1	105	115	0.670484
chr1	115	116	1.34097
chr1	116	148	2.01145
chr1	148	155	0.670484
chr1	155	160	0.0
chr1	160	169	0.670484
chr1	169	185	1.34097
chr1	185	203	2.01145
chr1	203	204	1.34097
chr1	204	214	0.670484
chr1	214	235	0.0
chr1	235	237	0.670484
chr1	237	259	1.34097
chr1	259	278	2.01145
chr1	278	280	1.34097
chr1	280	291	0.670484
chr1	291	296	0.0
chr1	296	339	0.670484
chr1	339	342	0.0
chr1	342	363	0.670484
chr1	363	368	1.34097
chr1	368	369	2.01145
chr1	369	370	2.68194
chr1	370	384	3.35242
chr1	384	392	2.68194
chr1	392	395	2.01145
chr1	395	398	1.34097
chr1	398	406	0.670484
chr1	406	408	0.0
chr1	408	451	0.670484
chr1	451	453	0.0
chr1	453	477	0.670484
chr1	477	478	1.34097
chr1	478	495	0.670484
chr1	495	496	2.01145
chr1	496	497	2.68194
chr1	497	498	5.36387
chr1	498	508	6.70484
chr1	508	509	7.37532
chr1	509	515	8.04581
chr1	515	516	5.36387
chr1	516	519	4.69339
chr1	519	525	3.35242
chr1	525	532	2.68194
chr1	532	541	2.01145
chr1	541	551	1.34097
chr1	551	572	0.0
chr1	572	605	0.670484
chr1	605	607	1.34097
chr1	607	608	2.01145
chr1	608	609	2.68194
chr1	609	615	3.35242
chr1	615	630	2.68194
chr1	630	631	1.34097
chr1	631	636	0.670484
chr1	636	652	0.0
chr1	652	653	0.670484
chr1	653	671	1.34097
chr1	671	677	2.01145
chr1	677	686	2.68194
chr1	686	698	1.34097
chr1	698	714	3.35242
chr1	714	720	2.68194
chr1	720	737	2.01145
chr1	737	739	2.68194
chr1	739	740	0.670484
chr1	740	761	1.34097
chr1	761	771	2.01145
chr1	771	783	1.34097
chr1	783	786	0.670484
chr1	786	788	1.34097
chr1	788	795	2.01145
chr1	795	804	2.68194
chr1	804	805	2.01145
chr1	805	811	1.34097
chr1	811	824	0.670484
chr1	824	825	2.01145
chr1	825	832	2.68194
chr1	832	838	5.36387
chr1	838	839	4.69339
chr1	839	863	5.36387
chr1	863	864	4.69339
chr1	864	865	6.03436
chr1	865	867	5.36387
chr1	867	874	4.0229
chr1	874	879	1.34097
chr1	879	892	2.01145
chr1	892	907	2.68194
chr1	907	922	1.34097
chr1	922	923	0.670484
chr1	923	933	0.0
chr1	933	937	0.670484
chr1	937	947	1.34097
chr1	947	948	2.01145
chr1	948	950	2.68194
chr1	950	956	3.35242
chr1	956	972	4.0229
chr1	972	973	4.69339
chr1	973	974	5.36387
chr1	974	976	6.03436
chr1	976	977	5.36387
chr1	977	982	6.03436
chr1	982	987	7.37532
chr1	987	989	8.04581
chr1	989	990	7.37532
chr1	990	992	6.70484
chr1	992	993	6.03436
chr1	993	997	7.37532
chr1	997	999	6.70484
chr1	999	1007	7.37532
chr1	1007	1009	8.04581
chr1	1009	1012	7.37532
chr1	1012	1014	6.70484
chr1	1014	1016	7.37532
chr1	1016	1017	6.70484
chr1	1017	1021	6.03436
chr1	1021	1023	5.36387
chr1	1023	1024	4.69339
chr1	1024	1025	3.35242
chr1	1025	1027	2.01145
chr1	1027	1033	1.34097
chr1	1033	1037	0.670484
chr1	1037	1038	1.34097
chr1	1038	1051	0.670484
chr1	1051	1060	1.34097
chr1	1060	1075	2.01145
chr1	1075	1078	2.68194
chr1	1078	1081	2.01145
chr1	1081	1094	1.34097
chr1	1094	1101	0.670484
chr1	1101	1104	1.34097
chr1	1104	1105	2.01145
chr1	1105	1117	2.68194
chr1	1117	1125	2.01145
chr1	1125	1131	1.34097
chr1	1131	1134	2.01145
chr1	1134	1144	2.68194
chr1	1144	1146	2.01145
chr1	1146	1155	1.34097
chr1	1155	1158	2.01145
chr1	1158	1168	2.68194
chr1	1168	1173	3.35242
chr1	1173	1183	2.68194
chr1	1183	1189	3.35242
chr1	1189	1190	4.0229
chr1	1190	1192	3.35242
chr1	1192	1197	2.68194
chr1	1197	1198	3.35242
chr1	1198	1219	2.68194
chr1	1219	1220	3.35242
chr1	1220	1224	2.68194
chr1	1224	1226	3.35242
chr1	1226	1232	2.68194
chr1	1232	1233	2.01145
chr1	1233	1239	2.68194
chr1	1239	1256	2.01145
chr1	1256	1267	1.34097
chr1	1267	1290	0.670484
chr1	1290	1295	1.34097
chr1	1295	1307	0.670484
chr1	1307	1323	1.34097
chr1	1323	1324	2.01145
chr1	1324	1325	2.68194
chr1	1325	1326	3.35242
chr1	1326	1333	4.0229
chr1	1333	1335	3.35242
chr1	1335	1339	4.0229
chr1	1339	1344	3.35242
chr1	1344	1347	4.0229
chr1	1347	1352	4.69339
chr1	1352	1366	5.36387
chr1	1366	1369	4.69339
chr1	1369	1370	4.0229
chr1	1370	1371	3.35242
chr1	1371	1377	2.68194
chr1	1377	1395	2.01145
chr1	1395	1396	1.34097
chr1	1396	1441	0.0
chr1	1441	1448	0.670484
chr1	1448	1450	1.34097
chr1	1450	1451	2.01145
chr1	1451	1467	2.68194
chr1	1467	1484	2.01145
chr1	1484	1488	2.68194
chr1	1488	1490	2.01145
chr1	1490	1493	1.34097
chr1	1493	1528	0.670484
chr1	1528	1554	0.0
chr1	1554	1584	0.670484
chr1	1584	1588	0.0
chr1	1588	1590	0.670484
chr1	1590	1593	1.34097
chr1	1593	1607	2.01145
chr1	1607	1613	2.68194
chr1	1613	1631	2.01145
chr1	1631	1636	0.670484
chr1	1636	1640	2.68194
chr1	1640	1642	3.35242
chr1	1642	1647	4.69339
chr1	1647	1650	5.36387
chr1	1650	1656	4.69339
chr1	1656	1657	5.36387
chr1	1657	1659	6.70484
chr1	1659	1660	7.37532
chr1	1660	1665	8.71629
chr1	1665	1668	8.04581
chr1	1668	1677	7.37532
chr1	1677	1678	6.70484
chr1	1678	1680	7.37532
chr1	1680	1685	6.70484
chr1	1685	1689	6.03436
chr1	1689	1690	6.70484
chr1	1690	1697	6.03436
chr1	1697	1700	6.70484
chr1	1700	1702	4.69339
chr1	1702	1705	2.68194
chr1	1705	1713	2.01145
chr1	1713	1725	1.34097
chr1	1725	1733	2.01145
chr1	1733	1740	1.34097
chr1	1740	1749	0.670484
chr1	1749	1750	1.34097
chr1	1750	1759	2.68194
chr1	1759	1772	2.01145
chr1	1772	1784	2.68194
chr1	1784	1788	2.01145
chr1	1788	1791	1.34097
chr1	1791	1793	2.01145
chr1	1793	1811	1.34097
chr1	1811	1814	0.670484
chr1	1814	1830	0.0
chr1	1830	1834	0.670484
chr1	1834	1866	1.34097
chr1	1866	1867	2.01145
chr1	1867	1869	1.34097
chr1	1869	1870	2.01145
chr1	1870	1873	2.68194
chr1	1873	1879	2.01145
chr1	1879	1894	2.68194
chr1	1894	1906	2.01145
chr1	1906	1907	2.68194
chr1	1907	1909	3.35242
chr1	1909	1912	2.68194
chr1	1912	1919	2.01145
chr1	1919	1949	1.34097
chr1	1949	1950	0.670484
chr1	1950	2115	0.0
chr1	2115	2152	1.34097
chr1	2152	2205	0.0
chr1	2205	2228	0.670484
chr1	2228	2278	0.0
chr1	2278	2318	1.34097
chr1	2318	2323	0.670484
chr1	2323	2363	1.34097
chr1	2363	2366	0.670484
chr1	2366	2418	0.0
chr1	2418	2438	0.670484
chr1	2438	2470	0.0
chr1	2470	2500	0.670484
chr1	2500	2596	0.0
chr1	2596	2636	0.670484
chr1	2636	2671	0.0
chr1	2671	2713	0.670484
chr1	2713	2743	0.0
chr1	2743	2758	0.670484
chr1	2758	2786	1.34097
chr1	2786	2800	0.670484
chr1	2800	2821	0.0
chr1	2821	2852	0.670484
chr1	2852	2925	0.0
chr1	2925	2931	0.670484
chr1	2931	2932	1.34097
chr1	2932	2950	2.01145
chr1	2950	2968	1.34097
chr1	2968	2971	0.670484
chr1	2971	2972	0.0
chr1	2972	3015	0.670484
chr1	3015	3041	0.0
chr1	3041	3084	0.670484
chr1	3084	3092	0.0
chr1	3092	3115	0.670484
chr1	3115	3191	0.0
chr1	3191	3205	0.670484
chr1	3205	3215	1.34097
chr1	3215	3222	2.01145
chr1	3222	3234	2.68194
chr1	3234	3239	2.01145
chr1	3239	3241	2.68194
chr1	3241	3254	2.01145
chr1	3254	3255	2.68194
chr1	3255	3258	2.01145
chr1	3258	3268	1.34097
chr1	3268	3282	2.68194
chr1	3282	3286	2.01145
chr1	3286	3291	1.34097
chr1	3291	3296	2.01145
chr1	3296	3298	1.34097
chr1	3298	3300	0.670484
chr1	3300	3316	1.34097
chr1	3316	3329	2.01145
chr1	3329	3330	2.68194
chr1	3330	3334	2.01145
chr1	3334	3352	1.34097
chr1	3352	3358	2.01145
chr1	3358	3372	1.34097
chr1	3372	3392	0.670484
chr1	3392	3406	0.0
chr1	3406	3442	0.670484
chr1	3442	3448	1.34097
chr1	3448	3468	0.670484
chr1	3468	3483	0.0
chr1	3483	3505	1.34097
chr1	3505	3526	2.01145
chr1	3526	3547	0.670484
chr1	3547	3551	0.0
chr1	3551	3570	0.670484
chr1	3570	3589	1.34097
chr1	3589	3594	0.670484
chr1	3594	3624	0.0
chr1	3624	3649	0.670484
chr1	3649	3667	1.34097
chr1	3667	3670	0.670484
chr1	3670	3741	0.0
chr1	3741	3742	0.670484
chr1	3742	3784	2.01145
chr1	3784	3785	1.34097
chr1	3785	3806	0.0
chr1	3806	3849	1.34097
chr1	3849	3855	0.0
chr1	3855	3897	1.34097
chr1	3897	3960	0.0
chr1	3960	3979	1.34097
chr1	3979	4000	2.01145
chr1	4000	4016	0.670484
chr1	4016	4050	0.0
chr1	4050	4074	2.01145
chr1	4074	4080	1.34097
chr1	4080	4093	2.01145
chr1	4093	4123	0.670484
chr1	4123	4182	0.0
chr1	4182	4185	0.670484
chr1	4185	4209	1.34097
chr1	4209	4212	0.0
chr1	4212	4251	0.670484
chr1	4251	4316	0.0
chr1	4316	4359	0.670484
chr1	4359	4388	0.0
chr1	4388	4389	0.670484
chr1	4389	4413	1.34097
chr1	4413	4416	0.670484
chr1	4416	4484	0.0
chr1	4484	4513	2.01145
chr1	4513	4523	0.0
chr1	4523	4537	0.670484
chr1	4537	4585	0.0
chr1	4585	4591	0.670484
chr1	4591	4628	1.34097
chr1	4628	4634	0.670484
chr1	4634	4701	0.0
chr1	4701	4727	0.670484
chr1	4727	4864	0.0
chr1	4864	4905	0.670484
chr1	4905	4906	1.34097
chr1	4906	4926	0.670484
chr1	4926	4955	0.0
chr1	4955	4992	0.670484
chr1	4992	5099	0.0
chr1	5099	5141	0.670484
chr1	5141	5161	0.0
chr1	5161	5189	0.670484
chr1	5189	5205	0.0
chr1	5205	5212	0.670484
chr1	5212	5213	1.34097
chr1	5213	5249	2.01145
chr1	5249	5254	1.34097
chr1	5254	5256	0.670484
chr1	5256	5312	0.0
chr1	5312	5347	1.34097
chr1	5347	5348	0.670484
chr1	5348	5388	0.0
chr1	5388	5431	0.670484
chr1	5431	5457	0.0
chr1	5457	5471	0.670484
chr1	5471	5500	1.34097
chr1	5500	5502	0.670484
chr1	5502	5620	0.0
chr1	5620	5626	0.670484
chr1	5626	5654	1.34097
chr1	5654	5663	0.670484
chr1	5663	5825	0.0
chr1	5825	5827	0.670484
chr1	5827	5853	1.34097
chr1	5853	5864	2.01145
chr1	5864	5869	1.34097
chr1	5869	5872	0.670484
chr1	5872	5940	0.0
chr1	5940	5944	0.670484
chr1	5944	5966	1.34097
chr1	5966	5967	2.01145
chr1	5967	5976	2.68194
chr1	5976	5987	2.01145
chr1	5987	5989	1.34097
chr1	5989	6001	0.670484
chr1	6001	6007	0.0
chr1	6007	6043	0.670484
chr1	6043	6047	1.34097
chr1	6047	6071	0.670484
chr1	6071	6075	1.34097
chr1	6075	6089	3.35242
chr1	6089	6101	4.0229
chr1	6101	6106	4.69339
chr1	6106	6116	4.0229
chr1	6116	6124	1.34097
chr1	6124	6131	2.01145
chr1	6131	6142	1.34097
chr1	6142	6145	0.670484
chr1	6145	6286	0.0
chr1	6286	6313	0.670484
chr1	6313	6329	1.34097
chr1	6329	6354	0.670484
chr1	6354	6356	1.34097
chr1	6356	6370	0.670484
chr1	6370	6384	1.34097
chr1	6384	6395	3.35242
chr1	6395	6397	2.68194
chr1	6397	6413	2.01145
chr1	6413	6417	1.34097
chr1	6417	6428	0.670484
chr1	6428	6609	0.0
chr1	6609	6615	0.670484
chr1	6615	6623	1.34097
chr1	6623	6649	2.01145
chr1	6649	6658	1.34097
chr1	6658	6660	0.670484
chr1	6660	6716	0.0
chr1	6716	6736	0.670484
chr1	6736	6832	0.0
chr1	6832	6869	1.34097
chr1	6869	6952	0.0
chr1	6952	6955	0.670484
chr1	6955	6979	1.34097
chr1	6979	6982	0.670484
chr1	6982	7018	0.0
chr1	7018	7052	0.670484
chr1	7052	7217	0.0
chr1	7217	7234	0.670484
chr1	7234	7244	1.34097
chr1	7244	7260	0.670484
chr1	7260	7272	0.0
chr1	7272	7301	0.670484
chr1	7301	7328	0.0
chr1	7328	7371	0.670484
chr1	7371	7373	0.0
chr1	7373	7409	0.670484
chr1	7409	7411	1.34097
chr1	7411	7415	2.01145
chr1	7415	7449	1.34097
chr1	7449	7452	2.01145
chr1	7452	7453	1.34097
chr1	7453	7486	0.670484
chr1	7486	7494	0.0
chr1	7494	7534	0.670484
chr1	7534	7546	0.0
chr1	7546	7548	0.670484
chr1	7548	7587	1.34097
chr1	7587	7590	0.670484
chr1	7590	7622	0.0
chr1	7622	7633	0.670484
chr1	7633	7664	1.34097
chr1	7664	7666	0.670484
chr1	7666	7786	0.0
chr1	7786	7789	0.670484
chr1	7789	7821	1.34097
chr1	7821	7824	2.01145
chr1	7824	7825	1.34097
chr1	7825	7840	0.670484
chr1	7840	7848	1.34097
chr1	7848	7851	2.01145
chr1	7851	7863	2.68194
chr1	7863	7875	2.01145
chr1	7875	7892	1.34097
chr1	7892	7894	0.670484
chr1	7894	7993	0.0
chr1	7993	8036	0.670484
chr1	8036	8142	0.0
chr1	8142	8186	0.670484
chr1	8186	8205	0.0
chr1	8205	8231	0.670484
chr1	8231	8294	0.0
chr1	8294	8331	0.670484
chr1	8331	8591	0.0
chr1	8591	8634	0.670484
chr1	8634	8681	0.0
chr1	8681	8692	0.670484
chr1	8692	8701	1.34097
chr1	8701	8710	2.01145
chr1	8710	8734	1.34097
chr1	8734	8735	0.670484
chr1	8735	8835	0.0
chr1	8835	8836	1.34097
chr1	8836	8868	2.01145
chr1	8868	8877	1.34097
chr1	8877	8880	0.0
chr1	8880	8901	0.670484
chr1	8901	8910	1.34097
chr1	8910	8934	0.670484
chr1	8934	9014	0.0
chr1	9014	9037	0.670484
chr1	9037	9091	0.0
chr1	9091	9094	0.670484
chr1	9094	9114	1.34097
chr1	9114	9123	0.670484
chr1	9123	9131	1.34097
chr1	9131	9136	2.01145
chr1	9136	9152	1.34097
chr1	9152	9174	0.670484
chr1	9174	9194	0.0
chr1	9194	9225	0.670484
chr1	9225	9248	0.0
chr1	9248	9271	0.670484
chr1	9271	9291	1.34097
chr1	9291	9302	0.670484
chr1	9302	9310	1.34097
chr1	9310	9314	2.01145
chr1	9314	9343	1.34097
chr1	9343	9344	0.670484
chr1	9344	9395	0.0
chr1	9395	9406	0.670484
chr1	9406	9417	1.34097
chr1	9417	9438	2.01145
chr1	9438	9443	1.34097
chr1	9443	9450	0.670484
chr1	9450	9451	2.01145
chr1	9451	9460	2.68194
chr1	9460	9472	2.01145
chr1	9472	9474	1.34097
chr1	9474	9495	0.670484
chr1	9495	9510	0.0
chr1	9510	9534	0.670484
chr1	9534	9553	1.34097
chr1	9553	9570	0.670484
chr1	9570	9839	0.0
chr1	9839	9859	0.670484
chr1	9859	9868	1.34097
chr1	9868	9869	0.670484
chr1	9869	9883	2.01145
chr1	9883	9909	1.34097
chr1	9909	9926	0.0
chr1	9926	9929	0.670484
chr1	9929	9953	1.34097
chr1	9953	9954	2.01145
chr1	9954	9962	2.68194
chr1	9962	9972	2.01145
chr1	9972	9981	1.34097
chr1	9981	9997	0.670484
chr1	9997	10072	0.0
chr1	10072	10088	0.670484
chr1	10088	10115	2.01145
chr1	10115	10116	1.34097
chr1	10116	10151	0.670484
chr1	10151	10156	1.34097
chr1	10156	10185	2.01145
chr1	10185	10188	1.34097
chr1	10188	10199	0.670484
chr1	10199	10294	0.0
chr1	10294	10309	0.670484
chr1	10309	10327	1.34097
chr1	10327	10330	0.670484
chr1	10330	10412	0.0
chr1	10412	10443	1.34097
chr1	10443	10445	2.01145
chr1	10445	10454	3.35242
chr1	10454	10455	2.68194
chr1	10455	10457	2.01145
chr1	10457	10467	3.35242
chr1	10467	10476	4.0229
chr1	10476	10488	3.35242
chr1	10488	10491	2.01145
chr1	10491	10500	1.34097
chr1	10500	10510	0.0
chr1	10510	10522	0.670484
chr1	10522	10545	1.34097
chr1	10545	10550	2.01145
chr1	10550	10553	1.34097
chr1	10553	10583	0.670484
chr1	10583	10585	1.34097
chr1	10585	10598	2.01145
chr1	10598	10604	2.68194
chr1	10604	10626	3.35242
chr1	10626	10628	2.68194
chr1	10628	10633	1.34097
chr1	10633	10634	2.01145
chr1	10634	10635	2.68194
chr1	10635	10638	3.35242
chr1	10638	10640	4.0229
chr1	10640	10647	3.35242
chr1	10647	10660	2.68194
chr1	10660	10661	3.35242
chr1	10661	10666	2.68194
chr1	10666	10674	4.0229
chr1	10674	10675	2.68194
chr1	10675	10678	4.0229
chr1	10678	10684	4.69339
chr1	10684	10691	4.0229
chr1	10691	10693	5.36387
chr1	10693	10709	4.69339
chr1	10709	10716	4.0229
chr1	10716	10717	3.35242
chr1	10717	10734	2.01145
chr1	10734	10740	0.670484
chr1	10740	10744	2.01145
chr1	10744	10745	2.68194
chr1	10745	10776	3.35242
chr1	10776	10783	2.68194
chr1	10783	10788	0.670484
chr1	10788	10806	0.0
chr1	10806	10832	0.670484
chr1	10832	10833	1.34097
chr1	10833	10846	2.01145
chr1	10846	10847	2.68194
chr1	10847	10848	3.35242
chr1	10848	10849	4.69339
chr1	10849	10857	4.0229
chr1	10857	10864	4.69339
chr1	10864	10866	6.03436
chr1	10866	10869	6.70484
chr1	10869	10871	6.03436
chr1	10871	10874	5.36387
chr1	10874	10875	4.69339
chr1	10875	10888	4.0229
chr1	10888	10891	3.35242
chr1	10891	10900	2.68194
chr1	10900	10901	2.01145
chr1	10901	10904	3.35242
chr1	10904	10907	4.0229
chr1	10907	10908	2.68194
chr1	10908	10909	3.35242
chr1	10909	10933	2.68194
chr1	10933	10944	2.01145
chr1	10944	10950	0.670484
chr1	10950	10969	0.0
chr1	10969	10984	0.670484
chr1	10984	11001	1.34097
chr1	11001	11012	2.01145
chr1	11012	11020	1.34097
chr1	11020	11021	0.670484
chr1	11021	11023	1.34097
chr1	11023	11025	2.01145
chr1	11025	11039	4.0229
chr1	11039	11041	3.35242
chr1	11041	11044	4.0229
chr1	11044	11049	3.35242
chr1	11049	11057	4.0229
chr1	11057	11064	4.69339
chr1	11064	11066	5.36387
chr1	11066	11068	4.69339
chr1	11068	11084	2.68194
chr1	11084	11088	2.01145
chr1	11088	11092	1.34097
chr1	11092	11104	0.670484
chr1	11104	11108	1.34097
chr1	11108	11111	2.68194
chr1	11111	11113	2.01145
chr1	11113	11133	3.35242
chr1	11133	11146	4.0229
chr1	11146	11147	2.68194
chr1	11147	11151	2.01145
chr1	11151	11160	0.670484
chr1	11160	11163	1.34097
chr1	11163	11169	2.01145
chr1	11169	11172	2.68194
chr1	11172	11175	3.35242
chr1	11175	11199	2.68194
chr1	11199	11201	3.35242
chr1	11201	11205	2.68194
chr1	11205	11206	3.35242
chr1	11206	11209	2.68194
chr1	11209	11215	2.01145
chr1	11215	11217	1.34097
chr1	11217	11223	2.68194
chr1	11223	11225	4.69339
chr1	11225	11237	4.0229
chr1	11237	11248	3.35242
chr1	11248	11249	2.01145
chr1	11249	11260	1.34097
chr1	11260	11266	0.670484
chr1	11266	11268	2.01145
chr1	11268	11273	2.68194
chr1	11273	11284	3.35242
chr1	11284	11294	4.0229
chr1	11294	11307	4.69339
chr1	11307	11310	5.36387
chr1	11310	11311	3.35242
chr1	11311	11317	2.68194
chr1	11317	11327	2.01145
chr1	11327	11343	1.34097
chr1	11343	11357	0.670484
chr1	11357	11394	2.01145
chr1	11394	11397	0.670484
chr1	11397	11402	1.34097
chr1	11402	11406	2.01145
chr1	11406	11409	2.68194
chr1	11409	11416	2.01145
chr1	11416	11424	2.68194
chr1	11424	11425	3.35242
chr1	11425	11436	4.0229
chr1	11436	11439	4.69339
chr1	11439	11445	4.0229
chr1	11445	11451	3.35242
chr1	11451	11453	2.68194
chr1	11453	11458	2.01145
chr1	11458	11464	1.34097
chr1	11464	11467	0.670484
chr1	11467	11477	0.0
chr1	11477	11493	0.670484
chr1	11493	11504	1.34097
chr1	11504	11519	2.01145
chr1	11519	11521	3.35242
chr1	11521	11524	2.68194
chr1	11524	11527	2.01145
chr1	11527	11530	2.68194
chr1	11530	11532	4.69339
chr1	11532	11535	5.36387
chr1	11535	11536	4.69339
chr1	11536	11542	6.70484
chr1	11542	11543	8.04581
chr1	11543	11549	8.71629
chr1	11549	11559	9.38678
chr1	11559	11560	10.0573
chr1	11560	11562	8.04581
chr1	11562	11563	6.70484
chr1	11563	11567	7.37532
chr1	11567	11570	6.70484
chr1	11570	11579	5.36387
chr1	11579	11584	3.35242
chr1	11584	11585	2.01145
chr1	11585	11593	1.34097
chr1	11593	11604	0.670484
chr1	11604	11607	1.34097
chr1	11607	11638	2.01145
chr1	11638	11649	1.34097
chr1	11649	11686	2.01145
chr1	11686	11688	1.34097
chr1	11688	11692	0.670484
chr1	11692	11717	0.0
chr1	11717	11730	0.670484
chr1	11730	11739	1.34097
chr1	11739	11773	0.670484
chr1	11773	11782	0.0
chr1	11782	11791	0.670484
chr1	11791	11792	1.34097
chr1	11792	11793	2.01145
chr1	11793	11795	2.68194
chr1	11795	11812	2.01145
chr1	11812	11821	2.68194
chr1	11821	11824	2.01145
chr1	11824	11836	1.34097
chr1	11836	11839	0.670484
chr1	11839	11844	1.34097
chr1	11844	11847	0.670484
chr1	11847	11851	1.34097
chr1	11851	11855	2.01145
chr1	11855	11865	2.68194
chr1	11865	11866	3.35242
chr1	11866	11867	4.69339
chr1	11867	11869	5.36387
chr1	11869	11875	6.03436
chr1	11875	11881	7.37532
chr1	11881	11882	8.04581
chr1	11882	11890	7.37532
chr1	11890	11891	6.70484
chr1	11891	11894	7.37532
chr1	11894	11898	6.70484
chr1	11898	11905	6.03436
chr1	11905	11906	7.37532
chr1	11906	11908	6.70484
chr1	11908	11909	6.03436
chr1	11909	11910	4.69339
chr1	11910	11911	6.03436
chr1	11911	11912	5.36387
chr1	11912	11917	4.69339
chr1	11917	11919	4.0229
chr1	11919	11927	3.35242
chr1	11927	11933	2.68194
chr1	11933	11935	2.01145
chr1	11935	11947	0.670484
chr1	11947	11952	2.01145
chr1	11952	11979	1.34097
chr1	11979	11981	0.670484
chr1	11981	11990	1.34097
chr1	11990	12002	0.670484
chr1	12002	12005	1.34097
chr1	12005	12010	2.01145
chr1	12010	12017	2.68194
chr1	12017	12024	3.35242
chr1	12024	12027	2.68194
chr1	12027	12043	2.01145
chr1	12043	12046	2.68194
chr1	12046	12050	3.35242
chr1	12050	12052	4.0229
chr1	12052	12060	3.35242
chr1	12060	12066	2.68194
chr1	12066	12067	3.35242
chr1	12067	12081	2.68194
chr1	12081	12086	2.01145
chr1	12086	12088	1.34097
chr1	12088	12092	2.01145
chr1	12092	12097	1.34097
chr1	12097	12132	0.670484
chr1	12132	12232	0.0
chr1	12232	12254	0.670484
chr1	12254	12276	0.0
chr1	12276	12289	0.670484
chr1	12289	12294	1.34097
chr1	12294	12316	2.01145
chr1	12316	12319	2.68194
chr1	12319	12322	2.01145
chr1	12322	12332	2.68194
chr1	12332	12333	2.01145
chr1	12333	12359	1.34097
chr1	12359	12362	0.670484
chr1	12362	12364	1.34097
chr1	12364	12405	0.670484
chr1	12405	12425	0.0
chr1	12425	12445	0.670484
chr1	12445	12511	0.0
chr1	12511	12536	0.670484
chr1	12536	12550	1.34097
chr1	12550	12558	0.670484
chr1	12558	12576	1.34097
chr1	12576	12578	2.01145
chr1	12578	12579	1.34097
chr1	12579	12600	0.670484
chr1	12600	12602	0.0
chr1	12602	12614	0.670484
chr1	12614	12618	2.01145
chr1	12618	12624	2.68194
chr1	12624	12626	3.35242
chr1	12626	12636	4.0229
chr1	12636	12638	4.69339
chr1	12638	12640	5.36387
chr1	12640	12642	6.03436
chr1	12642	12643	7.37532
chr1	12643	12644	6.03436
chr1	12644	12645	5.36387
chr1	12645	12647	6.03436
chr1	12647	12648	6.70484
chr1	12648	12649	7.37532
chr1	12649	12657	8.71629
chr1	12657	12660	8.04581
chr1	12660	12662	8.71629
chr1	12662	12666	9.38678
chr1	12666	12669	8.71629
chr1	12669	12678	8.04581
chr1	12678	12679	6.70484
chr1	12679	12681	6.03436
chr1	12681	12683	5.36387
chr1	12683	12684	6.03436
chr1	12684	12685	5.36387
chr1	12685	12687	4.69339
chr1	12687	12690	2.68194
chr1	12690	12691	1.34097
chr1	12691	12707	0.670484
chr1	12707	12709	1.34097
chr1	12709	12714	0.670484
chr1	12714	12717	1.34097
chr1	12717	12727	2.68194
chr1	12727	12728	4.0229
chr1	12728	12729	4.69339
chr1	12729	12733	5.36387
chr1	12733	12736	6.03436
chr1	12736	12740	7.37532
chr1	12740	12749	8.04581
chr1	12749	12754	7.37532
chr1	12754	12755	6.03436
chr1	12755	12756	6.70484
chr1	12756	12758	5.36387
chr1	12758	12765	6.03436
chr1	12765	12770	4.69339
chr1	12770	12772	4.0229
chr1	12772	12778	3.35242
chr1	12778	12779	4.0229
chr1	12779	12780	2.68194
chr1	12780	12783	3.35242
chr1	12783	12784	2.68194
chr1	12784	12790	2.01145
chr1	12790	12796	2.68194
chr1	12796	12797	4.0229
chr1	12797	12798	3.35242
chr1	12798	12801	4.0229
chr1	12801	12821	4.69339
chr1	12821	12823	4.0229
chr1	12823	12826	3.35242
chr1	12826	12832	4.69339
chr1	12832	12837	4.0229
chr1	12837	12840	2.68194
chr1	12840	12844	2.01145
chr1	12844	12846	1.34097
chr1	12846	12852	2.01145
chr1	12852	12855	2.68194
chr1	12855	12859	4.0229
chr1	12859	12860	4.69339
chr1	12860	12861	6.03436
chr1	12861	12863	6.70484
chr1	12863	12864	6.03436
chr1	12864	12875	6.70484
chr1	12875	12877	4.69339
chr1	12877	12878	5.36387
chr1	12878	12882	6.03436
chr1	12882	12886	5.36387
chr1	12886	12889	6.03436
chr1	12889	12890	4.69339
chr1	12890	12891	5.36387
chr1	12891	12895	6.03436
chr1	12895	12900	6.70484
chr1	12900	12910	4.69339
chr1	12910	12911	5.36387
chr1	12911	12913	6.03436
chr1	12913	12920	6.70484
chr1	12920	12922	5.36387
chr1	12922	12928	6.03436
chr1	12928	12929	4.69339
chr1	12929	12932	4.0229
chr1	12932	12933	3.35242
chr1	12933	12947	2.01145
chr1	12947	12949	2.68194
chr1	12949	12951	1.34097
chr1	12951	12969	2.01145
chr1	12969	12976	1.34097
chr1	12976	12992	2.68194
chr1	12992	12993	3.35242
chr1	12993	12994	4.0229
chr1	12994	12995	4.69339
chr1	12995	12999	4.0229
chr1	12999	13018	4.69339
chr1	13018	13022	2.68194
chr1	13022	13027	3.35242
chr1	13027	13028	4.0229
chr1	13028	13033	3.35242
chr1	13033	13037	4.69339
chr1	13037	13038	5.36387
chr1	13038	13042	6.03436
chr1	13042	13049	6.70484
chr1	13049	13057	7.37532
chr1	13057	13063	6.70484
chr1	13063	13065	6.03436
chr1	13065	13068	6.70484
chr1	13068	13070	6.03436
chr1	13070	13074	6.70484
chr1	13074	13075	8.04581
chr1	13075	13076	7.37532
chr1	13076	13077	6.70484
chr1	13077	13078	6.03436
chr1	13078	13079	4.69339
chr1	13079	13080	4.0229
chr1	13080	13083	4.69339
chr1	13083	13089	4.0229
chr1	13089	13093	4.69339
chr1	13093	13094	4.0229
chr1	13094	13095	2.68194
chr1	13095	13100	4.69339
chr1	13100	13101	6.03436
chr1	13101	13105	6.70484
chr1	13105	13115	7.37532
chr1	13115	13116	6.70484
chr1	13116	13117	7.37532
chr1	13117	13123	6.70484
chr1	13123	13133	6.03436
chr1	13133	13136	5.36387
chr1	13136	13138	4.69339
chr1	13138	13144	2.68194
chr1	13144	13148	0.670484
chr1	13148	13163	0.0
chr1	13163	13170	0.670484
chr1	13170	13203	1.34097
chr1	13203	13205	0.670484
chr1	13205	13207	1.34097
chr1	13207	13211	0.670484
chr1	13211	13215	2.01145
chr1	13215	13217	2.68194
chr1	13217	13220	3.35242
chr1	13220	13224	4.69339
chr1	13224	13228	5.36387
chr1	13228	13239	6.03436
chr1	13239	13243	5.36387
chr1	13243	13245	6.03436
chr1	13245	13246	5.36387
chr1	13246	13253	4.69339
chr1	13253	13257	3.35242
chr1	13257	13259	4.0229
chr1	13259	13262	4.69339
chr1	13262	13267	3.35242
chr1	13267	13269	2.68194
chr1	13269	13272	2.01145
chr1	13272	13286	2.68194
chr1	13286	13300	2.01145
chr1	13300	13310	1.34097
chr1	13310	13314	0.670484
chr1	13314	13316	2.01145
chr1	13316	13339	2.68194
chr1	13339	13349	3.35242
chr1	13349	13350	2.68194
chr1	13350	13353	2.01145
chr1	13353	13355	1.34097
chr1	13355	13360	2.01145
chr1	13360	13361	2.68194
chr1	13361	13365	3.35242
chr1	13365	13374	2.68194
chr1	13374	13380	4.0229
chr1	13380	13383	3.35242
chr1	13383	13384	4.0229
chr1	13384	13387	4.69339
chr1	13387	13390	5.36387
chr1	13390	13395	6.70484
chr1	13395	13396	6.03436
chr1	13396	13398	6.70484
chr1	13398	13403	6.03436
chr1	13403	13404	5.36387
chr1	13404	13407	6.03436
chr1	13407	13410	6.70484
chr1	13410	13413	7.37532
chr1	13413	13414	8.04581
chr1	13414	13415	8.71629
chr1	13415	13416	9.38678
chr1	13416	13417	10.0573
chr1	13417	13421	8.71629
chr1	13421	13423	8.04581
chr1	13423	13426	9.38678
chr1	13426	13427	8.71629
chr1	13427	13429	8.04581
chr1	13429	13430	8.71629
chr1	13430	13432	8.04581
chr1	13432	13437	7.37532
chr1	13437	13439	6.70484
chr1	13439	13448	6.03436
chr1	13448	13450	5.36387
chr1	13450	13451	4.0229
chr1	13451	13453	2.01145
chr1	13453	13456	1.34097
chr1	13456	13463	0.670484
chr1	13463	13464	1.34097
chr1	13464	13465	2.01145
chr1	13465	13471	1.34097
chr1	13471	13472	2.68194
chr1	13472	13490	4.0229
chr1	13490	13491	4.69339
chr1	13491	13493	6.03436
chr1	13493	13494	6.70484
chr1	13494	13504	7.37532
chr1	13504	13505	8.04581
chr1	13505	13506	8.71629
chr1	13506	13507	8.04581
chr1	13507	13508	7.37532
chr1	13508	13512	8.04581
chr1	13512	13513	7.37532
chr1	13513	13515	6.70484
chr1	13515	13517	6.03436
chr1	13517	13519	6.70484
chr1	13519	13520	7.37532
chr1	13520	13526	8.04581
chr1	13526	13530	7.37532
chr1	13530	13533	8.04581
chr1	13533	13534	7.37532
chr1	13534	13535	6.70484
chr1	13535	13539	5.36387
chr1	13539	13543	4.69339
chr1	13543	13548	5.36387
chr1	13548	13549	3.35242
chr1	13549	13554	2.01145
chr1	13554	13568	1.34097
chr1	13568	13571	2.01145
chr1	13571	13572	2.68194
chr1	13572	13575	3.35242
chr1	13575	13579	4.0229
chr1	13579	13586	4.69339
chr1	13586	13591	4.0229
chr1	13591	13592	3.35242
chr1	13592	13606	2.68194
chr1	13606	13607	2.01145
chr1	13607	13612	1.34097
chr1	13612	13618	2.01145
chr1	13618	13621	1.34097
chr1	13621	13627	2.01145
chr1	13627	13628	4.0229
chr1	13628	13629	4.69339
chr1	13629	13637	5.36387
chr1	13637	13643	6.70484
chr1	13643	13644	6.03436
chr1	13644	13652	6.70484
chr1	13652	13655	6.03436
chr1	13655	13656	5.36387
chr1	13656	13657	4.69339
chr1	13657	13669	6.03436
chr1	13669	13671	4.0229
chr1	13671	13673	5.36387
chr1	13673	13674	6.03436
chr1	13674	13678	6.70484
chr1	13678	13680	7.37532
chr1	13680	13686	6.03436
chr1	13686	13692	8.04581
chr1	13692	13696	8.71629
chr1	13696	13697	9.38678
chr1	13697	13699	8.71629
chr1	13699	13700	7.37532
chr1	13700	13701	6.70484
chr1	13701	13702	6.03436
chr1	13702	13709	6.70484
chr1	13709	13711	7.37532
chr1	13711	13716	6.03436
chr1	13716	13719	4.69339
chr1	13719	13720	5.36387
chr1	13720	13721	6.03436
chr1	13721	13724	5.36387
chr1	13724	13728	6.03436
chr1	13728	13734	5.36387
chr1	13734	13739	4.0229
chr1	13739	13745	3.35242
chr1	13745	13752	2.68194
chr1	13752	13753	2.01145
chr1	13753	13757	2.68194
chr1	13757	13762	2.01145
chr1	13762	13763	2.68194
chr1	13763	13764	2.01145
chr1	13764	13770	2.68194
chr1	13770	13772	3.35242
chr1	13772	13774	4.0229
chr1	13774	13778	4.69339
chr1	13778	13785	5.36387
chr1	13785	13789	4.69339
chr1	13789	13791	5.36387
chr1	13791	13792	6.03436
chr1	13792	13795	5.36387
chr1	13795	13799	4.0229
chr1	13799	13803	3.35242
chr1	13803	13804	2.68194
chr1	13804	13806	3.35242
chr1	13806	13807	4.0229
chr1	13807	13810	5.36387
chr1	13810	13812	6.03436
chr1	13812	13814	5.36387
chr1	13814	13816	4.69339
chr1	13816	13817	4.0229
chr1	13817	13821	4.69339
chr1	13821	13830	4.0229
chr1	13830	13832	4.69339
chr1	13832	13843	4.0229
chr1	13843	13849	3.35242
chr1	13849	13850	2.68194
chr1	13850	13851	2.01145
chr1	13851	13857	1.34097
chr1	13857	13870	2.68194
chr1	13870	13874	3.35242
chr1	13874	13883	2.68194
chr1	13883	13886	2.01145
chr1	13886	13891	1.34097
chr1	13891	13899	2.01145
chr1	13899	13913	2.68194
chr1	13913	13924	2.01145
chr1	13924	13934	1.34097
chr1	13934	13960	0.0
chr1	13960	13998	0.670484
chr1	13998	14003	1.34097
chr1	14003	14013	0.670484
chr1	14013	14017	1.34097
chr1	14017	14047	0.670484
chr1	14047	14056	1.34097
chr1	14056	14083	0.670484
chr1	14083	14084	1.34097
chr1	14084	14117	0.670484
chr1	14117	14126	1.34097
chr1	14126	14149	0.670484
chr1	14149	14156	1.34097
chr1	14156	14157	2.01145
chr1	14157	14158	1.34097
chr1	14158	14159	2.68194
chr1	14159	14160	3.35242
chr1	14160	14192	4.0229
chr1	14192	14193	2.68194
chr1	14193	14202	1.34097
chr1	14202	14215	0.0
chr1	14215	14255	0.670484
chr1	14255	14282	0.0
chr1	14282	14293	0.670484
chr1	14293	14295	2.01145
chr1	14295	14315	3.35242
chr1	14315	14316	2.68194
chr1	14316	14321	3.35242
chr1	14321	14322	4.0229
chr1	14322	14335	2.68194
chr1	14335	14359	1.34097
chr1	14359	14364	0.670484
chr1	14364	14392	0.0
chr1	14392	14429	0.670484
chr1	14429	14465	0.0
chr1	14465	14475	0.670484
chr1	14475	14485	1.34097
chr1	14485	14517	0.670484
chr1	14517	14519	0.0
chr1	14519	14559	0.670484
chr1	14559	14562	1.34097
chr1	14562	14569	0.670484
chr1	14569	14602	1.34097
chr1	14602	14608	0.670484
chr1	14608	14659	0.0
chr1	14659	14702	0.670484
chr1	14702	14761	0.0
chr1	14761	14766	0.670484
chr1	14766	14782	1.34097
chr1	14782	14795	2.01145
chr1	14795	14807	1.34097
chr1	14807	14813	0.670484
chr1	14813	14819	1.34097
chr1	14819	14826	2.01145
chr1	14826	14853	1.34097
chr1	14853	14862	0.670484
chr1	14862	14907	0.0
chr1	14907	14949	0.670484
chr1	14949	14957	0.0
chr1	14957	14970	0.670484
chr1	14970	15000	1.34097
chr1	15000	15013	0.670484
chr1	15013	15142	0.0
chr1	15142	15144	0.670484
chr1	15144	15177	1.34097
chr1	15177	15181	0.670484
chr1	15181	15208	2.01145
chr1	15208	15218	1.34097
chr1	15218	15295	0.0
chr1	15295	15317	0.670484
chr1	15317	15331	1.34097
chr1	15331	15341	0.670484
chr1	15341	15358	1.34097
chr1	15358	15360	2.01145
chr1	15360	15362	1.34097
chr1	15362	15371	0.670484
chr1	15371	15375	1.34097
chr1	15375	15380	2.01145
chr1	15380	15392	2.68194
chr1	15392	15401	3.35242
chr1	15401	15404	2.68194
chr1	15404	15414	2.01145
chr1	15414	15423	1.34097
chr1	15423	15425	0.670484
chr1	15425	15595	0.0
chr1	15595	15637	0.670484
chr1	15637	15643	0.0
chr1	15643	15686	0.670484
chr1	15686	15715	0.0
chr1	15715	15737	0.670484
chr1	15737	15739	1.34097
chr1	15739	15758	2.01145
chr1	15758	15779	1.34097
chr1	15779	15781	0.670484
chr1	15781	15820	0.0
chr1	15820	15856	0.670484
chr1	15856	15872	0.0
chr1	15872	15889	0.670484
chr1	15889	15903	1.34097
chr1	15903	15915	2.01145
chr1	15915	15932	1.34097
chr1	15932	15944	0.670484
chr1	15944	15946	1.34097
chr1	15946	15987	0.670484
chr1	15987	16047	0.0
chr1	16047	16084	0.670484
chr1	16084	16090	1.34097
chr1	16090	16122	0.670484
chr1	16122	16127	1.34097
chr1	16127	16141	0.670484
chr1	16141	16149	1.34097
chr1	16149	16165	2.01145
chr1	16165	16172	1.34097
chr1	16172	16184	2.01145
chr1	16184	16192	1.34097
chr1	16192	16194	0.670484
chr1	16194	16195	1.34097
chr1	16195	16212	2.01145
chr1	16212	16218	1.34097
chr1	16218	16220	2.01145
chr1	16220	16228	2.68194
chr1	16228	16229	3.35242
chr1	16229	16237	4.0229
chr1	16237	16245	4.69339
chr1	16245	16254	4.0229
chr1	16254	16255	5.36387
chr1	16255	16256	6.03436
chr1	16256	16261	6.70484
chr1	16261	16262	6.03436
chr1	16262	16264	4.69339
chr1	16264	16271	4.0229
chr1	16271	16275	2.68194
chr1	16275	16278	3.35242
chr1	16278	16293	2.68194
chr1	16293	16294	2.01145
chr1	16294	16297	2.68194
chr1	16297	16300	2.01145
chr1	16300	16303	1.34097
chr1	16303	16314	0.670484
chr1	16314	16337	1.34097
chr1	16337	16348	0.670484
chr1	16348	16382	0.0
chr1	16382	16415	1.34097
chr1	16415	16419	2.68194
chr1	16419	16435	2.01145
chr1	16435	16437	2.68194
chr1	16437	16442	2.01145
chr1	16442	16458	2.68194
chr1	16458	16461	2.01145
chr1	16461	16469	0.670484
chr1	16469	16554	0.0
chr1	16554	16555	0.670484
chr1	16555	16558	1.34097
chr1	16558	16560	2.68194
chr1	16560	16579	3.35242
chr1	16579	16593	2.68194
chr1	16593	16598	2.01145
chr1	16598	16599	1.34097
chr1	16599	16645	0.0
chr1	16645	16662	0.670484
chr1	16662	16664	1.34097
chr1	16664	16671	2.01145
chr1	16671	16672	2.68194
chr1	16672	16688	3.35242
chr1	16688	16698	2.68194
chr1	16698	16699	2.01145
chr1	16699	16707	1.34097
chr1	16707	16710	2.01145
chr1	16710	16714	1.34097
chr1	16714	16720	0.670484
chr1	16720	16750	1.34097
chr1	16750	16763	0.670484
chr1	16763	16791	0.0
chr1	16791	16811	0.670484
chr1	16811	16824	1.34097
chr1	16824	16827	2.01145
chr1	16827	16828	2.68194
chr1	16828	16829	2.01145
chr1	16829	16850	2.68194
chr1	16850	16852	2.01145
chr1	16852	16867	1.34097
chr1	16867	16872	0.670484
chr1	16872	16899	0.0
chr1	16899	16920	0.670484
chr1	16920	16936	1.34097
chr1	16936	16938	2.01145
chr1	16938	16942	1.34097
chr1	16942	16960	0.670484
chr1	16960	17100	0.0
chr1	17100	17143	0.670484
chr1	17143	17144	0.0
chr1	17144	17145	1.34097
chr1	17145	17146	2.68194
chr1	17146	17150	3.35242
chr1	17150	17161	4.0229
chr1	17161	17178	6.03436
chr1	17178	17180	5.36387
chr1	17180	17182	4.69339
chr1	17182	17187	5.36387
chr1	17187	17188	4.0229
chr1	17188	17198	2.68194
chr1	17198	17200	0.670484
chr1	17200	17216	1.34097
chr1	17216	17220	2.01145
chr1	17220	17222	2.68194
chr1	17222	17240	2.01145
chr1	17240	17241	2.68194
chr1	17241	17243	3.35242
chr1	17243	17246	2.01145
chr1	17246	17264	1.34097
chr1	17264	17270	2.01145
chr1	17270	17282	3.35242
chr1	17282	17305	2.01145
chr1	17305	17307	2.68194
chr1	17307	17312	2.01145
chr1	17312	17313	1.34097
chr1	17313	17346	0.670484
chr1	17346	17348	1.34097
chr1	17348	17356	0.670484
chr1	17356	17389	1.34097
chr1	17389	17399	0.670484
chr1	17399	17409	0.0
chr1	17409	17410	0.670484
chr1	17410	17415	1.34097
chr1	17415	17416	2.01145
chr1	17416	17417	2.68194
chr1	17417	17421	3.35242
chr1	17421	17428	4.0229
chr1	17428	17431	4.69339
chr1	17431	17440	4.0229
chr1	17440	17451	4.69339
chr1	17451	17453	4.0229
chr1	17453	17457	3.35242
chr1	17457	17459	2.68194
chr1	17459	17464	2.01145
chr1	17464	17468	1.34097
chr1	17468	17470	2.01145
chr1	17470	17472	1.34097
chr1	17472	17501	0.670484
chr1	17501	17510	1.34097
chr1	17510	17521	0.670484
chr1	17521	17539	0.0
chr1	17539	17543	0.670484
chr1	17543	17554	1.34097
chr1	17554	17578	2.01145
chr1	17578	17597	0.670484
chr1	17597	17651	0.0
chr1	17651	17686	1.34097
chr1	17686	17690	0.670484
chr1	17690	17694	1.34097
chr1	17694	17707	0.670484
chr1	17707	17713	1.34097
chr1	17713	17714	2.01145
chr1	17714	17724	2.68194
chr1	17724	17745	2.01145
chr1	17745	17750	1.34097
chr1	17750	17754	0.670484
chr1	17754	17768	0.0
chr1	17768	17774	0.670484
chr1	17774	17790	2.01145
chr1	17790	17792	2.68194
chr1	17792	17806	3.35242
chr1	17806	17811	4.0229
chr1	17811	17815	3.35242
chr1	17815	17816	4.0229
chr1	17816	17817	3.35242
chr1	17817	17833	2.68194
chr1	17833	17834	2.01145
chr1	17834	17835	1.34097
chr1	17835	17843	0.670484
chr1	17843	17871	0.0
chr1	17871	17882	2.01145
chr1	17882	17886	2.68194
chr1	17886	17887	5.36387
chr1	17887	17888	8.04581
chr1	17888	17896	10.0573
chr1	17896	17899	10.7277
chr1	17899	17902	11.3982
chr1	17902	17907	12.0687
chr1	17907	17913	12.7392
chr1	17913	17914	11.3982
chr1	17914	17915	10.7277
chr1	17915	17916	10.0573
chr1	17916	17919	9.38678
chr1	17919	17928	8.71629
chr1	17928	17929	9.38678
chr1	17929	17930	8.04581
chr1	17930	17931	7.37532
chr1	17931	17933	5.36387
chr1	17933	17935	4.69339
chr1	17935	17937	5.36387
chr1	17937	17942	4.69339
chr1	17942	17950	4.0229
chr1	17950	17951	3.35242
chr1	17951	17956	4.0229
chr1	17956	17958	4.69339
chr1	17958	17959	4.0229
chr1	17959	17960	3.35242
chr1	17960	17963	4.0229
chr1	17963	17971	4.69339
chr1	17971	17981	2.68194
chr1	17981	17983	3.35242
chr1	17983	17985	4.0229
chr1	17985	17992	3.35242
chr1	17992	18005	2.68194
chr1	18005	18006	2.01145
chr1	18006	18027	1.34097
chr1	18027	18029	2.68194
chr1	18029	18031	3.35242
chr1	18031	18033	2.68194
chr1	18033	18038	4.69339
chr1	18038	18042	5.36387
chr1	18042	18055	6.03436
chr1	18055	18056	4.69339
chr1	18056	18058	6.03436
chr1	18058	18060	5.36387
chr1	18060	18069	6.03436
chr1	18069	18070	5.36387
chr1	18070	18072	4.69339
chr1	18072	18080	4.0229
chr1	18080	18083	3.35242
chr1	18083	18091	2.68194
chr1	18091	18093	2.01145
chr1	18093	18098	2.68194
chr1	18098	18099	3.35242
chr1	18099	18102	2.01145
chr1	18102	18105	2.68194
chr1	18105	18107	3.35242
chr1	18107	18118	4.0229
chr1	18118	18127	3.35242
chr1	18127	18136	4.0229
chr1	18136	18141	3.35242
chr1	18141	18144	2.68194
chr1	18144	18146	2.01145
chr1	18146	18148	2.68194
chr1	18148	18156	2.01145
chr1	18156	18170	2.68194
chr1	18170	18183	2.01145
chr1	18183	18184	3.35242
chr1	18184	18185	4.0229
chr1	18185	18187	3.35242
chr1	18187	18209	4.0229
chr1	18209	18221	4.69339
chr1	18221	18222	5.36387
chr1	18222	18223	7.37532
chr1	18223	18224	8.04581
chr1	18224	18226	8.71629
chr1	18226	18228	8.04581
chr1	18228	18229	7.37532
chr1	18229	18230	6.70484
chr1	18230	18233	6.03436
chr1	18233	18247	6.70484
chr1	18247	18250	6.03436
chr1	18250	18253	5.36387
chr1	18253	18254	6.03436
chr1	18254	18256	5.36387
chr1	18256	18265	6.03436
chr1	18265	18266	4.69339
chr1	18266	18269	3.35242
chr1	18269	18276	2.01145
chr1	18276	18281	1.34097
chr1	18281	18283	2.01145
chr1	18283	18298	1.34097
chr1	18298	18299	0.670484
chr1	18299	18316	1.34097
chr1	18316	18317	0.670484
chr1	18317	18322	1.34097
chr1	18322	18345	0.670484
chr1	18345	18357	1.34097
chr1	18357	18358	2.01145
chr1	18358	18363	1.34097
chr1	18363	18380	2.01145
chr1	18380	18381	1.34097
chr1	18381	18388	2.01145
chr1	18388	18397	1.34097
chr1	18397	18414	0.670484
chr1	18414	18416	0.0
chr1	18416	18428	0.670484
chr1	18428	18440	1.34097
chr1	18440	18441	0.670484
chr1	18441	18443	1.34097
chr1	18443	18444	2.01145
chr1	18444	18445	2.68194
chr1	18445	18457	3.35242
chr1	18457	18459	4.0229
chr1	18459	18462	4.69339
chr1	18462	18469	5.36387
chr1	18469	18484	4.69339
chr1	18484	18486	4.0229
chr1	18486	18487	3.35242
chr1	18487	18492	1.34097
chr1	18492	18494	2.68194
chr1	18494	18500	3.35242
chr1	18500	18501	4.0229
chr1	18501	18502	4.69339
chr1	18502	18505	4.0229
chr1	18505	18507	3.35242
chr1	18507	18508	4.0229
chr1	18508	18521	4.69339
chr1	18521	18524	5.36387
chr1	18524	18530	4.69339
chr1	18530	18534	4.0229
chr1	18534	18537	2.68194
chr1	18537	18544	2.01145
chr1	18544	18549	1.34097
chr1	18549	18550	0.670484
chr1	18550	18557	0.0
chr1	18557	18576	1.34097
chr1	18576	18585	2.01145
chr1	18585	18592	1.34097
chr1	18592	18598	2.01145
chr1	18598	18601	2.68194
chr1	18601	18615	3.35242
chr1	18615	18619	4.0229
chr1	18619	18621	3.35242
chr1	18621	18622	4.0229
chr1	18622	18624	5.36387
chr1	18624	18625	4.69339
chr1	18625	18633	5.36387
chr1	18633	18637	4.69339
chr1	18637	18639	4.0229
chr1	18639	18641	4.69339
chr1	18641	18642	4.0229
chr1	18642	18643	4.69339
chr1	18643	18656	5.36387
chr1	18656	18662	4.69339
chr1	18662	18670	2.01145
chr1	18670	18672	2.68194
chr1	18672	18681	3.35242
chr1	18681	18683	4.0229
chr1	18683	18686	4.69339
chr1	18686	18688	3.35242
chr1	18688	18694	4.0229
chr1	18694	18697	4.69339
chr1	18697	18701	5.36387
chr1	18701	18703	6.03436
chr1	18703	18711	5.36387
chr1	18711	18712	4.69339
chr1	18712	18714	5.36387
chr1	18714	18722	6.03436
chr1	18722	18725	5.36387
chr1	18725	18726	6.03436
chr1	18726	18734	4.69339
chr1	18734	18735	5.36387
chr1	18735	18737	6.03436
chr1	18737	18739	5.36387
chr1	18739	18740	6.03436
chr1	18740	18747	5.36387
chr1	18747	18748	6.03436
chr1	18748	18750	6.70484
chr1	18750	18751	8.04581
chr1	18751	18754	8.71629
chr1	18754	18755	9.38678
chr1	18755	18757	8.04581
chr1	18757	18763	7.37532
chr1	18763	18767	6.70484
chr1	18767	18768	6.03436
chr1	18768	18774	7.37532
chr1	18774	18778	6.70484
chr1	18778	18779	6.03436
chr1	18779	18781	5.36387
chr1	18781	18784	6.03436
chr1	18784	18790	5.36387
chr1	18790	18794	4.69339
chr1	18794	18796	6.03436
chr1	18796	18798	5.36387
chr1	18798	18799	6.03436
chr1	18799	18800	6.70484
chr1	18800	18801	8.04581
chr1	18801	18802	9.38678
chr1	18802	18803	10.0573
chr1	18803	18805	10.7277
chr1	18805	18808	11.3982
chr1	18808	18810	12.0687
chr1	18810	18815	10.7277
chr1	18815	18817	10.0573
chr1	18817	18820	10.7277
chr1	18820	18824	11.3982
chr1	18824	18827	10.7277
chr1	18827	18833	11.3982
chr1	18833	18834	10.7277
chr1	18834	18835	11.3982
chr1	18835	18836	12.0687
chr1	18836	18837	11.3982
chr1	18837	18841	10.0573
chr1	18841	18843	9.38678
chr1	18843	18844	8.04581
chr1	18844	18852	5.36387
chr1	18852	18853	6.03436
chr1	18853	18855	8.04581
chr1	18855	18856	9.38678
chr1	18856	18858	10.0573
chr1	18858	18859	10.7277
chr1	18859	18860	11.3982
chr1	18860	18863	10.7277
chr1	18863	18866	10.0573
chr1	18866	18870	10.7277
chr1	18870	18875	9.38678
chr1	18875	18876	10.0573
chr1	18876	18882	9.38678
chr1	18882	18884	8.04581
chr1	18884	18887	7.37532
chr1	18887	18892	6.70484
chr1	18892	18896	7.37532
chr1	18896	18898	5.36387
chr1	18898	18899	4.0229
chr1	18899	18901	4.69339
chr1	18901	18902	4.0229
chr1	18902	18903	3.35242
chr1	18903	18904	4.0229
chr1	18904	18905	3.35242
chr1	18905	18908	4.0229
chr1	18908	18909	4.69339
chr1	18909	18910	4.0229
chr1	18910	18933	3.35242
chr1	18933	18935	2.68194
chr1	18935	18939	2.01145
chr1	18939	18941	1.34097
chr1	18941	18947	0.670484
chr1	18947	18948	0.0
chr1	18948	18950	0.670484
chr1	18950	18951	2.01145
chr1	18951	18955	2.68194
chr1	18955	18964	3.35242
chr1	18964	18988	4.0229
chr1	18988	18989	4.69339
chr1	18989	18991	4.0229
chr1	18991	18992	3.35242
chr1	18992	18993	4.0229
chr1	18993	18994	2.68194
chr1	18994	19002	2.01145
chr1	19002	19004	2.68194
chr1	19004	19008	4.0229
chr1	19008	19018	3.35242
chr1	19018	19020	4.0229
chr1	19020	19037	3.35242
chr1	19037	19038	4.0229
chr1	19038	19039	4.69339
chr1	19039	19042	5.36387
chr1	19042	19045	4.69339
chr1	19045	19047	4.0229
chr1	19047	19056	3.35242
chr1	19056	19061	2.68194
chr1	19061	19067	2.01145
chr1	19067	19076	1.34097
chr1	19076	19078	2.01145
chr1	19078	19081	2.68194
chr1	19081	19082	2.01145
chr1	19082	19119	1.34097
chr1	19119	19120	0.670484
chr1	19120	19131	0.0
chr1	19131	19138	0.670484
chr1	19138	19163	1.34097
chr1	19163	19164	2.01145
chr1	19164	19165	2.68194
chr1	19165	19170	3.35242
chr1	19170	19178	4.0229
chr1	19178	19184	3.35242
chr1	19184	19185	4.0229
chr1	19185	19187	3.35242
chr1	19187	19206	4.0229
chr1	19206	19210	2.68194
chr1	19210	19211	2.01145
chr1	19211	19216	2.68194
chr1	19216	19217	3.35242
chr1	19217	19219	2.68194
chr1	19219	19220	3.35242
chr1	19220	19221	4.69339
chr1	19221	19222	5.36387
chr1	19222	19225	6.03436
chr1	19225	19230	4.69339
chr1	19230	19231	5.36387
chr1	19231	19237	6.03436
chr1	19237	19243	6.70484
chr1	19243	19246	8.04581
chr1	19246	19250	6.70484
chr1	19250	19254	6.03436
chr1	19254	19257	4.69339
chr1	19257	19259	4.0229
chr1	19259	19265	3.35242
chr1	19265	19268	2.01145
chr1	19268	19270	1.34097
chr1	19270	19276	0.670484
chr1	19276	19280	0.0
