# Supplementary material for: Structural modularity of the XIST ribonucleoprotein complex
Source: Nat Commun. 2020 Dec 2;11:6163. doi: 10.1038/s41467-020-20040-3 (PMC7710737; doi:10.1038/s41467-020-20040-3)
Supplement: Supplementary file 6 — Source Data [file 41467_2020_20040_MOESM6_ESM.zip › sourcedata/fig2efgi/K562_EWSR1_1_neg_XIST_1_hsXIST.bedgraph]

chr1	0	88	0.0
chr1	88	131	0.255957
chr1	131	192	0.0
chr1	192	200	0.255957
chr1	200	213	0.511915
chr1	213	227	0.255957
chr1	227	363	0.0
chr1	363	397	0.255957
chr1	397	411	0.0
chr1	411	451	0.255957
chr1	451	740	0.0
chr1	740	780	0.255957
chr1	780	781	0.511915
chr1	781	783	0.767872
chr1	783	796	0.511915
chr1	796	818	0.767872
chr1	818	823	0.511915
chr1	823	825	0.767872
chr1	825	839	1.7917
chr1	839	859	1.53574
chr1	859	864	1.27979
chr1	864	866	1.02383
chr1	866	867	0.767872
chr1	867	896	0.0
chr1	896	903	0.255957
chr1	903	906	0.511915
chr1	906	907	0.767872
chr1	907	917	1.02383
chr1	917	936	1.27979
chr1	936	946	1.02383
chr1	946	949	0.767872
chr1	949	950	0.255957
chr1	950	957	0.511915
chr1	957	961	0.255957
chr1	961	967	0.511915
chr1	967	969	0.767872
chr1	969	972	1.02383
chr1	972	985	1.27979
chr1	985	986	1.53574
chr1	986	992	1.7917
chr1	992	993	1.53574
chr1	993	998	2.30362
chr1	998	1001	2.04766
chr1	1001	1009	2.30362
chr1	1009	1012	2.04766
chr1	1012	1015	1.7917
chr1	1015	1016	2.04766
chr1	1016	1025	1.7917
chr1	1025	1028	1.53574
chr1	1028	1035	1.27979
chr1	1035	1036	0.511915
chr1	1036	1040	0.767872
chr1	1040	1048	0.511915
chr1	1048	1050	0.255957
chr1	1050	1052	0.511915
chr1	1052	1064	0.767872
chr1	1064	1069	1.27979
chr1	1069	1079	1.02383
chr1	1079	1084	1.27979
chr1	1084	1091	1.53574
chr1	1091	1096	1.27979
chr1	1096	1103	1.02383
chr1	1103	1106	1.27979
chr1	1106	1122	0.767872
chr1	1122	1126	0.511915
chr1	1126	1136	0.255957
chr1	1136	1146	0.511915
chr1	1146	1150	0.255957
chr1	1150	1152	0.511915
chr1	1152	1165	1.02383
chr1	1165	1167	1.27979
chr1	1167	1171	1.7917
chr1	1171	1174	2.04766
chr1	1174	1179	2.30362
chr1	1179	1180	2.04766
chr1	1180	1186	2.30362
chr1	1186	1189	2.55957
chr1	1189	1190	2.81553
chr1	1190	1191	2.55957
chr1	1191	1193	2.30362
chr1	1193	1195	2.04766
chr1	1195	1198	1.7917
chr1	1198	1206	2.04766
chr1	1206	1208	1.7917
chr1	1208	1214	1.53574
chr1	1214	1216	1.27979
chr1	1216	1217	1.02383
chr1	1217	1229	0.767872
chr1	1229	1241	0.511915
chr1	1241	1244	0.255957
chr1	1244	1262	0.0
chr1	1262	1264	0.255957
chr1	1264	1265	0.511915
chr1	1265	1272	0.767872
chr1	1272	1273	1.02383
chr1	1273	1280	1.27979
chr1	1280	1285	1.53574
chr1	1285	1287	1.7917
chr1	1287	1305	1.53574
chr1	1305	1307	1.27979
chr1	1307	1313	1.02383
chr1	1313	1314	1.53574
chr1	1314	1315	1.7917
chr1	1315	1316	1.53574
chr1	1316	1322	1.27979
chr1	1322	1323	1.53574
chr1	1323	1324	1.27979
chr1	1324	1325	1.7917
chr1	1325	1333	2.04766
chr1	1333	1334	2.30362
chr1	1334	1336	2.55957
chr1	1336	1337	3.07149
chr1	1337	1343	3.5834
chr1	1343	1344	4.60723
chr1	1344	1346	5.11915
chr1	1346	1347	5.3751
chr1	1347	1349	5.63106
chr1	1349	1352	5.88702
chr1	1352	1355	6.14298
chr1	1355	1356	6.39893
chr1	1356	1358	5.63106
chr1	1358	1359	5.88702
chr1	1359	1364	6.14298
chr1	1364	1366	5.88702
chr1	1366	1370	5.11915
chr1	1370	1376	4.86319
chr1	1376	1377	4.60723
chr1	1377	1379	4.09532
chr1	1379	1380	3.32745
chr1	1380	1385	3.5834
chr1	1385	1387	3.32745
chr1	1387	1388	2.30362
chr1	1388	1391	1.7917
chr1	1391	1395	1.53574
chr1	1395	1398	1.27979
chr1	1398	1399	1.02383
chr1	1399	1401	1.27979
chr1	1401	1402	1.02383
chr1	1402	1413	0.767872
chr1	1413	1423	0.511915
chr1	1423	1426	0.255957
chr1	1426	1436	0.511915
chr1	1436	1446	0.767872
chr1	1446	1447	1.02383
chr1	1447	1451	1.27979
chr1	1451	1452	2.30362
chr1	1452	1469	2.55957
chr1	1469	1479	2.30362
chr1	1479	1485	2.04766
chr1	1485	1489	1.7917
chr1	1489	1493	1.53574
chr1	1493	1494	1.27979
chr1	1494	1532	0.255957
chr1	1532	1538	0.0
chr1	1538	1540	0.255957
chr1	1540	1557	0.511915
chr1	1557	1560	0.767872
chr1	1560	1577	1.02383
chr1	1577	1581	0.767872
chr1	1581	1584	0.511915
chr1	1584	1587	0.767872
chr1	1587	1590	1.53574
chr1	1590	1599	1.7917
chr1	1599	1603	1.53574
chr1	1603	1606	1.27979
chr1	1606	1625	1.53574
chr1	1625	1626	1.02383
chr1	1626	1628	0.767872
chr1	1628	1630	1.27979
chr1	1630	1633	1.02383
chr1	1633	1636	0.767872
chr1	1636	1644	1.27979
chr1	1644	1646	1.53574
chr1	1646	1649	1.7917
chr1	1649	1656	1.53574
chr1	1656	1657	1.7917
chr1	1657	1663	2.04766
chr1	1663	1665	2.30362
chr1	1665	1666	2.55957
chr1	1666	1671	2.30362
chr1	1671	1672	2.04766
chr1	1672	1673	2.30362
chr1	1673	1676	2.55957
chr1	1676	1677	2.30362
chr1	1677	1683	2.55957
chr1	1683	1684	2.81553
chr1	1684	1686	3.07149
chr1	1686	1689	3.32745
chr1	1689	1691	3.07149
chr1	1691	1696	3.32745
chr1	1696	1698	3.07149
chr1	1698	1705	2.81553
chr1	1705	1707	2.30362
chr1	1707	1714	2.55957
chr1	1714	1715	2.04766
chr1	1715	1716	1.7917
chr1	1716	1720	1.53574
chr1	1720	1721	1.27979
chr1	1721	1724	1.02383
chr1	1724	1726	0.767872
chr1	1726	1728	0.511915
chr1	1728	1738	0.255957
chr1	1738	1739	0.511915
chr1	1739	1747	1.27979
chr1	1747	1749	1.53574
chr1	1749	1750	1.27979
chr1	1750	1754	1.7917
chr1	1754	1761	2.04766
chr1	1761	1774	2.30362
chr1	1774	1781	2.55957
chr1	1781	1782	2.04766
chr1	1782	1784	1.53574
chr1	1784	1787	1.27979
chr1	1787	1788	1.53574
chr1	1788	1790	1.27979
chr1	1790	1793	1.02383
chr1	1793	1798	0.767872
chr1	1798	1817	0.511915
chr1	1817	1820	0.0
chr1	1820	1830	0.255957
chr1	1830	1846	0.511915
chr1	1846	1848	0.767872
chr1	1848	1852	1.02383
chr1	1852	1854	0.767872
chr1	1854	1859	1.27979
chr1	1859	1863	1.53574
chr1	1863	1866	1.27979
chr1	1866	1867	1.53574
chr1	1867	1870	2.04766
chr1	1870	1871	2.81553
chr1	1871	1876	3.32745
chr1	1876	1877	3.5834
chr1	1877	1881	3.83936
chr1	1881	1887	4.09532
chr1	1887	1890	3.83936
chr1	1890	1891	3.5834
chr1	1891	1894	3.83936
chr1	1894	1902	3.5834
chr1	1902	1907	3.32745
chr1	1907	1909	3.07149
chr1	1909	1910	2.81553
chr1	1910	1911	2.55957
chr1	1911	1913	2.30362
chr1	1913	1914	1.53574
chr1	1914	1915	1.27979
chr1	1915	1916	1.02383
chr1	1916	1921	1.27979
chr1	1921	1932	0.767872
chr1	1932	1939	0.511915
chr1	1939	2058	0.0
chr1	2058	2070	0.255957
chr1	2070	2071	0.511915
chr1	2071	2072	0.767872
chr1	2072	2074	0.511915
chr1	2074	2102	0.767872
chr1	2102	2110	0.511915
chr1	2110	2112	0.767872
chr1	2112	2123	0.255957
chr1	2123	2131	0.767872
chr1	2131	2134	1.02383
chr1	2134	2150	1.27979
chr1	2150	2156	1.02383
chr1	2156	2162	0.767872
chr1	2162	2163	0.511915
chr1	2163	2164	0.767872
chr1	2164	2169	0.511915
chr1	2169	2171	0.255957
chr1	2171	2182	0.511915
chr1	2182	2183	0.767872
chr1	2183	2185	1.02383
chr1	2185	2186	1.27979
chr1	2186	2191	1.53574
chr1	2191	2192	1.7917
chr1	2192	2201	2.04766
chr1	2201	2208	1.7917
chr1	2208	2213	2.04766
chr1	2213	2214	1.7917
chr1	2214	2218	1.53574
chr1	2218	2221	1.27979
chr1	2221	2228	1.53574
chr1	2228	2229	1.27979
chr1	2229	2234	1.02383
chr1	2234	2235	0.767872
chr1	2235	2236	0.511915
chr1	2236	2263	0.255957
chr1	2263	2273	0.0
chr1	2273	2278	0.255957
chr1	2278	2279	0.511915
chr1	2279	2290	0.767872
chr1	2290	2306	1.02383
chr1	2306	2311	0.767872
chr1	2311	2312	0.511915
chr1	2312	2319	0.255957
chr1	2319	2321	0.511915
chr1	2321	2357	0.255957
chr1	2357	2413	0.0
chr1	2413	2447	0.255957
chr1	2447	2595	0.0
chr1	2595	2615	0.255957
chr1	2615	2652	0.767872
chr1	2652	2680	0.255957
chr1	2680	2760	0.0
chr1	2760	2777	0.255957
chr1	2777	2779	0.511915
chr1	2779	2802	0.767872
chr1	2802	2818	0.511915
chr1	2818	2820	0.255957
chr1	2820	2918	0.0
chr1	2918	2932	0.255957
chr1	2932	2936	0.511915
chr1	2936	2957	0.767872
chr1	2957	2959	0.511915
chr1	2959	2978	0.255957
chr1	2978	3024	0.0
chr1	3024	3038	0.255957
chr1	3038	3067	0.767872
chr1	3067	3080	0.511915
chr1	3080	3081	0.255957
chr1	3081	3095	0.0
chr1	3095	3128	0.255957
chr1	3128	3136	0.0
chr1	3136	3178	0.255957
chr1	3178	3219	0.0
chr1	3219	3222	0.255957
chr1	3222	3226	0.511915
chr1	3226	3245	0.767872
chr1	3245	3262	1.02383
chr1	3262	3269	0.511915
chr1	3269	3275	0.255957
chr1	3275	3288	0.0
chr1	3288	3311	0.511915
chr1	3311	3321	0.767872
chr1	3321	3331	1.02383
chr1	3331	3358	0.511915
chr1	3358	3359	0.767872
chr1	3359	3364	1.02383
chr1	3364	3394	0.767872
chr1	3394	3401	0.511915
chr1	3401	3406	0.0
chr1	3406	3407	0.255957
chr1	3407	3440	0.511915
chr1	3440	3451	0.255957
chr1	3451	3472	0.0
chr1	3472	3498	0.255957
chr1	3498	3515	0.511915
chr1	3515	3542	0.767872
chr1	3542	3551	0.511915
chr1	3551	3553	0.255957
chr1	3553	3569	0.0
chr1	3569	3580	0.255957
chr1	3580	3597	0.511915
chr1	3597	3606	0.767872
chr1	3606	3611	1.02383
chr1	3611	3621	0.767872
chr1	3621	3626	0.511915
chr1	3626	3640	0.767872
chr1	3640	3649	0.511915
chr1	3649	3668	0.255957
chr1	3668	3787	0.0
chr1	3787	3810	0.255957
chr1	3810	3829	0.767872
chr1	3829	3852	0.511915
chr1	3852	3903	0.0
chr1	3903	3915	0.511915
chr1	3915	3936	0.767872
chr1	3936	3937	1.02383
chr1	3937	3944	1.27979
chr1	3944	3946	1.02383
chr1	3946	3955	0.767872
chr1	3955	3956	1.02383
chr1	3956	3959	0.767872
chr1	3959	3960	0.511915
chr1	3960	3961	0.767872
chr1	3961	3965	1.02383
chr1	3965	3973	1.27979
chr1	3973	3974	1.53574
chr1	3974	3975	1.27979
chr1	3975	4000	1.02383
chr1	4000	4004	0.767872
chr1	4004	4016	0.511915
chr1	4016	4040	0.255957
chr1	4040	4051	0.0
chr1	4051	4054	0.255957
chr1	4054	4070	0.511915
chr1	4070	4085	0.767872
chr1	4085	4087	1.02383
chr1	4087	4094	1.27979
chr1	4094	4096	1.02383
chr1	4096	4099	0.767872
chr1	4099	4127	0.511915
chr1	4127	4187	0.0
chr1	4187	4224	0.255957
chr1	4224	4307	0.0
chr1	4307	4317	0.255957
chr1	4317	4349	0.511915
chr1	4349	4359	0.255957
chr1	4359	4380	0.0
chr1	4380	4383	0.255957
chr1	4383	4410	0.511915
chr1	4410	4423	0.767872
chr1	4423	4426	0.511915
chr1	4426	4453	0.255957
chr1	4453	4475	0.0
chr1	4475	4517	0.255957
chr1	4517	4521	0.0
chr1	4521	4563	0.255957
chr1	4563	4605	0.0
chr1	4605	4647	0.255957
chr1	4647	4694	0.0
chr1	4694	4714	0.255957
chr1	4714	4722	0.511915
chr1	4722	4736	0.767872
chr1	4736	4737	0.511915
chr1	4737	4744	0.255957
chr1	4744	4751	0.0
chr1	4751	4763	0.255957
chr1	4763	4782	0.511915
chr1	4782	4791	0.767872
chr1	4791	4801	0.511915
chr1	4801	4802	0.767872
chr1	4802	4806	0.511915
chr1	4806	4842	0.255957
chr1	4842	4844	0.511915
chr1	4844	4883	0.255957
chr1	4883	4905	0.0
chr1	4905	4946	0.255957
chr1	4946	5274	0.0
chr1	5274	5292	0.255957
chr1	5292	5312	0.511915
chr1	5312	5318	0.255957
chr1	5318	5357	0.0
chr1	5357	5399	0.511915
chr1	5399	5444	0.0
chr1	5444	5453	0.255957
chr1	5453	5466	0.511915
chr1	5466	5473	0.767872
chr1	5473	5486	1.02383
chr1	5486	5496	0.767872
chr1	5496	5502	0.511915
chr1	5502	5503	0.255957
chr1	5503	5512	0.0
chr1	5512	5539	0.255957
chr1	5539	5558	0.0
chr1	5558	5577	0.255957
chr1	5577	5597	0.0
chr1	5597	5616	0.255957
chr1	5616	5640	0.511915
chr1	5640	5641	0.255957
chr1	5641	5642	0.511915
chr1	5642	5653	0.767872
chr1	5653	5654	1.02383
chr1	5654	5656	1.27979
chr1	5656	5658	1.53574
chr1	5658	5676	1.27979
chr1	5676	5679	1.02383
chr1	5679	5682	1.53574
chr1	5682	5694	1.27979
chr1	5694	5695	1.02383
chr1	5695	5698	0.767872
chr1	5698	5718	0.511915
chr1	5718	5722	0.767872
chr1	5722	5745	0.255957
chr1	5745	5754	0.511915
chr1	5754	5779	0.255957
chr1	5779	5786	0.511915
chr1	5786	5818	0.255957
chr1	5818	5855	0.0
chr1	5855	5859	0.255957
chr1	5859	5898	0.511915
chr1	5898	5917	0.0
chr1	5917	5924	0.255957
chr1	5924	5926	0.511915
chr1	5926	5955	0.767872
chr1	5955	5964	0.511915
chr1	5964	5967	0.255957
chr1	5967	5969	0.511915
chr1	5969	6004	0.255957
chr1	6004	6005	0.511915
chr1	6005	6006	0.255957
chr1	6006	6042	0.511915
chr1	6042	6048	0.255957
chr1	6048	6087	0.0
chr1	6087	6095	0.255957
chr1	6095	6108	0.511915
chr1	6108	6129	0.767872
chr1	6129	6131	0.511915
chr1	6131	6137	0.767872
chr1	6137	6150	0.511915
chr1	6150	6174	0.255957
chr1	6174	6182	0.0
chr1	6182	6221	0.255957
chr1	6221	6244	0.0
chr1	6244	6249	0.255957
chr1	6249	6290	0.511915
chr1	6290	6293	0.767872
chr1	6293	6328	0.511915
chr1	6328	6333	0.255957
chr1	6333	6339	0.0
chr1	6339	6345	0.511915
chr1	6345	6350	0.767872
chr1	6350	6362	1.02383
chr1	6362	6368	1.53574
chr1	6368	6370	2.04766
chr1	6370	6375	2.55957
chr1	6375	6382	2.30362
chr1	6382	6383	2.04766
chr1	6383	6384	2.30362
chr1	6384	6387	2.81553
chr1	6387	6388	2.55957
chr1	6388	6393	2.81553
chr1	6393	6396	2.55957
chr1	6396	6404	2.30362
chr1	6404	6409	2.04766
chr1	6409	6410	1.7917
chr1	6410	6412	1.53574
chr1	6412	6422	1.27979
chr1	6422	6423	1.02383
chr1	6423	6426	0.767872
chr1	6426	6434	0.255957
chr1	6434	6567	0.0
chr1	6567	6581	0.255957
chr1	6581	6610	0.511915
chr1	6610	6613	0.255957
chr1	6613	6658	0.0
chr1	6658	6666	0.255957
chr1	6666	6675	0.511915
chr1	6675	6701	0.767872
chr1	6701	6702	1.02383
chr1	6702	6707	0.767872
chr1	6707	6717	0.511915
chr1	6717	6725	0.255957
chr1	6725	6742	0.511915
chr1	6742	6768	0.255957
chr1	6768	6783	0.0
chr1	6783	6825	0.255957
chr1	6825	6924	0.0
chr1	6924	6958	0.255957
chr1	6958	6959	0.511915
chr1	6959	6966	1.02383
chr1	6966	6967	0.767872
chr1	6967	6977	2.04766
chr1	6977	6989	1.7917
chr1	6989	6997	1.53574
chr1	6997	6999	1.7917
chr1	6999	7002	1.27979
chr1	7002	7009	1.53574
chr1	7009	7017	0.511915
chr1	7017	7040	0.767872
chr1	7040	7050	0.255957
chr1	7050	7163	0.0
chr1	7163	7188	0.255957
chr1	7188	7192	0.511915
chr1	7192	7206	0.767872
chr1	7206	7209	0.511915
chr1	7209	7210	0.767872
chr1	7210	7231	1.02383
chr1	7231	7235	0.767872
chr1	7235	7236	0.511915
chr1	7236	7250	0.767872
chr1	7250	7251	1.02383
chr1	7251	7254	0.511915
chr1	7254	7270	0.767872
chr1	7270	7275	1.02383
chr1	7275	7293	0.767872
chr1	7293	7295	0.511915
chr1	7295	7296	0.767872
chr1	7296	7304	1.02383
chr1	7304	7325	0.767872
chr1	7325	7338	0.511915
chr1	7338	7339	0.255957
chr1	7339	7482	0.0
chr1	7482	7510	0.255957
chr1	7510	7512	0.511915
chr1	7512	7525	0.767872
chr1	7525	7550	0.511915
chr1	7550	7551	0.767872
chr1	7551	7553	1.02383
chr1	7553	7555	1.27979
chr1	7555	7589	1.02383
chr1	7589	7590	0.767872
chr1	7590	7591	0.511915
chr1	7591	7594	0.255957
chr1	7594	7614	0.0
chr1	7614	7655	0.255957
chr1	7655	7690	0.0
chr1	7690	7700	0.255957
chr1	7700	7712	0.511915
chr1	7712	7728	0.767872
chr1	7728	7741	0.255957
chr1	7741	7755	0.511915
chr1	7755	7766	0.255957
chr1	7766	7782	0.511915
chr1	7782	7783	0.767872
chr1	7783	7808	0.511915
chr1	7808	7818	0.255957
chr1	7818	7825	0.511915
chr1	7825	7829	0.255957
chr1	7829	7846	0.511915
chr1	7846	7866	0.767872
chr1	7866	7890	0.511915
chr1	7890	7904	0.255957
chr1	7904	8058	0.0
chr1	8058	8059	0.511915
chr1	8059	8072	0.767872
chr1	8072	8101	1.02383
chr1	8101	8115	0.255957
chr1	8115	8127	0.0
chr1	8127	8130	0.255957
chr1	8130	8166	0.511915
chr1	8166	8170	0.255957
chr1	8170	8257	0.0
chr1	8257	8292	0.255957
chr1	8292	8321	0.0
chr1	8321	8364	0.255957
chr1	8364	8367	0.0
chr1	8367	8374	0.255957
chr1	8374	8410	0.511915
chr1	8410	8415	0.255957
chr1	8415	8427	0.0
chr1	8427	8429	0.511915
chr1	8429	8450	0.767872
chr1	8450	8469	1.02383
chr1	8469	8471	0.511915
chr1	8471	8492	0.255957
chr1	8492	8529	0.0
chr1	8529	8550	0.255957
chr1	8550	8559	0.511915
chr1	8559	8573	0.767872
chr1	8573	8575	0.511915
chr1	8575	8590	0.767872
chr1	8590	8602	0.511915
chr1	8602	8603	0.255957
chr1	8603	8609	0.0
chr1	8609	8618	0.255957
chr1	8618	8624	0.511915
chr1	8624	8652	0.767872
chr1	8652	8656	0.511915
chr1	8656	8657	0.767872
chr1	8657	8666	0.511915
chr1	8666	8687	0.255957
chr1	8687	8690	0.0
chr1	8690	8691	0.255957
chr1	8691	8710	0.511915
chr1	8710	8711	0.767872
chr1	8711	8715	1.02383
chr1	8715	8733	1.27979
chr1	8733	8739	0.767872
chr1	8739	8753	0.511915
chr1	8753	8754	0.255957
chr1	8754	8802	0.0
chr1	8802	8838	0.255957
chr1	8838	8841	0.511915
chr1	8841	8845	0.767872
chr1	8845	8879	0.511915
chr1	8879	8885	0.255957
chr1	8885	8983	0.0
chr1	8983	8999	0.255957
chr1	8999	9001	0.511915
chr1	9001	9003	0.767872
chr1	9003	9017	1.02383
chr1	9017	9021	1.27979
chr1	9021	9024	1.53574
chr1	9024	9037	1.02383
chr1	9037	9038	0.767872
chr1	9038	9054	0.511915
chr1	9054	9056	0.255957
chr1	9056	9064	0.0
chr1	9064	9106	0.255957
chr1	9106	9142	0.0
chr1	9142	9176	0.255957
chr1	9176	9185	0.767872
chr1	9185	9211	0.511915
chr1	9211	9219	0.255957
chr1	9219	9269	0.0
chr1	9269	9271	0.255957
chr1	9271	9302	0.511915
chr1	9302	9303	0.255957
chr1	9303	9311	0.511915
chr1	9311	9321	0.255957
chr1	9321	9368	0.0
chr1	9368	9408	0.255957
chr1	9408	9447	0.0
chr1	9447	9486	0.255957
chr1	9486	9493	0.0
chr1	9493	9506	0.255957
chr1	9506	9507	0.511915
chr1	9507	9512	0.767872
chr1	9512	9534	1.02383
chr1	9534	9539	0.767872
chr1	9539	9542	0.511915
chr1	9542	9549	0.767872
chr1	9549	9553	0.511915
chr1	9553	9554	0.767872
chr1	9554	9570	0.511915
chr1	9570	9579	0.767872
chr1	9579	9587	0.511915
chr1	9587	9592	0.767872
chr1	9592	9601	0.511915
chr1	9601	9620	0.255957
chr1	9620	9629	0.0
chr1	9629	9632	0.255957
chr1	9632	9639	0.511915
chr1	9639	9648	0.767872
chr1	9648	9652	1.02383
chr1	9652	9671	0.767872
chr1	9671	9672	0.511915
chr1	9672	9675	0.255957
chr1	9675	9677	0.511915
chr1	9677	9691	0.767872
chr1	9691	9717	0.511915
chr1	9717	9723	0.0
chr1	9723	9740	0.255957
chr1	9740	9743	0.511915
chr1	9743	9750	0.767872
chr1	9750	9758	1.02383
chr1	9758	9762	1.27979
chr1	9762	9777	1.02383
chr1	9777	9784	0.767872
chr1	9784	9789	0.511915
chr1	9789	9800	0.255957
chr1	9800	9818	0.0
chr1	9818	9821	0.255957
chr1	9821	9832	0.511915
chr1	9832	9841	0.767872
chr1	9841	9856	1.02383
chr1	9856	9857	1.27979
chr1	9857	9861	1.02383
chr1	9861	9862	1.27979
chr1	9862	9864	1.53574
chr1	9864	9869	1.27979
chr1	9869	9874	1.7917
chr1	9874	9876	1.53574
chr1	9876	9878	1.7917
chr1	9878	9883	2.04766
chr1	9883	9897	1.7917
chr1	9897	9902	1.53574
chr1	9902	9903	1.27979
chr1	9903	9910	1.02383
chr1	9910	9915	0.767872
chr1	9915	9916	1.27979
chr1	9916	9917	1.02383
chr1	9917	9921	1.27979
chr1	9921	9926	1.02383
chr1	9926	9929	1.27979
chr1	9929	9935	1.53574
chr1	9935	9946	1.7917
chr1	9946	9951	2.04766
chr1	9951	9953	1.7917
chr1	9953	9958	1.53574
chr1	9958	9960	1.27979
chr1	9960	9961	1.02383
chr1	9961	9963	0.767872
chr1	9963	9976	0.511915
chr1	9976	9983	0.255957
chr1	9983	10008	0.0
chr1	10008	10023	0.255957
chr1	10023	10025	0.511915
chr1	10025	10027	0.767872
chr1	10027	10032	1.02383
chr1	10032	10042	1.27979
chr1	10042	10045	1.53574
chr1	10045	10046	1.27979
chr1	10046	10047	1.02383
chr1	10047	10065	0.767872
chr1	10065	10068	1.02383
chr1	10068	10073	0.767872
chr1	10073	10083	0.511915
chr1	10083	10085	0.767872
chr1	10085	10101	0.511915
chr1	10101	10106	0.767872
chr1	10106	10119	0.511915
chr1	10119	10145	0.255957
chr1	10145	10146	0.511915
chr1	10146	10147	1.27979
chr1	10147	10150	1.53574
chr1	10150	10157	1.7917
chr1	10157	10169	2.30362
chr1	10169	10178	2.55957
chr1	10178	10181	2.30362
chr1	10181	10188	2.55957
chr1	10188	10192	1.27979
chr1	10192	10199	1.02383
chr1	10199	10208	0.511915
chr1	10208	10223	0.255957
chr1	10223	10233	0.0
chr1	10233	10260	0.255957
chr1	10260	10264	0.511915
chr1	10264	10276	0.767872
chr1	10276	10290	0.511915
chr1	10290	10291	0.255957
chr1	10291	10298	0.511915
chr1	10298	10303	0.255957
chr1	10303	10321	0.511915
chr1	10321	10344	0.255957
chr1	10344	10535	0.0
chr1	10535	10577	0.255957
chr1	10577	10582	0.0
chr1	10582	10584	0.255957
chr1	10584	10622	0.511915
chr1	10622	10626	0.255957
chr1	10626	10660	0.0
chr1	10660	10703	0.511915
chr1	10703	10710	0.0
chr1	10710	10718	0.255957
chr1	10718	10753	0.511915
chr1	10753	10762	0.255957
chr1	10762	10763	0.0
chr1	10763	10796	0.255957
chr1	10796	10847	0.0
chr1	10847	10848	0.255957
chr1	10848	10849	0.511915
chr1	10849	10875	0.767872
chr1	10875	10882	0.511915
chr1	10882	10883	0.255957
chr1	10883	10911	0.0
chr1	10911	10954	0.255957
chr1	10954	11007	0.0
chr1	11007	11018	0.255957
chr1	11018	11040	0.511915
chr1	11040	11048	0.255957
chr1	11048	11110	0.0
chr1	11110	11151	0.255957
chr1	11151	11178	0.0
chr1	11178	11191	0.255957
chr1	11191	11217	0.511915
chr1	11217	11220	0.767872
chr1	11220	11233	0.511915
chr1	11233	11260	0.255957
chr1	11260	11276	0.0
chr1	11276	11316	0.255957
chr1	11316	11319	0.511915
chr1	11319	11357	0.255957
chr1	11357	11418	0.0
chr1	11418	11419	0.255957
chr1	11419	11436	0.511915
chr1	11436	11543	0.0
chr1	11543	11573	0.255957
chr1	11573	11641	0.0
chr1	11641	11643	0.255957
chr1	11643	11649	0.511915
chr1	11649	11655	0.255957
chr1	11655	11686	0.511915
chr1	11686	11698	0.255957
chr1	11698	11703	0.0
chr1	11703	11737	0.255957
chr1	11737	11812	0.0
chr1	11812	11816	0.255957
chr1	11816	11854	0.511915
chr1	11854	11856	0.255957
chr1	11856	11905	0.0
chr1	11905	11946	0.255957
chr1	11946	12394	0.0
chr1	12394	12399	0.255957
chr1	12399	12426	0.511915
chr1	12426	12433	0.767872
chr1	12433	12436	0.511915
chr1	12436	12461	0.255957
chr1	12461	12505	0.0
chr1	12505	12544	0.255957
chr1	12544	12607	0.0
chr1	12607	12632	0.255957
chr1	12632	12638	0.511915
chr1	12638	12640	0.767872
chr1	12640	12650	1.02383
chr1	12650	12675	0.767872
chr1	12675	12679	0.511915
chr1	12679	12682	0.767872
chr1	12682	12719	0.255957
chr1	12719	12722	0.511915
chr1	12722	12729	0.255957
chr1	12729	12762	0.511915
chr1	12762	12764	0.255957
chr1	12764	12794	0.0
chr1	12794	12804	0.255957
chr1	12804	12837	0.511915
chr1	12837	12846	0.255957
chr1	12846	12866	0.0
chr1	12866	12906	0.255957
chr1	12906	12998	0.0
chr1	12998	13039	0.511915
chr1	13039	13041	0.255957
chr1	13041	13229	0.0
chr1	13229	13249	0.255957
chr1	13249	13266	0.511915
chr1	13266	13292	0.255957
chr1	13292	13375	0.0
chr1	13375	13419	0.255957
chr1	13419	13652	0.0
chr1	13652	13672	0.255957
chr1	13672	13695	0.511915
chr1	13695	13700	0.255957
chr1	13700	13714	0.511915
chr1	13714	13741	0.255957
chr1	13741	13742	0.0
chr1	13742	13779	0.255957
chr1	13779	13844	0.0
chr1	13844	13880	0.511915
chr1	13880	13884	0.255957
chr1	13884	13885	0.0
chr1	13885	13928	0.255957
chr1	13928	13998	0.0
chr1	13998	14018	0.255957
chr1	14018	14075	0.0
chr1	14075	14092	0.255957
chr1	14092	14099	0.511915
chr1	14099	14118	0.767872
chr1	14118	14134	0.511915
chr1	14134	14141	0.255957
chr1	14141	14187	0.0
chr1	14187	14230	0.255957
chr1	14230	14234	0.0
chr1	14234	14239	0.255957
chr1	14239	14256	0.511915
chr1	14256	14272	0.255957
chr1	14272	14292	0.0
chr1	14292	14326	0.255957
chr1	14326	14331	0.511915
chr1	14331	14345	0.255957
chr1	14345	14370	0.511915
chr1	14370	14379	0.255957
chr1	14379	14387	0.511915
chr1	14387	14417	0.255957
chr1	14417	14422	0.511915
chr1	14422	14459	0.255957
chr1	14459	14537	0.0
chr1	14537	14580	0.255957
chr1	14580	14644	0.0
chr1	14644	14647	0.255957
chr1	14647	14686	0.511915
chr1	14686	14690	0.255957
chr1	14690	14752	0.0
chr1	14752	14755	0.255957
chr1	14755	14795	0.511915
chr1	14795	14799	0.255957
chr1	14799	15142	0.0
chr1	15142	15185	0.255957
chr1	15185	15190	0.0
chr1	15190	15232	0.255957
chr1	15232	15317	0.0
chr1	15317	15342	0.255957
chr1	15342	15514	0.0
chr1	15514	15557	0.255957
chr1	15557	15613	0.0
chr1	15613	15632	0.255957
chr1	15632	15649	0.511915
chr1	15649	15654	0.767872
chr1	15654	15667	0.511915
chr1	15667	15692	0.255957
chr1	15692	15856	0.0
chr1	15856	15880	0.255957
chr1	15880	15914	0.0
chr1	15914	15932	0.255957
chr1	15932	15943	0.511915
chr1	15943	15955	0.767872
chr1	15955	15956	1.02383
chr1	15956	15966	0.767872
chr1	15966	15969	0.511915
chr1	15969	15986	0.767872
chr1	15986	15999	0.511915
chr1	15999	16012	0.255957
chr1	16012	16121	0.0
chr1	16121	16140	0.255957
chr1	16140	16182	0.511915
chr1	16182	16207	0.255957
chr1	16207	16215	0.0
chr1	16215	16216	0.255957
chr1	16216	16233	0.511915
chr1	16233	16253	0.767872
chr1	16253	16254	0.511915
chr1	16254	16255	0.767872
chr1	16255	16259	1.02383
chr1	16259	16277	0.767872
chr1	16277	16295	0.511915
chr1	16295	16298	0.255957
chr1	16298	16322	0.0
chr1	16322	16364	0.255957
chr1	16364	16421	0.0
chr1	16421	16432	0.255957
chr1	16432	16460	0.767872
chr1	16460	16560	0.0
chr1	16560	16592	0.255957
chr1	16592	16611	0.0
chr1	16611	16651	0.255957
chr1	16651	16671	0.0
chr1	16671	16711	0.255957
chr1	16711	16781	0.0
chr1	16781	16822	0.255957
chr1	16822	17340	0.0
chr1	17340	17358	0.255957
chr1	17358	17366	0.511915
chr1	17366	17367	0.255957
chr1	17367	17400	0.511915
chr1	17400	17402	0.255957
chr1	17402	17443	0.0
chr1	17443	17473	0.255957
chr1	17473	17651	0.0
chr1	17651	17663	0.255957
chr1	17663	17694	0.511915
chr1	17694	17706	0.255957
chr1	17706	17765	0.0
chr1	17765	17807	0.255957
chr1	17807	17823	0.0
chr1	17823	17828	0.255957
chr1	17828	17863	0.511915
chr1	17863	17866	0.255957
chr1	17866	17886	0.0
chr1	17886	17926	0.255957
chr1	17926	17951	0.0
chr1	17951	17983	0.255957
chr1	17983	17989	0.511915
chr1	17989	18008	0.255957
chr1	18008	18100	0.0
chr1	18100	18136	0.255957
chr1	18136	18185	0.0
chr1	18185	18223	0.255957
chr1	18223	18225	0.511915
chr1	18225	18226	0.767872
chr1	18226	18248	0.511915
chr1	18248	18267	0.255957
chr1	18267	18325	0.0
chr1	18325	18366	0.255957
chr1	18366	18368	0.0
chr1	18368	18395	0.255957
chr1	18395	18600	0.0
chr1	18600	18639	0.255957
chr1	18639	18680	0.0
chr1	18680	18723	0.255957
chr1	18723	18753	0.0
chr1	18753	18791	0.255957
chr1	18791	18880	0.0
chr1	18880	18921	0.255957
chr1	18921	19045	0.0
chr1	19045	19086	0.255957
chr1	19086	19280	0.0
