# Supplementary material for: Structural modularity of the XIST ribonucleoprotein complex
Source: Nat Commun. 2020 Dec 2;11:6163. doi: 10.1038/s41467-020-20040-3 (PMC7710737; doi:10.1038/s41467-020-20040-3)
Supplement: Supplementary file 6 — Source Data [file 41467_2020_20040_MOESM6_ESM.zip › sourcedata/fig2efgi/K562_DDX55_2_neg_XIST_1_hsXIST.bedgraph]

chr1	0	57	0.0
chr1	57	61	0.405708
chr1	61	63	0.811417
chr1	63	71	1.21712
chr1	71	94	1.62283
chr1	94	100	1.21712
chr1	100	102	0.811417
chr1	102	106	0.405708
chr1	106	114	0.0
chr1	114	139	0.405708
chr1	139	149	0.811417
chr1	149	165	0.405708
chr1	165	166	0.0
chr1	166	192	0.405708
chr1	192	205	0.811417
chr1	205	229	0.405708
chr1	229	238	0.0
chr1	238	260	0.405708
chr1	260	273	1.21712
chr1	273	299	0.811417
chr1	299	306	0.405708
chr1	306	325	1.21712
chr1	325	326	1.62283
chr1	326	328	2.02854
chr1	328	342	1.62283
chr1	342	345	2.02854
chr1	345	360	1.21712
chr1	360	362	0.811417
chr1	362	369	0.405708
chr1	369	370	0.811417
chr1	370	374	1.21712
chr1	374	394	0.811417
chr1	394	404	0.405708
chr1	404	409	0.0
chr1	409	410	0.405708
chr1	410	411	0.811417
chr1	411	429	1.62283
chr1	429	439	1.21712
chr1	439	450	0.811417
chr1	450	451	0.0
chr1	451	476	0.811417
chr1	476	490	0.405708
chr1	490	495	0.0
chr1	495	535	0.405708
chr1	535	654	0.0
chr1	654	657	0.405708
chr1	657	694	0.811417
chr1	694	695	0.405708
chr1	695	739	0.0
chr1	739	740	0.405708
chr1	740	741	0.811417
chr1	741	760	1.21712
chr1	760	779	1.62283
chr1	779	780	0.811417
chr1	780	785	0.405708
chr1	785	787	0.811417
chr1	787	799	1.21712
chr1	799	824	0.811417
chr1	824	826	0.405708
chr1	826	840	0.0
chr1	840	845	0.811417
chr1	845	856	1.21712
chr1	856	858	1.62283
chr1	858	859	2.02854
chr1	859	868	2.43425
chr1	868	880	1.62283
chr1	880	887	1.21712
chr1	887	888	0.811417
chr1	888	892	0.405708
chr1	892	901	0.0
chr1	901	905	0.405708
chr1	905	937	0.811417
chr1	937	938	1.21712
chr1	938	940	2.02854
chr1	940	943	1.62283
chr1	943	949	1.21712
chr1	949	960	2.02854
chr1	960	968	1.62283
chr1	968	974	2.02854
chr1	974	976	2.43425
chr1	976	980	1.62283
chr1	980	990	0.811417
chr1	990	992	1.21712
chr1	992	993	1.62283
chr1	993	996	2.43425
chr1	996	997	2.83996
chr1	997	1010	2.43425
chr1	1010	1013	2.83996
chr1	1013	1016	2.43425
chr1	1016	1022	2.02854
chr1	1022	1026	0.811417
chr1	1026	1036	0.405708
chr1	1036	1049	0.811417
chr1	1049	1076	0.405708
chr1	1076	1088	0.0
chr1	1088	1091	0.405708
chr1	1091	1097	0.811417
chr1	1097	1101	1.21712
chr1	1101	1104	2.02854
chr1	1104	1116	2.83996
chr1	1116	1119	2.43425
chr1	1119	1131	2.02854
chr1	1131	1132	2.83996
chr1	1132	1135	2.02854
chr1	1135	1136	2.43425
chr1	1136	1144	1.62283
chr1	1144	1152	2.02854
chr1	1152	1156	2.83996
chr1	1156	1157	2.02854
chr1	1157	1158	2.43425
chr1	1158	1159	2.83996
chr1	1159	1160	3.24567
chr1	1160	1161	2.43425
chr1	1161	1171	2.83996
chr1	1171	1177	3.24567
chr1	1177	1184	3.65137
chr1	1184	1190	3.24567
chr1	1190	1192	2.43425
chr1	1192	1198	2.02854
chr1	1198	1199	1.62283
chr1	1199	1200	0.811417
chr1	1200	1204	0.405708
chr1	1204	1205	1.21712
chr1	1205	1216	1.62283
chr1	1216	1218	1.21712
chr1	1218	1241	1.62283
chr1	1241	1243	0.811417
chr1	1243	1244	1.21712
chr1	1244	1257	0.811417
chr1	1257	1260	0.405708
chr1	1260	1263	1.62283
chr1	1263	1282	2.02854
chr1	1282	1292	1.62283
chr1	1292	1297	1.21712
chr1	1297	1300	0.811417
chr1	1300	1304	0.0
chr1	1304	1319	0.405708
chr1	1319	1323	0.811417
chr1	1323	1324	1.21712
chr1	1324	1326	2.02854
chr1	1326	1336	2.43425
chr1	1336	1337	2.83996
chr1	1337	1342	3.24567
chr1	1342	1343	3.65137
chr1	1343	1348	3.24567
chr1	1348	1351	3.65137
chr1	1351	1353	4.05708
chr1	1353	1358	4.46279
chr1	1358	1363	4.05708
chr1	1363	1365	2.83996
chr1	1365	1370	2.02854
chr1	1370	1382	0.811417
chr1	1382	1390	0.405708
chr1	1390	1427	0.0
chr1	1427	1451	0.405708
chr1	1451	1452	1.62283
chr1	1452	1461	2.43425
chr1	1461	1465	2.83996
chr1	1465	1479	2.43425
chr1	1479	1484	2.83996
chr1	1484	1486	1.62283
chr1	1486	1490	0.811417
chr1	1490	1499	1.21712
chr1	1499	1510	0.811417
chr1	1510	1519	1.21712
chr1	1519	1530	0.811417
chr1	1530	1539	0.405708
chr1	1539	1552	0.0
chr1	1552	1557	0.405708
chr1	1557	1568	0.811417
chr1	1568	1570	1.21712
chr1	1570	1587	1.62283
chr1	1587	1590	2.43425
chr1	1590	1594	2.83996
chr1	1594	1597	3.24567
chr1	1597	1600	2.83996
chr1	1600	1605	3.24567
chr1	1605	1607	3.65137
chr1	1607	1610	3.24567
chr1	1610	1625	2.83996
chr1	1625	1628	2.02854
chr1	1628	1629	0.811417
chr1	1629	1630	1.21712
chr1	1630	1636	0.405708
chr1	1636	1655	0.811417
chr1	1655	1662	0.405708
chr1	1662	1673	0.0
chr1	1673	1683	0.405708
chr1	1683	1694	0.811417
chr1	1694	1709	1.21712
chr1	1709	1712	0.811417
chr1	1712	1719	0.405708
chr1	1719	1731	0.811417
chr1	1731	1734	2.02854
chr1	1734	1737	1.62283
chr1	1737	1755	2.02854
chr1	1755	1757	0.811417
chr1	1757	1759	0.405708
chr1	1759	1766	0.811417
chr1	1766	1767	0.405708
chr1	1767	1789	0.811417
chr1	1789	1805	0.405708
chr1	1805	1828	0.0
chr1	1828	1833	0.405708
chr1	1833	1836	1.21712
chr1	1836	1840	1.62283
chr1	1840	1842	2.43425
chr1	1842	1844	2.83996
chr1	1844	1845	3.24567
chr1	1845	1848	3.65137
chr1	1848	1861	4.05708
chr1	1861	1862	4.46279
chr1	1862	1864	4.05708
chr1	1864	1865	4.46279
chr1	1865	1869	5.27421
chr1	1869	1870	5.67992
chr1	1870	1871	6.08562
chr1	1871	1872	6.49133
chr1	1872	1876	5.67992
chr1	1876	1880	5.27421
chr1	1880	1884	4.46279
chr1	1884	1885	4.05708
chr1	1885	1887	3.65137
chr1	1887	1894	3.24567
chr1	1894	1897	3.65137
chr1	1897	1898	3.24567
chr1	1898	1900	3.65137
chr1	1900	1906	2.43425
chr1	1906	1907	2.02854
chr1	1907	1908	1.21712
chr1	1908	1913	2.02854
chr1	1913	1919	2.43425
chr1	1919	1924	2.02854
chr1	1924	1928	2.43425
chr1	1928	1934	2.02854
chr1	1934	1938	1.62283
chr1	1938	1947	1.21712
chr1	1947	1948	1.62283
chr1	1948	1953	0.811417
chr1	1953	1987	0.405708
chr1	1987	2071	0.0
chr1	2071	2094	0.405708
chr1	2094	2096	0.811417
chr1	2096	2106	1.21712
chr1	2106	2119	0.811417
chr1	2119	2130	1.21712
chr1	2130	2133	1.62283
chr1	2133	2136	1.21712
chr1	2136	2137	0.811417
chr1	2137	2158	1.21712
chr1	2158	2164	0.811417
chr1	2164	2169	0.405708
chr1	2169	2170	0.811417
chr1	2170	2181	0.405708
chr1	2181	2209	0.811417
chr1	2209	2219	0.405708
chr1	2219	2274	0.0
chr1	2274	2300	0.405708
chr1	2300	2309	0.0
chr1	2309	2310	0.405708
chr1	2310	2338	0.811417
chr1	2338	2344	1.21712
chr1	2344	2354	0.405708
chr1	2354	2367	1.21712
chr1	2367	2383	0.811417
chr1	2383	2390	0.405708
chr1	2390	2471	0.0
chr1	2471	2510	0.405708
chr1	2510	2513	0.0
chr1	2513	2519	0.405708
chr1	2519	2537	0.811417
chr1	2537	2542	1.21712
chr1	2542	2551	1.62283
chr1	2551	2552	1.21712
chr1	2552	2555	0.811417
chr1	2555	2557	1.21712
chr1	2557	2560	2.02854
chr1	2560	2562	2.43425
chr1	2562	2572	2.83996
chr1	2572	2577	2.43425
chr1	2577	2585	2.02854
chr1	2585	2590	1.21712
chr1	2590	2596	0.0
chr1	2596	2602	0.811417
chr1	2602	2612	1.21712
chr1	2612	2627	2.02854
chr1	2627	2635	2.43425
chr1	2635	2636	1.62283
chr1	2636	2637	2.02854
chr1	2637	2641	2.43425
chr1	2641	2652	2.02854
chr1	2652	2665	1.21712
chr1	2665	2671	0.811417
chr1	2671	2676	0.405708
chr1	2676	2684	0.0
chr1	2684	2724	0.405708
chr1	2724	2744	0.0
chr1	2744	2754	0.405708
chr1	2754	2760	0.811417
chr1	2760	2775	1.21712
chr1	2775	2777	2.02854
chr1	2777	2779	2.83996
chr1	2779	2782	3.24567
chr1	2782	2783	2.83996
chr1	2783	2799	2.43425
chr1	2799	2800	2.02854
chr1	2800	2815	1.62283
chr1	2815	2818	0.405708
chr1	2818	2826	0.0
chr1	2826	2866	0.405708
chr1	2866	2897	0.0
chr1	2897	2932	0.405708
chr1	2932	2936	0.811417
chr1	2936	2971	0.405708
chr1	2971	2977	0.0
chr1	2977	2989	0.405708
chr1	2989	2998	0.811417
chr1	2998	3015	1.21712
chr1	3015	3016	0.811417
chr1	3016	3017	0.405708
chr1	3017	3037	0.811417
chr1	3037	3043	0.405708
chr1	3043	3049	0.811417
chr1	3049	3053	1.21712
chr1	3053	3078	0.811417
chr1	3078	3088	0.405708
chr1	3088	3089	0.811417
chr1	3089	3128	0.405708
chr1	3128	3140	0.0
chr1	3140	3177	0.405708
chr1	3177	3205	0.811417
chr1	3205	3217	1.21712
chr1	3217	3219	0.405708
chr1	3219	3220	1.21712
chr1	3220	3221	2.02854
chr1	3221	3222	2.43425
chr1	3222	3237	2.83996
chr1	3237	3244	3.24567
chr1	3244	3251	2.83996
chr1	3251	3256	3.24567
chr1	3256	3258	3.65137
chr1	3258	3260	3.24567
chr1	3260	3262	2.02854
chr1	3262	3263	1.62283
chr1	3263	3272	2.02854
chr1	3272	3289	1.62283
chr1	3289	3292	1.21712
chr1	3292	3297	0.405708
chr1	3297	3306	0.0
chr1	3306	3309	0.405708
chr1	3309	3337	0.811417
chr1	3337	3341	1.21712
chr1	3341	3343	0.811417
chr1	3343	3345	1.21712
chr1	3345	3354	0.811417
chr1	3354	3376	1.21712
chr1	3376	3378	0.811417
chr1	3378	3393	0.405708
chr1	3393	3396	0.0
chr1	3396	3405	0.405708
chr1	3405	3436	0.811417
chr1	3436	3441	0.405708
chr1	3441	3443	0.811417
chr1	3443	3480	0.405708
chr1	3480	3506	0.0
chr1	3506	3514	0.405708
chr1	3514	3532	0.811417
chr1	3532	3538	1.21712
chr1	3538	3545	0.811417
chr1	3545	3567	0.405708
chr1	3567	3576	0.0
chr1	3576	3582	0.405708
chr1	3582	3599	0.811417
chr1	3599	3616	1.21712
chr1	3616	3621	0.811417
chr1	3621	3624	0.405708
chr1	3624	3634	0.811417
chr1	3634	3639	1.21712
chr1	3639	3649	0.811417
chr1	3649	3659	0.405708
chr1	3659	3703	0.0
chr1	3703	3704	0.405708
chr1	3704	3706	0.811417
chr1	3706	3710	1.21712
chr1	3710	3717	1.62283
chr1	3717	3722	2.02854
chr1	3722	3736	2.43425
chr1	3736	3738	1.62283
chr1	3738	3750	1.21712
chr1	3750	3756	0.811417
chr1	3756	3760	0.405708
chr1	3760	3809	0.0
chr1	3809	3844	0.405708
chr1	3844	3855	0.0
chr1	3855	3862	0.811417
chr1	3862	3882	1.21712
chr1	3882	3893	1.62283
chr1	3893	3898	0.811417
chr1	3898	3912	0.405708
chr1	3912	3922	0.811417
chr1	3922	3924	0.405708
chr1	3924	3946	0.811417
chr1	3946	3951	1.21712
chr1	3951	3955	0.811417
chr1	3955	3960	1.21712
chr1	3960	3962	1.62283
chr1	3962	3964	2.02854
chr1	3964	3972	1.62283
chr1	3972	3975	2.02854
chr1	3975	3994	1.62283
chr1	3994	3995	1.21712
chr1	3995	3996	1.62283
chr1	3996	4007	0.811417
chr1	4007	4019	0.405708
chr1	4019	4025	0.0
chr1	4025	4063	0.405708
chr1	4063	4082	0.0
chr1	4082	4106	0.405708
chr1	4106	4120	0.0
chr1	4120	4132	0.405708
chr1	4132	4159	0.811417
chr1	4159	4186	0.0
chr1	4186	4225	0.405708
chr1	4225	4271	0.0
chr1	4271	4281	0.405708
chr1	4281	4290	1.21712
chr1	4290	4292	1.62283
chr1	4292	4300	2.02854
chr1	4300	4310	2.43425
chr1	4310	4315	2.02854
chr1	4315	4320	1.21712
chr1	4320	4328	0.405708
chr1	4328	4351	0.0
chr1	4351	4375	0.405708
chr1	4375	4379	0.0
chr1	4379	4381	0.405708
chr1	4381	4382	0.811417
chr1	4382	4405	1.21712
chr1	4405	4408	0.811417
chr1	4408	4409	1.21712
chr1	4409	4410	1.62283
chr1	4410	4412	2.43425
chr1	4412	4422	2.02854
chr1	4422	4431	1.62283
chr1	4431	4443	2.02854
chr1	4443	4446	1.62283
chr1	4446	4448	0.811417
chr1	4448	4456	0.405708
chr1	4456	4466	0.811417
chr1	4466	4487	0.405708
chr1	4487	4508	0.0
chr1	4508	4517	0.405708
chr1	4517	4519	0.811417
chr1	4519	4522	1.21712
chr1	4522	4523	2.02854
chr1	4523	4525	2.43425
chr1	4525	4548	2.83996
chr1	4548	4551	2.43425
chr1	4551	4553	1.62283
chr1	4553	4558	1.21712
chr1	4558	4561	0.811417
chr1	4561	4564	0.0
chr1	4564	4572	0.405708
chr1	4572	4586	0.811417
chr1	4586	4589	0.405708
chr1	4589	4590	0.811417
chr1	4590	4611	1.21712
chr1	4611	4624	0.811417
chr1	4624	4629	0.405708
chr1	4629	4640	0.0
chr1	4640	4660	0.405708
chr1	4660	4664	0.811417
chr1	4664	4679	1.21712
chr1	4679	4686	0.811417
chr1	4686	4693	1.62283
chr1	4693	4700	2.02854
chr1	4700	4701	1.62283
chr1	4701	4703	2.02854
chr1	4703	4712	1.62283
chr1	4712	4726	1.21712
chr1	4726	4731	0.811417
chr1	4731	4740	0.405708
chr1	4740	4741	1.21712
chr1	4741	4744	0.811417
chr1	4744	4763	1.21712
chr1	4763	4771	1.62283
chr1	4771	4791	1.21712
chr1	4791	4830	0.0
chr1	4830	4868	0.405708
chr1	4868	4879	0.0
chr1	4879	4880	0.405708
chr1	4880	4896	0.811417
chr1	4896	4919	1.21712
chr1	4919	4935	0.405708
chr1	4935	4968	0.0
chr1	4968	4994	0.405708
chr1	4994	5007	0.811417
chr1	5007	5032	0.405708
chr1	5032	5113	0.0
chr1	5113	5140	0.405708
chr1	5140	5160	0.0
chr1	5160	5190	0.405708
chr1	5190	5214	0.0
chr1	5214	5218	0.405708
chr1	5218	5227	1.21712
chr1	5227	5254	1.62283
chr1	5254	5266	0.405708
chr1	5266	5267	0.0
chr1	5267	5273	0.405708
chr1	5273	5298	0.811417
chr1	5298	5306	0.405708
chr1	5306	5352	0.0
chr1	5352	5354	0.405708
chr1	5354	5368	0.811417
chr1	5368	5390	1.21712
chr1	5390	5391	0.811417
chr1	5391	5392	0.405708
chr1	5392	5406	1.21712
chr1	5406	5431	0.811417
chr1	5431	5453	0.0
chr1	5453	5483	0.405708
chr1	5483	5499	0.811417
chr1	5499	5501	1.21712
chr1	5501	5502	1.62283
chr1	5502	5511	2.02854
chr1	5511	5513	1.62283
chr1	5513	5532	2.02854
chr1	5532	5537	2.43425
chr1	5537	5547	1.21712
chr1	5547	5553	1.62283
chr1	5553	5558	1.21712
chr1	5558	5572	0.811417
chr1	5572	5579	0.405708
chr1	5579	5582	0.0
chr1	5582	5597	0.405708
chr1	5597	5598	0.811417
chr1	5598	5600	1.21712
chr1	5600	5607	1.62283
chr1	5607	5616	2.02854
chr1	5616	5620	2.43425
chr1	5620	5625	2.02854
chr1	5625	5636	2.43425
chr1	5636	5638	1.62283
chr1	5638	5639	1.21712
chr1	5639	5645	2.02854
chr1	5645	5650	1.62283
chr1	5650	5651	2.43425
chr1	5651	5652	2.83996
chr1	5652	5653	2.43425
chr1	5653	5660	2.83996
chr1	5660	5665	2.43425
chr1	5665	5666	1.62283
chr1	5666	5673	2.02854
chr1	5673	5675	1.62283
chr1	5675	5687	1.21712
chr1	5687	5700	0.405708
chr1	5700	5713	0.0
chr1	5713	5723	0.405708
chr1	5723	5750	0.811417
chr1	5750	5752	1.21712
chr1	5752	5755	0.811417
chr1	5755	5756	0.405708
chr1	5756	5771	0.811417
chr1	5771	5784	1.21712
chr1	5784	5790	1.62283
chr1	5790	5794	1.21712
chr1	5794	5796	0.811417
chr1	5796	5804	1.21712
chr1	5804	5806	2.02854
chr1	5806	5808	1.62283
chr1	5808	5823	2.02854
chr1	5823	5828	1.62283
chr1	5828	5835	2.02854
chr1	5835	5839	1.62283
chr1	5839	5847	0.811417
chr1	5847	5851	0.405708
chr1	5851	5860	1.21712
chr1	5860	5865	0.811417
chr1	5865	5888	1.21712
chr1	5888	5898	0.405708
chr1	5898	5899	0.0
chr1	5899	5905	0.405708
chr1	5905	5916	0.811417
chr1	5916	5931	1.21712
chr1	5931	5936	1.62283
chr1	5936	5939	1.21712
chr1	5939	5941	1.62283
chr1	5941	5943	1.21712
chr1	5943	5945	0.811417
chr1	5945	5947	1.21712
chr1	5947	5965	1.62283
chr1	5965	5967	2.02854
chr1	5967	5973	1.62283
chr1	5973	5987	1.21712
chr1	5987	6007	0.811417
chr1	6007	6024	1.21712
chr1	6024	6028	0.811417
chr1	6028	6029	1.21712
chr1	6029	6033	1.62283
chr1	6033	6046	1.21712
chr1	6046	6048	0.811417
chr1	6048	6049	1.21712
chr1	6049	6068	1.62283
chr1	6068	6077	1.21712
chr1	6077	6082	1.62283
chr1	6082	6084	1.21712
chr1	6084	6087	2.43425
chr1	6087	6089	2.83996
chr1	6089	6101	2.43425
chr1	6101	6103	2.83996
chr1	6103	6105	3.24567
chr1	6105	6112	3.65137
chr1	6112	6116	2.83996
chr1	6116	6123	2.43425
chr1	6123	6124	1.62283
chr1	6124	6125	0.811417
chr1	6125	6131	1.21712
chr1	6131	6135	1.62283
chr1	6135	6142	2.02854
chr1	6142	6143	1.62283
chr1	6143	6148	0.811417
chr1	6148	6171	1.21712
chr1	6171	6172	0.811417
chr1	6172	6245	0.0
chr1	6245	6263	0.405708
chr1	6263	6285	0.811417
chr1	6285	6301	0.405708
chr1	6301	6305	0.0
chr1	6305	6307	0.405708
chr1	6307	6310	1.21712
chr1	6310	6313	1.62283
chr1	6313	6331	2.02854
chr1	6331	6339	2.43425
chr1	6339	6342	2.83996
chr1	6342	6345	3.24567
chr1	6345	6347	2.83996
chr1	6347	6349	2.02854
chr1	6349	6352	1.62283
chr1	6352	6361	1.21712
chr1	6361	6372	1.62283
chr1	6372	6375	2.02854
chr1	6375	6378	2.43425
chr1	6378	6380	2.02854
chr1	6380	6394	1.62283
chr1	6394	6399	1.21712
chr1	6399	6462	0.0
chr1	6462	6478	0.405708
chr1	6478	6496	0.811417
chr1	6496	6512	0.405708
chr1	6512	6566	0.0
chr1	6566	6605	0.811417
chr1	6605	6613	0.0
chr1	6613	6629	0.405708
chr1	6629	6643	0.811417
chr1	6643	6652	1.21712
chr1	6652	6661	0.811417
chr1	6661	6665	1.21712
chr1	6665	6666	1.62283
chr1	6666	6675	1.21712
chr1	6675	6676	1.62283
chr1	6676	6679	1.21712
chr1	6679	6701	2.02854
chr1	6701	6703	1.62283
chr1	6703	6714	1.21712
chr1	6714	6716	0.811417
chr1	6716	6717	1.21712
chr1	6717	6722	0.405708
chr1	6722	6725	0.811417
chr1	6725	6730	1.21712
chr1	6730	6732	1.62283
chr1	6732	6757	1.21712
chr1	6757	6762	0.811417
chr1	6762	6765	0.405708
chr1	6765	6853	0.0
chr1	6853	6880	0.405708
chr1	6880	6892	0.811417
chr1	6892	6899	0.405708
chr1	6899	6920	0.811417
chr1	6920	6937	0.405708
chr1	6937	6939	0.811417
chr1	6939	6949	0.405708
chr1	6949	6953	0.811417
chr1	6953	6954	1.21712
chr1	6954	6956	1.62283
chr1	6956	6964	2.02854
chr1	6964	6967	2.43425
chr1	6967	6977	3.65137
chr1	6977	6982	3.24567
chr1	6982	6989	1.62283
chr1	6989	6998	2.02854
chr1	6998	7001	2.43425
chr1	7001	7002	2.02854
chr1	7002	7003	1.62283
chr1	7003	7006	2.02854
chr1	7006	7028	1.21712
chr1	7028	7038	0.811417
chr1	7038	7041	0.405708
chr1	7041	7082	0.0
chr1	7082	7111	0.405708
chr1	7111	7160	0.0
chr1	7160	7185	0.405708
chr1	7185	7189	0.811417
chr1	7189	7190	0.405708
chr1	7190	7202	0.811417
chr1	7202	7208	1.21712
chr1	7208	7222	1.62283
chr1	7222	7225	2.02854
chr1	7225	7229	1.62283
chr1	7229	7230	2.43425
chr1	7230	7237	2.02854
chr1	7237	7244	1.62283
chr1	7244	7250	1.21712
chr1	7250	7254	1.62283
chr1	7254	7255	2.43425
chr1	7255	7256	2.83996
chr1	7256	7259	3.24567
chr1	7259	7260	2.83996
chr1	7260	7268	3.65137
chr1	7268	7269	4.05708
chr1	7269	7272	3.24567
chr1	7272	7279	3.65137
chr1	7279	7281	3.24567
chr1	7281	7282	2.83996
chr1	7282	7298	1.21712
chr1	7298	7300	0.811417
chr1	7300	7301	1.21712
chr1	7301	7306	0.811417
chr1	7306	7340	0.405708
chr1	7340	7395	0.0
chr1	7395	7430	0.405708
chr1	7430	7431	0.0
chr1	7431	7446	0.405708
chr1	7446	7448	0.811417
chr1	7448	7449	1.62283
chr1	7449	7469	2.43425
chr1	7469	7475	2.02854
chr1	7475	7477	2.43425
chr1	7477	7478	3.24567
chr1	7478	7479	2.43425
chr1	7479	7484	2.83996
chr1	7484	7486	2.43425
chr1	7486	7515	2.02854
chr1	7515	7516	1.62283
chr1	7516	7517	0.405708
chr1	7517	7519	0.811417
chr1	7519	7543	0.405708
chr1	7543	7549	0.811417
chr1	7549	7551	1.21712
chr1	7551	7554	1.62283
chr1	7554	7555	2.02854
chr1	7555	7556	2.43425
chr1	7556	7567	2.02854
chr1	7567	7568	1.62283
chr1	7568	7572	2.02854
chr1	7572	7575	2.43425
chr1	7575	7584	2.02854
chr1	7584	7588	2.43425
chr1	7588	7589	2.83996
chr1	7589	7590	2.43425
chr1	7590	7591	2.83996
chr1	7591	7607	3.24567
chr1	7607	7608	2.83996
chr1	7608	7612	2.02854
chr1	7612	7623	2.43425
chr1	7623	7624	2.02854
chr1	7624	7628	1.62283
chr1	7628	7630	1.21712
chr1	7630	7631	0.811417
chr1	7631	7652	0.405708
chr1	7652	7700	0.0
chr1	7700	7719	0.811417
chr1	7719	7723	1.21712
chr1	7723	7728	1.62283
chr1	7728	7739	2.02854
chr1	7739	7742	1.21712
chr1	7742	7754	1.62283
chr1	7754	7760	0.811417
chr1	7760	7764	0.405708
chr1	7764	7765	1.21712
chr1	7765	7768	2.02854
chr1	7768	7781	2.43425
chr1	7781	7788	2.02854
chr1	7788	7790	2.43425
chr1	7790	7801	2.83996
chr1	7801	7802	3.24567
chr1	7802	7804	2.83996
chr1	7804	7805	2.43425
chr1	7805	7807	1.62283
chr1	7807	7818	1.21712
chr1	7818	7819	0.811417
chr1	7819	7829	1.21712
chr1	7829	7830	0.811417
chr1	7830	7832	1.21712
chr1	7832	7838	1.62283
chr1	7838	7839	2.02854
chr1	7839	7840	1.62283
chr1	7840	7842	2.02854
chr1	7842	7843	3.24567
chr1	7843	7848	3.65137
chr1	7848	7858	4.05708
chr1	7858	7866	3.24567
chr1	7866	7868	2.43425
chr1	7868	7871	2.83996
chr1	7871	7872	2.43425
chr1	7872	7876	2.83996
chr1	7876	7877	3.24567
chr1	7877	7880	3.65137
chr1	7880	7882	2.43425
chr1	7882	7887	2.02854
chr1	7887	7900	1.62283
chr1	7900	7904	2.02854
chr1	7904	7905	2.43425
chr1	7905	7906	2.83996
chr1	7906	7911	2.43425
chr1	7911	7915	2.02854
chr1	7915	7929	1.21712
chr1	7929	7945	0.405708
chr1	7945	8027	0.0
chr1	8027	8030	0.405708
chr1	8030	8067	0.811417
chr1	8067	8069	0.405708
chr1	8069	8079	0.0
chr1	8079	8093	0.405708
chr1	8093	8098	0.811417
chr1	8098	8114	2.43425
chr1	8114	8125	2.02854
chr1	8125	8127	2.43425
chr1	8127	8131	3.24567
chr1	8131	8136	2.83996
chr1	8136	8138	3.24567
chr1	8138	8142	1.62283
chr1	8142	8150	2.02854
chr1	8150	8160	2.43425
chr1	8160	8165	2.02854
chr1	8165	8171	1.21712
chr1	8171	8174	1.62283
chr1	8174	8181	1.21712
chr1	8181	8189	0.811417
chr1	8189	8200	0.405708
chr1	8200	8209	0.811417
chr1	8209	8224	0.405708
chr1	8224	8230	0.811417
chr1	8230	8242	0.405708
chr1	8242	8249	0.811417
chr1	8249	8253	1.21712
chr1	8253	8257	0.811417
chr1	8257	8261	1.21712
chr1	8261	8268	1.62283
chr1	8268	8274	1.21712
chr1	8274	8285	1.62283
chr1	8285	8289	2.02854
chr1	8289	8291	1.21712
chr1	8291	8314	0.811417
chr1	8314	8317	0.405708
chr1	8317	8325	0.811417
chr1	8325	8339	0.405708
chr1	8339	8340	0.811417
chr1	8340	8346	1.21712
chr1	8346	8352	1.62283
chr1	8352	8376	1.21712
chr1	8376	8379	0.811417
chr1	8379	8380	0.405708
chr1	8380	8396	0.0
chr1	8396	8424	0.405708
chr1	8424	8446	0.0
chr1	8446	8481	0.811417
chr1	8481	8487	0.0
chr1	8487	8511	0.405708
chr1	8511	8512	0.811417
chr1	8512	8516	1.21712
chr1	8516	8528	0.811417
chr1	8528	8544	1.62283
chr1	8544	8545	1.21712
chr1	8545	8547	0.811417
chr1	8547	8559	1.62283
chr1	8559	8566	2.02854
chr1	8566	8571	1.21712
chr1	8571	8587	1.62283
chr1	8587	8588	0.811417
chr1	8588	8594	1.21712
chr1	8594	8598	0.811417
chr1	8598	8613	0.405708
chr1	8613	8620	0.811417
chr1	8620	8626	0.405708
chr1	8626	8638	0.811417
chr1	8638	8655	0.405708
chr1	8655	8665	0.811417
chr1	8665	8670	0.405708
chr1	8670	8671	0.811417
chr1	8671	8680	1.21712
chr1	8680	8686	0.811417
chr1	8686	8694	1.21712
chr1	8694	8696	1.62283
chr1	8696	8706	0.811417
chr1	8706	8724	1.21712
chr1	8724	8725	1.62283
chr1	8725	8729	1.21712
chr1	8729	8740	0.811417
chr1	8740	8746	1.21712
chr1	8746	8751	0.811417
chr1	8751	8762	1.21712
chr1	8762	8783	0.811417
chr1	8783	8790	1.21712
chr1	8790	8793	0.811417
chr1	8793	8816	1.21712
chr1	8816	8824	0.811417
chr1	8824	8836	0.405708
chr1	8836	8837	1.62283
chr1	8837	8840	2.83996
chr1	8840	8848	2.43425
chr1	8848	8849	2.83996
chr1	8849	8854	3.24567
chr1	8854	8855	3.65137
chr1	8855	8858	4.05708
chr1	8858	8869	4.46279
chr1	8869	8874	4.8685
chr1	8874	8875	5.27421
chr1	8875	8876	4.8685
chr1	8876	8877	4.05708
chr1	8877	8880	2.83996
chr1	8880	8883	3.24567
chr1	8883	8895	2.02854
chr1	8895	8897	1.21712
chr1	8897	8900	0.811417
chr1	8900	8903	0.405708
chr1	8903	8907	0.811417
chr1	8907	8910	1.21712
chr1	8910	8928	0.811417
chr1	8928	8942	0.405708
chr1	8942	8945	0.0
chr1	8945	8969	0.405708
chr1	8969	8975	0.811417
chr1	8975	9000	0.405708
chr1	9000	9001	0.811417
chr1	9001	9003	1.21712
chr1	9003	9007	1.62283
chr1	9007	9018	1.21712
chr1	9018	9019	1.62283
chr1	9019	9039	2.02854
chr1	9039	9040	2.43425
chr1	9040	9041	1.62283
chr1	9041	9043	1.21712
chr1	9043	9045	1.62283
chr1	9045	9055	2.02854
chr1	9055	9056	1.62283
chr1	9056	9069	1.21712
chr1	9069	9077	0.811417
chr1	9077	9080	0.405708
chr1	9080	9082	0.811417
chr1	9082	9107	0.405708
chr1	9107	9110	0.811417
chr1	9110	9113	0.405708
chr1	9113	9115	0.811417
chr1	9115	9116	1.21712
chr1	9116	9141	1.62283
chr1	9141	9142	1.21712
chr1	9142	9151	0.811417
chr1	9151	9156	0.405708
chr1	9156	9186	0.0
chr1	9186	9191	0.405708
chr1	9191	9193	0.811417
chr1	9193	9199	1.21712
chr1	9199	9222	1.62283
chr1	9222	9228	1.21712
chr1	9228	9229	0.405708
chr1	9229	9257	0.0
chr1	9257	9267	0.405708
chr1	9267	9268	1.21712
chr1	9268	9269	1.62283
chr1	9269	9270	2.02854
chr1	9270	9273	2.43425
chr1	9273	9275	2.83996
chr1	9275	9281	3.24567
chr1	9281	9288	3.65137
chr1	9288	9306	3.24567
chr1	9306	9308	2.43425
chr1	9308	9309	1.62283
chr1	9309	9313	1.21712
chr1	9313	9316	0.405708
chr1	9316	9320	0.811417
chr1	9320	9322	0.405708
chr1	9322	9339	0.811417
chr1	9339	9343	1.21712
chr1	9343	9347	1.62283
chr1	9347	9351	2.02854
chr1	9351	9372	1.21712
chr1	9372	9376	0.811417
chr1	9376	9381	0.405708
chr1	9381	9411	0.0
chr1	9411	9414	0.405708
chr1	9414	9440	0.811417
chr1	9440	9451	1.21712
chr1	9451	9454	0.811417
chr1	9454	9477	0.405708
chr1	9477	9479	0.811417
chr1	9479	9500	0.405708
chr1	9500	9512	0.811417
chr1	9512	9518	0.405708
chr1	9518	9530	0.811417
chr1	9530	9533	1.21712
chr1	9533	9536	0.811417
chr1	9536	9537	1.21712
chr1	9537	9541	1.62283
chr1	9541	9544	2.02854
chr1	9544	9553	2.43425
chr1	9553	9570	2.02854
chr1	9570	9574	1.62283
chr1	9574	9580	0.811417
chr1	9580	9584	0.405708
chr1	9584	9586	0.0
chr1	9586	9595	0.405708
chr1	9595	9600	0.811417
chr1	9600	9616	1.21712
chr1	9616	9619	1.62283
chr1	9619	9621	2.43425
chr1	9621	9626	2.83996
chr1	9626	9631	2.43425
chr1	9631	9635	3.24567
chr1	9635	9651	2.83996
chr1	9651	9658	2.43425
chr1	9658	9661	1.62283
chr1	9661	9663	1.21712
chr1	9663	9668	1.62283
chr1	9668	9677	0.811417
chr1	9677	9680	1.21712
chr1	9680	9687	0.811417
chr1	9687	9706	0.405708
chr1	9706	9716	0.811417
chr1	9716	9723	0.405708
chr1	9723	9738	0.811417
chr1	9738	9741	1.21712
chr1	9741	9743	2.02854
chr1	9743	9744	1.62283
chr1	9744	9750	2.02854
chr1	9750	9758	2.43425
chr1	9758	9762	2.83996
chr1	9762	9764	2.43425
chr1	9764	9768	2.02854
chr1	9768	9775	1.62283
chr1	9775	9788	0.811417
chr1	9788	9797	0.405708
chr1	9797	9821	0.0
chr1	9821	9830	0.405708
chr1	9830	9836	0.811417
chr1	9836	9839	1.21712
chr1	9839	9856	2.02854
chr1	9856	9857	1.21712
chr1	9857	9858	1.62283
chr1	9858	9874	2.43425
chr1	9874	9890	1.21712
chr1	9890	9897	0.811417
chr1	9897	9903	0.0
chr1	9903	9920	0.405708
chr1	9920	9928	0.811417
chr1	9928	9933	1.21712
chr1	9933	9941	1.62283
chr1	9941	9943	2.43425
chr1	9943	9952	2.02854
chr1	9952	9954	2.43425
chr1	9954	9959	2.83996
chr1	9959	9966	2.43425
chr1	9966	9969	2.02854
chr1	9969	9972	1.62283
chr1	9972	9976	2.02854
chr1	9976	9980	2.43425
chr1	9980	9992	1.62283
chr1	9992	9993	1.21712
chr1	9993	9995	0.811417
chr1	9995	10011	1.21712
chr1	10011	10014	0.405708
chr1	10014	10027	1.21712
chr1	10027	10034	1.62283
chr1	10034	10042	1.21712
chr1	10042	10047	0.811417
chr1	10047	10051	0.405708
chr1	10051	10058	0.811417
chr1	10058	10064	1.21712
chr1	10064	10067	1.62283
chr1	10067	10082	1.21712
chr1	10082	10083	1.62283
chr1	10083	10088	1.21712
chr1	10088	10090	1.62283
chr1	10090	10094	1.21712
chr1	10094	10110	0.811417
chr1	10110	10115	1.21712
chr1	10115	10121	0.811417
chr1	10121	10128	1.21712
chr1	10128	10147	0.811417
chr1	10147	10150	1.21712
chr1	10150	10155	0.811417
chr1	10155	10156	0.405708
chr1	10156	10181	0.811417
chr1	10181	10183	1.21712
chr1	10183	10186	0.811417
chr1	10186	10199	0.405708
chr1	10199	10219	0.811417
chr1	10219	10231	0.405708
chr1	10231	10259	0.0
chr1	10259	10265	0.405708
chr1	10265	10286	1.21712
chr1	10286	10291	0.811417
chr1	10291	10300	1.21712
chr1	10300	10301	0.405708
chr1	10301	10302	0.811417
chr1	10302	10307	1.21712
chr1	10307	10331	1.62283
chr1	10331	10333	1.21712
chr1	10333	10336	1.62283
chr1	10336	10341	1.21712
chr1	10341	10373	0.405708
chr1	10373	10391	0.0
chr1	10391	10399	0.405708
chr1	10399	10419	0.811417
chr1	10419	10420	1.21712
chr1	10420	10422	1.62283
chr1	10422	10430	2.02854
chr1	10430	10434	1.62283
chr1	10434	10459	1.21712
chr1	10459	10462	0.405708
chr1	10462	10476	0.0
chr1	10476	10516	0.405708
chr1	10516	10529	0.0
chr1	10529	10564	0.405708
chr1	10564	10582	0.0
chr1	10582	10584	0.405708
chr1	10584	10585	0.811417
chr1	10585	10586	1.21712
chr1	10586	10587	1.62283
chr1	10587	10597	2.02854
chr1	10597	10615	2.43425
chr1	10615	10616	2.83996
chr1	10616	10617	2.43425
chr1	10617	10622	1.62283
chr1	10622	10623	1.21712
chr1	10623	10648	0.811417
chr1	10648	10659	0.405708
chr1	10659	10660	0.811417
chr1	10660	10662	1.21712
chr1	10662	10663	1.62283
chr1	10663	10666	2.43425
chr1	10666	10673	2.83996
chr1	10673	10676	2.43425
chr1	10676	10686	2.83996
chr1	10686	10691	2.43425
chr1	10691	10694	3.24567
chr1	10694	10698	2.83996
chr1	10698	10702	2.43425
chr1	10702	10705	1.62283
chr1	10705	10711	1.21712
chr1	10711	10726	0.811417
chr1	10726	10731	0.405708
chr1	10731	10755	0.0
chr1	10755	10756	0.405708
chr1	10756	10786	0.811417
chr1	10786	10789	1.21712
chr1	10789	10790	1.62283
chr1	10790	10793	1.21712
chr1	10793	10795	2.02854
chr1	10795	10814	1.62283
chr1	10814	10822	2.02854
chr1	10822	10828	1.62283
chr1	10828	10829	1.21712
chr1	10829	10831	0.811417
chr1	10831	10848	0.405708
chr1	10848	10851	1.21712
chr1	10851	10853	1.62283
chr1	10853	10876	1.21712
chr1	10876	10882	0.811417
chr1	10882	10895	0.0
chr1	10895	10914	0.405708
chr1	10914	10918	0.811417
chr1	10918	10932	1.21712
chr1	10932	10935	0.811417
chr1	10935	10954	0.405708
chr1	10954	10971	0.0
chr1	10971	11000	0.405708
chr1	11000	11009	0.811417
chr1	11009	11018	0.405708
chr1	11018	11039	0.811417
chr1	11039	11045	0.405708
chr1	11045	11071	0.0
chr1	11071	11100	0.405708
chr1	11100	11106	0.0
chr1	11106	11131	0.405708
chr1	11131	11144	0.0
chr1	11144	11163	0.405708
chr1	11163	11174	0.811417
chr1	11174	11176	1.21712
chr1	11176	11184	1.62283
chr1	11184	11192	1.21712
chr1	11192	11194	1.62283
chr1	11194	11213	2.02854
chr1	11213	11218	1.62283
chr1	11218	11225	2.02854
chr1	11225	11226	2.43425
chr1	11226	11230	2.83996
chr1	11230	11246	1.62283
chr1	11246	11247	2.02854
chr1	11247	11254	1.62283
chr1	11254	11280	0.811417
chr1	11280	11284	0.0
chr1	11284	11299	0.405708
chr1	11299	11316	0.811417
chr1	11316	11336	1.21712
chr1	11336	11338	1.62283
chr1	11338	11344	1.21712
chr1	11344	11358	0.811417
chr1	11358	11362	0.405708
chr1	11362	11366	0.811417
chr1	11366	11372	0.405708
chr1	11372	11380	1.21712
chr1	11380	11381	1.62283
chr1	11381	11399	2.02854
chr1	11399	11400	2.43425
chr1	11400	11402	2.02854
chr1	11402	11412	1.62283
chr1	11412	11419	1.21712
chr1	11419	11423	0.405708
chr1	11423	11433	0.811417
chr1	11433	11436	0.405708
chr1	11436	11445	0.811417
chr1	11445	11472	0.405708
chr1	11472	11481	0.0
chr1	11481	11482	0.405708
chr1	11482	11488	0.811417
chr1	11488	11496	1.21712
chr1	11496	11506	1.62283
chr1	11506	11508	1.21712
chr1	11508	11509	0.811417
chr1	11509	11519	1.21712
chr1	11519	11523	1.62283
chr1	11523	11534	1.21712
chr1	11534	11535	1.62283
chr1	11535	11539	1.21712
chr1	11539	11541	1.62283
chr1	11541	11549	2.02854
chr1	11549	11553	1.62283
chr1	11553	11558	2.02854
chr1	11558	11564	1.21712
chr1	11564	11573	0.405708
chr1	11573	11575	1.21712
chr1	11575	11582	1.62283
chr1	11582	11589	1.21712
chr1	11589	11600	1.62283
chr1	11600	11603	1.21712
chr1	11603	11627	0.811417
chr1	11627	11637	0.405708
chr1	11637	11653	0.0
chr1	11653	11689	0.405708
chr1	11689	11692	0.811417
chr1	11692	11728	0.405708
chr1	11728	11736	0.0
chr1	11736	11758	0.405708
chr1	11758	11774	0.811417
chr1	11774	11793	0.405708
chr1	11793	11817	0.811417
chr1	11817	11818	0.405708
chr1	11818	11826	1.21712
chr1	11826	11831	1.62283
chr1	11831	11843	1.21712
chr1	11843	11848	1.62283
chr1	11848	11857	1.21712
chr1	11857	11865	0.811417
chr1	11865	11878	0.405708
chr1	11878	11879	0.811417
chr1	11879	11880	0.405708
chr1	11880	11888	0.811417
chr1	11888	11894	1.21712
chr1	11894	11903	1.62283
chr1	11903	11917	2.02854
chr1	11917	11918	1.62283
chr1	11918	11919	1.21712
chr1	11919	11927	0.811417
chr1	11927	11929	0.405708
chr1	11929	11958	0.0
chr1	11958	11967	0.405708
chr1	11967	11968	0.811417
chr1	11968	11969	1.21712
chr1	11969	11974	1.62283
chr1	11974	11979	2.02854
chr1	11979	11991	2.43425
chr1	11991	11994	2.02854
chr1	11994	11999	2.43425
chr1	11999	12006	2.02854
chr1	12006	12007	1.62283
chr1	12007	12014	2.43425
chr1	12014	12015	2.02854
chr1	12015	12033	1.62283
chr1	12033	12037	1.21712
chr1	12037	12038	1.62283
chr1	12038	12041	1.21712
chr1	12041	12042	0.811417
chr1	12042	12047	1.62283
chr1	12047	12055	1.21712
chr1	12055	12069	1.62283
chr1	12069	12073	1.21712
chr1	12073	12075	1.62283
chr1	12075	12081	1.21712
chr1	12081	12094	0.811417
chr1	12094	12101	0.405708
chr1	12101	12129	0.0
chr1	12129	12141	0.405708
chr1	12141	12157	0.811417
chr1	12157	12177	1.21712
chr1	12177	12186	0.811417
chr1	12186	12208	0.405708
chr1	12208	12223	0.0
chr1	12223	12262	0.405708
chr1	12262	12274	0.0
chr1	12274	12289	0.405708
chr1	12289	12306	0.811417
chr1	12306	12314	1.21712
chr1	12314	12329	0.811417
chr1	12329	12346	0.405708
chr1	12346	12347	0.0
chr1	12347	12370	0.405708
chr1	12370	12383	0.811417
chr1	12383	12389	0.405708
chr1	12389	12396	0.811417
chr1	12396	12404	1.21712
chr1	12404	12409	1.62283
chr1	12409	12423	1.21712
chr1	12423	12428	1.62283
chr1	12428	12436	1.21712
chr1	12436	12444	0.811417
chr1	12444	12445	0.405708
chr1	12445	12470	0.0
chr1	12470	12499	0.405708
chr1	12499	12508	0.0
chr1	12508	12510	0.405708
chr1	12510	12538	0.811417
chr1	12538	12541	0.405708
chr1	12541	12546	0.811417
chr1	12546	12550	1.21712
chr1	12550	12555	0.811417
chr1	12555	12561	1.21712
chr1	12561	12577	1.62283
chr1	12577	12581	1.21712
chr1	12581	12593	0.811417
chr1	12593	12600	0.405708
chr1	12600	12607	0.0
chr1	12607	12609	0.405708
chr1	12609	12616	1.21712
chr1	12616	12632	1.62283
chr1	12632	12636	2.02854
chr1	12636	12638	2.43425
chr1	12638	12639	2.83996
chr1	12639	12640	3.24567
chr1	12640	12642	4.46279
chr1	12642	12645	4.8685
chr1	12645	12646	4.46279
chr1	12646	12647	4.05708
chr1	12647	12648	3.65137
chr1	12648	12660	4.05708
chr1	12660	12671	4.46279
chr1	12671	12672	4.05708
chr1	12672	12674	4.46279
chr1	12674	12676	4.05708
chr1	12676	12677	1.62283
chr1	12677	12682	1.21712
chr1	12682	12695	0.811417
chr1	12695	12701	0.405708
chr1	12701	12702	0.811417
chr1	12702	12707	1.21712
chr1	12707	12709	1.62283
chr1	12709	12727	1.21712
chr1	12727	12740	1.62283
chr1	12740	12765	0.405708
chr1	12765	12790	0.0
chr1	12790	12802	0.405708
chr1	12802	12827	0.811417
chr1	12827	12830	0.405708
chr1	12830	12842	0.0
chr1	12842	12861	0.405708
chr1	12861	12867	0.811417
chr1	12867	12873	0.405708
chr1	12873	12875	0.811417
chr1	12875	12881	1.21712
chr1	12881	12895	1.62283
chr1	12895	12896	1.21712
chr1	12896	12902	1.62283
chr1	12902	12920	0.811417
chr1	12920	12935	0.405708
chr1	12935	12940	0.0
chr1	12940	12941	0.405708
chr1	12941	12960	0.811417
chr1	12960	12967	1.21712
chr1	12967	12974	1.62283
chr1	12974	12977	2.02854
chr1	12977	12978	2.43425
chr1	12978	12992	1.62283
chr1	12992	12994	2.02854
chr1	12994	12996	2.43425
chr1	12996	13007	2.02854
chr1	13007	13011	1.62283
chr1	13011	13012	2.02854
chr1	13012	13013	1.62283
chr1	13013	13014	1.21712
chr1	13014	13018	1.62283
chr1	13018	13019	2.02854
chr1	13019	13037	1.21712
chr1	13037	13051	1.62283
chr1	13051	13052	1.21712
chr1	13052	13057	0.811417
chr1	13057	13075	0.405708
chr1	13075	13092	0.0
chr1	13092	13098	0.405708
chr1	13098	13116	0.811417
chr1	13116	13120	1.21712
chr1	13120	13128	1.62283
chr1	13128	13131	2.02854
chr1	13131	13133	1.62283
chr1	13133	13134	1.21712
chr1	13134	13155	1.62283
chr1	13155	13159	1.21712
chr1	13159	13160	0.811417
chr1	13160	13163	0.405708
chr1	13163	13164	0.811417
chr1	13164	13190	0.405708
chr1	13190	13200	0.0
chr1	13200	13220	0.405708
chr1	13220	13228	0.811417
chr1	13228	13244	0.405708
chr1	13244	13258	0.0
chr1	13258	13298	0.405708
chr1	13298	13320	0.0
chr1	13320	13337	0.405708
chr1	13337	13339	0.811417
chr1	13339	13355	1.21712
chr1	13355	13360	0.811417
chr1	13360	13367	1.21712
chr1	13367	13372	0.811417
chr1	13372	13374	0.405708
chr1	13374	13375	0.811417
chr1	13375	13389	1.62283
chr1	13389	13391	2.02854
chr1	13391	13407	1.62283
chr1	13407	13408	2.02854
chr1	13408	13416	0.811417
chr1	13416	13417	1.21712
chr1	13417	13420	0.811417
chr1	13420	13424	1.21712
chr1	13424	13439	2.02854
chr1	13439	13445	1.62283
chr1	13445	13463	0.811417
chr1	13463	13468	0.0
chr1	13468	13473	0.405708
chr1	13473	13476	1.21712
chr1	13476	13493	1.62283
chr1	13493	13503	2.02854
chr1	13503	13505	2.43425
chr1	13505	13506	2.83996
chr1	13506	13510	2.02854
chr1	13510	13513	2.43425
chr1	13513	13533	1.62283
chr1	13533	13538	0.405708
chr1	13538	13551	0.0
chr1	13551	13552	0.405708
chr1	13552	13554	0.811417
chr1	13554	13565	1.21712
chr1	13565	13571	1.62283
chr1	13571	13581	2.02854
chr1	13581	13587	1.62283
chr1	13587	13589	1.21712
chr1	13589	13593	0.811417
chr1	13593	13610	0.405708
chr1	13610	13628	0.0
chr1	13628	13658	0.405708
chr1	13658	13671	0.0
chr1	13671	13706	0.405708
chr1	13706	13710	0.0
chr1	13710	13716	0.405708
chr1	13716	13734	0.811417
chr1	13734	13740	0.405708
chr1	13740	13807	0.0
chr1	13807	13830	0.405708
chr1	13830	13839	0.811417
chr1	13839	13842	1.21712
chr1	13842	13843	0.811417
chr1	13843	13857	1.21712
chr1	13857	13866	1.62283
chr1	13866	13870	2.02854
chr1	13870	13878	1.62283
chr1	13878	13882	1.21712
chr1	13882	13895	0.811417
chr1	13895	13905	0.405708
chr1	13905	13992	0.0
chr1	13992	14032	0.405708
chr1	14032	14044	0.0
chr1	14044	14070	0.405708
chr1	14070	14074	0.0
chr1	14074	14088	0.405708
chr1	14088	14093	0.811417
chr1	14093	14108	1.21712
chr1	14108	14116	0.811417
chr1	14116	14132	0.405708
chr1	14132	14133	0.811417
chr1	14133	14136	0.405708
chr1	14136	14158	0.811417
chr1	14158	14159	1.21712
chr1	14159	14161	1.62283
chr1	14161	14167	1.21712
chr1	14167	14188	0.811417
chr1	14188	14189	1.21712
chr1	14189	14211	0.405708
chr1	14211	14226	0.811417
chr1	14226	14241	0.405708
chr1	14241	14250	0.811417
chr1	14250	14268	0.405708
chr1	14268	14294	0.0
chr1	14294	14316	0.405708
chr1	14316	14317	0.811417
chr1	14317	14321	1.21712
chr1	14321	14322	2.02854
chr1	14322	14331	2.43425
chr1	14331	14332	2.83996
chr1	14332	14337	2.43425
chr1	14337	14355	2.83996
chr1	14355	14361	2.02854
chr1	14361	14362	1.21712
chr1	14362	14366	0.811417
chr1	14366	14371	0.405708
chr1	14371	14379	0.0
chr1	14379	14414	0.405708
chr1	14414	14418	0.811417
chr1	14418	14438	0.405708
chr1	14438	14601	0.0
chr1	14601	14624	0.405708
chr1	14624	14647	0.0
chr1	14647	14649	0.405708
chr1	14649	14651	0.811417
chr1	14651	14660	1.21712
chr1	14660	14677	1.62283
chr1	14677	14686	0.405708
chr1	14686	14756	0.0
chr1	14756	14791	0.405708
chr1	14791	14793	0.0
chr1	14793	14799	0.405708
chr1	14799	14812	0.811417
chr1	14812	14822	1.21712
chr1	14822	14837	0.811417
chr1	14837	14841	0.405708
chr1	14841	14865	0.0
chr1	14865	14899	0.405708
chr1	14899	14939	0.0
chr1	14939	14960	0.405708
chr1	14960	14977	0.811417
chr1	14977	14994	0.405708
chr1	14994	15051	0.0
chr1	15051	15087	0.405708
chr1	15087	15138	0.0
chr1	15138	15141	0.405708
chr1	15141	15143	0.811417
chr1	15143	15163	1.21712
chr1	15163	15165	0.811417
chr1	15165	15167	0.405708
chr1	15167	15169	0.0
chr1	15169	15177	0.405708
chr1	15177	15184	0.811417
chr1	15184	15189	1.21712
chr1	15189	15199	1.62283
chr1	15199	15214	1.21712
chr1	15214	15223	0.811417
chr1	15223	15228	0.405708
chr1	15228	15301	0.0
chr1	15301	15306	0.405708
chr1	15306	15337	0.811417
chr1	15337	15342	0.405708
chr1	15342	15363	0.811417
chr1	15363	15372	0.405708
chr1	15372	15373	0.0
chr1	15373	15406	0.405708
chr1	15406	15428	0.811417
chr1	15428	15429	0.405708
chr1	15429	15445	0.811417
chr1	15445	15465	0.405708
chr1	15465	15480	0.0
chr1	15480	15518	0.405708
chr1	15518	15549	0.0
chr1	15549	15578	0.405708
chr1	15578	15630	0.0
chr1	15630	15631	0.405708
chr1	15631	15634	1.21712
chr1	15634	15650	1.62283
chr1	15650	15660	2.02854
chr1	15660	15690	0.405708
chr1	15690	15705	0.0
chr1	15705	15740	0.405708
chr1	15740	15815	0.0
chr1	15815	15830	0.405708
chr1	15830	15856	0.811417
chr1	15856	15863	0.405708
chr1	15863	15873	0.811417
chr1	15873	15891	0.405708
chr1	15891	15902	0.811417
chr1	15902	15913	0.405708
chr1	15913	15918	0.811417
chr1	15918	15926	1.21712
chr1	15926	15934	0.811417
chr1	15934	15936	1.21712
chr1	15936	15938	1.62283
chr1	15938	15940	1.21712
chr1	15940	15962	0.811417
chr1	15962	15967	0.405708
chr1	15967	16003	0.0
chr1	16003	16004	0.405708
chr1	16004	16022	0.811417
chr1	16022	16035	0.405708
chr1	16035	16115	0.0
chr1	16115	16133	0.405708
chr1	16133	16144	0.811417
chr1	16144	16163	0.405708
chr1	16163	16165	0.0
chr1	16165	16169	0.405708
chr1	16169	16193	0.811417
chr1	16193	16199	1.21712
chr1	16199	16205	1.62283
chr1	16205	16207	1.21712
chr1	16207	16232	0.811417
chr1	16232	16235	0.405708
chr1	16235	16255	0.0
chr1	16255	16256	0.405708
chr1	16256	16271	0.811417
chr1	16271	16294	1.21712
chr1	16294	16306	0.811417
chr1	16306	16319	0.405708
chr1	16319	16334	0.811417
chr1	16334	16342	0.405708
chr1	16342	16394	0.0
chr1	16394	16402	0.811417
chr1	16402	16413	1.21712
chr1	16413	16425	2.02854
chr1	16425	16434	1.62283
chr1	16434	16438	1.21712
chr1	16438	16453	0.0
chr1	16453	16459	0.405708
chr1	16459	16476	0.811417
chr1	16476	16486	0.405708
chr1	16486	16519	0.0
chr1	16519	16544	0.405708
chr1	16544	16558	0.0
chr1	16558	16592	0.405708
chr1	16592	16593	0.811417
chr1	16593	16616	0.405708
chr1	16616	16627	0.811417
chr1	16627	16651	0.405708
chr1	16651	16662	0.0
chr1	16662	16684	0.811417
chr1	16684	16697	1.21712
chr1	16697	16709	0.405708
chr1	16709	16761	0.0
chr1	16761	16791	0.405708
chr1	16791	16794	0.811417
chr1	16794	16795	1.62283
chr1	16795	16796	1.21712
chr1	16796	16813	1.62283
chr1	16813	16815	2.02854
chr1	16815	16820	2.43425
chr1	16820	16834	2.02854
chr1	16834	16835	1.21712
chr1	16835	16841	0.811417
chr1	16841	16842	0.405708
chr1	16842	16883	0.0
chr1	16883	16912	0.405708
chr1	16912	16934	0.0
chr1	16934	16964	0.405708
chr1	16964	16974	0.811417
chr1	16974	16985	0.405708
chr1	16985	16998	1.21712
chr1	16998	17024	0.811417
chr1	17024	17066	0.0
chr1	17066	17101	0.405708
chr1	17101	17105	0.811417
chr1	17105	17139	0.405708
chr1	17139	17182	0.0
chr1	17182	17190	0.405708
chr1	17190	17199	0.811417
chr1	17199	17200	1.21712
chr1	17200	17222	1.62283
chr1	17222	17228	1.21712
chr1	17228	17232	0.405708
chr1	17232	17235	0.811417
chr1	17235	17252	0.405708
chr1	17252	17256	0.811417
chr1	17256	17257	1.21712
chr1	17257	17268	0.811417
chr1	17268	17278	1.21712
chr1	17278	17294	0.811417
chr1	17294	17302	0.405708
chr1	17302	17378	0.0
chr1	17378	17414	0.405708
chr1	17414	17417	0.0
chr1	17417	17433	0.405708
chr1	17433	17451	0.811417
chr1	17451	17457	1.21712
chr1	17457	17472	0.811417
chr1	17472	17473	0.405708
chr1	17473	17490	0.811417
chr1	17490	17512	0.405708
chr1	17512	17526	0.0
chr1	17526	17545	0.405708
chr1	17545	17548	0.811417
chr1	17548	17551	1.21712
chr1	17551	17557	1.62283
chr1	17557	17584	1.21712
chr1	17584	17586	0.811417
chr1	17586	17587	0.405708
chr1	17587	17596	0.0
chr1	17596	17631	0.405708
chr1	17631	17665	0.0
chr1	17665	17689	0.405708
chr1	17689	17704	0.811417
chr1	17704	17724	0.405708
chr1	17724	17726	0.0
chr1	17726	17727	0.405708
chr1	17727	17728	0.811417
chr1	17728	17739	1.21712
chr1	17739	17747	1.62283
chr1	17747	17754	2.02854
chr1	17754	17760	1.62283
chr1	17760	17773	0.811417
chr1	17773	17775	0.405708
chr1	17775	17791	0.0
chr1	17791	17830	0.405708
chr1	17830	17849	0.0
chr1	17849	17853	0.405708
chr1	17853	17871	0.811417
chr1	17871	17873	1.62283
chr1	17873	17886	2.02854
chr1	17886	17887	4.05708
chr1	17887	17888	5.27421
chr1	17888	17890	4.46279
chr1	17890	17895	4.8685
chr1	17895	17901	5.27421
chr1	17901	17905	4.05708
chr1	17905	17906	4.8685
chr1	17906	17910	5.27421
chr1	17910	17912	5.67992
chr1	17912	17914	6.08562
chr1	17914	17930	2.43425
chr1	17930	17931	2.83996
chr1	17931	17935	2.43425
chr1	17935	17937	2.83996
chr1	17937	17939	2.43425
chr1	17939	17944	2.02854
chr1	17944	17946	0.811417
chr1	17946	17959	1.21712
chr1	17959	17965	0.811417
chr1	17965	17975	0.405708
chr1	17975	18031	0.0
chr1	18031	18042	0.405708
chr1	18042	18043	0.811417
chr1	18043	18064	1.21712
chr1	18064	18065	0.811417
chr1	18065	18070	1.62283
chr1	18070	18073	0.811417
chr1	18073	18077	1.62283
chr1	18077	18105	2.02854
chr1	18105	18111	1.21712
chr1	18111	18112	0.811417
chr1	18112	18136	0.0
chr1	18136	18175	0.405708
chr1	18175	18181	0.0
chr1	18181	18183	0.811417
chr1	18183	18189	1.62283
chr1	18189	18191	2.43425
chr1	18191	18219	3.24567
chr1	18219	18223	1.62283
chr1	18223	18224	2.83996
chr1	18224	18231	2.02854
chr1	18231	18252	1.21712
chr1	18252	18345	0.0
chr1	18345	18359	0.405708
chr1	18359	18381	0.811417
chr1	18381	18383	1.21712
chr1	18383	18388	0.811417
chr1	18388	18419	0.405708
chr1	18419	18443	0.0
chr1	18443	18444	0.405708
chr1	18444	18445	1.21712
chr1	18445	18446	2.02854
chr1	18446	18455	2.43425
chr1	18455	18462	2.83996
chr1	18462	18471	3.24567
chr1	18471	18474	2.02854
chr1	18474	18479	1.62283
chr1	18479	18489	0.811417
chr1	18489	18492	0.405708
chr1	18492	18497	0.811417
chr1	18497	18526	0.405708
chr1	18526	18587	0.0
chr1	18587	18598	0.405708
chr1	18598	18599	0.811417
chr1	18599	18609	1.21712
chr1	18609	18612	1.62283
chr1	18612	18624	1.21712
chr1	18624	18634	0.811417
chr1	18634	18636	0.405708
chr1	18636	18687	0.0
chr1	18687	18691	0.405708
chr1	18691	18693	0.811417
chr1	18693	18720	1.21712
chr1	18720	18721	0.405708
chr1	18721	18750	0.0
chr1	18750	18754	0.405708
chr1	18754	18789	0.811417
chr1	18789	18792	0.405708
chr1	18792	18803	0.0
chr1	18803	18817	0.405708
chr1	18817	18828	0.811417
chr1	18828	18838	1.21712
chr1	18838	18848	0.811417
chr1	18848	18852	1.21712
chr1	18852	18859	0.811417
chr1	18859	18866	1.21712
chr1	18866	18880	0.811417
chr1	18880	18888	1.21712
chr1	18888	18890	0.811417
chr1	18890	18893	1.21712
chr1	18893	18899	1.62283
chr1	18899	18907	1.21712
chr1	18907	18916	1.62283
chr1	18916	18918	2.02854
chr1	18918	18920	1.62283
chr1	18920	18924	1.21712
chr1	18924	18928	0.811417
chr1	18928	18932	1.21712
chr1	18932	18951	0.811417
chr1	18951	18954	1.21712
chr1	18954	18963	0.811417
chr1	18963	18974	0.405708
chr1	18974	18986	0.811417
chr1	18986	19003	0.405708
chr1	19003	19008	0.0
chr1	19008	19020	0.405708
chr1	19020	19026	0.811417
chr1	19026	19039	1.21712
chr1	19039	19046	1.62283
chr1	19046	19052	1.21712
chr1	19052	19053	0.811417
chr1	19053	19074	0.405708
chr1	19074	19092	0.0
chr1	19092	19103	0.811417
chr1	19103	19107	1.21712
chr1	19107	19128	1.62283
chr1	19128	19130	0.811417
chr1	19130	19142	1.21712
chr1	19142	19143	0.811417
chr1	19143	19148	0.405708
chr1	19148	19160	0.0
chr1	19160	19178	0.405708
chr1	19178	19280	0.0
