# Supplementary material for: Structural modularity of the XIST ribonucleoprotein complex
Source: Nat Commun. 2020 Dec 2;11:6163. doi: 10.1038/s41467-020-20040-3 (PMC7710737; doi:10.1038/s41467-020-20040-3)
Supplement: Supplementary file 6 — Source Data [file 41467_2020_20040_MOESM6_ESM.zip › sourcedata/fig2efgi/K562_SLBP_0_neg_XIST_1_hsXIST.bedgraph]

chr1	0	46	0.0
chr1	46	48	0.737762
chr1	48	49	2.95105
chr1	49	50	3.68881
chr1	50	56	4.42657
chr1	56	71	5.16433
chr1	71	76	5.90209
chr1	76	77	5.16433
chr1	77	83	4.42657
chr1	83	85	3.68881
chr1	85	89	2.95105
chr1	89	92	2.21329
chr1	92	100	1.47552
chr1	100	107	0.737762
chr1	107	121	0.0
chr1	121	146	1.47552
chr1	146	165	0.737762
chr1	165	200	0.0
chr1	200	229	0.737762
chr1	229	323	0.0
chr1	323	363	0.737762
chr1	363	367	0.0
chr1	367	399	0.737762
chr1	399	454	0.0
chr1	454	497	0.737762
chr1	497	502	0.0
chr1	502	528	1.47552
chr1	528	541	0.737762
chr1	541	542	1.47552
chr1	542	545	2.21329
chr1	545	585	1.47552
chr1	585	586	0.737762
chr1	586	631	0.0
chr1	631	651	0.737762
chr1	651	671	1.47552
chr1	671	681	0.737762
chr1	681	698	0.0
chr1	698	741	0.737762
chr1	741	824	0.0
chr1	824	825	0.737762
chr1	825	851	1.47552
chr1	851	868	2.21329
chr1	868	869	1.47552
chr1	869	890	0.737762
chr1	890	891	1.47552
chr1	891	913	0.737762
chr1	913	916	1.47552
chr1	916	926	2.21329
chr1	926	933	2.95105
chr1	933	938	2.21329
chr1	938	954	2.95105
chr1	954	960	2.21329
chr1	960	969	1.47552
chr1	969	981	0.737762
chr1	981	983	0.0
chr1	983	1016	0.737762
chr1	1016	1025	1.47552
chr1	1025	1060	0.737762
chr1	1060	1097	0.0
chr1	1097	1141	0.737762
chr1	1141	1253	0.0
chr1	1253	1269	0.737762
chr1	1269	1287	1.47552
chr1	1287	1288	2.21329
chr1	1288	1295	2.95105
chr1	1295	1309	2.21329
chr1	1309	1327	2.95105
chr1	1327	1328	3.68881
chr1	1328	1331	4.42657
chr1	1331	1332	3.68881
chr1	1332	1335	2.95105
chr1	1335	1336	3.68881
chr1	1336	1341	4.42657
chr1	1341	1343	5.16433
chr1	1343	1345	4.42657
chr1	1345	1353	5.16433
chr1	1353	1355	6.63986
chr1	1355	1356	5.90209
chr1	1356	1371	5.16433
chr1	1371	1377	3.68881
chr1	1377	1380	2.95105
chr1	1380	1383	2.21329
chr1	1383	1385	2.95105
chr1	1385	1396	2.21329
chr1	1396	1405	0.737762
chr1	1405	1427	1.47552
chr1	1427	1446	0.737762
chr1	1446	1450	0.0
chr1	1450	1489	0.737762
chr1	1489	1539	0.0
chr1	1539	1552	0.737762
chr1	1552	1563	1.47552
chr1	1563	1583	2.21329
chr1	1583	1596	1.47552
chr1	1596	1607	0.737762
chr1	1607	1628	0.0
chr1	1628	1660	0.737762
chr1	1660	1691	0.0
chr1	1691	1693	1.47552
chr1	1693	1710	2.21329
chr1	1710	1726	2.95105
chr1	1726	1735	4.42657
chr1	1735	1737	2.95105
chr1	1737	1740	2.21329
chr1	1740	1749	2.95105
chr1	1749	1751	3.68881
chr1	1751	1754	4.42657
chr1	1754	1762	3.68881
chr1	1762	1763	4.42657
chr1	1763	1766	5.16433
chr1	1766	1769	5.90209
chr1	1769	1770	4.42657
chr1	1770	1771	5.16433
chr1	1771	1784	5.90209
chr1	1784	1785	5.16433
chr1	1785	1787	4.42657
chr1	1787	1789	5.16433
chr1	1789	1792	5.90209
chr1	1792	1795	5.16433
chr1	1795	1806	4.42657
chr1	1806	1807	3.68881
chr1	1807	1811	2.95105
chr1	1811	1815	1.47552
chr1	1815	1819	0.737762
chr1	1819	1830	1.47552
chr1	1830	1842	0.737762
chr1	1842	1845	1.47552
chr1	1845	1863	2.21329
chr1	1863	1871	1.47552
chr1	1871	1876	3.68881
chr1	1876	1885	4.42657
chr1	1885	1889	3.68881
chr1	1889	1914	2.95105
chr1	1914	1920	0.737762
chr1	1920	2101	0.0
chr1	2101	2120	0.737762
chr1	2120	2145	1.47552
chr1	2145	2178	0.737762
chr1	2178	2180	1.47552
chr1	2180	2183	2.21329
chr1	2183	2185	2.95105
chr1	2185	2188	4.42657
chr1	2188	2206	5.90209
chr1	2206	2219	5.16433
chr1	2219	2220	5.90209
chr1	2220	2223	5.16433
chr1	2223	2227	3.68881
chr1	2227	2229	2.95105
chr1	2229	2232	1.47552
chr1	2232	2242	0.737762
chr1	2242	2262	1.47552
chr1	2262	2268	0.737762
chr1	2268	2409	0.0
chr1	2409	2453	0.737762
chr1	2453	2513	0.0
chr1	2513	2557	0.737762
chr1	2557	2639	0.0
chr1	2639	2679	0.737762
chr1	2679	2781	0.0
chr1	2781	2782	0.737762
chr1	2782	2825	1.47552
chr1	2825	2826	0.737762
chr1	2826	2865	0.0
chr1	2865	2933	0.737762
chr1	2933	2942	0.0
chr1	2942	2963	0.737762
chr1	2963	3097	0.0
chr1	3097	3105	1.47552
chr1	3105	3111	2.21329
chr1	3111	3139	2.95105
chr1	3139	3144	1.47552
chr1	3144	3149	0.737762
chr1	3149	3270	0.0
chr1	3270	3273	0.737762
chr1	3273	3309	2.21329
chr1	3309	3313	1.47552
chr1	3313	3317	0.737762
chr1	3317	3490	0.0
chr1	3490	3531	0.737762
chr1	3531	3597	0.0
chr1	3597	3641	0.737762
chr1	3641	3709	0.0
chr1	3709	3750	0.737762
chr1	3750	3827	0.0
chr1	3827	3896	0.737762
chr1	3896	3922	0.0
chr1	3922	3942	0.737762
chr1	3942	3949	1.47552
chr1	3949	3966	2.21329
chr1	3966	3983	1.47552
chr1	3983	4110	0.0
chr1	4110	4126	0.737762
chr1	4126	4154	1.47552
chr1	4154	4165	0.737762
chr1	4165	4201	0.0
chr1	4201	4244	0.737762
chr1	4244	4252	0.0
chr1	4252	4266	0.737762
chr1	4266	4278	1.47552
chr1	4278	4283	2.21329
chr1	4283	4285	1.47552
chr1	4285	4290	0.737762
chr1	4290	4313	1.47552
chr1	4313	4334	0.737762
chr1	4334	4410	0.0
chr1	4410	4453	0.737762
chr1	4453	4454	0.0
chr1	4454	4459	0.737762
chr1	4459	4497	1.47552
chr1	4497	4503	0.737762
chr1	4503	4630	0.0
chr1	4630	4674	0.737762
chr1	4674	4737	0.0
chr1	4737	4751	0.737762
chr1	4751	4781	1.47552
chr1	4781	4787	0.737762
chr1	4787	5217	0.0
chr1	5217	5218	0.737762
chr1	5218	5221	1.47552
chr1	5221	5226	2.95105
chr1	5226	5227	3.68881
chr1	5227	5231	5.16433
chr1	5231	5232	5.90209
chr1	5232	5261	6.63986
chr1	5261	5265	5.90209
chr1	5265	5268	4.42657
chr1	5268	5271	3.68881
chr1	5271	5274	2.95105
chr1	5274	5275	2.21329
chr1	5275	5304	1.47552
chr1	5304	5314	0.737762
chr1	5314	5485	0.0
chr1	5485	5498	0.737762
chr1	5498	5529	1.47552
chr1	5529	5538	0.737762
chr1	5538	5628	0.0
chr1	5628	5657	0.737762
chr1	5657	5784	0.0
chr1	5784	5785	0.737762
chr1	5785	5828	1.47552
chr1	5828	5967	0.0
chr1	5967	5999	0.737762
chr1	5999	6033	0.0
chr1	6033	6075	0.737762
chr1	6075	6076	1.47552
chr1	6076	6089	0.737762
chr1	6089	6101	1.47552
chr1	6101	6105	2.21329
chr1	6105	6114	2.95105
chr1	6114	6116	2.21329
chr1	6116	6125	1.47552
chr1	6125	6127	2.21329
chr1	6127	6129	2.95105
chr1	6129	6145	3.68881
chr1	6145	6148	2.95105
chr1	6148	6171	2.21329
chr1	6171	6172	1.47552
chr1	6172	6185	0.737762
chr1	6185	6194	1.47552
chr1	6194	6212	2.21329
chr1	6212	6229	1.47552
chr1	6229	6233	0.737762
chr1	6233	6251	0.0
chr1	6251	6290	0.737762
chr1	6290	6325	0.0
chr1	6325	6329	0.737762
chr1	6329	6363	1.47552
chr1	6363	6370	0.737762
chr1	6370	6373	1.47552
chr1	6373	6397	0.737762
chr1	6397	6410	0.0
chr1	6410	6454	0.737762
chr1	6454	6547	0.0
chr1	6547	6579	0.737762
chr1	6579	6581	1.47552
chr1	6581	6601	0.737762
chr1	6601	6622	1.47552
chr1	6622	6643	0.737762
chr1	6643	6645	0.0
chr1	6645	6654	1.47552
chr1	6654	6660	2.21329
chr1	6660	6664	2.95105
chr1	6664	6681	3.68881
chr1	6681	6682	2.95105
chr1	6682	6688	2.21329
chr1	6688	6690	1.47552
chr1	6690	6699	0.737762
chr1	6699	6737	0.0
chr1	6737	6774	0.737762
chr1	6774	6780	1.47552
chr1	6780	6818	0.737762
chr1	6818	6858	0.0
chr1	6858	6881	0.737762
chr1	6881	6883	0.0
chr1	6883	6897	0.737762
chr1	6897	6898	1.47552
chr1	6898	6904	0.737762
chr1	6904	6908	1.47552
chr1	6908	6936	2.21329
chr1	6936	6941	1.47552
chr1	6941	6942	0.737762
chr1	6942	7247	0.0
chr1	7247	7254	0.737762
chr1	7254	7281	1.47552
chr1	7281	7330	0.0
chr1	7330	7374	0.737762
chr1	7374	7412	0.0
chr1	7412	7418	0.737762
chr1	7418	7441	2.21329
chr1	7441	7456	2.95105
chr1	7456	7461	2.21329
chr1	7461	7475	0.737762
chr1	7475	7522	0.0
chr1	7522	7530	0.737762
chr1	7530	7565	1.47552
chr1	7565	7570	0.737762
chr1	7570	7586	0.0
chr1	7586	7612	0.737762
chr1	7612	7630	1.47552
chr1	7630	7649	0.737762
chr1	7649	7690	0.0
chr1	7690	7700	0.737762
chr1	7700	7712	1.47552
chr1	7712	7721	2.21329
chr1	7721	7728	1.47552
chr1	7728	7756	0.737762
chr1	7756	7820	0.0
chr1	7820	7861	0.737762
chr1	7861	8029	0.0
chr1	8029	8073	0.737762
chr1	8073	8084	0.0
chr1	8084	8116	0.737762
chr1	8116	8339	0.0
chr1	8339	8370	0.737762
chr1	8370	8383	1.47552
chr1	8383	8407	0.737762
chr1	8407	8631	0.0
chr1	8631	8640	0.737762
chr1	8640	8674	1.47552
chr1	8674	8675	0.737762
chr1	8675	8765	0.0
chr1	8765	8766	0.737762
chr1	8766	8780	1.47552
chr1	8780	8809	2.21329
chr1	8809	8810	1.47552
chr1	8810	8849	0.0
chr1	8849	8883	0.737762
chr1	8883	8948	0.0
chr1	8948	8986	0.737762
chr1	8986	9001	0.0
chr1	9001	9021	0.737762
chr1	9021	9045	1.47552
chr1	9045	9061	0.737762
chr1	9061	9270	0.0
chr1	9270	9273	0.737762
chr1	9273	9313	1.47552
chr1	9313	9314	0.737762
chr1	9314	9316	1.47552
chr1	9316	9358	0.737762
chr1	9358	9412	0.0
chr1	9412	9429	0.737762
chr1	9429	9447	1.47552
chr1	9447	9452	0.737762
chr1	9452	9511	0.0
chr1	9511	9516	0.737762
chr1	9516	9555	1.47552
chr1	9555	9557	0.737762
chr1	9557	9560	1.47552
chr1	9560	9597	0.737762
chr1	9597	9757	0.0
chr1	9757	9759	0.737762
chr1	9759	9783	1.47552
chr1	9783	9796	2.21329
chr1	9796	9798	1.47552
chr1	9798	9808	0.737762
chr1	9808	9812	0.0
chr1	9812	9814	0.737762
chr1	9814	9826	1.47552
chr1	9826	9855	2.95105
chr1	9855	9858	2.21329
chr1	9858	9860	1.47552
chr1	9860	9861	0.737762
chr1	9861	9905	0.0
chr1	9905	9921	0.737762
chr1	9921	9939	1.47552
chr1	9939	9942	2.21329
chr1	9942	9947	2.95105
chr1	9947	9951	2.21329
chr1	9951	9966	1.47552
chr1	9966	9981	2.21329
chr1	9981	9986	1.47552
chr1	9986	10010	0.737762
chr1	10010	10074	0.0
chr1	10074	10086	0.737762
chr1	10086	10095	1.47552
chr1	10095	10118	2.21329
chr1	10118	10130	1.47552
chr1	10130	10139	0.737762
chr1	10139	10149	0.0
chr1	10149	10156	0.737762
chr1	10156	10163	1.47552
chr1	10163	10193	2.21329
chr1	10193	10200	1.47552
chr1	10200	10201	0.737762
chr1	10201	10206	0.0
chr1	10206	10233	0.737762
chr1	10233	10287	0.0
chr1	10287	10323	0.737762
chr1	10323	10338	0.0
chr1	10338	10347	0.737762
chr1	10347	10352	1.47552
chr1	10352	10360	2.21329
chr1	10360	10366	2.95105
chr1	10366	10382	3.68881
chr1	10382	10389	2.95105
chr1	10389	10396	2.21329
chr1	10396	10404	1.47552
chr1	10404	10407	0.737762
chr1	10407	10411	0.0
chr1	10411	10420	0.737762
chr1	10420	10422	2.21329
chr1	10422	10428	2.95105
chr1	10428	10446	3.68881
chr1	10446	10455	4.42657
chr1	10455	10464	2.95105
chr1	10464	10472	1.47552
chr1	10472	10476	0.737762
chr1	10476	10531	0.0
chr1	10531	10565	0.737762
chr1	10565	10585	0.0
chr1	10585	10588	0.737762
chr1	10588	10618	1.47552
chr1	10618	10628	0.737762
chr1	10628	10667	0.0
chr1	10667	10681	0.737762
chr1	10681	10693	1.47552
chr1	10693	10694	2.21329
chr1	10694	10697	2.95105
chr1	10697	10711	3.68881
chr1	10711	10718	2.95105
chr1	10718	10736	2.21329
chr1	10736	10754	0.0
chr1	10754	10755	0.737762
chr1	10755	10797	1.47552
chr1	10797	10798	0.737762
chr1	10798	10847	0.0
chr1	10847	10891	0.737762
chr1	10891	11163	0.0
chr1	11163	11194	0.737762
chr1	11194	11293	0.0
chr1	11293	11316	0.737762
chr1	11316	11321	1.47552
chr1	11321	11330	2.21329
chr1	11330	11359	1.47552
chr1	11359	11364	0.737762
chr1	11364	11511	0.0
chr1	11511	11534	0.737762
chr1	11534	11536	1.47552
chr1	11536	11542	2.21329
chr1	11542	11555	2.95105
chr1	11555	11577	2.21329
chr1	11577	11580	1.47552
chr1	11580	11585	0.737762
chr1	11585	11588	0.0
chr1	11588	11604	0.737762
chr1	11604	11620	1.47552
chr1	11620	11626	2.21329
chr1	11626	11631	2.95105
chr1	11631	11645	2.21329
chr1	11645	11651	1.47552
chr1	11651	11664	2.21329
chr1	11664	11669	1.47552
chr1	11669	11671	0.737762
chr1	11671	11688	1.47552
chr1	11688	11693	2.21329
chr1	11693	11707	1.47552
chr1	11707	11716	0.737762
chr1	11716	11823	0.0
chr1	11823	11845	0.737762
chr1	11845	11848	0.0
chr1	11848	11867	0.737762
chr1	11867	11870	1.47552
chr1	11870	11895	0.737762
chr1	11895	12047	0.0
chr1	12047	12091	0.737762
chr1	12091	12191	0.0
chr1	12191	12194	0.737762
chr1	12194	12228	1.47552
chr1	12228	12229	2.21329
chr1	12229	12232	1.47552
chr1	12232	12244	0.737762
chr1	12244	12251	1.47552
chr1	12251	12257	2.21329
chr1	12257	12274	1.47552
chr1	12274	12281	0.737762
chr1	12281	12393	0.0
chr1	12393	12395	0.737762
chr1	12395	12401	1.47552
chr1	12401	12418	2.21329
chr1	12418	12434	2.95105
chr1	12434	12437	2.21329
chr1	12437	12439	2.95105
chr1	12439	12455	1.47552
chr1	12455	12462	0.737762
chr1	12462	12491	0.0
chr1	12491	12507	0.737762
chr1	12507	12514	1.47552
chr1	12514	12519	2.21329
chr1	12519	12546	1.47552
chr1	12546	12550	0.737762
chr1	12550	12563	0.0
chr1	12563	12587	0.737762
chr1	12587	12614	0.0
chr1	12614	12640	0.737762
chr1	12640	12642	1.47552
chr1	12642	12643	2.21329
chr1	12643	12645	2.95105
chr1	12645	12647	3.68881
chr1	12647	12657	4.42657
chr1	12657	12663	3.68881
chr1	12663	12665	4.42657
chr1	12665	12681	5.16433
chr1	12681	12683	5.90209
chr1	12683	12684	5.16433
chr1	12684	12685	4.42657
chr1	12685	12691	2.95105
chr1	12691	12708	2.21329
chr1	12708	12710	1.47552
chr1	12710	12722	0.737762
chr1	12722	12732	1.47552
chr1	12732	12748	2.21329
chr1	12748	12749	2.95105
chr1	12749	12766	2.21329
chr1	12766	12776	1.47552
chr1	12776	12783	0.0
chr1	12783	12801	0.737762
chr1	12801	12826	1.47552
chr1	12826	12844	0.737762
chr1	12844	12859	0.0
chr1	12859	12903	0.737762
chr1	12903	12951	0.0
chr1	12951	12954	0.737762
chr1	12954	12964	1.47552
chr1	12964	12980	2.21329
chr1	12980	12994	2.95105
chr1	12994	12998	2.21329
chr1	12998	13008	1.47552
chr1	13008	13019	0.737762
chr1	13019	13119	0.0
chr1	13119	13121	0.737762
chr1	13121	13149	1.47552
chr1	13149	13165	0.737762
chr1	13165	13211	0.0
chr1	13211	13254	0.737762
chr1	13254	13506	0.0
chr1	13506	13549	0.737762
chr1	13549	13593	0.0
chr1	13593	13602	0.737762
chr1	13602	13627	1.47552
chr1	13627	13633	2.21329
chr1	13633	13635	1.47552
chr1	13635	13657	0.737762
chr1	13657	13661	0.0
chr1	13661	13666	0.737762
chr1	13666	13705	1.47552
chr1	13705	13710	0.737762
chr1	13710	13765	0.0
chr1	13765	13772	0.737762
chr1	13772	13775	1.47552
chr1	13775	13786	2.21329
chr1	13786	13804	2.95105
chr1	13804	13806	2.21329
chr1	13806	13807	2.95105
chr1	13807	13814	3.68881
chr1	13814	13822	2.95105
chr1	13822	13830	3.68881
chr1	13830	13844	2.95105
chr1	13844	13849	2.21329
chr1	13849	13854	0.0
chr1	13854	13856	0.737762
chr1	13856	13897	1.47552
chr1	13897	13899	0.737762
chr1	13899	13908	0.0
chr1	13908	13933	0.737762
chr1	13933	13941	0.0
chr1	13941	13972	0.737762
chr1	13972	13976	0.0
chr1	13976	14020	0.737762
chr1	14020	14144	0.0
chr1	14144	14184	0.737762
chr1	14184	14188	0.0
chr1	14188	14189	0.737762
chr1	14189	14217	1.47552
chr1	14217	14232	0.737762
chr1	14232	14262	0.0
chr1	14262	14295	0.737762
chr1	14295	14327	0.0
chr1	14327	14369	0.737762
chr1	14369	14416	0.0
chr1	14416	14417	0.737762
chr1	14417	14449	1.47552
chr1	14449	14455	0.737762
chr1	14455	14601	0.0
chr1	14601	14645	0.737762
chr1	14645	14649	0.0
chr1	14649	14664	0.737762
chr1	14664	14693	1.47552
chr1	14693	14708	0.737762
chr1	14708	14782	0.0
chr1	14782	14826	0.737762
chr1	14826	15054	0.0
chr1	15054	15098	0.737762
chr1	15098	15301	0.0
chr1	15301	15345	0.737762
chr1	15345	15662	0.0
chr1	15662	15695	0.737762
chr1	15695	15843	0.0
chr1	15843	15862	0.737762
chr1	15862	15990	0.0
chr1	15990	16020	0.737762
chr1	16020	16210	0.0
chr1	16210	16219	0.737762
chr1	16219	16254	1.47552
chr1	16254	16255	0.737762
chr1	16255	16362	0.0
chr1	16362	16371	0.737762
chr1	16371	16396	1.47552
chr1	16396	16405	2.21329
chr1	16405	16412	1.47552
chr1	16412	16423	0.737762
chr1	16423	16439	1.47552
chr1	16439	16462	0.737762
chr1	16462	16564	0.0
chr1	16564	16603	0.737762
chr1	16603	16662	0.0
chr1	16662	16705	0.737762
chr1	16705	16816	0.0
chr1	16816	16859	0.737762
chr1	16859	17045	0.0
chr1	17045	17087	0.737762
chr1	17087	17089	1.47552
chr1	17089	17123	0.737762
chr1	17123	17529	0.0
chr1	17529	17573	0.737762
chr1	17573	17608	0.0
chr1	17608	17636	0.737762
chr1	17636	17652	1.47552
chr1	17652	17678	0.737762
chr1	17678	17730	0.0
chr1	17730	17774	0.737762
chr1	17774	18184	0.0
chr1	18184	18191	0.737762
chr1	18191	18216	2.95105
chr1	18216	18235	2.21329
chr1	18235	18246	0.0
chr1	18246	18283	0.737762
chr1	18283	18284	2.21329
chr1	18284	18290	2.95105
chr1	18290	18316	2.21329
chr1	18316	18327	0.737762
chr1	18327	18382	0.0
chr1	18382	18426	0.737762
chr1	18426	18679	0.0
chr1	18679	18683	0.737762
chr1	18683	18687	1.47552
chr1	18687	18697	2.21329
chr1	18697	18703	2.95105
chr1	18703	18723	2.21329
chr1	18723	18730	1.47552
chr1	18730	18737	0.737762
chr1	18737	19085	0.0
chr1	19085	19129	0.737762
chr1	19129	19169	0.0
chr1	19169	19212	0.737762
chr1	19212	19220	0.0
chr1	19220	19249	0.737762
chr1	19249	19280	0.0
