# Supplementary material for: Structural modularity of the XIST ribonucleoprotein complex
Source: Nat Commun. 2020 Dec 2;11:6163. doi: 10.1038/s41467-020-20040-3 (PMC7710737; doi:10.1038/s41467-020-20040-3)
Supplement: Supplementary file 6 — Source Data [file 41467_2020_20040_MOESM6_ESM.zip › sourcedata/fig2efgi/K562_DDX24_0_neg_XIST_1_hsXIST.bedgraph]

chr1	0	48	0.0
chr1	48	67	0.128695
chr1	67	88	0.386086
chr1	88	91	0.514781
chr1	91	94	0.386086
chr1	94	105	0.514781
chr1	105	110	0.643476
chr1	110	111	0.772172
chr1	111	115	0.514781
chr1	115	116	0.643476
chr1	116	122	1.02956
chr1	122	132	1.15826
chr1	132	135	1.02956
chr1	135	137	0.900867
chr1	137	140	0.772172
chr1	140	144	0.900867
chr1	144	148	0.772172
chr1	148	153	0.643476
chr1	153	156	0.514781
chr1	156	158	0.386086
chr1	158	166	0.257391
chr1	166	184	0.128695
chr1	184	189	0.0
chr1	189	190	0.128695
chr1	190	194	0.257391
chr1	194	195	0.514781
chr1	195	197	0.643476
chr1	197	198	0.900867
chr1	198	199	1.02956
chr1	199	202	1.15826
chr1	202	204	1.28695
chr1	204	215	1.41565
chr1	215	216	1.54434
chr1	216	224	1.80173
chr1	224	226	1.67304
chr1	226	227	1.54434
chr1	227	229	1.41565
chr1	229	230	1.28695
chr1	230	233	1.15826
chr1	233	234	1.02956
chr1	234	236	0.900867
chr1	236	239	0.772172
chr1	239	241	0.900867
chr1	241	245	0.643476
chr1	245	259	0.514781
chr1	259	260	0.643476
chr1	260	261	0.386086
chr1	261	277	0.257391
chr1	277	279	0.128695
chr1	279	282	0.386086
chr1	282	293	0.643476
chr1	293	294	0.900867
chr1	294	295	1.02956
chr1	295	296	1.28695
chr1	296	297	1.54434
chr1	297	303	1.67304
chr1	303	305	1.80173
chr1	305	306	2.05912
chr1	306	307	2.95999
chr1	307	308	3.47477
chr1	308	309	3.73216
chr1	309	310	3.98955
chr1	310	312	4.11825
chr1	312	320	4.50433
chr1	320	321	4.37564
chr1	321	324	4.24694
chr1	324	325	4.37564
chr1	325	326	4.50433
chr1	326	327	4.63303
chr1	327	328	4.89042
chr1	328	330	5.01911
chr1	330	331	5.14781
chr1	331	334	5.01911
chr1	334	336	4.89042
chr1	336	337	4.63303
chr1	337	338	4.50433
chr1	338	339	4.24694
chr1	339	340	3.60347
chr1	340	341	3.08869
chr1	341	343	3.47477
chr1	343	346	3.60347
chr1	346	347	3.47477
chr1	347	348	3.34608
chr1	348	350	3.21738
chr1	350	351	2.8313
chr1	351	352	2.7026
chr1	352	353	2.57391
chr1	353	354	2.31651
chr1	354	355	2.05912
chr1	355	358	1.67304
chr1	358	362	1.54434
chr1	362	363	1.67304
chr1	363	364	1.54434
chr1	364	367	1.67304
chr1	367	368	1.80173
chr1	368	370	2.18782
chr1	370	371	2.05912
chr1	371	384	1.93043
chr1	384	385	1.54434
chr1	385	389	1.41565
chr1	389	391	1.54434
chr1	391	392	1.67304
chr1	392	394	1.54434
chr1	394	395	1.41565
chr1	395	397	1.28695
chr1	397	399	1.15826
chr1	399	401	0.900867
chr1	401	406	1.02956
chr1	406	407	2.18782
chr1	407	408	2.31651
chr1	408	411	2.7026
chr1	411	412	2.95999
chr1	412	414	2.7026
chr1	414	425	2.8313
chr1	425	427	2.95999
chr1	427	432	2.8313
chr1	432	433	3.08869
chr1	433	439	2.95999
chr1	439	441	2.7026
chr1	441	442	2.31651
chr1	442	444	2.18782
chr1	444	445	1.93043
chr1	445	449	1.80173
chr1	449	450	1.67304
chr1	450	451	1.02956
chr1	451	452	1.41565
chr1	452	453	1.67304
chr1	453	454	1.93043
chr1	454	456	2.05912
chr1	456	464	1.80173
chr1	464	469	1.93043
chr1	469	473	1.80173
chr1	473	474	1.67304
chr1	474	480	1.54434
chr1	480	484	1.41565
chr1	484	485	1.28695
chr1	485	487	1.15826
chr1	487	489	1.02956
chr1	489	490	0.900867
chr1	490	495	0.772172
chr1	495	496	2.44521
chr1	496	497	3.47477
chr1	497	501	3.98955
chr1	501	502	4.11825
chr1	502	504	4.24694
chr1	504	507	4.37564
chr1	507	510	4.24694
chr1	510	511	4.63303
chr1	511	515	4.76172
chr1	515	518	4.50433
chr1	518	519	4.37564
chr1	519	522	4.24694
chr1	522	523	4.50433
chr1	523	524	4.24694
chr1	524	526	4.37564
chr1	526	532	4.50433
chr1	532	534	4.24694
chr1	534	537	4.50433
chr1	537	538	4.37564
chr1	538	539	4.63303
chr1	539	540	3.73216
chr1	540	541	2.57391
chr1	541	543	2.05912
chr1	543	544	2.18782
chr1	544	545	2.31651
chr1	545	553	2.05912
chr1	553	554	1.80173
chr1	554	555	1.41565
chr1	555	560	1.28695
chr1	560	561	1.41565
chr1	561	566	1.54434
chr1	566	567	1.28695
chr1	567	572	1.15826
chr1	572	574	1.02956
chr1	574	576	0.900867
chr1	576	581	0.772172
chr1	581	587	0.386086
chr1	587	592	0.257391
chr1	592	603	0.128695
chr1	603	604	0.643476
chr1	604	605	0.772172
chr1	605	607	0.900867
chr1	607	623	1.02956
chr1	623	629	0.900867
chr1	629	631	0.772172
chr1	631	633	0.643476
chr1	633	636	0.514781
chr1	636	643	0.386086
chr1	643	647	0.257391
chr1	647	649	0.128695
chr1	649	650	0.257391
chr1	650	651	0.643476
chr1	651	652	3.08869
chr1	652	653	3.47477
chr1	653	654	3.60347
chr1	654	656	3.73216
chr1	656	658	3.86086
chr1	658	671	3.98955
chr1	671	674	3.73216
chr1	674	675	3.47477
chr1	675	676	3.34608
chr1	676	677	3.21738
chr1	677	679	3.47477
chr1	679	682	3.34608
chr1	682	683	3.21738
chr1	683	684	3.08869
chr1	684	685	2.8313
chr1	685	686	2.7026
chr1	686	687	2.57391
chr1	687	690	2.31651
chr1	690	692	2.18782
chr1	692	693	2.31651
chr1	693	694	2.18782
chr1	694	695	2.05912
chr1	695	700	1.15826
chr1	700	707	1.02956
chr1	707	708	0.900867
chr1	708	709	1.02956
chr1	709	710	1.15826
chr1	710	718	1.02956
chr1	718	722	1.15826
chr1	722	727	1.02956
chr1	727	728	0.900867
chr1	728	734	0.772172
chr1	734	735	0.900867
chr1	735	736	0.772172
chr1	736	739	0.514781
chr1	739	740	0.900867
chr1	740	741	2.44521
chr1	741	745	2.7026
chr1	745	751	2.8313
chr1	751	753	2.7026
chr1	753	762	2.8313
chr1	762	764	2.7026
chr1	764	766	2.44521
chr1	766	771	2.18782
chr1	771	772	1.67304
chr1	772	773	1.80173
chr1	773	775	1.67304
chr1	775	776	1.54434
chr1	776	777	1.41565
chr1	777	778	1.28695
chr1	778	779	1.02956
chr1	779	780	0.772172
chr1	780	782	0.900867
chr1	782	784	1.41565
chr1	784	785	1.28695
chr1	785	787	1.41565
chr1	787	789	1.54434
chr1	789	791	1.67304
chr1	791	792	1.80173
chr1	792	794	1.93043
chr1	794	802	2.05912
chr1	802	804	1.93043
chr1	804	805	1.80173
chr1	805	808	1.67304
chr1	808	809	1.54434
chr1	809	810	1.28695
chr1	810	813	1.15826
chr1	813	814	1.02956
chr1	814	822	0.772172
chr1	822	823	1.28695
chr1	823	824	2.05912
chr1	824	825	2.31651
chr1	825	826	2.57391
chr1	826	827	2.44521
chr1	827	829	2.57391
chr1	829	830	2.44521
chr1	830	833	2.8313
chr1	833	836	2.7026
chr1	836	837	2.8313
chr1	837	839	2.57391
chr1	839	840	2.7026
chr1	840	841	2.8313
chr1	841	843	3.21738
chr1	843	848	3.34608
chr1	848	849	3.47477
chr1	849	855	3.34608
chr1	855	857	3.21738
chr1	857	859	3.34608
chr1	859	860	3.08869
chr1	860	861	3.21738
chr1	861	862	3.08869
chr1	862	866	2.95999
chr1	866	867	2.57391
chr1	867	868	1.67304
chr1	868	869	1.41565
chr1	869	871	1.15826
chr1	871	876	1.28695
chr1	876	877	1.15826
chr1	877	878	0.772172
chr1	878	879	0.900867
chr1	879	882	1.02956
chr1	882	885	0.900867
chr1	885	889	0.643476
chr1	889	891	0.900867
chr1	891	892	1.02956
chr1	892	901	0.900867
chr1	901	903	0.772172
chr1	903	906	0.900867
chr1	906	910	1.15826
chr1	910	917	1.28695
chr1	917	919	1.41565
chr1	919	920	1.54434
chr1	920	922	1.67304
chr1	922	926	1.54434
chr1	926	933	1.67304
chr1	933	935	1.41565
chr1	935	936	1.28695
chr1	936	937	1.67304
chr1	937	938	1.54434
chr1	938	944	1.67304
chr1	944	946	2.05912
chr1	946	949	1.93043
chr1	949	952	1.80173
chr1	952	954	2.05912
chr1	954	955	1.93043
chr1	955	959	2.05912
chr1	959	960	1.93043
chr1	960	961	2.05912
chr1	961	962	2.18782
chr1	962	963	2.05912
chr1	963	965	1.93043
chr1	965	967	2.18782
chr1	967	971	2.05912
chr1	971	973	2.18782
chr1	973	974	2.44521
chr1	974	975	2.8313
chr1	975	979	3.08869
chr1	979	980	3.21738
chr1	980	983	3.08869
chr1	983	985	3.34608
chr1	985	986	3.47477
chr1	986	988	3.60347
chr1	988	990	3.21738
chr1	990	993	3.47477
chr1	993	994	4.76172
chr1	994	999	4.89042
chr1	999	1001	4.76172
chr1	1001	1003	4.89042
chr1	1003	1004	4.37564
chr1	1004	1005	4.50433
chr1	1005	1006	4.76172
chr1	1006	1007	5.01911
chr1	1007	1008	4.76172
chr1	1008	1010	5.01911
chr1	1010	1012	4.89042
chr1	1012	1016	5.01911
chr1	1016	1017	4.76172
chr1	1017	1018	4.89042
chr1	1018	1022	4.11825
chr1	1022	1023	3.60347
chr1	1023	1024	3.47477
chr1	1024	1025	3.34608
chr1	1025	1026	3.08869
chr1	1026	1027	2.8313
chr1	1027	1031	2.57391
chr1	1031	1032	2.44521
chr1	1032	1034	2.57391
chr1	1034	1036	2.44521
chr1	1036	1037	2.31651
chr1	1037	1038	1.41565
chr1	1038	1039	1.02956
chr1	1039	1040	0.900867
chr1	1040	1047	0.772172
chr1	1047	1050	0.643476
chr1	1050	1052	0.514781
chr1	1052	1056	0.386086
chr1	1056	1058	0.128695
chr1	1058	1062	0.386086
chr1	1062	1064	0.257391
chr1	1064	1065	0.386086
chr1	1065	1067	0.514781
chr1	1067	1069	0.900867
chr1	1069	1072	1.02956
chr1	1072	1073	1.28695
chr1	1073	1074	1.41565
chr1	1074	1078	1.54434
chr1	1078	1083	1.67304
chr1	1083	1092	1.80173
chr1	1092	1094	1.93043
chr1	1094	1097	1.80173
chr1	1097	1098	2.05912
chr1	1098	1100	1.93043
chr1	1100	1101	2.05912
chr1	1101	1102	2.31651
chr1	1102	1104	2.44521
chr1	1104	1105	2.57391
chr1	1105	1108	2.44521
chr1	1108	1109	2.57391
chr1	1109	1110	2.8313
chr1	1110	1112	2.7026
chr1	1112	1115	2.8313
chr1	1115	1116	2.95999
chr1	1116	1117	2.8313
chr1	1117	1119	2.95999
chr1	1119	1121	3.08869
chr1	1121	1122	2.95999
chr1	1122	1126	3.08869
chr1	1126	1130	2.8313
chr1	1130	1131	3.34608
chr1	1131	1132	3.86086
chr1	1132	1133	4.63303
chr1	1133	1134	5.01911
chr1	1134	1135	5.66259
chr1	1135	1136	5.91998
chr1	1136	1138	6.30607
chr1	1138	1139	6.43476
chr1	1139	1141	6.69215
chr1	1141	1143	6.56346
chr1	1143	1144	6.43476
chr1	1144	1146	6.17737
chr1	1146	1148	6.30607
chr1	1148	1150	6.17737
chr1	1150	1151	6.30607
chr1	1151	1152	6.56346
chr1	1152	1153	6.82085
chr1	1153	1154	7.07824
chr1	1154	1156	6.94954
chr1	1156	1158	6.69215
chr1	1158	1159	6.94954
chr1	1159	1160	6.69215
chr1	1160	1161	6.82085
chr1	1161	1163	6.94954
chr1	1163	1165	7.07824
chr1	1165	1167	7.20693
chr1	1167	1169	7.33563
chr1	1169	1170	7.72172
chr1	1170	1171	7.59302
chr1	1171	1172	7.85041
chr1	1172	1175	7.46432
chr1	1175	1176	6.69215
chr1	1176	1177	5.79129
chr1	1177	1178	5.66259
chr1	1178	1179	5.27651
chr1	1179	1182	4.89042
chr1	1182	1183	4.76172
chr1	1183	1185	4.50433
chr1	1185	1186	4.63303
chr1	1186	1187	4.76172
chr1	1187	1188	4.89042
chr1	1188	1189	4.76172
chr1	1189	1190	4.63303
chr1	1190	1192	4.50433
chr1	1192	1193	4.24694
chr1	1193	1194	3.98955
chr1	1194	1196	3.60347
chr1	1196	1197	3.08869
chr1	1197	1198	3.21738
chr1	1198	1199	3.08869
chr1	1199	1200	3.21738
chr1	1200	1201	3.08869
chr1	1201	1202	2.95999
chr1	1202	1203	2.8313
chr1	1203	1204	3.47477
chr1	1204	1206	3.86086
chr1	1206	1207	3.98955
chr1	1207	1208	3.86086
chr1	1208	1211	3.73216
chr1	1211	1212	3.60347
chr1	1212	1215	3.21738
chr1	1215	1216	3.08869
chr1	1216	1217	2.95999
chr1	1217	1219	2.8313
chr1	1219	1221	3.08869
chr1	1221	1224	2.8313
chr1	1224	1227	2.7026
chr1	1227	1229	2.57391
chr1	1229	1230	2.8313
chr1	1230	1231	2.7026
chr1	1231	1235	2.57391
chr1	1235	1238	2.31651
chr1	1238	1240	2.18782
chr1	1240	1244	1.93043
chr1	1244	1246	1.67304
chr1	1246	1247	1.41565
chr1	1247	1251	1.15826
chr1	1251	1254	1.41565
chr1	1254	1258	1.54434
chr1	1258	1262	1.41565
chr1	1262	1267	1.15826
chr1	1267	1269	1.28695
chr1	1269	1272	1.41565
chr1	1272	1273	1.28695
chr1	1273	1276	1.41565
chr1	1276	1280	1.28695
chr1	1280	1285	1.15826
chr1	1285	1287	1.28695
chr1	1287	1289	1.02956
chr1	1289	1292	1.15826
chr1	1292	1293	1.28695
chr1	1293	1296	1.15826
chr1	1296	1305	1.28695
chr1	1305	1306	1.41565
chr1	1306	1307	1.54434
chr1	1307	1308	1.41565
chr1	1308	1310	1.67304
chr1	1310	1313	1.80173
chr1	1313	1314	1.67304
chr1	1314	1323	1.80173
chr1	1323	1324	1.93043
chr1	1324	1325	2.44521
chr1	1325	1327	2.7026
chr1	1327	1328	2.8313
chr1	1328	1329	2.7026
chr1	1329	1332	2.44521
chr1	1332	1334	2.8313
chr1	1334	1335	2.95999
chr1	1335	1336	3.21738
chr1	1336	1339	3.34608
chr1	1339	1340	3.08869
chr1	1340	1341	3.21738
chr1	1341	1342	3.34608
chr1	1342	1343	3.73216
chr1	1343	1344	3.98955
chr1	1344	1345	4.11825
chr1	1345	1348	4.24694
chr1	1348	1351	4.37564
chr1	1351	1356	4.24694
chr1	1356	1358	4.11825
chr1	1358	1359	4.24694
chr1	1359	1366	4.37564
chr1	1366	1367	3.47477
chr1	1367	1368	3.34608
chr1	1368	1370	3.21738
chr1	1370	1371	3.08869
chr1	1371	1372	2.95999
chr1	1372	1374	3.08869
chr1	1374	1375	2.95999
chr1	1375	1377	2.57391
chr1	1377	1380	2.05912
chr1	1380	1381	1.93043
chr1	1381	1383	1.80173
chr1	1383	1384	1.67304
chr1	1384	1385	1.41565
chr1	1385	1387	1.02956
chr1	1387	1392	0.772172
chr1	1392	1396	0.643476
chr1	1396	1397	0.514781
chr1	1397	1398	0.257391
chr1	1398	1400	0.386086
chr1	1400	1421	0.257391
chr1	1421	1430	0.386086
chr1	1430	1433	0.514781
chr1	1433	1438	0.386086
chr1	1438	1440	0.514781
chr1	1440	1442	0.643476
chr1	1442	1450	0.514781
chr1	1450	1452	0.643476
chr1	1452	1459	0.772172
chr1	1459	1465	0.643476
chr1	1465	1468	0.514781
chr1	1468	1484	0.386086
chr1	1484	1488	0.257391
chr1	1488	1490	0.128695
chr1	1490	1493	0.386086
chr1	1493	1494	0.514781
chr1	1494	1495	0.643476
chr1	1495	1499	0.514781
chr1	1499	1513	0.643476
chr1	1513	1516	0.772172
chr1	1516	1534	0.643476
chr1	1534	1540	0.386086
chr1	1540	1547	0.257391
chr1	1547	1552	0.514781
chr1	1552	1556	0.643476
chr1	1556	1564	0.514781
chr1	1564	1571	0.643476
chr1	1571	1579	0.514781
chr1	1579	1581	0.643476
chr1	1581	1583	0.772172
chr1	1583	1588	0.900867
chr1	1588	1589	1.02956
chr1	1589	1590	0.900867
chr1	1590	1596	1.15826
chr1	1596	1603	1.02956
chr1	1603	1607	1.41565
chr1	1607	1608	1.54434
chr1	1608	1609	1.80173
chr1	1609	1610	1.93043
chr1	1610	1614	2.05912
chr1	1614	1625	1.93043
chr1	1625	1627	2.05912
chr1	1627	1628	1.93043
chr1	1628	1631	2.18782
chr1	1631	1632	2.05912
chr1	1632	1634	1.80173
chr1	1634	1635	1.67304
chr1	1635	1636	1.80173
chr1	1636	1638	2.05912
chr1	1638	1645	2.18782
chr1	1645	1646	2.31651
chr1	1646	1648	2.05912
chr1	1648	1650	2.18782
chr1	1650	1651	2.31651
chr1	1651	1652	2.18782
chr1	1652	1654	1.67304
chr1	1654	1660	1.54434
chr1	1660	1665	1.67304
chr1	1665	1668	1.54434
chr1	1668	1670	1.41565
chr1	1670	1671	1.28695
chr1	1671	1672	1.41565
chr1	1672	1676	1.15826
chr1	1676	1677	1.28695
chr1	1677	1680	1.41565
chr1	1680	1682	1.54434
chr1	1682	1683	1.41565
chr1	1683	1686	1.67304
chr1	1686	1687	1.80173
chr1	1687	1689	1.93043
chr1	1689	1692	1.80173
chr1	1692	1694	1.93043
chr1	1694	1702	2.05912
chr1	1702	1704	1.80173
chr1	1704	1719	1.54434
chr1	1719	1720	1.67304
chr1	1720	1721	1.54434
chr1	1721	1723	1.28695
chr1	1723	1726	1.02956
chr1	1726	1731	1.28695
chr1	1731	1735	1.15826
chr1	1735	1736	1.28695
chr1	1736	1737	1.15826
chr1	1737	1739	1.02956
chr1	1739	1747	0.900867
chr1	1747	1748	1.02956
chr1	1748	1750	1.15826
chr1	1750	1751	1.41565
chr1	1751	1754	1.54434
chr1	1754	1755	1.41565
chr1	1755	1765	1.28695
chr1	1765	1766	1.54434
chr1	1766	1768	1.67304
chr1	1768	1772	1.54434
chr1	1772	1773	1.67304
chr1	1773	1779	1.80173
chr1	1779	1782	1.67304
chr1	1782	1786	1.54434
chr1	1786	1787	1.41565
chr1	1787	1788	1.28695
chr1	1788	1789	1.41565
chr1	1789	1790	1.80173
chr1	1790	1791	1.93043
chr1	1791	1792	2.05912
chr1	1792	1793	1.80173
chr1	1793	1795	1.93043
chr1	1795	1800	1.80173
chr1	1800	1801	1.93043
chr1	1801	1806	2.18782
chr1	1806	1809	1.93043
chr1	1809	1810	1.80173
chr1	1810	1811	1.67304
chr1	1811	1817	1.54434
chr1	1817	1818	1.41565
chr1	1818	1820	1.54434
chr1	1820	1828	1.41565
chr1	1828	1831	1.54434
chr1	1831	1832	1.41565
chr1	1832	1833	1.15826
chr1	1833	1834	0.900867
chr1	1834	1841	0.772172
chr1	1841	1842	0.900867
chr1	1842	1846	1.15826
chr1	1846	1847	1.28695
chr1	1847	1853	1.41565
chr1	1853	1854	1.28695
chr1	1854	1860	1.41565
chr1	1860	1862	1.15826
chr1	1862	1864	1.02956
chr1	1864	1865	1.15826
chr1	1865	1866	1.28695
chr1	1866	1867	1.67304
chr1	1867	1868	1.80173
chr1	1868	1869	1.93043
chr1	1869	1870	2.05912
chr1	1870	1872	2.31651
chr1	1872	1881	2.44521
chr1	1881	1882	2.57391
chr1	1882	1885	2.7026
chr1	1885	1890	2.44521
chr1	1890	1891	2.31651
chr1	1891	1893	2.18782
chr1	1893	1894	2.05912
chr1	1894	1895	1.54434
chr1	1895	1896	1.28695
chr1	1896	1897	1.15826
chr1	1897	1907	0.900867
chr1	1907	1908	1.02956
chr1	1908	1910	1.28695
chr1	1910	1911	1.02956
chr1	1911	1913	0.900867
chr1	1913	1920	0.772172
chr1	1920	1924	0.900867
chr1	1924	1926	0.772172
chr1	1926	1928	0.900867
chr1	1928	1936	1.02956
chr1	1936	1939	0.900867
chr1	1939	1945	0.772172
chr1	1945	1946	0.900867
chr1	1946	1947	1.02956
chr1	1947	1948	0.900867
chr1	1948	1949	0.772172
chr1	1949	1960	0.643476
chr1	1960	1969	0.514781
chr1	1969	1989	0.257391
chr1	1989	2064	0.0
chr1	2064	2072	0.257391
chr1	2072	2074	0.514781
chr1	2074	2088	0.643476
chr1	2088	2094	0.772172
chr1	2094	2097	0.900867
chr1	2097	2098	1.02956
chr1	2098	2100	0.900867
chr1	2100	2102	1.02956
chr1	2102	2108	1.28695
chr1	2108	2113	1.15826
chr1	2113	2115	1.02956
chr1	2115	2118	0.772172
chr1	2118	2121	0.643476
chr1	2121	2122	0.514781
chr1	2122	2127	0.643476
chr1	2127	2136	0.900867
chr1	2136	2138	1.02956
chr1	2138	2141	1.15826
chr1	2141	2144	1.02956
chr1	2144	2145	0.900867
chr1	2145	2147	0.643476
chr1	2147	2152	0.772172
chr1	2152	2154	0.643476
chr1	2154	2156	0.772172
chr1	2156	2162	0.900867
chr1	2162	2164	0.772172
chr1	2164	2165	0.643476
chr1	2165	2174	0.514781
chr1	2174	2182	0.643476
chr1	2182	2188	0.900867
chr1	2188	2191	1.02956
chr1	2191	2198	0.900867
chr1	2198	2205	0.643476
chr1	2205	2215	0.772172
chr1	2215	2217	0.900867
chr1	2217	2223	0.772172
chr1	2223	2232	0.386086
chr1	2232	2238	0.257391
chr1	2238	2243	0.128695
chr1	2243	2246	0.257391
chr1	2246	2253	0.386086
chr1	2253	2274	0.257391
chr1	2274	2275	0.386086
chr1	2275	2277	0.514781
chr1	2277	2278	0.772172
chr1	2278	2279	1.02956
chr1	2279	2280	1.15826
chr1	2280	2284	1.28695
chr1	2284	2287	1.41565
chr1	2287	2288	1.28695
chr1	2288	2291	1.41565
chr1	2291	2296	1.67304
chr1	2296	2298	1.80173
chr1	2298	2300	1.93043
chr1	2300	2304	2.05912
chr1	2304	2308	2.31651
chr1	2308	2309	2.57391
chr1	2309	2315	2.7026
chr1	2315	2318	2.57391
chr1	2318	2319	2.31651
chr1	2319	2321	2.05912
chr1	2321	2322	1.80173
chr1	2322	2324	1.67304
chr1	2324	2326	1.54434
chr1	2326	2327	1.41565
chr1	2327	2328	1.28695
chr1	2328	2329	1.02956
chr1	2329	2330	1.15826
chr1	2330	2331	1.28695
chr1	2331	2332	1.41565
chr1	2332	2335	1.28695
chr1	2335	2342	1.02956
chr1	2342	2345	0.772172
chr1	2345	2347	0.900867
chr1	2347	2352	0.772172
chr1	2352	2353	0.643476
chr1	2353	2356	0.514781
chr1	2356	2359	0.386086
chr1	2359	2360	0.772172
chr1	2360	2375	0.900867
chr1	2375	2389	0.772172
chr1	2389	2390	0.643476
chr1	2390	2394	0.514781
chr1	2394	2395	0.386086
chr1	2395	2402	0.514781
chr1	2402	2404	0.386086
chr1	2404	2408	0.257391
chr1	2408	2411	0.514781
chr1	2411	2412	0.643476
chr1	2412	2414	0.900867
chr1	2414	2415	1.15826
chr1	2415	2417	1.28695
chr1	2417	2431	1.15826
chr1	2431	2434	0.900867
chr1	2434	2437	0.772172
chr1	2437	2439	0.900867
chr1	2439	2440	1.02956
chr1	2440	2441	1.41565
chr1	2441	2453	1.54434
chr1	2453	2456	1.67304
chr1	2456	2457	1.41565
chr1	2457	2458	1.28695
chr1	2458	2459	1.41565
chr1	2459	2461	1.28695
chr1	2461	2469	1.41565
chr1	2469	2470	1.93043
chr1	2470	2471	2.05912
chr1	2471	2472	2.31651
chr1	2472	2473	2.57391
chr1	2473	2474	2.8313
chr1	2474	2475	3.21738
chr1	2475	2480	3.60347
chr1	2480	2481	3.73216
chr1	2481	2483	3.21738
chr1	2483	2488	2.95999
chr1	2488	2492	3.08869
chr1	2492	2496	2.95999
chr1	2496	2497	2.7026
chr1	2497	2498	2.8313
chr1	2498	2502	2.57391
chr1	2502	2503	2.44521
chr1	2503	2506	2.31651
chr1	2506	2507	2.05912
chr1	2507	2510	1.93043
chr1	2510	2512	1.54434
chr1	2512	2513	1.67304
chr1	2513	2514	2.44521
chr1	2514	2516	2.8313
chr1	2516	2517	2.7026
chr1	2517	2518	2.57391
chr1	2518	2529	2.31651
chr1	2529	2537	2.18782
chr1	2537	2538	2.31651
chr1	2538	2541	2.44521
chr1	2541	2547	2.31651
chr1	2547	2548	2.18782
chr1	2548	2549	2.05912
chr1	2549	2552	1.80173
chr1	2552	2555	1.67304
chr1	2555	2556	1.80173
chr1	2556	2557	1.93043
chr1	2557	2559	1.02956
chr1	2559	2561	0.772172
chr1	2561	2568	1.15826
chr1	2568	2579	1.28695
chr1	2579	2582	1.15826
chr1	2582	2590	1.02956
chr1	2590	2594	0.900867
chr1	2594	2595	0.772172
chr1	2595	2596	0.900867
chr1	2596	2599	1.15826
chr1	2599	2600	1.02956
chr1	2600	2602	0.900867
chr1	2602	2604	1.02956
chr1	2604	2606	0.900867
chr1	2606	2613	0.772172
chr1	2613	2628	0.900867
chr1	2628	2640	1.15826
chr1	2640	2644	0.900867
chr1	2644	2646	0.772172
chr1	2646	2648	0.643476
chr1	2648	2653	0.514781
chr1	2653	2657	0.643476
chr1	2657	2659	0.514781
chr1	2659	2660	0.643476
chr1	2660	2662	0.772172
chr1	2662	2671	0.643476
chr1	2671	2681	0.514781
chr1	2681	2684	0.386086
chr1	2684	2692	0.514781
chr1	2692	2697	0.386086
chr1	2697	2702	0.257391
chr1	2702	2714	0.128695
chr1	2714	2717	0.0
chr1	2717	2718	0.257391
chr1	2718	2742	0.386086
chr1	2742	2761	0.514781
chr1	2761	2775	0.128695
chr1	2775	2776	0.257391
chr1	2776	2777	0.386086
chr1	2777	2778	0.643476
chr1	2778	2780	0.772172
chr1	2780	2784	0.900867
chr1	2784	2793	0.772172
chr1	2793	2811	0.900867
chr1	2811	2812	1.02956
chr1	2812	2815	1.15826
chr1	2815	2819	1.02956
chr1	2819	2821	0.772172
chr1	2821	2822	0.514781
chr1	2822	2837	0.386086
chr1	2837	2838	0.514781
chr1	2838	2843	0.643476
chr1	2843	2848	0.514781
chr1	2848	2851	0.386086
chr1	2851	2868	0.257391
chr1	2868	2879	0.386086
chr1	2879	2881	0.257391
chr1	2881	2882	0.128695
chr1	2882	2885	0.386086
chr1	2885	2893	0.514781
chr1	2893	2895	0.643476
chr1	2895	2896	0.772172
chr1	2896	2902	1.02956
chr1	2902	2904	1.15826
chr1	2904	2907	1.28695
chr1	2907	2909	1.41565
chr1	2909	2919	1.54434
chr1	2919	2922	1.67304
chr1	2922	2924	1.80173
chr1	2924	2926	1.93043
chr1	2926	2928	1.67304
chr1	2928	2930	1.54434
chr1	2930	2931	1.80173
chr1	2931	2932	2.05912
chr1	2932	2933	2.7026
chr1	2933	2934	2.95999
chr1	2934	2935	3.08869
chr1	2935	2936	3.21738
chr1	2936	2940	2.95999
chr1	2940	2942	2.7026
chr1	2942	2946	2.8313
chr1	2946	2951	2.7026
chr1	2951	2952	2.8313
chr1	2952	2954	2.44521
chr1	2954	2955	2.57391
chr1	2955	2956	2.44521
chr1	2956	2957	2.31651
chr1	2957	2959	1.93043
chr1	2959	2960	1.80173
chr1	2960	2961	1.93043
chr1	2961	2966	2.05912
chr1	2966	2968	1.93043
chr1	2968	2973	1.80173
chr1	2973	2974	1.67304
chr1	2974	2975	1.80173
chr1	2975	2976	1.54434
chr1	2976	2977	1.93043
chr1	2977	2979	2.05912
chr1	2979	2981	2.18782
chr1	2981	2986	1.93043
chr1	2986	2991	1.80173
chr1	2991	2993	1.93043
chr1	2993	2995	1.80173
chr1	2995	2998	1.67304
chr1	2998	3002	1.54434
chr1	3002	3004	1.41565
chr1	3004	3009	1.15826
chr1	3009	3014	0.900867
chr1	3014	3016	0.772172
chr1	3016	3019	0.514781
chr1	3019	3030	0.386086
chr1	3030	3035	0.514781
chr1	3035	3037	0.643476
chr1	3037	3039	0.772172
chr1	3039	3048	0.900867
chr1	3048	3050	0.772172
chr1	3050	3060	0.900867
chr1	3060	3062	1.02956
chr1	3062	3063	0.900867
chr1	3063	3072	0.772172
chr1	3072	3074	0.900867
chr1	3074	3077	0.772172
chr1	3077	3078	0.643476
chr1	3078	3081	0.386086
chr1	3081	3082	0.257391
chr1	3082	3083	0.514781
chr1	3083	3084	0.643476
chr1	3084	3090	0.772172
chr1	3090	3097	0.643476
chr1	3097	3115	0.772172
chr1	3115	3116	0.643476
chr1	3116	3117	0.514781
chr1	3117	3124	0.386086
chr1	3124	3131	0.128695
chr1	3131	3132	0.257391
chr1	3132	3136	0.386086
chr1	3136	3139	0.514781
chr1	3139	3144	0.386086
chr1	3144	3147	0.514781
chr1	3147	3157	0.643476
chr1	3157	3162	0.772172
chr1	3162	3165	0.900867
chr1	3165	3169	1.02956
chr1	3169	3173	1.28695
chr1	3173	3175	1.15826
chr1	3175	3176	0.900867
chr1	3176	3181	1.15826
chr1	3181	3182	1.28695
chr1	3182	3183	1.41565
chr1	3183	3190	1.28695
chr1	3190	3198	1.15826
chr1	3198	3200	1.02956
chr1	3200	3201	0.900867
chr1	3201	3203	0.772172
chr1	3203	3205	1.15826
chr1	3205	3213	1.28695
chr1	3213	3217	1.15826
chr1	3217	3218	1.28695
chr1	3218	3219	1.41565
chr1	3219	3220	1.93043
chr1	3220	3221	2.31651
chr1	3221	3223	2.57391
chr1	3223	3224	2.7026
chr1	3224	3225	2.8313
chr1	3225	3227	2.7026
chr1	3227	3231	2.8313
chr1	3231	3232	2.95999
chr1	3232	3233	2.8313
chr1	3233	3235	3.08869
chr1	3235	3236	3.21738
chr1	3236	3238	3.34608
chr1	3238	3239	3.47477
chr1	3239	3241	3.60347
chr1	3241	3244	3.47477
chr1	3244	3247	3.60347
chr1	3247	3248	3.34608
chr1	3248	3249	3.21738
chr1	3249	3253	3.08869
chr1	3253	3256	2.8313
chr1	3256	3257	2.7026
chr1	3257	3258	2.57391
chr1	3258	3262	2.7026
chr1	3262	3263	2.05912
chr1	3263	3264	1.93043
chr1	3264	3267	1.54434
chr1	3267	3268	1.15826
chr1	3268	3270	1.02956
chr1	3270	3271	1.15826
chr1	3271	3272	1.02956
chr1	3272	3273	0.900867
chr1	3273	3277	0.772172
chr1	3277	3279	0.643476
chr1	3279	3282	0.514781
chr1	3282	3289	0.386086
chr1	3289	3296	0.514781
chr1	3296	3302	0.643476
chr1	3302	3305	0.514781
chr1	3305	3309	0.643476
chr1	3309	3310	0.514781
chr1	3310	3311	0.386086
chr1	3311	3320	0.514781
chr1	3320	3329	0.643476
chr1	3329	3333	0.772172
chr1	3333	3339	0.514781
chr1	3339	3345	0.386086
chr1	3345	3349	0.514781
chr1	3349	3354	0.386086
chr1	3354	3355	0.514781
chr1	3355	3366	0.386086
chr1	3366	3369	0.514781
chr1	3369	3372	0.643476
chr1	3372	3374	0.514781
chr1	3374	3379	0.643476
chr1	3379	3388	0.772172
chr1	3388	3398	0.643476
chr1	3398	3406	0.514781
chr1	3406	3407	0.643476
chr1	3407	3408	0.772172
chr1	3408	3409	0.643476
chr1	3409	3417	0.514781
chr1	3417	3441	0.386086
chr1	3441	3445	0.514781
chr1	3445	3447	0.643476
chr1	3447	3448	0.772172
chr1	3448	3449	0.643476
chr1	3449	3450	0.514781
chr1	3450	3451	0.643476
chr1	3451	3452	0.514781
chr1	3452	3454	0.643476
chr1	3454	3469	0.772172
chr1	3469	3471	0.643476
chr1	3471	3473	0.772172
chr1	3473	3474	1.02956
chr1	3474	3475	0.900867
chr1	3475	3476	1.02956
chr1	3476	3482	0.900867
chr1	3482	3496	1.02956
chr1	3496	3497	0.900867
chr1	3497	3503	0.772172
chr1	3503	3508	0.643476
chr1	3508	3514	0.772172
chr1	3514	3517	0.900867
chr1	3517	3525	0.643476
chr1	3525	3536	0.514781
chr1	3536	3538	0.643476
chr1	3538	3544	0.514781
chr1	3544	3552	0.386086
chr1	3552	3557	0.257391
chr1	3557	3567	0.128695
chr1	3567	3572	0.257391
chr1	3572	3573	0.386086
chr1	3573	3574	0.514781
chr1	3574	3577	0.643476
chr1	3577	3582	0.772172
chr1	3582	3595	0.900867
chr1	3595	3601	0.772172
chr1	3601	3604	1.02956
chr1	3604	3606	0.900867
chr1	3606	3608	1.02956
chr1	3608	3616	0.900867
chr1	3616	3617	1.02956
chr1	3617	3618	0.900867
chr1	3618	3625	0.643476
chr1	3625	3626	0.772172
chr1	3626	3631	0.643476
chr1	3631	3641	0.514781
chr1	3641	3645	0.643476
chr1	3645	3649	0.514781
chr1	3649	3669	0.386086
chr1	3669	3670	0.257391
chr1	3670	3674	0.386086
chr1	3674	3675	0.643476
chr1	3675	3676	0.772172
chr1	3676	3679	1.02956
chr1	3679	3681	1.15826
chr1	3681	3682	1.28695
chr1	3682	3683	1.41565
chr1	3683	3684	1.54434
chr1	3684	3685	1.67304
chr1	3685	3692	1.54434
chr1	3692	3699	1.80173
chr1	3699	3704	1.67304
chr1	3704	3707	1.80173
chr1	3707	3708	2.05912
chr1	3708	3714	2.18782
chr1	3714	3717	2.05912
chr1	3717	3719	1.80173
chr1	3719	3720	1.67304
chr1	3720	3723	1.41565
chr1	3723	3725	1.28695
chr1	3725	3726	1.15826
chr1	3726	3727	1.02956
chr1	3727	3728	0.900867
chr1	3728	3729	0.772172
chr1	3729	3732	0.900867
chr1	3732	3733	1.02956
chr1	3733	3734	1.15826
chr1	3734	3735	1.28695
chr1	3735	3736	1.15826
chr1	3736	3749	0.900867
chr1	3749	3750	1.02956
chr1	3750	3759	0.772172
chr1	3759	3763	0.900867
chr1	3763	3772	1.15826
chr1	3772	3773	1.28695
chr1	3773	3777	1.15826
chr1	3777	3778	1.02956
chr1	3778	3783	0.900867
chr1	3783	3784	0.772172
chr1	3784	3786	0.514781
chr1	3786	3789	0.643476
chr1	3789	3790	0.772172
chr1	3790	3792	0.643476
chr1	3792	3793	0.772172
chr1	3793	3802	0.900867
chr1	3802	3803	0.772172
chr1	3803	3806	0.643476
chr1	3806	3807	1.02956
chr1	3807	3808	1.15826
chr1	3808	3809	1.28695
chr1	3809	3814	1.41565
chr1	3814	3829	1.54434
chr1	3829	3836	1.41565
chr1	3836	3837	1.28695
chr1	3837	3840	1.15826
chr1	3840	3844	1.02956
chr1	3844	3846	1.15826
chr1	3846	3849	1.28695
chr1	3849	3850	1.41565
chr1	3850	3853	1.15826
chr1	3853	3854	1.02956
chr1	3854	3855	1.15826
chr1	3855	3856	1.80173
chr1	3856	3859	2.05912
chr1	3859	3862	2.18782
chr1	3862	3863	2.44521
chr1	3863	3864	2.31651
chr1	3864	3865	2.57391
chr1	3865	3875	2.7026
chr1	3875	3876	2.8313
chr1	3876	3877	2.7026
chr1	3877	3880	2.57391
chr1	3880	3881	2.8313
chr1	3881	3882	2.95999
chr1	3882	3885	3.08869
chr1	3885	3886	3.21738
chr1	3886	3888	3.08869
chr1	3888	3890	2.8313
chr1	3890	3891	2.7026
chr1	3891	3892	2.57391
chr1	3892	3893	2.44521
chr1	3893	3894	2.31651
chr1	3894	3896	2.44521
chr1	3896	3898	2.31651
chr1	3898	3899	2.18782
chr1	3899	3902	1.67304
chr1	3902	3903	1.54434
chr1	3903	3907	1.93043
chr1	3907	3908	2.18782
chr1	3908	3909	2.31651
chr1	3909	3911	2.44521
chr1	3911	3914	2.57391
chr1	3914	3915	2.7026
chr1	3915	3916	2.8313
chr1	3916	3919	2.95999
chr1	3919	3920	3.08869
chr1	3920	3922	3.21738
chr1	3922	3924	3.34608
chr1	3924	3925	3.08869
chr1	3925	3926	3.21738
chr1	3926	3927	3.08869
chr1	3927	3928	3.21738
chr1	3928	3932	3.34608
chr1	3932	3933	3.73216
chr1	3933	3934	3.98955
chr1	3934	3936	4.37564
chr1	3936	3937	4.50433
chr1	3937	3938	4.89042
chr1	3938	3941	4.76172
chr1	3941	3942	4.89042
chr1	3942	3944	5.01911
chr1	3944	3946	5.14781
chr1	3946	3947	5.27651
chr1	3947	3950	4.89042
chr1	3950	3951	4.76172
chr1	3951	3953	4.24694
chr1	3953	3955	3.98955
chr1	3955	3956	3.86086
chr1	3956	3958	4.24694
chr1	3958	3959	4.11825
chr1	3959	3960	3.73216
chr1	3960	3962	3.98955
chr1	3962	3963	4.11825
chr1	3963	3964	3.98955
chr1	3964	3967	3.73216
chr1	3967	3968	3.60347
chr1	3968	3971	3.47477
chr1	3971	3972	3.34608
chr1	3972	3973	2.95999
chr1	3973	3976	2.44521
chr1	3976	3977	2.31651
chr1	3977	3978	1.80173
chr1	3978	3979	1.67304
chr1	3979	3983	1.54434
chr1	3983	3984	1.28695
chr1	3984	3986	1.15826
chr1	3986	3993	1.02956
chr1	3993	3998	1.15826
chr1	3998	4000	1.28695
chr1	4000	4001	0.772172
chr1	4001	4021	0.643476
chr1	4021	4025	0.514781
chr1	4025	4033	0.772172
chr1	4033	4036	0.643476
chr1	4036	4040	0.514781
chr1	4040	4042	0.386086
chr1	4042	4044	0.257391
chr1	4044	4055	0.514781
chr1	4055	4069	0.643476
chr1	4069	4076	0.386086
chr1	4076	4084	0.514781
chr1	4084	4085	0.643476
chr1	4085	4087	0.514781
chr1	4087	4088	0.643476
chr1	4088	4095	0.386086
chr1	4095	4104	0.514781
chr1	4104	4117	0.643476
chr1	4117	4119	0.772172
chr1	4119	4125	0.643476
chr1	4125	4127	0.772172
chr1	4127	4128	0.900867
chr1	4128	4129	0.772172
chr1	4129	4131	0.900867
chr1	4131	4138	0.772172
chr1	4138	4145	0.643476
chr1	4145	4147	0.772172
chr1	4147	4150	0.900867
chr1	4150	4161	1.02956
chr1	4161	4169	0.900867
chr1	4169	4170	0.772172
chr1	4170	4171	0.643476
chr1	4171	4180	0.386086
chr1	4180	4182	0.257391
chr1	4182	4192	0.386086
chr1	4192	4194	0.514781
chr1	4194	4201	0.386086
chr1	4201	4203	0.514781
chr1	4203	4212	0.643476
chr1	4212	4218	0.514781
chr1	4218	4225	0.643476
chr1	4225	4226	0.514781
chr1	4226	4228	0.643476
chr1	4228	4229	0.772172
chr1	4229	4236	0.900867
chr1	4236	4241	0.772172
chr1	4241	4245	0.643476
chr1	4245	4249	0.514781
chr1	4249	4253	0.386086
chr1	4253	4254	0.643476
chr1	4254	4255	0.900867
chr1	4255	4259	1.02956
chr1	4259	4261	1.15826
chr1	4261	4267	1.02956
chr1	4267	4272	1.15826
chr1	4272	4273	1.02956
chr1	4273	4281	0.900867
chr1	4281	4290	0.772172
chr1	4290	4294	0.900867
chr1	4294	4296	1.02956
chr1	4296	4298	0.900867
chr1	4298	4299	0.643476
chr1	4299	4311	0.514781
chr1	4311	4313	0.386086
chr1	4313	4316	0.514781
chr1	4316	4318	0.386086
chr1	4318	4334	0.514781
chr1	4334	4339	0.386086
chr1	4339	4342	0.257391
chr1	4342	4344	0.386086
chr1	4344	4353	0.514781
chr1	4353	4357	0.643476
chr1	4357	4363	0.514781
chr1	4363	4364	0.643476
chr1	4364	4385	0.772172
chr1	4385	4387	0.900867
chr1	4387	4390	0.772172
chr1	4390	4392	0.900867
chr1	4392	4397	0.772172
chr1	4397	4404	0.643476
chr1	4404	4405	0.772172
chr1	4405	4408	0.643476
chr1	4408	4416	0.514781
chr1	4416	4431	0.643476
chr1	4431	4434	0.514781
chr1	4434	4452	0.386086
chr1	4452	4453	0.257391
chr1	4453	4456	0.386086
chr1	4456	4459	0.514781
chr1	4459	4461	0.386086
chr1	4461	4466	0.643476
chr1	4466	4471	0.514781
chr1	4471	4473	0.643476
chr1	4473	4476	0.772172
chr1	4476	4479	0.900867
chr1	4479	4495	1.02956
chr1	4495	4497	0.900867
chr1	4497	4499	0.772172
chr1	4499	4513	0.643476
chr1	4513	4515	0.514781
chr1	4515	4526	0.257391
chr1	4526	4527	0.386086
chr1	4527	4528	0.514781
chr1	4528	4532	0.643476
chr1	4532	4538	0.772172
chr1	4538	4546	0.900867
chr1	4546	4554	0.772172
chr1	4554	4561	0.900867
chr1	4561	4570	0.643476
chr1	4570	4574	0.386086
chr1	4574	4575	0.514781
chr1	4575	4582	0.386086
chr1	4582	4593	0.257391
chr1	4593	4594	0.386086
chr1	4594	4598	0.514781
chr1	4598	4608	0.643476
chr1	4608	4615	0.772172
chr1	4615	4617	0.900867
chr1	4617	4618	0.772172
chr1	4618	4630	0.643476
chr1	4630	4637	0.514781
chr1	4637	4638	0.643476
chr1	4638	4640	0.514781
chr1	4640	4641	0.643476
chr1	4641	4652	0.514781
chr1	4652	4659	0.386086
chr1	4659	4664	0.514781
chr1	4664	4668	0.386086
chr1	4668	4670	0.514781
chr1	4670	4671	0.643476
chr1	4671	4678	0.772172
chr1	4678	4683	0.643476
chr1	4683	4692	0.772172
chr1	4692	4695	0.643476
chr1	4695	4696	0.514781
chr1	4696	4701	0.643476
chr1	4701	4703	0.772172
chr1	4703	4704	0.643476
chr1	4704	4712	0.514781
chr1	4712	4720	0.386086
chr1	4720	4726	0.514781
chr1	4726	4730	0.643476
chr1	4730	4733	0.772172
chr1	4733	4739	0.900867
chr1	4739	4740	1.02956
chr1	4740	4741	0.900867
chr1	4741	4744	1.02956
chr1	4744	4745	0.900867
chr1	4745	4747	1.02956
chr1	4747	4750	0.900867
chr1	4750	4752	1.02956
chr1	4752	4755	1.28695
chr1	4755	4762	1.15826
chr1	4762	4763	1.41565
chr1	4763	4764	1.93043
chr1	4764	4768	2.05912
chr1	4768	4769	2.18782
chr1	4769	4774	2.05912
chr1	4774	4776	1.93043
chr1	4776	4779	2.05912
chr1	4779	4781	1.93043
chr1	4781	4783	2.05912
chr1	4783	4789	1.93043
chr1	4789	4794	2.05912
chr1	4794	4796	1.93043
chr1	4796	4797	1.67304
chr1	4797	4798	1.54434
chr1	4798	4799	1.28695
chr1	4799	4801	1.15826
chr1	4801	4802	0.900867
chr1	4802	4803	0.772172
chr1	4803	4807	1.02956
chr1	4807	4814	0.900867
chr1	4814	4816	1.02956
chr1	4816	4821	0.772172
chr1	4821	4825	0.643476
chr1	4825	4830	0.514781
chr1	4830	4833	0.643476
chr1	4833	4843	0.772172
chr1	4843	4844	1.02956
chr1	4844	4845	1.15826
chr1	4845	4846	1.02956
chr1	4846	4847	1.15826
chr1	4847	4851	1.28695
chr1	4851	4858	1.15826
chr1	4858	4862	1.02956
chr1	4862	4863	1.15826
chr1	4863	4871	1.28695
chr1	4871	4873	1.54434
chr1	4873	4874	1.67304
chr1	4874	4885	1.54434
chr1	4885	4888	1.28695
chr1	4888	4889	1.15826
chr1	4889	4890	1.02956
chr1	4890	4891	0.772172
chr1	4891	4895	0.900867
chr1	4895	4898	1.02956
chr1	4898	4899	0.900867
chr1	4899	4904	0.772172
chr1	4904	4905	0.643476
chr1	4905	4906	0.514781
chr1	4906	4908	0.900867
chr1	4908	4917	1.02956
chr1	4917	4924	0.900867
chr1	4924	4928	1.02956
chr1	4928	4935	1.15826
chr1	4935	4940	1.02956
chr1	4940	4943	1.41565
chr1	4943	4944	1.54434
chr1	4944	4949	1.41565
chr1	4949	4950	1.28695
chr1	4950	4952	0.900867
chr1	4952	4955	0.772172
chr1	4955	4957	1.02956
chr1	4957	4959	1.28695
chr1	4959	4970	1.41565
chr1	4970	4972	1.54434
chr1	4972	4975	1.41565
chr1	4975	4980	1.15826
chr1	4980	4983	1.02956
chr1	4983	4984	0.900867
chr1	4984	4985	0.772172
chr1	4985	4987	0.643476
chr1	4987	4991	0.514781
chr1	4991	4999	0.257391
chr1	4999	5001	0.128695
chr1	5001	5013	0.0
chr1	5013	5014	0.128695
chr1	5014	5015	0.257391
chr1	5015	5017	0.386086
chr1	5017	5020	0.514781
chr1	5020	5033	0.643476
chr1	5033	5043	0.772172
chr1	5043	5044	0.514781
chr1	5044	5053	0.643476
chr1	5053	5057	0.514781
chr1	5057	5064	0.386086
chr1	5064	5074	0.257391
chr1	5074	5075	0.386086
chr1	5075	5076	0.257391
chr1	5076	5088	0.386086
chr1	5088	5090	0.257391
chr1	5090	5100	0.386086
chr1	5100	5117	0.514781
chr1	5117	5120	0.386086
chr1	5120	5125	0.257391
chr1	5125	5134	0.128695
chr1	5134	5141	0.0
chr1	5141	5152	0.128695
chr1	5152	5155	0.257391
chr1	5155	5161	0.386086
chr1	5161	5185	0.514781
chr1	5185	5190	0.386086
chr1	5190	5194	0.514781
chr1	5194	5196	0.386086
chr1	5196	5198	0.257391
chr1	5198	5212	0.128695
chr1	5212	5213	0.386086
chr1	5213	5214	0.514781
chr1	5214	5216	0.643476
chr1	5216	5217	0.772172
chr1	5217	5218	1.41565
chr1	5218	5219	2.31651
chr1	5219	5220	2.57391
chr1	5220	5221	2.7026
chr1	5221	5222	2.95999
chr1	5222	5225	3.08869
chr1	5225	5226	3.34608
chr1	5226	5227	3.47477
chr1	5227	5228	3.98955
chr1	5228	5235	4.11825
chr1	5235	5256	4.24694
chr1	5256	5257	3.98955
chr1	5257	5258	3.86086
chr1	5258	5259	3.73216
chr1	5259	5260	3.86086
chr1	5260	5261	3.73216
chr1	5261	5264	1.93043
chr1	5264	5265	1.80173
chr1	5265	5266	1.54434
chr1	5266	5269	1.41565
chr1	5269	5270	1.28695
chr1	5270	5271	1.15826
chr1	5271	5272	0.643476
chr1	5272	5273	0.514781
chr1	5273	5274	0.643476
chr1	5274	5275	0.772172
chr1	5275	5278	0.643476
chr1	5278	5287	0.514781
chr1	5287	5288	0.643476
chr1	5288	5303	0.772172
chr1	5303	5312	0.643476
chr1	5312	5313	0.514781
chr1	5313	5315	0.386086
chr1	5315	5317	0.257391
chr1	5317	5331	0.386086
chr1	5331	5332	0.257391
chr1	5332	5342	0.128695
chr1	5342	5348	0.257391
chr1	5348	5351	0.514781
chr1	5351	5354	0.643476
chr1	5354	5356	0.900867
chr1	5356	5357	1.02956
chr1	5357	5360	1.15826
chr1	5360	5368	1.28695
chr1	5368	5373	1.41565
chr1	5373	5380	1.54434
chr1	5380	5381	1.67304
chr1	5381	5383	1.54434
chr1	5383	5386	1.41565
chr1	5386	5392	1.28695
chr1	5392	5397	1.02956
chr1	5397	5400	0.900867
chr1	5400	5403	0.772172
chr1	5403	5416	0.514781
chr1	5416	5424	0.386086
chr1	5424	5437	0.257391
chr1	5437	5438	0.128695
chr1	5438	5440	0.257391
chr1	5440	5442	0.386086
chr1	5442	5448	0.514781
chr1	5448	5453	0.643476
chr1	5453	5457	0.514781
chr1	5457	5459	0.643476
chr1	5459	5462	0.772172
chr1	5462	5465	0.900867
chr1	5465	5466	1.02956
chr1	5466	5467	1.15826
chr1	5467	5471	1.28695
chr1	5471	5473	1.54434
chr1	5473	5479	1.80173
chr1	5479	5484	1.93043
chr1	5484	5487	1.67304
chr1	5487	5492	1.80173
chr1	5492	5495	1.67304
chr1	5495	5499	1.54434
chr1	5499	5502	1.41565
chr1	5502	5504	1.28695
chr1	5504	5506	1.02956
chr1	5506	5509	0.900867
chr1	5509	5514	0.643476
chr1	5514	5519	0.772172
chr1	5519	5520	0.643476
chr1	5520	5532	0.386086
chr1	5532	5538	0.257391
chr1	5538	5547	0.386086
chr1	5547	5549	0.514781
chr1	5549	5556	0.643476
chr1	5556	5557	0.514781
chr1	5557	5564	0.386086
chr1	5564	5566	0.514781
chr1	5566	5581	0.643476
chr1	5581	5582	0.772172
chr1	5582	5591	0.900867
chr1	5591	5593	0.772172
chr1	5593	5597	0.643476
chr1	5597	5598	0.772172
chr1	5598	5599	1.02956
chr1	5599	5600	1.15826
chr1	5600	5606	1.67304
chr1	5606	5607	1.80173
chr1	5607	5608	1.93043
chr1	5608	5617	1.80173
chr1	5617	5620	1.93043
chr1	5620	5622	1.80173
chr1	5622	5623	1.93043
chr1	5623	5625	2.05912
chr1	5625	5626	1.80173
chr1	5626	5627	1.93043
chr1	5627	5628	2.44521
chr1	5628	5629	2.57391
chr1	5629	5630	2.7026
chr1	5630	5631	2.57391
chr1	5631	5636	2.7026
chr1	5636	5640	2.57391
chr1	5640	5646	1.80173
chr1	5646	5648	1.93043
chr1	5648	5650	2.05912
chr1	5650	5651	2.31651
chr1	5651	5656	2.18782
chr1	5656	5657	2.31651
chr1	5657	5661	2.57391
chr1	5661	5665	2.44521
chr1	5665	5666	2.57391
chr1	5666	5668	2.44521
chr1	5668	5669	2.57391
chr1	5669	5670	2.44521
chr1	5670	5671	2.18782
chr1	5671	5673	1.54434
chr1	5673	5675	1.41565
chr1	5675	5680	1.28695
chr1	5680	5686	1.41565
chr1	5686	5688	1.54434
chr1	5688	5689	1.41565
chr1	5689	5690	1.54434
chr1	5690	5696	1.15826
chr1	5696	5700	1.28695
chr1	5700	5701	1.15826
chr1	5701	5702	1.02956
chr1	5702	5710	0.900867
chr1	5710	5716	0.643476
chr1	5716	5719	0.772172
chr1	5719	5723	0.900867
chr1	5723	5724	0.772172
chr1	5724	5738	0.643476
chr1	5738	5740	0.514781
chr1	5740	5741	0.643476
chr1	5741	5753	0.900867
chr1	5753	5756	0.772172
chr1	5756	5760	0.643476
chr1	5760	5772	0.514781
chr1	5772	5780	0.386086
chr1	5780	5783	0.257391
chr1	5783	5784	0.128695
chr1	5784	5795	0.257391
chr1	5795	5798	0.386086
chr1	5798	5804	0.514781
chr1	5804	5820	0.643476
chr1	5820	5828	0.772172
chr1	5828	5838	0.643476
chr1	5838	5839	0.514781
chr1	5839	5844	0.643476
chr1	5844	5847	0.772172
chr1	5847	5848	0.643476
chr1	5848	5856	0.514781
chr1	5856	5857	0.643476
chr1	5857	5859	0.772172
chr1	5859	5865	0.900867
chr1	5865	5866	1.02956
chr1	5866	5867	0.900867
chr1	5867	5870	1.02956
chr1	5870	5872	0.900867
chr1	5872	5883	0.772172
chr1	5883	5885	0.643476
chr1	5885	5888	0.772172
chr1	5888	5900	0.900867
chr1	5900	5903	0.643476
chr1	5903	5906	0.514781
chr1	5906	5911	0.643476
chr1	5911	5917	0.514781
chr1	5917	5928	0.643476
chr1	5928	5929	0.772172
chr1	5929	5932	0.643476
chr1	5932	5937	0.514781
chr1	5937	5943	0.386086
chr1	5943	5946	0.514781
chr1	5946	5947	0.643476
chr1	5947	5952	0.772172
chr1	5952	5960	0.643476
chr1	5960	5966	0.514781
chr1	5966	5967	0.643476
chr1	5967	5969	0.772172
chr1	5969	5970	0.900867
chr1	5970	5974	0.772172
chr1	5974	5981	0.643476
chr1	5981	5986	0.772172
chr1	5986	5990	0.643476
chr1	5990	6000	0.514781
chr1	6000	6001	0.386086
chr1	6001	6003	0.257391
chr1	6003	6004	0.643476
chr1	6004	6005	0.772172
chr1	6005	6007	0.900867
chr1	6007	6008	1.02956
chr1	6008	6012	1.15826
chr1	6012	6029	1.02956
chr1	6029	6034	0.900867
chr1	6034	6040	1.02956
chr1	6040	6042	0.900867
chr1	6042	6043	0.772172
chr1	6043	6044	0.643476
chr1	6044	6046	0.772172
chr1	6046	6047	0.900867
chr1	6047	6048	0.643476
chr1	6048	6054	0.514781
chr1	6054	6060	0.643476
chr1	6060	6067	0.772172
chr1	6067	6076	0.900867
chr1	6076	6078	0.772172
chr1	6078	6085	0.900867
chr1	6085	6086	1.02956
chr1	6086	6088	1.54434
chr1	6088	6090	1.67304
chr1	6090	6092	1.54434
chr1	6092	6098	1.67304
chr1	6098	6100	1.54434
chr1	6100	6101	1.67304
chr1	6101	6103	2.05912
chr1	6103	6111	1.93043
chr1	6111	6113	1.80173
chr1	6113	6116	1.67304
chr1	6116	6117	1.54434
chr1	6117	6124	1.41565
chr1	6124	6127	1.67304
chr1	6127	6128	1.93043
chr1	6128	6129	2.05912
chr1	6129	6130	2.18782
chr1	6130	6131	1.93043
chr1	6131	6133	1.67304
chr1	6133	6138	1.80173
chr1	6138	6140	1.67304
chr1	6140	6142	1.80173
chr1	6142	6143	1.67304
chr1	6143	6144	1.80173
chr1	6144	6145	1.67304
chr1	6145	6155	1.54434
chr1	6155	6168	1.41565
chr1	6168	6171	1.28695
chr1	6171	6172	1.02956
chr1	6172	6174	0.514781
chr1	6174	6180	0.386086
chr1	6180	6185	0.257391
chr1	6185	6219	0.386086
chr1	6219	6228	0.257391
chr1	6228	6273	0.128695
chr1	6273	6280	0.0
chr1	6280	6281	0.128695
chr1	6281	6286	0.257391
chr1	6286	6293	0.386086
chr1	6293	6307	0.514781
chr1	6307	6311	0.900867
chr1	6311	6314	1.02956
chr1	6314	6316	1.15826
chr1	6316	6323	1.28695
chr1	6323	6328	1.15826
chr1	6328	6330	1.02956
chr1	6330	6336	0.900867
chr1	6336	6341	0.772172
chr1	6341	6344	0.900867
chr1	6344	6351	1.02956
chr1	6351	6354	0.643476
chr1	6354	6355	0.772172
chr1	6355	6357	0.643476
chr1	6357	6359	0.514781
chr1	6359	6363	0.386086
chr1	6363	6368	0.900867
chr1	6368	6370	1.02956
chr1	6370	6372	1.15826
chr1	6372	6375	1.28695
chr1	6375	6376	1.41565
chr1	6376	6378	1.54434
chr1	6378	6379	1.41565
chr1	6379	6383	1.54434
chr1	6383	6384	1.41565
chr1	6384	6385	1.54434
chr1	6385	6389	1.41565
chr1	6389	6393	1.54434
chr1	6393	6395	1.41565
chr1	6395	6397	1.54434
chr1	6397	6400	1.41565
chr1	6400	6405	1.15826
chr1	6405	6406	1.28695
chr1	6406	6410	1.15826
chr1	6410	6411	1.41565
chr1	6411	6414	1.54434
chr1	6414	6420	1.41565
chr1	6420	6428	1.28695
chr1	6428	6431	1.15826
chr1	6431	6432	0.900867
chr1	6432	6435	0.643476
chr1	6435	6437	0.772172
chr1	6437	6438	0.643476
chr1	6438	6440	0.514781
chr1	6440	6441	0.643476
chr1	6441	6444	0.514781
chr1	6444	6449	0.643476
chr1	6449	6451	0.514781
chr1	6451	6454	0.643476
chr1	6454	6471	0.514781
chr1	6471	6475	0.643476
chr1	6475	6484	0.772172
chr1	6484	6487	0.643476
chr1	6487	6491	0.514781
chr1	6491	6495	0.386086
chr1	6495	6498	0.257391
chr1	6498	6509	0.128695
chr1	6509	6510	0.257391
chr1	6510	6520	0.128695
chr1	6520	6527	0.257391
chr1	6527	6528	0.514781
chr1	6528	6532	0.900867
chr1	6532	6534	1.02956
chr1	6534	6553	1.15826
chr1	6553	6564	1.02956
chr1	6564	6566	0.900867
chr1	6566	6571	1.02956
chr1	6571	6576	0.386086
chr1	6576	6578	0.257391
chr1	6578	6581	0.128695
chr1	6581	6591	0.257391
chr1	6591	6592	0.514781
chr1	6592	6593	0.643476
chr1	6593	6594	0.772172
chr1	6594	6597	0.643476
chr1	6597	6606	0.772172
chr1	6606	6622	0.900867
chr1	6622	6635	0.772172
chr1	6635	6636	0.643476
chr1	6636	6637	0.514781
chr1	6637	6640	0.386086
chr1	6640	6641	0.514781
chr1	6641	6650	0.257391
chr1	6650	6654	0.128695
chr1	6654	6657	0.257391
chr1	6657	6667	0.386086
chr1	6667	6677	0.514781
chr1	6677	6683	0.643476
chr1	6683	6686	0.514781
chr1	6686	6688	0.386086
chr1	6688	6690	0.514781
chr1	6690	6695	0.386086
chr1	6695	6699	0.257391
chr1	6699	6700	0.128695
chr1	6700	6704	0.257391
chr1	6704	6716	0.386086
chr1	6716	6732	0.514781
chr1	6732	6733	0.386086
chr1	6733	6744	0.257391
chr1	6744	6748	0.128695
chr1	6748	6758	0.0
chr1	6758	6772	0.128695
chr1	6772	6776	0.257391
chr1	6776	6795	0.514781
chr1	6795	6802	0.643476
chr1	6802	6819	0.514781
chr1	6819	6820	0.386086
chr1	6820	6836	0.257391
chr1	6836	6837	0.386086
chr1	6837	6842	0.257391
chr1	6842	6853	0.386086
chr1	6853	6858	0.514781
chr1	6858	6859	0.643476
chr1	6859	6865	0.514781
chr1	6865	6877	0.643476
chr1	6877	6880	0.772172
chr1	6880	6883	0.643476
chr1	6883	6884	0.900867
chr1	6884	6886	1.02956
chr1	6886	6889	0.900867
chr1	6889	6896	1.02956
chr1	6896	6898	1.15826
chr1	6898	6901	1.02956
chr1	6901	6921	0.900867
chr1	6921	6925	0.772172
chr1	6925	6926	0.900867
chr1	6926	6927	1.02956
chr1	6927	6928	0.772172
chr1	6928	6936	0.643476
chr1	6936	6938	0.514781
chr1	6938	6939	0.643476
chr1	6939	6940	0.772172
chr1	6940	6943	0.900867
chr1	6943	6949	1.02956
chr1	6949	6951	1.15826
chr1	6951	6952	1.28695
chr1	6952	6953	1.41565
chr1	6953	6954	2.18782
chr1	6954	6959	2.31651
chr1	6959	6960	2.57391
chr1	6960	6965	2.44521
chr1	6965	6966	2.57391
chr1	6966	6967	2.7026
chr1	6967	6969	4.37564
chr1	6969	6970	4.50433
chr1	6970	6977	4.37564
chr1	6977	6978	4.24694
chr1	6978	6982	4.11825
chr1	6982	6983	3.98955
chr1	6983	6984	3.34608
chr1	6984	6986	3.47477
chr1	6986	6989	3.34608
chr1	6989	6993	3.21738
chr1	6993	6995	2.95999
chr1	6995	6996	3.08869
chr1	6996	6997	2.8313
chr1	6997	7000	2.7026
chr1	7000	7002	2.57391
chr1	7002	7007	2.44521
chr1	7007	7010	2.57391
chr1	7010	7011	2.44521
chr1	7011	7012	1.02956
chr1	7012	7015	0.900867
chr1	7015	7017	1.15826
chr1	7017	7018	1.28695
chr1	7018	7019	1.80173
chr1	7019	7020	1.93043
chr1	7020	7028	2.05912
chr1	7028	7031	1.93043
chr1	7031	7034	2.05912
chr1	7034	7039	1.93043
chr1	7039	7040	1.80173
chr1	7040	7042	1.67304
chr1	7042	7043	1.80173
chr1	7043	7047	1.93043
chr1	7047	7050	1.67304
chr1	7050	7052	1.54434
chr1	7052	7053	1.80173
chr1	7053	7057	1.67304
chr1	7057	7061	1.80173
chr1	7061	7062	1.54434
chr1	7062	7063	1.41565
chr1	7063	7064	1.28695
chr1	7064	7075	1.15826
chr1	7075	7077	1.02956
chr1	7077	7079	1.15826
chr1	7079	7080	1.28695
chr1	7080	7082	1.15826
chr1	7082	7084	1.28695
chr1	7084	7086	1.15826
chr1	7086	7087	1.28695
chr1	7087	7090	1.15826
chr1	7090	7092	1.28695
chr1	7092	7093	1.41565
chr1	7093	7095	1.15826
chr1	7095	7101	1.02956
chr1	7101	7102	0.900867
chr1	7102	7108	1.02956
chr1	7108	7121	1.15826
chr1	7121	7122	1.02956
chr1	7122	7123	0.900867
chr1	7123	7126	0.772172
chr1	7126	7127	0.643476
chr1	7127	7128	0.514781
chr1	7128	7129	0.386086
chr1	7129	7146	0.257391
chr1	7146	7150	0.128695
chr1	7150	7151	0.257391
chr1	7151	7163	0.128695
chr1	7163	7188	0.257391
chr1	7188	7189	0.386086
chr1	7189	7194	0.514781
chr1	7194	7195	0.386086
chr1	7195	7205	0.514781
chr1	7205	7207	0.643476
chr1	7207	7213	0.514781
chr1	7213	7215	0.643476
chr1	7215	7227	0.900867
chr1	7227	7232	1.02956
chr1	7232	7233	0.900867
chr1	7233	7234	0.772172
chr1	7234	7238	0.643476
chr1	7238	7239	0.772172
chr1	7239	7248	0.643476
[truncated: 3,438 more rows]
