# Supplementary material for: Structural modularity of the XIST ribonucleoprotein complex
Source: Nat Commun. 2020 Dec 2;11:6163. doi: 10.1038/s41467-020-20040-3 (PMC7710737; doi:10.1038/s41467-020-20040-3)
Supplement: Supplementary file 6 — Source Data [file 41467_2020_20040_MOESM6_ESM.zip › sourcedata/fig2efgi/K562_PUM2_2_neg_XIST_1_hsXIST.bedgraph]

chr1	0	47	0.0
chr1	47	48	0.359015
chr1	48	51	0.718031
chr1	51	65	1.07705
chr1	65	75	1.43606
chr1	75	81	1.07705
chr1	81	87	0.718031
chr1	87	101	0.359015
chr1	101	113	0.0
chr1	113	115	0.718031
chr1	115	120	1.79508
chr1	120	136	2.15409
chr1	136	144	2.51311
chr1	144	150	2.15409
chr1	150	151	1.79508
chr1	151	153	1.43606
chr1	153	155	1.07705
chr1	155	170	0.359015
chr1	170	192	0.0
chr1	192	197	0.359015
chr1	197	199	1.07705
chr1	199	213	1.43606
chr1	213	229	1.07705
chr1	229	233	0.718031
chr1	233	236	0.359015
chr1	236	260	0.0
chr1	260	261	0.718031
chr1	261	279	1.07705
chr1	279	290	1.43606
chr1	290	291	1.07705
chr1	291	297	2.15409
chr1	297	301	2.51311
chr1	301	302	2.15409
chr1	302	306	1.43606
chr1	306	307	1.79508
chr1	307	309	2.51311
chr1	309	310	3.23114
chr1	310	311	3.59016
chr1	311	325	3.23114
chr1	325	326	3.59016
chr1	326	327	3.23114
chr1	327	331	3.59016
chr1	331	334	3.23114
chr1	334	335	2.87212
chr1	335	340	2.51311
chr1	340	342	2.15409
chr1	342	351	1.43606
chr1	351	365	1.07705
chr1	365	369	0.718031
chr1	369	384	1.07705
chr1	384	391	0.718031
chr1	391	393	0.359015
chr1	393	411	0.0
chr1	411	412	0.359015
chr1	412	436	0.718031
chr1	436	445	0.359015
chr1	445	451	0.0
chr1	451	458	0.359015
chr1	458	459	0.718031
chr1	459	477	1.07705
chr1	477	492	1.43606
chr1	492	498	1.07705
chr1	498	499	0.718031
chr1	499	500	0.359015
chr1	500	502	0.0
chr1	502	512	0.359015
chr1	512	516	0.718031
chr1	516	526	1.07705
chr1	526	530	1.43606
chr1	530	543	1.07705
chr1	543	549	0.718031
chr1	549	550	1.07705
chr1	550	553	0.718031
chr1	553	555	0.359015
chr1	555	556	0.718031
chr1	556	561	1.07705
chr1	561	579	1.79508
chr1	579	583	1.43606
chr1	583	585	1.07705
chr1	585	586	0.718031
chr1	586	588	0.359015
chr1	588	641	0.0
chr1	641	651	0.359015
chr1	651	652	0.718031
chr1	652	679	1.07705
chr1	679	681	0.718031
chr1	681	684	0.359015
chr1	684	695	0.0
chr1	695	696	1.07705
chr1	696	720	1.43606
chr1	720	729	1.07705
chr1	729	736	0.359015
chr1	736	740	0.0
chr1	740	762	0.359015
chr1	762	766	0.718031
chr1	766	779	0.359015
chr1	779	786	0.718031
chr1	786	787	1.43606
chr1	787	795	1.79508
chr1	795	805	1.43606
chr1	805	808	1.79508
chr1	808	810	1.43606
chr1	810	811	1.79508
chr1	811	822	1.07705
chr1	822	826	1.43606
chr1	826	830	1.07705
chr1	830	837	0.718031
chr1	837	839	1.07705
chr1	839	840	0.718031
chr1	840	843	1.07705
chr1	843	844	1.43606
chr1	844	849	1.79508
chr1	849	861	2.15409
chr1	861	863	1.79508
chr1	863	866	1.43606
chr1	866	883	1.07705
chr1	883	884	0.718031
chr1	884	908	0.359015
chr1	908	913	0.718031
chr1	913	916	1.07705
chr1	916	926	0.718031
chr1	926	935	1.43606
chr1	935	937	1.07705
chr1	937	940	1.43606
chr1	940	947	1.79508
chr1	947	961	1.43606
chr1	961	970	0.359015
chr1	970	973	1.07705
chr1	973	974	0.718031
chr1	974	975	1.07705
chr1	975	985	1.43606
chr1	985	987	2.15409
chr1	987	993	2.51311
chr1	993	995	3.23114
chr1	995	996	3.59016
chr1	996	1006	3.94917
chr1	1006	1007	4.30819
chr1	1007	1008	4.6672
chr1	1008	1009	5.02622
chr1	1009	1010	5.38523
chr1	1010	1013	4.6672
chr1	1013	1016	3.94917
chr1	1016	1021	4.30819
chr1	1021	1022	4.6672
chr1	1022	1024	4.30819
chr1	1024	1027	3.94917
chr1	1027	1030	3.59016
chr1	1030	1032	3.94917
chr1	1032	1034	4.30819
chr1	1034	1036	3.59016
chr1	1036	1037	3.23114
chr1	1037	1043	2.87212
chr1	1043	1046	2.51311
chr1	1046	1048	1.79508
chr1	1048	1050	1.43606
chr1	1050	1052	1.07705
chr1	1052	1057	0.718031
chr1	1057	1065	0.359015
chr1	1065	1072	0.0
chr1	1072	1090	0.359015
chr1	1090	1093	0.718031
chr1	1093	1095	1.43606
chr1	1095	1101	1.79508
chr1	1101	1112	2.15409
chr1	1112	1115	1.79508
chr1	1115	1117	2.15409
chr1	1117	1120	1.79508
chr1	1120	1123	1.43606
chr1	1123	1132	0.718031
chr1	1132	1133	1.07705
chr1	1133	1141	1.43606
chr1	1141	1152	1.07705
chr1	1152	1154	1.43606
chr1	1154	1159	1.07705
chr1	1159	1162	2.15409
chr1	1162	1171	2.51311
chr1	1171	1172	2.15409
chr1	1172	1173	1.79508
chr1	1173	1177	2.15409
chr1	1177	1179	2.51311
chr1	1179	1189	2.87212
chr1	1189	1191	3.23114
chr1	1191	1192	2.87212
chr1	1192	1197	2.51311
chr1	1197	1198	2.15409
chr1	1198	1202	1.79508
chr1	1202	1203	1.43606
chr1	1203	1204	1.07705
chr1	1204	1210	1.43606
chr1	1210	1219	1.79508
chr1	1219	1220	1.43606
chr1	1220	1241	1.07705
chr1	1241	1244	1.43606
chr1	1244	1250	1.07705
chr1	1250	1254	0.718031
chr1	1254	1282	0.359015
chr1	1282	1287	0.0
chr1	1287	1324	0.359015
chr1	1324	1337	0.718031
chr1	1337	1346	1.07705
chr1	1346	1347	1.43606
chr1	1347	1348	1.79508
chr1	1348	1349	2.15409
chr1	1349	1353	2.51311
chr1	1353	1355	3.23114
chr1	1355	1363	3.59016
chr1	1363	1368	2.87212
chr1	1368	1371	3.23114
chr1	1371	1377	3.59016
chr1	1377	1378	3.23114
chr1	1378	1381	2.87212
chr1	1381	1385	2.51311
chr1	1385	1389	2.87212
chr1	1389	1390	2.51311
chr1	1390	1392	2.15409
chr1	1392	1396	1.43606
chr1	1396	1401	1.07705
chr1	1401	1404	0.718031
chr1	1404	1421	0.359015
chr1	1421	1423	0.718031
chr1	1423	1436	0.359015
chr1	1436	1440	0.718031
chr1	1440	1445	1.07705
chr1	1445	1453	1.43606
chr1	1453	1459	2.15409
chr1	1459	1460	1.79508
chr1	1460	1480	1.43606
chr1	1480	1484	1.07705
chr1	1484	1485	0.718031
chr1	1485	1487	0.359015
chr1	1487	1488	0.718031
chr1	1488	1527	0.359015
chr1	1527	1528	0.718031
chr1	1528	1538	0.359015
chr1	1538	1554	0.718031
chr1	1554	1562	1.07705
chr1	1562	1565	1.43606
chr1	1565	1569	1.07705
chr1	1569	1582	1.43606
chr1	1582	1601	1.07705
chr1	1601	1609	1.43606
chr1	1609	1611	1.07705
chr1	1611	1630	0.718031
chr1	1630	1634	1.07705
chr1	1634	1636	1.43606
chr1	1636	1642	2.15409
chr1	1642	1655	1.79508
chr1	1655	1663	2.15409
chr1	1663	1665	2.51311
chr1	1665	1670	2.15409
chr1	1670	1672	1.79508
chr1	1672	1674	2.51311
chr1	1674	1675	2.15409
chr1	1675	1683	1.43606
chr1	1683	1694	1.79508
chr1	1694	1695	2.51311
chr1	1695	1701	2.15409
chr1	1701	1705	2.51311
chr1	1705	1709	2.15409
chr1	1709	1712	1.79508
chr1	1712	1721	1.43606
chr1	1721	1725	1.07705
chr1	1725	1726	1.43606
chr1	1726	1734	1.79508
chr1	1734	1738	1.07705
chr1	1738	1741	1.43606
chr1	1741	1747	1.07705
chr1	1747	1749	0.718031
chr1	1749	1756	1.07705
chr1	1756	1762	0.718031
chr1	1762	1772	1.07705
chr1	1772	1779	1.43606
chr1	1779	1783	1.07705
chr1	1783	1784	0.718031
chr1	1784	1789	1.07705
chr1	1789	1790	1.43606
chr1	1790	1791	1.07705
chr1	1791	1792	1.79508
chr1	1792	1811	2.15409
chr1	1811	1817	1.79508
chr1	1817	1818	1.43606
chr1	1818	1822	1.07705
chr1	1822	1824	1.43606
chr1	1824	1829	1.07705
chr1	1829	1831	0.718031
chr1	1831	1835	0.359015
chr1	1835	1840	0.718031
chr1	1840	1841	1.07705
chr1	1841	1845	1.43606
chr1	1845	1848	1.79508
chr1	1848	1850	2.15409
chr1	1850	1853	2.51311
chr1	1853	1856	2.87212
chr1	1856	1862	3.23114
chr1	1862	1864	2.51311
chr1	1864	1866	2.15409
chr1	1866	1867	1.79508
chr1	1867	1871	2.15409
chr1	1871	1875	2.51311
chr1	1875	1877	2.87212
chr1	1877	1881	3.23114
chr1	1881	1889	2.87212
chr1	1889	1890	2.51311
chr1	1890	1892	2.15409
chr1	1892	1893	2.51311
chr1	1893	1896	2.15409
chr1	1896	1910	1.79508
chr1	1910	1914	1.43606
chr1	1914	1917	1.79508
chr1	1917	1918	1.43606
chr1	1918	1932	1.07705
chr1	1932	1943	0.718031
chr1	1943	1945	0.359015
chr1	1945	1955	0.718031
chr1	1955	1971	0.359015
chr1	1971	2065	0.0
chr1	2065	2069	0.359015
chr1	2069	2071	0.718031
chr1	2071	2072	1.07705
chr1	2072	2091	1.43606
chr1	2091	2092	1.07705
chr1	2092	2097	0.718031
chr1	2097	2099	1.43606
chr1	2099	2102	1.07705
chr1	2102	2109	1.43606
chr1	2109	2120	1.07705
chr1	2120	2123	1.79508
chr1	2123	2124	2.15409
chr1	2124	2125	2.51311
chr1	2125	2131	2.87212
chr1	2131	2132	3.23114
chr1	2132	2133	2.51311
chr1	2133	2136	2.15409
chr1	2136	2158	2.51311
chr1	2158	2160	1.79508
chr1	2160	2162	0.718031
chr1	2162	2169	0.0
chr1	2169	2210	0.359015
chr1	2210	2214	0.0
chr1	2214	2216	0.359015
chr1	2216	2239	0.718031
chr1	2239	2244	1.07705
chr1	2244	2254	0.718031
chr1	2254	2256	1.07705
chr1	2256	2270	0.718031
chr1	2270	2275	1.07705
chr1	2275	2277	1.43606
chr1	2277	2278	1.79508
chr1	2278	2279	1.43606
chr1	2279	2291	2.87212
chr1	2291	2293	2.51311
chr1	2293	2295	2.15409
chr1	2295	2298	1.79508
chr1	2298	2301	2.15409
chr1	2301	2306	1.79508
chr1	2306	2313	1.43606
chr1	2313	2318	1.07705
chr1	2318	2319	0.718031
chr1	2319	2325	0.359015
chr1	2325	2329	0.0
chr1	2329	2347	0.359015
chr1	2347	2349	0.718031
chr1	2349	2355	1.07705
chr1	2355	2364	1.43606
chr1	2364	2382	1.07705
chr1	2382	2383	0.718031
chr1	2383	2389	0.359015
chr1	2389	2413	0.0
chr1	2413	2443	0.359015
chr1	2443	2450	0.718031
chr1	2450	2457	0.359015
chr1	2457	2469	0.718031
chr1	2469	2481	1.07705
chr1	2481	2485	0.718031
chr1	2485	2490	0.359015
chr1	2490	2500	0.718031
chr1	2500	2514	0.359015
chr1	2514	2515	0.718031
chr1	2515	2529	1.07705
chr1	2529	2551	0.718031
chr1	2551	2553	0.359015
chr1	2553	2556	0.0
chr1	2556	2592	0.359015
chr1	2592	2596	0.0
chr1	2596	2598	0.359015
chr1	2598	2603	0.718031
chr1	2603	2614	1.07705
chr1	2614	2628	1.43606
chr1	2628	2637	1.79508
chr1	2637	2641	1.07705
chr1	2641	2654	0.718031
chr1	2654	2655	0.359015
chr1	2655	2735	0.0
chr1	2735	2753	0.359015
chr1	2753	2821	0.0
chr1	2821	2842	0.359015
chr1	2842	2895	0.0
chr1	2895	2909	0.359015
chr1	2909	2924	0.718031
chr1	2924	2931	1.07705
chr1	2931	2935	1.79508
chr1	2935	2936	2.15409
chr1	2936	2942	1.79508
chr1	2942	2949	2.15409
chr1	2949	2955	1.79508
chr1	2955	2958	1.07705
chr1	2958	2971	0.718031
chr1	2971	2972	0.359015
chr1	2972	2975	0.718031
chr1	2975	2976	1.07705
chr1	2976	2982	1.43606
chr1	2982	2989	1.07705
chr1	2989	2990	1.43606
chr1	2990	2998	1.07705
chr1	2998	3002	1.43606
chr1	3002	3004	1.79508
chr1	3004	3012	1.43606
chr1	3012	3016	1.07705
chr1	3016	3036	0.718031
chr1	3036	3038	1.07705
chr1	3038	3042	1.43606
chr1	3042	3056	1.07705
chr1	3056	3076	1.43606
chr1	3076	3077	1.07705
chr1	3077	3078	0.718031
chr1	3078	3082	0.0
chr1	3082	3090	0.359015
chr1	3090	3093	0.718031
chr1	3093	3097	1.07705
chr1	3097	3099	1.43606
chr1	3099	3105	1.79508
chr1	3105	3119	2.15409
chr1	3119	3121	2.51311
chr1	3121	3125	2.15409
chr1	3125	3130	1.79508
chr1	3130	3133	2.15409
chr1	3133	3137	1.79508
chr1	3137	3140	1.07705
chr1	3140	3148	1.43606
chr1	3148	3158	1.79508
chr1	3158	3165	1.43606
chr1	3165	3172	1.07705
chr1	3172	3177	0.718031
chr1	3177	3178	1.07705
chr1	3178	3179	0.718031
chr1	3179	3214	0.359015
chr1	3214	3218	0.0
chr1	3218	3220	0.359015
chr1	3220	3221	0.718031
chr1	3221	3236	1.07705
chr1	3236	3238	1.43606
chr1	3238	3239	1.07705
chr1	3239	3254	1.43606
chr1	3254	3258	1.07705
chr1	3258	3261	0.718031
chr1	3261	3269	0.359015
chr1	3269	3273	1.07705
chr1	3273	3275	1.43606
chr1	3275	3276	1.07705
chr1	3276	3307	1.43606
chr1	3307	3308	1.79508
chr1	3308	3312	1.07705
chr1	3312	3313	0.718031
chr1	3313	3345	0.359015
chr1	3345	3380	0.0
chr1	3380	3391	0.359015
chr1	3391	3399	0.718031
chr1	3399	3423	0.359015
chr1	3423	3453	0.0
chr1	3453	3462	0.359015
chr1	3462	3470	0.718031
chr1	3470	3481	1.07705
chr1	3481	3490	1.43606
chr1	3490	3491	1.07705
chr1	3491	3500	1.43606
chr1	3500	3506	1.07705
chr1	3506	3513	0.359015
chr1	3513	3515	0.718031
chr1	3515	3522	1.07705
chr1	3522	3528	1.43606
chr1	3528	3551	1.07705
chr1	3551	3555	0.718031
chr1	3555	3674	0.0
chr1	3674	3709	0.359015
chr1	3709	3714	0.718031
chr1	3714	3746	0.359015
chr1	3746	3796	0.0
chr1	3796	3819	0.359015
chr1	3819	3840	0.0
chr1	3840	3850	0.359015
chr1	3850	3866	0.718031
chr1	3866	3881	1.07705
chr1	3881	3889	0.718031
chr1	3889	3897	0.359015
chr1	3897	3912	0.0
chr1	3912	3920	0.359015
chr1	3920	3922	0.718031
chr1	3922	3952	1.07705
chr1	3952	3958	0.359015
chr1	3958	4043	0.0
chr1	4043	4057	0.359015
chr1	4057	4061	0.718031
chr1	4061	4076	1.07705
chr1	4076	4088	0.718031
chr1	4088	4097	0.359015
chr1	4097	4118	0.0
chr1	4118	4157	0.359015
chr1	4157	4202	0.0
chr1	4202	4208	0.718031
chr1	4208	4214	1.07705
chr1	4214	4224	1.43606
chr1	4224	4234	1.79508
chr1	4234	4241	1.43606
chr1	4241	4245	0.718031
chr1	4245	4248	0.359015
chr1	4248	4250	0.718031
chr1	4250	4255	0.359015
chr1	4255	4276	0.718031
chr1	4276	4281	0.359015
chr1	4281	4288	0.718031
chr1	4288	4313	0.359015
chr1	4313	4337	0.718031
chr1	4337	4350	1.07705
chr1	4350	4353	0.718031
chr1	4353	4362	0.359015
chr1	4362	4371	0.718031
chr1	4371	4381	0.359015
chr1	4381	4382	0.718031
chr1	4382	4383	1.07705
chr1	4383	4391	1.43606
chr1	4391	4401	1.79508
chr1	4401	4402	1.43606
chr1	4402	4408	1.07705
chr1	4408	4409	0.718031
chr1	4409	4410	1.07705
chr1	4410	4423	0.718031
chr1	4423	4448	0.359015
chr1	4448	4456	0.0
chr1	4456	4471	0.718031
chr1	4471	4481	1.07705
chr1	4481	4495	1.43606
chr1	4495	4496	1.07705
chr1	4496	4500	0.718031
chr1	4500	4519	0.359015
chr1	4519	4522	0.0
chr1	4522	4523	0.359015
chr1	4523	4524	0.718031
chr1	4524	4538	1.07705
chr1	4538	4550	1.43606
chr1	4550	4552	1.07705
chr1	4552	4556	0.718031
chr1	4556	4563	0.359015
chr1	4563	4566	0.0
chr1	4566	4589	0.359015
chr1	4589	4590	0.718031
chr1	4590	4594	1.07705
chr1	4594	4595	0.718031
chr1	4595	4617	1.07705
chr1	4617	4626	0.718031
chr1	4626	4635	0.359015
chr1	4635	4667	0.0
chr1	4667	4739	0.359015
chr1	4739	4751	0.0
chr1	4751	4762	0.718031
chr1	4762	4763	1.07705
chr1	4763	4784	1.43606
chr1	4784	4788	1.79508
chr1	4788	4792	1.07705
chr1	4792	4806	0.359015
chr1	4806	4819	0.0
chr1	4819	4840	0.359015
chr1	4840	4858	0.718031
chr1	4858	4864	0.359015
chr1	4864	4865	0.0
chr1	4865	4901	0.718031
chr1	4901	4902	1.07705
chr1	4902	4903	0.718031
chr1	4903	4905	0.359015
chr1	4905	4909	0.718031
chr1	4909	4939	1.43606
chr1	4939	4942	1.79508
chr1	4942	4945	1.43606
chr1	4945	4946	1.79508
chr1	4946	4948	1.43606
chr1	4948	4959	0.718031
chr1	4959	4968	1.07705
chr1	4968	4979	1.43606
chr1	4979	4986	1.07705
chr1	4986	4987	0.718031
chr1	4987	4992	0.359015
chr1	4992	5017	0.0
chr1	5017	5027	0.359015
chr1	5027	5044	0.718031
chr1	5044	5053	0.359015
chr1	5053	5064	0.0
chr1	5064	5092	0.359015
chr1	5092	5141	0.0
chr1	5141	5164	0.359015
chr1	5164	5182	0.718031
chr1	5182	5204	0.359015
chr1	5204	5212	0.0
chr1	5212	5217	0.359015
chr1	5217	5219	0.718031
chr1	5219	5220	1.07705
chr1	5220	5231	1.43606
chr1	5231	5246	1.79508
chr1	5246	5254	1.43606
chr1	5254	5260	0.718031
chr1	5260	5271	0.359015
chr1	5271	5274	0.0
chr1	5274	5303	0.359015
chr1	5303	5312	0.718031
chr1	5312	5336	0.359015
chr1	5336	5349	0.0
chr1	5349	5351	0.359015
chr1	5351	5356	0.718031
chr1	5356	5368	1.07705
chr1	5368	5378	1.43606
chr1	5378	5389	1.07705
chr1	5389	5392	0.718031
chr1	5392	5394	0.359015
chr1	5394	5399	0.0
chr1	5399	5413	0.359015
chr1	5413	5438	0.718031
chr1	5438	5440	1.07705
chr1	5440	5445	0.718031
chr1	5445	5448	1.07705
chr1	5448	5468	1.43606
chr1	5468	5469	1.79508
chr1	5469	5482	1.43606
chr1	5482	5483	1.79508
chr1	5483	5486	1.43606
chr1	5486	5489	1.07705
chr1	5489	5495	1.43606
chr1	5495	5498	1.07705
chr1	5498	5501	1.43606
chr1	5501	5507	1.79508
chr1	5507	5513	1.43606
chr1	5513	5519	1.79508
chr1	5519	5522	1.43606
chr1	5522	5530	1.07705
chr1	5530	5553	0.718031
chr1	5553	5567	0.359015
chr1	5567	5578	0.718031
chr1	5578	5582	0.359015
chr1	5582	5607	0.718031
chr1	5607	5619	0.359015
chr1	5619	5627	0.0
chr1	5627	5628	0.359015
chr1	5628	5629	0.718031
chr1	5629	5631	1.07705
chr1	5631	5647	1.43606
chr1	5647	5648	1.79508
chr1	5648	5650	2.15409
chr1	5650	5656	2.51311
chr1	5656	5662	2.15409
chr1	5662	5668	1.79508
chr1	5668	5674	1.43606
chr1	5674	5680	1.07705
chr1	5680	5685	0.718031
chr1	5685	5710	0.359015
chr1	5710	5741	0.0
chr1	5741	5777	0.359015
chr1	5777	5780	0.0
chr1	5780	5818	0.359015
chr1	5818	5819	0.0
chr1	5819	5839	0.359015
chr1	5839	5855	0.718031
chr1	5855	5860	1.07705
chr1	5860	5863	0.718031
chr1	5863	5864	1.07705
chr1	5864	5866	1.43606
chr1	5866	5867	1.07705
chr1	5867	5868	1.43606
chr1	5868	5877	2.15409
chr1	5877	5883	2.51311
chr1	5883	5895	2.15409
chr1	5895	5900	1.79508
chr1	5900	5902	1.43606
chr1	5902	5907	1.07705
chr1	5907	5909	0.718031
chr1	5909	5931	0.0
chr1	5931	5963	0.359015
chr1	5963	5965	0.0
chr1	5965	6004	0.359015
chr1	6004	6005	0.718031
chr1	6005	6028	0.359015
chr1	6028	6049	0.718031
chr1	6049	6052	1.07705
chr1	6052	6060	0.718031
chr1	6060	6073	1.07705
chr1	6073	6079	1.43606
chr1	6079	6086	1.07705
chr1	6086	6087	1.79508
chr1	6087	6088	2.51311
chr1	6088	6098	2.87212
chr1	6098	6102	2.51311
chr1	6102	6108	2.87212
chr1	6108	6112	2.51311
chr1	6112	6116	2.15409
chr1	6116	6122	2.51311
chr1	6122	6125	2.15409
chr1	6125	6126	2.87212
chr1	6126	6127	3.23114
chr1	6127	6138	2.87212
chr1	6138	6142	2.51311
chr1	6142	6146	1.79508
chr1	6146	6147	2.15409
chr1	6147	6150	2.51311
chr1	6150	6152	1.79508
chr1	6152	6159	1.07705
chr1	6159	6174	0.718031
chr1	6174	6177	0.359015
chr1	6177	6211	0.718031
chr1	6211	6221	0.359015
chr1	6221	6227	0.718031
chr1	6227	6229	0.359015
chr1	6229	6245	0.718031
chr1	6245	6248	1.07705
chr1	6248	6268	0.718031
chr1	6268	6286	0.359015
chr1	6286	6305	0.0
chr1	6305	6325	0.718031
chr1	6325	6332	1.07705
chr1	6332	6337	1.43606
chr1	6337	6341	1.79508
chr1	6341	6342	2.15409
chr1	6342	6343	1.79508
chr1	6343	6350	1.43606
chr1	6350	6358	1.07705
chr1	6358	6362	1.43606
chr1	6362	6365	1.79508
chr1	6365	6368	2.15409
chr1	6368	6371	2.51311
chr1	6371	6377	2.87212
chr1	6377	6381	2.15409
chr1	6381	6388	1.79508
chr1	6388	6397	2.15409
chr1	6397	6400	1.79508
chr1	6400	6402	1.43606
chr1	6402	6404	1.07705
chr1	6404	6406	0.718031
chr1	6406	6407	0.359015
chr1	6407	6413	0.718031
chr1	6413	6425	1.07705
chr1	6425	6431	0.718031
chr1	6431	6433	0.359015
chr1	6433	6454	0.718031
chr1	6454	6477	0.0
chr1	6477	6516	0.359015
chr1	6516	6529	0.0
chr1	6529	6555	0.359015
chr1	6555	6595	0.0
chr1	6595	6598	0.359015
chr1	6598	6616	0.718031
chr1	6616	6619	0.359015
chr1	6619	6653	0.0
chr1	6653	6686	0.359015
chr1	6686	6688	0.718031
chr1	6688	6698	0.359015
chr1	6698	6702	0.718031
chr1	6702	6703	1.07705
chr1	6703	6705	1.43606
chr1	6705	6716	1.79508
chr1	6716	6722	2.15409
chr1	6722	6726	1.79508
chr1	6726	6732	1.43606
chr1	6732	6736	1.07705
chr1	6736	6744	0.718031
chr1	6744	6746	0.359015
chr1	6746	6767	0.0
chr1	6767	6795	0.359015
chr1	6795	6803	0.718031
chr1	6803	6836	0.359015
chr1	6836	6879	0.0
chr1	6879	6901	0.359015
chr1	6901	6920	0.718031
chr1	6920	6925	0.359015
chr1	6925	6939	0.718031
chr1	6939	6958	0.359015
chr1	6958	6964	1.07705
chr1	6964	6966	0.718031
chr1	6966	6967	1.07705
chr1	6967	6968	2.51311
chr1	6968	6971	3.23114
chr1	6971	6987	3.94917
chr1	6987	6989	3.59016
chr1	6989	6993	3.94917
chr1	6993	6997	3.23114
chr1	6997	7001	2.87212
chr1	7001	7008	2.15409
chr1	7008	7010	1.07705
chr1	7010	7021	0.359015
chr1	7021	7058	0.0
chr1	7058	7073	0.359015
chr1	7073	7077	1.07705
chr1	7077	7093	1.43606
chr1	7093	7098	1.79508
chr1	7098	7113	1.43606
chr1	7113	7117	0.718031
chr1	7117	7125	0.359015
chr1	7125	7132	0.718031
chr1	7132	7163	0.359015
chr1	7163	7165	0.718031
chr1	7165	7180	0.359015
chr1	7180	7200	0.718031
chr1	7200	7221	0.359015
chr1	7221	7250	0.0
chr1	7250	7260	0.359015
chr1	7260	7264	0.718031
chr1	7264	7268	1.07705
chr1	7268	7281	1.43606
chr1	7281	7283	1.07705
chr1	7283	7287	0.718031
chr1	7287	7291	0.359015
chr1	7291	7293	0.0
chr1	7293	7300	0.359015
chr1	7300	7306	0.718031
chr1	7306	7330	1.07705
chr1	7330	7333	0.718031
chr1	7333	7340	0.359015
chr1	7340	7341	0.0
chr1	7341	7347	0.359015
chr1	7347	7372	0.718031
chr1	7372	7387	0.359015
chr1	7387	7478	0.0
chr1	7478	7502	0.359015
chr1	7502	7551	0.0
chr1	7551	7568	0.359015
chr1	7568	7591	0.718031
chr1	7591	7642	0.359015
chr1	7642	7649	0.718031
chr1	7649	7675	0.359015
chr1	7675	7690	0.0
chr1	7690	7697	0.359015
chr1	7697	7724	0.718031
chr1	7724	7737	0.359015
chr1	7737	7738	0.718031
chr1	7738	7763	0.359015
chr1	7763	7766	0.718031
chr1	7766	7772	1.07705
chr1	7772	7776	0.718031
chr1	7776	7777	0.359015
chr1	7777	7788	0.718031
chr1	7788	7789	1.07705
chr1	7789	7804	1.43606
chr1	7804	7807	1.07705
chr1	7807	7813	0.718031
chr1	7813	7827	0.359015
chr1	7827	7830	1.07705
chr1	7830	7832	0.718031
chr1	7832	7834	1.07705
chr1	7834	7857	1.43606
chr1	7857	7862	1.79508
chr1	7862	7872	1.07705
chr1	7872	7876	0.718031
chr1	7876	7878	1.07705
chr1	7878	7894	1.43606
chr1	7894	7895	1.07705
chr1	7895	7896	1.43606
chr1	7896	7898	1.07705
chr1	7898	7909	1.79508
chr1	7909	7913	2.15409
chr1	7913	7917	1.79508
chr1	7917	7919	1.43606
chr1	7919	7929	1.07705
chr1	7929	7931	1.43606
chr1	7931	7940	0.718031
chr1	7940	7950	1.07705
chr1	7950	7955	0.718031
chr1	7955	7963	1.07705
chr1	7963	7966	0.718031
chr1	7966	7986	0.359015
chr1	7986	7992	0.0
chr1	7992	8016	0.359015
chr1	8016	8054	0.0
chr1	8054	8058	0.359015
chr1	8058	8079	0.718031
chr1	8079	8088	0.359015
chr1	8088	8126	0.0
chr1	8126	8127	0.359015
chr1	8127	8128	1.07705
chr1	8128	8129	1.43606
chr1	8129	8130	1.79508
chr1	8130	8142	2.15409
chr1	8142	8143	2.87212
chr1	8143	8147	3.23114
chr1	8147	8149	2.87212
chr1	8149	8152	2.51311
chr1	8152	8157	2.15409
chr1	8157	8163	2.51311
chr1	8163	8165	2.15409
chr1	8165	8166	2.51311
chr1	8166	8168	2.15409
chr1	8168	8169	1.79508
chr1	8169	8183	1.43606
chr1	8183	8198	0.718031
chr1	8198	8204	0.359015
chr1	8204	8205	0.718031
chr1	8205	8229	0.359015
chr1	8229	8239	0.718031
chr1	8239	8245	1.07705
chr1	8245	8264	0.718031
chr1	8264	8270	1.07705
chr1	8270	8272	0.718031
chr1	8272	8284	0.359015
chr1	8284	8289	0.0
chr1	8289	8328	0.359015
chr1	8328	8339	0.0
chr1	8339	8344	0.359015
chr1	8344	8360	0.718031
chr1	8360	8377	1.07705
chr1	8377	8379	0.718031
chr1	8379	8388	0.359015
chr1	8388	8393	0.718031
chr1	8393	8423	0.359015
chr1	8423	8427	0.718031
chr1	8427	8429	1.43606
chr1	8429	8432	1.07705
chr1	8432	8451	1.43606
chr1	8451	8464	1.07705
chr1	8464	8467	0.718031
chr1	8467	8473	0.359015
chr1	8473	8484	0.0
chr1	8484	8506	0.359015
chr1	8506	8542	0.0
chr1	8542	8570	0.718031
chr1	8570	8573	1.43606
chr1	8573	8582	1.07705
chr1	8582	8585	0.718031
chr1	8585	8591	1.07705
chr1	8591	8603	1.43606
chr1	8603	8608	1.07705
chr1	8608	8610	0.718031
chr1	8610	8631	0.359015
chr1	8631	8654	0.0
chr1	8654	8675	0.359015
chr1	8675	8679	0.718031
chr1	8679	8688	1.07705
chr1	8688	8690	0.718031
chr1	8690	8704	1.07705
chr1	8704	8711	2.15409
chr1	8711	8715	1.79508
chr1	8715	8719	1.07705
chr1	8719	8725	1.43606
chr1	8725	8739	1.07705
chr1	8739	8740	0.718031
chr1	8740	8745	1.07705
chr1	8745	8758	0.359015
chr1	8758	8765	0.718031
chr1	8765	8766	1.07705
chr1	8766	8776	0.718031
chr1	8776	8784	1.07705
chr1	8784	8789	1.43606
chr1	8789	8798	1.07705
chr1	8798	8810	0.718031
chr1	8810	8825	0.359015
chr1	8825	8836	0.0
chr1	8836	8857	0.359015
chr1	8857	8862	0.718031
chr1	8862	8877	1.43606
chr1	8877	8879	0.718031
chr1	8879	8881	1.43606
chr1	8881	8888	1.79508
chr1	8888	8899	1.43606
chr1	8899	8901	1.79508
chr1	8901	8909	1.43606
chr1	8909	8910	1.07705
chr1	8910	8913	0.359015
chr1	8913	8920	0.718031
chr1	8920	8933	0.359015
chr1	8933	8953	0.718031
chr1	8953	8954	1.07705
chr1	8954	8972	0.718031
chr1	8972	8975	0.359015
chr1	8975	8999	0.0
chr1	8999	9002	0.359015
chr1	9002	9003	0.718031
chr1	9003	9004	1.07705
chr1	9004	9034	1.79508
chr1	9034	9039	1.43606
chr1	9039	9043	1.07705
chr1	9043	9045	0.359015
chr1	9045	9064	0.0
chr1	9064	9065	1.07705
chr1	9065	9082	1.43606
chr1	9082	9091	1.79508
chr1	9091	9097	1.43606
chr1	9097	9102	1.79508
chr1	9102	9117	0.718031
chr1	9117	9118	0.359015
chr1	9118	9133	0.0
chr1	9133	9154	0.359015
chr1	9154	9172	0.718031
chr1	9172	9176	0.359015
chr1	9176	9183	0.718031
chr1	9183	9189	1.07705
chr1	9189	9194	1.43606
chr1	9194	9216	1.07705
chr1	9216	9222	0.718031
chr1	9222	9225	0.359015
chr1	9225	9259	0.0
chr1	9259	9267	0.359015
chr1	9267	9272	0.718031
chr1	9272	9276	1.07705
chr1	9276	9294	1.43606
chr1	9294	9295	1.07705
chr1	9295	9303	1.43606
chr1	9303	9308	1.07705
chr1	9308	9310	0.718031
chr1	9310	9312	1.07705
chr1	9312	9316	0.718031
chr1	9316	9322	1.07705
chr1	9322	9325	1.79508
chr1	9325	9328	1.43606
chr1	9328	9350	1.79508
chr1	9350	9352	1.43606
chr1	9352	9363	1.07705
chr1	9363	9367	0.359015
chr1	9367	9410	0.0
chr1	9410	9428	0.359015
chr1	9428	9431	0.718031
chr1	9431	9441	1.07705
chr1	9441	9450	1.43606
chr1	9450	9456	1.07705
chr1	9456	9460	0.718031
chr1	9460	9480	0.359015
chr1	9480	9506	0.0
chr1	9506	9512	0.359015
chr1	9512	9513	0.718031
chr1	9513	9514	1.07705
chr1	9514	9521	1.43606
chr1	9521	9536	1.79508
chr1	9536	9543	1.43606
chr1	9543	9548	1.79508
chr1	9548	9549	1.43606
chr1	9549	9550	1.07705
chr1	9550	9553	0.718031
chr1	9553	9584	0.359015
chr1	9584	9585	0.0
chr1	9585	9612	0.359015
chr1	9612	9629	0.0
chr1	9629	9667	0.359015
chr1	9667	9670	0.718031
chr1	9670	9674	0.359015
chr1	9674	9697	0.718031
chr1	9697	9698	1.07705
chr1	9698	9699	0.718031
chr1	9699	9713	1.43606
chr1	9713	9721	1.07705
chr1	9721	9723	0.718031
chr1	9723	9726	0.359015
chr1	9726	9729	0.718031
chr1	9729	9738	1.79508
chr1	9738	9740	1.43606
chr1	9740	9745	1.79508
chr1	9745	9758	2.15409
chr1	9758	9760	2.51311
chr1	9760	9764	2.87212
chr1	9764	9766	3.59016
chr1	9766	9769	3.23114
chr1	9769	9777	2.15409
chr1	9777	9778	1.79508
chr1	9778	9780	1.43606
chr1	9780	9789	1.07705
chr1	9789	9799	1.43606
chr1	9799	9801	1.07705
chr1	9801	9804	0.718031
chr1	9804	9810	0.359015
chr1	9810	9813	0.718031
chr1	9813	9819	0.359015
chr1	9819	9826	0.718031
chr1	9826	9827	1.07705
chr1	9827	9835	1.43606
chr1	9835	9850	1.79508
chr1	9850	9853	2.15409
chr1	9853	9864	1.79508
chr1	9864	9866	1.43606
chr1	9866	9876	1.07705
chr1	9876	9880	0.718031
chr1	9880	9897	0.359015
chr1	9897	9900	0.718031
chr1	9900	9905	0.359015
chr1	9905	9927	0.718031
chr1	9927	9934	1.07705
chr1	9934	9935	1.43606
chr1	9935	9940	1.79508
chr1	9940	9946	1.43606
chr1	9946	9960	1.07705
chr1	9960	9961	0.718031
chr1	9961	9965	0.359015
chr1	9965	10006	0.0
chr1	10006	10012	0.359015
chr1	10012	10013	0.718031
chr1	10013	10021	1.07705
chr1	10021	10026	1.43606
chr1	10026	10034	1.79508
chr1	10034	10045	2.15409
chr1	10045	10052	1.79508
chr1	10052	10053	1.43606
chr1	10053	10059	1.07705
chr1	10059	10061	0.718031
chr1	10061	10064	1.07705
chr1	10064	10065	0.718031
chr1	10065	10069	1.07705
chr1	10069	10087	1.43606
chr1	10087	10089	1.07705
chr1	10089	10091	1.43606
chr1	10091	10092	1.07705
chr1	10092	10100	1.43606
chr1	10100	10117	1.07705
chr1	10117	10124	0.718031
chr1	10124	10131	0.359015
chr1	10131	10134	0.718031
chr1	10134	10146	1.07705
chr1	10146	10155	1.43606
chr1	10155	10158	1.07705
chr1	10158	10165	1.43606
chr1	10165	10169	1.07705
chr1	10169	10170	0.718031
chr1	10170	10181	0.359015
chr1	10181	10194	0.718031
chr1	10194	10245	0.359015
chr1	10245	10265	0.0
chr1	10265	10307	0.359015
chr1	10307	10337	0.718031
chr1	10337	10343	1.07705
chr1	10343	10344	1.43606
chr1	10344	10346	1.07705
chr1	10346	10369	0.718031
chr1	10369	10378	1.07705
chr1	10378	10384	0.718031
chr1	10384	10393	0.359015
chr1	10393	10399	0.718031
chr1	10399	10412	0.359015
chr1	10412	10418	0.0
chr1	10418	10419	0.359015
chr1	10419	10429	1.07705
chr1	10429	10433	1.43606
chr1	10433	10458	1.79508
chr1	10458	10459	2.15409
chr1	10459	10460	1.79508
chr1	10460	10462	1.43606
chr1	10462	10467	1.79508
chr1	10467	10470	1.43606
chr1	10470	10472	1.79508
chr1	10472	10476	1.43606
chr1	10476	10477	1.07705
chr1	10477	10482	1.43606
chr1	10482	10483	1.07705
chr1	10483	10490	1.43606
chr1	10490	10494	1.07705
chr1	10494	10500	1.43606
chr1	10500	10503	1.79508
chr1	10503	10510	1.43606
chr1	10510	10518	0.718031
chr1	10518	10521	1.07705
chr1	10521	10523	0.718031
chr1	10523	10538	1.07705
chr1	10538	10558	0.718031
chr1	10558	10560	0.359015
chr1	10560	10583	0.0
chr1	10583	10615	0.359015
chr1	10615	10659	0.0
chr1	10659	10660	0.359015
chr1	10660	10664	0.718031
chr1	10664	10686	1.07705
chr1	10686	10687	0.718031
chr1	10687	10688	0.359015
chr1	10688	10690	0.0
chr1	10690	10691	0.359015
chr1	10691	10692	0.718031
chr1	10692	10693	1.07705
chr1	10693	10694	1.43606
chr1	10694	10710	1.79508
chr1	10710	10726	1.43606
chr1	10726	10731	1.07705
chr1	10731	10734	0.718031
chr1	10734	10735	0.359015
chr1	10735	10753	0.0
chr1	10753	10754	0.359015
chr1	10754	10774	0.718031
chr1	10774	10792	1.07705
chr1	10792	10794	0.718031
chr1	10794	10804	0.359015
chr1	10804	10849	0.0
chr1	10849	10850	1.07705
chr1	10850	10851	1.43606
chr1	10851	10872	1.79508
chr1	10872	10878	1.43606
chr1	10878	10883	1.07705
chr1	10883	10889	0.718031
chr1	10889	10912	0.0
chr1	10912	10913	0.359015
chr1	10913	10935	0.718031
chr1	10935	10953	0.359015
chr1	10953	11002	0.0
chr1	11002	11003	0.359015
chr1	11003	11011	0.718031
chr1	11011	11018	1.07705
chr1	11018	11031	1.43606
chr1	11031	11039	1.07705
chr1	11039	11040	0.359015
chr1	11040	11050	0.0
chr1	11050	11070	0.359015
chr1	11070	11084	0.718031
chr1	11084	11108	0.359015
chr1	11108	11112	0.0
chr1	11112	11153	0.359015
chr1	11153	11160	0.0
chr1	11160	11169	0.359015
chr1	11169	11188	0.718031
chr1	11188	11190	0.359015
chr1	11190	11192	0.718031
chr1	11192	11200	1.07705
chr1	11200	11209	1.43606
chr1	11209	11214	1.07705
chr1	11214	11221	0.718031
chr1	11221	11226	1.07705
chr1	11226	11230	0.718031
chr1	11230	11240	1.07705
chr1	11240	11249	0.718031
chr1	11249	11261	0.359015
chr1	11261	11266	0.0
chr1	11266	11286	0.359015
chr1	11286	11295	0.0
chr1	11295	11314	0.359015
chr1	11314	11315	0.0
chr1	11315	11335	0.359015
chr1	11335	11354	0.0
chr1	11354	11362	0.359015
chr1	11362	11380	0.718031
chr1	11380	11386	1.07705
chr1	11386	11393	1.79508
chr1	11393	11403	1.43606
chr1	11403	11410	1.07705
chr1	11410	11426	1.43606
chr1	11426	11427	1.07705
chr1	11427	11448	0.718031
chr1	11448	11450	0.359015
chr1	11450	11499	0.0
chr1	11499	11501	0.359015
chr1	11501	11525	0.718031
chr1	11525	11538	0.359015
chr1	11538	11601	0.0
chr1	11601	11628	0.359015
chr1	11628	11630	0.0
chr1	11630	11669	0.359015
chr1	11669	11702	0.0
chr1	11702	11739	0.359015
chr1	11739	11764	0.0
chr1	11764	11773	0.359015
chr1	11773	11782	0.718031
chr1	11782	11809	0.359015
chr1	11809	11818	0.0
chr1	11818	11857	0.359015
chr1	11857	11872	0.0
chr1	11872	11913	0.359015
chr1	11913	11947	0.0
chr1	11947	11967	0.359015
chr1	11967	11970	0.718031
chr1	11970	11972	1.07705
chr1	11972	11991	1.43606
chr1	11991	11995	1.07705
chr1	11995	11999	1.43606
chr1	11999	12007	1.07705
chr1	12007	12009	2.51311
chr1	12009	12013	2.15409
chr1	12013	12019	1.79508
chr1	12019	12021	1.43606
chr1	12021	12022	1.79508
chr1	12022	12028	2.15409
chr1	12028	12038	1.79508
chr1	12038	12041	1.43606
chr1	12041	12042	1.79508
chr1	12042	12048	2.15409
chr1	12048	12050	1.43606
chr1	12050	12063	2.15409
chr1	12063	12068	1.79508
chr1	12068	12070	1.43606
chr1	12070	12071	0.718031
chr1	12071	12073	0.359015
chr1	12073	12075	0.718031
chr1	12075	12081	1.43606
chr1	12081	12100	1.07705
chr1	12100	12107	0.718031
chr1	12107	12116	0.359015
chr1	12116	12156	0.0
chr1	12156	12162	0.359015
chr1	12162	12178	0.718031
chr1	12178	12189	1.07705
chr1	12189	12192	1.43606
chr1	12192	12194	1.07705
chr1	12194	12197	0.718031
chr1	12197	12206	1.07705
chr1	12206	12210	0.718031
chr1	12210	12212	1.07705
chr1	12212	12220	0.718031
chr1	12220	12224	0.359015
chr1	12224	12228	0.718031
chr1	12228	12229	1.43606
chr1	12229	12232	1.79508
chr1	12232	12233	2.15409
chr1	12233	12234	2.51311
chr1	12234	12235	2.87212
chr1	12235	12236	3.23114
chr1	12236	12248	3.59016
chr1	12248	12250	3.94917
chr1	12250	12251	4.30819
chr1	12251	12252	3.94917
chr1	12252	12254	4.30819
chr1	12254	12260	4.6672
chr1	12260	12265	4.30819
chr1	12265	12269	3.94917
chr1	12269	12270	3.59016
chr1	12270	12273	3.23114
chr1	12273	12277	2.87212
chr1	12277	12281	2.51311
chr1	12281	12283	1.79508
chr1	12283	12286	1.07705
chr1	12286	12287	0.718031
chr1	12287	12289	0.359015
chr1	12289	12293	1.07705
chr1	12293	12304	1.43606
chr1	12304	12307	1.79508
chr1	12307	12310	1.43606
chr1	12310	12315	1.07705
chr1	12315	12319	0.718031
chr1	12319	12334	0.359015
chr1	12334	12339	0.718031
chr1	12339	12364	0.359015
chr1	12364	12370	0.0
chr1	12370	12399	0.359015
chr1	12399	12402	0.0
chr1	12402	12403	0.359015
chr1	12403	12407	0.718031
chr1	12407	12410	1.07705
chr1	12410	12420	1.43606
chr1	12420	12423	1.79508
chr1	12423	12424	2.15409
chr1	12424	12426	2.51311
chr1	12426	12433	2.87212
chr1	12433	12434	3.23114
chr1	12434	12441	2.87212
chr1	12441	12442	2.51311
chr1	12442	12448	2.15409
chr1	12448	12449	1.79508
chr1	12449	12451	1.43606
chr1	12451	12464	1.07705
chr1	12464	12466	0.718031
chr1	12466	12473	0.359015
chr1	12473	12485	0.0
chr1	12485	12491	0.359015
chr1	12491	12509	0.718031
chr1	12509	12519	1.43606
chr1	12519	12520	1.79508
chr1	12520	12524	2.15409
chr1	12524	12531	1.79508
chr1	12531	12535	1.43606
chr1	12535	12538	1.79508
chr1	12538	12544	2.15409
chr1	12544	12546	1.79508
chr1	12546	12550	1.07705
chr1	12550	12563	0.718031
chr1	12563	12565	1.07705
chr1	12565	12566	1.79508
chr1	12566	12577	1.43606
chr1	12577	12596	1.07705
chr1	12596	12602	0.359015
chr1	12602	12607	0.0
chr1	12607	12608	0.359015
chr1	12608	12609	0.718031
chr1	12609	12610	1.07705
chr1	12610	12616	1.43606
chr1	12616	12618	2.15409
chr1	12618	12630	2.51311
chr1	12630	12632	2.87212
chr1	12632	12638	2.15409
chr1	12638	12640	2.87212
chr1	12640	12641	3.23114
chr1	12641	12644	2.87212
chr1	12644	12648	3.23114
chr1	12648	12649	2.87212
chr1	12649	12655	3.59016
chr1	12655	12657	3.94917
chr1	12657	12659	3.23114
chr1	12659	12662	2.87212
chr1	12662	12663	2.51311
chr1	12663	12667	2.15409
chr1	12667	12669	1.79508
chr1	12669	12672	1.43606
chr1	12672	12674	1.79508
chr1	12674	12683	2.15409
chr1	12683	12685	1.79508
chr1	12685	12688	1.43606
chr1	12688	12693	1.07705
chr1	12693	12700	0.718031
chr1	12700	12727	0.0
chr1	12727	12728	0.718031
chr1	12728	12761	1.07705
chr1	12761	12763	0.718031
chr1	12763	12764	0.359015
chr1	12764	12790	0.0
chr1	12790	12797	0.359015
chr1	12797	12820	0.718031
chr1	12820	12828	0.359015
chr1	12828	12886	0.0
chr1	12886	12911	0.718031
chr1	12911	12927	1.07705
chr1	12927	12950	0.359015
chr1	12950	13031	0.0
chr1	13031	13036	0.359015
chr1	13036	13062	0.718031
chr1	13062	13063	0.359015
chr1	13063	13318	0.0
chr1	13318	13334	0.359015
chr1	13334	13335	0.718031
chr1	13335	13357	1.07705
chr1	13357	13359	0.718031
chr1	13359	13364	1.07705
chr1	13364	13365	0.718031
chr1	13365	13380	0.359015
chr1	13380	13394	0.718031
chr1	13394	13408	1.07705
chr1	13408	13418	0.718031
chr1	13418	13425	0.359015
chr1	13425	13435	0.718031
chr1	13435	13440	1.07705
chr1	13440	13448	1.43606
chr1	13448	13465	1.07705
chr1	13465	13466	0.359015
chr1	13466	13480	0.718031
chr1	13480	13490	0.359015
chr1	13490	13491	0.718031
chr1	13491	13505	1.07705
chr1	13505	13507	1.43606
chr1	13507	13508	1.07705
chr1	13508	13516	1.43606
chr1	13516	13520	1.79508
chr1	13520	13523	2.15409
chr1	13523	13525	1.79508
chr1	13525	13529	2.15409
chr1	13529	13531	1.79508
chr1	13531	13534	1.43606
chr1	13534	13548	1.07705
chr1	13548	13551	1.43606
chr1	13551	13559	0.718031
chr1	13559	13561	1.07705
chr1	13561	13567	0.718031
chr1	13567	13568	0.359015
chr1	13568	13589	0.718031
chr1	13589	13591	0.359015
chr1	13591	13622	0.0
chr1	13622	13623	0.359015
chr1	13623	13627	1.07705
chr1	13627	13635	1.79508
chr1	13635	13644	2.15409
chr1	13644	13649	1.79508
chr1	13649	13652	2.15409
chr1	13652	13653	1.79508
chr1	13653	13656	1.43606
chr1	13656	13658	2.15409
chr1	13658	13664	1.79508
chr1	13664	13665	2.15409
chr1	13665	13666	2.87212
chr1	13666	13674	2.51311
chr1	13674	13679	2.15409
chr1	13679	13680	1.79508
chr1	13680	13681	2.15409
chr1	13681	13687	1.79508
chr1	13687	13695	2.15409
chr1	13695	13702	1.79508
chr1	13702	13704	1.43606
chr1	13704	13715	0.718031
chr1	13715	13721	1.43606
chr1	13721	13725	1.07705
chr1	13725	13743	0.718031
chr1	13743	13744	1.07705
chr1	13744	13754	0.359015
chr1	13754	13765	0.718031
chr1	13765	13776	1.07705
chr1	13776	13789	0.718031
chr1	13789	13805	0.359015
chr1	13805	13818	0.0
chr1	13818	13844	0.718031
chr1	13844	13853	0.0
chr1	13853	13857	0.359015
chr1	13857	13883	1.07705
chr1	13883	13891	0.359015
chr1	13891	13945	0.0
chr1	13945	13949	0.359015
chr1	13949	13974	0.718031
chr1	13974	13981	0.359015
chr1	13981	13984	0.718031
chr1	13984	14021	0.359015
chr1	14021	14107	0.0
chr1	14107	14113	0.359015
chr1	14113	14144	0.718031
chr1	14144	14153	0.359015
chr1	14153	14156	0.0
chr1	14156	14188	0.359015
chr1	14188	14241	0.0
chr1	14241	14279	0.359015
chr1	14279	14317	0.0
chr1	14317	14323	0.359015
chr1	14323	14334	0.718031
chr1	14334	14335	1.07705
chr1	14335	14338	1.79508
chr1	14338	14351	2.15409
chr1	14351	14356	1.79508
chr1	14356	14363	1.07705
chr1	14363	14364	0.718031
chr1	14364	14374	0.359015
chr1	14374	14378	0.0
chr1	14378	14402	0.359015
chr1	14402	14415	0.718031
chr1	14415	14441	1.07705
chr1	14441	14448	0.718031
chr1	14448	14456	0.359015
chr1	14456	14483	0.0
chr1	14483	14489	0.359015
chr1	14489	14521	0.718031
chr1	14521	14523	1.07705
chr1	14523	14528	0.718031
chr1	14528	14529	0.359015
chr1	14529	14530	0.718031
chr1	14530	14531	1.07705
chr1	14531	14559	1.43606
chr1	14559	14564	1.07705
chr1	14564	14566	0.718031
chr1	14566	14567	0.359015
chr1	14567	14569	0.0
chr1	14569	14603	0.359015
chr1	14603	14607	0.718031
chr1	14607	14643	0.359015
chr1	14643	14645	0.0
chr1	14645	14669	1.07705
chr1	14669	14673	1.43606
chr1	14673	14683	0.718031
chr1	14683	14686	0.359015
chr1	14686	14709	1.07705
chr1	14709	14713	0.718031
chr1	14713	14718	1.07705
chr1	14718	14719	1.43606
chr1	14719	14753	0.718031
chr1	14753	14754	0.359015
chr1	14754	14756	0.0
chr1	14756	14780	0.359015
chr1	14780	14781	0.718031
chr1	14781	14793	1.07705
chr1	14793	14809	0.718031
chr1	14809	14812	0.359015
chr1	14812	14821	0.718031
chr1	14821	14842	0.359015
chr1	14842	14881	0.0
chr1	14881	14899	0.359015
chr1	14899	14913	0.718031
chr1	14913	14914	0.359015
chr1	14914	14938	0.718031
chr1	14938	14988	0.0
chr1	14988	14989	0.359015
chr1	14989	15001	0.718031
chr1	15001	15023	1.07705
chr1	15023	15027	1.43606
chr1	15027	15029	0.718031
chr1	15029	15052	0.359015
chr1	15052	15088	0.0
chr1	15088	15089	0.359015
chr1	15089	15104	0.718031
chr1	15104	15127	1.07705
chr1	15127	15132	0.359015
chr1	15132	15141	0.718031
chr1	15141	15142	1.07705
chr1	15142	15150	1.43606
chr1	15150	15161	1.79508
chr1	15161	15182	1.43606
chr1	15182	15190	0.718031
chr1	15190	15213	0.359015
chr1	15213	15215	0.718031
chr1	15215	15252	0.359015
chr1	15252	15297	0.0
chr1	15297	15336	0.359015
chr1	15336	15337	0.718031
chr1	15337	15377	0.359015
chr1	15377	15390	0.0
chr1	15390	15425	0.359015
chr1	15425	15504	0.0
chr1	15504	15506	0.359015
chr1	15506	15512	1.07705
chr1	15512	15534	1.79508
chr1	15534	15535	1.43606
chr1	15535	15537	0.718031
chr1	15537	15549	1.43606
chr1	15549	15552	0.718031
chr1	15552	15553	0.359015
chr1	15553	15649	0.0
chr1	15649	15685	0.359015
chr1	15685	15690	0.718031
chr1	15690	15726	0.359015
chr1	15726	15762	0.0
chr1	15762	15783	0.359015
chr1	15783	15811	0.0
chr1	15811	15822	0.359015
chr1	15822	15851	0.718031
chr1	15851	15862	0.359015
chr1	15862	15867	0.0
chr1	15867	15869	0.359015
chr1	15869	15883	0.718031
chr1	15883	15899	1.07705
chr1	15899	15916	0.359015
chr1	15916	15923	0.718031
chr1	15923	15931	0.359015
chr1	15931	15935	0.718031
chr1	15935	15957	1.07705
chr1	15957	15962	0.718031
chr1	15962	15964	1.07705
chr1	15964	15970	0.718031
chr1	15970	15976	0.359015
chr1	15976	15993	0.718031
chr1	15993	16003	1.07705
chr1	16003	16016	0.718031
chr1	16016	16027	0.359015
chr1	16027	16032	0.0
chr1	16032	16058	0.359015
chr1	16058	16071	0.718031
chr1	16071	16097	0.359015
chr1	16097	16106	0.0
chr1	16106	16130	0.359015
chr1	16130	16139	0.718031
chr1	16139	16145	1.07705
chr1	16145	16167	0.718031
chr1	16167	16172	0.359015
chr1	16172	16177	0.718031
chr1	16177	16178	0.359015
chr1	16178	16192	0.718031
chr1	16192	16210	1.07705
chr1	16210	16212	0.718031
chr1	16212	16219	1.07705
chr1	16219	16220	0.718031
chr1	16220	16230	1.07705
chr1	16230	16237	0.718031
chr1	16237	16238	1.07705
chr1	16238	16239	1.43606
chr1	16239	16252	1.79508
chr1	16252	16254	1.43606
chr1	16254	16255	1.79508
chr1	16255	16260	2.87212
chr1	16260	16275	2.51311
chr1	16275	16278	2.87212
chr1	16278	16279	2.51311
chr1	16279	16282	1.79508
chr1	16282	16283	2.15409
chr1	16283	16291	1.07705
chr1	16291	16306	0.718031
chr1	16306	16314	0.359015
chr1	16314	16365	0.0
chr1	16365	16391	0.359015
chr1	16391	16399	0.718031
chr1	16399	16412	0.359015
chr1	16412	16414	0.718031
chr1	16414	16423	1.43606
chr1	16423	16431	1.79508
chr1	16431	16432	2.15409
chr1	16432	16433	1.79508
chr1	16433	16451	2.15409
chr1	16451	16453	1.79508
chr1	16453	16454	1.43606
chr1	16454	16462	1.07705
chr1	16462	16466	0.718031
chr1	16466	16467	0.359015
chr1	16467	16474	0.0
chr1	16474	16514	0.359015
chr1	16514	16518	0.0
chr1	16518	16521	0.359015
chr1	16521	16535	0.718031
chr1	16535	16537	1.07705
chr1	16537	16543	0.718031
chr1	16543	16597	0.359015
chr1	16597	16663	0.0
chr1	16663	16669	0.359015
chr1	16669	16671	0.718031
chr1	16671	16672	1.07705
chr1	16672	16683	1.79508
chr1	16683	16686	2.15409
chr1	16686	16690	1.79508
chr1	16690	16691	1.43606
chr1	16691	16696	2.15409
chr1	16696	16705	1.79508
chr1	16705	16707	1.43606
chr1	16707	16709	1.07705
chr1	16709	16726	0.718031
chr1	16726	16727	1.07705
chr1	16727	16732	0.718031
chr1	16732	16759	0.359015
chr1	16759	16761	0.0
chr1	16761	16780	0.359015
chr1	16780	16789	0.718031
chr1	16789	16801	0.359015
chr1	16801	16803	0.718031
chr1	16803	16815	0.359015
chr1	16815	16832	0.718031
chr1	16832	16841	0.359015
chr1	16841	16848	0.0
chr1	16848	16889	0.359015
chr1	16889	16890	0.0
chr1	16890	16921	0.359015
chr1	16921	16930	0.718031
chr1	16930	16954	0.359015
chr1	16954	16970	0.0
chr1	16970	17001	0.718031
chr1	17001	17013	0.0
chr1	17013	17029	0.359015
chr1	17029	17030	1.07705
chr1	17030	17048	1.43606
chr1	17048	17052	1.07705
chr1	17052	17059	0.718031
chr1	17059	17068	1.07705
chr1	17068	17069	1.43606
chr1	17069	17070	1.07705
chr1	17070	17076	0.718031
chr1	17076	17099	1.07705
chr1	17099	17100	0.718031
chr1	17100	17108	1.07705
chr1	17108	17109	0.718031
chr1	17109	17118	0.359015
chr1	17118	17130	1.07705
chr1	17130	17143	0.718031
chr1	17143	17144	1.07705
chr1	17144	17147	1.79508
chr1	17147	17149	3.23114
chr1	17149	17154	3.94917
chr1	17154	17159	3.59016
chr1	17159	17175	3.23114
chr1	17175	17179	1.43606
chr1	17179	17181	1.07705
chr1	17181	17182	0.718031
chr1	17182	17190	0.359015
chr1	17190	17193	0.0
chr1	17193	17200	0.359015
chr1	17200	17203	0.718031
chr1	17203	17219	1.07705
chr1	17219	17221	1.43606
chr1	17221	17229	1.79508
chr1	17229	17233	1.43606
chr1	17233	17241	1.07705
chr1	17241	17242	0.718031
chr1	17242	17246	1.07705
chr1	17246	17251	0.718031
chr1	17251	17283	0.359015
chr1	17283	17342	0.0
chr1	17342	17369	0.359015
chr1	17369	17374	0.718031
chr1	17374	17376	0.359015
chr1	17376	17410	0.718031
chr1	17410	17442	0.0
chr1	17442	17479	0.359015
chr1	17479	17483	0.718031
chr1	17483	17492	0.359015
chr1	17492	17504	0.718031
chr1	17504	17511	1.07705
chr1	17511	17520	1.43606
chr1	17520	17526	1.07705
chr1	17526	17532	1.43606
chr1	17532	17535	1.07705
chr1	17535	17547	0.718031
chr1	17547	17548	1.07705
chr1	17548	17550	1.43606
chr1	17550	17551	1.79508
chr1	17551	17557	1.43606
chr1	17557	17575	1.07705
chr1	17575	17586	0.718031
chr1	17586	17590	0.359015
chr1	17590	17601	0.0
chr1	17601	17628	0.359015
chr1	17628	17636	0.718031
chr1	17636	17653	0.359015
chr1	17653	17662	0.0
chr1	17662	17694	0.359015
chr1	17694	17706	0.0
chr1	17706	17708	0.359015
chr1	17708	17727	0.718031
chr1	17727	17748	0.359015
chr1	17748	17754	0.0
chr1	17754	17769	0.718031
chr1	17769	17794	0.359015
chr1	17794	17830	0.0
chr1	17830	17867	0.718031
chr1	17867	17870	0.359015
chr1	17870	17886	0.0
chr1	17886	17887	0.359015
chr1	17887	17889	1.79508
chr1	17889	17896	2.15409
chr1	17896	17916	2.87212
chr1	17916	17919	1.79508
chr1	17919	17926	1.43606
chr1	17926	17927	1.07705
chr1	17927	17929	1.43606
chr1	17929	17930	1.79508
chr1	17930	17931	2.15409
chr1	17931	17935	2.87212
chr1	17935	17937	2.51311
chr1	17937	17953	2.15409
chr1	17953	17960	1.79508
chr1	17960	17965	1.43606
chr1	17965	17967	1.07705
chr1	17967	17971	0.718031
chr1	17971	18039	0.0
chr1	18039	18042	0.359015
chr1	18042	18063	1.07705
chr1	18063	18068	0.718031
chr1	18068	18081	1.07705
chr1	18081	18107	0.359015
chr1	18107	18181	0.0
chr1	18181	18183	0.359015
chr1	18183	18194	0.718031
chr1	18194	18214	1.07705
chr1	18214	18219	0.718031
chr1	18219	18223	0.359015
chr1	18223	18226	0.718031
chr1	18226	18233	1.07705
chr1	18233	18261	0.718031
chr1	18261	18264	0.359015
chr1	18264	18298	0.0
chr1	18298	18303	0.359015
chr1	18303	18331	1.07705
chr1	18331	18336	1.43606
chr1	18336	18340	1.07705
chr1	18340	18355	0.359015
chr1	18355	18399	0.0
chr1	18399	18419	0.359015
chr1	18419	18442	0.0
chr1	18442	18446	0.359015
chr1	18446	18450	0.718031
chr1	18450	18465	1.07705
chr1	18465	18476	0.718031
chr1	18476	18484	0.359015
chr1	18484	18558	0.0
chr1	18558	18585	0.359015
chr1	18585	18604	0.0
chr1	18604	18621	0.359015
chr1	18621	18625	0.718031
chr1	18625	18660	0.359015
chr1	18660	18688	0.0
chr1	18688	18727	0.359015
chr1	18727	18783	0.0
chr1	18783	18784	0.718031
chr1	18784	18790	1.07705
chr1	18790	18799	1.43606
chr1	18799	18810	1.79508
chr1	18810	18824	1.43606
chr1	18824	18825	0.718031
chr1	18825	18839	0.359015
chr1	18839	18880	0.0
chr1	18880	18899	0.359015
chr1	18899	18920	0.718031
chr1	18920	18938	0.359015
chr1	18938	18984	0.0
chr1	18984	19009	0.359015
chr1	19009	19016	0.718031
chr1	19016	19047	0.359015
chr1	19047	19132	0.0
chr1	19132	19163	0.359015
chr1	19163	19170	0.718031
chr1	19170	19195	0.359015
chr1	19195	19225	0.0
chr1	19225	19257	0.359015
chr1	19257	19280	0.0
