# Supplementary material for: Structural modularity of the XIST ribonucleoprotein complex
Source: Nat Commun. 2020 Dec 2;11:6163. doi: 10.1038/s41467-020-20040-3 (PMC7710737; doi:10.1038/s41467-020-20040-3)
Supplement: Supplementary file 6 — Source Data [file 41467_2020_20040_MOESM6_ESM.zip › sourcedata/fig2efgi/K562_RBM22_1_neg_XIST_1_hsXIST.bedgraph]

chr1	0	39	0.0
chr1	39	43	0.819053
chr1	43	44	2.45716
chr1	44	45	4.91432
chr1	45	46	6.55242
chr1	46	47	9.00958
chr1	47	51	10.6477
chr1	51	52	12.2858
chr1	52	53	13.1048
chr1	53	57	13.9239
chr1	57	58	14.743
chr1	58	63	15.562
chr1	63	65	16.3811
chr1	65	67	15.562
chr1	67	70	16.3811
chr1	70	75	17.2001
chr1	75	76	16.3811
chr1	76	77	14.743
chr1	77	79	13.9239
chr1	79	80	13.1048
chr1	80	81	12.2858
chr1	81	83	11.4667
chr1	83	85	9.00958
chr1	85	87	9.82864
chr1	87	88	7.37148
chr1	88	90	5.73337
chr1	90	91	4.91432
chr1	91	92	4.09527
chr1	92	94	3.27621
chr1	94	95	4.09527
chr1	95	96	3.27621
chr1	96	100	4.09527
chr1	100	101	3.27621
chr1	101	103	2.45716
chr1	103	104	3.27621
chr1	104	114	4.91432
chr1	114	115	6.55242
chr1	115	116	12.2858
chr1	116	118	15.562
chr1	118	124	16.3811
chr1	124	130	17.2001
chr1	130	133	16.3811
chr1	133	137	17.2001
chr1	137	138	16.3811
chr1	138	139	15.562
chr1	139	143	14.743
chr1	143	145	13.9239
chr1	145	147	14.743
chr1	147	148	13.1048
chr1	148	149	10.6477
chr1	149	150	11.4667
chr1	150	152	13.1048
chr1	152	153	12.2858
chr1	153	154	11.4667
chr1	154	156	12.2858
chr1	156	157	11.4667
chr1	157	158	9.82864
chr1	158	161	9.00958
chr1	161	164	8.19053
chr1	164	172	9.00958
chr1	172	174	7.37148
chr1	174	175	8.19053
chr1	175	176	7.37148
chr1	176	178	4.91432
chr1	178	181	4.09527
chr1	181	183	4.91432
chr1	183	184	5.73337
chr1	184	185	8.19053
chr1	185	186	9.00958
chr1	186	187	9.82864
chr1	187	188	10.6477
chr1	188	191	9.00958
chr1	191	193	10.6477
chr1	193	194	11.4667
chr1	194	196	12.2858
chr1	196	197	13.9239
chr1	197	199	14.743
chr1	199	200	16.3811
chr1	200	201	18.0192
chr1	201	204	18.8382
chr1	204	205	17.2001
chr1	205	208	16.3811
chr1	208	209	15.562
chr1	209	214	14.743
chr1	214	216	13.9239
chr1	216	217	14.743
chr1	217	226	15.562
chr1	226	227	14.743
chr1	227	228	10.6477
chr1	228	229	9.00958
chr1	229	230	4.91432
chr1	230	234	4.09527
chr1	234	236	3.27621
chr1	236	237	4.09527
chr1	237	238	3.27621
chr1	238	247	4.09527
chr1	247	258	3.27621
chr1	258	259	4.09527
chr1	259	260	3.27621
chr1	260	271	4.09527
chr1	271	273	4.91432
chr1	273	279	5.73337
chr1	279	281	6.55242
chr1	281	293	5.73337
chr1	293	294	6.55242
chr1	294	295	4.91432
chr1	295	297	5.73337
chr1	297	303	6.55242
chr1	303	306	7.37148
chr1	306	311	8.19053
chr1	311	312	9.00958
chr1	312	313	9.82864
chr1	313	314	8.19053
chr1	314	316	7.37148
chr1	316	324	8.19053
chr1	324	325	9.82864
chr1	325	328	11.4667
chr1	328	330	12.2858
chr1	330	336	13.1048
chr1	336	337	11.4667
chr1	337	340	10.6477
chr1	340	341	11.4667
chr1	341	343	12.2858
chr1	343	349	13.1048
chr1	349	350	12.2858
chr1	350	352	13.1048
chr1	352	355	12.2858
chr1	355	356	11.4667
chr1	356	358	10.6477
chr1	358	360	8.19053
chr1	360	367	7.37148
chr1	367	368	6.55242
chr1	368	369	9.82864
chr1	369	371	11.4667
chr1	371	380	10.6477
chr1	380	382	11.4667
chr1	382	384	10.6477
chr1	384	385	9.82864
chr1	385	387	8.19053
chr1	387	390	7.37148
chr1	390	393	6.55242
chr1	393	395	5.73337
chr1	395	397	4.91432
chr1	397	399	3.27621
chr1	399	406	0.819053
chr1	406	407	1.63811
chr1	407	408	2.45716
chr1	408	411	4.91432
chr1	411	412	6.55242
chr1	412	413	7.37148
chr1	413	421	8.19053
chr1	421	429	9.00958
chr1	429	430	8.19053
chr1	430	432	6.55242
chr1	432	436	5.73337
chr1	436	441	4.91432
chr1	441	442	4.09527
chr1	442	443	2.45716
chr1	443	446	1.63811
chr1	446	450	2.45716
chr1	450	451	1.63811
chr1	451	454	2.45716
chr1	454	482	3.27621
chr1	482	488	2.45716
chr1	488	494	1.63811
chr1	494	495	0.819053
chr1	495	496	3.27621
chr1	496	497	4.91432
chr1	497	498	8.19053
chr1	498	513	9.00958
chr1	513	515	9.82864
chr1	515	519	7.37148
chr1	519	523	6.55242
chr1	523	525	5.73337
chr1	525	529	4.91432
chr1	529	530	4.09527
chr1	530	533	2.45716
chr1	533	537	3.27621
chr1	537	539	2.45716
chr1	539	556	1.63811
chr1	556	559	0.819053
chr1	559	576	1.63811
chr1	576	584	0.819053
chr1	584	590	0.0
chr1	590	598	0.819053
chr1	598	599	1.63811
chr1	599	602	2.45716
chr1	602	604	3.27621
chr1	604	605	4.09527
chr1	605	606	4.91432
chr1	606	607	5.73337
chr1	607	608	6.55242
chr1	608	626	7.37148
chr1	626	632	6.55242
chr1	632	634	2.45716
chr1	634	642	1.63811
chr1	642	645	0.819053
chr1	645	647	1.63811
chr1	647	650	0.819053
chr1	650	653	1.63811
chr1	653	668	3.27621
chr1	668	674	4.09527
chr1	674	680	3.27621
chr1	680	685	2.45716
chr1	685	692	3.27621
chr1	692	694	4.09527
chr1	694	696	4.91432
chr1	696	698	3.27621
chr1	698	706	4.91432
chr1	706	718	4.09527
chr1	718	728	3.27621
chr1	728	734	2.45716
chr1	734	735	3.27621
chr1	735	737	2.45716
chr1	737	738	1.63811
chr1	738	739	2.45716
chr1	739	740	3.27621
chr1	740	741	4.91432
chr1	741	748	6.55242
chr1	748	757	7.37148
chr1	757	760	6.55242
chr1	760	761	5.73337
chr1	761	762	4.91432
chr1	762	775	4.09527
chr1	775	777	3.27621
chr1	777	780	2.45716
chr1	780	784	4.09527
chr1	784	785	5.73337
chr1	785	786	9.00958
chr1	786	788	12.2858
chr1	788	798	13.9239
chr1	798	805	14.743
chr1	805	806	13.9239
chr1	806	809	11.4667
chr1	809	813	9.82864
chr1	813	815	8.19053
chr1	815	816	7.37148
chr1	816	817	6.55242
chr1	817	821	5.73337
chr1	821	822	6.55242
chr1	822	823	9.82864
chr1	823	824	11.4667
chr1	824	825	13.1048
chr1	825	826	15.562
chr1	826	829	18.8382
chr1	829	830	18.0192
chr1	830	831	18.8382
chr1	831	833	19.6573
chr1	833	839	20.4763
chr1	839	841	22.9335
chr1	841	845	24.5716
chr1	845	848	25.3906
chr1	848	849	24.5716
chr1	849	851	23.7525
chr1	851	852	25.3906
chr1	852	856	23.7525
chr1	856	860	24.5716
chr1	860	863	23.7525
chr1	863	864	22.1144
chr1	864	867	19.6573
chr1	867	868	14.743
chr1	868	869	13.1048
chr1	869	871	11.4667
chr1	871	874	10.6477
chr1	874	876	9.82864
chr1	876	877	9.00958
chr1	877	878	8.19053
chr1	878	882	7.37148
chr1	882	883	5.73337
chr1	883	888	4.91432
chr1	888	889	5.73337
chr1	889	890	4.91432
chr1	890	891	5.73337
chr1	891	892	4.09527
chr1	892	896	3.27621
chr1	896	903	6.55242
chr1	903	910	7.37148
chr1	910	912	9.00958
chr1	912	913	8.19053
chr1	913	919	9.00958
chr1	919	920	10.6477
chr1	920	926	12.2858
chr1	926	927	13.9239
chr1	927	930	13.1048
chr1	930	931	12.2858
chr1	931	933	9.82864
chr1	933	935	9.00958
chr1	935	936	11.4667
chr1	936	942	12.2858
chr1	942	945	13.9239
chr1	945	946	14.743
chr1	946	954	13.9239
chr1	954	955	13.1048
chr1	955	957	14.743
chr1	957	960	13.1048
chr1	960	961	13.9239
chr1	961	963	14.743
chr1	963	967	15.562
chr1	967	969	14.743
chr1	969	971	13.1048
chr1	971	972	12.2858
chr1	972	975	13.1048
chr1	975	976	16.3811
chr1	976	977	14.743
chr1	977	979	15.562
chr1	979	980	14.743
chr1	980	984	13.1048
chr1	984	985	14.743
chr1	985	987	13.9239
chr1	987	990	13.1048
chr1	990	993	13.9239
chr1	993	994	17.2001
chr1	994	996	18.0192
chr1	996	999	17.2001
chr1	999	1004	15.562
chr1	1004	1005	14.743
chr1	1005	1006	17.2001
chr1	1006	1008	19.6573
chr1	1008	1009	20.4763
chr1	1009	1010	21.2954
chr1	1010	1015	20.4763
chr1	1015	1016	21.2954
chr1	1016	1017	22.1144
chr1	1017	1021	20.4763
chr1	1021	1022	22.1144
chr1	1022	1024	21.2954
chr1	1024	1025	22.1144
chr1	1025	1026	18.0192
chr1	1026	1027	17.2001
chr1	1027	1030	18.0192
chr1	1030	1033	18.8382
chr1	1033	1034	18.0192
chr1	1034	1035	18.8382
chr1	1035	1037	17.2001
chr1	1037	1038	14.743
chr1	1038	1041	12.2858
chr1	1041	1045	13.9239
chr1	1045	1046	13.1048
chr1	1046	1047	12.2858
chr1	1047	1048	13.1048
chr1	1048	1049	12.2858
chr1	1049	1050	11.4667
chr1	1050	1051	10.6477
chr1	1051	1052	9.82864
chr1	1052	1058	9.00958
chr1	1058	1061	5.73337
chr1	1061	1064	4.91432
chr1	1064	1065	5.73337
chr1	1065	1066	6.55242
chr1	1066	1069	4.09527
chr1	1069	1071	4.91432
chr1	1071	1074	6.55242
chr1	1074	1076	7.37148
chr1	1076	1077	9.00958
chr1	1077	1080	8.19053
chr1	1080	1083	9.00958
chr1	1083	1086	9.82864
chr1	1086	1087	10.6477
chr1	1087	1092	9.82864
chr1	1092	1095	10.6477
chr1	1095	1098	11.4667
chr1	1098	1100	12.2858
chr1	1100	1101	13.1048
chr1	1101	1102	13.9239
chr1	1102	1103	14.743
chr1	1103	1106	16.3811
chr1	1106	1108	13.1048
chr1	1108	1111	13.9239
chr1	1111	1112	14.743
chr1	1112	1115	13.9239
chr1	1115	1116	14.743
chr1	1116	1118	15.562
chr1	1118	1119	14.743
chr1	1119	1121	13.9239
chr1	1121	1123	13.1048
chr1	1123	1126	12.2858
chr1	1126	1127	10.6477
chr1	1127	1129	9.82864
chr1	1129	1130	9.00958
chr1	1130	1131	9.82864
chr1	1131	1133	9.00958
chr1	1133	1135	11.4667
chr1	1135	1136	10.6477
chr1	1136	1140	12.2858
chr1	1140	1145	11.4667
chr1	1145	1146	13.9239
chr1	1146	1148	13.1048
chr1	1148	1150	12.2858
chr1	1150	1151	13.1048
chr1	1151	1153	13.9239
chr1	1153	1154	14.743
chr1	1154	1157	13.9239
chr1	1157	1158	13.1048
chr1	1158	1159	12.2858
chr1	1159	1160	11.4667
chr1	1160	1161	12.2858
chr1	1161	1167	11.4667
chr1	1167	1171	12.2858
chr1	1171	1172	13.1048
chr1	1172	1176	14.743
chr1	1176	1177	12.2858
chr1	1177	1179	13.1048
chr1	1179	1180	11.4667
chr1	1180	1181	12.2858
chr1	1181	1187	13.1048
chr1	1187	1190	10.6477
chr1	1190	1191	12.2858
chr1	1191	1193	13.9239
chr1	1193	1196	12.2858
chr1	1196	1197	11.4667
chr1	1197	1198	12.2858
chr1	1198	1199	13.1048
chr1	1199	1204	12.2858
chr1	1204	1205	15.562
chr1	1205	1208	16.3811
chr1	1208	1209	15.562
chr1	1209	1211	16.3811
chr1	1211	1212	15.562
chr1	1212	1214	17.2001
chr1	1214	1215	16.3811
chr1	1215	1216	15.562
chr1	1216	1217	14.743
chr1	1217	1223	15.562
chr1	1223	1224	14.743
chr1	1224	1225	13.9239
chr1	1225	1229	13.1048
chr1	1229	1230	13.9239
chr1	1230	1234	12.2858
chr1	1234	1235	13.1048
chr1	1235	1244	13.9239
chr1	1244	1247	12.2858
chr1	1247	1251	10.6477
chr1	1251	1252	11.4667
chr1	1252	1253	10.6477
chr1	1253	1258	11.4667
chr1	1258	1260	12.2858
chr1	1260	1262	13.1048
chr1	1262	1264	13.9239
chr1	1264	1265	13.1048
chr1	1265	1271	13.9239
chr1	1271	1272	13.1048
chr1	1272	1273	12.2858
chr1	1273	1276	13.1048
chr1	1276	1278	10.6477
chr1	1278	1279	9.82864
chr1	1279	1280	9.00958
chr1	1280	1283	9.82864
chr1	1283	1284	12.2858
chr1	1284	1285	11.4667
chr1	1285	1286	13.9239
chr1	1286	1290	15.562
chr1	1290	1292	16.3811
chr1	1292	1293	15.562
chr1	1293	1294	14.743
chr1	1294	1295	16.3811
chr1	1295	1297	14.743
chr1	1297	1300	15.562
chr1	1300	1307	16.3811
chr1	1307	1308	13.9239
chr1	1308	1310	13.1048
chr1	1310	1312	15.562
chr1	1312	1313	16.3811
chr1	1313	1315	17.2001
chr1	1315	1317	18.0192
chr1	1317	1318	17.2001
chr1	1318	1321	16.3811
chr1	1321	1322	17.2001
chr1	1322	1323	15.562
chr1	1323	1325	17.2001
chr1	1325	1326	16.3811
chr1	1326	1327	18.0192
chr1	1327	1328	17.2001
chr1	1328	1331	16.3811
chr1	1331	1332	18.0192
chr1	1332	1333	19.6573
chr1	1333	1334	18.8382
chr1	1334	1335	21.2954
chr1	1335	1336	22.9335
chr1	1336	1337	22.1144
chr1	1337	1339	22.9335
chr1	1339	1340	22.1144
chr1	1340	1341	22.9335
chr1	1341	1342	24.5716
chr1	1342	1344	25.3906
chr1	1344	1345	27.0288
chr1	1345	1346	28.6669
chr1	1346	1347	29.4859
chr1	1347	1349	31.124
chr1	1349	1353	31.9431
chr1	1353	1354	32.7621
chr1	1354	1356	29.4859
chr1	1356	1357	28.6669
chr1	1357	1358	29.4859
chr1	1358	1359	28.6669
chr1	1359	1361	27.8478
chr1	1361	1362	28.6669
chr1	1362	1363	27.8478
chr1	1363	1365	27.0288
chr1	1365	1366	27.8478
chr1	1366	1367	26.2097
chr1	1367	1368	27.0288
chr1	1368	1369	27.8478
chr1	1369	1371	26.2097
chr1	1371	1374	24.5716
chr1	1374	1375	22.9335
chr1	1375	1376	21.2954
chr1	1376	1377	22.1144
chr1	1377	1379	17.2001
chr1	1379	1380	15.562
chr1	1380	1382	14.743
chr1	1382	1383	13.1048
chr1	1383	1388	10.6477
chr1	1388	1389	9.00958
chr1	1389	1395	7.37148
chr1	1395	1398	5.73337
chr1	1398	1401	4.91432
chr1	1401	1402	4.09527
chr1	1402	1403	3.27621
chr1	1403	1404	2.45716
chr1	1404	1410	1.63811
chr1	1410	1413	0.819053
chr1	1413	1419	0.0
chr1	1419	1420	0.819053
chr1	1420	1421	1.63811
chr1	1421	1427	2.45716
chr1	1427	1430	4.09527
chr1	1430	1435	4.91432
chr1	1435	1436	5.73337
chr1	1436	1437	6.55242
chr1	1437	1438	7.37148
chr1	1438	1439	8.19053
chr1	1439	1442	9.00958
chr1	1442	1443	9.82864
chr1	1443	1444	11.4667
chr1	1444	1445	12.2858
chr1	1445	1448	13.1048
chr1	1448	1450	13.9239
chr1	1450	1451	16.3811
chr1	1451	1452	17.2001
chr1	1452	1454	19.6573
chr1	1454	1456	20.4763
chr1	1456	1462	21.2954
chr1	1462	1467	18.8382
chr1	1467	1469	19.6573
chr1	1469	1470	20.4763
chr1	1470	1473	19.6573
chr1	1473	1475	18.8382
chr1	1475	1477	18.0192
chr1	1477	1480	16.3811
chr1	1480	1481	14.743
chr1	1481	1482	13.9239
chr1	1482	1485	13.1048
chr1	1485	1487	12.2858
chr1	1487	1488	9.00958
chr1	1488	1489	6.55242
chr1	1489	1492	5.73337
chr1	1492	1493	8.19053
chr1	1493	1495	6.55242
chr1	1495	1499	5.73337
chr1	1499	1500	4.91432
chr1	1500	1501	8.19053
chr1	1501	1502	9.00958
chr1	1502	1509	10.6477
chr1	1509	1510	11.4667
chr1	1510	1511	12.2858
chr1	1511	1518	11.4667
chr1	1518	1520	10.6477
chr1	1520	1524	9.82864
chr1	1524	1526	9.00958
chr1	1526	1528	8.19053
chr1	1528	1532	9.00958
chr1	1532	1537	7.37148
chr1	1537	1538	6.55242
chr1	1538	1539	7.37148
chr1	1539	1541	6.55242
chr1	1541	1543	7.37148
chr1	1543	1545	6.55242
chr1	1545	1546	5.73337
chr1	1546	1547	6.55242
chr1	1547	1551	7.37148
chr1	1551	1557	8.19053
chr1	1557	1558	9.82864
chr1	1558	1564	10.6477
chr1	1564	1570	12.2858
chr1	1570	1574	10.6477
chr1	1574	1577	9.82864
chr1	1577	1579	11.4667
chr1	1579	1580	10.6477
chr1	1580	1583	11.4667
chr1	1583	1585	9.82864
chr1	1585	1586	11.4667
chr1	1586	1587	12.2858
chr1	1587	1588	14.743
chr1	1588	1589	16.3811
chr1	1589	1590	15.562
chr1	1590	1591	17.2001
chr1	1591	1597	18.0192
chr1	1597	1599	17.2001
chr1	1599	1603	14.743
chr1	1603	1605	15.562
chr1	1605	1615	13.9239
chr1	1615	1617	12.2858
chr1	1617	1622	10.6477
chr1	1622	1624	9.82864
chr1	1624	1626	9.00958
chr1	1626	1630	7.37148
chr1	1630	1632	5.73337
chr1	1632	1633	6.55242
chr1	1633	1634	5.73337
chr1	1634	1635	4.91432
chr1	1635	1636	5.73337
chr1	1636	1638	4.91432
chr1	1638	1646	5.73337
chr1	1646	1653	4.91432
chr1	1653	1655	4.09527
chr1	1655	1656	6.55242
chr1	1656	1658	7.37148
chr1	1658	1659	6.55242
chr1	1659	1660	7.37148
chr1	1660	1671	9.00958
chr1	1671	1672	8.19053
chr1	1672	1676	9.82864
chr1	1676	1677	8.19053
chr1	1677	1678	9.82864
chr1	1678	1683	10.6477
chr1	1683	1691	12.2858
chr1	1691	1698	10.6477
chr1	1698	1703	9.82864
chr1	1703	1706	8.19053
chr1	1706	1708	5.73337
chr1	1708	1715	4.91432
chr1	1715	1721	3.27621
chr1	1721	1722	2.45716
chr1	1722	1727	1.63811
chr1	1727	1734	0.819053
chr1	1734	1735	1.63811
chr1	1735	1736	2.45716
chr1	1736	1737	3.27621
chr1	1737	1740	4.09527
chr1	1740	1746	3.27621
chr1	1746	1749	4.09527
chr1	1749	1750	4.91432
chr1	1750	1751	5.73337
chr1	1751	1755	6.55242
chr1	1755	1756	7.37148
chr1	1756	1758	8.19053
chr1	1758	1760	7.37148
chr1	1760	1761	8.19053
chr1	1761	1762	9.00958
chr1	1762	1771	9.82864
chr1	1771	1774	10.6477
chr1	1774	1775	12.2858
chr1	1775	1776	13.1048
chr1	1776	1777	13.9239
chr1	1777	1780	12.2858
chr1	1780	1781	11.4667
chr1	1781	1783	10.6477
chr1	1783	1789	11.4667
chr1	1789	1791	12.2858
chr1	1791	1792	13.1048
chr1	1792	1793	13.9239
chr1	1793	1794	13.1048
chr1	1794	1797	12.2858
chr1	1797	1798	11.4667
chr1	1798	1799	12.2858
chr1	1799	1805	13.9239
chr1	1805	1809	12.2858
chr1	1809	1810	11.4667
chr1	1810	1811	10.6477
chr1	1811	1814	9.82864
chr1	1814	1815	9.00958
chr1	1815	1817	9.82864
chr1	1817	1820	8.19053
chr1	1820	1823	9.00958
chr1	1823	1826	8.19053
chr1	1826	1829	7.37148
chr1	1829	1830	8.19053
chr1	1830	1831	6.55242
chr1	1831	1834	7.37148
chr1	1834	1835	6.55242
chr1	1835	1836	7.37148
chr1	1836	1838	8.19053
chr1	1838	1840	7.37148
chr1	1840	1842	4.91432
chr1	1842	1847	5.73337
chr1	1847	1855	8.19053
chr1	1855	1857	10.6477
chr1	1857	1858	12.2858
chr1	1858	1862	13.1048
chr1	1862	1863	11.4667
chr1	1863	1866	10.6477
chr1	1866	1867	9.82864
chr1	1867	1869	10.6477
chr1	1869	1870	12.2858
chr1	1870	1871	13.1048
chr1	1871	1872	15.562
chr1	1872	1876	14.743
chr1	1876	1879	15.562
chr1	1879	1880	14.743
chr1	1880	1881	16.3811
chr1	1881	1883	17.2001
chr1	1883	1888	16.3811
chr1	1888	1889	18.0192
chr1	1889	1890	18.8382
chr1	1890	1892	16.3811
chr1	1892	1893	15.562
chr1	1893	1894	16.3811
chr1	1894	1895	15.562
chr1	1895	1896	14.743
chr1	1896	1897	15.562
chr1	1897	1899	14.743
chr1	1899	1903	13.9239
chr1	1903	1906	14.743
chr1	1906	1907	15.562
chr1	1907	1910	16.3811
chr1	1910	1912	15.562
chr1	1912	1914	14.743
chr1	1914	1915	12.2858
chr1	1915	1918	11.4667
chr1	1918	1919	13.1048
chr1	1919	1922	12.2858
chr1	1922	1926	14.743
chr1	1926	1929	15.562
chr1	1929	1933	13.9239
chr1	1933	1936	14.743
chr1	1936	1939	13.1048
chr1	1939	1940	12.2858
chr1	1940	1941	11.4667
chr1	1941	1942	12.2858
chr1	1942	1945	11.4667
chr1	1945	1948	10.6477
chr1	1948	1949	9.82864
chr1	1949	1952	7.37148
chr1	1952	1956	8.19053
chr1	1956	1957	9.00958
chr1	1957	1961	8.19053
chr1	1961	1963	7.37148
chr1	1963	1964	6.55242
chr1	1964	1969	5.73337
chr1	1969	1970	4.91432
chr1	1970	1971	4.09527
chr1	1971	1976	3.27621
chr1	1976	1979	2.45716
chr1	1979	1984	1.63811
chr1	1984	1993	0.819053
chr1	1993	2078	0.0
chr1	2078	2119	0.819053
chr1	2119	2129	0.0
chr1	2129	2153	0.819053
chr1	2153	2163	0.0
chr1	2163	2172	0.819053
chr1	2172	2174	1.63811
chr1	2174	2179	2.45716
chr1	2179	2191	3.27621
chr1	2191	2206	4.09527
chr1	2206	2214	3.27621
chr1	2214	2215	2.45716
chr1	2215	2222	3.27621
chr1	2222	2224	2.45716
chr1	2224	2234	3.27621
chr1	2234	2240	2.45716
chr1	2240	2246	1.63811
chr1	2246	2260	0.819053
chr1	2260	2263	1.63811
chr1	2263	2271	0.819053
chr1	2271	2273	1.63811
chr1	2273	2278	3.27621
chr1	2278	2279	4.91432
chr1	2279	2293	6.55242
chr1	2293	2300	8.19053
chr1	2300	2303	9.00958
chr1	2303	2304	8.19053
chr1	2304	2309	9.82864
chr1	2309	2311	9.00958
chr1	2311	2315	8.19053
chr1	2315	2317	7.37148
chr1	2317	2321	6.55242
chr1	2321	2335	4.09527
chr1	2335	2336	3.27621
chr1	2336	2337	2.45716
chr1	2337	2348	0.819053
chr1	2348	2370	0.0
chr1	2370	2388	0.819053
chr1	2388	2407	0.0
chr1	2407	2413	0.819053
chr1	2413	2418	1.63811
chr1	2418	2444	2.45716
chr1	2444	2450	3.27621
chr1	2450	2459	1.63811
chr1	2459	2461	2.45716
chr1	2461	2468	1.63811
chr1	2468	2471	2.45716
chr1	2471	2473	3.27621
chr1	2473	2476	4.09527
chr1	2476	2478	4.91432
chr1	2478	2487	5.73337
chr1	2487	2493	4.91432
chr1	2493	2500	5.73337
chr1	2500	2506	4.91432
chr1	2506	2508	4.09527
chr1	2508	2512	3.27621
chr1	2512	2513	4.91432
chr1	2513	2515	5.73337
chr1	2515	2519	4.09527
chr1	2519	2521	3.27621
chr1	2521	2536	2.45716
chr1	2536	2541	3.27621
chr1	2541	2549	4.09527
chr1	2549	2551	3.27621
chr1	2551	2555	2.45716
chr1	2555	2557	1.63811
chr1	2557	2568	2.45716
chr1	2568	2570	0.819053
chr1	2570	2599	1.63811
chr1	2599	2603	0.819053
chr1	2603	2613	0.0
chr1	2613	2626	0.819053
chr1	2626	2629	1.63811
chr1	2629	2652	2.45716
chr1	2652	2653	1.63811
chr1	2653	2668	2.45716
chr1	2668	2671	1.63811
chr1	2671	2678	0.819053
chr1	2678	2690	0.0
chr1	2690	2733	0.819053
chr1	2733	2770	0.0
chr1	2770	2777	0.819053
chr1	2777	2781	2.45716
chr1	2781	2784	3.27621
chr1	2784	2801	4.09527
chr1	2801	2813	3.27621
chr1	2813	2820	2.45716
chr1	2820	2825	0.819053
chr1	2825	2918	0.0
chr1	2918	2930	0.819053
chr1	2930	2961	1.63811
chr1	2961	2973	0.819053
chr1	2973	3056	0.0
chr1	3056	3074	0.819053
chr1	3074	3098	1.63811
chr1	3098	3117	0.819053
chr1	3117	3131	0.0
chr1	3131	3173	0.819053
chr1	3173	3182	0.0
chr1	3182	3191	0.819053
chr1	3191	3201	1.63811
chr1	3201	3204	0.819053
chr1	3204	3216	1.63811
chr1	3216	3223	2.45716
chr1	3223	3232	1.63811
chr1	3232	3247	2.45716
chr1	3247	3251	1.63811
chr1	3251	3254	2.45716
chr1	3254	3269	1.63811
chr1	3269	3275	2.45716
chr1	3275	3288	1.63811
chr1	3288	3294	2.45716
chr1	3294	3298	1.63811
chr1	3298	3331	0.819053
chr1	3331	3336	0.0
chr1	3336	3337	0.819053
chr1	3337	3352	1.63811
chr1	3352	3357	2.45716
chr1	3357	3359	3.27621
chr1	3359	3379	4.09527
chr1	3379	3383	2.45716
chr1	3383	3400	3.27621
chr1	3400	3401	2.45716
chr1	3401	3404	1.63811
chr1	3404	3405	0.819053
chr1	3405	3406	2.45716
chr1	3406	3428	3.27621
chr1	3428	3442	2.45716
chr1	3442	3447	1.63811
chr1	3447	3572	0.0
chr1	3572	3585	1.63811
chr1	3585	3595	2.45716
chr1	3595	3627	0.819053
chr1	3627	3709	0.0
chr1	3709	3710	0.819053
chr1	3710	3711	1.63811
chr1	3711	3743	2.45716
chr1	3743	3753	1.63811
chr1	3753	3754	0.819053
chr1	3754	3763	0.0
chr1	3763	3805	0.819053
chr1	3805	3850	0.0
chr1	3850	3876	0.819053
chr1	3876	3892	1.63811
chr1	3892	3907	0.819053
chr1	3907	3918	1.63811
chr1	3918	3932	0.819053
chr1	3932	3933	1.63811
chr1	3933	3950	2.45716
chr1	3950	3975	1.63811
chr1	3975	3976	0.819053
chr1	3976	3990	0.0
chr1	3990	4030	0.819053
chr1	4030	4037	0.0
chr1	4037	4050	0.819053
chr1	4050	4056	1.63811
chr1	4056	4072	2.45716
chr1	4072	4073	1.63811
chr1	4073	4079	3.27621
chr1	4079	4096	2.45716
chr1	4096	4106	0.819053
chr1	4106	4109	0.0
chr1	4109	4125	0.819053
chr1	4125	4152	1.63811
chr1	4152	4160	0.819053
chr1	4160	4188	1.63811
chr1	4188	4205	0.819053
chr1	4205	4274	0.0
chr1	4274	4295	0.819053
chr1	4295	4299	1.63811
chr1	4299	4307	0.819053
chr1	4307	4326	1.63811
chr1	4326	4337	0.819053
chr1	4337	4342	0.0
chr1	4342	4344	0.819053
chr1	4344	4363	1.63811
chr1	4363	4366	2.45716
chr1	4366	4375	3.27621
chr1	4375	4380	2.45716
chr1	4380	4385	3.27621
chr1	4385	4389	2.45716
chr1	4389	4400	3.27621
chr1	4400	4402	2.45716
chr1	4402	4404	1.63811
chr1	4404	4410	0.819053
chr1	4410	4431	1.63811
chr1	4431	4432	2.45716
chr1	4432	4451	1.63811
chr1	4451	4453	0.819053
chr1	4453	4522	0.0
chr1	4522	4551	1.63811
chr1	4551	4564	0.819053
chr1	4564	4592	0.0
chr1	4592	4601	0.819053
chr1	4601	4609	1.63811
chr1	4609	4611	2.45716
chr1	4611	4621	3.27621
chr1	4621	4623	2.45716
chr1	4623	4652	1.63811
chr1	4652	4654	0.819053
chr1	4654	4672	0.0
chr1	4672	4702	0.819053
chr1	4702	4713	1.63811
chr1	4713	4715	3.27621
chr1	4715	4734	2.45716
chr1	4734	4739	1.63811
chr1	4739	4744	0.0
chr1	4744	4762	0.819053
chr1	4762	4778	1.63811
chr1	4778	4803	0.819053
chr1	4803	4827	0.0
chr1	4827	4870	0.819053
chr1	4870	4884	0.0
chr1	4884	4896	0.819053
chr1	4896	4923	1.63811
chr1	4923	4926	2.45716
chr1	4926	4930	1.63811
chr1	4930	4938	2.45716
chr1	4938	4954	1.63811
chr1	4954	4994	0.0
chr1	4994	5017	0.819053
chr1	5017	5047	0.0
chr1	5047	5068	0.819053
chr1	5068	5134	0.0
chr1	5134	5177	0.819053
chr1	5177	5217	0.0
chr1	5217	5232	0.819053
chr1	5232	5260	1.63811
chr1	5260	5275	0.819053
chr1	5275	5380	0.0
chr1	5380	5393	1.63811
chr1	5393	5416	2.45716
chr1	5416	5422	3.27621
chr1	5422	5436	1.63811
chr1	5436	5453	0.819053
chr1	5453	5471	0.0
chr1	5471	5475	0.819053
chr1	5475	5484	1.63811
chr1	5484	5496	2.45716
chr1	5496	5497	1.63811
chr1	5497	5502	2.45716
chr1	5502	5511	1.63811
chr1	5511	5538	0.819053
chr1	5538	5556	0.0
chr1	5556	5563	0.819053
chr1	5563	5577	1.63811
chr1	5577	5587	2.45716
chr1	5587	5595	3.27621
chr1	5595	5596	4.09527
chr1	5596	5598	4.91432
chr1	5598	5603	4.09527
chr1	5603	5606	3.27621
chr1	5606	5624	2.45716
chr1	5624	5629	1.63811
chr1	5629	5639	0.819053
chr1	5639	5660	0.0
chr1	5660	5676	0.819053
chr1	5676	5685	1.63811
chr1	5685	5692	0.819053
chr1	5692	5704	1.63811
chr1	5704	5715	0.819053
chr1	5715	5734	1.63811
chr1	5734	5739	0.819053
chr1	5739	5761	0.0
chr1	5761	5803	0.819053
chr1	5803	5805	1.63811
chr1	5805	5810	0.819053
chr1	5810	5833	1.63811
chr1	5833	5843	2.45716
chr1	5843	5854	1.63811
chr1	5854	5862	0.819053
chr1	5862	5866	0.0
chr1	5866	5902	0.819053
chr1	5902	5909	1.63811
chr1	5909	5938	0.819053
chr1	5938	5964	0.0
chr1	5964	5965	0.819053
chr1	5965	5982	4.09527
chr1	5982	5987	4.91432
chr1	5987	5988	4.09527
chr1	5988	5993	3.27621
chr1	5993	6003	2.45716
chr1	6003	6006	3.27621
chr1	6006	6007	2.45716
chr1	6007	6025	1.63811
chr1	6025	6043	0.819053
chr1	6043	6072	0.0
chr1	6072	6074	0.819053
chr1	6074	6086	1.63811
chr1	6086	6087	2.45716
chr1	6087	6112	3.27621
chr1	6112	6116	2.45716
chr1	6116	6128	1.63811
chr1	6128	6129	0.819053
chr1	6129	6130	0.0
chr1	6130	6173	1.63811
chr1	6173	6182	0.819053
chr1	6182	6197	1.63811
chr1	6197	6217	0.819053
chr1	6217	6264	0.0
chr1	6264	6283	0.819053
chr1	6283	6312	0.0
chr1	6312	6338	0.819053
chr1	6338	6355	1.63811
chr1	6355	6380	0.819053
chr1	6380	6385	0.0
chr1	6385	6428	0.819053
chr1	6428	6564	0.0
chr1	6564	6578	0.819053
chr1	6578	6587	1.63811
chr1	6587	6597	2.45716
chr1	6597	6605	3.27621
chr1	6605	6607	2.45716
chr1	6607	6614	1.63811
chr1	6614	6640	0.819053
chr1	6640	6661	0.0
chr1	6661	6691	0.819053
chr1	6691	6759	0.0
chr1	6759	6802	0.819053
chr1	6802	6854	0.0
chr1	6854	6879	0.819053
chr1	6879	6884	0.0
chr1	6884	6902	0.819053
chr1	6902	6951	0.0
chr1	6951	6958	0.819053
chr1	6958	6961	1.63811
chr1	6961	6964	2.45716
chr1	6964	6966	3.27621
chr1	6966	6967	4.09527
chr1	6967	6970	4.91432
chr1	6970	6983	5.73337
chr1	6983	6988	4.91432
chr1	6988	6991	5.73337
chr1	6991	6992	4.09527
chr1	6992	6999	3.27621
chr1	6999	7009	2.45716
chr1	7009	7019	0.819053
chr1	7019	7159	0.0
chr1	7159	7191	0.819053
chr1	7191	7272	0.0
chr1	7272	7285	0.819053
chr1	7285	7295	1.63811
chr1	7295	7328	0.819053
chr1	7328	7347	0.0
chr1	7347	7373	0.819053
chr1	7373	7384	1.63811
chr1	7384	7416	0.819053
chr1	7416	7422	0.0
chr1	7422	7430	0.819053
chr1	7430	7431	1.63811
chr1	7431	7461	2.45716
chr1	7461	7463	1.63811
chr1	7463	7466	0.819053
chr1	7466	7477	0.0
chr1	7477	7478	0.819053
chr1	7478	7520	1.63811
chr1	7520	7544	0.0
chr1	7544	7622	0.819053
chr1	7622	7700	0.0
chr1	7700	7727	0.819053
chr1	7727	7740	0.0
chr1	7740	7756	0.819053
chr1	7756	7775	1.63811
chr1	7775	7785	0.819053
chr1	7785	7825	0.0
chr1	7825	7860	0.819053
chr1	7860	7905	0.0
chr1	7905	7931	0.819053
chr1	7931	7964	0.0
chr1	7964	7990	0.819053
chr1	7990	8061	0.0
chr1	8061	8090	0.819053
chr1	8090	8103	1.63811
chr1	8103	8129	0.819053
chr1	8129	8130	0.0
chr1	8130	8172	0.819053
chr1	8172	8287	0.0
chr1	8287	8313	0.819053
chr1	8313	8345	0.0
chr1	8345	8388	0.819053
chr1	8388	8427	0.0
chr1	8427	8431	0.819053
chr1	8431	8452	1.63811
chr1	8452	8469	2.45716
chr1	8469	8473	1.63811
chr1	8473	8478	0.819053
chr1	8478	8510	0.0
chr1	8510	8551	0.819053
chr1	8551	8578	0.0
chr1	8578	8580	0.819053
chr1	8580	8581	1.63811
chr1	8581	8591	2.45716
chr1	8591	8592	3.27621
chr1	8592	8611	4.09527
chr1	8611	8614	3.27621
chr1	8614	8619	2.45716
chr1	8619	8620	1.63811
chr1	8620	8622	0.819053
chr1	8622	8636	0.0
chr1	8636	8665	0.819053
chr1	8665	8669	1.63811
chr1	8669	8682	0.819053
chr1	8682	8692	1.63811
chr1	8692	8704	0.819053
chr1	8704	8708	1.63811
chr1	8708	8734	0.819053
chr1	8734	8735	1.63811
chr1	8735	8756	0.819053
chr1	8756	8759	0.0
chr1	8759	8769	0.819053
chr1	8769	8774	1.63811
chr1	8774	8776	2.45716
chr1	8776	8779	3.27621
chr1	8779	8781	4.09527
chr1	8781	8802	5.73337
chr1	8802	8805	4.91432
chr1	8805	8810	4.09527
chr1	8810	8812	3.27621
chr1	8812	8819	1.63811
chr1	8819	8822	0.819053
chr1	8822	8835	0.0
chr1	8835	8844	0.819053
chr1	8844	8868	1.63811
chr1	8868	8875	0.819053
chr1	8875	8879	1.63811
chr1	8879	8886	2.45716
chr1	8886	8909	1.63811
chr1	8909	8910	0.819053
chr1	8910	8998	0.0
chr1	8998	9003	0.819053
chr1	9003	9021	2.45716
chr1	9021	9034	1.63811
chr1	9034	9046	0.819053
chr1	9046	9072	0.0
chr1	9072	9105	1.63811
chr1	9105	9115	0.819053
chr1	9115	9140	0.0
chr1	9140	9171	0.819053
chr1	9171	9365	0.0
chr1	9365	9406	0.819053
chr1	9406	9426	0.0
chr1	9426	9438	0.819053
chr1	9438	9464	1.63811
chr1	9464	9465	0.819053
chr1	9465	9481	1.63811
chr1	9481	9487	0.819053
chr1	9487	9496	1.63811
chr1	9496	9529	0.819053
chr1	9529	9549	0.0
chr1	9549	9586	0.819053
chr1	9586	9588	1.63811
chr1	9588	9592	2.45716
chr1	9592	9629	1.63811
chr1	9629	9631	0.819053
chr1	9631	9650	0.0
chr1	9650	9673	0.819053
chr1	9673	9677	1.63811
chr1	9677	9689	2.45716
chr1	9689	9693	3.27621
chr1	9693	9705	2.45716
chr1	9705	9716	1.63811
chr1	9716	9730	0.819053
chr1	9730	9760	0.0
chr1	9760	9775	0.819053
chr1	9775	9800	1.63811
chr1	9800	9802	0.819053
chr1	9802	9857	0.0
chr1	9857	9899	0.819053
chr1	9899	9953	0.0
chr1	9953	9955	0.819053
chr1	9955	9975	1.63811
chr1	9975	9977	2.45716
chr1	9977	9980	3.27621
chr1	9980	9997	2.45716
chr1	9997	10013	1.63811
chr1	10013	10015	2.45716
chr1	10015	10019	1.63811
chr1	10019	10056	0.819053
chr1	10056	10058	0.0
chr1	10058	10100	0.819053
chr1	10100	10121	0.0
chr1	10121	10149	0.819053
chr1	10149	10150	1.63811
chr1	10150	10152	2.45716
chr1	10152	10162	3.27621
chr1	10162	10172	2.45716
chr1	10172	10177	1.63811
chr1	10177	10192	0.819053
chr1	10192	10283	0.0
chr1	10283	10294	1.63811
chr1	10294	10309	2.45716
chr1	10309	10317	3.27621
chr1	10317	10326	2.45716
chr1	10326	10337	1.63811
chr1	10337	10342	0.819053
chr1	10342	10419	0.0
chr1	10419	10420	0.819053
chr1	10420	10431	1.63811
chr1	10431	10432	3.27621
chr1	10432	10457	4.09527
chr1	10457	10461	3.27621
chr1	10461	10463	2.45716
chr1	10463	10474	1.63811
chr1	10474	10528	0.0
chr1	10528	10540	0.819053
chr1	10540	10555	1.63811
chr1	10555	10573	0.819053
chr1	10573	10581	0.0
chr1	10581	10582	0.819053
chr1	10582	10584	1.63811
chr1	10584	10600	2.45716
chr1	10600	10601	3.27621
chr1	10601	10603	4.09527
chr1	10603	10615	4.91432
chr1	10615	10617	5.73337
chr1	10617	10620	4.91432
chr1	10620	10624	5.73337
chr1	10624	10627	4.91432
chr1	10627	10633	4.09527
chr1	10633	10636	4.91432
chr1	10636	10637	5.73337
chr1	10637	10638	6.55242
chr1	10638	10640	8.19053
chr1	10640	10655	5.73337
chr1	10655	10658	4.09527
chr1	10658	10661	3.27621
chr1	10661	10663	2.45716
chr1	10663	10682	1.63811
chr1	10682	10692	0.819053
chr1	10692	10693	1.63811
chr1	10693	10698	0.819053
chr1	10698	10732	1.63811
chr1	10732	10733	2.45716
chr1	10733	10735	1.63811
chr1	10735	10750	0.819053
chr1	10750	10774	1.63811
chr1	10774	10793	0.819053
chr1	10793	10814	0.0
chr1	10814	10834	0.819053
chr1	10834	10857	1.63811
chr1	10857	10876	0.819053
chr1	10876	10964	0.0
chr1	10964	11006	0.819053
chr1	11006	11110	0.0
chr1	11110	11123	0.819053
chr1	11123	11139	1.63811
chr1	11139	11142	0.819053
chr1	11142	11177	0.0
chr1	11177	11179	0.819053
chr1	11179	11190	1.63811
chr1	11190	11192	2.45716
chr1	11192	11197	3.27621
chr1	11197	11209	4.09527
chr1	11209	11219	3.27621
chr1	11219	11221	2.45716
chr1	11221	11224	1.63811
chr1	11224	11231	0.819053
chr1	11231	11267	0.0
chr1	11267	11269	0.819053
chr1	11269	11287	1.63811
chr1	11287	11310	2.45716
chr1	11310	11311	1.63811
chr1	11311	11313	2.45716
chr1	11313	11324	1.63811
chr1	11324	11330	2.45716
chr1	11330	11334	1.63811
chr1	11334	11362	0.819053
chr1	11362	11373	0.0
chr1	11373	11404	0.819053
chr1	11404	11408	0.0
chr1	11408	11451	0.819053
chr1	11451	11503	0.0
chr1	11503	11509	0.819053
chr1	11509	11510	1.63811
chr1	11510	11537	2.45716
chr1	11537	11539	1.63811
chr1	11539	11552	0.819053
chr1	11552	11573	0.0
chr1	11573	11579	0.819053
chr1	11579	11639	0.0
chr1	11639	11682	0.819053
chr1	11682	11857	0.0
chr1	11857	11866	0.819053
chr1	11866	11898	1.63811
chr1	11898	11899	0.819053
chr1	11899	11910	0.0
chr1	11910	11937	0.819053
chr1	11937	11959	0.0
chr1	11959	11960	0.819053
chr1	11960	12001	1.63811
chr1	12001	12002	2.45716
chr1	12002	12008	1.63811
chr1	12008	12015	0.819053
chr1	12015	12020	1.63811
chr1	12020	12035	0.819053
chr1	12035	12039	0.0
chr1	12039	12040	0.819053
chr1	12040	12050	1.63811
chr1	12050	12055	2.45716
chr1	12055	12061	3.27621
chr1	12061	12073	2.45716
chr1	12073	12074	3.27621
chr1	12074	12078	4.09527
chr1	12078	12083	3.27621
chr1	12083	12094	4.09527
chr1	12094	12098	3.27621
chr1	12098	12099	2.45716
chr1	12099	12115	1.63811
chr1	12115	12116	0.819053
chr1	12116	12126	0.0
chr1	12126	12169	0.819053
chr1	12169	12207	0.0
chr1	12207	12220	0.819053
chr1	12220	12224	1.63811
chr1	12224	12250	2.45716
chr1	12250	12257	1.63811
chr1	12257	12263	0.819053
chr1	12263	12296	0.0
chr1	12296	12301	0.819053
chr1	12301	12319	1.63811
chr1	12319	12323	0.819053
chr1	12323	12349	0.0
chr1	12349	12354	0.819053
chr1	12354	12361	1.63811
chr1	12361	12380	2.45716
chr1	12380	12392	1.63811
chr1	12392	12402	0.819053
chr1	12402	12403	1.63811
chr1	12403	12420	0.819053
chr1	12420	12426	1.63811
chr1	12426	12434	0.819053
chr1	12434	12454	1.63811
chr1	12454	12460	2.45716
chr1	12460	12464	3.27621
chr1	12464	12470	2.45716
chr1	12470	12483	1.63811
chr1	12483	12489	0.819053
chr1	12489	12494	1.63811
chr1	12494	12505	0.819053
chr1	12505	12509	1.63811
chr1	12509	12516	2.45716
chr1	12516	12520	3.27621
chr1	12520	12523	2.45716
chr1	12523	12546	3.27621
chr1	12546	12550	2.45716
chr1	12550	12559	1.63811
chr1	12559	12583	0.819053
chr1	12583	12594	1.63811
chr1	12594	12614	0.819053
chr1	12614	12621	1.63811
chr1	12621	12626	0.819053
chr1	12626	12632	1.63811
chr1	12632	12638	4.09527
chr1	12638	12640	4.91432
chr1	12640	12649	5.73337
chr1	12649	12659	4.91432
chr1	12659	12661	4.09527
chr1	12661	12663	4.91432
chr1	12663	12665	3.27621
chr1	12665	12675	2.45716
chr1	12675	12679	1.63811
chr1	12679	12688	2.45716
chr1	12688	12700	1.63811
chr1	12700	12712	0.819053
chr1	12712	12722	1.63811
chr1	12722	12748	0.819053
chr1	12748	12981	0.0
chr1	12981	13024	0.819053
chr1	13024	13038	0.0
chr1	13038	13043	0.819053
chr1	13043	13079	1.63811
chr1	13079	13081	0.819053
chr1	13081	13087	0.0
chr1	13087	13115	0.819053
chr1	13115	13130	1.63811
chr1	13130	13155	0.819053
chr1	13155	13173	0.0
chr1	13173	13216	0.819053
chr1	13216	13218	0.0
chr1	13218	13251	0.819053
chr1	13251	13252	0.0
chr1	13252	13295	0.819053
chr1	13295	13312	0.0
chr1	13312	13332	0.819053
chr1	13332	13355	1.63811
chr1	13355	13374	0.819053
chr1	13374	13408	0.0
chr1	13408	13418	0.819053
chr1	13418	13451	1.63811
chr1	13451	13461	0.819053
chr1	13461	13499	0.0
chr1	13499	13500	0.819053
chr1	13500	13518	1.63811
chr1	13518	13528	2.45716
chr1	13528	13543	1.63811
chr1	13543	13549	0.819053
chr1	13549	13621	0.0
chr1	13621	13628	0.819053
chr1	13628	13655	1.63811
chr1	13655	13658	0.819053
chr1	13658	13662	0.0
chr1	13662	13681	0.819053
chr1	13681	13762	0.0
chr1	13762	13773	0.819053
chr1	13773	13796	2.45716
chr1	13796	13804	1.63811
chr1	13804	13805	0.819053
chr1	13805	13844	0.0
chr1	13844	13846	0.819053
chr1	13846	13858	1.63811
chr1	13858	13884	2.45716
chr1	13884	13885	0.819053
chr1	13885	13887	1.63811
chr1	13887	13895	0.819053
chr1	13895	13901	1.63811
chr1	13901	13923	0.819053
chr1	13923	14002	0.0
chr1	14002	14027	0.819053
chr1	14027	14044	0.0
chr1	14044	14045	0.819053
chr1	14045	14071	2.45716
chr1	14071	14088	0.819053
chr1	14088	14216	0.0
chr1	14216	14256	0.819053
chr1	14256	14292	0.0
chr1	14292	14293	0.819053
chr1	14293	14323	1.63811
chr1	14323	14331	0.819053
chr1	14331	14335	1.63811
chr1	14335	14350	0.819053
chr1	14350	14374	1.63811
chr1	14374	14392	0.819053
chr1	14392	14468	0.0
chr1	14468	14472	0.819053
chr1	14472	14486	1.63811
chr1	14486	14508	0.819053
chr1	14508	14513	2.45716
chr1	14513	14549	1.63811
chr1	14549	14601	0.0
chr1	14601	14635	0.819053
chr1	14635	14666	0.0
chr1	14666	14709	0.819053
chr1	14709	14863	0.0
chr1	14863	14896	0.819053
chr1	14896	14906	1.63811
chr1	14906	14929	0.819053
chr1	14929	14986	0.0
chr1	14986	15027	0.819053
chr1	15027	15137	0.0
chr1	15137	15142	0.819053
chr1	15142	15159	1.63811
chr1	15159	15169	2.45716
chr1	15169	15179	1.63811
chr1	15179	15197	0.819053
chr1	15197	15373	0.0
chr1	15373	15414	0.819053
chr1	15414	15416	1.63811
chr1	15416	15440	0.819053
chr1	15440	15467	0.0
chr1	15467	15476	0.819053
chr1	15476	15490	1.63811
chr1	15490	15506	0.819053
chr1	15506	15515	1.63811
chr1	15515	15519	2.45716
chr1	15519	15524	1.63811
chr1	15524	15558	0.819053
chr1	15558	15579	0.0
chr1	15579	15622	0.819053
chr1	15622	15827	0.0
chr1	15827	15839	0.819053
chr1	15839	15870	1.63811
chr1	15870	15881	0.819053
chr1	15881	15934	0.0
chr1	15934	15977	0.819053
chr1	15977	16012	0.0
chr1	16012	16041	0.819053
chr1	16041	16093	0.0
chr1	16093	16135	0.819053
chr1	16135	16139	0.0
chr1	16139	16179	0.819053
chr1	16179	16253	0.0
chr1	16253	16254	0.819053
chr1	16254	16291	1.63811
chr1	16291	16298	0.819053
chr1	16298	16319	0.0
chr1	16319	16352	0.819053
chr1	16352	16362	1.63811
chr1	16362	16386	0.819053
chr1	16386	16388	0.0
chr1	16388	16409	0.819053
chr1	16409	16416	0.0
chr1	16416	16444	1.63811
chr1	16444	16459	0.819053
chr1	16459	16519	0.0
chr1	16519	16562	0.819053
chr1	16562	16564	0.0
chr1	16564	16570	0.819053
chr1	16570	16602	1.63811
chr1	16602	16608	0.819053
chr1	16608	16662	0.0
chr1	16662	16664	0.819053
chr1	16664	16689	1.63811
chr1	16689	16693	0.819053
chr1	16693	16733	0.0
chr1	16733	16760	0.819053
chr1	16760	16771	1.63811
chr1	16771	16778	0.819053
chr1	16778	16784	1.63811
chr1	16784	16803	2.45716
chr1	16803	16806	1.63811
chr1	16806	16809	0.819053
chr1	16809	16836	1.63811
chr1	16836	16838	0.819053
chr1	16838	16850	1.63811
chr1	16850	16864	0.819053
chr1	16864	16918	0.0
chr1	16918	16960	0.819053
chr1	16960	17059	0.0
chr1	17059	17102	0.819053
chr1	17102	17112	0.0
chr1	17112	17132	0.819053
chr1	17132	17138	2.45716
chr1	17138	17144	3.27621
chr1	17144	17155	4.09527
chr1	17155	17175	3.27621
chr1	17175	17181	1.63811
chr1	17181	17187	0.819053
chr1	17187	17196	0.0
chr1	17196	17239	0.819053
chr1	17239	17270	0.0
chr1	17270	17297	0.819053
chr1	17297	17434	0.0
chr1	17434	17465	0.819053
chr1	17465	17469	0.0
chr1	17469	17470	0.819053
chr1	17470	17471	1.63811
chr1	17471	17494	3.27621
chr1	17494	17509	2.45716
chr1	17509	17512	0.819053
chr1	17512	17529	0.0
chr1	17529	17534	0.819053
chr1	17534	17544	1.63811
chr1	17544	17571	2.45716
chr1	17571	17572	1.63811
chr1	17572	17587	0.819053
chr1	17587	17608	0.0
chr1	17608	17649	0.819053
chr1	17649	17707	0.0
chr1	17707	17726	0.819053
chr1	17726	17885	0.0
chr1	17885	17887	0.819053
chr1	17887	17888	1.63811
chr1	17888	17910	4.09527
chr1	17910	17915	3.27621
chr1	17915	17928	2.45716
chr1	17928	17930	1.63811
chr1	17930	17989	0.0
chr1	17989	18013	0.819053
chr1	18013	18058	0.0
chr1	18058	18100	0.819053
chr1	18100	18101	0.0
chr1	18101	18143	0.819053
chr1	18143	18156	0.0
chr1	18156	18173	0.819053
chr1	18173	18192	1.63811
chr1	18192	18216	0.819053
chr1	18216	18224	0.0
chr1	18224	18266	0.819053
chr1	18266	18504	0.0
chr1	18504	18544	0.819053
chr1	18544	18576	0.0
chr1	18576	18611	0.819053
chr1	18611	18637	0.0
chr1	18637	18639	0.819053
chr1	18639	18670	1.63811
chr1	18670	18681	0.819053
chr1	18681	18687	0.0
chr1	18687	18724	0.819053
chr1	18724	18737	0.0
chr1	18737	18776	0.819053
chr1	18776	18789	0.0
chr1	18789	18817	0.819053
chr1	18817	18840	0.0
chr1	18840	18842	0.819053
chr1	18842	18879	1.63811
chr1	18879	18883	2.45716
chr1	18883	18884	1.63811
chr1	18884	18894	0.819053
chr1	18894	18899	1.63811
chr1	18899	18927	0.819053
chr1	18927	18937	1.63811
chr1	18937	18970	0.819053
chr1	18970	19005	0.0
chr1	19005	19007	0.819053
chr1	19007	19048	1.63811
chr1	19048	19050	0.819053
chr1	19050	19168	0.0
chr1	19168	19212	0.819053
chr1	19212	19280	0.0
