# Supplementary material for: Structural modularity of the XIST ribonucleoprotein complex
Source: Nat Commun. 2020 Dec 2;11:6163. doi: 10.1038/s41467-020-20040-3 (PMC7710737; doi:10.1038/s41467-020-20040-3)
Supplement: Supplementary file 6 — Source Data [file 41467_2020_20040_MOESM6_ESM.zip › sourcedata/fig2efgi/K562_RBM15_0_neg_XIST_1_hsXIST.bedgraph]

chr1	0	43	0.0
chr1	43	46	0.212282
chr1	46	63	0.636847
chr1	63	86	0.849129
chr1	86	87	0.636847
chr1	87	90	0.424565
chr1	90	96	0.212282
chr1	96	103	0.424565
chr1	103	107	0.636847
chr1	107	114	0.424565
chr1	114	115	0.636847
chr1	115	116	1.27369
chr1	116	117	1.69826
chr1	117	135	1.91054
chr1	135	139	2.33511
chr1	139	145	2.12282
chr1	145	147	1.91054
chr1	147	150	1.69826
chr1	150	158	1.48598
chr1	158	161	0.849129
chr1	161	174	0.636847
chr1	174	179	0.424565
chr1	179	193	0.212282
chr1	193	197	0.424565
chr1	197	199	0.636847
chr1	199	202	1.27369
chr1	202	205	1.06141
chr1	205	217	1.27369
chr1	217	225	1.48598
chr1	225	237	1.27369
chr1	237	241	1.06141
chr1	241	248	0.424565
chr1	248	257	0.212282
chr1	257	261	0.424565
chr1	261	262	0.212282
chr1	262	277	0.424565
chr1	277	289	0.636847
chr1	289	291	0.849129
chr1	291	293	1.27369
chr1	293	294	1.48598
chr1	294	295	1.69826
chr1	295	296	2.12282
chr1	296	299	2.33511
chr1	299	306	2.12282
chr1	306	307	2.33511
chr1	307	311	2.75967
chr1	311	312	2.97195
chr1	312	315	3.6088
chr1	315	316	3.39652
chr1	316	324	3.18423
chr1	324	326	3.6088
chr1	326	327	4.03336
chr1	327	329	4.24565
chr1	329	331	4.45793
chr1	331	335	4.24565
chr1	335	337	4.03336
chr1	337	338	3.6088
chr1	338	339	2.97195
chr1	339	341	2.75967
chr1	341	343	2.97195
chr1	343	344	3.6088
chr1	344	346	3.82108
chr1	346	350	4.03336
chr1	350	351	3.82108
chr1	351	355	3.39652
chr1	355	361	2.75967
chr1	361	362	2.97195
chr1	362	363	2.75967
chr1	363	367	2.54739
chr1	367	368	2.75967
chr1	368	371	2.97195
chr1	371	377	3.18423
chr1	377	379	3.39652
chr1	379	384	3.6088
chr1	384	386	2.54739
chr1	386	387	2.33511
chr1	387	389	2.12282
chr1	389	390	2.33511
chr1	390	399	2.12282
chr1	399	402	1.91054
chr1	402	405	1.69826
chr1	405	406	1.48598
chr1	406	407	2.54739
chr1	407	409	2.97195
chr1	409	410	3.6088
chr1	410	411	4.03336
chr1	411	412	5.30706
chr1	412	413	5.09478
chr1	413	415	5.51934
chr1	415	419	5.30706
chr1	419	421	5.09478
chr1	421	422	5.51934
chr1	422	432	5.30706
chr1	432	433	5.51934
chr1	433	435	5.30706
chr1	435	438	5.09478
chr1	438	439	4.88249
chr1	439	440	4.67021
chr1	440	441	4.45793
chr1	441	443	4.24565
chr1	443	450	3.6088
chr1	450	451	2.97195
chr1	451	452	3.18423
chr1	452	454	3.6088
chr1	454	458	2.97195
chr1	458	461	3.18423
chr1	461	462	3.39652
chr1	462	469	2.97195
chr1	469	472	3.18423
chr1	472	474	3.39652
chr1	474	477	3.18423
chr1	477	485	3.39652
chr1	485	488	3.18423
chr1	488	492	2.33511
chr1	492	494	2.54739
chr1	494	495	2.97195
chr1	495	496	3.6088
chr1	496	497	6.36847
chr1	497	498	7.2176
chr1	498	500	7.64216
chr1	500	501	7.85445
chr1	501	502	8.49129
chr1	502	503	9.12814
chr1	503	511	9.34042
chr1	511	512	9.97727
chr1	512	513	10.4018
chr1	513	516	11.4632
chr1	516	517	11.6755
chr1	517	518	11.8878
chr1	518	519	12.3124
chr1	519	522	12.1001
chr1	522	525	12.7369
chr1	525	527	12.5247
chr1	527	528	12.7369
chr1	528	530	13.1615
chr1	530	532	12.9492
chr1	532	535	13.1615
chr1	535	536	13.3738
chr1	536	537	13.1615
chr1	537	538	12.9492
chr1	538	539	13.1615
chr1	539	540	12.1001
chr1	540	541	9.76499
chr1	541	542	8.91586
chr1	542	545	8.49129
chr1	545	547	7.00532
chr1	547	549	6.79303
chr1	549	550	6.58075
chr1	550	553	6.15619
chr1	553	554	5.9439
chr1	554	555	5.51934
chr1	555	556	4.88249
chr1	556	557	4.03336
chr1	557	560	3.39652
chr1	560	561	3.82108
chr1	561	564	4.24565
chr1	564	566	4.45793
chr1	566	569	3.6088
chr1	569	576	3.39652
chr1	576	581	3.18423
chr1	581	584	2.54739
chr1	584	587	2.12282
chr1	587	588	1.69826
chr1	588	592	1.48598
chr1	592	597	0.849129
chr1	597	598	0.636847
chr1	598	603	0.424565
chr1	603	605	1.91054
chr1	605	606	2.12282
chr1	606	607	2.33511
chr1	607	608	2.97195
chr1	608	612	3.39652
chr1	612	630	3.18423
chr1	630	632	2.97195
chr1	632	636	2.75967
chr1	636	639	2.54739
chr1	639	640	2.33511
chr1	640	641	2.12282
chr1	641	642	1.91054
chr1	642	644	1.69826
chr1	644	645	1.48598
chr1	645	647	1.06141
chr1	647	648	0.636847
chr1	648	649	0.424565
chr1	649	651	0.636847
chr1	651	652	1.91054
chr1	652	653	2.75967
chr1	653	655	3.39652
chr1	655	656	4.03336
chr1	656	657	4.24565
chr1	657	658	4.67021
chr1	658	659	4.88249
chr1	659	665	5.09478
chr1	665	667	5.30706
chr1	667	675	5.73162
chr1	675	677	5.9439
chr1	677	679	6.36847
chr1	679	685	6.15619
chr1	685	686	5.9439
chr1	686	688	5.09478
chr1	688	691	4.88249
chr1	691	693	5.09478
chr1	693	694	4.67021
chr1	694	695	4.88249
chr1	695	697	5.73162
chr1	697	698	6.36847
chr1	698	700	5.51934
chr1	700	701	5.30706
chr1	701	702	5.09478
chr1	702	703	4.88249
chr1	703	707	4.67021
chr1	707	716	4.24565
chr1	716	721	4.03336
chr1	721	723	3.39652
chr1	723	724	3.18423
chr1	724	726	2.97195
chr1	726	727	2.75967
chr1	727	728	2.33511
chr1	728	729	2.12282
chr1	729	730	1.69826
chr1	730	739	1.48598
chr1	739	740	0.636847
chr1	740	741	1.69826
chr1	741	744	1.48598
chr1	744	763	1.27369
chr1	763	764	1.48598
chr1	764	765	1.27369
chr1	765	771	1.48598
chr1	771	773	1.27369
chr1	773	780	0.636847
chr1	780	782	1.06141
chr1	782	785	1.27369
chr1	785	787	1.69826
chr1	787	796	1.91054
chr1	796	807	2.33511
chr1	807	811	2.12282
chr1	811	817	1.91054
chr1	817	822	1.69826
chr1	822	823	1.48598
chr1	823	824	1.69826
chr1	824	825	2.12282
chr1	825	827	3.6088
chr1	827	828	3.82108
chr1	828	829	4.03336
chr1	829	831	3.82108
chr1	831	835	3.6088
chr1	835	836	3.82108
chr1	836	839	3.6088
chr1	839	845	3.82108
chr1	845	847	4.03336
chr1	847	849	4.24565
chr1	849	851	4.03336
chr1	851	855	4.24565
chr1	855	856	4.45793
chr1	856	857	4.03336
chr1	857	859	4.24565
chr1	859	861	4.45793
chr1	861	865	4.24565
chr1	865	868	4.45793
chr1	868	869	3.82108
chr1	869	871	2.54739
chr1	871	872	2.33511
chr1	872	877	2.12282
chr1	877	878	1.69826
chr1	878	879	1.48598
chr1	879	883	1.27369
chr1	883	884	1.48598
chr1	884	887	1.69826
chr1	887	890	1.91054
chr1	890	891	2.12282
chr1	891	892	1.91054
chr1	892	898	2.12282
chr1	898	901	1.91054
chr1	901	903	1.69826
chr1	903	904	1.48598
chr1	904	908	1.27369
chr1	908	913	1.06141
chr1	913	915	1.69826
chr1	915	916	2.12282
chr1	916	921	2.33511
chr1	921	922	2.12282
chr1	922	931	2.33511
chr1	931	933	2.12282
chr1	933	934	2.33511
chr1	934	936	2.12282
chr1	936	937	2.33511
chr1	937	938	2.54739
chr1	938	942	2.97195
chr1	942	943	3.18423
chr1	943	953	3.39652
chr1	953	954	2.97195
chr1	954	955	2.54739
chr1	955	956	2.75967
chr1	956	959	2.97195
chr1	959	960	2.75967
chr1	960	964	2.54739
chr1	964	965	2.97195
chr1	965	967	3.18423
chr1	967	969	3.39652
chr1	969	972	3.18423
chr1	972	974	3.39652
chr1	974	975	3.82108
chr1	975	976	3.39652
chr1	976	980	3.6088
chr1	980	981	3.39652
chr1	981	983	2.97195
chr1	983	985	3.18423
chr1	985	986	3.39652
chr1	986	988	3.82108
chr1	988	993	4.03336
chr1	993	999	4.88249
chr1	999	1002	4.45793
chr1	1002	1005	4.67021
chr1	1005	1006	5.30706
chr1	1006	1007	5.51934
chr1	1007	1008	5.09478
chr1	1008	1009	6.15619
chr1	1009	1010	6.36847
chr1	1010	1013	6.15619
chr1	1013	1014	5.9439
chr1	1014	1016	6.15619
chr1	1016	1018	5.9439
chr1	1018	1020	5.51934
chr1	1020	1021	5.73162
chr1	1021	1025	5.30706
chr1	1025	1027	4.45793
chr1	1027	1034	4.03336
chr1	1034	1036	4.45793
chr1	1036	1037	4.24565
chr1	1037	1038	3.6088
chr1	1038	1039	3.39652
chr1	1039	1040	3.18423
chr1	1040	1043	3.6088
chr1	1043	1046	3.39652
chr1	1046	1049	3.18423
chr1	1049	1050	2.97195
chr1	1050	1052	2.75967
chr1	1052	1053	2.12282
chr1	1053	1056	1.91054
chr1	1056	1057	1.69826
chr1	1057	1059	1.91054
chr1	1059	1062	1.69826
chr1	1062	1071	1.48598
chr1	1071	1072	1.27369
chr1	1072	1082	1.06141
chr1	1082	1084	1.27369
chr1	1084	1089	1.06141
chr1	1089	1092	0.849129
chr1	1092	1095	0.636847
chr1	1095	1099	0.849129
chr1	1099	1101	1.06141
chr1	1101	1102	1.69826
chr1	1102	1103	1.91054
chr1	1103	1108	2.12282
chr1	1108	1110	2.33511
chr1	1110	1113	2.54739
chr1	1113	1115	2.75967
chr1	1115	1116	2.97195
chr1	1116	1118	3.18423
chr1	1118	1119	3.82108
chr1	1119	1120	4.24565
chr1	1120	1131	4.03336
chr1	1131	1132	4.24565
chr1	1132	1133	4.67021
chr1	1133	1134	5.73162
chr1	1134	1136	6.36847
chr1	1136	1139	6.15619
chr1	1139	1141	5.9439
chr1	1141	1142	6.15619
chr1	1142	1144	5.9439
chr1	1144	1145	5.30706
chr1	1145	1147	5.51934
chr1	1147	1148	5.09478
chr1	1148	1150	4.88249
chr1	1150	1151	5.09478
chr1	1151	1152	5.30706
chr1	1152	1153	5.9439
chr1	1153	1154	7.00532
chr1	1154	1155	7.2176
chr1	1155	1156	7.42988
chr1	1156	1158	7.00532
chr1	1158	1163	6.79303
chr1	1163	1164	7.00532
chr1	1164	1167	7.2176
chr1	1167	1168	7.42988
chr1	1168	1171	7.2176
chr1	1171	1175	7.42988
chr1	1175	1176	7.2176
chr1	1176	1177	7.00532
chr1	1177	1178	5.9439
chr1	1178	1180	5.30706
chr1	1180	1184	5.51934
chr1	1184	1185	5.30706
chr1	1185	1189	5.51934
chr1	1189	1190	5.09478
chr1	1190	1191	5.30706
chr1	1191	1194	5.09478
chr1	1194	1195	4.88249
chr1	1195	1196	4.45793
chr1	1196	1198	3.18423
chr1	1198	1199	2.54739
chr1	1199	1202	2.33511
chr1	1202	1204	2.75967
chr1	1204	1205	3.6088
chr1	1205	1206	3.82108
chr1	1206	1207	3.6088
chr1	1207	1212	3.39652
chr1	1212	1218	3.6088
chr1	1218	1219	4.03336
chr1	1219	1222	4.24565
chr1	1222	1223	4.45793
chr1	1223	1228	4.24565
chr1	1228	1230	4.03336
chr1	1230	1231	4.24565
chr1	1231	1234	4.45793
chr1	1234	1235	4.24565
chr1	1235	1237	4.03336
chr1	1237	1241	3.82108
chr1	1241	1244	4.03336
chr1	1244	1245	3.82108
chr1	1245	1246	3.6088
chr1	1246	1247	2.97195
chr1	1247	1249	1.91054
chr1	1249	1256	1.48598
chr1	1256	1264	1.27369
chr1	1264	1267	1.06141
chr1	1267	1274	0.849129
chr1	1274	1275	0.636847
chr1	1275	1281	0.849129
chr1	1281	1283	1.06141
chr1	1283	1284	1.27369
chr1	1284	1288	1.06141
chr1	1288	1303	1.27369
chr1	1303	1305	1.06141
chr1	1305	1313	0.849129
chr1	1313	1318	1.06141
chr1	1318	1323	0.849129
chr1	1323	1324	1.06141
chr1	1324	1325	1.27369
chr1	1325	1327	1.48598
chr1	1327	1328	1.27369
chr1	1328	1329	1.48598
chr1	1329	1335	1.69826
chr1	1335	1342	2.12282
chr1	1342	1343	2.54739
chr1	1343	1344	2.75967
chr1	1344	1346	2.97195
chr1	1346	1348	3.18423
chr1	1348	1349	3.39652
chr1	1349	1356	3.6088
chr1	1356	1358	3.39652
chr1	1358	1360	3.6088
chr1	1360	1366	3.39652
chr1	1366	1371	2.54739
chr1	1371	1374	2.12282
chr1	1374	1377	1.91054
chr1	1377	1378	1.48598
chr1	1378	1384	1.27369
chr1	1384	1385	1.06141
chr1	1385	1387	0.849129
chr1	1387	1390	0.424565
chr1	1390	1395	0.212282
chr1	1395	1420	0.0
chr1	1420	1426	0.212282
chr1	1426	1438	0.424565
chr1	1438	1455	0.636847
chr1	1455	1462	0.849129
chr1	1462	1464	0.636847
chr1	1464	1468	0.424565
chr1	1468	1469	0.636847
chr1	1469	1491	0.424565
chr1	1491	1500	0.636847
chr1	1500	1512	1.06141
chr1	1512	1513	0.849129
chr1	1513	1519	1.06141
chr1	1519	1535	1.27369
chr1	1535	1537	1.06141
chr1	1537	1538	0.849129
chr1	1538	1540	1.06141
chr1	1540	1541	1.27369
chr1	1541	1543	1.06141
chr1	1543	1544	1.27369
chr1	1544	1553	1.48598
chr1	1553	1555	1.69826
chr1	1555	1556	1.91054
chr1	1556	1557	1.69826
chr1	1557	1563	1.91054
chr1	1563	1564	1.69826
chr1	1564	1567	1.91054
chr1	1567	1579	2.12282
chr1	1579	1582	1.91054
chr1	1582	1584	1.69826
chr1	1584	1586	1.48598
chr1	1586	1588	1.27369
chr1	1588	1592	1.06141
chr1	1592	1593	1.48598
chr1	1593	1594	1.69826
chr1	1594	1597	1.48598
chr1	1597	1601	1.27369
chr1	1601	1608	1.06141
chr1	1608	1611	0.849129
chr1	1611	1615	1.06141
chr1	1615	1624	1.27369
chr1	1624	1626	1.06141
chr1	1626	1627	1.27369
chr1	1627	1629	1.69826
chr1	1629	1635	1.48598
chr1	1635	1636	1.69826
chr1	1636	1642	2.12282
chr1	1642	1643	2.33511
chr1	1643	1645	2.54739
chr1	1645	1655	2.75967
chr1	1655	1658	2.54739
chr1	1658	1659	2.33511
chr1	1659	1660	2.12282
chr1	1660	1661	2.33511
chr1	1661	1663	2.54739
chr1	1663	1668	2.75967
chr1	1668	1669	2.33511
chr1	1669	1671	2.12282
chr1	1671	1677	2.33511
chr1	1677	1678	2.12282
chr1	1678	1686	1.27369
chr1	1686	1689	1.06141
chr1	1689	1699	1.27369
chr1	1699	1704	1.06141
chr1	1704	1706	0.636847
chr1	1706	1710	0.424565
chr1	1710	1715	0.636847
chr1	1715	1724	0.424565
chr1	1724	1733	0.636847
chr1	1733	1736	0.424565
chr1	1736	1748	0.636847
chr1	1748	1757	0.424565
chr1	1757	1759	0.636847
chr1	1759	1762	0.424565
chr1	1762	1766	0.636847
chr1	1766	1771	0.424565
chr1	1771	1772	0.636847
chr1	1772	1773	1.06141
chr1	1773	1774	1.27369
chr1	1774	1775	1.48598
chr1	1775	1789	1.69826
chr1	1789	1791	1.91054
chr1	1791	1798	2.12282
chr1	1798	1802	1.91054
chr1	1802	1806	2.12282
chr1	1806	1815	1.91054
chr1	1815	1816	1.69826
chr1	1816	1817	1.06141
chr1	1817	1819	0.849129
chr1	1819	1827	0.636847
chr1	1827	1835	0.424565
chr1	1835	1841	0.636847
chr1	1841	1846	0.424565
chr1	1846	1848	0.636847
chr1	1848	1859	0.849129
chr1	1859	1865	1.06141
chr1	1865	1867	1.48598
chr1	1867	1870	1.69826
chr1	1870	1871	1.91054
chr1	1871	1876	2.12282
chr1	1876	1886	1.91054
chr1	1886	1888	2.12282
chr1	1888	1889	2.33511
chr1	1889	1890	2.54739
chr1	1890	1893	2.33511
chr1	1893	1894	2.54739
chr1	1894	1896	2.33511
chr1	1896	1901	2.75967
chr1	1901	1903	2.97195
chr1	1903	1907	2.75967
chr1	1907	1910	2.54739
chr1	1910	1914	2.12282
chr1	1914	1925	1.69826
chr1	1925	1926	1.91054
chr1	1926	1930	2.12282
chr1	1930	1932	1.91054
chr1	1932	1936	1.48598
chr1	1936	1939	1.06141
chr1	1939	1944	0.636847
chr1	1944	1949	0.424565
chr1	1949	1960	0.0
chr1	1960	1979	0.212282
chr1	1979	2055	0.0
chr1	2055	2096	0.212282
chr1	2096	2097	0.424565
chr1	2097	2099	0.849129
chr1	2099	2109	0.636847
chr1	2109	2125	1.06141
chr1	2125	2133	1.27369
chr1	2133	2141	1.06141
chr1	2141	2152	0.636847
chr1	2152	2154	0.212282
chr1	2154	2163	0.424565
chr1	2163	2166	0.636847
chr1	2166	2193	0.424565
chr1	2193	2198	0.636847
chr1	2198	2206	0.424565
chr1	2206	2234	0.212282
chr1	2234	2273	0.0
chr1	2273	2278	0.212282
chr1	2278	2280	1.06141
chr1	2280	2305	1.27369
chr1	2305	2311	1.48598
chr1	2311	2312	1.91054
chr1	2312	2316	2.33511
chr1	2316	2321	2.12282
chr1	2321	2322	1.91054
chr1	2322	2323	1.48598
chr1	2323	2348	1.27369
chr1	2348	2349	1.48598
chr1	2349	2355	1.27369
chr1	2355	2356	0.849129
chr1	2356	2366	0.424565
chr1	2366	2392	0.212282
chr1	2392	2396	0.0
chr1	2396	2407	0.212282
chr1	2407	2411	0.424565
chr1	2411	2413	0.636847
chr1	2413	2430	0.849129
chr1	2430	2438	0.636847
chr1	2438	2447	0.849129
chr1	2447	2450	1.06141
chr1	2450	2451	0.849129
chr1	2451	2455	1.06141
chr1	2455	2456	0.849129
chr1	2456	2457	1.06141
chr1	2457	2460	0.849129
chr1	2460	2468	1.06141
chr1	2468	2469	1.27369
chr1	2469	2471	2.54739
chr1	2471	2473	2.97195
chr1	2473	2474	3.18423
chr1	2474	2479	3.6088
chr1	2479	2480	3.82108
chr1	2480	2481	3.6088
chr1	2481	2485	3.39652
chr1	2485	2486	3.6088
chr1	2486	2487	3.82108
chr1	2487	2489	3.6088
chr1	2489	2491	3.39652
chr1	2491	2499	3.18423
chr1	2499	2500	2.97195
chr1	2500	2504	2.54739
chr1	2504	2506	2.33511
chr1	2506	2507	2.12282
chr1	2507	2508	1.91054
chr1	2508	2510	1.69826
chr1	2510	2512	1.48598
chr1	2512	2514	1.69826
chr1	2514	2515	1.91054
chr1	2515	2517	2.12282
chr1	2517	2518	1.91054
chr1	2518	2519	2.12282
chr1	2519	2529	2.33511
chr1	2529	2536	2.12282
chr1	2536	2549	2.54739
chr1	2549	2551	2.33511
chr1	2551	2556	2.12282
chr1	2556	2557	1.69826
chr1	2557	2559	1.27369
chr1	2559	2561	0.849129
chr1	2561	2562	1.06141
chr1	2562	2563	0.849129
chr1	2563	2565	0.636847
chr1	2565	2579	0.849129
chr1	2579	2588	0.424565
chr1	2588	2596	0.212282
chr1	2596	2599	0.424565
chr1	2599	2609	0.849129
chr1	2609	2612	0.636847
chr1	2612	2615	0.849129
chr1	2615	2623	1.06141
chr1	2623	2640	1.27369
chr1	2640	2642	1.06141
chr1	2642	2644	0.636847
chr1	2644	2656	0.849129
chr1	2656	2659	0.636847
chr1	2659	2661	0.424565
chr1	2661	2662	0.212282
chr1	2662	2688	0.424565
chr1	2688	2693	0.212282
chr1	2693	2716	0.0
chr1	2716	2749	0.212282
chr1	2749	2754	0.0
chr1	2754	2755	0.212282
chr1	2755	2776	0.424565
chr1	2776	2781	0.636847
chr1	2781	2782	0.849129
chr1	2782	2793	1.27369
chr1	2793	2797	1.69826
chr1	2797	2798	1.48598
chr1	2798	2802	1.69826
chr1	2802	2806	1.91054
chr1	2806	2808	2.12282
chr1	2808	2811	2.33511
chr1	2811	2814	2.54739
chr1	2814	2816	2.75967
chr1	2816	2823	2.97195
chr1	2823	2826	3.18423
chr1	2826	2836	2.54739
chr1	2836	2837	2.33511
chr1	2837	2842	2.12282
chr1	2842	2843	1.91054
chr1	2843	2846	1.69826
chr1	2846	2855	1.48598
chr1	2855	2859	1.06141
chr1	2859	2860	0.849129
chr1	2860	2866	0.636847
chr1	2866	2867	0.849129
chr1	2867	2869	0.636847
chr1	2869	2878	0.424565
chr1	2878	2889	0.212282
chr1	2889	2894	0.424565
chr1	2894	2895	0.849129
chr1	2895	2896	1.06141
chr1	2896	2910	1.69826
chr1	2910	2918	1.48598
chr1	2918	2919	1.69826
chr1	2919	2925	1.91054
chr1	2925	2932	2.12282
chr1	2932	2933	2.54739
chr1	2933	2935	2.33511
chr1	2935	2936	2.54739
chr1	2936	2938	3.18423
chr1	2938	2940	2.54739
chr1	2940	2950	1.91054
chr1	2950	2953	2.12282
chr1	2953	2954	2.33511
chr1	2954	2957	2.54739
chr1	2957	2962	2.33511
chr1	2962	2963	1.91054
chr1	2963	2970	1.69826
chr1	2970	2973	1.48598
chr1	2973	2976	1.27369
chr1	2976	2978	2.33511
chr1	2978	2980	1.91054
chr1	2980	2991	2.12282
chr1	2991	2996	1.91054
chr1	2996	2998	1.69826
chr1	2998	3010	1.48598
chr1	3010	3019	1.27369
chr1	3019	3020	0.636847
chr1	3020	3022	0.424565
chr1	3022	3023	0.636847
chr1	3023	3026	0.849129
chr1	3026	3052	1.06141
chr1	3052	3054	0.849129
chr1	3054	3066	1.06141
chr1	3066	3068	0.636847
chr1	3068	3069	0.424565
chr1	3069	3085	0.212282
chr1	3085	3088	0.424565
chr1	3088	3112	0.212282
chr1	3112	3115	0.424565
chr1	3115	3129	0.636847
chr1	3129	3132	0.424565
chr1	3132	3133	0.212282
chr1	3133	3134	0.424565
chr1	3134	3144	0.636847
chr1	3144	3157	0.424565
chr1	3157	3158	0.212282
chr1	3158	3176	0.424565
chr1	3176	3177	0.212282
chr1	3177	3193	0.424565
chr1	3193	3201	0.636847
chr1	3201	3208	0.424565
chr1	3208	3217	0.636847
chr1	3217	3218	0.424565
chr1	3218	3219	0.849129
chr1	3219	3221	1.27369
chr1	3221	3223	1.48598
chr1	3223	3236	1.69826
chr1	3236	3237	1.91054
chr1	3237	3246	2.12282
chr1	3246	3251	2.33511
chr1	3251	3255	2.12282
chr1	3255	3258	2.33511
chr1	3258	3262	2.54739
chr1	3262	3265	1.48598
chr1	3265	3267	1.06141
chr1	3267	3275	0.849129
chr1	3275	3281	1.06141
chr1	3281	3289	0.849129
chr1	3289	3290	1.06141
chr1	3290	3298	0.849129
chr1	3298	3302	0.636847
chr1	3302	3310	0.424565
chr1	3310	3319	0.636847
chr1	3319	3321	0.424565
chr1	3321	3324	0.636847
chr1	3324	3348	0.424565
chr1	3348	3353	0.212282
chr1	3353	3360	0.0
chr1	3360	3404	0.212282
chr1	3404	3405	0.0
chr1	3405	3407	0.212282
chr1	3407	3413	0.424565
chr1	3413	3441	0.636847
chr1	3441	3442	0.849129
chr1	3442	3449	1.06141
chr1	3449	3451	0.849129
chr1	3451	3453	0.636847
chr1	3453	3461	0.424565
chr1	3461	3485	0.636847
chr1	3485	3486	0.424565
chr1	3486	3497	0.212282
chr1	3497	3505	0.424565
chr1	3505	3508	0.212282
chr1	3508	3515	0.424565
chr1	3515	3539	0.636847
chr1	3539	3541	0.849129
chr1	3541	3550	0.636847
chr1	3550	3551	0.424565
chr1	3551	3582	0.212282
chr1	3582	3584	0.0
chr1	3584	3593	0.212282
chr1	3593	3603	0.424565
chr1	3603	3624	0.636847
chr1	3624	3627	0.424565
chr1	3627	3628	0.636847
chr1	3628	3637	0.424565
chr1	3637	3662	0.212282
chr1	3662	3684	0.0
chr1	3684	3716	0.212282
chr1	3716	3732	0.0
chr1	3732	3734	0.212282
chr1	3734	3747	0.424565
chr1	3747	3757	0.636847
chr1	3757	3768	0.849129
chr1	3768	3775	0.636847
chr1	3775	3786	0.424565
chr1	3786	3793	0.0
chr1	3793	3811	0.212282
chr1	3811	3835	0.424565
chr1	3835	3849	0.212282
chr1	3849	3855	0.424565
chr1	3855	3860	0.212282
chr1	3860	3865	0.424565
chr1	3865	3871	0.636847
chr1	3871	3876	0.849129
chr1	3876	3882	1.06141
chr1	3882	3884	1.27369
chr1	3884	3892	1.48598
chr1	3892	3893	1.69826
chr1	3893	3896	1.48598
chr1	3896	3906	1.27369
chr1	3906	3907	1.69826
chr1	3907	3915	2.12282
chr1	3915	3918	1.91054
chr1	3918	3920	2.75967
chr1	3920	3926	2.54739
chr1	3926	3932	2.33511
chr1	3932	3936	2.75967
chr1	3936	3940	2.54739
chr1	3940	3943	2.75967
chr1	3943	3950	2.97195
chr1	3950	3951	2.54739
chr1	3951	3953	2.12282
chr1	3953	3954	1.91054
chr1	3954	3956	2.12282
chr1	3956	3959	1.91054
chr1	3959	3960	1.69826
chr1	3960	3962	1.48598
chr1	3962	3977	1.06141
chr1	3977	3981	1.27369
chr1	3981	3986	1.06141
chr1	3986	3988	0.849129
chr1	3988	3992	1.06141
chr1	3992	3996	1.27369
chr1	3996	3997	1.48598
chr1	3997	3998	1.27369
chr1	3998	4005	1.06141
chr1	4005	4021	0.849129
chr1	4021	4022	0.636847
chr1	4022	4031	0.849129
chr1	4031	4036	0.636847
chr1	4036	4040	0.424565
chr1	4040	4055	0.212282
chr1	4055	4066	0.424565
chr1	4066	4097	0.212282
chr1	4097	4108	0.0
chr1	4108	4125	0.212282
chr1	4125	4146	0.424565
chr1	4146	4169	0.212282
chr1	4169	4194	0.0
chr1	4194	4224	0.212282
chr1	4224	4247	0.0
chr1	4247	4249	0.212282
chr1	4249	4255	0.424565
chr1	4255	4291	0.849129
chr1	4291	4293	0.636847
chr1	4293	4297	0.424565
chr1	4297	4299	0.636847
chr1	4299	4312	0.424565
chr1	4312	4316	0.636847
chr1	4316	4341	0.424565
chr1	4341	4343	0.212282
chr1	4343	4344	0.424565
chr1	4344	4345	0.636847
chr1	4345	4352	0.849129
chr1	4352	4356	1.06141
chr1	4356	4379	0.849129
chr1	4379	4381	1.06141
chr1	4381	4383	0.849129
chr1	4383	4387	1.06141
chr1	4387	4388	0.849129
chr1	4388	4396	0.636847
chr1	4396	4413	0.424565
chr1	4413	4423	0.636847
chr1	4423	4427	0.424565
chr1	4427	4449	0.212282
chr1	4449	4456	0.0
chr1	4456	4477	0.212282
chr1	4477	4482	0.424565
chr1	4482	4483	0.636847
chr1	4483	4491	0.849129
chr1	4491	4497	1.06141
chr1	4497	4505	0.849129
chr1	4505	4519	0.636847
chr1	4519	4523	0.424565
chr1	4523	4525	0.212282
chr1	4525	4588	0.0
chr1	4588	4591	0.212282
chr1	4591	4605	0.424565
chr1	4605	4625	0.636847
chr1	4625	4630	1.06141
chr1	4630	4634	0.849129
chr1	4634	4638	0.636847
chr1	4638	4644	0.849129
chr1	4644	4648	0.636847
chr1	4648	4661	0.424565
chr1	4661	4672	0.636847
chr1	4672	4681	0.849129
chr1	4681	4682	1.06141
chr1	4682	4693	0.849129
chr1	4693	4695	0.636847
chr1	4695	4707	0.849129
chr1	4707	4716	0.636847
chr1	4716	4722	0.424565
chr1	4722	4725	0.636847
chr1	4725	4729	0.424565
chr1	4729	4745	0.636847
chr1	4745	4750	0.849129
chr1	4750	4755	0.636847
chr1	4755	4764	0.424565
chr1	4764	4766	0.636847
chr1	4766	4768	0.424565
chr1	4768	4771	0.636847
chr1	4771	4778	0.849129
chr1	4778	4780	0.636847
chr1	4780	4803	0.849129
chr1	4803	4807	0.636847
chr1	4807	4812	0.424565
chr1	4812	4816	0.212282
chr1	4816	4828	0.0
chr1	4828	4866	0.212282
chr1	4866	4931	0.0
chr1	4931	4940	0.212282
chr1	4940	4941	0.424565
chr1	4941	4943	0.636847
chr1	4943	4959	0.849129
chr1	4959	4972	1.06141
chr1	4972	4984	0.849129
chr1	4984	4987	0.424565
chr1	4987	4992	0.212282
chr1	4992	5003	0.424565
chr1	5003	5014	0.212282
chr1	5014	5035	0.424565
chr1	5035	5057	0.212282
chr1	5057	5109	0.0
chr1	5109	5137	0.212282
chr1	5137	5138	0.0
chr1	5138	5151	0.212282
chr1	5151	5162	0.424565
chr1	5162	5182	0.636847
chr1	5182	5195	0.424565
chr1	5195	5204	0.212282
chr1	5204	5211	0.0
chr1	5211	5217	0.212282
chr1	5217	5218	0.424565
chr1	5218	5219	0.636847
chr1	5219	5220	0.849129
chr1	5220	5221	1.06141
chr1	5221	5224	1.48598
chr1	5224	5225	1.91054
chr1	5225	5226	2.33511
chr1	5226	5227	3.82108
chr1	5227	5228	5.30706
chr1	5228	5231	5.9439
chr1	5231	5252	6.15619
chr1	5252	5255	6.36847
chr1	5255	5260	6.15619
chr1	5260	5261	5.9439
chr1	5261	5264	5.30706
chr1	5264	5265	5.09478
chr1	5265	5268	4.67021
chr1	5268	5269	4.24565
chr1	5269	5270	3.82108
chr1	5270	5271	2.75967
chr1	5271	5272	1.27369
chr1	5272	5273	0.636847
chr1	5273	5274	1.69826
chr1	5274	5291	1.48598
chr1	5291	5293	1.27369
chr1	5293	5308	1.48598
chr1	5308	5310	1.69826
chr1	5310	5311	1.91054
chr1	5311	5312	2.12282
chr1	5312	5314	1.91054
chr1	5314	5315	1.69826
chr1	5315	5337	0.849129
chr1	5337	5341	0.636847
chr1	5341	5346	0.849129
chr1	5346	5352	1.06141
chr1	5352	5353	0.849129
chr1	5353	5354	1.06141
chr1	5354	5355	0.849129
chr1	5355	5360	0.636847
chr1	5360	5365	0.849129
chr1	5365	5385	1.06141
chr1	5385	5390	0.849129
chr1	5390	5393	0.636847
chr1	5393	5397	0.849129
chr1	5397	5403	0.636847
chr1	5403	5416	0.212282
chr1	5416	5418	0.424565
chr1	5418	5437	0.636847
chr1	5437	5445	0.424565
chr1	5445	5454	0.212282
chr1	5454	5461	0.424565
chr1	5461	5482	0.212282
chr1	5482	5487	0.424565
chr1	5487	5498	0.636847
chr1	5498	5516	0.424565
chr1	5516	5519	0.212282
chr1	5519	5525	0.424565
chr1	5525	5563	0.212282
chr1	5563	5578	0.0
chr1	5578	5579	0.212282
chr1	5579	5597	0.424565
chr1	5597	5598	0.849129
chr1	5598	5622	1.27369
chr1	5622	5623	1.06141
chr1	5623	5626	0.849129
chr1	5626	5627	1.06141
chr1	5627	5629	1.48598
chr1	5629	5630	1.69826
chr1	5630	5633	2.12282
chr1	5633	5639	2.33511
chr1	5639	5640	2.12282
chr1	5640	5657	1.48598
chr1	5657	5666	1.91054
chr1	5666	5670	1.69826
chr1	5670	5671	1.48598
chr1	5671	5672	1.06141
chr1	5672	5674	1.27369
chr1	5674	5676	0.849129
chr1	5676	5679	0.636847
chr1	5679	5689	0.849129
chr1	5689	5694	1.06141
chr1	5694	5701	1.27369
chr1	5701	5709	0.849129
chr1	5709	5713	0.636847
chr1	5713	5716	0.849129
chr1	5716	5724	0.636847
chr1	5724	5738	0.424565
chr1	5738	5743	0.212282
chr1	5743	5783	0.424565
chr1	5783	5787	0.212282
chr1	5787	5853	0.0
chr1	5853	5856	0.212282
chr1	5856	5859	0.424565
chr1	5859	5883	0.636847
chr1	5883	5898	0.424565
chr1	5898	5900	0.212282
chr1	5900	5990	0.0
chr1	5990	6028	0.212282
chr1	6028	6034	0.424565
chr1	6034	6036	0.212282
chr1	6036	6037	0.424565
chr1	6037	6041	0.636847
chr1	6041	6072	0.849129
chr1	6072	6075	0.636847
chr1	6075	6080	0.424565
chr1	6080	6081	0.212282
chr1	6081	6087	0.0
chr1	6087	6101	0.636847
chr1	6101	6102	0.849129
chr1	6102	6105	1.06141
chr1	6105	6106	1.69826
chr1	6106	6111	1.91054
chr1	6111	6122	2.12282
chr1	6122	6125	1.91054
chr1	6125	6129	2.12282
chr1	6129	6133	2.33511
chr1	6133	6138	2.12282
chr1	6138	6139	1.91054
chr1	6139	6142	1.69826
chr1	6142	6144	1.27369
chr1	6144	6145	1.06141
chr1	6145	6149	0.849129
chr1	6149	6155	0.636847
chr1	6155	6158	0.424565
chr1	6158	6175	0.212282
chr1	6175	6184	0.0
chr1	6184	6204	0.212282
chr1	6204	6220	0.424565
chr1	6220	6243	0.212282
chr1	6243	6268	0.0
chr1	6268	6271	0.212282
chr1	6271	6287	0.424565
chr1	6287	6289	0.636847
chr1	6289	6307	0.849129
chr1	6307	6309	0.636847
chr1	6309	6315	0.424565
chr1	6315	6330	0.212282
chr1	6330	6331	0.424565
chr1	6331	6333	0.849129
chr1	6333	6345	0.636847
chr1	6345	6362	0.849129
chr1	6362	6370	1.06141
chr1	6370	6375	0.849129
chr1	6375	6384	0.424565
chr1	6384	6389	0.636847
chr1	6389	6390	0.424565
chr1	6390	6398	0.636847
chr1	6398	6401	0.424565
chr1	6401	6428	0.636847
chr1	6428	6431	0.424565
chr1	6431	6434	0.212282
chr1	6434	6445	0.636847
chr1	6445	6478	0.424565
chr1	6478	6513	0.0
chr1	6513	6557	0.212282
chr1	6557	6559	0.0
chr1	6559	6566	0.212282
chr1	6566	6591	0.424565
chr1	6591	6595	0.636847
chr1	6595	6601	0.849129
chr1	6601	6604	0.636847
chr1	6604	6610	0.849129
chr1	6610	6639	0.636847
chr1	6639	6648	0.424565
chr1	6648	6657	0.212282
chr1	6657	6660	0.424565
chr1	6660	6668	0.636847
chr1	6668	6700	0.424565
chr1	6700	6704	0.212282
chr1	6704	6716	0.0
chr1	6716	6736	0.424565
chr1	6736	6738	0.212282
chr1	6738	6751	0.0
chr1	6751	6775	0.212282
chr1	6775	6791	0.424565
chr1	6791	6859	0.212282
chr1	6859	6863	0.0
chr1	6863	6886	0.212282
chr1	6886	6907	0.636847
chr1	6907	6925	0.424565
chr1	6925	6930	0.636847
chr1	6930	6938	0.212282
chr1	6938	6947	0.424565
chr1	6947	6948	0.636847
chr1	6948	6951	0.849129
chr1	6951	6952	1.06141
chr1	6952	6955	1.27369
chr1	6955	6960	1.48598
chr1	6960	6967	1.91054
chr1	6967	6968	2.97195
chr1	6968	6969	2.75967
chr1	6969	6971	2.97195
chr1	6971	6976	3.39652
chr1	6976	6978	3.6088
chr1	6978	6986	3.39652
chr1	6986	6987	3.6088
chr1	6987	6988	3.39652
chr1	6988	6989	3.6088
chr1	6989	6992	3.82108
chr1	6992	6994	3.6088
chr1	6994	6996	3.39652
chr1	6996	7002	3.18423
chr1	7002	7011	2.97195
chr1	7011	7013	1.91054
chr1	7013	7015	1.48598
chr1	7015	7018	1.27369
chr1	7018	7019	1.69826
chr1	7019	7020	1.91054
chr1	7020	7030	1.69826
chr1	7030	7033	1.48598
chr1	7033	7034	1.27369
chr1	7034	7050	0.849129
chr1	7050	7051	0.636847
chr1	7051	7052	0.849129
chr1	7052	7054	1.06141
chr1	7054	7059	1.27369
chr1	7059	7061	1.06141
chr1	7061	7086	0.636847
chr1	7086	7095	0.424565
chr1	7095	7112	0.0
chr1	7112	7156	0.212282
chr1	7156	7159	0.0
chr1	7159	7160	0.212282
chr1	7160	7173	0.424565
chr1	7173	7174	0.636847
chr1	7174	7189	0.849129
chr1	7189	7193	1.06141
chr1	7193	7198	0.849129
chr1	7198	7203	1.06141
chr1	7203	7208	0.849129
chr1	7208	7209	1.48598
chr1	7209	7210	1.69826
chr1	7210	7217	1.91054
chr1	7217	7218	1.69826
chr1	7218	7219	1.48598
chr1	7219	7222	1.69826
chr1	7222	7231	1.91054
chr1	7231	7233	2.12282
chr1	7233	7241	1.69826
chr1	7241	7244	1.48598
chr1	7244	7247	1.27369
chr1	7247	7248	1.48598
chr1	7248	7251	1.69826
chr1	7251	7252	1.91054
chr1	7252	7254	1.69826
chr1	7254	7256	1.48598
chr1	7256	7260	1.91054
chr1	7260	7263	2.33511
chr1	7263	7265	2.12282
chr1	7265	7275	1.91054
chr1	7275	7282	1.69826
chr1	7282	7284	1.48598
chr1	7284	7286	1.27369
chr1	7286	7291	1.48598
chr1	7291	7294	1.27369
chr1	7294	7295	1.06141
chr1	7295	7296	0.849129
chr1	7296	7297	0.636847
chr1	7297	7300	0.424565
chr1	7300	7302	0.212282
chr1	7302	7383	0.0
chr1	7383	7387	0.212282
chr1	7387	7394	0.424565
chr1	7394	7410	0.636847
chr1	7410	7416	0.849129
chr1	7416	7427	1.06141
chr1	7427	7431	0.849129
chr1	7431	7438	0.636847
chr1	7438	7447	0.424565
chr1	7447	7453	0.636847
chr1	7453	7460	0.424565
chr1	7460	7480	0.212282
chr1	7480	7481	0.424565
chr1	7481	7488	0.636847
chr1	7488	7491	0.849129
chr1	7491	7517	0.636847
chr1	7517	7520	0.849129
chr1	7520	7524	0.636847
chr1	7524	7532	0.424565
chr1	7532	7543	0.212282
chr1	7543	7551	0.424565
chr1	7551	7557	0.849129
chr1	7557	7561	1.06141
chr1	7561	7580	0.849129
chr1	7580	7581	1.06141
chr1	7581	7586	0.849129
chr1	7586	7590	0.636847
chr1	7590	7601	0.424565
chr1	7601	7607	0.212282
chr1	7607	7624	0.636847
chr1	7624	7632	0.424565
chr1	7632	7651	0.636847
chr1	7651	7675	0.212282
chr1	7675	7688	0.0
chr1	7688	7692	0.212282
chr1	7692	7721	0.424565
chr1	7721	7724	0.636847
chr1	7724	7732	0.849129
chr1	7732	7736	0.636847
chr1	7736	7751	0.424565
chr1	7751	7782	0.212282
chr1	7782	7785	0.0
chr1	7785	7829	0.212282
chr1	7829	7830	0.0
chr1	7830	7834	0.212282
chr1	7834	7839	0.424565
chr1	7839	7841	0.849129
chr1	7841	7845	1.06141
chr1	7845	7852	1.27369
chr1	7852	7864	1.48598
chr1	7864	7865	1.69826
chr1	7865	7870	1.91054
chr1	7870	7873	1.69826
chr1	7873	7874	1.91054
chr1	7874	7878	1.69826
chr1	7878	7882	1.48598
chr1	7882	7884	1.27369
chr1	7884	7887	1.06141
chr1	7887	7894	0.849129
chr1	7894	7917	0.636847
chr1	7917	7922	0.424565
chr1	7922	7928	0.212282
chr1	7928	7930	0.0
chr1	7930	7974	0.212282
chr1	7974	8031	0.0
chr1	8031	8044	0.212282
chr1	8044	8060	0.424565
chr1	8060	8063	0.636847
chr1	8063	8070	0.849129
chr1	8070	8072	1.06141
chr1	8072	8074	1.27369
chr1	8074	8075	1.48598
chr1	8075	8085	1.27369
chr1	8085	8095	1.06141
chr1	8095	8100	1.27369
chr1	8100	8103	1.48598
chr1	8103	8113	1.27369
chr1	8113	8114	0.849129
chr1	8114	8116	1.06141
chr1	8116	8123	0.849129
chr1	8123	8126	1.06141
chr1	8126	8128	1.27369
chr1	8128	8129	1.48598
chr1	8129	8133	1.69826
chr1	8133	8139	1.91054
chr1	8139	8140	1.69826
chr1	8140	8142	1.91054
chr1	8142	8143	2.12282
chr1	8143	8151	1.91054
chr1	8151	8157	1.69826
chr1	8157	8167	1.48598
chr1	8167	8170	1.27369
chr1	8170	8172	1.06141
chr1	8172	8174	0.849129
chr1	8174	8177	0.636847
chr1	8177	8186	0.424565
chr1	8186	8193	0.212282
chr1	8193	8202	0.424565
chr1	8202	8222	0.212282
chr1	8222	8257	0.0
chr1	8257	8267	0.212282
chr1	8267	8285	0.424565
chr1	8285	8286	0.212282
chr1	8286	8311	0.424565
chr1	8311	8314	0.212282
chr1	8314	8330	0.424565
chr1	8330	8345	0.212282
chr1	8345	8357	0.424565
chr1	8357	8388	0.212282
chr1	8388	8396	0.0
chr1	8396	8423	0.212282
chr1	8423	8427	0.424565
chr1	8427	8429	0.636847
chr1	8429	8431	0.849129
chr1	8431	8440	1.06141
chr1	8440	8442	0.849129
chr1	8442	8452	1.06141
chr1	8452	8458	1.27369
chr1	8458	8467	1.06141
chr1	8467	8471	0.849129
chr1	8471	8475	0.636847
chr1	8475	8486	0.424565
chr1	8486	8496	0.212282
chr1	8496	8511	0.0
chr1	8511	8543	0.212282
chr1	8543	8546	0.424565
chr1	8546	8548	0.636847
chr1	8548	8554	0.849129
chr1	8554	8557	0.636847
chr1	8557	8558	1.06141
chr1	8558	8587	1.27369
chr1	8587	8590	1.06141
chr1	8590	8593	0.849129
chr1	8593	8599	1.06141
chr1	8599	8600	0.849129
chr1	8600	8602	0.636847
chr1	8602	8615	0.424565
chr1	8615	8616	0.636847
chr1	8616	8617	0.849129
chr1	8617	8623	1.06141
chr1	8623	8626	1.27369
chr1	8626	8636	1.06141
chr1	8636	8646	0.849129
chr1	8646	8649	0.636847
chr1	8649	8653	0.424565
chr1	8653	8656	0.212282
chr1	8656	8659	0.424565
chr1	8659	8686	0.212282
chr1	8686	8700	0.424565
chr1	8700	8704	0.212282
chr1	8704	8711	0.424565
chr1	8711	8712	0.636847
chr1	8712	8714	0.849129
chr1	8714	8736	0.636847
chr1	8736	8737	0.849129
chr1	8737	8754	1.48598
chr1	8754	8756	1.27369
chr1	8756	8758	1.06141
chr1	8758	8765	0.849129
chr1	8765	8776	0.636847
chr1	8776	8777	0.424565
chr1	8777	8781	0.636847
chr1	8781	8788	0.424565
chr1	8788	8791	0.636847
chr1	8791	8792	0.424565
chr1	8792	8817	0.636847
chr1	8817	8821	0.424565
chr1	8821	8828	0.212282
chr1	8828	8835	0.0
chr1	8835	8836	0.424565
chr1	8836	8837	1.48598
chr1	8837	8841	1.69826
chr1	8841	8842	1.91054
chr1	8842	8849	2.12282
chr1	8849	8850	2.33511
chr1	8850	8853	2.54739
chr1	8853	8854	2.75967
chr1	8854	8855	2.97195
chr1	8855	8857	3.18423
chr1	8857	8860	3.6088
chr1	8860	8862	3.82108
chr1	8862	8867	4.03336
chr1	8867	8870	4.24565
chr1	8870	8874	4.03336
chr1	8874	8875	4.24565
chr1	8875	8879	4.45793
chr1	8879	8880	4.24565
chr1	8880	8881	3.39652
chr1	8881	8882	3.18423
chr1	8882	8886	2.75967
chr1	8886	8888	2.54739
chr1	8888	8892	2.33511
chr1	8892	8893	2.12282
chr1	8893	8897	2.33511
chr1	8897	8899	2.12282
chr1	8899	8901	2.33511
chr1	8901	8904	1.91054
chr1	8904	8906	1.69826
chr1	8906	8907	1.27369
chr1	8907	8908	1.69826
chr1	8908	8911	1.91054
chr1	8911	8917	1.69826
chr1	8917	8919	1.91054
chr1	8919	8920	1.48598
chr1	8920	8931	1.27369
chr1	8931	8932	1.48598
chr1	8932	8935	1.06141
chr1	8935	8936	1.27369
chr1	8936	8943	1.06141
chr1	8943	8951	0.849129
chr1	8951	8958	0.636847
chr1	8958	8964	0.424565
chr1	8964	8970	0.636847
chr1	8970	9001	0.424565
chr1	9001	9007	0.636847
chr1	9007	9010	0.424565
chr1	9010	9019	0.636847
chr1	9019	9021	0.424565
chr1	9021	9041	0.636847
chr1	9041	9043	0.424565
chr1	9043	9044	0.636847
chr1	9044	9047	0.849129
chr1	9047	9049	0.636847
chr1	9049	9064	0.849129
chr1	9064	9065	0.636847
chr1	9065	9076	1.06141
chr1	9076	9082	1.27369
chr1	9082	9085	1.06141
chr1	9085	9088	0.849129
chr1	9088	9092	0.636847
chr1	9092	9107	0.849129
chr1	9107	9136	0.424565
chr1	9136	9143	0.212282
chr1	9143	9153	0.0
chr1	9153	9161	0.212282
chr1	9161	9175	0.636847
chr1	9175	9177	0.849129
chr1	9177	9193	1.06141
chr1	9193	9205	0.849129
chr1	9205	9219	0.636847
chr1	9219	9220	0.424565
chr1	9220	9224	0.212282
chr1	9224	9230	0.0
chr1	9230	9235	0.212282
chr1	9235	9266	0.424565
chr1	9266	9267	0.212282
chr1	9267	9268	0.424565
chr1	9268	9272	0.636847
chr1	9272	9274	0.849129
chr1	9274	9276	0.636847
chr1	9276	9286	0.849129
chr1	9286	9302	1.06141
chr1	9302	9306	0.849129
chr1	9306	9311	1.06141
chr1	9311	9312	0.849129
chr1	9312	9315	0.636847
chr1	9315	9320	0.849129
chr1	9320	9330	0.636847
chr1	9330	9344	0.424565
chr1	9344	9350	0.212282
chr1	9350	9353	0.424565
chr1	9353	9388	0.212282
chr1	9388	9394	0.424565
chr1	9394	9411	0.636847
chr1	9411	9413	0.849129
chr1	9413	9432	1.06141
chr1	9432	9438	0.849129
chr1	9438	9455	0.636847
chr1	9455	9457	0.424565
chr1	9457	9482	0.212282
chr1	9482	9494	0.0
chr1	9494	9500	0.212282
chr1	9500	9515	0.424565
chr1	9515	9527	0.636847
chr1	9527	9538	0.849129
chr1	9538	9542	0.636847
chr1	9542	9549	0.424565
chr1	9549	9559	0.636847
chr1	9559	9571	0.424565
chr1	9571	9587	0.212282
chr1	9587	9592	0.424565
chr1	9592	9603	0.212282
chr1	9603	9625	0.424565
chr1	9625	9627	0.636847
chr1	9627	9630	0.849129
chr1	9630	9647	0.636847
chr1	9647	9648	0.424565
chr1	9648	9649	0.636847
chr1	9649	9650	0.849129
chr1	9650	9663	1.06141
chr1	9663	9666	1.27369
chr1	9666	9669	1.48598
chr1	9669	9671	1.27369
chr1	9671	9677	1.06141
chr1	9677	9682	1.48598
chr1	9682	9683	1.27369
chr1	9683	9689	1.06141
chr1	9689	9694	0.849129
chr1	9694	9706	0.636847
chr1	9706	9710	0.849129
chr1	9710	9713	0.636847
chr1	9713	9718	0.424565
chr1	9718	9721	0.636847
chr1	9721	9730	0.424565
chr1	9730	9741	0.636847
chr1	9741	9749	0.849129
chr1	9749	9750	0.636847
chr1	9750	9751	0.424565
chr1	9751	9774	0.636847
chr1	9774	9777	0.424565
chr1	9777	9782	0.636847
chr1	9782	9785	0.849129
chr1	9785	9795	0.636847
chr1	9795	9801	0.424565
chr1	9801	9807	0.212282
chr1	9807	9810	0.424565
chr1	9810	9811	0.636847
chr1	9811	9812	1.06141
chr1	9812	9814	1.27369
chr1	9814	9819	1.48598
chr1	9819	9825	1.69826
chr1	9825	9831	1.48598
chr1	9831	9839	1.69826
chr1	9839	9841	1.91054
chr1	9841	9842	2.12282
chr1	9842	9851	2.33511
chr1	9851	9854	2.12282
chr1	9854	9855	1.69826
chr1	9855	9856	1.48598
chr1	9856	9857	1.27369
chr1	9857	9860	1.48598
chr1	9860	9862	2.33511
chr1	9862	9867	2.54739
chr1	9867	9869	2.33511
chr1	9869	9877	2.54739
chr1	9877	9882	2.75967
chr1	9882	9885	2.54739
chr1	9885	9886	2.33511
chr1	9886	9888	2.12282
chr1	9888	9890	1.91054
chr1	9890	9891	2.12282
chr1	9891	9892	1.91054
chr1	9892	9893	2.12282
chr1	9893	9894	2.33511
chr1	9894	9896	2.54739
chr1	9896	9897	2.97195
chr1	9897	9900	3.18423
chr1	9900	9901	3.39652
chr1	9901	9902	3.18423
chr1	9902	9903	3.6088
chr1	9903	9904	4.03336
chr1	9904	9906	3.39652
chr1	9906	9907	3.6088
chr1	9907	9910	3.82108
chr1	9910	9911	4.03336
chr1	9911	9916	4.24565
chr1	9916	9919	4.45793
chr1	9919	9920	4.67021
chr1	9920	9928	4.88249
chr1	9928	9929	5.09478
chr1	9929	9932	4.88249
chr1	9932	9936	5.09478
chr1	9936	9937	5.30706
chr1	9937	9938	5.09478
chr1	9938	9939	4.88249
chr1	9939	9940	4.45793
chr1	9940	9942	4.67021
chr1	9942	9946	4.88249
chr1	9946	9949	4.45793
chr1	9949	9950	4.24565
chr1	9950	9951	4.03336
chr1	9951	9953	3.82108
chr1	9953	9955	3.6088
chr1	9955	9958	3.39652
chr1	9958	9959	3.18423
chr1	9959	9960	2.97195
chr1	9960	9963	2.75967
chr1	9963	9964	2.97195
chr1	9964	9965	3.18423
chr1	9965	9967	2.97195
chr1	9967	9969	3.18423
chr1	9969	9972	3.39652
chr1	9972	9975	2.97195
chr1	9975	9976	3.18423
chr1	9976	9977	2.75967
chr1	9977	9978	2.33511
chr1	9978	9984	2.12282
chr1	9984	9986	1.91054
chr1	9986	9991	1.69826
chr1	9991	9993	1.48598
chr1	9993	9994	1.91054
chr1	9994	9995	2.12282
chr1	9995	9998	2.33511
chr1	9998	10003	1.91054
chr1	10003	10007	1.69826
chr1	10007	10009	1.91054
chr1	10009	10010	2.12282
chr1	10010	10011	1.91054
chr1	10011	10013	1.69826
chr1	10013	10015	1.91054
chr1	10015	10026	2.12282
chr1	10026	10030	1.91054
chr1	10030	10036	1.69826
chr1	10036	10037	1.48598
chr1	10037	10038	1.06141
chr1	10038	10044	0.849129
chr1	10044	10045	1.06141
chr1	10045	10047	0.849129
chr1	10047	10049	1.06141
chr1	10049	10053	0.849129
chr1	10053	10057	1.06141
chr1	10057	10088	0.849129
chr1	10088	10090	0.636847
chr1	10090	10103	0.424565
chr1	10103	10114	0.849129
chr1	10114	10132	1.06141
chr1	10132	10133	1.27369
chr1	10133	10134	1.48598
chr1	10134	10140	1.69826
chr1	10140	10141	1.27369
chr1	10141	10146	1.06141
chr1	10146	10149	1.48598
chr1	10149	10154	1.69826
chr1	10154	10158	1.48598
chr1	10158	10168	1.27369
chr1	10168	10177	1.48598
chr1	10177	10178	1.27369
chr1	10178	10181	0.849129
chr1	10181	10190	1.06141
chr1	10190	10193	0.849129
chr1	10193	10205	0.636847
chr1	10205	10211	0.849129
chr1	10211	10212	0.636847
chr1	10212	10220	0.849129
chr1	10220	10225	1.06141
chr1	10225	10234	0.849129
chr1	10234	10241	0.636847
chr1	10241	10245	0.424565
chr1	10245	10255	0.212282
chr1	10255	10309	0.0
chr1	10309	10327	0.212282
chr1	10327	10332	0.424565
chr1	10332	10352	0.636847
chr1	10352	10356	0.424565
chr1	10356	10358	0.636847
chr1	10358	10365	0.849129
chr1	10365	10369	0.636847
chr1	10369	10374	0.849129
chr1	10374	10397	0.636847
chr1	10397	10402	0.424565
chr1	10402	10410	0.212282
chr1	10410	10418	0.0
chr1	10418	10419	0.212282
chr1	10419	10420	0.424565
chr1	10420	10422	1.06141
chr1	10422	10446	1.48598
chr1	10446	10447	1.27369
chr1	10447	10448	1.06141
chr1	10448	10449	0.636847
chr1	10449	10451	0.849129
chr1	10451	10454	0.636847
chr1	10454	10462	0.849129
chr1	10462	10467	0.636847
chr1	10467	10471	0.424565
chr1	10471	10476	0.636847
chr1	10476	10505	1.27369
chr1	10505	10510	1.06141
chr1	10510	10515	0.849129
chr1	10515	10519	0.636847
chr1	10519	10520	0.849129
chr1	10520	10522	0.424565
chr1	10522	10538	0.636847
chr1	10538	10562	0.424565
chr1	10562	10565	0.212282
chr1	10565	10582	0.0
chr1	10582	10583	0.424565
chr1	10583	10584	0.849129
chr1	10584	10585	1.06141
chr1	10585	10592	1.48598
chr1	10592	10597	1.69826
chr1	10597	10598	1.91054
chr1	10598	10601	2.33511
chr1	10601	10602	2.97195
chr1	10602	10609	3.18423
chr1	10609	10616	3.39652
chr1	10616	10622	3.18423
chr1	10622	10626	2.97195
chr1	10626	10627	2.54739
chr1	10627	10628	2.33511
chr1	10628	10638	2.12282
chr1	10638	10641	2.54739
chr1	10641	10645	1.91054
chr1	10645	10646	1.48598
chr1	10646	10653	1.27369
chr1	10653	10657	1.06141
chr1	10657	10658	1.27369
chr1	10658	10660	1.48598
chr1	10660	10661	1.69826
chr1	10661	10665	1.48598
chr1	10665	10667	1.69826
chr1	10667	10670	1.91054
chr1	10670	10671	2.12282
chr1	10671	10672	2.33511
chr1	10672	10674	2.54739
chr1	10674	10678	2.75967
chr1	10678	10679	2.54739
chr1	10679	10680	2.75967
chr1	10680	10681	2.97195
chr1	10681	10682	2.75967
chr1	10682	10689	2.33511
chr1	10689	10690	2.12282
chr1	10690	10691	2.75967
chr1	10691	10692	3.18423
chr1	10692	10693	3.39652
chr1	10693	10697	3.6088
chr1	10697	10698	3.82108
chr1	10698	10700	3.6088
chr1	10700	10702	3.39652
chr1	10702	10703	3.18423
chr1	10703	10704	2.97195
chr1	10704	10705	3.18423
chr1	10705	10708	3.39652
chr1	10708	10711	3.6088
chr1	10711	10714	3.18423
chr1	10714	10717	2.54739
chr1	10717	10719	2.75967
chr1	10719	10724	2.54739
chr1	10724	10725	2.33511
chr1	10725	10733	2.54739
chr1	10733	10734	2.33511
chr1	10734	10735	2.12282
chr1	10735	10736	1.69826
chr1	10736	10742	1.27369
chr1	10742	10743	1.06141
chr1	10743	10744	0.849129
chr1	10744	10749	1.06141
chr1	10749	10752	0.849129
chr1	10752	10754	1.06141
chr1	10754	10756	1.27369
chr1	10756	10757	1.06141
chr1	10757	10768	1.27369
chr1	10768	10772	1.06141
chr1	10772	10773	0.849129
chr1	10773	10775	1.06141
chr1	10775	10785	1.27369
chr1	10785	10788	1.06141
chr1	10788	10794	0.849129
chr1	10794	10818	0.636847
chr1	10818	10840	0.424565
chr1	10840	10846	0.212282
chr1	10846	10847	0.849129
chr1	10847	10848	1.06141
chr1	10848	10849	2.12282
chr1	10849	10850	3.39652
chr1	10850	10851	4.88249
chr1	10851	10852	5.30706
chr1	10852	10853	5.51934
chr1	10853	10857	5.73162
chr1	10857	10859	5.51934
chr1	10859	10866	5.9439
chr1	10866	10871	6.15619
chr1	10871	10875	5.9439
chr1	10875	10877	5.73162
chr1	10877	10878	6.15619
chr1	10878	10879	6.36847
chr1	10879	10881	6.58075
chr1	10881	10882	6.79303
chr1	10882	10885	6.58075
chr1	10885	10886	6.36847
chr1	10886	10888	6.58075
chr1	10888	10889	6.36847
chr1	10889	10891	6.79303
chr1	10891	10892	6.58075
chr1	10892	10894	4.67021
chr1	10894	10895	3.6088
chr1	10895	10896	3.18423
chr1	10896	10902	2.97195
chr1	10902	10903	3.39652
chr1	10903	10905	2.97195
chr1	10905	10909	3.18423
chr1	10909	10914	2.97195
chr1	10914	10921	3.18423
chr1	10921	10922	2.97195
chr1	10922	10924	2.33511
chr1	10924	10927	2.12282
chr1	10927	10930	1.91054
chr1	10930	10932	1.48598
chr1	10932	10933	1.69826
chr1	10933	10934	1.06141
chr1	10934	10949	0.636847
chr1	10949	10957	0.424565
chr1	10957	10967	0.212282
chr1	10967	10969	0.0
chr1	10969	10975	0.212282
chr1	10975	10996	0.424565
chr1	10996	11000	0.636847
chr1	11000	11003	1.48598
chr1	11003	11004	1.69826
chr1	11004	11006	1.91054
chr1	11006	11012	2.12282
chr1	11012	11014	1.91054
chr1	11014	11017	1.69826
chr1	11017	11035	1.91054
chr1	11035	11036	1.48598
chr1	11036	11038	1.27369
chr1	11038	11044	1.91054
chr1	11044	11048	1.69826
chr1	11048	11050	1.48598
chr1	11050	11053	1.69826
chr1	11053	11061	1.91054
chr1	11061	11069	1.69826
chr1	11069	11071	1.91054
chr1	11071	11074	2.12282
chr1	11074	11081	2.33511
chr1	11081	11082	2.12282
chr1	11082	11084	1.69826
chr1	11084	11088	1.27369
chr1	11088	11093	0.849129
chr1	11093	11095	1.06141
chr1	11095	11097	1.27369
chr1	11097	11108	1.06141
chr1	11108	11109	0.849129
chr1	11109	11110	1.06141
chr1	11110	11111	1.27369
chr1	11111	11115	1.48598
chr1	11115	11118	1.27369
chr1	11118	11119	1.06141
chr1	11119	11129	1.27369
chr1	11129	11135	1.48598
chr1	11135	11138	1.27369
chr1	11138	11139	1.06141
chr1	11139	11140	0.849129
chr1	11140	11145	1.06141
chr1	11145	11155	0.849129
chr1	11155	11163	0.636847
chr1	11163	11170	0.424565
chr1	11170	11173	0.636847
chr1	11173	11178	0.424565
chr1	11178	11184	0.636847
chr1	11184	11192	0.424565
chr1	11192	11194	0.636847
chr1	11194	11195	0.849129
chr1	11195	11196	1.06141
chr1	11196	11213	1.27369
chr1	11213	11220	1.06141
chr1	11220	11221	0.849129
chr1	11221	11227	0.636847
chr1	11227	11236	0.849129
chr1	11236	11238	0.636847
chr1	11238	11239	0.424565
chr1	11239	11248	0.212282
chr1	11248	11265	0.424565
chr1	11265	11268	0.636847
chr1	11268	11271	1.27369
chr1	11271	11272	1.48598
chr1	11272	11273	1.69826
chr1	11273	11274	2.33511
chr1	11274	11282	2.54739
chr1	11282	11284	2.75967
chr1	11284	11285	3.18423
chr1	11285	11287	2.97195
chr1	11287	11288	3.18423
chr1	11288	11293	3.39652
chr1	11293	11301	3.6088
chr1	11301	11303	3.82108
chr1	11303	11308	3.6088
chr1	11308	11310	3.39652
chr1	11310	11311	3.18423
chr1	11311	11315	2.97195
chr1	11315	11317	2.54739
chr1	11317	11318	1.91054
chr1	11318	11324	1.69826
chr1	11324	11326	1.91054
chr1	11326	11327	1.69826
chr1	11327	11330	1.27369
chr1	11330	11331	0.849129
chr1	11331	11332	1.06141
chr1	11332	11336	1.27369
chr1	11336	11338	1.06141
chr1	11338	11343	1.27369
chr1	11343	11353	1.06141
chr1	11353	11354	1.27369
chr1	11354	11359	1.48598
chr1	11359	11362	1.27369
chr1	11362	11363	1.48598
chr1	11363	11366	1.69826
chr1	11366	11367	1.48598
chr1	11367	11368	1.27369
chr1	11368	11372	1.48598
chr1	11372	11375	2.12282
chr1	11375	11378	2.33511
chr1	11378	11380	2.12282
chr1	11380	11381	2.33511
chr1	11381	11383	2.12282
chr1	11383	11391	1.91054
chr1	11391	11398	1.69826
chr1	11398	11404	1.91054
chr1	11404	11405	1.69826
chr1	11405	11406	1.48598
chr1	11406	11407	1.06141
chr1	11407	11414	0.849129
chr1	11414	11419	0.636847
chr1	11419	11423	0.424565
chr1	11423	11433	0.636847
chr1	11433	11436	0.424565
chr1	11436	11440	0.636847
chr1	11440	11444	0.849129
chr1	11444	11457	1.06141
chr1	11457	11467	1.27369
chr1	11467	11478	1.06141
chr1	11478	11484	0.849129
chr1	11484	11488	0.636847
chr1	11488	11492	0.424565
chr1	11492	11502	0.0
chr1	11502	11510	0.212282
chr1	11510	11523	0.424565
chr1	11523	11532	0.636847
chr1	11532	11537	0.849129
chr1	11537	11543	0.636847
chr1	11543	11547	0.849129
chr1	11547	11554	1.06141
chr1	11554	11564	0.849129
chr1	11564	11565	1.06141
chr1	11565	11569	0.849129
chr1	11569	11571	1.06141
chr1	11571	11581	0.849129
chr1	11581	11582	0.636847
chr1	11582	11585	0.849129
chr1	11585	11586	1.06141
chr1	11586	11588	1.27369
chr1	11588	11590	1.48598
chr1	11590	11599	1.27369
chr1	11599	11601	1.48598
chr1	11601	11602	1.69826
chr1	11602	11608	1.91054
chr1	11608	11612	1.69826
chr1	11612	11620	1.48598
chr1	11620	11621	1.27369
chr1	11621	11626	1.69826
chr1	11626	11629	1.48598
chr1	11629	11631	1.27369
chr1	11631	11637	1.06141
chr1	11637	11638	0.849129
chr1	11638	11639	0.636847
chr1	11639	11641	1.06141
chr1	11641	11643	1.27369
chr1	11643	11649	1.48598
chr1	11649	11650	1.69826
chr1	11650	11655	1.91054
chr1	11655	11656	2.12282
chr1	11656	11658	2.97195
chr1	11658	11660	3.18423
chr1	11660	11663	3.39652
chr1	11663	11664	3.6088
chr1	11664	11665	3.18423
chr1	11665	11677	3.39652
chr1	11677	11681	3.6088
chr1	11681	11683	3.82108
chr1	11683	11685	3.39652
[truncated: 1,210 more rows]
