# Supplementary material for: Structural modularity of the XIST ribonucleoprotein complex
Source: Nat Commun. 2020 Dec 2;11:6163. doi: 10.1038/s41467-020-20040-3 (PMC7710737; doi:10.1038/s41467-020-20040-3)
Supplement: Supplementary file 6 — Source Data [file 41467_2020_20040_MOESM6_ESM.zip › sourcedata/fig2efgi/K562_PUS1_1_neg_XIST_1_hsXIST.bedgraph]

chr1	0	281	0.0
chr1	281	283	1.84558
chr1	283	303	3.69117
chr1	303	322	5.53675
chr1	322	324	3.69117
chr1	324	326	1.84558
chr1	326	338	3.69117
chr1	338	365	1.84558
chr1	365	782	0.0
chr1	782	803	1.84558
chr1	803	823	5.53675
chr1	823	841	3.69117
chr1	841	843	5.53675
chr1	843	847	1.84558
chr1	847	849	3.69117
chr1	849	880	5.53675
chr1	880	887	3.69117
chr1	887	889	1.84558
chr1	889	906	0.0
chr1	906	925	3.69117
chr1	925	936	5.53675
chr1	936	947	7.38233
chr1	947	964	3.69117
chr1	964	966	5.53675
chr1	966	976	3.69117
chr1	976	1004	1.84558
chr1	1004	1130	0.0
chr1	1130	1170	1.84558
chr1	1170	1284	0.0
chr1	1284	1324	1.84558
chr1	1324	1325	0.0
chr1	1325	1348	1.84558
chr1	1348	1358	5.53675
chr1	1358	1389	3.69117
chr1	1389	1398	0.0
chr1	1398	1438	1.84558
chr1	1438	1439	3.69117
chr1	1439	1464	1.84558
chr1	1464	1552	0.0
chr1	1552	1579	1.84558
chr1	1579	1591	5.53675
chr1	1591	1611	3.69117
chr1	1611	1620	5.53675
chr1	1620	1652	1.84558
chr1	1652	1677	0.0
chr1	1677	1717	1.84558
chr1	1717	1747	0.0
chr1	1747	1758	1.84558
chr1	1758	1787	3.69117
chr1	1787	1799	1.84558
chr1	1799	1818	0.0
chr1	1818	1857	1.84558
chr1	1857	1869	0.0
chr1	1869	1910	1.84558
chr1	1910	1955	0.0
chr1	1955	1979	1.84558
chr1	1979	2136	0.0
chr1	2136	2177	1.84558
chr1	2177	2191	0.0
chr1	2191	2200	1.84558
chr1	2200	2232	3.69117
chr1	2232	2240	1.84558
chr1	2240	2355	0.0
chr1	2355	2394	1.84558
chr1	2394	2475	0.0
chr1	2475	2513	1.84558
chr1	2513	2515	5.53675
chr1	2515	2520	3.69117
chr1	2520	2553	5.53675
chr1	2553	2557	1.84558
chr1	2557	2560	3.69117
chr1	2560	2597	1.84558
chr1	2597	2626	0.0
chr1	2626	2660	1.84558
chr1	2660	2687	0.0
chr1	2687	2722	1.84558
chr1	2722	2993	0.0
chr1	2993	3034	1.84558
chr1	3034	3112	0.0
chr1	3112	3151	1.84558
chr1	3151	3162	0.0
chr1	3162	3191	1.84558
chr1	3191	3201	3.69117
chr1	3201	3222	1.84558
chr1	3222	3232	3.69117
chr1	3232	3236	1.84558
chr1	3236	3238	3.69117
chr1	3238	3246	5.53675
chr1	3246	3262	7.38233
chr1	3262	3273	5.53675
chr1	3273	3279	3.69117
chr1	3279	3286	1.84558
chr1	3286	3365	0.0
chr1	3365	3443	1.84558
chr1	3443	3492	0.0
chr1	3492	3532	3.69117
chr1	3532	3570	0.0
chr1	3570	3573	1.84558
chr1	3573	3611	3.69117
chr1	3611	3614	1.84558
chr1	3614	3674	0.0
chr1	3674	3712	1.84558
chr1	3712	3809	0.0
chr1	3809	3819	1.84558
chr1	3819	3834	3.69117
chr1	3834	3850	5.53675
chr1	3850	3859	3.69117
chr1	3859	3874	1.84558
chr1	3874	3918	0.0
chr1	3918	3958	1.84558
chr1	3958	3970	0.0
chr1	3970	3972	3.69117
chr1	3972	4011	5.53675
chr1	4011	4012	1.84558
chr1	4012	4050	0.0
chr1	4050	4091	1.84558
chr1	4091	4104	0.0
chr1	4104	4144	1.84558
chr1	4144	4145	3.69117
chr1	4145	4185	1.84558
chr1	4185	4255	0.0
chr1	4255	4294	1.84558
chr1	4294	4383	0.0
chr1	4383	4423	1.84558
chr1	4423	4603	0.0
chr1	4603	4643	1.84558
chr1	4643	4769	0.0
chr1	4769	4810	1.84558
chr1	4810	4943	0.0
chr1	4943	4984	1.84558
chr1	4984	5141	0.0
chr1	5141	5176	1.84558
chr1	5176	5182	3.69117
chr1	5182	5212	1.84558
chr1	5212	5223	5.53675
chr1	5223	5252	7.38233
chr1	5252	5257	3.69117
chr1	5257	5263	1.84558
chr1	5263	5269	0.0
chr1	5269	5300	1.84558
chr1	5300	5392	0.0
chr1	5392	5433	1.84558
chr1	5433	5438	0.0
chr1	5438	5479	1.84558
chr1	5479	5519	0.0
chr1	5519	5559	3.69117
chr1	5559	5577	0.0
chr1	5577	5616	1.84558
chr1	5616	5653	0.0
chr1	5653	5692	1.84558
chr1	5692	5831	0.0
chr1	5831	5864	1.84558
chr1	5864	5872	3.69117
chr1	5872	5891	1.84558
chr1	5891	5904	3.69117
chr1	5904	5932	1.84558
chr1	5932	6075	0.0
chr1	6075	6085	1.84558
chr1	6085	6114	3.69117
chr1	6114	6126	1.84558
chr1	6126	6150	0.0
chr1	6150	6188	1.84558
chr1	6188	6194	0.0
chr1	6194	6222	1.84558
chr1	6222	6233	3.69117
chr1	6233	6248	1.84558
chr1	6248	6315	0.0
chr1	6315	6326	1.84558
chr1	6326	6343	3.69117
chr1	6343	6354	5.53675
chr1	6354	6367	3.69117
chr1	6367	6384	1.84558
chr1	6384	6412	0.0
chr1	6412	6452	1.84558
chr1	6452	6567	0.0
chr1	6567	6570	1.84558
chr1	6570	6607	3.69117
chr1	6607	6611	1.84558
chr1	6611	6635	0.0
chr1	6635	6638	1.84558
chr1	6638	6661	3.69117
chr1	6661	6675	5.53675
chr1	6675	6676	3.69117
chr1	6676	6701	1.84558
chr1	6701	6775	0.0
chr1	6775	6816	1.84558
chr1	6816	6880	0.0
chr1	6880	6883	1.84558
chr1	6883	6921	3.69117
chr1	6921	6924	1.84558
chr1	6924	6946	0.0
chr1	6946	6967	1.84558
chr1	6967	6969	3.69117
chr1	6969	6979	5.53675
chr1	6979	6987	7.38233
chr1	6987	7008	5.53675
chr1	7008	7019	1.84558
chr1	7019	7024	0.0
chr1	7024	7065	1.84558
chr1	7065	7266	0.0
chr1	7266	7291	1.84558
chr1	7291	7305	3.69117
chr1	7305	7330	1.84558
chr1	7330	7449	0.0
chr1	7449	7480	1.84558
chr1	7480	7489	3.69117
chr1	7489	7511	1.84558
chr1	7511	7520	3.69117
chr1	7520	7550	1.84558
chr1	7550	7551	3.69117
chr1	7551	7591	1.84558
chr1	7591	7691	0.0
chr1	7691	7732	3.69117
chr1	7732	8030	0.0
chr1	8030	8037	1.84558
chr1	8037	8070	3.69117
chr1	8070	8076	1.84558
chr1	8076	8110	0.0
chr1	8110	8111	1.84558
chr1	8111	8150	3.69117
chr1	8150	8388	0.0
chr1	8388	8429	1.84558
chr1	8429	8545	0.0
chr1	8545	8569	1.84558
chr1	8569	8586	3.69117
chr1	8586	8610	1.84558
chr1	8610	8623	0.0
chr1	8623	8664	1.84558
chr1	8664	8665	0.0
chr1	8665	8705	3.69117
chr1	8705	8719	0.0
chr1	8719	8750	1.84558
chr1	8750	8758	3.69117
chr1	8758	8790	1.84558
chr1	8790	8834	0.0
chr1	8834	8835	1.84558
chr1	8835	8836	3.69117
chr1	8836	8851	11.0735
chr1	8851	8852	12.9191
chr1	8852	8875	14.7647
chr1	8875	8876	12.9191
chr1	8876	8877	11.0735
chr1	8877	8888	3.69117
chr1	8888	8891	1.84558
chr1	8891	9002	0.0
chr1	9002	9043	1.84558
chr1	9043	9063	0.0
chr1	9063	9066	1.84558
chr1	9066	9102	3.69117
chr1	9102	9106	1.84558
chr1	9106	9175	0.0
chr1	9175	9216	1.84558
chr1	9216	9266	0.0
chr1	9266	9307	1.84558
chr1	9307	9620	0.0
chr1	9620	9659	1.84558
chr1	9659	9836	0.0
chr1	9836	9876	1.84558
chr1	9876	9972	0.0
chr1	9972	10013	1.84558
chr1	10013	10081	0.0
chr1	10081	10119	1.84558
chr1	10119	10205	0.0
chr1	10205	10245	1.84558
chr1	10245	10329	0.0
chr1	10329	10337	1.84558
chr1	10337	10370	5.53675
chr1	10370	10378	3.69117
chr1	10378	10413	0.0
chr1	10413	10454	1.84558
chr1	10454	10583	0.0
chr1	10583	10587	1.84558
chr1	10587	10619	3.69117
chr1	10619	10724	0.0
chr1	10724	10765	1.84558
chr1	10765	10789	0.0
chr1	10789	10790	1.84558
chr1	10790	10829	3.69117
chr1	10829	11142	0.0
chr1	11142	11177	1.84558
chr1	11177	11197	0.0
chr1	11197	11238	1.84558
chr1	11238	11374	0.0
chr1	11374	11412	1.84558
chr1	11412	11434	0.0
chr1	11434	11436	1.84558
chr1	11436	11542	0.0
chr1	11542	11543	1.84558
chr1	11543	11582	3.69117
chr1	11582	11638	0.0
chr1	11638	11640	1.84558
chr1	11640	11679	7.38233
chr1	11679	11806	0.0
chr1	11806	11847	3.69117
chr1	11847	12007	0.0
chr1	12007	12048	1.84558
chr1	12048	12055	0.0
chr1	12055	12096	1.84558
chr1	12096	12135	0.0
chr1	12135	12176	1.84558
chr1	12176	12217	0.0
chr1	12217	12236	1.84558
chr1	12236	12257	3.69117
chr1	12257	12277	1.84558
chr1	12277	12352	0.0
chr1	12352	12393	1.84558
chr1	12393	12461	0.0
chr1	12461	12482	1.84558
chr1	12482	12496	3.69117
chr1	12496	12501	5.53675
chr1	12501	12507	3.69117
chr1	12507	12522	7.38233
chr1	12522	12523	9.22792
chr1	12523	12526	7.38233
chr1	12526	12537	9.22792
chr1	12537	12542	7.38233
chr1	12542	12548	9.22792
chr1	12548	12563	5.53675
chr1	12563	12567	3.69117
chr1	12567	12583	1.84558
chr1	12583	12618	0.0
chr1	12618	12630	1.84558
chr1	12630	12659	3.69117
chr1	12659	12663	1.84558
chr1	12663	12671	3.69117
chr1	12671	12683	1.84558
chr1	12683	12702	5.53675
chr1	12702	12711	3.69117
chr1	12711	12723	5.53675
chr1	12723	12750	1.84558
chr1	12750	12776	0.0
chr1	12776	12816	1.84558
chr1	12816	12847	0.0
chr1	12847	12849	1.84558
chr1	12849	12860	3.69117
chr1	12860	12875	5.53675
chr1	12875	12889	3.69117
chr1	12889	12898	1.84558
chr1	12898	12900	3.69117
chr1	12900	12938	1.84558
chr1	12938	12998	0.0
chr1	12998	12999	1.84558
chr1	12999	13033	3.69117
chr1	13033	13139	0.0
chr1	13139	13161	1.84558
chr1	13161	13178	3.69117
chr1	13178	13192	1.84558
chr1	13192	13201	3.69117
chr1	13201	13231	1.84558
chr1	13231	13333	0.0
chr1	13333	13373	1.84558
chr1	13373	13376	0.0
chr1	13376	13411	1.84558
chr1	13411	13471	0.0
chr1	13471	13476	3.69117
chr1	13476	13508	5.53675
chr1	13508	13511	7.38233
chr1	13511	13517	3.69117
chr1	13517	13526	1.84558
chr1	13526	13548	3.69117
chr1	13548	13556	1.84558
chr1	13556	13565	3.69117
chr1	13565	13567	5.53675
chr1	13567	13576	3.69117
chr1	13576	13595	5.53675
chr1	13595	13604	3.69117
chr1	13604	13616	1.84558
chr1	13616	13762	0.0
chr1	13762	13773	3.69117
chr1	13773	13775	5.53675
chr1	13775	13803	7.38233
chr1	13803	13806	3.69117
chr1	13806	13811	5.53675
chr1	13811	13813	3.69117
chr1	13813	13814	7.38233
chr1	13814	13835	5.53675
chr1	13835	13844	7.38233
chr1	13844	13846	9.22792
chr1	13846	13848	7.38233
chr1	13848	13852	3.69117
chr1	13852	13857	5.53675
chr1	13857	13858	7.38233
chr1	13858	13874	9.22792
chr1	13874	13880	7.38233
chr1	13880	13883	9.22792
chr1	13883	13892	7.38233
chr1	13892	13896	5.53675
chr1	13896	13913	1.84558
chr1	13913	13945	0.0
chr1	13945	13964	1.84558
chr1	13964	13985	3.69117
chr1	13985	13986	1.84558
chr1	13986	14073	0.0
chr1	14073	14113	1.84558
chr1	14113	14157	0.0
chr1	14157	14195	1.84558
chr1	14195	14263	0.0
chr1	14263	14303	1.84558
chr1	14303	14319	0.0
chr1	14319	14320	1.84558
chr1	14320	14321	3.69117
chr1	14321	14356	5.53675
chr1	14356	14359	11.0735
chr1	14359	14361	9.22792
chr1	14361	14362	7.38233
chr1	14362	14396	5.53675
chr1	14396	14403	0.0
chr1	14403	14431	5.53675
chr1	14431	14442	7.38233
chr1	14442	14458	1.84558
chr1	14458	14466	3.69117
chr1	14466	14499	1.84558
chr1	14499	14645	0.0
chr1	14645	14684	1.84558
chr1	14684	14897	0.0
chr1	14897	14937	1.84558
chr1	14937	14963	0.0
chr1	14963	15003	1.84558
chr1	15003	15058	0.0
chr1	15058	15098	1.84558
chr1	15098	15129	0.0
chr1	15129	15168	3.69117
chr1	15168	15182	0.0
chr1	15182	15223	1.84558
chr1	15223	15248	0.0
chr1	15248	15287	1.84558
chr1	15287	15376	0.0
chr1	15376	15416	1.84558
chr1	15416	15514	0.0
chr1	15514	15554	1.84558
chr1	15554	16003	0.0
chr1	16003	16038	1.84558
chr1	16038	16131	0.0
chr1	16131	16163	1.84558
chr1	16163	16192	0.0
chr1	16192	16196	1.84558
chr1	16196	16233	3.69117
chr1	16233	16234	1.84558
chr1	16234	16260	0.0
chr1	16260	16281	1.84558
chr1	16281	16301	3.69117
chr1	16301	16321	1.84558
chr1	16321	16322	0.0
chr1	16322	16362	1.84558
chr1	16362	16410	0.0
chr1	16410	16449	3.69117
chr1	16449	16683	0.0
chr1	16683	16692	1.84558
chr1	16692	16710	3.69117
chr1	16710	16733	1.84558
chr1	16733	16944	0.0
chr1	16944	16983	1.84558
chr1	16983	17143	0.0
chr1	17143	17183	1.84558
chr1	17183	17196	0.0
chr1	17196	17235	1.84558
chr1	17235	17341	0.0
chr1	17341	17376	1.84558
chr1	17376	17410	0.0
chr1	17410	17448	1.84558
chr1	17448	17650	0.0
chr1	17650	17690	1.84558
chr1	17690	17871	0.0
chr1	17871	17899	3.69117
chr1	17899	17906	5.53675
chr1	17906	17912	7.38233
chr1	17912	17932	3.69117
chr1	17932	17940	5.53675
chr1	17940	17946	3.69117
chr1	17946	17973	1.84558
chr1	17973	18198	0.0
chr1	18198	18237	3.69117
chr1	18237	18325	0.0
chr1	18325	18363	1.84558
chr1	18363	18365	3.69117
chr1	18365	18404	1.84558
chr1	18404	18444	0.0
chr1	18444	18446	1.84558
chr1	18446	18454	3.69117
chr1	18454	18464	5.53675
chr1	18464	18482	7.38233
chr1	18482	18485	5.53675
chr1	18485	18494	3.69117
chr1	18494	18505	1.84558
chr1	18505	18537	0.0
chr1	18537	18577	1.84558
chr1	18577	18579	0.0
chr1	18579	18609	1.84558
chr1	18609	18620	3.69117
chr1	18620	18641	1.84558
chr1	18641	18752	0.0
chr1	18752	18791	1.84558
chr1	18791	18854	0.0
chr1	18854	18893	1.84558
chr1	18893	18901	0.0
chr1	18901	18939	1.84558
chr1	18939	19003	0.0
chr1	19003	19043	1.84558
chr1	19043	19174	0.0
chr1	19174	19214	1.84558
chr1	19214	19280	0.0
