# Supplementary material for: Structural modularity of the XIST ribonucleoprotein complex
Source: Nat Commun. 2020 Dec 2;11:6163. doi: 10.1038/s41467-020-20040-3 (PMC7710737; doi:10.1038/s41467-020-20040-3)
Supplement: Supplementary file 6 — Source Data [file 41467_2020_20040_MOESM6_ESM.zip › sourcedata/fig2efgi/K562_NONO_1_neg_XIST_1_hsXIST.bedgraph]

chr1	0	48	0.0
chr1	48	83	0.134278
chr1	83	116	0.0
chr1	116	150	0.134278
chr1	150	199	0.0
chr1	199	200	0.268556
chr1	200	206	0.402834
chr1	206	220	0.537112
chr1	220	227	0.402834
chr1	227	229	0.268556
chr1	229	233	0.134278
chr1	233	239	0.0
chr1	239	273	0.134278
chr1	273	290	0.0
chr1	290	324	0.134278
chr1	324	406	0.0
chr1	406	421	0.268556
chr1	421	435	0.402834
chr1	435	442	0.268556
chr1	442	455	0.134278
chr1	455	457	0.268556
chr1	457	484	0.134278
chr1	484	495	0.0
chr1	495	496	0.134278
chr1	496	512	0.268556
chr1	512	515	0.402834
chr1	515	530	0.537112
chr1	530	532	0.402834
chr1	532	541	0.268556
chr1	541	546	0.402834
chr1	546	549	0.268556
chr1	549	550	0.134278
chr1	550	577	0.268556
chr1	577	585	0.134278
chr1	585	604	0.0
chr1	604	633	0.134278
chr1	633	696	0.0
chr1	696	724	0.134278
chr1	724	741	0.0
chr1	741	777	0.134278
chr1	777	825	0.0
chr1	825	826	0.134278
chr1	826	838	0.268556
chr1	838	844	0.402834
chr1	844	845	0.67139
chr1	845	851	0.805668
chr1	851	861	0.67139
chr1	861	872	0.537112
chr1	872	876	0.402834
chr1	876	880	0.268556
chr1	880	915	0.0
chr1	915	918	0.134278
chr1	918	919	0.268556
chr1	919	922	0.402834
chr1	922	926	0.537112
chr1	926	949	0.67139
chr1	949	952	0.402834
chr1	952	955	0.134278
chr1	955	974	0.0
chr1	974	982	0.268556
chr1	982	984	0.402834
chr1	984	987	0.537112
chr1	987	990	0.805668
chr1	990	991	0.939946
chr1	991	993	1.07422
chr1	993	994	1.2085
chr1	994	1000	1.34278
chr1	1000	1008	1.61134
chr1	1008	1018	1.34278
chr1	1018	1022	1.07422
chr1	1022	1024	0.67139
chr1	1024	1028	0.537112
chr1	1028	1030	0.402834
chr1	1030	1035	0.268556
chr1	1035	1036	0.134278
chr1	1036	1069	0.0
chr1	1069	1071	0.134278
chr1	1071	1074	0.268556
chr1	1074	1083	0.402834
chr1	1083	1099	0.537112
chr1	1099	1102	0.268556
chr1	1102	1106	0.402834
chr1	1106	1117	0.268556
chr1	1117	1118	0.402834
chr1	1118	1132	0.268556
chr1	1132	1133	0.537112
chr1	1133	1134	0.67139
chr1	1134	1135	0.805668
chr1	1135	1151	0.67139
chr1	1151	1153	0.537112
chr1	1153	1156	0.67139
chr1	1156	1163	0.537112
chr1	1163	1165	0.67139
chr1	1165	1167	0.805668
chr1	1167	1174	0.67139
chr1	1174	1187	0.805668
chr1	1187	1188	0.67139
chr1	1188	1192	0.537112
chr1	1192	1196	0.67139
chr1	1196	1200	0.537112
chr1	1200	1203	0.268556
chr1	1203	1205	0.402834
chr1	1205	1208	0.537112
chr1	1208	1219	0.402834
chr1	1219	1222	0.67139
chr1	1222	1223	0.805668
chr1	1223	1229	0.67139
chr1	1229	1231	0.537112
chr1	1231	1239	0.67139
chr1	1239	1242	0.537112
chr1	1242	1245	0.67139
chr1	1245	1253	0.537112
chr1	1253	1256	0.402834
chr1	1256	1265	0.268556
chr1	1265	1277	0.134278
chr1	1277	1287	0.0
chr1	1287	1307	0.134278
chr1	1307	1310	0.268556
chr1	1310	1313	0.402834
chr1	1313	1323	0.537112
chr1	1323	1326	0.67139
chr1	1326	1327	0.805668
chr1	1327	1331	0.939946
chr1	1331	1335	1.2085
chr1	1335	1341	1.47706
chr1	1341	1343	1.34278
chr1	1343	1344	1.07422
chr1	1344	1351	1.61134
chr1	1351	1353	1.47706
chr1	1353	1359	1.74561
chr1	1359	1364	1.47706
chr1	1364	1365	1.34278
chr1	1365	1368	0.805668
chr1	1368	1377	0.939946
chr1	1377	1379	0.805668
chr1	1379	1387	0.402834
chr1	1387	1389	0.268556
chr1	1389	1398	0.134278
chr1	1398	1427	0.0
chr1	1427	1437	0.134278
chr1	1437	1438	0.268556
chr1	1438	1439	0.402834
chr1	1439	1443	0.537112
chr1	1443	1446	0.67139
chr1	1446	1447	0.805668
chr1	1447	1449	0.939946
chr1	1449	1451	1.07422
chr1	1451	1453	1.2085
chr1	1453	1459	1.34278
chr1	1459	1460	1.47706
chr1	1460	1462	1.61134
chr1	1462	1463	1.47706
chr1	1463	1465	1.34278
chr1	1465	1472	1.47706
chr1	1472	1475	1.34278
chr1	1475	1480	1.07422
chr1	1480	1482	0.939946
chr1	1482	1486	0.67139
chr1	1486	1490	0.537112
chr1	1490	1492	0.402834
chr1	1492	1495	0.537112
chr1	1495	1496	0.402834
chr1	1496	1500	0.268556
chr1	1500	1501	0.402834
chr1	1501	1517	0.537112
chr1	1517	1521	0.67139
chr1	1521	1528	0.537112
chr1	1528	1532	0.402834
chr1	1532	1533	0.268556
chr1	1533	1534	0.134278
chr1	1534	1537	0.268556
chr1	1537	1552	0.402834
chr1	1552	1553	0.537112
chr1	1553	1554	0.402834
chr1	1554	1557	0.537112
chr1	1557	1558	0.939946
chr1	1558	1569	1.07422
chr1	1569	1571	0.939946
chr1	1571	1579	0.67139
chr1	1579	1586	0.537112
chr1	1586	1587	0.67139
chr1	1587	1591	0.805668
chr1	1591	1593	0.67139
chr1	1593	1602	0.402834
chr1	1602	1603	0.537112
chr1	1603	1607	0.67139
chr1	1607	1615	0.805668
chr1	1615	1618	0.67139
chr1	1618	1620	0.537112
chr1	1620	1624	0.402834
chr1	1624	1627	0.268556
chr1	1627	1634	0.402834
chr1	1634	1637	0.537112
chr1	1637	1638	0.67139
chr1	1638	1639	0.537112
chr1	1639	1642	0.67139
chr1	1642	1644	0.537112
chr1	1644	1647	0.67139
chr1	1647	1652	0.939946
chr1	1652	1662	0.805668
chr1	1662	1671	0.67139
chr1	1671	1674	0.805668
chr1	1674	1675	0.537112
chr1	1675	1677	0.67139
chr1	1677	1678	0.805668
chr1	1678	1684	0.67139
chr1	1684	1686	0.805668
chr1	1686	1691	0.939946
chr1	1691	1694	1.07422
chr1	1694	1695	1.2085
chr1	1695	1705	1.07422
chr1	1705	1706	0.939946
chr1	1706	1709	0.67139
chr1	1709	1710	0.805668
chr1	1710	1711	0.67139
chr1	1711	1717	0.805668
chr1	1717	1722	0.67139
chr1	1722	1725	0.537112
chr1	1725	1726	0.402834
chr1	1726	1737	0.268556
chr1	1737	1745	0.402834
chr1	1745	1746	0.134278
chr1	1746	1749	0.268556
chr1	1749	1750	0.402834
chr1	1750	1765	0.537112
chr1	1765	1767	0.67139
chr1	1767	1772	0.805668
chr1	1772	1774	0.67139
chr1	1774	1781	0.805668
chr1	1781	1783	0.67139
chr1	1783	1784	0.805668
chr1	1784	1786	0.939946
chr1	1786	1787	0.805668
chr1	1787	1790	0.939946
chr1	1790	1799	1.07422
chr1	1799	1800	1.2085
chr1	1800	1808	0.939946
chr1	1808	1810	0.805668
chr1	1810	1817	0.67139
chr1	1817	1822	0.268556
chr1	1822	1829	0.134278
chr1	1829	1830	0.268556
chr1	1830	1832	0.402834
chr1	1832	1842	0.268556
chr1	1842	1843	0.402834
chr1	1843	1847	0.537112
chr1	1847	1850	0.67139
chr1	1850	1855	0.805668
chr1	1855	1857	0.939946
chr1	1857	1858	1.2085
chr1	1858	1859	1.34278
chr1	1859	1863	1.47706
chr1	1863	1866	1.34278
chr1	1866	1867	1.47706
chr1	1867	1868	2.01417
chr1	1868	1869	2.14845
chr1	1869	1870	2.68556
chr1	1870	1871	2.95411
chr1	1871	1873	3.22267
chr1	1873	1874	3.49123
chr1	1874	1877	3.6255
chr1	1877	1881	3.49123
chr1	1881	1885	3.35695
chr1	1885	1891	3.22267
chr1	1891	1892	3.08839
chr1	1892	1893	3.22267
chr1	1893	1894	2.95411
chr1	1894	1895	2.55128
chr1	1895	1900	2.28273
chr1	1900	1902	2.14845
chr1	1902	1903	1.34278
chr1	1903	1904	1.07422
chr1	1904	1906	0.805668
chr1	1906	1907	0.537112
chr1	1907	1908	0.67139
chr1	1908	1914	0.805668
chr1	1914	1919	0.939946
chr1	1919	1920	1.07422
chr1	1920	1921	1.34278
chr1	1921	1922	1.47706
chr1	1922	1926	1.61134
chr1	1926	1928	1.74561
chr1	1928	1939	1.61134
chr1	1939	1942	1.47706
chr1	1942	1943	1.34278
chr1	1943	1947	0.939946
chr1	1947	1949	0.67139
chr1	1949	1950	0.537112
chr1	1950	1958	0.268556
chr1	1958	1960	0.134278
chr1	1960	2089	0.0
chr1	2089	2102	0.134278
chr1	2102	2113	0.268556
chr1	2113	2125	0.134278
chr1	2125	2129	0.268556
chr1	2129	2137	0.402834
chr1	2137	2141	0.268556
chr1	2141	2142	0.537112
chr1	2142	2160	0.67139
chr1	2160	2163	0.537112
chr1	2163	2167	0.402834
chr1	2167	2174	0.537112
chr1	2174	2177	0.402834
chr1	2177	2180	0.134278
chr1	2180	2181	0.268556
chr1	2181	2192	0.402834
chr1	2192	2203	0.537112
chr1	2203	2215	0.402834
chr1	2215	2228	0.134278
chr1	2228	2274	0.0
chr1	2274	2276	0.134278
chr1	2276	2279	0.268556
chr1	2279	2293	0.402834
chr1	2293	2306	0.537112
chr1	2306	2307	0.67139
chr1	2307	2312	0.537112
chr1	2312	2313	0.402834
chr1	2313	2322	0.268556
chr1	2322	2332	0.134278
chr1	2332	2336	0.268556
chr1	2336	2354	0.134278
chr1	2354	2355	0.268556
chr1	2355	2368	0.402834
chr1	2368	2389	0.268556
chr1	2389	2469	0.0
chr1	2469	2470	0.134278
chr1	2470	2473	0.268556
chr1	2473	2478	0.402834
chr1	2478	2496	0.537112
chr1	2496	2503	0.402834
chr1	2503	2509	0.268556
chr1	2509	2513	0.134278
chr1	2513	2515	0.0
chr1	2515	2548	0.134278
chr1	2548	2556	0.0
chr1	2556	2558	0.134278
chr1	2558	2561	0.268556
chr1	2561	2579	0.402834
chr1	2579	2588	0.268556
chr1	2588	2599	0.0
chr1	2599	2616	0.134278
chr1	2616	2635	0.402834
chr1	2635	2650	0.268556
chr1	2650	2652	0.134278
chr1	2652	2662	0.0
chr1	2662	2689	0.268556
chr1	2689	2696	0.134278
chr1	2696	2698	0.268556
chr1	2698	2704	0.134278
chr1	2704	2707	0.268556
chr1	2707	2730	0.402834
chr1	2730	2739	0.268556
chr1	2739	2742	0.134278
chr1	2742	2776	0.0
chr1	2776	2811	0.134278
chr1	2811	2908	0.0
chr1	2908	2943	0.134278
chr1	2943	2955	0.0
chr1	2955	2982	0.134278
chr1	2982	2987	0.268556
chr1	2987	2996	0.134278
chr1	2996	3016	0.402834
chr1	3016	3021	0.268556
chr1	3021	3029	0.402834
chr1	3029	3036	0.134278
chr1	3036	3043	0.268556
chr1	3043	3048	0.402834
chr1	3048	3056	0.537112
chr1	3056	3071	0.402834
chr1	3071	3078	0.268556
chr1	3078	3079	0.134278
chr1	3079	3083	0.0
chr1	3083	3090	0.134278
chr1	3090	3115	0.402834
chr1	3115	3122	0.268556
chr1	3122	3124	0.134278
chr1	3124	3144	0.0
chr1	3144	3147	0.134278
chr1	3147	3148	0.268556
chr1	3148	3178	0.402834
chr1	3178	3182	0.268556
chr1	3182	3183	0.134278
chr1	3183	3190	0.0
chr1	3190	3209	0.134278
chr1	3209	3243	0.268556
chr1	3243	3253	0.134278
chr1	3253	3254	0.268556
chr1	3254	3286	0.134278
chr1	3286	3320	0.0
chr1	3320	3321	0.134278
chr1	3321	3334	0.268556
chr1	3334	3341	0.402834
chr1	3341	3351	0.537112
chr1	3351	3353	0.402834
chr1	3353	3355	0.537112
chr1	3355	3358	0.402834
chr1	3358	3370	0.537112
chr1	3370	3376	0.402834
chr1	3376	3380	0.268556
chr1	3380	3388	0.402834
chr1	3388	3391	0.268556
chr1	3391	3404	0.134278
chr1	3404	3407	0.268556
chr1	3407	3415	0.402834
chr1	3415	3438	0.268556
chr1	3438	3441	0.134278
chr1	3441	3453	0.0
chr1	3453	3483	0.134278
chr1	3483	3487	0.268556
chr1	3487	3491	0.134278
chr1	3491	3497	0.268556
chr1	3497	3501	0.402834
chr1	3501	3514	0.537112
chr1	3514	3526	0.402834
chr1	3526	3527	0.268556
chr1	3527	3532	0.134278
chr1	3532	3600	0.0
chr1	3600	3623	0.134278
chr1	3623	3624	0.268556
chr1	3624	3635	0.402834
chr1	3635	3645	0.268556
chr1	3645	3651	0.134278
chr1	3651	3674	0.0
chr1	3674	3683	0.134278
chr1	3683	3706	0.268556
chr1	3706	3708	0.134278
chr1	3708	3710	0.268556
chr1	3710	3719	0.402834
chr1	3719	3743	0.268556
chr1	3743	3749	0.0
chr1	3749	3752	0.134278
chr1	3752	3774	0.268556
chr1	3774	3784	0.402834
chr1	3784	3786	0.268556
chr1	3786	3787	0.134278
chr1	3787	3797	0.268556
chr1	3797	3807	0.134278
chr1	3807	3814	0.268556
chr1	3814	3820	0.402834
chr1	3820	3823	0.67139
chr1	3823	3827	0.537112
chr1	3827	3847	0.402834
chr1	3847	3850	0.268556
chr1	3850	3854	0.134278
chr1	3854	3855	0.268556
chr1	3855	3857	0.134278
chr1	3857	3868	0.268556
chr1	3868	3888	0.402834
chr1	3888	3892	0.268556
chr1	3892	3902	0.134278
chr1	3902	3915	0.0
chr1	3915	3917	0.134278
chr1	3917	3918	0.268556
chr1	3918	3926	0.805668
chr1	3926	3927	0.939946
chr1	3927	3936	1.07422
chr1	3936	3937	1.2085
chr1	3937	3951	1.34278
chr1	3951	3952	1.2085
chr1	3952	3954	1.07422
chr1	3954	3961	0.537112
chr1	3961	3963	0.402834
chr1	3963	3965	0.268556
chr1	3965	3970	0.537112
chr1	3970	3971	0.402834
chr1	3971	3972	0.268556
chr1	3972	3973	0.402834
chr1	3973	3975	0.537112
chr1	3975	3977	0.67139
chr1	3977	3997	0.805668
chr1	3997	3998	0.939946
chr1	3998	4000	0.67139
chr1	4000	4007	0.805668
chr1	4007	4009	0.67139
chr1	4009	4011	0.537112
chr1	4011	4033	0.268556
chr1	4033	4035	0.134278
chr1	4035	4068	0.0
chr1	4068	4082	0.134278
chr1	4082	4102	0.268556
chr1	4102	4127	0.134278
chr1	4127	4138	0.268556
chr1	4138	4160	0.134278
chr1	4160	4186	0.0
chr1	4186	4217	0.134278
chr1	4217	4291	0.0
chr1	4291	4292	0.134278
chr1	4292	4293	0.402834
chr1	4293	4325	0.537112
chr1	4325	4329	0.134278
chr1	4329	4346	0.0
chr1	4346	4355	0.134278
chr1	4355	4372	0.268556
chr1	4372	4381	0.134278
chr1	4381	4383	0.268556
chr1	4383	4386	0.134278
chr1	4386	4409	0.268556
chr1	4409	4414	0.402834
chr1	4414	4422	0.268556
chr1	4422	4432	0.134278
chr1	4432	4445	0.268556
chr1	4445	4454	0.134278
chr1	4454	4466	0.268556
chr1	4466	4476	0.134278
chr1	4476	4478	0.268556
chr1	4478	4489	0.402834
chr1	4489	4503	0.268556
chr1	4503	4512	0.134278
chr1	4512	4522	0.0
chr1	4522	4545	0.134278
chr1	4545	4549	0.268556
chr1	4549	4581	0.134278
chr1	4581	4636	0.0
chr1	4636	4664	0.134278
chr1	4664	4666	0.0
chr1	4666	4667	0.134278
chr1	4667	4670	0.268556
chr1	4670	4673	0.402834
chr1	4673	4687	0.537112
chr1	4687	4692	0.67139
chr1	4692	4696	0.805668
chr1	4696	4698	0.939946
chr1	4698	4702	1.07422
chr1	4702	4703	0.939946
chr1	4703	4708	0.805668
chr1	4708	4717	0.67139
chr1	4717	4720	0.805668
chr1	4720	4726	0.67139
chr1	4726	4730	0.537112
chr1	4730	4731	0.67139
chr1	4731	4732	0.402834
chr1	4732	4737	0.537112
chr1	4737	4742	0.402834
chr1	4742	4744	0.537112
chr1	4744	4745	0.67139
chr1	4745	4750	0.537112
chr1	4750	4751	0.67139
chr1	4751	4755	0.805668
chr1	4755	4765	0.67139
chr1	4765	4769	0.537112
chr1	4769	4777	0.67139
chr1	4777	4778	0.537112
chr1	4778	4779	0.402834
chr1	4779	4803	0.268556
chr1	4803	4820	0.134278
chr1	4820	4871	0.0
chr1	4871	4907	0.134278
chr1	4907	4956	0.0
chr1	4956	4972	0.134278
chr1	4972	4991	0.268556
chr1	4991	5001	0.134278
chr1	5001	5076	0.0
chr1	5076	5112	0.134278
chr1	5112	5217	0.0
chr1	5217	5219	0.134278
chr1	5219	5227	0.268556
chr1	5227	5252	0.402834
chr1	5252	5254	0.268556
chr1	5254	5261	0.134278
chr1	5261	5285	0.0
chr1	5285	5320	0.134278
chr1	5320	5355	0.0
chr1	5355	5359	0.134278
chr1	5359	5366	0.268556
chr1	5366	5370	0.402834
chr1	5370	5391	0.537112
chr1	5391	5392	0.402834
chr1	5392	5399	0.268556
chr1	5399	5400	0.134278
chr1	5400	5454	0.0
chr1	5454	5458	0.268556
chr1	5458	5463	0.402834
chr1	5463	5479	0.537112
chr1	5479	5481	0.402834
chr1	5481	5492	0.537112
chr1	5492	5499	0.402834
chr1	5499	5500	0.268556
chr1	5500	5505	0.402834
chr1	5505	5516	0.537112
chr1	5516	5520	0.402834
chr1	5520	5524	0.537112
chr1	5524	5527	0.402834
chr1	5527	5540	0.537112
chr1	5540	5555	0.402834
chr1	5555	5561	0.268556
chr1	5561	5570	0.134278
chr1	5570	5581	0.0
chr1	5581	5584	0.134278
chr1	5584	5590	0.268556
chr1	5590	5598	0.402834
chr1	5598	5599	0.537112
chr1	5599	5601	0.67139
chr1	5601	5603	0.805668
chr1	5603	5607	0.939946
chr1	5607	5609	0.805668
chr1	5609	5612	0.939946
chr1	5612	5619	1.07422
chr1	5619	5627	0.939946
chr1	5627	5629	1.07422
chr1	5629	5630	1.2085
chr1	5630	5631	1.34278
chr1	5631	5633	1.2085
chr1	5633	5635	1.07422
chr1	5635	5636	0.939946
chr1	5636	5637	1.07422
chr1	5637	5638	1.2085
chr1	5638	5642	1.07422
chr1	5642	5643	0.939946
chr1	5643	5648	0.805668
chr1	5648	5651	0.67139
chr1	5651	5662	0.805668
chr1	5662	5664	0.67139
chr1	5664	5666	0.537112
chr1	5666	5670	0.402834
chr1	5670	5679	0.268556
chr1	5679	5685	0.402834
chr1	5685	5691	0.268556
chr1	5691	5702	0.402834
chr1	5702	5706	0.537112
chr1	5706	5713	0.402834
chr1	5713	5727	0.268556
chr1	5727	5738	0.402834
chr1	5738	5757	0.268556
chr1	5757	5798	0.0
chr1	5798	5801	0.134278
chr1	5801	5833	0.268556
chr1	5833	5836	0.134278
chr1	5836	5843	0.0
chr1	5843	5855	0.134278
chr1	5855	5863	0.268556
chr1	5863	5875	0.402834
chr1	5875	5879	0.268556
chr1	5879	5883	0.134278
chr1	5883	5885	0.402834
chr1	5885	5898	0.537112
chr1	5898	5917	0.402834
chr1	5917	5920	0.134278
chr1	5920	5925	0.0
chr1	5925	5940	0.134278
chr1	5940	5942	0.268556
chr1	5942	5961	0.402834
chr1	5961	5974	0.268556
chr1	5974	5976	0.134278
chr1	5976	6003	0.0
chr1	6003	6007	0.134278
chr1	6007	6009	0.268556
chr1	6009	6032	0.402834
chr1	6032	6035	0.537112
chr1	6035	6037	0.67139
chr1	6037	6041	0.537112
chr1	6041	6044	0.402834
chr1	6044	6045	0.537112
chr1	6045	6047	0.402834
chr1	6047	6056	0.537112
chr1	6056	6067	0.402834
chr1	6067	6071	0.537112
chr1	6071	6079	0.402834
chr1	6079	6080	0.268556
chr1	6080	6088	0.134278
chr1	6088	6093	0.268556
chr1	6093	6101	0.402834
chr1	6101	6123	0.67139
chr1	6123	6125	0.537112
chr1	6125	6127	0.67139
chr1	6127	6129	0.537112
chr1	6129	6131	0.67139
chr1	6131	6135	0.939946
chr1	6135	6137	0.67139
chr1	6137	6140	0.537112
chr1	6140	6150	0.67139
chr1	6150	6154	0.268556
chr1	6154	6157	0.402834
chr1	6157	6174	0.537112
chr1	6174	6180	0.402834
chr1	6180	6185	0.268556
chr1	6185	6187	0.134278
chr1	6187	6209	0.0
chr1	6209	6216	0.134278
chr1	6216	6244	0.268556
chr1	6244	6251	0.134278
chr1	6251	6257	0.0
chr1	6257	6264	0.134278
chr1	6264	6286	0.268556
chr1	6286	6288	0.402834
chr1	6288	6290	0.537112
chr1	6290	6299	0.402834
chr1	6299	6312	0.268556
chr1	6312	6318	0.134278
chr1	6318	6334	0.0
chr1	6334	6335	0.134278
chr1	6335	6348	0.268556
chr1	6348	6354	0.402834
chr1	6354	6362	0.537112
chr1	6362	6380	0.67139
chr1	6380	6382	0.805668
chr1	6382	6384	0.939946
chr1	6384	6388	1.07422
chr1	6388	6395	1.2085
chr1	6395	6396	1.07422
chr1	6396	6400	1.2085
chr1	6400	6406	1.34278
chr1	6406	6412	1.07422
chr1	6412	6413	0.939946
chr1	6413	6414	0.805668
chr1	6414	6418	1.07422
chr1	6418	6431	0.805668
chr1	6431	6433	0.67139
chr1	6433	6434	0.537112
chr1	6434	6442	0.402834
chr1	6442	6449	0.268556
chr1	6449	6454	0.134278
chr1	6454	6574	0.0
chr1	6574	6582	0.134278
chr1	6582	6607	0.268556
chr1	6607	6609	0.134278
chr1	6609	6617	0.0
chr1	6617	6645	0.134278
chr1	6645	6652	0.268556
chr1	6652	6654	0.134278
chr1	6654	6657	0.268556
chr1	6657	6661	0.402834
chr1	6661	6675	0.537112
chr1	6675	6679	0.805668
chr1	6679	6681	0.939946
chr1	6681	6688	0.67139
chr1	6688	6695	0.537112
chr1	6695	6705	0.402834
chr1	6705	6706	0.537112
chr1	6706	6709	0.402834
chr1	6709	6741	0.134278
chr1	6741	6823	0.0
chr1	6823	6854	0.134278
chr1	6854	6858	0.268556
chr1	6858	6883	0.134278
chr1	6883	6890	0.268556
chr1	6890	6919	0.134278
chr1	6919	6967	0.0
chr1	6967	6989	0.268556
chr1	6989	6999	0.402834
chr1	6999	7001	0.268556
chr1	7001	7015	0.134278
chr1	7015	7017	0.0
chr1	7017	7020	0.134278
chr1	7020	7024	0.268556
chr1	7024	7034	0.402834
chr1	7034	7047	0.537112
chr1	7047	7055	0.402834
chr1	7055	7059	0.268556
chr1	7059	7065	0.134278
chr1	7065	7092	0.0
chr1	7092	7095	0.134278
chr1	7095	7127	0.268556
chr1	7127	7129	0.134278
chr1	7129	7167	0.0
chr1	7167	7201	0.134278
chr1	7201	7202	0.0
chr1	7202	7215	0.134278
chr1	7215	7222	0.268556
chr1	7222	7227	0.402834
chr1	7227	7235	0.537112
chr1	7235	7251	0.402834
chr1	7251	7254	0.268556
chr1	7254	7255	0.67139
chr1	7255	7262	0.805668
chr1	7262	7268	0.67139
chr1	7268	7271	0.805668
chr1	7271	7284	1.07422
chr1	7284	7287	0.939946
chr1	7287	7288	0.805668
chr1	7288	7289	0.67139
chr1	7289	7291	0.537112
chr1	7291	7296	0.402834
chr1	7296	7301	0.537112
chr1	7301	7302	0.268556
chr1	7302	7304	0.402834
chr1	7304	7305	0.537112
chr1	7305	7324	0.402834
chr1	7324	7330	0.537112
chr1	7330	7332	0.67139
chr1	7332	7336	0.537112
chr1	7336	7337	0.67139
chr1	7337	7338	0.537112
chr1	7338	7348	0.402834
chr1	7348	7357	0.537112
chr1	7357	7365	0.402834
chr1	7365	7372	0.268556
chr1	7372	7376	0.134278
chr1	7376	7378	0.268556
chr1	7378	7382	0.134278
chr1	7382	7400	0.268556
chr1	7400	7411	0.402834
chr1	7411	7417	0.268556
chr1	7417	7420	0.134278
chr1	7420	7434	0.268556
chr1	7434	7454	0.134278
chr1	7454	7475	0.0
chr1	7475	7477	0.134278
chr1	7477	7511	0.268556
chr1	7511	7513	0.134278
chr1	7513	7535	0.0
chr1	7535	7543	0.134278
chr1	7543	7568	0.402834
chr1	7568	7579	0.134278
chr1	7579	7586	0.0
chr1	7586	7598	0.134278
chr1	7598	7612	0.268556
chr1	7612	7613	0.402834
chr1	7613	7620	0.537112
chr1	7620	7633	0.402834
chr1	7633	7638	0.268556
chr1	7638	7646	0.402834
chr1	7646	7649	0.268556
chr1	7649	7671	0.134278
chr1	7671	7682	0.0
chr1	7682	7684	0.134278
chr1	7684	7686	0.268556
chr1	7686	7699	0.402834
chr1	7699	7701	0.67139
chr1	7701	7717	0.805668
chr1	7717	7720	0.67139
chr1	7720	7735	0.402834
chr1	7735	7767	0.0
chr1	7767	7777	0.134278
chr1	7777	7783	0.268556
chr1	7783	7803	0.402834
chr1	7803	7813	0.268556
chr1	7813	7816	0.134278
chr1	7816	7818	0.268556
chr1	7818	7848	0.134278
chr1	7848	7851	0.402834
chr1	7851	7869	0.268556
chr1	7869	7873	0.134278
chr1	7873	7875	0.0
chr1	7875	7884	0.134278
chr1	7884	7898	0.268556
chr1	7898	7908	0.402834
chr1	7908	7917	0.268556
chr1	7917	7919	0.402834
chr1	7919	7931	0.268556
chr1	7931	7953	0.134278
chr1	7953	7962	0.0
chr1	7962	7964	0.268556
chr1	7964	7990	0.402834
chr1	7990	7991	0.268556
chr1	7991	8058	0.0
chr1	8058	8069	0.134278
chr1	8069	8098	0.268556
chr1	8098	8103	0.402834
chr1	8103	8127	0.268556
chr1	8127	8128	0.67139
chr1	8128	8130	0.805668
chr1	8130	8144	0.939946
chr1	8144	8145	1.07422
chr1	8145	8156	1.2085
chr1	8156	8157	1.34278
chr1	8157	8158	1.47706
chr1	8158	8162	1.61134
chr1	8162	8165	1.07422
chr1	8165	8166	0.939946
chr1	8166	8168	0.67139
chr1	8168	8183	0.537112
chr1	8183	8188	0.67139
chr1	8188	8189	0.537112
chr1	8189	8190	0.402834
chr1	8190	8193	0.268556
chr1	8193	8213	0.402834
chr1	8213	8217	0.268556
chr1	8217	8226	0.134278
chr1	8226	8228	0.268556
chr1	8228	8254	0.134278
chr1	8254	8286	0.0
chr1	8286	8307	0.134278
chr1	8307	8322	0.268556
chr1	8322	8328	0.134278
chr1	8328	8345	0.268556
chr1	8345	8348	0.402834
chr1	8348	8349	0.537112
chr1	8349	8352	0.67139
chr1	8352	8362	0.805668
chr1	8362	8372	0.67139
chr1	8372	8374	0.805668
chr1	8374	8375	0.939946
chr1	8375	8376	0.805668
chr1	8376	8379	0.67139
chr1	8379	8380	0.537112
chr1	8380	8384	0.402834
chr1	8384	8389	0.268556
chr1	8389	8393	0.402834
chr1	8393	8407	0.268556
chr1	8407	8415	0.134278
chr1	8415	8425	0.268556
chr1	8425	8426	0.134278
chr1	8426	8428	0.268556
chr1	8428	8448	0.402834
chr1	8448	8451	0.268556
chr1	8451	8459	0.134278
chr1	8459	8521	0.0
chr1	8521	8524	0.134278
chr1	8524	8536	0.268556
chr1	8536	8549	0.402834
chr1	8549	8554	0.268556
chr1	8554	8557	0.402834
chr1	8557	8570	0.268556
chr1	8570	8571	0.537112
chr1	8571	8580	0.402834
chr1	8580	8581	0.537112
chr1	8581	8584	0.67139
chr1	8584	8585	0.805668
chr1	8585	8587	0.939946
chr1	8587	8588	1.07422
chr1	8588	8606	0.939946
chr1	8606	8614	0.67139
chr1	8614	8615	0.537112
chr1	8615	8617	0.67139
chr1	8617	8620	0.537112
chr1	8620	8623	0.134278
chr1	8623	8636	0.268556
chr1	8636	8651	0.402834
chr1	8651	8654	0.268556
chr1	8654	8656	0.402834
chr1	8656	8657	0.537112
chr1	8657	8659	0.402834
chr1	8659	8666	0.537112
chr1	8666	8672	0.67139
chr1	8672	8688	0.537112
chr1	8688	8689	0.402834
chr1	8689	8693	0.268556
chr1	8693	8704	0.134278
chr1	8704	8709	0.268556
chr1	8709	8733	0.402834
chr1	8733	8736	0.268556
chr1	8736	8745	0.134278
chr1	8745	8758	0.0
chr1	8758	8759	0.134278
chr1	8759	8760	0.268556
chr1	8760	8779	0.402834
chr1	8779	8786	0.537112
chr1	8786	8788	0.67139
chr1	8788	8791	0.805668
chr1	8791	8794	0.67139
chr1	8794	8796	0.537112
chr1	8796	8810	0.402834
chr1	8810	8813	0.268556
chr1	8813	8820	0.134278
chr1	8820	8836	0.0
chr1	8836	8837	0.268556
chr1	8837	8854	0.402834
chr1	8854	8869	0.537112
chr1	8869	8872	0.402834
chr1	8872	8879	0.134278
chr1	8879	8888	0.402834
chr1	8888	8894	0.268556
chr1	8894	8905	0.402834
chr1	8905	8906	0.268556
chr1	8906	8913	0.402834
chr1	8913	8918	0.268556
chr1	8918	8929	0.402834
chr1	8929	8933	0.268556
chr1	8933	8936	0.134278
chr1	8936	8954	0.268556
chr1	8954	8970	0.134278
chr1	8970	8996	0.0
chr1	8996	8998	0.134278
chr1	8998	9001	0.268556
chr1	9001	9021	0.67139
chr1	9021	9023	0.537112
chr1	9023	9025	0.67139
chr1	9025	9033	0.537112
chr1	9033	9034	0.402834
chr1	9034	9036	0.268556
chr1	9036	9056	0.134278
chr1	9056	9091	0.0
chr1	9091	9115	0.134278
chr1	9115	9127	0.268556
chr1	9127	9151	0.134278
chr1	9151	9154	0.0
chr1	9154	9177	0.134278
chr1	9177	9184	0.268556
chr1	9184	9190	0.67139
chr1	9190	9209	0.537112
chr1	9209	9210	0.402834
chr1	9210	9218	0.268556
chr1	9218	9273	0.0
chr1	9273	9300	0.134278
chr1	9300	9301	0.0
chr1	9301	9303	0.134278
chr1	9303	9307	0.268556
chr1	9307	9322	0.402834
chr1	9322	9326	0.537112
chr1	9326	9331	0.67139
chr1	9331	9335	0.805668
chr1	9335	9337	0.67139
chr1	9337	9340	0.537112
chr1	9340	9357	0.402834
chr1	9357	9362	0.268556
chr1	9362	9366	0.134278
chr1	9366	9367	0.268556
chr1	9367	9397	0.134278
chr1	9397	9402	0.268556
chr1	9402	9430	0.134278
chr1	9430	9431	0.268556
chr1	9431	9436	0.134278
chr1	9436	9448	0.268556
chr1	9448	9454	0.402834
chr1	9454	9460	0.537112
chr1	9460	9466	0.402834
chr1	9466	9482	0.268556
chr1	9482	9506	0.0
chr1	9506	9508	0.134278
chr1	9508	9509	0.268556
chr1	9509	9511	0.402834
chr1	9511	9513	0.537112
chr1	9513	9514	0.67139
chr1	9514	9516	0.805668
chr1	9516	9532	0.939946
chr1	9532	9535	1.07422
chr1	9535	9538	0.805668
chr1	9538	9544	0.67139
chr1	9544	9548	0.537112
chr1	9548	9549	0.402834
chr1	9549	9550	0.134278
chr1	9550	9551	0.268556
chr1	9551	9555	0.402834
chr1	9555	9563	0.537112
chr1	9563	9567	0.67139
chr1	9567	9579	0.537112
chr1	9579	9599	0.402834
chr1	9599	9611	0.268556
chr1	9611	9619	0.402834
chr1	9619	9621	0.537112
chr1	9621	9622	0.402834
chr1	9622	9638	0.268556
chr1	9638	9643	0.134278
chr1	9643	9650	0.268556
chr1	9650	9674	0.134278
chr1	9674	9678	0.268556
chr1	9678	9684	0.134278
chr1	9684	9700	0.268556
chr1	9700	9706	0.402834
chr1	9706	9708	0.537112
chr1	9708	9713	0.402834
chr1	9713	9720	0.537112
chr1	9720	9732	0.402834
chr1	9732	9741	0.268556
chr1	9741	9747	0.134278
chr1	9747	9818	0.0
chr1	9818	9819	0.134278
chr1	9819	9840	0.268556
chr1	9840	9855	0.134278
chr1	9855	9858	0.0
chr1	9858	9859	0.134278
chr1	9859	9875	0.268556
chr1	9875	9880	0.402834
chr1	9880	9894	0.268556
chr1	9894	9900	0.134278
chr1	9900	9927	0.0
chr1	9927	9930	0.134278
chr1	9930	9936	0.268556
chr1	9936	9948	0.402834
chr1	9948	9954	0.537112
chr1	9954	9962	1.2085
chr1	9962	9963	1.34278
chr1	9963	9964	1.2085
chr1	9964	9966	1.07422
chr1	9966	9980	0.939946
chr1	9980	9986	0.805668
chr1	9986	9989	0.67139
chr1	9989	9990	0.537112
chr1	9990	9997	0.134278
chr1	9997	10008	0.0
chr1	10008	10042	0.134278
chr1	10042	10046	0.0
chr1	10046	10062	0.134278
chr1	10062	10069	0.268556
chr1	10069	10074	0.402834
chr1	10074	10080	0.67139
chr1	10080	10082	0.537112
chr1	10082	10095	0.67139
chr1	10095	10109	0.402834
chr1	10109	10115	0.134278
chr1	10115	10137	0.0
chr1	10137	10146	0.134278
chr1	10146	10147	0.537112
chr1	10147	10148	0.67139
chr1	10148	10172	0.805668
chr1	10172	10173	0.67139
chr1	10173	10177	0.537112
chr1	10177	10179	0.402834
chr1	10179	10181	0.268556
chr1	10181	10183	0.134278
chr1	10183	10210	0.0
chr1	10210	10245	0.134278
chr1	10245	10285	0.0
chr1	10285	10313	0.268556
chr1	10313	10314	0.402834
chr1	10314	10319	0.537112
chr1	10319	10327	0.268556
chr1	10327	10333	0.402834
chr1	10333	10334	0.537112
chr1	10334	10344	0.67139
chr1	10344	10346	0.805668
chr1	10346	10349	0.67139
chr1	10349	10356	0.537112
chr1	10356	10362	0.67139
chr1	10362	10369	0.537112
chr1	10369	10370	0.402834
chr1	10370	10373	0.268556
chr1	10373	10380	0.402834
chr1	10380	10389	0.268556
chr1	10389	10407	0.134278
chr1	10407	10418	0.0
chr1	10418	10427	0.134278
chr1	10427	10431	0.268556
chr1	10431	10449	0.402834
chr1	10449	10457	0.268556
chr1	10457	10463	0.134278
chr1	10463	10468	0.0
chr1	10468	10501	0.134278
chr1	10501	10520	0.0
chr1	10520	10521	0.134278
chr1	10521	10555	0.402834
chr1	10555	10557	0.268556
chr1	10557	10585	0.0
chr1	10585	10596	0.134278
chr1	10596	10601	0.402834
chr1	10601	10615	0.537112
chr1	10615	10618	0.402834
chr1	10618	10628	0.537112
chr1	10628	10631	0.402834
chr1	10631	10644	0.134278
chr1	10644	10658	0.0
chr1	10658	10660	0.134278
chr1	10660	10663	0.268556
chr1	10663	10688	0.402834
chr1	10688	10691	0.134278
chr1	10691	10693	0.268556
chr1	10693	10705	0.134278
chr1	10705	10706	0.268556
chr1	10706	10723	0.537112
chr1	10723	10727	0.67139
chr1	10727	10738	0.537112
chr1	10738	10740	0.402834
chr1	10740	10741	0.268556
chr1	10741	10752	0.134278
chr1	10752	10753	0.268556
chr1	10753	10755	0.402834
chr1	10755	10757	0.537112
chr1	10757	10778	0.402834
chr1	10778	10781	0.268556
chr1	10781	10809	0.134278
chr1	10809	10814	0.0
chr1	10814	10848	0.134278
chr1	10848	10871	0.268556
chr1	10871	10878	0.134278
chr1	10878	10879	0.268556
chr1	10879	10881	0.402834
chr1	10881	10882	0.537112
chr1	10882	10884	0.402834
chr1	10884	10889	0.537112
chr1	10889	10901	0.67139
chr1	10901	10903	0.805668
chr1	10903	10904	0.939946
chr1	10904	10913	1.07422
chr1	10913	10916	0.805668
chr1	10916	10918	0.67139
chr1	10918	10920	0.805668
chr1	10920	10924	0.67139
chr1	10924	10929	0.537112
chr1	10929	10933	0.402834
chr1	10933	10935	0.537112
chr1	10935	10936	0.402834
chr1	10936	10951	0.268556
chr1	10951	10967	0.134278
chr1	10967	10970	0.0
chr1	10970	10979	0.134278
chr1	10979	11000	0.268556
chr1	11000	11001	0.402834
chr1	11001	11002	0.537112
chr1	11002	11003	0.67139
chr1	11003	11014	0.537112
chr1	11014	11034	0.402834
chr1	11034	11038	0.134278
chr1	11038	11109	0.0
chr1	11109	11110	0.134278
chr1	11110	11135	0.268556
chr1	11135	11140	0.402834
chr1	11140	11142	0.537112
chr1	11142	11145	0.402834
chr1	11145	11149	0.268556
chr1	11149	11167	0.402834
chr1	11167	11175	0.268556
chr1	11175	11176	0.134278
chr1	11176	11184	0.268556
chr1	11184	11190	0.134278
chr1	11190	11193	0.268556
chr1	11193	11209	0.402834
chr1	11209	11217	0.268556
chr1	11217	11225	0.134278
chr1	11225	11227	0.0
chr1	11227	11245	0.134278
chr1	11245	11246	0.0
chr1	11246	11251	0.134278
chr1	11251	11264	0.268556
chr1	11264	11268	0.402834
chr1	11268	11277	0.537112
chr1	11277	11281	0.402834
chr1	11281	11288	0.268556
chr1	11288	11294	0.134278
chr1	11294	11299	0.268556
chr1	11299	11329	0.134278
chr1	11329	11369	0.0
chr1	11369	11404	0.134278
chr1	11404	11474	0.0
chr1	11474	11509	0.134278
chr1	11509	11524	0.0
chr1	11524	11543	0.134278
chr1	11543	11559	0.268556
chr1	11559	11578	0.134278
chr1	11578	11608	0.0
chr1	11608	11626	0.134278
chr1	11626	11643	0.268556
chr1	11643	11662	0.134278
chr1	11662	11736	0.0
chr1	11736	11772	0.134278
chr1	11772	11889	0.0
chr1	11889	11925	0.134278
chr1	11925	11977	0.0
chr1	11977	12010	0.134278
chr1	12010	12013	0.268556
chr1	12013	12030	0.134278
chr1	12030	12035	0.268556
chr1	12035	12040	0.134278
chr1	12040	12054	0.268556
chr1	12054	12063	0.402834
chr1	12063	12074	0.268556
chr1	12074	12089	0.134278
chr1	12089	12127	0.0
chr1	12127	12150	0.134278
chr1	12150	12195	0.0
chr1	12195	12230	0.134278
chr1	12230	12269	0.0
chr1	12269	12273	0.134278
chr1	12273	12289	0.402834
chr1	12289	12305	0.67139
chr1	12305	12309	0.402834
chr1	12309	12319	0.268556
chr1	12319	12320	0.134278
chr1	12320	12332	0.0
chr1	12332	12364	0.134278
chr1	12364	12373	0.0
chr1	12373	12382	0.134278
chr1	12382	12396	0.268556
chr1	12396	12407	0.402834
chr1	12407	12408	0.537112
chr1	12408	12418	0.402834
chr1	12418	12429	0.268556
chr1	12429	12432	0.402834
chr1	12432	12441	0.268556
chr1	12441	12442	0.402834
chr1	12442	12459	0.268556
chr1	12459	12475	0.134278
chr1	12475	12507	0.0
chr1	12507	12527	0.134278
chr1	12527	12541	0.268556
chr1	12541	12556	0.134278
chr1	12556	12563	0.268556
chr1	12563	12580	0.134278
chr1	12580	12592	0.268556
chr1	12592	12628	0.134278
chr1	12628	12634	0.268556
chr1	12634	12635	0.402834
chr1	12635	12638	0.67139
chr1	12638	12639	0.805668
chr1	12639	12643	1.07422
chr1	12643	12645	1.2085
chr1	12645	12647	1.34278
chr1	12647	12649	1.47706
chr1	12649	12660	1.34278
chr1	12660	12662	1.2085
chr1	12662	12663	0.939946
chr1	12663	12664	0.805668
chr1	12664	12673	0.537112
chr1	12673	12675	0.402834
chr1	12675	12681	0.268556
chr1	12681	12710	0.134278
chr1	12710	12712	0.268556
chr1	12712	12714	0.402834
chr1	12714	12719	0.537112
chr1	12719	12726	0.402834
chr1	12726	12745	0.537112
chr1	12745	12747	0.268556
chr1	12747	12753	0.134278
chr1	12753	12758	0.268556
chr1	12758	12760	0.402834
chr1	12760	12766	0.268556
chr1	12766	12778	0.402834
chr1	12778	12788	0.537112
chr1	12788	12792	0.402834
chr1	12792	12793	0.268556
chr1	12793	12798	0.402834
chr1	12798	12802	0.268556
chr1	12802	12811	0.402834
chr1	12811	12826	0.268556
chr1	12826	12827	0.402834
chr1	12827	12828	0.537112
chr1	12828	12835	0.402834
chr1	12835	12849	0.268556
chr1	12849	12861	0.402834
chr1	12861	12863	0.268556
chr1	12863	12884	0.134278
chr1	12884	12940	0.0
chr1	12940	12976	0.134278
chr1	12976	13095	0.0
chr1	13095	13127	0.134278
chr1	13127	13169	0.0
chr1	13169	13205	0.134278
chr1	13205	13218	0.0
chr1	13218	13220	0.134278
chr1	13220	13233	0.268556
chr1	13233	13248	0.402834
chr1	13248	13249	0.268556
chr1	13249	13283	0.134278
chr1	13283	13292	0.268556
chr1	13292	13303	0.402834
chr1	13303	13317	0.268556
chr1	13317	13321	0.134278
chr1	13321	13332	0.268556
chr1	13332	13355	0.402834
chr1	13355	13357	0.268556
chr1	13357	13360	0.0
chr1	13360	13375	0.134278
chr1	13375	13388	0.268556
chr1	13388	13389	0.134278
chr1	13389	13391	0.268556
chr1	13391	13404	0.402834
chr1	13404	13418	0.268556
chr1	13418	13420	0.402834
chr1	13420	13423	0.537112
chr1	13423	13425	0.67139
chr1	13425	13426	0.537112
chr1	13426	13429	0.402834
chr1	13429	13448	0.537112
chr1	13448	13449	0.402834
chr1	13449	13451	0.537112
chr1	13451	13453	0.402834
chr1	13453	13465	0.268556
chr1	13465	13470	0.134278
chr1	13470	13473	0.268556
chr1	13473	13480	0.402834
chr1	13480	13485	0.537112
chr1	13485	13490	0.402834
chr1	13490	13491	0.537112
chr1	13491	13506	0.67139
chr1	13506	13508	0.402834
chr1	13508	13509	0.537112
chr1	13509	13510	0.67139
chr1	13510	13512	0.805668
chr1	13512	13517	0.67139
chr1	13517	13520	0.939946
chr1	13520	13526	0.805668
chr1	13526	13541	0.67139
chr1	13541	13543	0.537112
chr1	13543	13545	0.67139
chr1	13545	13561	0.134278
chr1	13561	13567	0.268556
chr1	13567	13578	0.402834
chr1	13578	13595	0.268556
chr1	13595	13597	0.134278
chr1	13597	13602	0.268556
chr1	13602	13625	0.134278
chr1	13625	13626	0.268556
chr1	13626	13632	0.402834
chr1	13632	13641	0.268556
chr1	13641	13646	0.402834
chr1	13646	13652	0.537112
chr1	13652	13657	0.402834
chr1	13657	13662	0.268556
chr1	13662	13675	0.402834
chr1	13675	13679	0.268556
chr1	13679	13681	0.402834
chr1	13681	13697	0.268556
chr1	13697	13715	0.134278
chr1	13715	13735	0.268556
chr1	13735	13745	0.402834
chr1	13745	13750	0.268556
chr1	13750	13762	0.134278
chr1	13762	13771	0.268556
chr1	13771	13794	0.134278
chr1	13794	13806	0.0
chr1	13806	13807	0.134278
chr1	13807	13818	0.268556
chr1	13818	13838	0.402834
chr1	13838	13840	0.537112
chr1	13840	13843	0.402834
chr1	13843	13852	0.537112
chr1	13852	13873	0.402834
chr1	13873	13878	0.268556
chr1	13878	13944	0.0
chr1	13944	13980	0.134278
chr1	13980	14061	0.0
chr1	14061	14080	0.134278
chr1	14080	14093	0.268556
chr1	14093	14113	0.134278
chr1	14113	14129	0.0
chr1	14129	14137	0.134278
chr1	14137	14158	0.268556
chr1	14158	14164	0.402834
chr1	14164	14172	0.268556
chr1	14172	14178	0.134278
chr1	14178	14192	0.268556
chr1	14192	14211	0.134278
chr1	14211	14243	0.0
chr1	14243	14271	0.134278
chr1	14271	14281	0.0
chr1	14281	14316	0.134278
chr1	14316	14387	0.0
chr1	14387	14418	0.134278
chr1	14418	14423	0.402834
chr1	14423	14453	0.268556
chr1	14453	14471	0.0
chr1	14471	14500	0.134278
chr1	14500	14601	0.0
chr1	14601	14636	0.134278
chr1	14636	14686	0.0
chr1	14686	14711	0.134278
chr1	14711	14724	0.0
chr1	14724	14753	0.134278
chr1	14753	14757	0.268556
chr1	14757	14760	0.134278
chr1	14760	14789	0.268556
chr1	14789	14792	0.134278
chr1	14792	14793	0.268556
chr1	14793	14796	0.134278
chr1	14796	14809	0.268556
chr1	14809	14823	0.402834
chr1	14823	14825	0.537112
chr1	14825	14827	0.402834
chr1	14827	14831	0.537112
chr1	14831	14835	0.402834
chr1	14835	14845	0.537112
chr1	14845	14856	0.402834
chr1	14856	14862	0.268556
chr1	14862	14866	0.134278
chr1	14866	14870	0.402834
chr1	14870	14896	0.268556
chr1	14896	14898	0.134278
chr1	14898	14920	0.0
chr1	14920	14945	0.134278
chr1	14945	14954	0.268556
chr1	14954	14978	0.134278
chr1	14978	15057	0.0
chr1	15057	15093	0.134278
chr1	15093	15103	0.0
chr1	15103	15133	0.134278
chr1	15133	15139	0.0
chr1	15139	15140	0.268556
chr1	15140	15141	0.402834
chr1	15141	15143	0.67139
chr1	15143	15156	0.805668
chr1	15156	15161	0.939946
chr1	15161	15174	0.805668
chr1	15174	15176	0.268556
chr1	15176	15191	0.134278
chr1	15191	15210	0.0
chr1	15210	15224	0.134278
chr1	15224	15225	0.268556
chr1	15225	15244	0.402834
chr1	15244	15258	0.268556
chr1	15258	15298	0.0
chr1	15298	15333	0.134278
chr1	15333	15549	0.0
chr1	15549	15554	0.134278
chr1	15554	15562	0.268556
chr1	15562	15584	0.402834
chr1	15584	15602	0.0
chr1	15602	15630	0.134278
chr1	15630	15635	0.268556
chr1	15635	15665	0.134278
chr1	15665	15669	0.0
chr1	15669	15704	0.134278
chr1	15704	15763	0.0
chr1	15763	15796	0.134278
chr1	15796	15811	0.0
chr1	15811	15844	0.134278
chr1	15844	15847	0.268556
chr1	15847	15862	0.134278
chr1	15862	15889	0.0
chr1	15889	15913	0.134278
chr1	15913	15914	0.268556
chr1	15914	15945	0.402834
chr1	15945	15947	0.134278
chr1	15947	15949	0.268556
chr1	15949	15969	0.134278
chr1	15969	15982	0.268556
chr1	15982	16004	0.134278
chr1	16004	16141	0.0
chr1	16141	16169	0.134278
chr1	16169	16176	0.268556
chr1	16176	16177	0.402834
chr1	16177	16182	0.268556
chr1	16182	16198	0.402834
chr1	16198	16205	0.537112
chr1	16205	16210	0.402834
chr1	16210	16217	0.268556
chr1	16217	16221	0.134278
chr1	16221	16225	0.268556
chr1	16225	16230	0.402834
chr1	16230	16255	0.268556
chr1	16255	16256	0.134278
chr1	16256	16262	0.0
chr1	16262	16298	0.134278
chr1	16298	16307	0.0
chr1	16307	16308	0.134278
chr1	16308	16314	0.268556
chr1	16314	16319	0.402834
chr1	16319	16340	0.537112
chr1	16340	16342	0.402834
chr1	16342	16348	0.268556
chr1	16348	16353	0.134278
chr1	16353	16395	0.0
chr1	16395	16410	0.134278
chr1	16410	16429	0.268556
chr1	16429	16442	0.134278
chr1	16442	16445	0.268556
chr1	16445	16461	0.134278
chr1	16461	16467	0.268556
chr1	16467	16497	0.134278
chr1	16497	16591	0.0
chr1	16591	16621	0.134278
chr1	16621	16668	0.0
chr1	16668	16699	0.134278
chr1	16699	16710	0.0
chr1	16710	16716	0.134278
chr1	16716	16725	0.268556
chr1	16725	16746	0.402834
chr1	16746	16751	0.268556
chr1	16751	16759	0.134278
chr1	16759	16782	0.0
chr1	16782	16785	0.134278
chr1	16785	16816	0.268556
chr1	16816	16838	0.0
chr1	16838	16852	0.134278
chr1	16852	16872	0.268556
chr1	16872	16887	0.134278
chr1	16887	16918	0.0
chr1	16918	16954	0.134278
chr1	16954	17014	0.0
chr1	17014	17048	0.134278
chr1	17048	17146	0.0
chr1	17146	17147	0.134278
chr1	17147	17148	0.402834
chr1	17148	17149	0.537112
chr1	17149	17175	0.67139
chr1	17175	17180	0.537112
chr1	17180	17191	0.0
chr1	17191	17221	0.134278
chr1	17221	17310	0.0
chr1	17310	17330	0.134278
chr1	17330	17344	0.268556
chr1	17344	17358	0.134278
chr1	17358	17365	0.268556
chr1	17365	17394	0.134278
chr1	17394	17455	0.0
chr1	17455	17471	0.134278
chr1	17471	17488	0.268556
chr1	17488	17506	0.134278
chr1	17506	17525	0.0
chr1	17525	17545	0.134278
chr1	17545	17560	0.402834
chr1	17560	17578	0.268556
chr1	17578	17600	0.134278
chr1	17600	17675	0.0
chr1	17675	17692	0.134278
chr1	17692	17705	0.268556
chr1	17705	17709	0.402834
chr1	17709	17725	0.268556
chr1	17725	17728	0.134278
chr1	17728	17730	0.268556
chr1	17730	17731	0.134278
chr1	17731	17761	0.268556
chr1	17761	17766	0.134278
chr1	17766	17800	0.0
chr1	17800	17809	0.134278
chr1	17809	17812	0.268556
chr1	17812	17827	0.402834
chr1	17827	17829	0.268556
chr1	17829	17835	0.402834
chr1	17835	17846	0.268556
chr1	17846	17854	0.134278
chr1	17854	17864	0.268556
chr1	17864	17886	0.134278
chr1	17886	17887	0.67139
chr1	17887	17889	0.805668
chr1	17889	17903	0.67139
chr1	17903	17917	0.805668
chr1	17917	17918	0.67139
chr1	17918	17922	0.805668
chr1	17922	17937	0.268556
chr1	17937	17953	0.134278
chr1	17953	18030	0.0
chr1	18030	18033	0.134278
chr1	18033	18062	0.268556
chr1	18062	18065	0.402834
chr1	18065	18067	0.268556
chr1	18067	18070	0.134278
chr1	18070	18078	0.268556
chr1	18078	18097	0.402834
chr1	18097	18102	0.268556
chr1	18102	18105	0.134278
chr1	18105	18182	0.0
chr1	18182	18218	0.134278
chr1	18218	18223	0.0
chr1	18223	18256	0.268556
chr1	18256	18276	0.0
chr1	18276	18302	0.134278
chr1	18302	18343	0.0
chr1	18343	18378	0.134278
chr1	18378	18445	0.0
chr1	18445	18478	0.134278
chr1	18478	18480	0.268556
chr1	18480	18514	0.134278
chr1	18514	18596	0.0
chr1	18596	18630	0.134278
chr1	18630	18788	0.0
chr1	18788	18793	0.268556
chr1	18793	18798	0.402834
chr1	18798	18801	0.537112
chr1	18801	18824	0.67139
chr1	18824	18828	0.402834
chr1	18828	18832	0.268556
chr1	18832	18852	0.134278
chr1	18852	18857	0.268556
chr1	18857	18864	0.402834
chr1	18864	18870	0.537112
chr1	18870	18879	0.402834
chr1	18879	18893	0.268556
chr1	18893	18897	0.134278
chr1	18897	18988	0.0
chr1	18988	19022	0.134278
chr1	19022	19130	0.0
chr1	19130	19155	0.134278
chr1	19155	19164	0.0
chr1	19164	19193	0.134278
chr1	19193	19198	0.268556
chr1	19198	19225	0.134278
chr1	19225	19280	0.0
