# Supplementary material for: Structural modularity of the XIST ribonucleoprotein complex
Source: Nat Commun. 2020 Dec 2;11:6163. doi: 10.1038/s41467-020-20040-3 (PMC7710737; doi:10.1038/s41467-020-20040-3)
Supplement: Supplementary file 6 — Source Data [file 41467_2020_20040_MOESM6_ESM.zip › sourcedata/fig2efgi/K562_DHX30_0_neg_XIST_1_hsXIST.bedgraph]

chr1	0	42	0.0
chr1	42	43	0.0911727
chr1	43	73	0.182345
chr1	73	86	0.273518
chr1	86	88	0.182345
chr1	88	110	0.0911727
chr1	110	114	0.0
chr1	114	115	0.0911727
chr1	115	116	0.182345
chr1	116	117	0.273518
chr1	117	133	0.364691
chr1	133	148	0.455863
chr1	148	158	0.364691
chr1	158	159	0.273518
chr1	159	162	0.364691
chr1	162	169	0.273518
chr1	169	177	0.364691
chr1	177	185	0.273518
chr1	185	186	0.364691
chr1	186	190	0.455863
chr1	190	192	0.547036
chr1	192	193	0.638209
chr1	193	194	0.729382
chr1	194	200	0.820554
chr1	200	201	0.911727
chr1	201	202	1.0029
chr1	202	204	0.911727
chr1	204	214	0.820554
chr1	214	215	0.729382
chr1	215	224	0.911727
chr1	224	228	0.820554
chr1	228	229	0.729382
chr1	229	230	0.638209
chr1	230	231	0.547036
chr1	231	239	0.364691
chr1	239	249	0.455863
chr1	249	257	0.364691
chr1	257	260	0.273518
chr1	260	272	0.364691
chr1	272	277	0.273518
chr1	277	279	0.455863
chr1	279	280	0.547036
chr1	280	281	0.638209
chr1	281	283	0.729382
chr1	283	288	0.638209
chr1	288	289	0.729382
chr1	289	290	0.911727
chr1	290	291	1.18525
chr1	291	294	1.27642
chr1	294	297	1.36759
chr1	297	300	1.45876
chr1	300	301	1.54994
chr1	301	302	1.64111
chr1	302	305	1.82345
chr1	305	306	1.91463
chr1	306	307	2.0058
chr1	307	311	2.18814
chr1	311	313	2.27932
chr1	313	315	2.37049
chr1	315	321	2.27932
chr1	321	325	2.37049
chr1	325	327	2.09697
chr1	327	328	2.18814
chr1	328	331	2.27932
chr1	331	335	2.09697
chr1	335	336	1.82345
chr1	336	339	1.64111
chr1	339	340	1.54994
chr1	340	341	1.82345
chr1	341	342	1.73228
chr1	342	345	1.64111
chr1	345	346	1.54994
chr1	346	347	1.64111
chr1	347	351	1.54994
chr1	351	354	1.45876
chr1	354	355	1.36759
chr1	355	356	1.27642
chr1	356	363	1.09407
chr1	363	364	1.0029
chr1	364	369	0.820554
chr1	369	370	0.729382
chr1	370	371	0.820554
chr1	371	372	0.729382
chr1	372	384	0.638209
chr1	384	389	0.455863
chr1	389	397	0.547036
chr1	397	404	0.455863
chr1	404	405	0.547036
chr1	405	406	0.638209
chr1	406	407	0.729382
chr1	407	409	1.0029
chr1	409	410	1.18525
chr1	410	411	1.27642
chr1	411	412	1.54994
chr1	412	416	1.73228
chr1	416	419	1.82345
chr1	419	423	1.91463
chr1	423	426	2.0058
chr1	426	428	2.09697
chr1	428	434	2.18814
chr1	434	443	2.0058
chr1	443	444	1.82345
chr1	444	446	1.73228
chr1	446	448	1.64111
chr1	448	450	1.54994
chr1	450	451	1.64111
chr1	451	452	1.82345
chr1	452	453	1.64111
chr1	453	454	1.54994
chr1	454	455	1.45876
chr1	455	456	1.36759
chr1	456	461	1.09407
chr1	461	462	1.0029
chr1	462	463	0.911727
chr1	463	472	0.820554
chr1	472	477	0.729382
chr1	477	487	0.820554
chr1	487	488	0.729382
chr1	488	492	0.638209
chr1	492	494	0.729382
chr1	494	495	0.820554
chr1	495	496	1.18525
chr1	496	497	1.36759
chr1	497	498	1.45876
chr1	498	501	1.54994
chr1	501	502	1.45876
chr1	502	503	1.82345
chr1	503	507	1.91463
chr1	507	510	2.0058
chr1	510	512	2.09697
chr1	512	526	2.37049
chr1	526	527	2.46166
chr1	527	528	2.64401
chr1	528	529	2.55284
chr1	529	533	2.46166
chr1	533	537	2.55284
chr1	537	539	2.37049
chr1	539	540	2.18814
chr1	540	541	1.82345
chr1	541	542	1.64111
chr1	542	546	1.45876
chr1	546	547	1.36759
chr1	547	552	1.09407
chr1	552	555	1.0029
chr1	555	557	0.911727
chr1	557	559	0.638209
chr1	559	561	0.729382
chr1	561	565	0.820554
chr1	565	566	0.729382
chr1	566	576	0.547036
chr1	576	581	0.273518
chr1	581	587	0.364691
chr1	587	598	0.273518
chr1	598	603	0.182345
chr1	603	604	0.273518
chr1	604	606	0.364691
chr1	606	615	0.273518
chr1	615	638	0.182345
chr1	638	648	0.0911727
chr1	648	649	0.273518
chr1	649	650	0.547036
chr1	650	651	0.638209
chr1	651	652	1.54994
chr1	652	653	1.64111
chr1	653	656	1.82345
chr1	656	668	1.91463
chr1	668	683	2.0058
chr1	683	684	1.91463
chr1	684	685	1.73228
chr1	685	686	1.64111
chr1	686	688	1.54994
chr1	688	689	1.45876
chr1	689	694	1.36759
chr1	694	696	1.18525
chr1	696	697	0.547036
chr1	697	698	0.455863
chr1	698	700	0.364691
chr1	700	702	0.273518
chr1	702	705	0.364691
chr1	705	707	0.455863
chr1	707	723	0.364691
chr1	723	729	0.455863
chr1	729	738	0.364691
chr1	738	739	0.638209
chr1	739	740	0.911727
chr1	740	741	1.27642
chr1	741	744	1.18525
chr1	744	746	1.09407
chr1	746	747	1.18525
chr1	747	750	1.27642
chr1	750	761	1.18525
chr1	761	763	1.27642
chr1	763	764	1.18525
chr1	764	765	1.09407
chr1	765	766	1.18525
chr1	766	773	1.09407
chr1	773	778	1.0029
chr1	778	779	0.911727
chr1	779	780	0.820554
chr1	780	781	0.911727
chr1	781	783	0.820554
chr1	783	785	0.638209
chr1	785	790	0.729382
chr1	790	792	0.638209
chr1	792	806	0.547036
chr1	806	809	0.455863
chr1	809	811	0.364691
chr1	811	821	0.455863
chr1	821	822	0.547036
chr1	822	823	0.638209
chr1	823	825	0.820554
chr1	825	828	0.911727
chr1	828	829	1.0029
chr1	829	830	1.09407
chr1	830	831	0.911727
chr1	831	840	1.0029
chr1	840	841	1.09407
chr1	841	844	1.18525
chr1	844	847	1.27642
chr1	847	859	1.36759
chr1	859	860	1.27642
chr1	860	863	1.18525
chr1	863	864	1.09407
chr1	864	867	1.0029
chr1	867	868	0.911727
chr1	868	872	0.638209
chr1	872	874	0.547036
chr1	874	877	0.455863
chr1	877	885	0.364691
chr1	885	887	0.273518
chr1	887	892	0.182345
chr1	892	894	0.0911727
chr1	894	901	0.182345
chr1	901	904	0.0911727
chr1	904	908	0.182345
chr1	908	912	0.273518
chr1	912	913	0.364691
chr1	913	915	0.547036
chr1	915	937	0.638209
chr1	937	938	0.729382
chr1	938	940	1.0029
chr1	940	942	1.09407
chr1	942	947	1.18525
chr1	947	949	1.27642
chr1	949	950	1.18525
chr1	950	951	1.27642
chr1	951	953	1.36759
chr1	953	958	1.45876
chr1	958	959	1.27642
chr1	959	960	1.36759
chr1	960	970	1.27642
chr1	970	974	1.36759
chr1	974	975	1.45876
chr1	975	977	1.64111
chr1	977	979	1.73228
chr1	979	983	1.82345
chr1	983	984	1.64111
chr1	984	985	1.73228
chr1	985	986	1.64111
chr1	986	987	1.82345
chr1	987	991	1.73228
chr1	991	993	1.64111
chr1	993	994	2.0058
chr1	994	995	2.09697
chr1	995	998	1.91463
chr1	998	999	1.82345
chr1	999	1000	1.73228
chr1	1000	1005	1.82345
chr1	1005	1006	2.0058
chr1	1006	1008	2.09697
chr1	1008	1014	2.27932
chr1	1014	1018	2.18814
chr1	1018	1019	2.0058
chr1	1019	1022	1.82345
chr1	1022	1024	1.64111
chr1	1024	1025	1.54994
chr1	1025	1029	1.09407
chr1	1029	1034	1.18525
chr1	1034	1037	1.27642
chr1	1037	1038	1.36759
chr1	1038	1040	1.0029
chr1	1040	1041	1.09407
chr1	1041	1043	1.18525
chr1	1043	1045	1.27642
chr1	1045	1048	1.18525
chr1	1048	1049	1.09407
chr1	1049	1050	1.18525
chr1	1050	1053	0.911727
chr1	1053	1056	0.729382
chr1	1056	1064	0.638209
chr1	1064	1065	0.729382
chr1	1065	1068	0.820554
chr1	1068	1074	0.729382
chr1	1074	1075	0.638209
chr1	1075	1076	0.729382
chr1	1076	1078	0.820554
chr1	1078	1082	0.911727
chr1	1082	1084	0.820554
chr1	1084	1085	0.729382
chr1	1085	1087	0.638209
chr1	1087	1089	0.547036
chr1	1089	1092	0.638209
chr1	1092	1094	0.820554
chr1	1094	1095	0.729382
chr1	1095	1097	0.911727
chr1	1097	1098	1.0029
chr1	1098	1101	1.09407
chr1	1101	1103	1.36759
chr1	1103	1104	1.45876
chr1	1104	1106	1.54994
chr1	1106	1107	1.45876
chr1	1107	1108	1.36759
chr1	1108	1110	1.54994
chr1	1110	1111	1.73228
chr1	1111	1115	1.91463
chr1	1115	1118	2.18814
chr1	1118	1119	2.37049
chr1	1119	1121	2.46166
chr1	1121	1125	2.55284
chr1	1125	1126	2.64401
chr1	1126	1128	2.73518
chr1	1128	1129	2.91753
chr1	1129	1130	3.0087
chr1	1130	1131	3.09987
chr1	1131	1132	3.37339
chr1	1132	1133	3.64691
chr1	1133	1134	3.55574
chr1	1134	1136	3.64691
chr1	1136	1140	3.46456
chr1	1140	1141	3.37339
chr1	1141	1142	3.46456
chr1	1142	1144	3.37339
chr1	1144	1145	3.09987
chr1	1145	1148	3.19104
chr1	1148	1149	3.09987
chr1	1149	1150	3.0087
chr1	1150	1151	3.19104
chr1	1151	1152	3.09987
chr1	1152	1153	3.37339
chr1	1153	1154	3.28222
chr1	1154	1155	3.37339
chr1	1155	1156	3.19104
chr1	1156	1157	3.0087
chr1	1157	1158	2.91753
chr1	1158	1159	3.09987
chr1	1159	1161	2.91753
chr1	1161	1166	3.0087
chr1	1166	1167	2.91753
chr1	1167	1172	3.0087
chr1	1172	1175	2.73518
chr1	1175	1176	2.64401
chr1	1176	1177	2.37049
chr1	1177	1178	2.18814
chr1	1178	1182	2.0058
chr1	1182	1184	2.09697
chr1	1184	1187	2.0058
chr1	1187	1189	2.09697
chr1	1189	1194	2.37049
chr1	1194	1196	2.18814
chr1	1196	1198	1.82345
chr1	1198	1199	1.64111
chr1	1199	1202	1.54994
chr1	1202	1203	1.73228
chr1	1203	1204	2.09697
chr1	1204	1205	2.27932
chr1	1205	1206	2.37049
chr1	1206	1208	2.46166
chr1	1208	1209	2.55284
chr1	1209	1210	2.64401
chr1	1210	1211	2.55284
chr1	1211	1212	2.73518
chr1	1212	1218	2.55284
chr1	1218	1219	2.46166
chr1	1219	1228	2.64401
chr1	1228	1230	2.82635
chr1	1230	1234	2.64401
chr1	1234	1235	2.37049
chr1	1235	1239	2.27932
chr1	1239	1240	2.18814
chr1	1240	1243	1.91463
chr1	1243	1244	1.82345
chr1	1244	1246	1.73228
chr1	1246	1247	1.54994
chr1	1247	1249	1.45876
chr1	1249	1250	1.09407
chr1	1250	1251	1.0029
chr1	1251	1252	0.911727
chr1	1252	1256	0.729382
chr1	1256	1257	0.547036
chr1	1257	1262	0.455863
chr1	1262	1264	0.364691
chr1	1264	1265	0.455863
chr1	1265	1272	0.547036
chr1	1272	1274	0.455863
chr1	1274	1275	0.547036
chr1	1275	1284	0.638209
chr1	1284	1293	0.729382
chr1	1293	1295	0.638209
chr1	1295	1305	0.547036
chr1	1305	1308	0.455863
chr1	1308	1310	0.547036
chr1	1310	1314	0.455863
chr1	1314	1315	0.547036
chr1	1315	1318	0.729382
chr1	1318	1319	0.638209
chr1	1319	1324	0.547036
chr1	1324	1325	0.729382
chr1	1325	1326	0.911727
chr1	1326	1328	1.09407
chr1	1328	1331	1.18525
chr1	1331	1332	1.27642
chr1	1332	1339	1.36759
chr1	1339	1341	1.45876
chr1	1341	1344	1.54994
chr1	1344	1345	1.73228
chr1	1345	1347	1.82345
chr1	1347	1348	1.91463
chr1	1348	1349	2.0058
chr1	1349	1359	2.09697
chr1	1359	1364	1.91463
chr1	1364	1366	1.82345
chr1	1366	1368	1.54994
chr1	1368	1370	1.73228
chr1	1370	1371	1.54994
chr1	1371	1375	1.64111
chr1	1375	1377	1.54994
chr1	1377	1384	1.45876
chr1	1384	1385	1.36759
chr1	1385	1389	1.27642
chr1	1389	1390	1.09407
chr1	1390	1391	0.911727
chr1	1391	1392	1.0029
chr1	1392	1393	0.911727
chr1	1393	1394	0.820554
chr1	1394	1397	0.729382
chr1	1397	1400	0.638209
chr1	1400	1403	0.729382
chr1	1403	1412	0.638209
chr1	1412	1416	0.455863
chr1	1416	1419	0.273518
chr1	1419	1425	0.364691
chr1	1425	1436	0.455863
chr1	1436	1437	0.364691
chr1	1437	1438	0.547036
chr1	1438	1440	0.638209
chr1	1440	1443	0.729382
chr1	1443	1445	0.820554
chr1	1445	1448	0.729382
chr1	1448	1452	0.820554
chr1	1452	1453	0.911727
chr1	1453	1461	1.0029
chr1	1461	1462	1.09407
chr1	1462	1464	1.18525
chr1	1464	1465	1.09407
chr1	1465	1467	1.0029
chr1	1467	1479	0.911727
chr1	1479	1482	1.0029
chr1	1482	1483	0.820554
chr1	1483	1485	0.729382
chr1	1485	1486	0.638209
chr1	1486	1488	0.547036
chr1	1488	1489	0.364691
chr1	1489	1491	0.273518
chr1	1491	1500	0.455863
chr1	1500	1503	0.638209
chr1	1503	1504	0.729382
chr1	1504	1505	0.820554
chr1	1505	1506	0.729382
chr1	1506	1524	0.638209
chr1	1524	1531	0.547036
chr1	1531	1536	0.455863
chr1	1536	1546	0.273518
chr1	1546	1547	0.182345
chr1	1547	1548	0.273518
chr1	1548	1554	0.182345
chr1	1554	1562	0.273518
chr1	1562	1567	0.364691
chr1	1567	1568	0.455863
chr1	1568	1571	0.547036
chr1	1571	1580	0.638209
chr1	1580	1588	0.547036
chr1	1588	1590	0.729382
chr1	1590	1593	0.638209
chr1	1593	1603	0.729382
chr1	1603	1606	0.820554
chr1	1606	1608	0.911727
chr1	1608	1612	1.0029
chr1	1612	1613	0.911727
chr1	1613	1616	0.820554
chr1	1616	1623	0.729382
chr1	1623	1627	0.820554
chr1	1627	1632	0.911727
chr1	1632	1636	0.729382
chr1	1636	1638	1.0029
chr1	1638	1640	1.09407
chr1	1640	1642	1.18525
chr1	1642	1643	1.36759
chr1	1643	1644	1.45876
chr1	1644	1646	1.36759
chr1	1646	1648	1.27642
chr1	1648	1652	1.45876
chr1	1652	1659	1.36759
chr1	1659	1663	1.54994
chr1	1663	1668	1.73228
chr1	1668	1670	1.64111
chr1	1670	1671	1.54994
chr1	1671	1672	1.64111
chr1	1672	1673	1.54994
chr1	1673	1674	1.73228
chr1	1674	1675	1.91463
chr1	1675	1680	2.0058
chr1	1680	1681	2.09697
chr1	1681	1683	1.73228
chr1	1683	1684	1.64111
chr1	1684	1685	1.82345
chr1	1685	1686	1.91463
chr1	1686	1687	1.73228
chr1	1687	1689	1.82345
chr1	1689	1693	1.73228
chr1	1693	1695	1.54994
chr1	1695	1697	1.45876
chr1	1697	1700	1.36759
chr1	1700	1702	1.45876
chr1	1702	1704	1.54994
chr1	1704	1705	1.36759
chr1	1705	1708	1.45876
chr1	1708	1717	1.27642
chr1	1717	1718	1.09407
chr1	1718	1719	1.0029
chr1	1719	1720	1.09407
chr1	1720	1722	1.0029
chr1	1722	1725	0.911727
chr1	1725	1729	0.729382
chr1	1729	1730	0.638209
chr1	1730	1734	0.729382
chr1	1734	1746	0.820554
chr1	1746	1748	0.729382
chr1	1748	1749	0.820554
chr1	1749	1750	0.911727
chr1	1750	1751	0.820554
chr1	1751	1759	0.911727
chr1	1759	1760	0.820554
chr1	1760	1762	0.729382
chr1	1762	1772	0.820554
chr1	1772	1776	1.0029
chr1	1776	1778	1.18525
chr1	1778	1782	1.27642
chr1	1782	1789	1.36759
chr1	1789	1790	1.54994
chr1	1790	1792	1.45876
chr1	1792	1793	1.36759
chr1	1793	1794	1.54994
chr1	1794	1796	1.45876
chr1	1796	1799	1.36759
chr1	1799	1801	1.64111
chr1	1801	1805	1.73228
chr1	1805	1806	1.91463
chr1	1806	1807	2.0058
chr1	1807	1811	1.91463
chr1	1811	1816	1.82345
chr1	1816	1819	1.73228
chr1	1819	1820	1.64111
chr1	1820	1821	1.54994
chr1	1821	1822	1.36759
chr1	1822	1823	1.27642
chr1	1823	1825	1.18525
chr1	1825	1827	1.27642
chr1	1827	1828	1.18525
chr1	1828	1829	1.09407
chr1	1829	1831	1.36759
chr1	1831	1832	1.27642
chr1	1832	1833	1.18525
chr1	1833	1834	1.0029
chr1	1834	1836	1.09407
chr1	1836	1837	1.18525
chr1	1837	1839	1.27642
chr1	1839	1840	1.36759
chr1	1840	1841	1.45876
chr1	1841	1842	1.64111
chr1	1842	1846	1.82345
chr1	1846	1847	1.73228
chr1	1847	1848	1.82345
chr1	1848	1849	1.91463
chr1	1849	1851	2.09697
chr1	1851	1855	1.91463
chr1	1855	1858	2.18814
chr1	1858	1861	2.27932
chr1	1861	1862	2.37049
chr1	1862	1864	2.27932
chr1	1864	1865	2.55284
chr1	1865	1866	2.82635
chr1	1866	1867	3.19104
chr1	1867	1868	3.64691
chr1	1868	1869	3.82925
chr1	1869	1871	3.73808
chr1	1871	1872	4.10277
chr1	1872	1874	4.19394
chr1	1874	1877	4.10277
chr1	1877	1879	4.19394
chr1	1879	1881	4.46746
chr1	1881	1882	4.83215
chr1	1882	1883	4.74098
chr1	1883	1885	4.92333
chr1	1885	1886	4.74098
chr1	1886	1887	4.83215
chr1	1887	1888	4.64981
chr1	1888	1892	4.74098
chr1	1892	1893	4.64981
chr1	1893	1894	4.19394
chr1	1894	1895	3.82925
chr1	1895	1896	3.73808
chr1	1896	1897	3.64691
chr1	1897	1898	3.82925
chr1	1898	1900	3.92043
chr1	1900	1906	3.82925
chr1	1906	1907	3.73808
chr1	1907	1909	3.55574
chr1	1909	1910	3.46456
chr1	1910	1911	2.55284
chr1	1911	1913	2.46166
chr1	1913	1914	2.37049
chr1	1914	1916	2.18814
chr1	1916	1922	1.91463
chr1	1922	1924	1.82345
chr1	1924	1926	1.54994
chr1	1926	1927	1.09407
chr1	1927	1928	1.0029
chr1	1928	1931	1.09407
chr1	1931	1932	1.0029
chr1	1932	1934	0.911727
chr1	1934	1941	0.820554
chr1	1941	1943	0.455863
chr1	1943	1948	0.364691
chr1	1948	1970	0.273518
chr1	1970	1971	0.182345
chr1	1971	1992	0.0911727
chr1	1992	2061	0.0
chr1	2061	2064	0.0911727
chr1	2064	2070	0.182345
chr1	2070	2071	0.273518
chr1	2071	2076	0.547036
chr1	2076	2079	0.638209
chr1	2079	2089	0.820554
chr1	2089	2092	1.0029
chr1	2092	2097	0.911727
chr1	2097	2102	1.0029
chr1	2102	2106	1.09407
chr1	2106	2109	1.0029
chr1	2109	2114	0.911727
chr1	2114	2115	0.820554
chr1	2115	2121	0.547036
chr1	2121	2123	0.638209
chr1	2123	2124	0.547036
chr1	2124	2125	0.455863
chr1	2125	2126	0.547036
chr1	2126	2133	0.638209
chr1	2133	2140	0.547036
chr1	2140	2141	0.729382
chr1	2141	2147	0.638209
chr1	2147	2154	0.547036
chr1	2154	2164	0.638209
chr1	2164	2169	0.547036
chr1	2169	2170	0.364691
chr1	2170	2182	0.273518
chr1	2182	2185	0.364691
chr1	2185	2190	0.182345
chr1	2190	2198	0.273518
chr1	2198	2205	0.182345
chr1	2205	2225	0.273518
chr1	2225	2227	0.182345
chr1	2227	2238	0.0911727
chr1	2238	2249	0.182345
chr1	2249	2271	0.0911727
chr1	2271	2277	0.273518
chr1	2277	2278	0.455863
chr1	2278	2279	0.638209
chr1	2279	2280	0.820554
chr1	2280	2287	0.911727
chr1	2287	2293	1.0029
chr1	2293	2294	1.09407
chr1	2294	2300	1.18525
chr1	2300	2303	1.27642
chr1	2303	2305	1.36759
chr1	2305	2307	1.45876
chr1	2307	2308	1.54994
chr1	2308	2311	1.45876
chr1	2311	2312	1.54994
chr1	2312	2316	1.73228
chr1	2316	2323	1.54994
chr1	2323	2325	1.18525
chr1	2325	2327	1.0029
chr1	2327	2328	1.18525
chr1	2328	2329	1.27642
chr1	2329	2331	1.36759
chr1	2331	2335	1.27642
chr1	2335	2336	1.45876
chr1	2336	2337	1.36759
chr1	2337	2339	1.27642
chr1	2339	2345	1.18525
chr1	2345	2352	1.27642
chr1	2352	2356	1.18525
chr1	2356	2357	1.09407
chr1	2357	2364	1.0029
chr1	2364	2367	1.09407
chr1	2367	2369	1.0029
chr1	2369	2371	1.09407
chr1	2371	2373	1.18525
chr1	2373	2374	1.09407
chr1	2374	2375	1.0029
chr1	2375	2379	1.09407
chr1	2379	2381	0.911727
chr1	2381	2383	1.0029
chr1	2383	2389	1.09407
chr1	2389	2391	0.911727
chr1	2391	2392	1.09407
chr1	2392	2394	1.0029
chr1	2394	2396	1.09407
chr1	2396	2397	1.18525
chr1	2397	2398	1.27642
chr1	2398	2399	1.18525
chr1	2399	2401	1.27642
chr1	2401	2407	1.36759
chr1	2407	2408	1.45876
chr1	2408	2409	1.73228
chr1	2409	2411	1.64111
chr1	2411	2412	1.82345
chr1	2412	2415	2.18814
chr1	2415	2417	2.09697
chr1	2417	2418	2.0058
chr1	2418	2420	1.91463
chr1	2420	2427	1.82345
chr1	2427	2429	1.91463
chr1	2429	2430	2.0058
chr1	2430	2431	1.73228
chr1	2431	2432	1.54994
chr1	2432	2434	1.45876
chr1	2434	2437	1.36759
chr1	2437	2438	1.45876
chr1	2438	2439	1.54994
chr1	2439	2440	1.91463
chr1	2440	2447	2.0058
chr1	2447	2449	2.09697
chr1	2449	2450	2.0058
chr1	2450	2451	2.09697
chr1	2451	2453	2.18814
chr1	2453	2456	2.0058
chr1	2456	2457	1.82345
chr1	2457	2460	1.73228
chr1	2460	2469	1.82345
chr1	2469	2470	2.09697
chr1	2470	2471	2.18814
chr1	2471	2473	2.37049
chr1	2473	2474	2.27932
chr1	2474	2476	2.37049
chr1	2476	2477	2.46166
chr1	2477	2481	2.55284
chr1	2481	2483	2.09697
chr1	2483	2484	2.0058
chr1	2484	2485	2.09697
chr1	2485	2487	2.0058
chr1	2487	2491	2.18814
chr1	2491	2494	2.0058
chr1	2494	2495	2.09697
chr1	2495	2496	2.0058
chr1	2496	2497	1.91463
chr1	2497	2500	1.73228
chr1	2500	2505	1.82345
chr1	2505	2506	1.73228
chr1	2506	2508	1.45876
chr1	2508	2509	1.36759
chr1	2509	2511	1.45876
chr1	2511	2512	1.82345
chr1	2512	2513	2.18814
chr1	2513	2515	2.73518
chr1	2515	2516	2.91753
chr1	2516	2517	2.82635
chr1	2517	2518	2.73518
chr1	2518	2520	2.55284
chr1	2520	2521	2.64401
chr1	2521	2522	2.55284
chr1	2522	2526	2.64401
chr1	2526	2529	2.73518
chr1	2529	2532	2.64401
chr1	2532	2535	2.46166
chr1	2535	2536	2.64401
chr1	2536	2537	3.0087
chr1	2537	2543	3.09987
chr1	2543	2547	3.0087
chr1	2547	2548	2.91753
chr1	2548	2553	2.73518
chr1	2553	2556	2.55284
chr1	2556	2557	2.09697
chr1	2557	2559	1.45876
chr1	2559	2560	1.27642
chr1	2560	2561	1.09407
chr1	2561	2562	1.18525
chr1	2562	2564	1.45876
chr1	2564	2565	1.54994
chr1	2565	2570	1.36759
chr1	2570	2571	1.54994
chr1	2571	2572	1.45876
chr1	2572	2579	1.54994
chr1	2579	2582	1.09407
chr1	2582	2583	1.0029
chr1	2583	2588	0.911727
chr1	2588	2590	0.820554
chr1	2590	2595	0.911727
chr1	2595	2596	1.09407
chr1	2596	2601	1.27642
chr1	2601	2602	1.36759
chr1	2602	2603	1.45876
chr1	2603	2605	1.54994
chr1	2605	2607	1.45876
chr1	2607	2608	1.18525
chr1	2608	2609	1.27642
chr1	2609	2611	1.18525
chr1	2611	2613	1.27642
chr1	2613	2615	1.45876
chr1	2615	2617	1.27642
chr1	2617	2620	1.18525
chr1	2620	2625	1.27642
chr1	2625	2626	1.45876
chr1	2626	2627	1.54994
chr1	2627	2633	1.64111
chr1	2633	2636	1.73228
chr1	2636	2637	1.82345
chr1	2637	2640	1.91463
chr1	2640	2641	1.73228
chr1	2641	2642	1.54994
chr1	2642	2646	1.64111
chr1	2646	2647	1.54994
chr1	2647	2653	1.36759
chr1	2653	2656	1.27642
chr1	2656	2658	1.18525
chr1	2658	2661	1.0029
chr1	2661	2665	0.911727
chr1	2665	2667	0.820554
chr1	2667	2670	0.729382
chr1	2670	2672	0.638209
chr1	2672	2678	0.729382
chr1	2678	2682	0.638209
chr1	2682	2686	0.455863
chr1	2686	2687	0.547036
chr1	2687	2691	0.455863
chr1	2691	2702	0.547036
chr1	2702	2709	0.455863
chr1	2709	2715	0.364691
chr1	2715	2716	0.455863
chr1	2716	2717	0.364691
chr1	2717	2721	0.273518
chr1	2721	2730	0.364691
chr1	2730	2736	0.273518
chr1	2736	2743	0.182345
chr1	2743	2753	0.0911727
chr1	2753	2760	0.0
chr1	2760	2769	0.0911727
chr1	2769	2771	0.182345
chr1	2771	2775	0.273518
chr1	2775	2776	0.364691
chr1	2776	2777	0.455863
chr1	2777	2778	0.547036
chr1	2778	2779	0.638209
chr1	2779	2782	0.820554
chr1	2782	2787	1.0029
chr1	2787	2789	1.09407
chr1	2789	2792	1.27642
chr1	2792	2803	1.36759
chr1	2803	2805	1.45876
chr1	2805	2807	1.36759
chr1	2807	2808	1.45876
chr1	2808	2810	1.54994
chr1	2810	2811	1.45876
chr1	2811	2813	1.54994
chr1	2813	2814	1.64111
chr1	2814	2815	1.54994
chr1	2815	2816	1.73228
chr1	2816	2819	1.64111
chr1	2819	2820	1.54994
chr1	2820	2823	1.45876
chr1	2823	2826	1.27642
chr1	2826	2827	1.36759
chr1	2827	2830	1.27642
chr1	2830	2832	1.18525
chr1	2832	2834	1.09407
chr1	2834	2839	0.911727
chr1	2839	2840	1.0029
chr1	2840	2841	0.911727
chr1	2841	2843	1.0029
chr1	2843	2848	0.911727
chr1	2848	2852	0.820554
chr1	2852	2857	0.729382
chr1	2857	2860	0.638209
chr1	2860	2866	0.455863
chr1	2866	2867	0.364691
chr1	2867	2871	0.455863
chr1	2871	2873	0.364691
chr1	2873	2875	0.273518
chr1	2875	2877	0.364691
chr1	2877	2878	0.638209
chr1	2878	2885	0.729382
chr1	2885	2886	0.820554
chr1	2886	2888	0.729382
chr1	2888	2890	0.911727
chr1	2890	2894	1.36759
chr1	2894	2895	1.54994
chr1	2895	2896	1.91463
chr1	2896	2897	2.18814
chr1	2897	2898	2.27932
chr1	2898	2900	2.18814
chr1	2900	2902	2.37049
chr1	2902	2903	2.46166
chr1	2903	2904	2.64401
chr1	2904	2906	2.82635
chr1	2906	2909	2.91753
chr1	2909	2910	3.0087
chr1	2910	2912	3.19104
chr1	2912	2918	3.09987
chr1	2918	2919	3.19104
chr1	2919	2920	3.37339
chr1	2920	2921	3.28222
chr1	2921	2922	3.19104
chr1	2922	2923	3.0087
chr1	2923	2925	3.09987
chr1	2925	2928	3.37339
chr1	2928	2929	3.28222
chr1	2929	2930	3.37339
chr1	2930	2931	3.46456
chr1	2931	2932	3.64691
chr1	2932	2934	4.0116
chr1	2934	2935	3.64691
chr1	2935	2936	3.73808
chr1	2936	2938	3.82925
chr1	2938	2940	3.73808
chr1	2940	2941	3.46456
chr1	2941	2943	3.0087
chr1	2943	2944	2.91753
chr1	2944	2945	3.09987
chr1	2945	2946	2.91753
chr1	2946	2947	2.82635
chr1	2947	2948	2.73518
chr1	2948	2949	2.64401
chr1	2949	2950	2.55284
chr1	2950	2951	2.73518
chr1	2951	2952	2.91753
chr1	2952	2955	3.0087
chr1	2955	2956	3.09987
chr1	2956	2957	3.28222
chr1	2957	2958	3.19104
chr1	2958	2961	3.09987
chr1	2961	2962	3.19104
chr1	2962	2964	3.28222
chr1	2964	2967	3.09987
chr1	2967	2968	3.0087
chr1	2968	2969	3.09987
chr1	2969	2970	2.82635
chr1	2970	2971	3.09987
chr1	2971	2972	3.37339
chr1	2972	2973	3.92043
chr1	2973	2975	4.10277
chr1	2975	2976	3.82925
chr1	2976	2977	4.37629
chr1	2977	2978	4.10277
chr1	2978	2981	4.28512
chr1	2981	2984	4.19394
chr1	2984	2988	4.28512
chr1	2988	2991	4.19394
chr1	2991	2995	4.28512
chr1	2995	2996	4.10277
chr1	2996	2998	3.82925
chr1	2998	3001	3.73808
chr1	3001	3004	3.55574
chr1	3004	3006	3.46456
chr1	3006	3008	3.19104
chr1	3008	3009	3.09987
chr1	3009	3011	2.64401
chr1	3011	3016	2.55284
chr1	3016	3017	1.36759
chr1	3017	3018	1.27642
chr1	3018	3019	1.18525
chr1	3019	3020	0.820554
chr1	3020	3021	0.638209
chr1	3021	3027	0.911727
chr1	3027	3033	1.0029
chr1	3033	3034	0.911727
chr1	3034	3036	1.0029
chr1	3036	3040	0.911727
chr1	3040	3044	0.820554
chr1	3044	3058	0.638209
chr1	3058	3060	0.729382
chr1	3060	3062	0.820554
chr1	3062	3063	0.729382
chr1	3063	3066	0.638209
chr1	3066	3070	0.364691
chr1	3070	3072	0.273518
chr1	3072	3074	0.182345
chr1	3074	3080	0.273518
chr1	3080	3081	0.364691
chr1	3081	3082	0.547036
chr1	3082	3085	0.729382
chr1	3085	3086	0.820554
chr1	3086	3089	0.911727
chr1	3089	3091	1.0029
chr1	3091	3101	1.09407
chr1	3101	3103	1.18525
chr1	3103	3106	1.09407
chr1	3106	3113	1.18525
chr1	3113	3114	1.27642
chr1	3114	3124	1.18525
chr1	3124	3125	1.09407
chr1	3125	3126	1.0029
chr1	3126	3129	0.820554
chr1	3129	3132	0.729382
chr1	3132	3134	0.820554
chr1	3134	3136	0.729382
chr1	3136	3139	0.820554
chr1	3139	3141	0.911727
chr1	3141	3145	0.820554
chr1	3145	3149	0.729382
chr1	3149	3151	0.638209
chr1	3151	3152	0.547036
chr1	3152	3153	0.638209
chr1	3153	3154	0.729382
chr1	3154	3161	0.820554
chr1	3161	3162	0.911727
chr1	3162	3163	0.820554
chr1	3163	3164	1.0029
chr1	3164	3168	1.09407
chr1	3168	3169	1.18525
chr1	3169	3175	1.45876
chr1	3175	3176	1.64111
chr1	3176	3177	1.73228
chr1	3177	3178	1.64111
chr1	3178	3181	1.73228
chr1	3181	3185	1.64111
chr1	3185	3191	1.73228
chr1	3191	3197	1.91463
chr1	3197	3199	1.82345
chr1	3199	3203	1.73228
chr1	3203	3204	1.82345
chr1	3204	3208	1.91463
chr1	3208	3209	1.82345
chr1	3209	3210	1.73228
chr1	3210	3213	1.64111
chr1	3213	3214	1.54994
chr1	3214	3218	1.36759
chr1	3218	3219	1.54994
chr1	3219	3220	1.73228
chr1	3220	3221	2.0058
chr1	3221	3222	2.18814
chr1	3222	3224	2.27932
chr1	3224	3226	2.37049
chr1	3226	3227	2.46166
chr1	3227	3230	2.55284
chr1	3230	3232	2.46166
chr1	3232	3233	2.55284
chr1	3233	3234	2.73518
chr1	3234	3236	3.0087
chr1	3236	3237	2.91753
chr1	3237	3239	3.0087
chr1	3239	3241	3.28222
chr1	3241	3250	3.19104
chr1	3250	3254	3.09987
chr1	3254	3256	2.82635
chr1	3256	3258	2.91753
chr1	3258	3264	2.82635
chr1	3264	3265	2.64401
chr1	3265	3266	2.46166
chr1	3266	3267	2.09697
chr1	3267	3268	1.73228
chr1	3268	3269	1.45876
chr1	3269	3271	1.54994
chr1	3271	3273	1.45876
chr1	3273	3274	1.27642
chr1	3274	3275	1.36759
chr1	3275	3276	1.27642
chr1	3276	3277	1.18525
chr1	3277	3278	1.09407
chr1	3278	3279	1.0029
chr1	3279	3280	0.911727
chr1	3280	3281	1.0029
chr1	3281	3284	0.911727
chr1	3284	3286	0.820554
chr1	3286	3289	0.729382
chr1	3289	3291	0.820554
chr1	3291	3292	1.0029
chr1	3292	3294	0.911727
chr1	3294	3297	0.820554
chr1	3297	3301	0.911727
chr1	3301	3303	1.0029
chr1	3303	3304	0.911727
chr1	3304	3305	1.0029
chr1	3305	3308	1.27642
chr1	3308	3309	1.36759
chr1	3309	3311	1.45876
chr1	3311	3314	1.54994
chr1	3314	3319	1.45876
chr1	3319	3325	1.36759
chr1	3325	3326	1.27642
chr1	3326	3327	1.18525
chr1	3327	3329	1.27642
chr1	3329	3330	1.45876
chr1	3330	3334	1.36759
chr1	3334	3335	1.18525
chr1	3335	3338	1.27642
chr1	3338	3343	1.45876
chr1	3343	3344	1.36759
chr1	3344	3345	1.27642
chr1	3345	3349	1.18525
chr1	3349	3350	1.09407
chr1	3350	3352	0.911727
chr1	3352	3354	1.0029
chr1	3354	3356	1.18525
chr1	3356	3358	1.0029
chr1	3358	3359	1.09407
chr1	3359	3361	1.18525
chr1	3361	3363	1.27642
chr1	3363	3371	1.36759
chr1	3371	3374	1.45876
chr1	3374	3376	1.18525
chr1	3376	3382	1.09407
chr1	3382	3383	1.27642
chr1	3383	3390	1.09407
chr1	3390	3396	1.18525
chr1	3396	3397	1.0029
chr1	3397	3399	1.09407
chr1	3399	3401	0.911727
chr1	3401	3403	1.0029
chr1	3403	3404	0.820554
chr1	3404	3405	0.729382
chr1	3405	3406	0.820554
chr1	3406	3413	0.729382
chr1	3413	3421	0.638209
chr1	3421	3422	0.729382
chr1	3422	3426	0.820554
chr1	3426	3434	0.729382
chr1	3434	3436	0.638209
chr1	3436	3440	0.547036
chr1	3440	3441	0.638209
chr1	3441	3442	0.729382
chr1	3442	3444	0.638209
chr1	3444	3446	0.547036
chr1	3446	3449	0.638209
chr1	3449	3455	0.547036
chr1	3455	3460	0.455863
chr1	3460	3466	0.547036
chr1	3466	3467	0.455863
chr1	3467	3471	0.364691
chr1	3471	3472	0.455863
chr1	3472	3482	0.547036
chr1	3482	3483	0.638209
chr1	3483	3485	0.911727
chr1	3485	3486	0.820554
chr1	3486	3488	0.729382
chr1	3488	3492	0.820554
chr1	3492	3494	0.911727
chr1	3494	3501	0.820554
chr1	3501	3508	0.911727
chr1	3508	3514	1.0029
chr1	3514	3515	1.09407
chr1	3515	3522	1.18525
chr1	3522	3525	1.27642
chr1	3525	3528	1.18525
chr1	3528	3529	1.0029
chr1	3529	3533	1.09407
chr1	3533	3536	0.911727
chr1	3536	3537	1.0029
chr1	3537	3541	0.911727
chr1	3541	3543	0.820554
chr1	3543	3546	0.729382
chr1	3546	3547	0.820554
chr1	3547	3548	0.911727
chr1	3548	3550	1.0029
chr1	3550	3555	0.820554
chr1	3555	3557	0.911727
chr1	3557	3561	0.820554
chr1	3561	3566	0.729382
chr1	3566	3571	0.820554
chr1	3571	3581	0.729382
chr1	3581	3583	0.638209
chr1	3583	3587	0.729382
chr1	3587	3588	0.638209
chr1	3588	3590	0.729382
chr1	3590	3591	0.638209
chr1	3591	3592	0.729382
chr1	3592	3599	0.638209
chr1	3599	3602	0.547036
chr1	3602	3611	0.455863
chr1	3611	3612	0.364691
chr1	3612	3615	0.455863
chr1	3615	3619	0.364691
chr1	3619	3625	0.455863
chr1	3625	3627	0.638209
chr1	3627	3628	0.729382
chr1	3628	3629	0.638209
chr1	3629	3634	0.547036
chr1	3634	3643	0.638209
chr1	3643	3654	0.729382
chr1	3654	3657	0.820554
chr1	3657	3661	0.729382
chr1	3661	3663	0.638209
chr1	3663	3667	0.547036
chr1	3667	3669	0.729382
chr1	3669	3672	0.638209
chr1	3672	3673	0.547036
chr1	3673	3674	0.729382
chr1	3674	3675	0.820554
chr1	3675	3682	0.729382
chr1	3682	3683	0.911727
chr1	3683	3687	1.0029
chr1	3687	3691	1.09407
chr1	3691	3699	1.27642
chr1	3699	3703	1.18525
chr1	3703	3706	1.27642
chr1	3706	3707	1.36759
chr1	3707	3710	1.45876
chr1	3710	3712	1.64111
chr1	3712	3716	1.45876
chr1	3716	3717	1.54994
chr1	3717	3719	1.36759
chr1	3719	3722	1.27642
chr1	3722	3723	1.36759
chr1	3723	3724	1.54994
chr1	3724	3727	1.82345
chr1	3727	3728	1.64111
chr1	3728	3732	1.54994
chr1	3732	3733	1.45876
chr1	3733	3734	1.36759
chr1	3734	3736	1.45876
chr1	3736	3740	1.36759
chr1	3740	3748	1.45876
chr1	3748	3749	1.36759
chr1	3749	3751	1.45876
chr1	3751	3755	1.54994
chr1	3755	3759	1.36759
chr1	3759	3760	1.27642
chr1	3760	3764	1.09407
chr1	3764	3766	1.18525
chr1	3766	3768	0.911727
chr1	3768	3776	0.729382
chr1	3776	3779	0.820554
chr1	3779	3783	0.729382
chr1	3783	3785	0.820554
chr1	3785	3788	0.911727
chr1	3788	3791	1.0029
chr1	3791	3796	1.09407
chr1	3796	3801	1.0029
chr1	3801	3805	1.09407
chr1	3805	3806	1.36759
chr1	3806	3807	1.45876
chr1	3807	3808	1.54994
chr1	3808	3809	1.36759
chr1	3809	3810	1.45876
chr1	3810	3812	1.54994
chr1	3812	3813	1.64111
chr1	3813	3814	2.0058
chr1	3814	3820	2.18814
chr1	3820	3824	2.09697
chr1	3824	3825	2.18814
chr1	3825	3826	2.27932
chr1	3826	3827	2.18814
chr1	3827	3829	1.91463
chr1	3829	3831	1.82345
chr1	3831	3832	1.91463
chr1	3832	3837	1.73228
chr1	3837	3841	1.64111
chr1	3841	3842	1.73228
chr1	3842	3843	1.64111
chr1	3843	3844	1.54994
chr1	3844	3848	1.64111
chr1	3848	3849	1.73228
chr1	3849	3850	1.82345
chr1	3850	3851	1.64111
chr1	3851	3853	1.54994
chr1	3853	3855	1.64111
chr1	3855	3856	1.91463
chr1	3856	3857	1.54994
chr1	3857	3859	1.64111
chr1	3859	3860	1.45876
chr1	3860	3861	1.64111
chr1	3861	3863	1.91463
chr1	3863	3864	2.0058
chr1	3864	3866	2.09697
chr1	3866	3867	2.18814
chr1	3867	3868	2.27932
chr1	3868	3871	2.18814
chr1	3871	3873	2.27932
chr1	3873	3875	2.37049
chr1	3875	3876	2.73518
chr1	3876	3877	2.82635
chr1	3877	3880	2.91753
chr1	3880	3881	3.0087
chr1	3881	3886	3.19104
chr1	3886	3887	3.28222
chr1	3887	3889	3.37339
chr1	3889	3890	3.28222
chr1	3890	3892	3.19104
chr1	3892	3893	3.09987
chr1	3893	3894	3.0087
chr1	3894	3895	3.19104
chr1	3895	3897	3.09987
chr1	3897	3898	3.28222
chr1	3898	3899	3.19104
chr1	3899	3900	3.09987
chr1	3900	3901	2.91753
chr1	3901	3902	2.82635
chr1	3902	3903	2.91753
chr1	3903	3904	3.09987
chr1	3904	3905	3.28222
chr1	3905	3906	3.37339
chr1	3906	3907	3.09987
chr1	3907	3908	3.19104
chr1	3908	3911	3.09987
chr1	3911	3913	3.0087
chr1	3913	3914	2.91753
chr1	3914	3915	3.19104
chr1	3915	3916	3.09987
chr1	3916	3917	3.19104
chr1	3917	3918	3.28222
chr1	3918	3920	3.73808
chr1	3920	3921	3.55574
chr1	3921	3922	3.37339
chr1	3922	3923	3.28222
chr1	3923	3927	3.37339
chr1	3927	3928	3.55574
chr1	3928	3931	3.64691
chr1	3931	3935	3.46456
chr1	3935	3936	3.37339
chr1	3936	3937	3.46456
chr1	3937	3939	3.64691
chr1	3939	3940	3.37339
chr1	3940	3942	3.55574
chr1	3942	3944	3.37339
chr1	3944	3945	3.46456
chr1	3945	3947	3.55574
chr1	3947	3948	3.28222
chr1	3948	3949	2.82635
chr1	3949	3950	2.91753
chr1	3950	3951	2.82635
chr1	3951	3952	3.0087
chr1	3952	3954	2.91753
chr1	3954	3955	3.09987
chr1	3955	3956	3.55574
chr1	3956	3957	3.64691
chr1	3957	3959	3.55574
chr1	3959	3961	3.19104
chr1	3961	3962	3.37339
chr1	3962	3963	3.28222
chr1	3963	3965	2.91753
chr1	3965	3966	3.19104
chr1	3966	3970	3.28222
chr1	3970	3971	3.37339
chr1	3971	3972	3.55574
chr1	3972	3975	3.09987
chr1	3975	3977	3.19104
chr1	3977	3978	3.09987
chr1	3978	3979	3.0087
chr1	3979	3981	3.09987
chr1	3981	3982	3.0087
chr1	3982	3984	2.91753
chr1	3984	3989	2.82635
chr1	3989	3992	2.73518
chr1	3992	3994	2.82635
chr1	3994	3995	2.91753
chr1	3995	3996	3.0087
chr1	3996	3998	2.91753
chr1	3998	3999	2.82635
chr1	3999	4000	2.55284
chr1	4000	4001	2.18814
chr1	4001	4002	2.09697
chr1	4002	4006	2.18814
chr1	4006	4008	2.0058
chr1	4008	4009	1.91463
chr1	4009	4011	1.73228
chr1	4011	4013	1.64111
chr1	4013	4014	1.54994
chr1	4014	4020	1.36759
chr1	4020	4028	1.27642
chr1	4028	4031	1.36759
chr1	4031	4033	1.18525
chr1	4033	4035	1.09407
chr1	4035	4037	1.0029
chr1	4037	4039	0.911727
chr1	4039	4040	1.0029
chr1	4040	4041	0.820554
chr1	4041	4042	0.729382
chr1	4042	4044	0.638209
chr1	4044	4045	0.547036
chr1	4045	4047	0.638209
chr1	4047	4051	0.547036
chr1	4051	4053	0.729382
chr1	4053	4054	0.820554
chr1	4054	4055	0.729382
chr1	4055	4056	0.820554
chr1	4056	4058	0.911727
chr1	4058	4060	1.09407
chr1	4060	4062	1.0029
chr1	4062	4063	1.09407
chr1	4063	4068	1.18525
chr1	4068	4090	1.09407
chr1	4090	4094	1.0029
chr1	4094	4095	0.911727
chr1	4095	4096	1.0029
chr1	4096	4097	0.911727
chr1	4097	4101	0.729382
chr1	4101	4102	0.638209
chr1	4102	4104	0.547036
chr1	4104	4117	0.729382
chr1	4117	4127	0.638209
chr1	4127	4128	0.729382
chr1	4128	4129	0.547036
chr1	4129	4138	0.638209
chr1	4138	4140	0.729382
chr1	4140	4145	0.820554
chr1	4145	4147	0.911727
chr1	4147	4148	0.729382
chr1	4148	4149	0.820554
chr1	4149	4150	0.638209
chr1	4150	4158	0.547036
chr1	4158	4160	0.638209
chr1	4160	4165	0.729382
chr1	4165	4167	0.638209
chr1	4167	4174	0.729382
chr1	4174	4180	0.638209
chr1	4180	4183	0.547036
chr1	4183	4190	0.455863
chr1	4190	4192	0.364691
chr1	4192	4197	0.273518
chr1	4197	4201	0.364691
chr1	4201	4202	0.455863
chr1	4202	4203	0.547036
chr1	4203	4209	0.638209
chr1	4209	4224	0.547036
chr1	4224	4225	0.638209
chr1	4225	4226	0.729382
chr1	4226	4228	0.638209
chr1	4228	4229	0.729382
chr1	4229	4230	0.820554
chr1	4230	4235	0.729382
chr1	4235	4236	0.547036
chr1	4236	4243	0.364691
chr1	4243	4247	0.455863
chr1	4247	4248	0.547036
chr1	4248	4249	0.638209
chr1	4249	4253	0.911727
chr1	4253	4254	1.0029
chr1	4254	4255	1.27642
chr1	4255	4256	1.36759
chr1	4256	4257	1.45876
chr1	4257	4261	1.64111
chr1	4261	4267	1.73228
chr1	4267	4269	1.82345
chr1	4269	4270	1.73228
chr1	4270	4271	1.64111
chr1	4271	4273	1.82345
chr1	4273	4274	1.73228
chr1	4274	4277	1.64111
chr1	4277	4287	1.73228
chr1	4287	4288	1.64111
chr1	4288	4289	1.54994
chr1	4289	4290	1.45876
chr1	4290	4294	1.64111
chr1	4294	4298	1.45876
chr1	4298	4299	1.36759
chr1	4299	4301	1.09407
chr1	4301	4302	1.0029
chr1	4302	4303	0.911727
chr1	4303	4305	1.0029
chr1	4305	4311	0.911727
chr1	4311	4312	0.820554
chr1	4312	4313	0.729382
chr1	4313	4316	0.911727
chr1	4316	4318	0.820554
chr1	4318	4320	0.729382
chr1	4320	4321	0.820554
chr1	4321	4334	0.729382
chr1	4334	4335	0.547036
chr1	4335	4337	0.455863
chr1	4337	4338	0.638209
chr1	4338	4344	0.547036
chr1	4344	4345	0.638209
chr1	4345	4346	0.729382
chr1	4346	4348	0.820554
chr1	4348	4358	0.729382
chr1	4358	4359	0.547036
chr1	4359	4363	0.455863
chr1	4363	4365	0.547036
chr1	4365	4366	0.638209
chr1	4366	4379	0.911727
chr1	4379	4380	1.09407
chr1	4380	4381	1.18525
chr1	4381	4385	1.09407
chr1	4385	4386	1.18525
chr1	4386	4388	1.27642
chr1	4388	4390	1.18525
chr1	4390	4400	1.09407
chr1	4400	4401	1.0029
chr1	4401	4403	1.09407
chr1	4403	4408	1.0029
chr1	4408	4409	0.911727
chr1	4409	4411	1.0029
chr1	4411	4418	1.09407
chr1	4418	4424	1.18525
chr1	4424	4425	1.0029
chr1	4425	4429	0.820554
chr1	4429	4430	0.729382
chr1	4430	4436	0.638209
chr1	4436	4446	0.729382
chr1	4446	4449	0.638209
chr1	4449	4453	0.547036
chr1	4453	4456	0.455863
chr1	4456	4458	0.638209
chr1	4458	4462	0.729382
chr1	4462	4463	0.820554
chr1	4463	4473	0.729382
chr1	4473	4475	0.638209
chr1	4475	4476	0.820554
chr1	4476	4491	0.729382
chr1	4491	4495	0.820554
chr1	4495	4499	0.729382
chr1	4499	4501	0.638209
chr1	4501	4505	0.364691
chr1	4505	4506	0.273518
chr1	4506	4513	0.364691
chr1	4513	4517	0.273518
chr1	4517	4522	0.364691
chr1	4522	4523	0.455863
chr1	4523	4524	0.547036
chr1	4524	4525	0.820554
chr1	4525	4528	0.911727
chr1	4528	4529	0.820554
chr1	4529	4545	0.911727
chr1	4545	4546	1.0029
chr1	4546	4551	0.911727
chr1	4551	4561	0.820554
chr1	4561	4563	0.729382
chr1	4563	4567	0.638209
chr1	4567	4568	0.729382
chr1	4568	4569	0.638209
chr1	4569	4570	0.364691
chr1	4570	4572	0.273518
chr1	4572	4573	0.364691
chr1	4573	4581	0.273518
chr1	4581	4582	0.364691
chr1	4582	4583	0.638209
chr1	4583	4586	0.729382
chr1	4586	4587	0.820554
chr1	4587	4588	0.911727
chr1	4588	4590	1.0029
chr1	4590	4592	0.911727
chr1	4592	4596	1.0029
chr1	4596	4605	1.09407
chr1	4605	4607	1.18525
chr1	4607	4611	1.27642
chr1	4611	4612	1.36759
chr1	4612	4615	1.27642
chr1	4615	4617	1.36759
chr1	4617	4619	1.27642
chr1	4619	4620	1.09407
chr1	4620	4625	1.0029
chr1	4625	4627	1.09407
chr1	4627	4630	0.911727
chr1	4630	4641	0.820554
chr1	4641	4646	0.729382
chr1	4646	4648	0.547036
chr1	4648	4653	0.455863
chr1	4653	4655	0.364691
chr1	4655	4664	0.547036
chr1	4664	4665	0.729382
chr1	4665	4668	0.638209
chr1	4668	4674	0.729382
chr1	4674	4677	0.911727
chr1	4677	4678	1.0029
chr1	4678	4685	1.09407
chr1	4685	4686	1.27642
chr1	4686	4693	1.36759
chr1	4693	4696	1.45876
chr1	4696	4699	1.54994
chr1	4699	4700	1.64111
chr1	4700	4701	1.45876
chr1	4701	4702	1.54994
chr1	4702	4703	1.64111
chr1	4703	4706	1.73228
chr1	4706	4708	1.64111
chr1	4708	4709	1.54994
chr1	4709	4713	1.45876
chr1	4713	4714	1.36759
chr1	4714	4717	1.18525
chr1	4717	4719	1.27642
chr1	4719	4721	1.09407
chr1	4721	4722	1.18525
chr1	4722	4723	1.09407
chr1	4723	4724	1.27642
chr1	4724	4725	1.45876
chr1	4725	4729	1.54994
chr1	4729	4730	1.45876
chr1	4730	4732	1.27642
chr1	4732	4733	1.18525
chr1	4733	4736	1.36759
chr1	4736	4737	1.18525
chr1	4737	4738	1.09407
chr1	4738	4739	1.18525
chr1	4739	4740	1.27642
chr1	4740	4743	1.36759
chr1	4743	4750	1.45876
chr1	4750	4754	1.54994
chr1	4754	4761	1.64111
chr1	4761	4762	1.73228
chr1	4762	4763	2.0058
chr1	4763	4766	2.09697
chr1	4766	4767	2.0058
chr1	4767	4768	1.91463
chr1	4768	4769	1.73228
chr1	4769	4776	1.54994
chr1	4776	4778	1.36759
chr1	4778	4779	1.18525
chr1	4779	4780	1.27642
chr1	4780	4782	1.36759
chr1	4782	4783	1.45876
chr1	4783	4785	1.36759
chr1	4785	4792	1.27642
chr1	4792	4793	1.18525
chr1	4793	4794	1.09407
chr1	4794	4795	1.18525
chr1	4795	4797	1.09407
chr1	4797	4798	1.0029
chr1	4798	4799	1.18525
chr1	4799	4803	1.27642
chr1	4803	4804	1.45876
chr1	4804	4805	1.27642
chr1	4805	4806	1.18525
chr1	4806	4807	1.09407
chr1	4807	4811	1.0029
chr1	4811	4812	1.09407
chr1	4812	4814	1.18525
chr1	4814	4816	1.09407
chr1	4816	4829	0.820554
chr1	4829	4832	0.911727
chr1	4832	4837	0.820554
chr1	4837	4839	0.911727
chr1	4839	4841	0.820554
chr1	4841	4843	0.911727
chr1	4843	4844	0.820554
chr1	4844	4846	0.729382
chr1	4846	4848	0.638209
chr1	4848	4854	0.455863
chr1	4854	4862	0.364691
chr1	4862	4863	0.547036
chr1	4863	4864	0.729382
chr1	4864	4865	0.820554
chr1	4865	4869	0.911727
chr1	4869	4870	1.0029
chr1	4870	4872	0.911727
chr1	4872	4874	1.0029
chr1	4874	4879	0.911727
chr1	4879	4880	1.0029
chr1	4880	4882	1.09407
chr1	4882	4894	0.911727
chr1	4894	4895	1.0029
chr1	4895	4900	1.09407
chr1	4900	4901	0.911727
chr1	4901	4906	0.820554
chr1	4906	4908	0.911727
chr1	4908	4909	0.729382
chr1	4909	4910	0.820554
chr1	4910	4912	1.0029
chr1	4912	4913	1.18525
chr1	4913	4917	1.09407
chr1	4917	4923	1.0029
chr1	4923	4925	0.911727
chr1	4925	4927	0.820554
chr1	4927	4929	0.911727
chr1	4929	4931	1.18525
chr1	4931	4936	1.27642
chr1	4936	4940	1.45876
chr1	4940	4949	1.36759
chr1	4949	4952	1.27642
chr1	4952	4954	1.18525
chr1	4954	4956	0.911727
chr1	4956	4959	1.0029
chr1	4959	4967	1.27642
chr1	4967	4968	1.45876
chr1	4968	4970	1.36759
chr1	4970	4972	1.45876
chr1	4972	4973	1.18525
chr1	4973	4976	1.27642
chr1	4976	4980	1.18525
chr1	4980	4982	1.0029
chr1	4982	4988	0.911727
chr1	4988	4995	1.0029
chr1	4995	5001	0.911727
chr1	5001	5002	0.820554
chr1	5002	5003	0.729382
chr1	5003	5004	0.638209
chr1	5004	5010	0.364691
chr1	5010	5012	0.273518
chr1	5012	5013	0.182345
chr1	5013	5015	0.455863
chr1	5015	5028	0.364691
chr1	5028	5031	0.455863
chr1	5031	5042	0.364691
chr1	5042	5046	0.273518
chr1	5046	5052	0.364691
chr1	5052	5054	0.547036
chr1	5054	5057	0.455863
chr1	5057	5062	0.364691
chr1	5062	5063	0.455863
chr1	5063	5067	0.638209
chr1	5067	5079	0.547036
chr1	5079	5081	0.729382
chr1	5081	5091	0.820554
chr1	5091	5095	0.729382
chr1	5095	5096	0.638209
chr1	5096	5099	0.547036
chr1	5099	5106	0.820554
chr1	5106	5107	0.729382
chr1	5107	5108	0.638209
chr1	5108	5117	0.547036
chr1	5117	5124	0.455863
chr1	5124	5126	0.273518
chr1	5126	5140	0.182345
chr1	5140	5144	0.273518
chr1	5144	5146	0.182345
chr1	5146	5156	0.273518
chr1	5156	5163	0.364691
chr1	5163	5164	0.455863
chr1	5164	5180	0.547036
chr1	5180	5188	0.638209
chr1	5188	5189	0.729382
chr1	5189	5190	0.638209
chr1	5190	5201	0.547036
chr1	5201	5202	0.638209
chr1	5202	5204	0.547036
chr1	5204	5208	0.638209
chr1	5208	5210	0.547036
chr1	5210	5212	0.638209
chr1	5212	5214	0.729382
chr1	5214	5216	0.911727
chr1	5216	5217	1.09407
chr1	5217	5218	1.45876
chr1	5218	5219	1.64111
chr1	5219	5221	1.82345
chr1	5221	5223	2.0058
chr1	5223	5224	2.09697
chr1	5224	5225	2.18814
chr1	5225	5226	2.64401
chr1	5226	5227	3.19104
chr1	5227	5229	4.10277
chr1	5229	5230	4.19394
chr1	5230	5232	4.10277
chr1	5232	5246	4.0116
chr1	5246	5249	3.82925
chr1	5249	5255	3.73808
chr1	5255	5256	3.64691
chr1	5256	5257	3.73808
chr1	5257	5259	3.64691
chr1	5259	5261	3.46456
chr1	5261	5264	2.82635
chr1	5264	5266	2.64401
chr1	5266	5268	2.46166
chr1	5268	5269	2.27932
chr1	5269	5270	2.18814
chr1	5270	5271	1.64111
chr1	5271	5272	1.27642
chr1	5272	5273	0.547036
chr1	5273	5274	0.820554
chr1	5274	5276	1.0029
chr1	5276	5278	1.09407
chr1	5278	5280	1.18525
chr1	5280	5283	1.27642
chr1	5283	5284	1.36759
chr1	5284	5285	1.45876
chr1	5285	5286	1.54994
chr1	5286	5287	1.73228
chr1	5287	5291	1.82345
chr1	5291	5292	2.0058
chr1	5292	5293	2.18814
chr1	5293	5294	2.27932
chr1	5294	5297	2.46166
chr1	5297	5301	2.55284
chr1	5301	5303	2.46166
chr1	5303	5306	2.55284
chr1	5306	5310	2.46166
chr1	5310	5311	2.37049
chr1	5311	5312	2.27932
chr1	5312	5314	2.18814
chr1	5314	5315	2.09697
chr1	5315	5316	2.0058
chr1	5316	5318	2.09697
chr1	5318	5319	1.91463
chr1	5319	5320	1.73228
chr1	5320	5322	1.64111
chr1	5322	5323	1.73228
chr1	5323	5324	1.64111
chr1	5324	5328	1.73228
chr1	5328	5329	1.64111
chr1	5329	5330	1.54994
chr1	5330	5331	1.45876
chr1	5331	5332	1.36759
chr1	5332	5336	1.18525
chr1	5336	5337	1.09407
chr1	5337	5338	0.911727
chr1	5338	5339	0.820554
chr1	5339	5340	0.638209
chr1	5340	5342	0.729382
chr1	5342	5348	0.638209
chr1	5348	5351	0.547036
chr1	5351	5353	0.638209
chr1	5353	5354	0.729382
chr1	5354	5357	0.820554
chr1	5357	5360	0.729382
chr1	5360	5361	0.820554
chr1	5361	5365	0.729382
chr1	5365	5371	0.638209
chr1	5371	5373	0.820554
chr1	5373	5374	0.911727
chr1	5374	5379	1.0029
chr1	5379	5383	1.09407
chr1	5383	5391	1.0029
chr1	5391	5392	1.09407
chr1	5392	5396	1.18525
chr1	5396	5397	1.09407
chr1	5397	5399	1.0029
chr1	5399	5403	0.911727
chr1	5403	5404	0.820554
chr1	5404	5411	0.729382
chr1	5411	5412	0.820554
chr1	5412	5416	0.638209
chr1	5416	5417	0.547036
chr1	5417	5419	0.455863
chr1	5419	5430	0.364691
chr1	5430	5432	0.273518
chr1	5432	5434	0.364691
chr1	5434	5435	0.455863
chr1	5435	5440	0.364691
chr1	5440	5444	0.455863
chr1	5444	5446	0.547036
chr1	5446	5447	0.455863
chr1	5447	5452	0.547036
chr1	5452	5455	0.729382
chr1	5455	5458	0.638209
chr1	5458	5462	0.729382
chr1	5462	5467	0.911727
chr1	5467	5469	1.09407
chr1	5469	5471	1.18525
chr1	5471	5477	1.54994
chr1	5477	5478	1.45876
chr1	5478	5479	1.54994
chr1	5479	5483	1.45876
chr1	5483	5489	1.54994
chr1	5489	5490	1.45876
chr1	5490	5492	1.54994
chr1	5492	5496	1.45876
chr1	5496	5500	1.27642
chr1	5500	5501	1.36759
chr1	5501	5503	1.27642
chr1	5503	5505	1.18525
chr1	5505	5507	1.27642
chr1	5507	5508	1.18525
chr1	5508	5510	1.0029
chr1	5510	5511	0.911727
chr1	5511	5512	0.729382
chr1	5512	5516	0.547036
chr1	5516	5527	0.364691
chr1	5527	5531	0.273518
chr1	5531	5545	0.364691
chr1	5545	5550	0.273518
chr1	5550	5556	0.182345
chr1	5556	5557	0.273518
chr1	5557	5564	0.182345
chr1	5564	5568	0.273518
chr1	5568	5573	0.364691
chr1	5573	5576	0.455863
chr1	5576	5581	0.364691
chr1	5581	5582	0.547036
chr1	5582	5583	0.638209
chr1	5583	5596	0.729382
chr1	5596	5597	0.820554
chr1	5597	5598	1.09407
chr1	5598	5599	1.54994
chr1	5599	5600	1.73228
chr1	5600	5601	1.91463
chr1	5601	5605	1.82345
chr1	5605	5608	2.0058
chr1	5608	5610	1.91463
chr1	5610	5611	2.0058
chr1	5611	5613	2.09697
chr1	5613	5617	2.0058
chr1	5617	5618	2.09697
chr1	5618	5623	2.0058
chr1	5623	5624	2.09697
chr1	5624	5625	2.0058
chr1	5625	5627	1.82345
chr1	5627	5628	2.18814
chr1	5628	5629	2.27932
chr1	5629	5636	2.37049
chr1	5636	5640	2.27932
chr1	5640	5641	1.36759
chr1	5641	5642	1.45876
chr1	5642	5643	1.36759
chr1	5643	5645	1.54994
chr1	5645	5646	1.64111
chr1	5646	5648	1.73228
chr1	5648	5649	1.82345
chr1	5649	5650	1.91463
chr1	5650	5652	1.73228
chr1	5652	5655	1.82345
chr1	5655	5656	1.73228
chr1	5656	5660	1.64111
chr1	5660	5661	1.73228
chr1	5661	5669	1.82345
chr1	5669	5671	2.0058
chr1	5671	5672	1.54994
chr1	5672	5673	1.64111
chr1	5673	5674	1.73228
chr1	5674	5679	1.64111
chr1	5679	5680	1.82345
chr1	5680	5682	1.91463
chr1	5682	5685	2.0058
chr1	5685	5687	1.91463
chr1	5687	5690	1.73228
chr1	5690	5692	1.45876
chr1	5692	5703	1.27642
chr1	5703	5704	1.18525
chr1	5704	5711	1.09407
chr1	5711	5713	1.18525
chr1	5713	5716	1.09407
chr1	5716	5718	1.0029
chr1	5718	5720	0.820554
chr1	5720	5722	0.911727
chr1	5722	5723	0.820554
chr1	5723	5724	0.911727
chr1	5724	5725	0.820554
chr1	5725	5731	0.729382
chr1	5731	5732	0.638209
chr1	5732	5734	0.547036
chr1	5734	5735	0.638209
chr1	5735	5737	0.547036
chr1	5737	5738	0.820554
chr1	5738	5740	0.729382
chr1	5740	5755	0.820554
chr1	5755	5756	1.0029
chr1	5756	5759	0.911727
chr1	5759	5761	1.0029
chr1	5761	5765	0.911727
chr1	5765	5767	0.820554
chr1	5767	5774	0.729382
chr1	5774	5779	0.638209
chr1	5779	5780	0.547036
chr1	5780	5785	0.455863
chr1	5785	5789	0.547036
chr1	5789	5799	0.455863
chr1	5799	5804	0.364691
chr1	5804	5806	0.273518
chr1	5806	5811	0.364691
chr1	5811	5814	0.455863
chr1	5814	5815	0.547036
chr1	5815	5819	0.638209
chr1	5819	5822	0.729382
chr1	5822	5826	0.638209
chr1	5826	5827	0.547036
chr1	5827	5829	0.638209
chr1	5829	5830	0.729382
chr1	5830	5840	0.820554
chr1	5840	5844	0.911727
chr1	5844	5845	1.0029
chr1	5845	5848	1.09407
chr1	5848	5853	1.0029
chr1	5853	5856	1.09407
chr1	5856	5859	0.911727
chr1	5859	5864	0.820554
chr1	5864	5865	0.729382
chr1	5865	5871	0.820554
chr1	5871	5872	0.729382
chr1	5872	5874	0.638209
chr1	5874	5875	0.547036
chr1	5875	5883	0.455863
chr1	5883	5884	0.547036
chr1	5884	5888	0.455863
chr1	5888	5890	0.364691
chr1	5890	5896	0.273518
chr1	5896	5905	0.182345
chr1	5905	5907	0.0911727
chr1	5907	5914	0.182345
chr1	5914	5915	0.273518
chr1	5915	5925	0.364691
chr1	5925	5926	0.547036
chr1	5926	5928	0.638209
chr1	5928	5933	0.547036
chr1	5933	5943	0.638209
chr1	5943	5945	0.729382
chr1	5945	5946	0.820554
chr1	5946	5947	0.911727
chr1	5947	5952	1.0029
chr1	5952	5960	0.911727
chr1	5960	5963	0.820554
chr1	5963	5966	0.729382
chr1	5966	5967	0.820554
chr1	5967	5969	0.911727
chr1	5969	5970	0.729382
chr1	5970	5988	0.638209
[truncated: 4,700 more rows]
