# Supplementary material for: Structural modularity of the XIST ribonucleoprotein complex
Source: Nat Commun. 2020 Dec 2;11:6163. doi: 10.1038/s41467-020-20040-3 (PMC7710737; doi:10.1038/s41467-020-20040-3)
Supplement: Supplementary file 6 — Source Data [file 41467_2020_20040_MOESM6_ESM.zip › sourcedata/fig2efgi/K562_NOLC1_0_neg_XIST_1_hsXIST.bedgraph]

chr1	0	46	0.0
chr1	46	48	0.594453
chr1	48	50	0.891679
chr1	50	51	1.18891
chr1	51	79	1.48613
chr1	79	85	0.891679
chr1	85	86	1.18891
chr1	86	89	0.891679
chr1	89	90	0.594453
chr1	90	112	0.297226
chr1	112	113	0.0
chr1	113	114	0.594453
chr1	114	115	0.891679
chr1	115	116	1.18891
chr1	116	125	1.48613
chr1	125	135	1.18891
chr1	135	136	1.48613
chr1	136	144	1.78336
chr1	144	152	1.48613
chr1	152	154	1.18891
chr1	154	155	0.891679
chr1	155	174	0.594453
chr1	174	175	0.297226
chr1	175	196	0.0
chr1	196	207	0.297226
chr1	207	214	0.594453
chr1	214	215	0.891679
chr1	215	235	1.18891
chr1	235	239	0.891679
chr1	239	245	1.48613
chr1	245	246	1.18891
chr1	246	252	1.48613
chr1	252	256	0.891679
chr1	256	257	1.18891
chr1	257	260	1.48613
chr1	260	277	2.08058
chr1	277	282	1.48613
chr1	282	283	1.78336
chr1	283	290	1.48613
chr1	290	294	2.08058
chr1	294	296	2.37781
chr1	296	303	1.48613
chr1	303	305	2.08058
chr1	305	306	2.37781
chr1	306	307	2.67504
chr1	307	312	2.97226
chr1	312	321	3.56672
chr1	321	326	3.26949
chr1	326	329	3.56672
chr1	329	331	2.97226
chr1	331	340	2.37781
chr1	340	342	1.78336
chr1	342	343	1.18891
chr1	343	345	1.78336
chr1	345	349	1.48613
chr1	349	351	1.18891
chr1	351	363	0.891679
chr1	363	366	1.18891
chr1	366	369	1.48613
chr1	369	370	1.78336
chr1	370	382	2.08058
chr1	382	402	1.48613
chr1	402	404	1.18891
chr1	404	405	0.891679
chr1	405	406	0.594453
chr1	406	407	1.18891
chr1	407	410	1.48613
chr1	410	411	2.08058
chr1	411	412	2.37781
chr1	412	422	2.97226
chr1	422	440	3.26949
chr1	440	444	2.97226
chr1	444	446	2.67504
chr1	446	449	1.78336
chr1	449	450	1.18891
chr1	450	451	0.891679
chr1	451	452	1.48613
chr1	452	453	2.37781
chr1	453	455	2.67504
chr1	455	458	2.97226
chr1	458	461	3.26949
chr1	461	490	2.97226
chr1	490	491	1.78336
chr1	491	492	0.891679
chr1	492	494	0.594453
chr1	494	495	0.297226
chr1	495	496	0.594453
chr1	496	497	3.26949
chr1	497	498	2.97226
chr1	498	501	3.56672
chr1	501	507	3.86394
chr1	507	513	4.16117
chr1	513	524	4.75562
chr1	524	526	4.4584
chr1	526	532	4.75562
chr1	532	534	5.05285
chr1	534	535	4.75562
chr1	535	537	2.08058
chr1	537	540	1.78336
chr1	540	543	1.48613
chr1	543	545	1.78336
chr1	545	552	1.48613
chr1	552	560	0.891679
chr1	560	565	1.18891
chr1	565	570	0.891679
chr1	570	581	0.594453
chr1	581	599	0.297226
chr1	599	603	0.0
chr1	603	604	0.891679
chr1	604	605	1.48613
chr1	605	608	1.78336
chr1	608	639	2.08058
chr1	639	642	1.78336
chr1	642	643	0.891679
chr1	643	647	0.297226
chr1	647	651	0.0
chr1	651	652	0.891679
chr1	652	653	1.18891
chr1	653	664	2.08058
chr1	664	675	2.37781
chr1	675	679	2.67504
chr1	679	690	2.97226
chr1	690	691	2.08058
chr1	691	692	1.78336
chr1	692	694	0.891679
chr1	694	695	1.18891
chr1	695	696	3.26949
chr1	696	697	4.16117
chr1	697	699	5.05285
chr1	699	700	5.35007
chr1	700	701	5.6473
chr1	701	703	5.94453
chr1	703	709	5.6473
chr1	709	714	5.94453
chr1	714	716	5.6473
chr1	716	721	5.35007
chr1	721	733	5.6473
chr1	733	734	5.35007
chr1	734	735	3.26949
chr1	735	736	2.37781
chr1	736	738	1.48613
chr1	738	739	1.18891
chr1	739	740	0.891679
chr1	740	744	1.18891
chr1	744	748	1.48613
chr1	748	760	1.18891
chr1	760	763	0.891679
chr1	763	779	1.18891
chr1	779	784	0.594453
chr1	784	785	1.48613
chr1	785	786	2.08058
chr1	786	787	2.37781
chr1	787	801	2.67504
chr1	801	806	2.37781
chr1	806	821	2.67504
chr1	821	823	2.97226
chr1	823	824	2.37781
chr1	824	825	2.08058
chr1	825	827	2.37781
chr1	827	830	2.67504
chr1	830	832	2.97226
chr1	832	833	3.26949
chr1	833	839	3.56672
chr1	839	844	3.86394
chr1	844	846	3.56672
chr1	846	849	3.86394
chr1	849	860	4.16117
chr1	860	861	3.86394
chr1	861	862	3.56672
chr1	862	863	3.26949
chr1	863	865	2.37781
chr1	865	867	2.08058
chr1	867	868	2.37781
chr1	868	869	2.67504
chr1	869	871	2.37781
chr1	871	872	2.08058
chr1	872	877	1.78336
chr1	877	879	1.48613
chr1	879	883	1.78336
chr1	883	885	2.08058
chr1	885	887	1.78336
chr1	887	904	1.48613
chr1	904	905	1.78336
chr1	905	906	1.48613
chr1	906	912	1.18891
chr1	912	914	1.48613
chr1	914	915	1.78336
chr1	915	916	2.08058
chr1	916	917	2.37781
chr1	917	920	2.08058
chr1	920	922	2.37781
chr1	922	925	2.08058
chr1	925	926	2.37781
chr1	926	934	2.67504
chr1	934	937	2.97226
chr1	937	938	3.26949
chr1	938	945	3.56672
chr1	945	947	3.26949
chr1	947	950	3.56672
chr1	950	951	3.86394
chr1	951	952	4.16117
chr1	952	953	3.86394
chr1	953	956	3.56672
chr1	956	959	3.86394
chr1	959	962	3.56672
chr1	962	963	3.86394
chr1	963	964	3.56672
chr1	964	965	3.86394
chr1	965	967	3.56672
chr1	967	970	3.86394
chr1	970	972	4.75562
chr1	972	973	5.35007
chr1	973	975	5.05285
chr1	975	981	5.35007
chr1	981	983	5.05285
chr1	983	984	5.35007
chr1	984	985	5.6473
chr1	985	986	6.24175
chr1	986	989	5.94453
chr1	989	990	5.6473
chr1	990	991	5.05285
chr1	991	992	5.35007
chr1	992	993	5.05285
chr1	993	997	5.6473
chr1	997	999	6.24175
chr1	999	1003	5.94453
chr1	1003	1004	5.6473
chr1	1004	1006	5.35007
chr1	1006	1007	5.6473
chr1	1007	1010	4.75562
chr1	1010	1013	4.16117
chr1	1013	1014	3.86394
chr1	1014	1016	3.56672
chr1	1016	1018	3.26949
chr1	1018	1019	3.56672
chr1	1019	1022	3.86394
chr1	1022	1025	2.67504
chr1	1025	1028	2.37781
chr1	1028	1032	2.67504
chr1	1032	1036	1.78336
chr1	1036	1045	1.18891
chr1	1045	1056	0.891679
chr1	1056	1058	0.297226
chr1	1058	1059	0.594453
chr1	1059	1064	0.891679
chr1	1064	1066	1.78336
chr1	1066	1069	1.48613
chr1	1069	1073	1.78336
chr1	1073	1081	2.08058
chr1	1081	1083	2.37781
chr1	1083	1096	2.67504
chr1	1096	1097	2.97226
chr1	1097	1099	2.37781
chr1	1099	1100	2.67504
chr1	1100	1101	2.97226
chr1	1101	1102	3.56672
chr1	1102	1103	3.26949
chr1	1103	1104	2.67504
chr1	1104	1110	2.97226
chr1	1110	1114	2.67504
chr1	1114	1115	2.97226
chr1	1115	1119	3.26949
chr1	1119	1120	3.56672
chr1	1120	1131	2.97226
chr1	1131	1132	3.56672
chr1	1132	1138	4.16117
chr1	1138	1140	4.4584
chr1	1140	1141	3.86394
chr1	1141	1142	4.16117
chr1	1142	1143	3.56672
chr1	1143	1152	3.86394
chr1	1152	1154	4.4584
chr1	1154	1157	4.16117
chr1	1157	1160	3.86394
chr1	1160	1164	4.75562
chr1	1164	1167	5.05285
chr1	1167	1168	5.35007
chr1	1168	1169	4.16117
chr1	1169	1175	4.4584
chr1	1175	1177	4.75562
chr1	1177	1178	4.16117
chr1	1178	1179	3.86394
chr1	1179	1182	3.56672
chr1	1182	1190	3.26949
chr1	1190	1191	3.56672
chr1	1191	1192	2.97226
chr1	1192	1196	2.67504
chr1	1196	1198	2.97226
chr1	1198	1204	2.08058
chr1	1204	1205	2.37781
chr1	1205	1208	2.08058
chr1	1208	1210	1.78336
chr1	1210	1211	2.08058
chr1	1211	1212	1.78336
chr1	1212	1213	1.48613
chr1	1213	1218	1.78336
chr1	1218	1228	2.08058
chr1	1228	1233	1.78336
chr1	1233	1235	2.08058
chr1	1235	1243	1.78336
chr1	1243	1249	1.48613
chr1	1249	1252	1.18891
chr1	1252	1253	0.891679
chr1	1253	1255	1.18891
chr1	1255	1256	1.48613
chr1	1256	1264	1.18891
chr1	1264	1273	1.48613
chr1	1273	1291	1.78336
chr1	1291	1293	1.48613
chr1	1293	1296	1.18891
chr1	1296	1303	1.48613
chr1	1303	1308	1.18891
chr1	1308	1310	1.48613
chr1	1310	1312	0.891679
chr1	1312	1313	1.18891
chr1	1313	1314	2.08058
chr1	1314	1318	2.37781
chr1	1318	1324	2.08058
chr1	1324	1325	2.37781
chr1	1325	1327	2.97226
chr1	1327	1328	3.26949
chr1	1328	1332	3.86394
chr1	1332	1335	4.16117
chr1	1335	1336	5.05285
chr1	1336	1337	5.6473
chr1	1337	1338	6.24175
chr1	1338	1340	6.53898
chr1	1340	1341	6.83621
chr1	1341	1342	7.13343
chr1	1342	1343	7.43066
chr1	1343	1344	7.72789
chr1	1344	1346	8.02511
chr1	1346	1347	8.32234
chr1	1347	1348	8.02511
chr1	1348	1349	8.32234
chr1	1349	1351	8.61957
chr1	1351	1353	7.43066
chr1	1353	1355	7.13343
chr1	1355	1358	7.43066
chr1	1358	1362	7.72789
chr1	1362	1363	8.02511
chr1	1363	1364	7.72789
chr1	1364	1365	7.13343
chr1	1365	1366	6.83621
chr1	1366	1371	6.24175
chr1	1371	1375	4.75562
chr1	1375	1377	3.56672
chr1	1377	1380	2.97226
chr1	1380	1381	2.67504
chr1	1381	1382	2.37781
chr1	1382	1384	1.78336
chr1	1384	1387	1.48613
chr1	1387	1390	0.891679
chr1	1390	1393	1.18891
chr1	1393	1396	0.891679
chr1	1396	1401	0.594453
chr1	1401	1429	0.297226
chr1	1429	1436	0.0
chr1	1436	1438	0.297226
chr1	1438	1443	0.594453
chr1	1443	1450	0.891679
chr1	1450	1451	1.18891
chr1	1451	1464	1.48613
chr1	1464	1475	1.78336
chr1	1475	1477	1.48613
chr1	1477	1482	1.18891
chr1	1482	1488	0.891679
chr1	1488	1490	0.594453
chr1	1490	1494	0.297226
chr1	1494	1501	0.594453
chr1	1501	1502	0.891679
chr1	1502	1503	1.18891
chr1	1503	1513	0.891679
chr1	1513	1515	1.18891
chr1	1515	1531	1.48613
chr1	1531	1535	1.18891
chr1	1535	1540	0.891679
chr1	1540	1550	0.594453
chr1	1550	1552	0.297226
chr1	1552	1553	0.594453
chr1	1553	1555	1.18891
chr1	1555	1556	1.48613
chr1	1556	1558	1.18891
chr1	1558	1564	1.48613
chr1	1564	1567	1.78336
chr1	1567	1568	2.08058
chr1	1568	1578	2.37781
chr1	1578	1584	2.97226
chr1	1584	1588	3.26949
chr1	1588	1589	3.56672
chr1	1589	1590	3.26949
chr1	1590	1594	2.67504
chr1	1594	1597	2.97226
chr1	1597	1604	2.67504
chr1	1604	1607	2.37781
chr1	1607	1617	2.08058
chr1	1617	1623	1.48613
chr1	1623	1627	1.18891
chr1	1627	1628	0.891679
chr1	1628	1632	1.18891
chr1	1632	1636	0.594453
chr1	1636	1640	1.78336
chr1	1640	1641	1.48613
chr1	1641	1643	1.78336
chr1	1643	1656	2.08058
chr1	1656	1660	2.37781
chr1	1660	1672	2.67504
chr1	1672	1678	1.48613
chr1	1678	1681	1.18891
chr1	1681	1685	1.48613
chr1	1685	1695	1.78336
chr1	1695	1698	1.48613
chr1	1698	1700	1.18891
chr1	1700	1704	1.48613
chr1	1704	1705	1.18891
chr1	1705	1711	1.48613
chr1	1711	1715	1.18891
chr1	1715	1719	1.48613
chr1	1719	1720	1.78336
chr1	1720	1723	1.48613
chr1	1723	1725	1.18891
chr1	1725	1730	1.48613
chr1	1730	1737	1.78336
chr1	1737	1738	1.48613
chr1	1738	1744	1.78336
chr1	1744	1747	1.48613
chr1	1747	1750	1.78336
chr1	1750	1754	2.08058
chr1	1754	1758	1.78336
chr1	1758	1759	2.08058
chr1	1759	1762	2.37781
chr1	1762	1768	2.08058
chr1	1768	1769	2.37781
chr1	1769	1773	2.08058
chr1	1773	1776	2.67504
chr1	1776	1788	3.26949
chr1	1788	1790	3.56672
chr1	1790	1796	3.86394
chr1	1796	1798	3.26949
chr1	1798	1805	2.97226
chr1	1805	1807	3.26949
chr1	1807	1811	2.97226
chr1	1811	1815	2.37781
chr1	1815	1817	1.48613
chr1	1817	1823	1.78336
chr1	1823	1825	2.08058
chr1	1825	1828	1.78336
chr1	1828	1830	1.48613
chr1	1830	1834	2.08058
chr1	1834	1838	2.37781
chr1	1838	1839	2.67504
chr1	1839	1840	2.97226
chr1	1840	1842	3.26949
chr1	1842	1844	3.56672
chr1	1844	1848	3.26949
chr1	1848	1850	4.16117
chr1	1850	1851	4.4584
chr1	1851	1856	4.75562
chr1	1856	1862	5.35007
chr1	1862	1866	5.05285
chr1	1866	1867	5.35007
chr1	1867	1869	5.05285
chr1	1869	1871	4.4584
chr1	1871	1872	5.35007
chr1	1872	1877	5.05285
chr1	1877	1879	4.4584
chr1	1879	1881	4.16117
chr1	1881	1887	3.86394
chr1	1887	1888	2.97226
chr1	1888	1890	3.26949
chr1	1890	1894	2.97226
chr1	1894	1895	2.08058
chr1	1895	1896	1.78336
chr1	1896	1905	2.67504
chr1	1905	1910	2.37781
chr1	1910	1923	1.48613
chr1	1923	1925	1.78336
chr1	1925	1927	2.08058
chr1	1927	1935	1.48613
chr1	1935	1962	0.594453
chr1	1962	1964	0.297226
chr1	1964	2094	0.0
chr1	2094	2097	0.297226
chr1	2097	2121	0.594453
chr1	2121	2124	0.891679
chr1	2124	2128	1.18891
chr1	2128	2133	1.48613
chr1	2133	2134	1.18891
chr1	2134	2135	1.48613
chr1	2135	2140	1.18891
chr1	2140	2158	1.48613
chr1	2158	2164	1.18891
chr1	2164	2170	0.891679
chr1	2170	2173	0.594453
chr1	2173	2177	0.891679
chr1	2177	2183	1.18891
chr1	2183	2201	1.48613
chr1	2201	2212	1.18891
chr1	2212	2213	0.891679
chr1	2213	2216	0.594453
chr1	2216	2220	0.297226
chr1	2220	2273	0.0
chr1	2273	2275	0.297226
chr1	2275	2278	0.594453
chr1	2278	2279	1.78336
chr1	2279	2282	2.37781
chr1	2282	2288	2.67504
chr1	2288	2298	2.97226
chr1	2298	2304	3.26949
chr1	2304	2305	3.86394
chr1	2305	2310	4.16117
chr1	2310	2312	4.4584
chr1	2312	2314	4.16117
chr1	2314	2316	3.86394
chr1	2316	2317	2.97226
chr1	2317	2318	3.26949
chr1	2318	2321	2.67504
chr1	2321	2327	2.37781
chr1	2327	2330	2.08058
chr1	2330	2337	2.37781
chr1	2337	2343	2.08058
chr1	2343	2344	1.48613
chr1	2344	2348	1.18891
chr1	2348	2349	1.78336
chr1	2349	2350	1.48613
chr1	2350	2355	1.78336
chr1	2355	2356	2.08058
chr1	2356	2357	1.78336
chr1	2357	2369	2.08058
chr1	2369	2372	1.78336
chr1	2372	2387	2.08058
chr1	2387	2389	1.48613
chr1	2389	2394	1.18891
chr1	2394	2396	0.594453
chr1	2396	2411	0.297226
chr1	2411	2412	0.594453
chr1	2412	2414	0.891679
chr1	2414	2425	1.18891
chr1	2425	2437	1.48613
chr1	2437	2439	1.78336
chr1	2439	2441	2.08058
chr1	2441	2443	2.37781
chr1	2443	2450	2.67504
chr1	2450	2453	1.78336
chr1	2453	2463	1.48613
chr1	2463	2469	1.18891
chr1	2469	2470	1.48613
chr1	2470	2473	1.78336
chr1	2473	2474	2.37781
chr1	2474	2478	2.67504
chr1	2478	2480	2.37781
chr1	2480	2481	2.08058
chr1	2481	2489	1.78336
chr1	2489	2507	2.08058
chr1	2507	2509	1.78336
chr1	2509	2512	1.48613
chr1	2512	2513	0.891679
chr1	2513	2514	1.18891
chr1	2514	2515	0.891679
chr1	2515	2518	1.48613
chr1	2518	2527	1.78336
chr1	2527	2549	1.48613
chr1	2549	2552	1.18891
chr1	2552	2553	0.891679
chr1	2553	2557	0.297226
chr1	2557	2602	0.0
chr1	2602	2641	0.297226
chr1	2641	2691	0.0
chr1	2691	2701	0.297226
chr1	2701	2704	0.891679
chr1	2704	2730	1.18891
chr1	2730	2738	0.891679
chr1	2738	2740	1.18891
chr1	2740	2743	0.594453
chr1	2743	2761	0.297226
chr1	2761	2775	0.594453
chr1	2775	2776	0.891679
chr1	2776	2777	1.18891
chr1	2777	2778	0.891679
chr1	2778	2781	1.18891
chr1	2781	2784	1.48613
chr1	2784	2792	1.78336
chr1	2792	2799	2.08058
chr1	2799	2800	2.37781
chr1	2800	2805	2.08058
chr1	2805	2807	2.37781
chr1	2807	2814	2.67504
chr1	2814	2815	2.37781
chr1	2815	2817	2.08058
chr1	2817	2820	1.78336
chr1	2820	2821	1.48613
chr1	2821	2823	1.78336
chr1	2823	2831	1.48613
chr1	2831	2838	1.18891
chr1	2838	2843	0.891679
chr1	2843	2846	0.594453
chr1	2846	2860	0.297226
chr1	2860	2895	0.0
chr1	2895	2898	0.297226
chr1	2898	2903	0.594453
chr1	2903	2911	0.891679
chr1	2911	2928	1.18891
chr1	2928	2934	1.48613
chr1	2934	2936	1.18891
chr1	2936	2941	0.891679
chr1	2941	2949	0.594453
chr1	2949	2950	0.891679
chr1	2950	2967	0.594453
chr1	2967	2988	0.297226
chr1	2988	3018	0.0
chr1	3018	3019	0.297226
chr1	3019	3021	0.594453
chr1	3021	3024	0.891679
chr1	3024	3035	1.18891
chr1	3035	3036	1.48613
chr1	3036	3037	1.78336
chr1	3037	3054	2.08058
chr1	3054	3057	2.37781
chr1	3057	3058	2.08058
chr1	3058	3060	1.78336
chr1	3060	3063	1.48613
chr1	3063	3074	1.18891
chr1	3074	3076	0.594453
chr1	3076	3082	0.297226
chr1	3082	3083	0.594453
chr1	3083	3085	0.891679
chr1	3085	3093	1.18891
chr1	3093	3095	0.891679
chr1	3095	3100	1.18891
chr1	3100	3116	1.48613
chr1	3116	3120	1.78336
chr1	3120	3124	1.18891
chr1	3124	3134	0.891679
chr1	3134	3139	0.594453
chr1	3139	3150	0.297226
chr1	3150	3159	0.594453
chr1	3159	3166	0.891679
chr1	3166	3168	1.18891
chr1	3168	3188	1.48613
chr1	3188	3191	1.18891
chr1	3191	3192	1.48613
chr1	3192	3194	1.78336
chr1	3194	3196	1.48613
chr1	3196	3197	1.78336
chr1	3197	3198	2.08058
chr1	3198	3203	1.78336
chr1	3203	3204	2.08058
chr1	3204	3205	2.37781
chr1	3205	3206	2.67504
chr1	3206	3207	2.37781
chr1	3207	3218	2.67504
chr1	3218	3219	2.97226
chr1	3219	3220	4.4584
chr1	3220	3221	4.75562
chr1	3221	3226	5.05285
chr1	3226	3230	5.35007
chr1	3230	3231	5.05285
chr1	3231	3235	4.75562
chr1	3235	3236	4.4584
chr1	3236	3241	4.16117
chr1	3241	3242	3.86394
chr1	3242	3244	3.26949
chr1	3244	3256	2.97226
chr1	3256	3258	2.67504
chr1	3258	3259	1.18891
chr1	3259	3260	0.891679
chr1	3260	3265	0.594453
chr1	3265	3281	0.297226
chr1	3281	3288	0.0
chr1	3288	3327	0.297226
chr1	3327	3329	0.0
chr1	3329	3353	0.297226
chr1	3353	3360	0.594453
chr1	3360	3367	0.891679
chr1	3367	3383	0.594453
chr1	3383	3390	0.891679
chr1	3390	3392	1.18891
chr1	3392	3393	0.891679
chr1	3393	3398	1.18891
chr1	3398	3399	1.48613
chr1	3399	3405	1.18891
chr1	3405	3407	1.48613
chr1	3407	3411	1.78336
chr1	3411	3412	2.08058
chr1	3412	3422	2.37781
chr1	3422	3429	2.08058
chr1	3429	3432	1.78336
chr1	3432	3436	1.48613
chr1	3436	3439	1.18891
chr1	3439	3444	1.48613
chr1	3444	3445	1.18891
chr1	3445	3449	0.891679
chr1	3449	3451	0.594453
chr1	3451	3453	0.297226
chr1	3453	3477	0.594453
chr1	3477	3481	0.297226
chr1	3481	3508	0.594453
chr1	3508	3515	1.48613
chr1	3515	3517	1.78336
chr1	3517	3520	2.08058
chr1	3520	3527	1.78336
chr1	3527	3529	2.08058
chr1	3529	3530	2.37781
chr1	3530	3535	2.08058
chr1	3535	3547	2.37781
chr1	3547	3554	1.48613
chr1	3554	3556	1.18891
chr1	3556	3562	0.891679
chr1	3562	3566	1.18891
chr1	3566	3567	0.891679
chr1	3567	3578	0.594453
chr1	3578	3582	0.891679
chr1	3582	3591	1.18891
chr1	3591	3601	1.48613
chr1	3601	3605	1.18891
chr1	3605	3611	1.48613
chr1	3611	3617	1.18891
chr1	3617	3621	0.891679
chr1	3621	3625	0.594453
chr1	3625	3631	0.891679
chr1	3631	3639	1.18891
chr1	3639	3644	1.48613
chr1	3644	3663	1.18891
chr1	3663	3665	0.891679
chr1	3665	3669	1.18891
chr1	3669	3674	0.594453
chr1	3674	3675	0.891679
chr1	3675	3678	1.18891
chr1	3678	3683	0.891679
chr1	3683	3692	1.18891
chr1	3692	3701	1.48613
chr1	3701	3702	1.78336
chr1	3702	3703	2.08058
chr1	3703	3704	2.37781
chr1	3704	3706	2.08058
chr1	3706	3708	2.37781
chr1	3708	3713	2.97226
chr1	3713	3714	2.67504
chr1	3714	3723	2.37781
chr1	3723	3729	2.67504
chr1	3729	3734	2.97226
chr1	3734	3735	3.26949
chr1	3735	3740	3.56672
chr1	3740	3741	3.26949
chr1	3741	3742	2.97226
chr1	3742	3745	2.67504
chr1	3745	3746	2.37781
chr1	3746	3762	1.78336
chr1	3762	3765	1.48613
chr1	3765	3766	1.78336
chr1	3766	3768	1.48613
chr1	3768	3773	1.18891
chr1	3773	3774	0.891679
chr1	3774	3781	0.594453
chr1	3781	3786	0.891679
chr1	3786	3792	1.18891
chr1	3792	3799	1.48613
chr1	3799	3804	1.18891
chr1	3804	3807	0.891679
chr1	3807	3809	1.18891
chr1	3809	3810	1.48613
chr1	3810	3814	1.78336
chr1	3814	3816	2.08058
chr1	3816	3819	2.37781
chr1	3819	3820	2.67504
chr1	3820	3822	2.37781
chr1	3822	3825	2.67504
chr1	3825	3829	2.37781
chr1	3829	3842	2.08058
chr1	3842	3846	2.37781
chr1	3846	3848	2.08058
chr1	3848	3853	1.48613
chr1	3853	3855	1.18891
chr1	3855	3856	1.48613
chr1	3856	3859	1.18891
chr1	3859	3861	1.48613
chr1	3861	3863	1.18891
chr1	3863	3872	1.48613
chr1	3872	3874	1.78336
chr1	3874	3876	2.08058
chr1	3876	3879	2.37781
chr1	3879	3881	2.67504
chr1	3881	3893	2.37781
chr1	3893	3894	2.08058
chr1	3894	3898	1.78336
chr1	3898	3901	1.48613
chr1	3901	3902	1.78336
chr1	3902	3904	1.48613
chr1	3904	3913	1.78336
chr1	3913	3914	1.48613
chr1	3914	3915	1.78336
chr1	3915	3922	1.48613
chr1	3922	3937	1.78336
chr1	3937	3939	2.08058
chr1	3939	3942	1.78336
chr1	3942	3950	1.48613
chr1	3950	3951	1.18891
chr1	3951	3952	1.48613
chr1	3952	3961	1.18891
chr1	3961	3962	0.891679
chr1	3962	3975	1.18891
chr1	3975	3990	0.891679
chr1	3990	3992	0.594453
chr1	3992	4000	0.297226
chr1	4000	4006	0.0
chr1	4006	4045	0.297226
chr1	4045	4050	0.0
chr1	4050	4056	0.297226
chr1	4056	4057	0.891679
chr1	4057	4088	1.18891
chr1	4088	4089	1.48613
chr1	4089	4095	1.18891
chr1	4095	4096	0.891679
chr1	4096	4104	0.594453
chr1	4104	4127	1.78336
chr1	4127	4134	1.48613
chr1	4134	4143	1.18891
chr1	4143	4165	0.0
chr1	4165	4183	0.297226
chr1	4183	4184	0.594453
chr1	4184	4203	0.891679
chr1	4203	4222	0.594453
chr1	4222	4228	0.0
chr1	4228	4248	0.297226
chr1	4248	4252	0.891679
chr1	4252	4253	1.18891
chr1	4253	4254	1.48613
chr1	4254	4263	1.78336
chr1	4263	4267	2.08058
chr1	4267	4268	1.78336
chr1	4268	4287	2.08058
chr1	4287	4291	1.48613
chr1	4291	4292	1.18891
chr1	4292	4293	0.891679
chr1	4293	4296	0.594453
chr1	4296	4302	1.78336
chr1	4302	4305	1.48613
chr1	4305	4312	1.18891
chr1	4312	4313	1.48613
chr1	4313	4328	1.78336
chr1	4328	4329	2.08058
chr1	4329	4333	2.37781
chr1	4333	4334	2.67504
chr1	4334	4342	1.48613
chr1	4342	4351	1.78336
chr1	4351	4352	1.48613
chr1	4352	4354	1.18891
chr1	4354	4358	1.48613
chr1	4358	4366	1.78336
chr1	4366	4372	1.18891
chr1	4372	4393	0.891679
chr1	4393	4397	0.594453
chr1	4397	4409	0.297226
chr1	4409	4416	0.594453
chr1	4416	4425	0.297226
chr1	4425	4448	0.594453
chr1	4448	4454	0.297226
chr1	4454	4464	0.594453
chr1	4464	4483	0.297226
chr1	4483	4492	0.594453
chr1	4492	4497	0.297226
chr1	4497	4518	0.594453
chr1	4518	4523	0.297226
chr1	4523	4525	0.891679
chr1	4525	4535	1.18891
chr1	4535	4538	0.891679
chr1	4538	4540	1.18891
chr1	4540	4561	1.48613
chr1	4561	4564	0.891679
chr1	4564	4566	0.594453
chr1	4566	4577	1.18891
chr1	4577	4579	0.891679
chr1	4579	4587	0.594453
chr1	4587	4589	0.891679
chr1	4589	4592	1.18891
chr1	4592	4605	1.48613
chr1	4605	4609	1.18891
chr1	4609	4614	1.48613
chr1	4614	4626	1.78336
chr1	4626	4627	1.48613
chr1	4627	4630	1.18891
chr1	4630	4643	0.891679
chr1	4643	4644	1.18891
chr1	4644	4647	0.891679
chr1	4647	4652	0.594453
chr1	4652	4664	0.297226
chr1	4664	4665	0.594453
chr1	4665	4668	0.891679
chr1	4668	4679	1.18891
chr1	4679	4682	1.48613
chr1	4682	4686	1.18891
chr1	4686	4687	1.48613
chr1	4687	4694	1.78336
chr1	4694	4697	2.08058
chr1	4697	4703	2.37781
chr1	4703	4704	2.08058
chr1	4704	4707	1.78336
chr1	4707	4710	1.48613
chr1	4710	4713	1.78336
chr1	4713	4717	2.08058
chr1	4717	4721	1.78336
chr1	4721	4725	2.08058
chr1	4725	4730	1.78336
chr1	4730	4731	2.37781
chr1	4731	4732	2.67504
chr1	4732	4733	2.37781
chr1	4733	4736	2.67504
chr1	4736	4741	2.37781
chr1	4741	4748	2.67504
chr1	4748	4751	2.37781
chr1	4751	4753	2.08058
chr1	4753	4754	2.37781
chr1	4754	4760	2.67504
chr1	4760	4765	2.37781
chr1	4765	4769	2.08058
chr1	4769	4770	1.18891
chr1	4770	4772	0.891679
chr1	4772	4779	1.18891
chr1	4779	4784	0.891679
chr1	4784	4792	1.18891
chr1	4792	4793	0.891679
chr1	4793	4807	0.594453
chr1	4807	4812	0.297226
chr1	4812	4816	0.594453
chr1	4816	4830	0.297226
chr1	4830	4834	0.594453
chr1	4834	4842	1.18891
chr1	4842	4851	1.48613
chr1	4851	4863	1.18891
chr1	4863	4865	1.48613
chr1	4865	4868	1.78336
chr1	4868	4869	2.08058
chr1	4869	4873	1.78336
chr1	4873	4881	1.18891
chr1	4881	4888	0.891679
chr1	4888	4890	0.594453
chr1	4890	4900	0.891679
chr1	4900	4902	0.594453
chr1	4902	4926	0.297226
chr1	4926	4929	0.594453
chr1	4929	4933	0.297226
chr1	4933	4940	0.594453
chr1	4940	4957	0.891679
chr1	4957	4964	1.18891
chr1	4964	4969	0.891679
chr1	4969	4972	1.18891
chr1	4972	4979	0.891679
chr1	4979	4995	0.594453
chr1	4995	5008	0.297226
chr1	5008	5018	0.0
chr1	5018	5052	0.297226
chr1	5052	5057	0.594453
chr1	5057	5091	0.297226
chr1	5091	5139	0.0
chr1	5139	5141	0.297226
chr1	5141	5160	0.594453
chr1	5160	5168	0.891679
chr1	5168	5173	1.18891
chr1	5173	5177	1.48613
chr1	5177	5179	1.18891
chr1	5179	5198	0.891679
chr1	5198	5206	0.594453
chr1	5206	5211	0.297226
chr1	5211	5217	0.0
chr1	5217	5218	0.594453
chr1	5218	5225	1.18891
chr1	5225	5226	2.37781
chr1	5226	5227	4.16117
chr1	5227	5228	4.4584
chr1	5228	5256	5.35007
chr1	5256	5257	4.75562
chr1	5257	5264	4.16117
chr1	5264	5265	2.97226
chr1	5265	5266	1.18891
chr1	5266	5271	0.0
chr1	5271	5309	0.297226
chr1	5309	5311	0.0
chr1	5311	5313	0.297226
chr1	5313	5314	0.891679
chr1	5314	5349	1.18891
chr1	5349	5350	0.891679
chr1	5350	5352	0.594453
chr1	5352	5359	0.0
chr1	5359	5383	0.297226
chr1	5383	5397	0.594453
chr1	5397	5412	0.297226
chr1	5412	5422	0.594453
chr1	5422	5438	0.297226
chr1	5438	5439	0.594453
chr1	5439	5445	0.891679
chr1	5445	5446	1.18891
chr1	5446	5448	1.48613
chr1	5448	5451	1.78336
chr1	5451	5452	1.48613
chr1	5452	5454	1.78336
chr1	5454	5464	2.08058
chr1	5464	5471	2.37781
chr1	5471	5472	2.97226
chr1	5472	5477	3.26949
chr1	5477	5478	2.97226
chr1	5478	5481	2.67504
chr1	5481	5484	2.97226
chr1	5484	5485	2.37781
chr1	5485	5486	2.67504
chr1	5486	5487	2.37781
chr1	5487	5489	2.67504
chr1	5489	5492	2.37781
chr1	5492	5502	2.08058
chr1	5502	5503	2.37781
chr1	5503	5510	2.08058
chr1	5510	5511	1.18891
chr1	5511	5512	0.891679
chr1	5512	5520	1.18891
chr1	5520	5525	0.891679
chr1	5525	5541	0.594453
chr1	5541	5551	0.297226
chr1	5551	5554	0.0
chr1	5554	5581	0.297226
chr1	5581	5582	0.891679
chr1	5582	5584	1.18891
chr1	5584	5593	1.48613
chr1	5593	5597	1.18891
chr1	5597	5598	1.48613
chr1	5598	5600	1.78336
chr1	5600	5620	2.08058
chr1	5620	5621	1.48613
chr1	5621	5623	1.18891
chr1	5623	5626	0.891679
chr1	5626	5627	1.48613
chr1	5627	5636	1.78336
chr1	5636	5639	1.48613
chr1	5639	5650	1.18891
chr1	5650	5655	1.48613
chr1	5655	5657	2.08058
chr1	5657	5658	2.37781
chr1	5658	5665	2.67504
chr1	5665	5666	2.08058
chr1	5666	5671	1.78336
chr1	5671	5675	2.08058
chr1	5675	5679	1.78336
chr1	5679	5680	2.08058
chr1	5680	5689	2.37781
chr1	5689	5694	2.08058
chr1	5694	5695	1.48613
chr1	5695	5696	1.18891
chr1	5696	5710	0.891679
chr1	5710	5711	0.594453
chr1	5711	5714	0.891679
chr1	5714	5718	1.18891
chr1	5718	5719	0.891679
chr1	5719	5723	0.594453
chr1	5723	5750	0.891679
chr1	5750	5753	0.594453
chr1	5753	5756	0.297226
chr1	5756	5806	0.0
chr1	5806	5810	0.297226
chr1	5810	5815	0.594453
chr1	5815	5821	0.891679
chr1	5821	5845	1.18891
chr1	5845	5849	0.891679
chr1	5849	5854	0.594453
chr1	5854	5859	0.297226
chr1	5859	5904	0.0
chr1	5904	5937	0.297226
chr1	5937	5939	0.594453
chr1	5939	5943	0.891679
chr1	5943	5957	0.594453
chr1	5957	5965	0.891679
chr1	5965	5968	1.18891
chr1	5968	5976	1.48613
chr1	5976	5977	1.18891
chr1	5977	5995	0.891679
chr1	5995	6002	0.594453
chr1	6002	6007	0.891679
chr1	6007	6008	0.594453
chr1	6008	6020	0.891679
chr1	6020	6029	1.18891
chr1	6029	6038	1.48613
chr1	6038	6040	1.78336
chr1	6040	6042	1.48613
chr1	6042	6043	1.78336
chr1	6043	6046	1.48613
chr1	6046	6047	1.78336
chr1	6047	6054	1.48613
chr1	6054	6059	1.78336
chr1	6059	6063	1.48613
chr1	6063	6068	1.78336
chr1	6068	6081	1.48613
chr1	6081	6086	1.18891
chr1	6086	6088	2.08058
chr1	6088	6092	2.37781
chr1	6092	6093	2.08058
chr1	6093	6094	2.67504
chr1	6094	6099	2.97226
chr1	6099	6101	2.67504
chr1	6101	6102	2.97226
chr1	6102	6105	3.26949
chr1	6105	6114	3.56672
chr1	6114	6124	3.26949
chr1	6124	6125	2.97226
chr1	6125	6127	2.37781
chr1	6127	6130	2.08058
chr1	6130	6131	2.97226
chr1	6131	6140	2.08058
chr1	6140	6144	1.48613
chr1	6144	6146	1.18891
chr1	6146	6164	1.48613
chr1	6164	6168	1.18891
chr1	6168	6170	0.297226
chr1	6170	6183	0.594453
chr1	6183	6184	0.891679
chr1	6184	6185	1.18891
chr1	6185	6208	0.891679
chr1	6208	6222	0.594453
chr1	6222	6245	0.0
chr1	6245	6283	0.297226
chr1	6283	6305	0.0
chr1	6305	6307	0.297226
chr1	6307	6309	0.594453
chr1	6309	6311	0.891679
chr1	6311	6312	1.18891
chr1	6312	6317	1.48613
chr1	6317	6320	1.78336
chr1	6320	6328	2.37781
chr1	6328	6338	2.67504
chr1	6338	6341	2.97226
chr1	6341	6344	3.26949
chr1	6344	6345	2.97226
chr1	6345	6347	2.67504
chr1	6347	6350	2.37781
chr1	6350	6351	2.08058
chr1	6351	6354	1.78336
chr1	6354	6356	2.08058
chr1	6356	6359	1.78336
chr1	6359	6362	1.18891
chr1	6362	6363	1.48613
chr1	6363	6367	1.78336
chr1	6367	6371	1.48613
chr1	6371	6376	1.78336
chr1	6376	6377	2.08058
chr1	6377	6380	1.78336
chr1	6380	6384	1.48613
chr1	6384	6388	2.08058
chr1	6388	6393	2.37781
chr1	6393	6400	2.08058
chr1	6400	6410	1.48613
chr1	6410	6423	1.18891
chr1	6423	6427	0.594453
chr1	6427	6436	0.297226
chr1	6436	6442	0.891679
chr1	6442	6452	1.18891
chr1	6452	6475	0.891679
chr1	6475	6479	0.297226
chr1	6479	6505	0.594453
chr1	6505	6506	0.891679
chr1	6506	6517	1.18891
chr1	6517	6519	0.891679
chr1	6519	6543	0.594453
chr1	6543	6545	0.297226
chr1	6545	6570	0.0
chr1	6570	6588	0.297226
chr1	6588	6592	0.594453
chr1	6592	6593	0.891679
chr1	6593	6595	1.48613
chr1	6595	6597	1.78336
chr1	6597	6603	2.08058
chr1	6603	6615	2.37781
chr1	6615	6622	2.67504
chr1	6622	6631	2.37781
chr1	6631	6632	2.08058
chr1	6632	6634	1.48613
chr1	6634	6636	1.18891
chr1	6636	6641	0.891679
chr1	6641	6642	1.18891
chr1	6642	6648	0.891679
chr1	6648	6652	0.594453
chr1	6652	6655	0.297226
chr1	6655	6659	0.594453
chr1	6659	6675	0.891679
chr1	6675	6679	1.48613
chr1	6679	6680	1.18891
chr1	6680	6694	0.891679
chr1	6694	6705	0.594453
chr1	6705	6710	0.891679
chr1	6710	6714	0.594453
chr1	6714	6725	0.297226
chr1	6725	6727	0.594453
chr1	6727	6735	0.891679
chr1	6735	6744	1.18891
chr1	6744	6764	0.891679
chr1	6764	6765	0.594453
chr1	6765	6774	0.297226
chr1	6774	6775	0.0
chr1	6775	6814	0.297226
chr1	6814	6816	0.0
chr1	6816	6842	0.297226
chr1	6842	6859	0.594453
chr1	6859	6869	1.18891
chr1	6869	6881	1.48613
chr1	6881	6883	1.18891
chr1	6883	6884	2.08058
chr1	6884	6885	2.37781
chr1	6885	6887	2.67504
chr1	6887	6893	2.97226
chr1	6893	6898	2.67504
chr1	6898	6903	2.08058
chr1	6903	6904	2.37781
chr1	6904	6908	2.67504
chr1	6908	6909	2.37781
chr1	6909	6922	2.67504
chr1	6922	6923	1.78336
chr1	6923	6924	1.48613
chr1	6924	6926	1.18891
chr1	6926	6933	0.891679
chr1	6933	6942	1.18891
chr1	6942	6943	0.891679
chr1	6943	6944	0.594453
chr1	6944	6948	0.891679
chr1	6948	6952	0.594453
chr1	6952	6955	1.18891
chr1	6955	6972	1.48613
chr1	6972	6983	1.18891
chr1	6983	6990	0.891679
chr1	6990	6991	1.18891
chr1	6991	6993	0.891679
chr1	6993	6994	0.594453
chr1	6994	6998	0.891679
chr1	6998	7000	1.18891
chr1	7000	7027	1.48613
chr1	7027	7029	1.78336
chr1	7029	7030	1.48613
chr1	7030	7037	1.18891
chr1	7037	7039	0.891679
chr1	7039	7053	0.594453
chr1	7053	7059	0.891679
chr1	7059	7066	1.18891
chr1	7066	7069	0.891679
chr1	7069	7074	0.594453
chr1	7074	7092	0.891679
chr1	7092	7098	0.594453
chr1	7098	7110	0.297226
chr1	7110	7111	0.594453
chr1	7111	7121	0.297226
chr1	7121	7148	0.594453
chr1	7148	7160	0.297226
chr1	7160	7170	0.0
chr1	7170	7174	0.297226
chr1	7174	7186	0.594453
chr1	7186	7187	0.891679
chr1	7187	7189	1.78336
chr1	7189	7190	2.08058
chr1	7190	7195	2.37781
chr1	7195	7200	2.67504
chr1	7200	7201	2.97226
chr1	7201	7202	3.56672
chr1	7202	7208	3.86394
chr1	7208	7209	4.4584
chr1	7209	7213	4.16117
chr1	7213	7214	3.86394
chr1	7214	7215	4.16117
chr1	7215	7218	4.4584
chr1	7218	7222	4.75562
chr1	7222	7225	5.35007
chr1	7225	7226	5.05285
chr1	7226	7227	4.16117
chr1	7227	7228	4.4584
chr1	7228	7229	4.16117
chr1	7229	7234	3.86394
chr1	7234	7239	3.56672
chr1	7239	7240	3.26949
chr1	7240	7241	2.67504
chr1	7241	7245	2.37781
chr1	7245	7251	1.78336
chr1	7251	7253	2.08058
chr1	7253	7254	1.78336
chr1	7254	7257	1.48613
chr1	7257	7261	1.18891
chr1	7261	7265	0.594453
chr1	7265	7268	0.297226
chr1	7268	7279	0.891679
chr1	7279	7290	1.18891
chr1	7290	7291	0.891679
chr1	7291	7298	1.18891
chr1	7298	7304	1.48613
chr1	7304	7306	1.78336
chr1	7306	7324	1.18891
chr1	7324	7330	1.48613
chr1	7330	7335	1.18891
chr1	7335	7336	1.48613
chr1	7336	7343	1.18891
chr1	7343	7357	0.891679
chr1	7357	7363	0.594453
chr1	7363	7374	0.297226
chr1	7374	7392	0.0
chr1	7392	7429	0.297226
chr1	7429	7447	0.0
chr1	7447	7475	0.297226
chr1	7475	7478	0.594453
chr1	7478	7480	0.891679
chr1	7480	7484	1.18891
chr1	7484	7486	1.48613
chr1	7486	7487	1.18891
chr1	7487	7491	1.48613
chr1	7491	7493	1.78336
chr1	7493	7496	2.08058
chr1	7496	7516	2.37781
chr1	7516	7519	2.67504
chr1	7519	7526	2.37781
chr1	7526	7530	2.08058
chr1	7530	7532	1.78336
chr1	7532	7534	1.48613
chr1	7534	7536	1.18891
chr1	7536	7550	1.48613
chr1	7550	7551	1.78336
chr1	7551	7553	2.08058
chr1	7553	7554	1.78336
chr1	7554	7555	1.48613
chr1	7555	7557	1.18891
chr1	7557	7562	1.48613
chr1	7562	7565	1.18891
chr1	7565	7573	1.48613
chr1	7573	7587	1.18891
chr1	7587	7590	0.891679
chr1	7590	7594	0.594453
chr1	7594	7596	0.891679
chr1	7596	7604	0.594453
chr1	7604	7606	0.297226
chr1	7606	7612	0.594453
chr1	7612	7633	0.891679
chr1	7633	7645	0.594453
chr1	7645	7651	0.297226
chr1	7651	7666	0.0
chr1	7666	7688	0.297226
chr1	7688	7697	0.594453
chr1	7697	7698	0.891679
chr1	7698	7702	1.18891
chr1	7702	7704	1.48613
chr1	7704	7709	1.18891
chr1	7709	7727	1.78336
chr1	7727	7736	1.48613
chr1	7736	7737	0.891679
chr1	7737	7739	1.18891
chr1	7739	7741	1.48613
chr1	7741	7748	1.18891
chr1	7748	7767	0.594453
chr1	7767	7770	0.891679
chr1	7770	7775	1.18891
chr1	7775	7777	0.891679
chr1	7777	7778	1.18891
chr1	7778	7796	0.891679
chr1	7796	7797	1.18891
chr1	7797	7806	1.48613
chr1	7806	7808	1.18891
chr1	7808	7809	1.48613
chr1	7809	7816	1.18891
chr1	7816	7823	0.891679
chr1	7823	7836	1.18891
chr1	7836	7846	0.891679
chr1	7846	7847	0.594453
chr1	7847	7862	0.891679
chr1	7862	7873	0.594453
chr1	7873	7878	0.297226
chr1	7878	7886	0.891679
chr1	7886	7917	0.594453
chr1	7917	7925	0.0
chr1	7925	7928	0.297226
chr1	7928	7955	0.594453
chr1	7955	7956	0.297226
chr1	7956	7969	0.0
chr1	7969	7990	0.297226
chr1	7990	7991	0.594453
chr1	7991	8008	0.891679
chr1	8008	8027	0.594453
chr1	8027	8028	0.891679
chr1	8028	8029	1.18891
chr1	8029	8030	0.891679
chr1	8030	8034	0.594453
chr1	8034	8041	0.891679
chr1	8041	8044	1.18891
chr1	8044	8046	1.48613
chr1	8046	8058	1.78336
chr1	8058	8059	2.08058
chr1	8059	8065	2.37781
chr1	8065	8067	2.08058
chr1	8067	8069	1.78336
chr1	8069	8070	2.08058
chr1	8070	8073	2.37781
chr1	8073	8075	2.08058
chr1	8075	8079	2.37781
chr1	8079	8083	2.67504
chr1	8083	8084	2.37781
chr1	8084	8087	2.08058
chr1	8087	8092	2.37781
chr1	8092	8097	2.67504
chr1	8097	8103	2.37781
chr1	8103	8108	2.67504
chr1	8108	8110	2.08058
chr1	8110	8112	2.37781
chr1	8112	8113	2.97226
chr1	8113	8118	2.67504
chr1	8118	8124	2.08058
chr1	8124	8126	2.67504
chr1	8126	8127	2.37781
chr1	8127	8128	3.56672
chr1	8128	8129	4.4584
chr1	8129	8130	4.75562
chr1	8130	8131	5.05285
chr1	8131	8132	4.75562
chr1	8132	8135	5.05285
chr1	8135	8136	5.35007
chr1	8136	8140	5.05285
chr1	8140	8141	5.35007
chr1	8141	8142	5.05285
chr1	8142	8144	5.35007
chr1	8144	8148	5.6473
chr1	8148	8151	5.35007
chr1	8151	8156	4.75562
chr1	8156	8163	4.4584
chr1	8163	8166	4.16117
chr1	8166	8167	2.97226
chr1	8167	8168	2.08058
chr1	8168	8171	1.48613
chr1	8171	8172	1.18891
chr1	8172	8177	0.891679
chr1	8177	8181	0.594453
chr1	8181	8182	0.297226
chr1	8182	8225	0.0
chr1	8225	8264	0.297226
chr1	8264	8270	0.0
chr1	8270	8275	0.297226
chr1	8275	8292	0.594453
chr1	8292	8304	1.18891
chr1	8304	8306	1.78336
chr1	8306	8313	1.48613
chr1	8313	8331	1.18891
chr1	8331	8342	0.594453
chr1	8342	8343	0.891679
chr1	8343	8366	0.297226
chr1	8366	8367	0.594453
chr1	8367	8371	0.891679
chr1	8371	8381	1.18891
chr1	8381	8388	0.891679
chr1	8388	8405	1.18891
chr1	8405	8406	0.891679
chr1	8406	8410	0.594453
chr1	8410	8427	0.297226
chr1	8427	8428	0.594453
chr1	8428	8430	0.891679
chr1	8430	8449	1.18891
chr1	8449	8456	1.48613
chr1	8456	8465	1.18891
chr1	8465	8469	0.594453
chr1	8469	8485	0.297226
chr1	8485	8488	0.594453
chr1	8488	8489	0.891679
chr1	8489	8498	1.18891
chr1	8498	8504	1.48613
chr1	8504	8512	1.78336
chr1	8512	8518	2.08058
chr1	8518	8523	2.37781
chr1	8523	8527	2.67504
chr1	8527	8528	2.37781
chr1	8528	8536	2.08058
chr1	8536	8543	1.78336
chr1	8543	8548	1.48613
chr1	8548	8549	1.78336
chr1	8549	8558	2.08058
chr1	8558	8560	2.37781
chr1	8560	8561	2.67504
chr1	8561	8562	2.97226
chr1	8562	8566	2.37781
chr1	8566	8570	2.08058
chr1	8570	8579	2.37781
chr1	8579	8587	2.08058
chr1	8587	8588	1.78336
chr1	8588	8591	1.48613
chr1	8591	8595	1.78336
chr1	8595	8596	1.48613
chr1	8596	8599	1.18891
chr1	8599	8600	0.891679
chr1	8600	8608	0.594453
chr1	8608	8616	0.297226
chr1	8616	8624	0.594453
chr1	8624	8630	0.891679
chr1	8630	8632	0.594453
chr1	8632	8654	0.891679
chr1	8654	8662	0.594453
chr1	8662	8671	0.297226
chr1	8671	8687	0.0
chr1	8687	8693	0.297226
chr1	8693	8696	0.594453
chr1	8696	8699	0.891679
chr1	8699	8711	1.18891
chr1	8711	8726	1.48613
chr1	8726	8730	1.18891
chr1	8730	8731	1.48613
chr1	8731	8735	1.18891
chr1	8735	8737	0.891679
chr1	8737	8748	0.594453
chr1	8748	8758	0.297226
chr1	8758	8765	0.891679
chr1	8765	8767	1.18891
chr1	8767	8778	1.48613
chr1	8778	8786	1.78336
chr1	8786	8797	2.08058
chr1	8797	8804	1.48613
chr1	8804	8805	1.18891
chr1	8805	8808	0.891679
chr1	8808	8816	0.594453
chr1	8816	8824	0.297226
chr1	8824	8835	0.0
chr1	8835	8836	0.297226
chr1	8836	8837	0.594453
chr1	8837	8842	0.891679
chr1	8842	8845	1.18891
chr1	8845	8848	1.48613
chr1	8848	8849	1.78336
chr1	8849	8850	2.08058
chr1	8850	8854	2.37781
chr1	8854	8855	2.67504
chr1	8855	8857	2.97226
chr1	8857	8859	3.26949
chr1	8859	8861	3.56672
chr1	8861	8874	3.86394
chr1	8874	8875	3.56672
chr1	8875	8879	2.97226
chr1	8879	8881	2.67504
chr1	8881	8886	2.37781
chr1	8886	8887	2.67504
chr1	8887	8888	2.37781
chr1	8888	8889	2.08058
chr1	8889	8893	1.78336
chr1	8893	8896	1.48613
chr1	8896	8897	1.18891
chr1	8897	8900	0.891679
chr1	8900	8922	0.594453
chr1	8922	8924	0.297226
chr1	8924	8925	0.594453
chr1	8925	8951	0.297226
chr1	8951	8954	0.594453
chr1	8954	8963	0.891679
chr1	8963	8968	0.594453
chr1	8968	8973	1.18891
chr1	8973	8980	1.78336
chr1	8980	8983	2.08058
chr1	8983	8993	1.78336
chr1	8993	9000	1.48613
chr1	9000	9002	1.78336
chr1	9002	9004	2.97226
chr1	9004	9007	3.56672
chr1	9007	9008	2.97226
chr1	9008	9011	3.26949
chr1	9011	9018	2.67504
chr1	9018	9023	2.97226
chr1	9023	9029	3.26949
chr1	9029	9031	3.86394
chr1	9031	9038	4.16117
chr1	9038	9041	2.67504
chr1	9041	9043	2.97226
chr1	9043	9044	2.67504
chr1	9044	9047	2.97226
chr1	9047	9057	2.67504
chr1	9057	9058	2.37781
chr1	9058	9062	2.08058
chr1	9062	9065	1.78336
chr1	9065	9067	2.37781
chr1	9067	9068	2.08058
chr1	9068	9070	1.78336
chr1	9070	9074	1.48613
chr1	9074	9080	1.78336
chr1	9080	9082	1.48613
chr1	9082	9083	1.18891
chr1	9083	9096	0.891679
chr1	9096	9103	1.18891
chr1	9103	9112	0.594453
chr1	9112	9115	0.297226
chr1	9115	9133	0.594453
chr1	9133	9153	0.891679
chr1	9153	9171	0.594453
chr1	9171	9174	0.297226
chr1	9174	9176	0.0
chr1	9176	9193	0.297226
chr1	9193	9209	0.594453
chr1	9209	9211	0.891679
chr1	9211	9214	1.48613
chr1	9214	9231	1.18891
chr1	9231	9248	0.891679
chr1	9248	9250	0.594453
chr1	9250	9257	0.0
chr1	9257	9258	0.297226
chr1	9258	9267	0.891679
chr1	9267	9270	1.18891
chr1	9270	9271	1.48613
chr1	9271	9272	1.78336
chr1	9272	9275	2.37781
chr1	9275	9280	2.67504
chr1	9280	9287	2.97226
chr1	9287	9288	3.26949
chr1	9288	9290	3.86394
chr1	9290	9291	4.16117
chr1	9291	9295	4.4584
chr1	9295	9306	3.86394
chr1	9306	9307	3.56672
chr1	9307	9308	3.86394
chr1	9308	9309	4.16117
chr1	9309	9311	3.56672
chr1	9311	9313	2.97226
chr1	9313	9319	2.67504
chr1	9319	9320	2.37781
chr1	9320	9324	2.67504
chr1	9324	9327	2.37781
chr1	9327	9329	1.78336
chr1	9329	9330	1.18891
chr1	9330	9340	0.891679
chr1	9340	9345	0.594453
chr1	9345	9347	0.297226
chr1	9347	9367	0.0
chr1	9367	9378	0.297226
chr1	9378	9387	0.594453
chr1	9387	9390	0.891679
chr1	9390	9393	1.18891
chr1	9393	9394	1.48613
chr1	9394	9398	2.37781
chr1	9398	9406	2.67504
chr1	9406	9411	2.37781
chr1	9411	9412	2.67504
chr1	9412	9414	3.26949
chr1	9414	9423	3.56672
chr1	9423	9429	3.86394
chr1	9429	9432	3.56672
chr1	9432	9436	2.37781
chr1	9436	9437	2.67504
chr1	9437	9438	2.37781
chr1	9438	9440	2.67504
chr1	9440	9444	2.97226
chr1	9444	9451	3.26949
chr1	9451	9452	2.67504
chr1	9452	9453	2.97226
chr1	9453	9454	2.67504
chr1	9454	9455	2.97226
chr1	9455	9462	2.67504
chr1	9462	9464	2.37781
chr1	9464	9473	2.08058
chr1	9473	9475	2.37781
chr1	9475	9476	2.08058
chr1	9476	9477	2.37781
chr1	9477	9479	2.08058
chr1	9479	9481	1.78336
chr1	9481	9482	1.48613
chr1	9482	9490	1.18891
chr1	9490	9507	0.891679
chr1	9507	9512	1.18891
chr1	9512	9515	0.891679
chr1	9515	9520	0.594453
chr1	9520	9532	0.891679
chr1	9532	9545	0.594453
chr1	9545	9546	0.891679
chr1	9546	9556	0.594453
chr1	9556	9558	0.891679
chr1	9558	9559	1.18891
chr1	9559	9584	0.891679
chr1	9584	9595	0.594453
chr1	9595	9597	0.297226
chr1	9597	9598	0.0
chr1	9598	9636	0.594453
chr1	9636	9647	0.0
chr1	9647	9650	0.297226
chr1	9650	9682	0.594453
chr1	9682	9686	0.891679
chr1	9686	9689	0.594453
chr1	9689	9691	0.297226
chr1	9691	9699	0.594453
chr1	9699	9721	0.891679
chr1	9721	9728	0.297226
chr1	9728	9730	0.0
chr1	9730	9738	0.594453
chr1	9738	9740	1.18891
chr1	9740	9757	1.48613
chr1	9757	9765	1.78336
chr1	9765	9769	2.08058
chr1	9769	9776	1.48613
chr1	9776	9777	1.78336
chr1	9777	9779	1.18891
chr1	9779	9795	0.891679
chr1	9795	9804	0.594453
chr1	9804	9808	0.297226
chr1	9808	9809	0.891679
chr1	9809	9810	1.18891
chr1	9810	9811	1.78336
chr1	9811	9812	2.08058
chr1	9812	9814	2.37781
chr1	9814	9815	2.08058
chr1	9815	9816	2.67504
chr1	9816	9819	2.97226
chr1	9819	9831	3.26949
chr1	9831	9837	3.56672
chr1	9837	9840	4.16117
chr1	9840	9842	4.4584
chr1	9842	9843	4.75562
chr1	9843	9845	5.05285
chr1	9845	9846	5.35007
chr1	9846	9847	5.6473
chr1	9847	9848	5.05285
chr1	9848	9849	4.75562
chr1	9849	9850	3.86394
chr1	9850	9851	4.16117
chr1	9851	9854	3.86394
chr1	9854	9855	3.26949
chr1	9855	9858	2.97226
chr1	9858	9859	3.26949
chr1	9859	9860	3.56672
chr1	9860	9869	3.86394
chr1	9869	9874	4.16117
chr1	9874	9876	4.4584
chr1	9876	9877	3.86394
chr1	9877	9880	3.56672
chr1	9880	9882	3.26949
chr1	9882	9883	2.97226
chr1	9883	9885	2.67504
chr1	9885	9886	2.37781
chr1	9886	9888	2.97226
chr1	9888	9889	3.26949
chr1	9889	9890	2.97226
chr1	9890	9891	3.26949
chr1	9891	9894	2.97226
chr1	9894	9897	3.26949
chr1	9897	9903	2.67504
chr1	9903	9905	2.97226
chr1	9905	9907	3.26949
chr1	9907	9910	3.56672
chr1	9910	9915	3.26949
chr1	9915	9917	3.56672
chr1	9917	9921	4.16117
chr1	9921	9924	5.05285
chr1	9924	9925	5.35007
chr1	9925	9927	4.75562
chr1	9927	9929	4.4584
chr1	9929	9930	4.16117
chr1	9930	9933	4.4584
chr1	9933	9937	4.16117
chr1	9937	9942	3.86394
chr1	9942	9944	3.56672
chr1	9944	9946	3.26949
chr1	9946	9947	2.97226
chr1	9947	9948	2.67504
chr1	9948	9954	2.37781
chr1	9954	9955	2.08058
chr1	9955	9956	2.67504
chr1	9956	9959	2.08058
chr1	9959	9963	1.18891
chr1	9963	9968	0.891679
chr1	9968	9974	0.594453
chr1	9974	9981	0.891679
chr1	9981	9986	1.18891
chr1	9986	9995	0.891679
chr1	9995	10005	1.48613
chr1	10005	10016	1.18891
chr1	10016	10017	1.48613
chr1	10017	10020	1.78336
chr1	10020	10032	1.48613
chr1	10032	10034	1.18891
chr1	10034	10035	0.594453
chr1	10035	10047	0.891679
chr1	10047	10050	1.48613
chr1	10050	10055	1.78336
chr1	10055	10056	1.48613
chr1	10056	10061	1.18891
chr1	10061	10068	1.78336
chr1	10068	10069	2.08058
chr1	10069	10076	1.78336
chr1	10076	10086	2.08058
chr1	10086	10088	1.48613
chr1	10088	10089	1.78336
chr1	10089	10100	1.48613
chr1	10100	10107	0.891679
chr1	10107	10115	0.594453
chr1	10115	10118	0.297226
chr1	10118	10122	0.0
chr1	10122	10132	0.297226
chr1	10132	10135	0.594453
chr1	10135	10138	0.891679
chr1	10138	10147	1.48613
chr1	10147	10148	2.37781
chr1	10148	10149	2.67504
chr1	10149	10150	2.97226
chr1	10150	10160	3.26949
chr1	10160	10163	2.97226
chr1	10163	10171	3.26949
chr1	10171	10174	2.97226
chr1	10174	10177	2.67504
chr1	10177	10181	2.08058
chr1	10181	10183	2.67504
chr1	10183	10186	2.97226
chr1	10186	10187	2.08058
chr1	10187	10188	1.78336
chr1	10188	10189	1.48613
chr1	10189	10201	1.18891
chr1	10201	10220	0.891679
chr1	10220	10222	0.297226
chr1	10222	10264	0.0
chr1	10264	10278	0.297226
chr1	10278	10281	0.594453
chr1	10281	10285	0.891679
chr1	10285	10286	1.18891
chr1	10286	10296	1.78336
chr1	10296	10300	2.08058
chr1	10300	10301	2.37781
chr1	10301	10302	2.08058
chr1	10302	10313	2.67504
chr1	10313	10317	3.26949
chr1	10317	10320	2.97226
chr1	10320	10324	2.67504
chr1	10324	10325	2.37781
chr1	10325	10331	1.78336
chr1	10331	10334	1.48613
chr1	10334	10339	1.78336
chr1	10339	10341	1.48613
chr1	10341	10345	0.891679
chr1	10345	10346	0.594453
chr1	10346	10351	0.891679
chr1	10351	10360	0.594453
chr1	10360	10373	0.891679
chr1	10373	10385	0.594453
chr1	10385	10399	0.297226
chr1	10399	10420	0.0
chr1	10420	10440	0.297226
chr1	10440	10445	0.594453
chr1	10445	10459	0.891679
chr1	10459	10463	0.594453
chr1	10463	10474	0.891679
chr1	10474	10479	0.594453
chr1	10479	10502	0.297226
chr1	10502	10519	0.0
chr1	10519	10558	0.297226
chr1	10558	10582	0.0
chr1	10582	10583	0.297226
chr1	10583	10584	0.594453
chr1	10584	10585	1.78336
chr1	10585	10586	2.08058
chr1	10586	10598	2.37781
chr1	10598	10601	2.97226
chr1	10601	10603	3.56672
chr1	10603	10606	3.86394
chr1	10606	10621	4.16117
chr1	10621	10622	3.86394
chr1	10622	10623	3.56672
chr1	10623	10624	2.37781
chr1	10624	10637	1.78336
chr1	10637	10638	2.08058
chr1	10638	10639	2.67504
chr1	10639	10641	2.08058
chr1	10641	10644	1.78336
chr1	10644	10647	1.48613
chr1	10647	10649	1.78336
chr1	10649	10658	2.08058
chr1	10658	10660	2.37781
chr1	10660	10670	2.67504
chr1	10670	10674	2.97226
chr1	10674	10676	2.67504
chr1	10676	10677	2.08058
chr1	10677	10686	1.48613
chr1	10686	10688	1.18891
chr1	10688	10691	0.891679
chr1	10691	10692	1.78336
chr1	10692	10693	2.08058
chr1	10693	10694	2.37781
chr1	10694	10695	2.67504
chr1	10695	10697	2.97226
chr1	10697	10701	2.67504
chr1	10701	10709	2.97226
chr1	10709	10729	2.67504
chr1	10729	10731	1.78336
chr1	10731	10732	1.48613
chr1	10732	10733	1.18891
chr1	10733	10734	0.891679
chr1	10734	10736	0.594453
chr1	10736	10737	0.297226
chr1	10737	10744	0.0
chr1	10744	10748	0.297226
chr1	10748	10754	0.594453
chr1	10754	10773	0.891679
chr1	10773	10777	1.48613
chr1	10777	10781	1.78336
chr1	10781	10785	1.48613
chr1	10785	10787	1.78336
chr1	10787	10792	1.48613
chr1	10792	10796	1.18891
chr1	10796	10805	1.78336
chr1	10805	10812	1.48613
chr1	10812	10815	0.891679
chr1	10815	10816	1.18891
chr1	10816	10824	1.78336
chr1	10824	10834	1.48613
chr1	10834	10847	0.891679
chr1	10847	10848	1.48613
chr1	10848	10849	1.78336
chr1	10849	10850	2.67504
chr1	10850	10851	3.26949
chr1	10851	10853	3.56672
chr1	10853	10856	2.67504
chr1	10856	10859	3.26949
chr1	10859	10872	3.56672
chr1	10872	10880	3.86394
chr1	10880	10885	4.16117
chr1	10885	10889	2.37781
chr1	10889	10890	1.78336
chr1	10890	10895	1.48613
chr1	10895	10902	0.594453
chr1	10902	10910	0.891679
chr1	10910	10918	0.594453
chr1	10918	10941	0.297226
chr1	10941	10970	0.0
chr1	10970	11000	0.594453
chr1	11000	11001	1.48613
chr1	11001	11009	1.78336
chr1	11009	11030	1.18891
chr1	11030	11039	1.48613
chr1	11039	11040	0.594453
chr1	11040	11069	0.297226
chr1	11069	11070	0.0
chr1	11070	11074	0.297226
chr1	11074	11098	0.594453
chr1	11098	11108	0.891679
chr1	11108	11109	0.594453
chr1	11109	11110	0.891679
chr1	11110	11113	2.08058
chr1	11113	11118	1.78336
chr1	11118	11119	2.08058
chr1	11119	11121	2.37781
chr1	11121	11123	2.67504
chr1	11123	11136	2.97226
chr1	11136	11148	3.26949
chr1	11148	11151	1.78336
chr1	11151	11157	2.08058
chr1	11157	11158	1.78336
chr1	11158	11160	1.48613
chr1	11160	11162	1.18891
chr1	11162	11167	0.891679
chr1	11167	11174	1.18891
chr1	11174	11175	0.891679
chr1	11175	11189	1.78336
chr1	11189	11190	2.08058
chr1	11190	11192	1.78336
chr1	11192	11194	2.67504
chr1	11194	11206	2.97226
chr1	11206	11214	2.67504
chr1	11214	11219	1.48613
chr1	11219	11226	1.78336
chr1	11226	11228	2.08058
chr1	11228	11231	1.78336
chr1	11231	11233	0.891679
chr1	11233	11251	0.594453
chr1	11251	11258	0.891679
chr1	11258	11265	0.594453
chr1	11265	11266	0.297226
chr1	11266	11268	0.891679
chr1	11268	11270	1.18891
chr1	11270	11273	1.78336
chr1	11273	11283	2.08058
chr1	11283	11285	2.37781
chr1	11285	11286	2.67504
chr1	11286	11294	2.97226
chr1	11294	11304	3.26949
chr1	11304	11305	2.67504
chr1	11305	11306	2.97226
chr1	11306	11308	2.67504
chr1	11308	11311	2.08058
chr1	11311	11322	1.78336
chr1	11322	11324	1.48613
chr1	11324	11327	0.891679
chr1	11327	11330	0.594453
chr1	11330	11331	0.297226
chr1	11331	11334	0.594453
chr1	11334	11344	0.891679
chr1	11344	11364	0.594453
chr1	11364	11366	0.891679
chr1	11366	11369	1.18891
chr1	11369	11370	1.48613
chr1	11370	11372	1.18891
chr1	11372	11374	1.78336
chr1	11374	11376	2.08058
chr1	11376	11378	2.37781
chr1	11378	11393	2.97226
chr1	11393	11395	3.56672
chr1	11395	11399	3.86394
chr1	11399	11400	3.56672
chr1	11400	11402	2.97226
chr1	11402	11405	2.67504
chr1	11405	11407	2.37781
chr1	11407	11412	2.08058
chr1	11412	11414	1.78336
chr1	11414	11415	1.48613
chr1	11415	11417	1.18891
chr1	11417	11431	0.891679
chr1	11431	11432	0.297226
chr1	11432	11434	0.594453
chr1	11434	11443	0.297226
chr1	11443	11460	0.594453
chr1	11460	11465	0.891679
chr1	11465	11471	1.18891
[truncated: 1,055 more rows]
