# Supplementary material for: Structural modularity of the XIST ribonucleoprotein complex
Source: Nat Commun. 2020 Dec 2;11:6163. doi: 10.1038/s41467-020-20040-3 (PMC7710737; doi:10.1038/s41467-020-20040-3)
Supplement: Supplementary file 6 — Source Data [file 41467_2020_20040_MOESM6_ESM.zip › sourcedata/fig2efgi/K562_SBDS_2_neg_XIST_1_hsXIST.bedgraph]

chr1	0	46	0.0
chr1	46	74	2.14415
chr1	74	75	0.0
chr1	75	103	2.14415
chr1	103	115	0.0
chr1	115	150	2.14415
chr1	150	406	0.0
chr1	406	440	2.14415
chr1	440	503	0.0
chr1	503	537	2.14415
chr1	537	545	0.0
chr1	545	561	2.14415
chr1	561	581	4.2883
chr1	581	586	2.14415
chr1	586	607	0.0
chr1	607	627	2.14415
chr1	627	651	0.0
chr1	651	686	2.14415
chr1	686	696	0.0
chr1	696	727	2.14415
chr1	727	791	0.0
chr1	791	823	2.14415
chr1	823	825	0.0
chr1	825	843	2.14415
chr1	843	851	4.2883
chr1	851	859	6.43245
chr1	859	860	8.5766
chr1	860	887	6.43245
chr1	887	894	4.2883
chr1	894	908	2.14415
chr1	908	993	0.0
chr1	993	1023	2.14415
chr1	1023	1024	4.2883
chr1	1024	1036	2.14415
chr1	1036	1040	4.2883
chr1	1040	1058	6.43245
chr1	1058	1064	4.2883
chr1	1064	1076	2.14415
chr1	1076	1083	0.0
chr1	1083	1118	2.14415
chr1	1118	1131	0.0
chr1	1131	1152	2.14415
chr1	1152	1158	4.2883
chr1	1158	1167	2.14415
chr1	1167	1177	4.2883
chr1	1177	1196	2.14415
chr1	1196	1202	6.43245
chr1	1202	1232	4.2883
chr1	1232	1266	0.0
chr1	1266	1292	2.14415
chr1	1292	1298	4.2883
chr1	1298	1308	2.14415
chr1	1308	1323	4.2883
chr1	1323	1324	6.43245
chr1	1324	1328	8.5766
chr1	1328	1342	6.43245
chr1	1342	1343	8.5766
chr1	1343	1378	2.14415
chr1	1378	1443	0.0
chr1	1443	1456	2.14415
chr1	1456	1461	4.2883
chr1	1461	1478	6.43245
chr1	1478	1490	4.2883
chr1	1490	1491	2.14415
chr1	1491	1496	4.2883
chr1	1496	1524	2.14415
chr1	1524	1547	0.0
chr1	1547	1581	2.14415
chr1	1581	1586	0.0
chr1	1586	1609	2.14415
chr1	1609	1638	0.0
chr1	1638	1673	4.2883
chr1	1673	1674	2.14415
chr1	1674	1793	0.0
chr1	1793	1820	2.14415
chr1	1820	1821	0.0
chr1	1821	1830	2.14415
chr1	1830	1840	4.2883
chr1	1840	1846	6.43245
chr1	1846	1856	8.5766
chr1	1856	1857	6.43245
chr1	1857	1865	4.2883
chr1	1865	1873	6.43245
chr1	1873	1880	8.5766
chr1	1880	1881	6.43245
chr1	1881	1896	8.5766
chr1	1896	1902	6.43245
chr1	1902	1916	2.14415
chr1	1916	2064	0.0
chr1	2064	2071	2.14415
chr1	2071	2084	4.2883
chr1	2084	2098	6.43245
chr1	2098	2106	4.2883
chr1	2106	2119	2.14415
chr1	2119	2123	0.0
chr1	2123	2147	2.14415
chr1	2147	2158	4.2883
chr1	2158	2175	2.14415
chr1	2175	2213	0.0
chr1	2213	2247	2.14415
chr1	2247	2306	0.0
chr1	2306	2330	2.14415
chr1	2330	2341	4.2883
chr1	2341	2366	2.14415
chr1	2366	2514	0.0
chr1	2514	2549	2.14415
chr1	2549	2612	0.0
chr1	2612	2615	2.14415
chr1	2615	2639	4.2883
chr1	2639	2641	2.14415
chr1	2641	2654	0.0
chr1	2654	2682	2.14415
chr1	2682	2689	0.0
chr1	2689	2723	2.14415
chr1	2723	2933	0.0
chr1	2933	2953	2.14415
chr1	2953	3398	0.0
chr1	3398	3434	2.14415
chr1	3434	3489	0.0
chr1	3489	3517	2.14415
chr1	3517	3524	4.2883
chr1	3524	3550	2.14415
chr1	3550	3580	0.0
chr1	3580	3592	2.14415
chr1	3592	3615	4.2883
chr1	3615	3627	2.14415
chr1	3627	3953	0.0
chr1	3953	3989	2.14415
chr1	3989	4163	0.0
chr1	4163	4198	2.14415
chr1	4198	4390	0.0
chr1	4390	4410	2.14415
chr1	4410	4423	4.2883
chr1	4423	4445	2.14415
chr1	4445	4527	0.0
chr1	4527	4554	2.14415
chr1	4554	4565	0.0
chr1	4565	4600	2.14415
chr1	4600	4611	0.0
chr1	4611	4641	2.14415
chr1	4641	4740	0.0
chr1	4740	4750	2.14415
chr1	4750	4774	4.2883
chr1	4774	4781	2.14415
chr1	4781	4784	4.2883
chr1	4784	4815	2.14415
chr1	4815	4816	4.2883
chr1	4816	4846	2.14415
chr1	4846	4938	0.0
chr1	4938	4972	2.14415
chr1	4972	5051	0.0
chr1	5051	5086	2.14415
chr1	5086	5189	0.0
chr1	5189	5217	2.14415
chr1	5217	5222	4.2883
chr1	5222	5252	2.14415
chr1	5252	5344	0.0
chr1	5344	5352	2.14415
chr1	5352	5369	4.2883
chr1	5369	5373	6.43245
chr1	5373	5378	8.5766
chr1	5378	5385	6.43245
chr1	5385	5405	4.2883
chr1	5405	5408	2.14415
chr1	5408	5599	0.0
chr1	5599	5634	2.14415
chr1	5634	5692	0.0
chr1	5692	5728	2.14415
chr1	5728	5863	0.0
chr1	5863	5883	2.14415
chr1	5883	5965	0.0
chr1	5965	5992	2.14415
chr1	5992	6002	0.0
chr1	6002	6004	2.14415
chr1	6004	6005	4.2883
chr1	6005	6038	6.43245
chr1	6038	6039	4.2883
chr1	6039	6068	0.0
chr1	6068	6101	2.14415
chr1	6101	6130	0.0
chr1	6130	6155	2.14415
chr1	6155	6338	0.0
chr1	6338	6357	2.14415
chr1	6357	6361	0.0
chr1	6361	6381	2.14415
chr1	6381	6384	0.0
chr1	6384	6416	2.14415
chr1	6416	6573	0.0
chr1	6573	6609	2.14415
chr1	6609	6659	0.0
chr1	6659	6695	2.14415
chr1	6695	7478	0.0
chr1	7478	7513	2.14415
chr1	7513	7526	0.0
chr1	7526	7543	2.14415
chr1	7543	7544	0.0
chr1	7544	7563	2.14415
chr1	7563	7594	0.0
chr1	7594	7628	2.14415
chr1	7628	7639	0.0
chr1	7639	7674	2.14415
chr1	7674	7726	0.0
chr1	7726	7749	2.14415
chr1	7749	7768	0.0
chr1	7768	7804	2.14415
chr1	7804	7823	0.0
chr1	7823	7859	2.14415
chr1	7859	7993	0.0
chr1	7993	7998	2.14415
chr1	7998	8028	4.2883
chr1	8028	8034	2.14415
chr1	8034	8126	0.0
chr1	8126	8162	2.14415
chr1	8162	8257	0.0
chr1	8257	8285	2.14415
chr1	8285	8428	0.0
chr1	8428	8429	2.14415
chr1	8429	8446	4.2883
chr1	8446	8458	6.43245
chr1	8458	8481	2.14415
chr1	8481	8580	0.0
chr1	8580	8612	2.14415
chr1	8612	8614	0.0
chr1	8614	8636	2.14415
chr1	8636	8654	0.0
chr1	8654	8678	2.14415
chr1	8678	8710	0.0
chr1	8710	8729	2.14415
chr1	8729	8762	0.0
chr1	8762	8798	2.14415
chr1	8798	8854	0.0
chr1	8854	8884	2.14415
chr1	8884	8918	0.0
chr1	8918	8954	2.14415
chr1	8954	9002	0.0
chr1	9002	9003	2.14415
chr1	9003	9024	4.2883
chr1	9024	9037	2.14415
chr1	9037	9043	0.0
chr1	9043	9079	2.14415
chr1	9079	9093	0.0
chr1	9093	9129	2.14415
chr1	9129	9197	0.0
chr1	9197	9230	2.14415
chr1	9230	9267	0.0
chr1	9267	9272	2.14415
chr1	9272	9302	4.2883
chr1	9302	9308	2.14415
chr1	9308	9449	0.0
chr1	9449	9482	2.14415
chr1	9482	9515	0.0
chr1	9515	9529	2.14415
chr1	9529	9548	4.2883
chr1	9548	9556	2.14415
chr1	9556	9760	0.0
chr1	9760	9795	2.14415
chr1	9795	9822	0.0
chr1	9822	9857	2.14415
chr1	9857	9858	0.0
chr1	9858	9888	2.14415
chr1	9888	10027	0.0
chr1	10027	10032	2.14415
chr1	10032	10059	4.2883
chr1	10059	10063	2.14415
chr1	10063	10081	0.0
chr1	10081	10088	2.14415
chr1	10088	10115	4.2883
chr1	10115	10116	2.14415
chr1	10116	10129	0.0
chr1	10129	10144	2.14415
chr1	10144	10148	4.2883
chr1	10148	10163	8.5766
chr1	10163	10179	4.2883
chr1	10179	10182	2.14415
chr1	10182	10183	4.2883
chr1	10183	10208	2.14415
chr1	10208	10423	0.0
chr1	10423	10459	2.14415
chr1	10459	10584	0.0
chr1	10584	10617	2.14415
chr1	10617	10663	0.0
chr1	10663	10696	2.14415
chr1	10696	10702	0.0
chr1	10702	10718	2.14415
chr1	10718	10731	4.2883
chr1	10731	10753	2.14415
chr1	10753	11047	0.0
chr1	11047	11082	2.14415
chr1	11082	11174	0.0
chr1	11174	11209	2.14415
chr1	11209	11972	0.0
chr1	11972	12006	2.14415
chr1	12006	12074	0.0
chr1	12074	12109	2.14415
chr1	12109	12137	0.0
chr1	12137	12143	2.14415
chr1	12143	12168	4.2883
chr1	12168	12177	2.14415
chr1	12177	12227	0.0
chr1	12227	12233	2.14415
chr1	12233	12247	4.2883
chr1	12247	12263	6.43245
chr1	12263	12269	4.2883
chr1	12269	12281	2.14415
chr1	12281	12291	0.0
chr1	12291	12321	2.14415
chr1	12321	12382	0.0
chr1	12382	12397	2.14415
chr1	12397	12412	4.2883
chr1	12412	12432	2.14415
chr1	12432	12524	0.0
chr1	12524	12554	4.2883
chr1	12554	12558	2.14415
chr1	12558	12585	0.0
chr1	12585	12614	2.14415
chr1	12614	12638	0.0
chr1	12638	12645	4.2883
chr1	12645	12670	8.5766
chr1	12670	12673	10.7208
chr1	12673	12676	6.43245
chr1	12676	12681	4.2883
chr1	12681	12692	2.14415
chr1	12692	12705	4.2883
chr1	12705	12727	2.14415
chr1	12727	12827	0.0
chr1	12827	12863	2.14415
chr1	12863	12910	0.0
chr1	12910	12925	2.14415
chr1	12925	12945	4.2883
chr1	12945	12959	2.14415
chr1	12959	13025	0.0
chr1	13025	13036	2.14415
chr1	13036	13061	4.2883
chr1	13061	13066	2.14415
chr1	13066	13316	0.0
chr1	13316	13317	2.14415
chr1	13317	13352	4.2883
chr1	13352	13353	2.14415
chr1	13353	13356	0.0
chr1	13356	13391	2.14415
chr1	13391	13526	0.0
chr1	13526	13556	2.14415
chr1	13556	13663	0.0
chr1	13663	13698	2.14415
chr1	13698	13708	0.0
chr1	13708	13710	2.14415
chr1	13710	13720	4.2883
chr1	13720	13739	6.43245
chr1	13739	13740	4.2883
chr1	13740	13741	2.14415
chr1	13741	13754	0.0
chr1	13754	13788	2.14415
chr1	13788	14046	0.0
chr1	14046	14055	2.14415
chr1	14055	14073	4.2883
chr1	14073	14074	2.14415
chr1	14074	14078	4.2883
chr1	14078	14108	2.14415
chr1	14108	14179	0.0
chr1	14179	14211	2.14415
chr1	14211	14429	0.0
chr1	14429	14453	2.14415
chr1	14453	14645	0.0
chr1	14645	14680	2.14415
chr1	14680	14961	0.0
chr1	14961	14995	2.14415
chr1	14995	14998	0.0
chr1	14998	15025	2.14415
chr1	15025	15723	0.0
chr1	15723	15758	2.14415
chr1	15758	16091	0.0
chr1	16091	16118	2.14415
chr1	16118	16185	0.0
chr1	16185	16221	2.14415
chr1	16221	16340	0.0
chr1	16340	16376	2.14415
chr1	16376	16410	0.0
chr1	16410	16414	2.14415
chr1	16414	16444	4.2883
chr1	16444	16449	2.14415
chr1	16449	16525	0.0
chr1	16525	16545	2.14415
chr1	16545	16670	0.0
chr1	16670	16693	2.14415
chr1	16693	16981	0.0
chr1	16981	17016	2.14415
chr1	17016	17100	0.0
chr1	17100	17136	2.14415
chr1	17136	17149	0.0
chr1	17149	17150	2.14415
chr1	17150	17180	4.2883
chr1	17180	17185	2.14415
chr1	17185	17663	0.0
chr1	17663	17699	2.14415
chr1	17699	17809	0.0
chr1	17809	17835	2.14415
chr1	17835	17886	0.0
chr1	17886	17922	2.14415
chr1	17922	17930	0.0
chr1	17930	17960	2.14415
chr1	17960	18033	0.0
chr1	18033	18068	2.14415
chr1	18068	18224	0.0
chr1	18224	18242	2.14415
chr1	18242	18258	4.2883
chr1	18258	18277	2.14415
chr1	18277	18442	0.0
chr1	18442	18458	2.14415
chr1	18458	18462	4.2883
chr1	18462	18471	6.43245
chr1	18471	18480	4.2883
chr1	18480	18493	6.43245
chr1	18493	18497	4.2883
chr1	18497	18516	2.14415
chr1	18516	19280	0.0
