# Supplementary material for: Structural modularity of the XIST ribonucleoprotein complex
Source: Nat Commun. 2020 Dec 2;11:6163. doi: 10.1038/s41467-020-20040-3 (PMC7710737; doi:10.1038/s41467-020-20040-3)
Supplement: Supplementary file 6 — Source Data [file 41467_2020_20040_MOESM6_ESM.zip › sourcedata/fig2efgi/K562_U2AF1_0_neg_XIST_1_hsXIST.bedgraph]

chr1	0	43	0.0
chr1	43	44	0.45347
chr1	44	45	0.90694
chr1	45	47	1.36041
chr1	47	48	1.81388
chr1	48	51	2.26735
chr1	51	60	3.17429
chr1	60	73	3.62776
chr1	73	79	3.17429
chr1	79	81	2.26735
chr1	81	83	2.72082
chr1	83	86	2.26735
chr1	86	89	2.72082
chr1	89	91	2.26735
chr1	91	92	1.81388
chr1	92	95	1.36041
chr1	95	112	0.90694
chr1	112	113	0.45347
chr1	113	114	0.90694
chr1	114	119	0.45347
chr1	119	147	0.90694
chr1	147	159	0.45347
chr1	159	163	0.90694
chr1	163	196	0.45347
chr1	196	200	0.90694
chr1	200	225	1.36041
chr1	225	229	0.90694
chr1	229	239	0.45347
chr1	239	324	0.0
chr1	324	340	0.90694
chr1	340	363	1.36041
chr1	363	368	1.81388
chr1	368	369	2.26735
chr1	369	382	3.17429
chr1	382	384	3.62776
chr1	384	398	3.17429
chr1	398	399	2.72082
chr1	399	402	1.36041
chr1	402	407	0.90694
chr1	407	408	1.36041
chr1	408	410	2.26735
chr1	410	412	3.17429
chr1	412	413	2.72082
chr1	413	420	3.62776
chr1	420	425	4.08123
chr1	425	428	3.62776
chr1	428	443	4.08123
chr1	443	448	2.72082
chr1	448	451	2.26735
chr1	451	453	2.72082
chr1	453	454	3.17429
chr1	454	462	2.26735
chr1	462	472	1.81388
chr1	472	488	1.36041
chr1	488	495	0.45347
chr1	495	496	0.90694
chr1	496	497	2.26735
chr1	497	503	2.72082
chr1	503	504	3.17429
chr1	504	507	3.62776
chr1	507	516	4.08123
chr1	516	525	3.62776
chr1	525	528	4.08123
chr1	528	530	3.62776
chr1	530	531	4.08123
chr1	531	536	3.62776
chr1	536	539	4.08123
chr1	539	540	3.62776
chr1	540	544	3.17429
chr1	544	545	3.62776
chr1	545	546	4.08123
chr1	546	547	3.62776
chr1	547	548	3.17429
chr1	548	554	2.72082
chr1	554	556	3.17429
chr1	556	566	2.72082
chr1	566	569	2.26735
chr1	569	578	2.72082
chr1	578	581	2.26735
chr1	581	588	1.81388
chr1	588	591	1.36041
chr1	591	592	0.90694
chr1	592	594	0.45347
chr1	594	603	0.0
chr1	603	604	1.36041
chr1	604	606	1.81388
chr1	606	638	2.72082
chr1	638	645	1.81388
chr1	645	647	1.36041
chr1	647	650	0.0
chr1	650	651	0.90694
chr1	651	652	4.98817
chr1	652	657	5.89511
chr1	657	678	6.80205
chr1	678	685	6.34858
chr1	685	686	5.44164
chr1	686	689	3.17429
chr1	689	690	2.72082
chr1	690	691	2.26735
chr1	691	692	1.81388
chr1	692	695	1.36041
chr1	695	696	1.81388
chr1	696	701	1.36041
chr1	701	731	0.90694
chr1	731	732	0.45347
chr1	732	741	0.0
chr1	741	767	2.26735
chr1	767	781	1.81388
chr1	781	782	1.36041
chr1	782	784	1.81388
chr1	784	785	2.26735
chr1	785	792	0.90694
chr1	792	796	1.36041
chr1	796	809	1.81388
chr1	809	820	1.36041
chr1	820	823	1.81388
chr1	823	824	3.17429
chr1	824	825	4.08123
chr1	825	828	4.98817
chr1	828	832	4.5347
chr1	832	837	4.08123
chr1	837	841	4.98817
chr1	841	843	5.44164
chr1	843	850	5.89511
chr1	850	855	5.44164
chr1	855	858	4.98817
chr1	858	861	5.44164
chr1	861	862	4.98817
chr1	862	865	4.5347
chr1	865	866	4.08123
chr1	866	867	3.62776
chr1	867	873	2.72082
chr1	873	875	3.17429
chr1	875	878	2.72082
chr1	878	880	3.62776
chr1	880	881	4.08123
chr1	881	885	3.17429
chr1	885	887	2.72082
chr1	887	891	2.26735
chr1	891	894	1.81388
chr1	894	896	2.26735
chr1	896	901	2.72082
chr1	901	903	2.26735
chr1	903	912	2.72082
chr1	912	917	3.17429
chr1	917	918	3.62776
chr1	918	921	3.17429
chr1	921	922	2.72082
chr1	922	923	1.81388
chr1	923	946	1.36041
chr1	946	949	0.90694
chr1	949	955	1.36041
chr1	955	956	1.81388
chr1	956	961	2.26735
chr1	961	980	1.81388
chr1	980	986	1.36041
chr1	986	992	1.81388
chr1	992	993	1.36041
chr1	993	998	1.81388
chr1	998	999	1.36041
chr1	999	1003	0.90694
chr1	1003	1007	1.36041
chr1	1007	1009	1.81388
chr1	1009	1021	2.26735
chr1	1021	1025	2.72082
chr1	1025	1026	2.26735
chr1	1026	1046	1.81388
chr1	1046	1050	1.36041
chr1	1050	1051	0.90694
chr1	1051	1053	0.45347
chr1	1053	1071	0.0
chr1	1071	1072	0.45347
chr1	1072	1073	0.90694
chr1	1073	1076	1.36041
chr1	1076	1080	1.81388
chr1	1080	1089	2.26735
chr1	1089	1101	2.72082
chr1	1101	1102	3.17429
chr1	1102	1103	3.62776
chr1	1103	1105	4.5347
chr1	1105	1107	4.98817
chr1	1107	1116	4.5347
chr1	1116	1120	4.08123
chr1	1120	1123	3.62776
chr1	1123	1133	3.17429
chr1	1133	1135	2.72082
chr1	1135	1136	2.26735
chr1	1136	1144	1.81388
chr1	1144	1147	1.36041
chr1	1147	1149	0.90694
chr1	1149	1152	0.45347
chr1	1152	1169	0.0
chr1	1169	1179	0.45347
chr1	1179	1204	0.90694
chr1	1204	1212	1.81388
chr1	1212	1217	1.36041
chr1	1217	1218	1.81388
chr1	1218	1219	2.26735
chr1	1219	1222	2.72082
chr1	1222	1225	2.26735
chr1	1225	1227	2.72082
chr1	1227	1229	3.17429
chr1	1229	1245	3.62776
chr1	1245	1247	3.17429
chr1	1247	1251	2.72082
chr1	1251	1257	2.26735
chr1	1257	1268	1.36041
chr1	1268	1271	0.90694
chr1	1271	1272	0.45347
chr1	1272	1283	0.90694
chr1	1283	1285	1.81388
chr1	1285	1291	2.26735
chr1	1291	1295	1.81388
chr1	1295	1307	2.26735
chr1	1307	1309	2.72082
chr1	1309	1310	3.17429
chr1	1310	1313	3.62776
chr1	1313	1316	4.08123
chr1	1316	1325	3.62776
chr1	1325	1326	4.08123
chr1	1326	1327	4.5347
chr1	1327	1329	3.62776
chr1	1329	1332	3.17429
chr1	1332	1333	3.62776
chr1	1333	1335	4.08123
chr1	1335	1339	4.98817
chr1	1339	1346	4.5347
chr1	1346	1349	4.98817
chr1	1349	1351	5.44164
chr1	1351	1353	4.5347
chr1	1353	1354	4.08123
chr1	1354	1355	3.62776
chr1	1355	1357	4.08123
chr1	1357	1364	3.62776
chr1	1364	1373	3.17429
chr1	1373	1375	3.62776
chr1	1375	1377	3.17429
chr1	1377	1389	2.26735
chr1	1389	1393	2.72082
chr1	1393	1399	2.26735
chr1	1399	1416	1.81388
chr1	1416	1418	1.36041
chr1	1418	1419	1.81388
chr1	1419	1421	1.36041
chr1	1421	1423	0.90694
chr1	1423	1433	1.36041
chr1	1433	1439	0.90694
chr1	1439	1440	1.36041
chr1	1440	1444	2.26735
chr1	1444	1446	2.72082
chr1	1446	1451	3.17429
chr1	1451	1452	3.62776
chr1	1452	1456	4.08123
chr1	1456	1460	4.5347
chr1	1460	1467	4.08123
chr1	1467	1478	3.62776
chr1	1478	1482	3.17429
chr1	1482	1484	2.72082
chr1	1484	1488	2.26735
chr1	1488	1490	0.90694
chr1	1490	1495	0.45347
chr1	1495	1501	0.0
chr1	1501	1502	0.45347
chr1	1502	1507	0.90694
chr1	1507	1509	1.36041
chr1	1509	1522	1.81388
chr1	1522	1536	1.36041
chr1	1536	1544	1.81388
chr1	1544	1547	1.36041
chr1	1547	1551	1.81388
chr1	1551	1552	1.36041
chr1	1552	1553	1.81388
chr1	1553	1564	1.36041
chr1	1564	1567	1.81388
chr1	1567	1575	2.72082
chr1	1575	1580	3.17429
chr1	1580	1583	3.62776
chr1	1583	1589	4.08123
chr1	1589	1596	3.62776
chr1	1596	1607	3.17429
chr1	1607	1608	2.72082
chr1	1608	1609	2.26735
chr1	1609	1611	2.72082
chr1	1611	1615	2.26735
chr1	1615	1622	1.81388
chr1	1622	1624	1.36041
chr1	1624	1627	0.90694
chr1	1627	1636	0.45347
chr1	1636	1638	0.90694
chr1	1638	1644	1.36041
chr1	1644	1652	1.81388
chr1	1652	1676	1.36041
chr1	1676	1678	1.81388
chr1	1678	1681	1.36041
chr1	1681	1682	1.81388
chr1	1682	1684	1.36041
chr1	1684	1688	1.81388
chr1	1688	1689	1.36041
chr1	1689	1720	1.81388
chr1	1720	1725	1.36041
chr1	1725	1726	0.90694
chr1	1726	1733	0.45347
chr1	1733	1746	0.0
chr1	1746	1749	0.90694
chr1	1749	1750	1.36041
chr1	1750	1758	1.81388
chr1	1758	1759	2.26735
chr1	1759	1766	2.72082
chr1	1766	1768	3.17429
chr1	1768	1772	4.08123
chr1	1772	1773	4.5347
chr1	1773	1774	4.98817
chr1	1774	1787	5.44164
chr1	1787	1789	5.89511
chr1	1789	1790	5.44164
chr1	1790	1792	4.98817
chr1	1792	1794	4.5347
chr1	1794	1801	4.08123
chr1	1801	1802	4.5347
chr1	1802	1803	3.62776
chr1	1803	1805	4.08123
chr1	1805	1810	4.5347
chr1	1810	1811	4.08123
chr1	1811	1815	3.62776
chr1	1815	1817	3.17429
chr1	1817	1818	2.72082
chr1	1818	1819	2.26735
chr1	1819	1822	2.72082
chr1	1822	1826	3.17429
chr1	1826	1830	2.72082
chr1	1830	1832	2.26735
chr1	1832	1834	2.72082
chr1	1834	1838	3.17429
chr1	1838	1840	2.72082
chr1	1840	1845	3.17429
chr1	1845	1846	3.62776
chr1	1846	1847	4.08123
chr1	1847	1848	4.98817
chr1	1848	1854	4.5347
chr1	1854	1860	4.08123
chr1	1860	1865	3.62776
chr1	1865	1866	4.08123
chr1	1866	1867	3.62776
chr1	1867	1868	4.08123
chr1	1868	1869	4.5347
chr1	1869	1870	4.98817
chr1	1870	1871	6.80205
chr1	1871	1873	7.25552
chr1	1873	1876	7.70899
chr1	1876	1877	7.25552
chr1	1877	1879	6.80205
chr1	1879	1884	7.25552
chr1	1884	1889	6.80205
chr1	1889	1891	6.34858
chr1	1891	1892	5.89511
chr1	1892	1894	6.34858
chr1	1894	1896	5.89511
chr1	1896	1897	5.44164
chr1	1897	1907	4.98817
chr1	1907	1910	4.5347
chr1	1910	1911	4.08123
chr1	1911	1912	3.17429
chr1	1912	1913	3.62776
chr1	1913	1914	3.17429
chr1	1914	1917	2.26735
chr1	1917	1918	1.81388
chr1	1918	1920	2.72082
chr1	1920	1924	2.26735
chr1	1924	1929	1.81388
chr1	1929	1932	2.26735
chr1	1932	1941	2.72082
chr1	1941	1945	2.26735
chr1	1945	1949	1.81388
chr1	1949	1956	1.36041
chr1	1956	1968	0.90694
chr1	1968	1976	0.45347
chr1	1976	2062	0.0
chr1	2062	2074	0.45347
chr1	2074	2094	0.90694
chr1	2094	2106	1.36041
chr1	2106	2118	0.90694
chr1	2118	2122	0.45347
chr1	2122	2124	0.0
chr1	2124	2134	0.45347
chr1	2134	2144	0.90694
chr1	2144	2152	1.36041
chr1	2152	2181	0.90694
chr1	2181	2186	0.45347
chr1	2186	2217	0.90694
chr1	2217	2275	0.0
chr1	2275	2281	0.45347
chr1	2281	2312	0.90694
chr1	2312	2316	0.45347
chr1	2316	2333	0.0
chr1	2333	2376	0.45347
chr1	2376	2401	0.0
chr1	2401	2420	0.45347
chr1	2420	2422	0.90694
chr1	2422	2423	0.45347
chr1	2423	2446	0.90694
chr1	2446	2464	0.45347
chr1	2464	2557	0.0
chr1	2557	2588	0.45347
chr1	2588	2627	0.0
chr1	2627	2635	0.45347
chr1	2635	2639	0.90694
chr1	2639	2671	1.36041
chr1	2671	2679	0.90694
chr1	2679	2682	0.45347
chr1	2682	2691	0.0
chr1	2691	2695	0.45347
chr1	2695	2701	0.90694
chr1	2701	2723	1.36041
chr1	2723	2739	0.90694
chr1	2739	2743	0.45347
chr1	2743	2775	0.0
chr1	2775	2782	0.45347
chr1	2782	2786	0.90694
chr1	2786	2795	1.36041
chr1	2795	2797	0.90694
chr1	2797	2818	1.36041
chr1	2818	2830	0.90694
chr1	2830	2839	0.45347
chr1	2839	2840	0.90694
chr1	2840	2881	0.45347
chr1	2881	2894	0.0
chr1	2894	2896	0.45347
chr1	2896	2904	0.90694
chr1	2904	2919	1.36041
chr1	2919	2928	1.81388
chr1	2928	2938	2.26735
chr1	2938	2940	1.81388
chr1	2940	2948	1.36041
chr1	2948	2953	0.90694
chr1	2953	2963	1.36041
chr1	2963	2972	0.90694
chr1	2972	2976	0.45347
chr1	2976	2995	0.90694
chr1	2995	3019	0.45347
chr1	3019	3022	0.0
chr1	3022	3024	0.45347
chr1	3024	3028	0.90694
chr1	3028	3037	1.36041
chr1	3037	3038	1.81388
chr1	3038	3041	2.26735
chr1	3041	3044	2.72082
chr1	3044	3066	3.17429
chr1	3066	3068	2.26735
chr1	3068	3072	1.81388
chr1	3072	3078	0.90694
chr1	3078	3081	0.45347
chr1	3081	3098	0.0
chr1	3098	3102	0.45347
chr1	3102	3111	0.90694
chr1	3111	3112	1.36041
chr1	3112	3137	1.81388
chr1	3137	3139	1.36041
chr1	3139	3140	0.90694
chr1	3140	3145	1.36041
chr1	3145	3149	0.90694
chr1	3149	3155	1.36041
chr1	3155	3163	0.90694
chr1	3163	3166	1.36041
chr1	3166	3177	1.81388
chr1	3177	3180	2.26735
chr1	3180	3182	2.72082
chr1	3182	3183	2.26735
chr1	3183	3191	1.81388
chr1	3191	3210	1.36041
chr1	3210	3217	0.90694
chr1	3217	3220	0.45347
chr1	3220	3225	0.90694
chr1	3225	3228	1.36041
chr1	3228	3238	1.81388
chr1	3238	3251	2.26735
chr1	3251	3255	1.81388
chr1	3255	3260	2.26735
chr1	3260	3262	1.81388
chr1	3262	3263	1.36041
chr1	3263	3267	1.81388
chr1	3267	3269	1.36041
chr1	3269	3272	1.81388
chr1	3272	3289	1.36041
chr1	3289	3295	1.81388
chr1	3295	3298	1.36041
chr1	3298	3304	0.90694
chr1	3304	3307	1.36041
chr1	3307	3324	0.90694
chr1	3324	3328	1.36041
chr1	3328	3348	0.90694
chr1	3348	3355	0.45347
chr1	3355	3367	0.90694
chr1	3367	3393	0.45347
chr1	3393	3405	0.0
chr1	3405	3449	0.45347
chr1	3449	3452	0.0
chr1	3452	3468	0.45347
chr1	3468	3489	0.90694
chr1	3489	3490	1.81388
chr1	3490	3513	1.36041
chr1	3513	3515	1.81388
chr1	3515	3516	2.26735
chr1	3516	3532	2.72082
chr1	3532	3533	3.17429
chr1	3533	3540	2.26735
chr1	3540	3545	1.81388
chr1	3545	3550	1.36041
chr1	3550	3551	0.90694
chr1	3551	3554	0.45347
chr1	3554	3598	0.0
chr1	3598	3609	0.45347
chr1	3609	3617	0.90694
chr1	3617	3639	1.36041
chr1	3639	3641	1.81388
chr1	3641	3650	1.36041
chr1	3650	3661	0.90694
chr1	3661	3677	0.45347
chr1	3677	3683	0.0
chr1	3683	3703	0.45347
chr1	3703	3708	0.90694
chr1	3708	3716	1.36041
chr1	3716	3740	1.81388
chr1	3740	3746	2.26735
chr1	3746	3750	1.81388
chr1	3750	3766	1.36041
chr1	3766	3781	0.90694
chr1	3781	3813	0.0
chr1	3813	3814	0.45347
chr1	3814	3820	0.90694
chr1	3820	3822	1.36041
chr1	3822	3827	1.81388
chr1	3827	3834	2.72082
chr1	3834	3847	3.17429
chr1	3847	3848	2.72082
chr1	3848	3859	2.26735
chr1	3859	3864	1.81388
chr1	3864	3866	1.36041
chr1	3866	3868	0.90694
chr1	3868	3875	0.45347
chr1	3875	3877	0.90694
chr1	3877	3903	0.45347
chr1	3903	3919	0.90694
chr1	3919	3934	0.45347
chr1	3934	3944	0.90694
chr1	3944	3945	0.45347
chr1	3945	3962	0.90694
chr1	3962	3977	1.36041
chr1	3977	3979	0.90694
chr1	3979	3998	1.36041
chr1	3998	4015	0.90694
chr1	4015	4021	0.45347
chr1	4021	4032	0.0
chr1	4032	4056	0.45347
chr1	4056	4076	0.90694
chr1	4076	4082	0.45347
chr1	4082	4097	0.90694
chr1	4097	4147	0.45347
chr1	4147	4168	0.0
chr1	4168	4185	0.45347
chr1	4185	4212	0.90694
chr1	4212	4229	0.45347
chr1	4229	4251	0.0
chr1	4251	4255	0.45347
chr1	4255	4266	0.90694
chr1	4266	4278	1.36041
chr1	4278	4280	2.26735
chr1	4280	4293	2.72082
chr1	4293	4294	3.17429
chr1	4294	4299	2.72082
chr1	4299	4309	2.26735
chr1	4309	4310	1.81388
chr1	4310	4316	1.36041
chr1	4316	4321	0.90694
chr1	4321	4335	0.45347
chr1	4335	4383	0.0
chr1	4383	4387	0.45347
chr1	4387	4411	0.90694
chr1	4411	4417	0.45347
chr1	4417	4441	0.0
chr1	4441	4475	0.45347
chr1	4475	4476	0.90694
chr1	4476	4477	1.36041
chr1	4477	4485	1.81388
chr1	4485	4489	1.36041
chr1	4489	4513	1.81388
chr1	4513	4515	0.45347
chr1	4515	4522	0.0
chr1	4522	4526	0.45347
chr1	4526	4563	0.90694
chr1	4563	4566	0.45347
chr1	4566	4645	0.0
chr1	4645	4661	0.45347
chr1	4661	4678	0.90694
chr1	4678	4679	0.45347
chr1	4679	4680	0.90694
chr1	4680	4684	1.36041
chr1	4684	4685	1.81388
chr1	4685	4686	2.26735
chr1	4686	4697	2.72082
chr1	4697	4705	3.62776
chr1	4705	4708	3.17429
chr1	4708	4715	3.62776
chr1	4715	4722	3.17429
chr1	4722	4724	2.72082
chr1	4724	4729	2.26735
chr1	4729	4731	1.81388
chr1	4731	4733	2.26735
chr1	4733	4740	1.81388
chr1	4740	4741	2.26735
chr1	4741	4743	1.81388
chr1	4743	4751	2.26735
chr1	4751	4763	1.81388
chr1	4763	4780	0.90694
chr1	4780	4783	0.45347
chr1	4783	4787	0.90694
chr1	4787	4813	0.45347
chr1	4813	4827	0.90694
chr1	4827	4845	0.45347
chr1	4845	4855	0.90694
chr1	4855	4869	0.45347
chr1	4869	4877	0.90694
chr1	4877	4879	1.36041
chr1	4879	4911	0.90694
chr1	4911	4913	1.36041
chr1	4913	4921	0.90694
chr1	4921	4951	0.45347
chr1	4951	4964	0.0
chr1	4964	4967	0.45347
chr1	4967	4970	0.90694
chr1	4970	5002	1.36041
chr1	5002	5003	0.90694
chr1	5003	5008	0.45347
chr1	5008	5115	0.0
chr1	5115	5159	0.45347
chr1	5159	5219	0.0
chr1	5219	5220	0.45347
chr1	5220	5224	0.90694
chr1	5224	5227	1.36041
chr1	5227	5228	2.26735
chr1	5228	5261	2.72082
chr1	5261	5264	2.26735
chr1	5264	5268	1.81388
chr1	5268	5269	1.36041
chr1	5269	5270	0.90694
chr1	5270	5271	1.36041
chr1	5271	5272	0.90694
chr1	5272	5314	0.45347
chr1	5314	5351	0.0
chr1	5351	5359	0.90694
chr1	5359	5367	1.36041
chr1	5367	5368	1.81388
chr1	5368	5382	2.26735
chr1	5382	5388	1.81388
chr1	5388	5389	2.26735
chr1	5389	5390	2.72082
chr1	5390	5391	3.17429
chr1	5391	5395	3.62776
chr1	5395	5403	2.72082
chr1	5403	5412	2.26735
chr1	5412	5424	1.81388
chr1	5424	5431	1.36041
chr1	5431	5433	0.45347
chr1	5433	5446	0.0
chr1	5446	5456	0.45347
chr1	5456	5471	0.90694
chr1	5471	5489	1.36041
chr1	5489	5500	0.90694
chr1	5500	5504	0.45347
chr1	5504	5531	0.0
chr1	5531	5573	0.45347
chr1	5573	5599	0.0
chr1	5599	5601	0.45347
chr1	5601	5607	0.90694
chr1	5607	5620	1.36041
chr1	5620	5631	1.81388
chr1	5631	5634	2.26735
chr1	5634	5640	1.81388
chr1	5640	5646	1.36041
chr1	5646	5653	0.90694
chr1	5653	5664	1.36041
chr1	5664	5675	0.90694
chr1	5675	5690	0.45347
chr1	5690	5772	0.0
chr1	5772	5799	0.45347
chr1	5799	5814	0.90694
chr1	5814	5842	0.45347
chr1	5842	5854	0.0
chr1	5854	5859	0.45347
chr1	5859	5883	0.90694
chr1	5883	5903	0.45347
chr1	5903	5956	0.0
chr1	5956	5965	0.45347
chr1	5965	5966	0.90694
chr1	5966	5993	2.26735
chr1	5993	5999	2.72082
chr1	5999	6000	3.17429
chr1	6000	6001	2.72082
chr1	6001	6006	2.26735
chr1	6006	6010	1.81388
chr1	6010	6023	1.36041
chr1	6023	6025	1.81388
chr1	6025	6029	2.26735
chr1	6029	6031	2.72082
chr1	6031	6036	3.17429
chr1	6036	6039	2.72082
chr1	6039	6042	2.26735
chr1	6042	6048	2.72082
chr1	6048	6050	3.17429
chr1	6050	6059	3.62776
chr1	6059	6060	4.08123
chr1	6060	6067	4.5347
chr1	6067	6069	4.08123
chr1	6069	6074	3.17429
chr1	6074	6080	2.72082
chr1	6080	6084	2.26735
chr1	6084	6085	2.72082
chr1	6085	6086	3.17429
chr1	6086	6087	2.72082
chr1	6087	6091	3.17429
chr1	6091	6092	3.62776
chr1	6092	6093	3.17429
chr1	6093	6094	2.72082
chr1	6094	6095	2.26735
chr1	6095	6098	2.72082
chr1	6098	6099	3.17429
chr1	6099	6101	3.62776
chr1	6101	6116	4.08123
chr1	6116	6123	3.62776
chr1	6123	6126	3.17429
chr1	6126	6127	2.72082
chr1	6127	6129	1.81388
chr1	6129	6138	2.26735
chr1	6138	6143	1.81388
chr1	6143	6154	0.90694
chr1	6154	6155	0.45347
chr1	6155	6159	0.0
chr1	6159	6185	0.45347
chr1	6185	6215	0.0
chr1	6215	6217	0.45347
chr1	6217	6221	0.90694
chr1	6221	6244	1.36041
chr1	6244	6246	0.90694
chr1	6246	6253	1.36041
chr1	6253	6261	0.90694
chr1	6261	6263	0.45347
chr1	6263	6265	0.90694
chr1	6265	6266	0.45347
chr1	6266	6268	0.90694
chr1	6268	6287	1.36041
chr1	6287	6292	1.81388
chr1	6292	6300	2.26735
chr1	6300	6307	1.81388
chr1	6307	6315	0.90694
chr1	6315	6316	1.36041
chr1	6316	6330	1.81388
chr1	6330	6333	1.36041
chr1	6333	6350	0.90694
chr1	6350	6352	1.36041
chr1	6352	6357	1.81388
chr1	6357	6359	2.26735
chr1	6359	6362	1.81388
chr1	6362	6370	2.26735
chr1	6370	6378	2.72082
chr1	6378	6384	3.17429
chr1	6384	6388	3.62776
chr1	6388	6395	3.17429
chr1	6395	6397	2.72082
chr1	6397	6399	2.26735
chr1	6399	6406	1.81388
chr1	6406	6410	1.36041
chr1	6410	6411	0.90694
chr1	6411	6418	1.36041
chr1	6418	6436	0.90694
chr1	6436	6455	0.45347
chr1	6455	6492	0.0
chr1	6492	6535	0.90694
chr1	6535	6536	0.45347
chr1	6536	6537	0.0
chr1	6537	6544	0.45347
chr1	6544	6564	0.90694
chr1	6564	6580	1.36041
chr1	6580	6581	1.81388
chr1	6581	6586	1.36041
chr1	6586	6589	0.90694
chr1	6589	6591	1.36041
chr1	6591	6594	0.90694
chr1	6594	6619	1.36041
chr1	6619	6622	0.90694
chr1	6622	6638	0.45347
chr1	6638	6647	0.0
chr1	6647	6650	0.45347
chr1	6650	6651	0.90694
chr1	6651	6659	1.36041
chr1	6659	6661	1.81388
chr1	6661	6664	2.72082
chr1	6664	6682	3.17429
chr1	6682	6684	2.72082
chr1	6684	6690	2.26735
chr1	6690	6691	1.81388
chr1	6691	6695	1.36041
chr1	6695	6696	0.90694
chr1	6696	6705	0.45347
chr1	6705	6732	0.0
chr1	6732	6776	0.45347
chr1	6776	6815	0.0
chr1	6815	6817	0.45347
chr1	6817	6859	1.36041
chr1	6859	6861	0.90694
chr1	6861	6867	0.0
chr1	6867	6901	0.45347
chr1	6901	6910	0.0
chr1	6910	6930	0.45347
chr1	6930	6937	0.90694
chr1	6937	6941	1.36041
chr1	6941	6953	0.90694
chr1	6953	6954	0.45347
chr1	6954	6961	0.90694
chr1	6961	6964	0.45347
chr1	6964	6982	0.90694
chr1	6982	6991	0.45347
chr1	6991	6997	0.0
chr1	6997	7010	0.45347
chr1	7010	7033	0.90694
chr1	7033	7041	1.36041
chr1	7041	7050	0.90694
chr1	7050	7059	0.45347
chr1	7059	7067	0.90694
chr1	7067	7077	1.36041
chr1	7077	7092	0.90694
chr1	7092	7103	1.81388
chr1	7103	7111	1.36041
chr1	7111	7135	0.90694
chr1	7135	7159	0.0
chr1	7159	7174	0.45347
chr1	7174	7186	0.90694
chr1	7186	7190	1.36041
chr1	7190	7199	1.81388
chr1	7199	7200	2.26735
chr1	7200	7202	2.72082
chr1	7202	7203	2.26735
chr1	7203	7216	1.81388
chr1	7216	7222	2.26735
chr1	7222	7230	2.72082
chr1	7230	7234	2.26735
chr1	7234	7235	1.81388
chr1	7235	7240	1.36041
chr1	7240	7243	1.81388
chr1	7243	7249	1.36041
chr1	7249	7259	2.26735
chr1	7259	7261	1.81388
chr1	7261	7268	1.36041
chr1	7268	7273	2.26735
chr1	7273	7283	1.81388
chr1	7283	7293	1.36041
chr1	7293	7312	0.90694
chr1	7312	7320	0.0
chr1	7320	7334	0.45347
chr1	7334	7363	1.36041
chr1	7363	7364	0.90694
chr1	7364	7378	0.45347
chr1	7378	7417	0.0
chr1	7417	7449	0.45347
chr1	7449	7450	1.36041
chr1	7450	7461	1.81388
chr1	7461	7481	1.36041
chr1	7481	7484	1.81388
chr1	7484	7485	2.26735
chr1	7485	7487	1.81388
chr1	7487	7490	2.26735
chr1	7490	7493	2.72082
chr1	7493	7522	1.81388
chr1	7522	7524	1.36041
chr1	7524	7528	0.90694
chr1	7528	7534	0.45347
chr1	7534	7547	0.0
chr1	7547	7550	0.45347
chr1	7550	7555	0.90694
chr1	7555	7572	1.36041
chr1	7572	7581	1.81388
chr1	7581	7591	1.36041
chr1	7591	7593	0.90694
chr1	7593	7616	0.45347
chr1	7616	7619	0.0
chr1	7619	7646	0.45347
chr1	7646	7655	0.90694
chr1	7655	7663	1.36041
chr1	7663	7671	0.90694
chr1	7671	7673	1.36041
chr1	7673	7690	1.81388
chr1	7690	7699	1.36041
chr1	7699	7700	0.90694
chr1	7700	7715	1.36041
chr1	7715	7717	0.90694
chr1	7717	7728	0.45347
chr1	7728	7738	0.90694
chr1	7738	7751	0.45347
chr1	7751	7766	0.90694
chr1	7766	7768	0.45347
chr1	7768	7786	0.90694
chr1	7786	7788	0.45347
chr1	7788	7790	0.90694
chr1	7790	7791	1.36041
chr1	7791	7799	1.81388
chr1	7799	7812	2.26735
chr1	7812	7821	1.81388
chr1	7821	7826	2.26735
chr1	7826	7831	1.81388
chr1	7831	7834	1.36041
chr1	7834	7842	0.90694
chr1	7842	7854	0.45347
chr1	7854	7864	0.90694
chr1	7864	7877	0.45347
chr1	7877	7900	0.90694
chr1	7900	7921	1.36041
chr1	7921	7927	0.90694
chr1	7927	7931	0.45347
chr1	7931	7944	0.90694
chr1	7944	7975	0.45347
chr1	7975	8032	0.0
chr1	8032	8044	0.45347
chr1	8044	8056	0.90694
chr1	8056	8062	1.36041
chr1	8062	8063	1.81388
chr1	8063	8074	2.26735
chr1	8074	8076	3.17429
chr1	8076	8085	2.72082
chr1	8085	8094	2.26735
chr1	8094	8100	2.72082
chr1	8100	8106	2.26735
chr1	8106	8107	1.81388
chr1	8107	8110	0.90694
chr1	8110	8112	1.36041
chr1	8112	8118	0.90694
chr1	8118	8126	0.45347
chr1	8126	8127	0.90694
chr1	8127	8128	1.36041
chr1	8128	8129	1.81388
chr1	8129	8154	2.26735
chr1	8154	8167	1.81388
chr1	8167	8169	1.36041
chr1	8169	8171	1.81388
chr1	8171	8172	1.36041
chr1	8172	8213	0.90694
chr1	8213	8216	0.45347
chr1	8216	8242	0.0
chr1	8242	8284	0.45347
chr1	8284	8290	0.0
chr1	8290	8293	0.45347
chr1	8293	8294	0.90694
chr1	8294	8297	1.36041
chr1	8297	8319	1.81388
chr1	8319	8330	2.26735
chr1	8330	8334	1.81388
chr1	8334	8337	1.36041
chr1	8337	8339	0.90694
chr1	8339	8341	1.36041
chr1	8341	8349	0.90694
chr1	8349	8354	1.36041
chr1	8354	8363	1.81388
chr1	8363	8383	1.36041
chr1	8383	8393	0.90694
chr1	8393	8397	0.45347
chr1	8397	8400	0.0
chr1	8400	8444	0.45347
chr1	8444	8446	0.0
chr1	8446	8488	0.45347
chr1	8488	8496	0.0
chr1	8496	8519	0.45347
chr1	8519	8521	0.90694
chr1	8521	8524	1.36041
chr1	8524	8537	1.81388
chr1	8537	8539	2.26735
chr1	8539	8542	1.81388
chr1	8542	8545	2.26735
chr1	8545	8553	1.81388
chr1	8553	8562	2.26735
chr1	8562	8563	1.81388
chr1	8563	8568	2.26735
chr1	8568	8570	1.81388
chr1	8570	8574	2.26735
chr1	8574	8579	2.72082
chr1	8579	8585	2.26735
chr1	8585	8595	1.81388
chr1	8595	8596	1.36041
chr1	8596	8602	0.90694
chr1	8602	8609	0.45347
chr1	8609	8617	0.90694
chr1	8617	8635	0.45347
chr1	8635	8652	0.90694
chr1	8652	8679	0.45347
chr1	8679	8704	0.0
chr1	8704	8707	0.45347
chr1	8707	8748	0.90694
chr1	8748	8751	0.45347
chr1	8751	8759	0.0
chr1	8759	8767	0.45347
chr1	8767	8778	0.90694
chr1	8778	8780	1.36041
chr1	8780	8782	2.26735
chr1	8782	8800	2.72082
chr1	8800	8802	3.17429
chr1	8802	8810	2.72082
chr1	8810	8813	1.81388
chr1	8813	8817	1.36041
chr1	8817	8820	0.90694
chr1	8820	8835	0.45347
chr1	8835	8836	0.90694
chr1	8836	8837	1.36041
chr1	8837	8841	1.81388
chr1	8841	8844	2.26735
chr1	8844	8873	1.81388
chr1	8873	8879	0.90694
chr1	8879	8880	0.45347
chr1	8880	8890	0.0
chr1	8890	8919	0.45347
chr1	8919	8931	0.0
chr1	8931	8967	0.45347
chr1	8967	8974	0.0
chr1	8974	8999	0.45347
chr1	8999	9000	0.0
chr1	9000	9002	0.90694
chr1	9002	9003	2.26735
chr1	9003	9005	2.72082
chr1	9005	9022	3.17429
chr1	9022	9033	3.62776
chr1	9033	9043	4.08123
chr1	9043	9044	3.62776
chr1	9044	9045	2.72082
chr1	9045	9047	1.36041
chr1	9047	9066	0.90694
chr1	9066	9077	0.45347
chr1	9077	9159	0.0
chr1	9159	9193	0.45347
chr1	9193	9202	0.90694
chr1	9202	9229	0.45347
chr1	9229	9267	0.0
chr1	9267	9272	0.45347
chr1	9272	9273	0.90694
chr1	9273	9284	1.81388
chr1	9284	9288	2.26735
chr1	9288	9289	2.72082
chr1	9289	9303	3.17429
chr1	9303	9304	4.08123
chr1	9304	9311	4.98817
chr1	9311	9316	4.5347
chr1	9316	9317	4.08123
chr1	9317	9325	3.17429
chr1	9325	9326	2.72082
chr1	9326	9328	2.26735
chr1	9328	9330	1.81388
chr1	9330	9344	1.36041
chr1	9344	9347	0.90694
chr1	9347	9348	0.45347
chr1	9348	9356	0.0
chr1	9356	9364	0.45347
chr1	9364	9383	0.90694
chr1	9383	9406	0.45347
chr1	9406	9454	0.0
chr1	9454	9464	0.45347
chr1	9464	9484	0.90694
chr1	9484	9489	1.36041
chr1	9489	9500	0.90694
chr1	9500	9503	1.36041
chr1	9503	9505	1.81388
chr1	9505	9507	2.26735
chr1	9507	9510	1.81388
chr1	9510	9516	2.26735
chr1	9516	9526	2.72082
chr1	9526	9534	2.26735
chr1	9534	9542	2.72082
chr1	9542	9547	2.26735
chr1	9547	9549	1.81388
chr1	9549	9551	1.36041
chr1	9551	9553	1.81388
chr1	9553	9557	1.36041
chr1	9557	9560	1.81388
chr1	9560	9571	1.36041
chr1	9571	9577	1.81388
chr1	9577	9580	1.36041
chr1	9580	9584	0.90694
chr1	9584	9597	1.36041
chr1	9597	9601	1.81388
chr1	9601	9606	1.36041
chr1	9606	9615	1.81388
chr1	9615	9628	1.36041
chr1	9628	9641	0.90694
chr1	9641	9643	0.45347
chr1	9643	9645	0.0
chr1	9645	9647	0.45347
chr1	9647	9649	0.90694
chr1	9649	9674	1.36041
chr1	9674	9682	0.45347
chr1	9682	9711	0.0
chr1	9711	9738	0.45347
chr1	9738	9745	0.90694
chr1	9745	9755	1.36041
chr1	9755	9778	0.90694
chr1	9778	9780	1.36041
chr1	9780	9781	1.81388
chr1	9781	9789	2.26735
chr1	9789	9798	1.81388
chr1	9798	9813	2.26735
chr1	9813	9819	2.72082
chr1	9819	9820	3.17429
chr1	9820	9821	2.72082
chr1	9821	9822	2.26735
chr1	9822	9824	2.72082
chr1	9824	9827	2.26735
chr1	9827	9838	2.72082
chr1	9838	9839	3.17429
chr1	9839	9840	2.72082
chr1	9840	9856	3.17429
chr1	9856	9857	2.72082
chr1	9857	9858	2.26735
chr1	9858	9864	1.36041
chr1	9864	9867	1.81388
chr1	9867	9871	1.36041
chr1	9871	9882	0.90694
chr1	9882	9896	0.45347
chr1	9896	9921	0.90694
chr1	9921	9922	1.36041
chr1	9922	9928	1.81388
chr1	9928	9939	2.26735
chr1	9939	9940	1.81388
chr1	9940	9942	2.26735
chr1	9942	9949	2.72082
chr1	9949	9952	2.26735
chr1	9952	9954	1.81388
chr1	9954	9958	2.26735
chr1	9958	9962	1.81388
chr1	9962	9973	1.36041
chr1	9973	9974	0.90694
chr1	9974	9975	1.36041
chr1	9975	9976	1.81388
chr1	9976	9979	2.72082
chr1	9979	9984	3.17429
chr1	9984	9985	2.72082
chr1	9985	9994	3.17429
chr1	9994	9998	3.62776
chr1	9998	10004	3.17429
chr1	10004	10006	3.62776
chr1	10006	10011	3.17429
chr1	10011	10012	2.72082
chr1	10012	10013	3.17429
chr1	10013	10014	3.62776
chr1	10014	10017	4.08123
chr1	10017	10020	3.62776
chr1	10020	10029	3.17429
chr1	10029	10037	2.72082
chr1	10037	10038	3.17429
chr1	10038	10040	2.72082
chr1	10040	10044	2.26735
chr1	10044	10046	1.81388
chr1	10046	10057	2.26735
chr1	10057	10058	1.81388
chr1	10058	10061	1.36041
chr1	10061	10063	2.26735
chr1	10063	10064	3.17429
chr1	10064	10081	2.72082
chr1	10081	10089	2.26735
chr1	10089	10090	2.72082
chr1	10090	10096	2.26735
chr1	10096	10097	2.72082
chr1	10097	10104	2.26735
chr1	10104	10105	1.81388
chr1	10105	10119	0.90694
chr1	10119	10139	0.45347
chr1	10139	10144	0.0
chr1	10144	10146	0.45347
chr1	10146	10148	0.90694
chr1	10148	10149	1.81388
chr1	10149	10167	2.26735
chr1	10167	10179	2.72082
chr1	10179	10181	2.26735
chr1	10181	10188	2.72082
chr1	10188	10189	2.26735
chr1	10189	10192	1.81388
chr1	10192	10206	1.36041
chr1	10206	10214	0.90694
chr1	10214	10225	0.45347
chr1	10225	10301	0.0
chr1	10301	10307	0.45347
chr1	10307	10311	0.90694
chr1	10311	10321	1.36041
chr1	10321	10334	1.81388
chr1	10334	10336	1.36041
chr1	10336	10339	1.81388
chr1	10339	10343	1.36041
chr1	10343	10348	0.90694
chr1	10348	10349	1.36041
chr1	10349	10352	1.81388
chr1	10352	10354	2.26735
chr1	10354	10360	1.81388
chr1	10360	10380	2.26735
chr1	10380	10389	1.81388
chr1	10389	10391	1.36041
chr1	10391	10394	1.81388
chr1	10394	10396	2.26735
chr1	10396	10402	1.81388
chr1	10402	10404	2.26735
chr1	10404	10405	1.81388
chr1	10405	10414	2.26735
chr1	10414	10417	3.17429
chr1	10417	10420	3.62776
chr1	10420	10422	4.5347
chr1	10422	10429	4.98817
chr1	10429	10432	4.5347
chr1	10432	10433	4.98817
chr1	10433	10435	4.5347
chr1	10435	10437	5.44164
chr1	10437	10440	4.98817
chr1	10440	10445	5.44164
chr1	10445	10446	4.98817
chr1	10446	10454	4.5347
chr1	10454	10457	4.08123
chr1	10457	10460	3.17429
chr1	10460	10464	2.72082
chr1	10464	10469	2.26735
chr1	10469	10476	1.81388
chr1	10476	10479	1.36041
chr1	10479	10491	0.45347
chr1	10491	10499	0.90694
chr1	10499	10518	0.45347
chr1	10518	10520	0.90694
chr1	10520	10521	1.36041
chr1	10521	10535	1.81388
chr1	10535	10562	1.36041
chr1	10562	10563	0.90694
chr1	10563	10565	0.45347
chr1	10565	10582	0.0
chr1	10582	10583	0.45347
chr1	10583	10584	0.90694
chr1	10584	10603	1.36041
chr1	10603	10626	1.81388
chr1	10626	10647	0.90694
chr1	10647	10658	0.45347
chr1	10658	10660	0.90694
chr1	10660	10661	1.81388
chr1	10661	10664	1.36041
chr1	10664	10665	1.81388
chr1	10665	10690	3.17429
chr1	10690	10691	2.72082
chr1	10691	10692	3.62776
chr1	10692	10693	4.5347
chr1	10693	10695	4.98817
chr1	10695	10696	5.44164
chr1	10696	10703	5.89511
chr1	10703	10707	5.44164
chr1	10707	10709	4.98817
chr1	10709	10716	4.08123
chr1	10716	10718	3.62776
chr1	10718	10735	2.72082
chr1	10735	10736	2.26735
chr1	10736	10739	0.90694
chr1	10739	10744	0.45347
chr1	10744	10750	0.0
chr1	10750	10753	0.45347
chr1	10753	10756	0.90694
chr1	10756	10758	1.36041
chr1	10758	10794	1.81388
chr1	10794	10795	1.36041
chr1	10795	10797	0.90694
chr1	10797	10800	0.45347
chr1	10800	10847	0.0
chr1	10847	10848	0.45347
chr1	10848	10850	1.81388
chr1	10850	10853	2.26735
chr1	10853	10856	3.17429
chr1	10856	10857	3.62776
chr1	10857	10877	4.08123
chr1	10877	10892	3.62776
chr1	10892	10894	1.36041
chr1	10894	10895	0.90694
chr1	10895	10896	0.45347
chr1	10896	10900	0.90694
chr1	10900	10906	0.45347
chr1	10906	10918	0.90694
chr1	10918	10920	0.45347
chr1	10920	10934	0.90694
chr1	10934	10941	0.45347
chr1	10941	11000	0.0
chr1	11000	11001	0.90694
chr1	11001	11036	1.36041
chr1	11036	11041	0.90694
chr1	11041	11044	0.45347
chr1	11044	11124	0.0
chr1	11124	11136	0.45347
chr1	11136	11153	0.90694
chr1	11153	11173	0.45347
chr1	11173	11179	0.90694
chr1	11179	11216	0.45347
chr1	11216	11265	0.0
chr1	11265	11268	0.90694
chr1	11268	11269	1.36041
chr1	11269	11282	1.81388
chr1	11282	11285	2.26735
chr1	11285	11289	2.72082
chr1	11289	11293	2.26735
chr1	11293	11297	2.72082
chr1	11297	11302	3.17429
chr1	11302	11311	2.72082
chr1	11311	11313	2.26735
chr1	11313	11314	1.81388
chr1	11314	11326	2.26735
chr1	11326	11329	1.81388
chr1	11329	11330	1.36041
chr1	11330	11341	0.90694
chr1	11341	11358	0.45347
chr1	11358	11363	0.0
chr1	11363	11372	0.45347
chr1	11372	11377	1.36041
chr1	11377	11381	1.81388
chr1	11381	11403	2.26735
chr1	11403	11404	1.81388
chr1	11404	11407	1.36041
chr1	11407	11419	0.90694
chr1	11419	11421	1.36041
chr1	11421	11424	0.90694
chr1	11424	11432	0.45347
chr1	11432	11441	0.90694
chr1	11441	11443	1.36041
chr1	11443	11461	2.26735
chr1	11461	11476	1.81388
chr1	11476	11485	1.36041
chr1	11485	11487	0.90694
chr1	11487	11499	0.0
chr1	11499	11501	0.45347
chr1	11501	11516	0.90694
chr1	11516	11543	1.36041
chr1	11543	11548	0.45347
chr1	11548	11558	0.90694
chr1	11558	11560	1.36041
chr1	11560	11578	0.90694
chr1	11578	11583	1.36041
chr1	11583	11587	1.81388
chr1	11587	11590	3.17429
chr1	11590	11591	2.72082
chr1	11591	11604	2.26735
chr1	11604	11622	2.72082
chr1	11622	11627	2.26735
chr1	11627	11629	1.81388
chr1	11629	11631	1.36041
chr1	11631	11637	0.45347
chr1	11637	11641	0.90694
chr1	11641	11642	1.36041
chr1	11642	11643	1.81388
chr1	11643	11645	2.72082
chr1	11645	11652	3.17429
chr1	11652	11653	4.08123
chr1	11653	11654	4.5347
chr1	11654	11656	4.98817
chr1	11656	11658	5.44164
chr1	11658	11681	5.89511
chr1	11681	11685	5.44164
chr1	11685	11686	4.98817
chr1	11686	11687	4.5347
chr1	11687	11689	3.62776
chr1	11689	11696	2.72082
chr1	11696	11697	1.36041
chr1	11697	11698	0.90694
chr1	11698	11702	0.45347
chr1	11702	11739	0.0
chr1	11739	11782	0.45347
chr1	11782	11815	0.0
chr1	11815	11818	0.45347
chr1	11818	11819	0.90694
chr1	11819	11821	1.36041
chr1	11821	11847	1.81388
chr1	11847	11858	2.72082
chr1	11858	11862	2.26735
chr1	11862	11865	1.36041
chr1	11865	11867	0.90694
chr1	11867	11873	1.36041
chr1	11873	11874	2.26735
chr1	11874	11890	2.72082
chr1	11890	11898	1.81388
chr1	11898	11917	1.36041
chr1	11917	11918	0.45347
chr1	11918	11934	0.0
chr1	11934	11943	0.45347
chr1	11943	11946	0.90694
chr1	11946	11947	0.45347
chr1	11947	11953	0.90694
chr1	11953	11970	1.36041
chr1	11970	11974	1.81388
chr1	11974	11976	2.72082
chr1	11976	11989	2.26735
chr1	11989	11995	2.72082
chr1	11995	11997	3.17429
chr1	11997	12002	2.72082
chr1	12002	12004	3.17429
chr1	12004	12013	3.62776
chr1	12013	12014	3.17429
chr1	12014	12017	2.72082
chr1	12017	12030	2.26735
chr1	12030	12031	2.72082
chr1	12031	12033	3.17429
chr1	12033	12038	2.72082
chr1	12038	12039	2.26735
chr1	12039	12041	2.72082
chr1	12041	12042	3.17429
chr1	12042	12048	2.72082
chr1	12048	12050	2.26735
chr1	12050	12054	2.72082
chr1	12054	12055	2.26735
chr1	12055	12056	2.72082
chr1	12056	12071	3.17429
chr1	12071	12073	2.72082
chr1	12073	12074	3.62776
chr1	12074	12075	4.08123
chr1	12075	12078	3.62776
chr1	12078	12081	3.17429
chr1	12081	12099	2.26735
chr1	12099	12113	1.36041
chr1	12113	12116	0.90694
chr1	12116	12129	0.0
chr1	12129	12137	0.45347
chr1	12137	12139	0.90694
chr1	12139	12141	1.36041
chr1	12141	12173	2.26735
chr1	12173	12174	1.81388
chr1	12174	12177	1.36041
chr1	12177	12179	0.90694
chr1	12179	12185	1.36041
chr1	12185	12189	0.90694
chr1	12189	12191	1.36041
chr1	12191	12201	1.81388
chr1	12201	12206	2.26735
chr1	12206	12207	2.72082
chr1	12207	12216	3.17429
chr1	12216	12223	2.72082
chr1	12223	12224	2.26735
chr1	12224	12228	2.72082
chr1	12228	12229	3.17429
chr1	12229	12231	3.62776
chr1	12231	12232	4.5347
chr1	12232	12234	4.98817
chr1	12234	12235	5.89511
chr1	12235	12238	6.34858
chr1	12238	12239	6.80205
chr1	12239	12245	6.34858
chr1	12245	12247	6.80205
chr1	12247	12248	7.70899
chr1	12248	12249	8.16246
chr1	12249	12250	8.61593
chr1	12250	12258	7.70899
chr1	12258	12259	7.25552
chr1	12259	12265	6.34858
chr1	12265	12266	5.44164
chr1	12266	12267	4.5347
chr1	12267	12269	4.08123
chr1	12269	12272	3.62776
chr1	12272	12273	2.26735
chr1	12273	12276	1.81388
chr1	12276	12278	2.26735
chr1	12278	12282	1.81388
chr1	12282	12285	1.36041
chr1	12285	12287	0.90694
chr1	12287	12288	1.36041
chr1	12288	12289	0.90694
chr1	12289	12294	1.36041
chr1	12294	12319	1.81388
chr1	12319	12320	0.90694
chr1	12320	12322	0.45347
chr1	12322	12333	0.90694
chr1	12333	12335	1.36041
chr1	12335	12336	1.81388
chr1	12336	12337	2.26735
chr1	12337	12338	2.72082
chr1	12338	12339	3.17429
chr1	12339	12342	3.62776
chr1	12342	12362	4.08123
chr1	12362	12364	3.17429
chr1	12364	12366	2.72082
chr1	12366	12369	2.26735
chr1	12369	12373	1.81388
chr1	12373	12374	2.72082
chr1	12374	12378	3.17429
chr1	12378	12381	2.72082
chr1	12381	12382	2.26735
chr1	12382	12383	1.81388
chr1	12383	12385	1.36041
chr1	12385	12386	2.26735
chr1	12386	12389	3.17429
chr1	12389	12390	3.62776
chr1	12390	12394	4.5347
chr1	12394	12395	5.44164
chr1	12395	12396	5.89511
chr1	12396	12398	6.34858
chr1	12398	12399	7.70899
chr1	12399	12400	9.0694
chr1	12400	12402	9.52287
chr1	12402	12403	9.97634
chr1	12403	12404	10.4298
chr1	12404	12410	10.8833
chr1	12410	12413	10.4298
chr1	12413	12417	10.8833
chr1	12417	12418	10.4298
chr1	12418	12420	10.8833
chr1	12420	12421	11.7902
chr1	12421	12425	11.3367
chr1	12425	12428	11.7902
chr1	12428	12430	10.8833
chr1	12430	12436	9.0694
chr1	12436	12438	8.16246
chr1	12438	12439	7.25552
chr1	12439	12440	6.80205
chr1	12440	12441	6.34858
chr1	12441	12442	5.89511
chr1	12442	12443	5.44164
chr1	12443	12444	4.5347
chr1	12444	12446	4.08123
chr1	12446	12448	3.62776
chr1	12448	12453	3.17429
chr1	12453	12457	2.72082
chr1	12457	12461	2.26735
chr1	12461	12462	1.36041
chr1	12462	12465	0.45347
chr1	12465	12482	0.0
chr1	12482	12484	0.45347
chr1	12484	12493	0.90694
chr1	12493	12498	1.81388
chr1	12498	12502	2.26735
chr1	12502	12506	2.72082
chr1	12506	12522	3.17429
chr1	12522	12524	3.62776
chr1	12524	12525	4.08123
chr1	12525	12526	3.62776
chr1	12526	12528	3.17429
chr1	12528	12537	2.72082
chr1	12537	12541	1.81388
chr1	12541	12542	1.36041
chr1	12542	12543	1.81388
chr1	12543	12546	2.26735
chr1	12546	12550	3.17429
chr1	12550	12555	2.72082
chr1	12555	12558	3.17429
chr1	12558	12560	2.72082
chr1	12560	12563	2.26735
chr1	12563	12581	2.72082
chr1	12581	12586	2.26735
chr1	12586	12587	1.36041
chr1	12587	12588	0.90694
chr1	12588	12607	0.45347
chr1	12607	12609	0.0
chr1	12609	12614	0.45347
chr1	12614	12616	0.90694
chr1	12616	12618	1.36041
chr1	12618	12626	1.81388
chr1	12626	12627	2.26735
chr1	12627	12628	2.72082
chr1	12628	12635	3.17429
chr1	12635	12637	3.62776
chr1	12637	12638	4.08123
chr1	12638	12640	4.98817
chr1	12640	12641	5.89511
chr1	12641	12642	6.34858
chr1	12642	12643	8.16246
chr1	12643	12645	7.70899
chr1	12645	12647	8.16246
chr1	12647	12648	8.61593
chr1	12648	12654	9.0694
chr1	12654	12657	8.61593
chr1	12657	12660	8.16246
chr1	12660	12661	7.70899
chr1	12661	12664	7.25552
chr1	12664	12665	6.80205
chr1	12665	12670	6.34858
chr1	12670	12672	5.89511
chr1	12672	12676	5.44164
chr1	12676	12679	4.5347
chr1	12679	12684	4.08123
chr1	12684	12685	2.72082
chr1	12685	12691	2.26735
chr1	12691	12692	1.81388
chr1	12692	12697	2.26735
chr1	12697	12705	2.72082
chr1	12705	12707	3.17429
chr1	12707	12709	3.62776
chr1	12709	12711	3.17429
chr1	12711	12712	3.62776
chr1	12712	12717	4.08123
chr1	12717	12727	4.5347
chr1	12727	12728	4.98817
chr1	12728	12729	5.44164
chr1	12729	12730	4.98817
chr1	12730	12736	4.5347
chr1	12736	12741	3.62776
chr1	12741	12749	3.17429
chr1	12749	12753	2.26735
chr1	12753	12761	1.36041
chr1	12761	12771	0.90694
chr1	12771	12778	0.45347
chr1	12778	12780	0.90694
chr1	12780	12782	1.36041
chr1	12782	12784	1.81388
chr1	12784	12785	2.26735
chr1	12785	12794	1.81388
chr1	12794	12796	2.26735
chr1	12796	12799	2.72082
chr1	12799	12801	3.17429
chr1	12801	12808	3.62776
chr1	12808	12815	3.17429
chr1	12815	12824	2.72082
chr1	12824	12826	1.81388
chr1	12826	12839	1.36041
chr1	12839	12840	0.90694
chr1	12840	12843	0.45347
chr1	12843	12864	0.0
chr1	12864	12885	0.45347
chr1	12885	12890	0.90694
chr1	12890	12891	0.45347
chr1	12891	12893	0.90694
chr1	12893	12907	1.36041
chr1	12907	12911	0.90694
chr1	12911	12929	1.81388
chr1	12929	12937	1.36041
chr1	12937	12944	0.90694
chr1	12944	12953	1.36041
chr1	12953	12955	0.90694
chr1	12955	12962	0.45347
chr1	12962	12978	0.90694
chr1	12978	12986	1.36041
chr1	12986	12993	0.90694
chr1	12993	13006	1.36041
chr1	13006	13022	0.90694
chr1	13022	13036	0.45347
chr1	13036	13089	0.0
chr1	13089	13095	0.45347
chr1	13095	13133	0.90694
chr1	13133	13138	0.45347
chr1	13138	13167	0.0
chr1	13167	13173	0.45347
chr1	13173	13189	0.90694
chr1	13189	13205	1.36041
chr1	13205	13211	1.81388
chr1	13211	13216	1.36041
chr1	13216	13220	0.90694
chr1	13220	13230	1.36041
chr1	13230	13233	1.81388
chr1	13233	13247	1.36041
chr1	13247	13250	0.90694
chr1	13250	13257	1.36041
chr1	13257	13261	1.81388
chr1	13261	13264	2.26735
chr1	13264	13273	1.81388
chr1	13273	13292	1.36041
chr1	13292	13301	0.90694
chr1	13301	13305	0.45347
chr1	13305	13356	0.0
chr1	13356	13358	0.45347
chr1	13358	13392	0.90694
chr1	13392	13402	0.45347
chr1	13402	13422	0.0
chr1	13422	13424	0.45347
chr1	13424	13450	0.90694
chr1	13450	13452	0.45347
chr1	13452	13457	0.0
chr1	13457	13490	0.45347
chr1	13490	13491	0.90694
chr1	13491	13493	1.36041
chr1	13493	13494	0.90694
chr1	13494	13499	1.36041
chr1	13499	13508	1.81388
chr1	13508	13511	2.26735
chr1	13511	13518	2.72082
chr1	13518	13524	3.17429
chr1	13524	13530	4.08123
chr1	13530	13535	3.62776
chr1	13535	13538	3.17429
chr1	13538	13541	2.72082
chr1	13541	13555	2.26735
chr1	13555	13557	1.81388
chr1	13557	13561	2.26735
chr1	13561	13564	1.81388
chr1	13564	13568	1.36041
chr1	13568	13571	0.45347
chr1	13571	13596	0.90694
chr1	13596	13600	1.36041
chr1	13600	13611	0.90694
chr1	13611	13612	1.81388
chr1	13612	13614	2.26735
chr1	13614	13626	1.81388
chr1	13626	13632	2.26735
chr1	13632	13640	2.72082
chr1	13640	13647	2.26735
chr1	13647	13651	1.81388
chr1	13651	13653	1.36041
chr1	13653	13654	0.45347
chr1	13654	13662	0.0
chr1	13662	13705	0.45347
chr1	13705	13730	0.0
chr1	13730	13754	0.45347
chr1	13754	13758	0.90694
chr1	13758	13759	1.36041
chr1	13759	13774	1.81388
chr1	13774	13775	1.36041
chr1	13775	13777	1.81388
chr1	13777	13778	2.26735
chr1	13778	13785	2.72082
chr1	13785	13798	3.17429
chr1	13798	13802	2.72082
chr1	13802	13803	2.26735
chr1	13803	13805	1.81388
chr1	13805	13807	2.26735
chr1	13807	13814	1.81388
chr1	13814	13818	2.26735
chr1	13818	13821	1.81388
chr1	13821	13829	1.36041
chr1	13829	13844	0.90694
chr1	13844	13847	0.45347
chr1	13847	13849	0.90694
chr1	13849	13852	0.45347
chr1	13852	13863	0.90694
chr1	13863	13872	1.36041
chr1	13872	13891	1.81388
chr1	13891	13895	1.36041
chr1	13895	13916	0.90694
chr1	13916	13947	0.45347
chr1	13947	14130	0.0
chr1	14130	14174	0.45347
chr1	14174	14295	0.0
chr1	14295	14332	0.45347
chr1	14332	14339	0.90694
chr1	14339	14349	0.45347
chr1	14349	14355	0.90694
chr1	14355	14374	0.45347
chr1	14374	14408	0.0
chr1	14408	14409	0.45347
chr1	14409	14412	0.90694
chr1	14412	14416	1.36041
chr1	14416	14421	2.72082
chr1	14421	14445	3.17429
chr1	14445	14449	2.72082
chr1	14449	14451	2.26735
chr1	14451	14453	1.81388
chr1	14453	14460	0.90694
chr1	14460	14463	0.45347
chr1	14463	14489	0.0
chr1	14489	14522	0.45347
chr1	14522	14533	0.90694
chr1	14533	14555	0.45347
chr1	14555	14566	0.90694
chr1	14566	14599	0.45347
chr1	14599	14759	0.0
chr1	14759	14800	0.45347
chr1	14800	14803	1.36041
chr1	14803	14823	0.90694
chr1	14823	14824	0.45347
chr1	14824	14841	0.90694
chr1	14841	14845	0.45347
chr1	14845	14978	0.0
chr1	14978	14986	0.45347
chr1	14986	15022	0.90694
chr1	15022	15024	0.45347
chr1	15024	15030	0.90694
chr1	15030	15067	0.45347
chr1	15067	15089	0.0
chr1	15089	15130	0.45347
chr1	15130	15133	0.90694
chr1	15133	15172	0.45347
chr1	15172	15185	0.0
chr1	15185	15194	0.45347
chr1	15194	15229	0.90694
chr1	15229	15237	0.45347
chr1	15237	15246	0.0
chr1	15246	15290	0.45347
chr1	15290	15352	0.0
chr1	15352	15381	0.45347
chr1	15381	15428	0.0
chr1	15428	15465	0.45347
chr1	15465	15507	0.0
chr1	15507	15549	0.45347
chr1	15549	15554	0.0
chr1	15554	15560	0.45347
chr1	15560	15598	0.90694
chr1	15598	15603	0.45347
chr1	15603	15635	0.0
chr1	15635	15651	0.45347
chr1	15651	15665	0.90694
chr1	15665	15679	1.36041
chr1	15679	15691	0.90694
chr1	15691	15708	0.45347
chr1	15708	15713	0.0
chr1	15713	15756	0.45347
chr1	15756	15765	0.0
chr1	15765	15808	0.45347
chr1	15808	15841	0.0
chr1	15841	15867	0.45347
chr1	15867	16006	0.0
chr1	16006	16027	0.45347
chr1	16027	16175	0.0
chr1	16175	16191	0.45347
chr1	16191	16200	0.90694
chr1	16200	16217	1.36041
chr1	16217	16219	0.90694
chr1	16219	16221	1.81388
chr1	16221	16224	2.72082
chr1	16224	16257	3.17429
chr1	16257	16258	3.62776
chr1	16258	16263	3.17429
chr1	16263	16265	2.72082
chr1	16265	16267	1.81388
chr1	16267	16277	1.36041
chr1	16277	16283	0.90694
chr1	16283	16292	0.45347
chr1	16292	16295	0.90694
chr1	16295	16313	0.45347
chr1	16313	16335	0.90694
chr1	16335	16348	0.45347
chr1	16348	16453	0.0
chr1	16453	16472	0.45347
chr1	16472	16489	0.90694
chr1	16489	16515	0.45347
chr1	16515	16560	0.0
chr1	16560	16568	0.45347
chr1	16568	16570	0.90694
chr1	16570	16592	1.36041
chr1	16592	16603	0.90694
chr1	16603	16604	0.45347
chr1	16604	16688	0.0
chr1	16688	16711	0.45347
chr1	16711	16731	0.90694
chr1	16731	16750	0.45347
chr1	16750	16813	0.0
chr1	16813	16820	0.45347
chr1	16820	16843	0.90694
chr1	16843	16848	1.36041
chr1	16848	16857	0.90694
chr1	16857	16867	0.45347
chr1	16867	16868	0.0
chr1	16868	16883	0.45347
chr1	16883	16887	0.90694
chr1	16887	16927	0.45347
chr1	16927	17058	0.0
chr1	17058	17101	0.45347
chr1	17101	17143	0.0
chr1	17143	17187	0.45347
chr1	17187	17244	0.0
chr1	17244	17288	0.45347
chr1	17288	17315	0.0
chr1	17315	17359	0.45347
chr1	17359	17364	0.0
chr1	17364	17408	0.45347
chr1	17408	17421	0.0
chr1	17421	17432	0.45347
chr1	17432	17465	0.90694
chr1	17465	17471	0.45347
chr1	17471	17476	0.90694
chr1	17476	17515	0.45347
chr1	17515	17528	0.0
chr1	17528	17572	0.45347
chr1	17572	17579	0.0
chr1	17579	17581	0.45347
chr1	17581	17622	0.90694
chr1	17622	17623	1.36041
chr1	17623	17625	0.90694
chr1	17625	17651	0.45347
chr1	17651	17704	0.0
chr1	17704	17712	0.45347
chr1	17712	17732	0.90694
chr1	17732	17746	1.36041
chr1	17746	17747	1.81388
chr1	17747	17748	1.36041
chr1	17748	17750	1.81388
chr1	17750	17755	2.26735
chr1	17755	17774	1.81388
chr1	17774	17775	2.26735
chr1	17775	17785	1.81388
chr1	17785	17788	2.26735
chr1	17788	17790	2.72082
chr1	17790	17791	2.26735
chr1	17791	17792	1.81388
chr1	17792	17794	1.36041
chr1	17794	17796	1.81388
chr1	17796	17815	3.17429
chr1	17815	17828	2.72082
chr1	17828	17832	2.26735
chr1	17832	17834	1.81388
chr1	17834	17838	1.36041
chr1	17838	17840	0.90694
chr1	17840	17872	0.0
chr1	17872	17887	0.45347
chr1	17887	17916	0.90694
chr1	17916	17929	0.45347
chr1	17929	17931	0.90694
chr1	17931	17943	0.45347
chr1	17943	17971	0.90694
chr1	17971	17987	0.45347
chr1	17987	18004	0.0
chr1	18004	18047	0.45347
chr1	18047	18182	0.0
chr1	18182	18188	0.45347
chr1	18188	18191	1.36041
chr1	18191	18219	2.26735
chr1	18219	18224	1.81388
chr1	18224	18226	2.72082
chr1	18226	18231	2.26735
chr1	18231	18235	1.36041
chr1	18235	18243	0.90694
chr1	18243	18263	1.36041
chr1	18263	18286	0.45347
chr1	18286	18299	0.0
chr1	18299	18302	0.45347
chr1	18302	18304	0.90694
chr1	18304	18324	1.36041
chr1	18324	18341	1.81388
chr1	18341	18342	1.36041
chr1	18342	18347	0.90694
chr1	18347	18363	0.45347
chr1	18363	18369	0.0
chr1	18369	18412	0.45347
chr1	18412	18447	0.0
chr1	18447	18490	0.45347
chr1	18490	18555	0.0
chr1	18555	18598	0.45347
chr1	18598	18654	0.0
chr1	18654	18667	0.45347
chr1	18667	18689	0.90694
chr1	18689	18698	1.36041
chr1	18698	18710	0.90694
chr1	18710	18724	0.45347
chr1	18724	18794	0.0
chr1	18794	18837	0.45347
chr1	18837	18866	0.0
chr1	18866	18901	0.45347
chr1	18901	18909	0.90694
chr1	18909	18932	0.45347
chr1	18932	19078	0.0
chr1	19078	19120	0.45347
chr1	19120	19194	0.0
chr1	19194	19238	0.45347
chr1	19238	19280	0.0
