# Supplementary material for: Structural modularity of the XIST ribonucleoprotein complex
Source: Nat Commun. 2020 Dec 2;11:6163. doi: 10.1038/s41467-020-20040-3 (PMC7710737; doi:10.1038/s41467-020-20040-3)
Supplement: Supplementary file 6 — Source Data [file 41467_2020_20040_MOESM6_ESM.zip › sourcedata/fig2efgi/K562_UTP3_0_neg_XIST_1_hsXIST.bedgraph]

chr1	0	45	0.0
chr1	45	46	0.209684
chr1	46	47	0.524209
chr1	47	48	0.733892
chr1	48	50	1.15326
chr1	50	51	1.36294
chr1	51	53	1.46778
chr1	53	61	1.57263
chr1	61	62	1.67747
chr1	62	67	1.78231
chr1	67	71	1.88715
chr1	71	75	1.99199
chr1	75	77	1.88715
chr1	77	79	1.99199
chr1	79	81	1.88715
chr1	81	87	1.78231
chr1	87	88	1.88715
chr1	88	89	1.78231
chr1	89	91	1.57263
chr1	91	92	1.36294
chr1	92	93	1.46778
chr1	93	95	1.15326
chr1	95	97	0.943576
chr1	97	106	0.838734
chr1	106	112	0.629051
chr1	112	113	0.524209
chr1	113	114	0.733892
chr1	114	115	1.15326
chr1	115	116	1.78231
chr1	116	122	2.09684
chr1	122	128	2.20168
chr1	128	129	2.30652
chr1	129	132	2.41136
chr1	132	135	2.20168
chr1	135	136	2.30652
chr1	136	141	2.41136
chr1	141	146	2.30652
chr1	146	148	2.20168
chr1	148	150	2.09684
chr1	150	152	1.99199
chr1	152	154	1.78231
chr1	154	155	1.57263
chr1	155	158	1.67747
chr1	158	160	0.838734
chr1	160	161	0.943576
chr1	161	167	0.838734
chr1	167	169	0.733892
chr1	169	172	0.629051
chr1	172	174	0.524209
chr1	174	179	0.419367
chr1	179	180	0.314525
chr1	180	181	0.419367
chr1	181	192	0.314525
chr1	192	196	0.419367
chr1	196	197	0.524209
chr1	197	198	0.838734
chr1	198	199	1.04842
chr1	199	201	1.15326
chr1	201	202	1.2581
chr1	202	205	1.36294
chr1	205	207	1.2581
chr1	207	214	1.36294
chr1	214	229	1.2581
chr1	229	231	1.15326
chr1	231	237	0.943576
chr1	237	239	0.838734
chr1	239	240	0.943576
chr1	240	241	1.04842
chr1	241	242	0.838734
chr1	242	243	0.943576
chr1	243	245	0.838734
chr1	245	247	0.629051
chr1	247	252	0.524209
chr1	252	256	0.419367
chr1	256	259	0.524209
chr1	259	261	0.733892
chr1	261	279	0.838734
chr1	279	282	0.733892
chr1	282	283	0.943576
chr1	283	286	0.838734
chr1	286	294	0.733892
chr1	294	295	0.838734
chr1	295	299	1.2581
chr1	299	302	1.15326
chr1	302	303	1.2581
chr1	303	304	1.36294
chr1	304	305	1.15326
chr1	305	306	1.2581
chr1	306	307	1.46778
chr1	307	320	1.67747
chr1	320	325	1.57263
chr1	325	327	1.67747
chr1	327	328	1.78231
chr1	328	329	1.67747
chr1	329	330	1.57263
chr1	330	339	1.67747
chr1	339	340	1.46778
chr1	340	341	1.15326
chr1	341	347	1.36294
chr1	347	348	1.2581
chr1	348	350	1.15326
chr1	350	351	1.04842
chr1	351	352	0.838734
chr1	352	363	0.733892
chr1	363	364	0.838734
chr1	364	365	1.04842
chr1	365	367	1.15326
chr1	367	368	1.36294
chr1	368	369	1.46778
chr1	369	370	1.67747
chr1	370	372	1.57263
chr1	372	374	1.36294
chr1	374	377	1.2581
chr1	377	384	1.36294
chr1	384	398	1.04842
chr1	398	399	0.943576
chr1	399	400	0.733892
chr1	400	406	0.838734
chr1	406	407	1.57263
chr1	407	408	1.67747
chr1	408	409	1.57263
chr1	409	410	1.78231
chr1	410	411	2.20168
chr1	411	413	3.14525
chr1	413	414	3.04041
chr1	414	421	2.93557
chr1	421	426	2.83073
chr1	426	428	2.93557
chr1	428	433	3.04041
chr1	433	437	2.93557
chr1	437	440	2.72589
chr1	440	441	2.62104
chr1	441	442	2.41136
chr1	442	443	2.09684
chr1	443	446	1.67747
chr1	446	448	1.36294
chr1	448	449	1.2581
chr1	449	451	1.15326
chr1	451	452	1.78231
chr1	452	453	1.99199
chr1	453	454	2.09684
chr1	454	456	1.88715
chr1	456	465	1.67747
chr1	465	470	1.57263
chr1	470	477	1.46778
chr1	477	488	1.57263
chr1	488	490	0.733892
chr1	490	495	0.629051
chr1	495	496	1.78231
chr1	496	497	2.09684
chr1	497	498	1.99199
chr1	498	499	2.20168
chr1	499	501	2.09684
chr1	501	502	2.20168
chr1	502	503	2.41136
chr1	503	507	2.5162
chr1	507	509	2.72589
chr1	509	514	2.83073
chr1	514	518	2.93557
chr1	518	520	3.04041
chr1	520	522	3.14525
chr1	522	523	3.25009
chr1	523	524	3.14525
chr1	524	526	3.25009
chr1	526	528	3.45978
chr1	528	530	3.56462
chr1	530	531	3.45978
chr1	531	539	3.56462
chr1	539	540	3.66946
chr1	540	541	2.62104
chr1	541	542	2.41136
chr1	542	547	2.09684
chr1	547	548	1.88715
chr1	548	552	1.78231
chr1	552	553	1.57263
chr1	553	554	1.46778
chr1	554	555	1.36294
chr1	555	556	1.46778
chr1	556	557	1.67747
chr1	557	563	1.78231
chr1	563	566	1.67747
chr1	566	567	1.15326
chr1	567	569	1.2581
chr1	569	573	1.46778
chr1	573	574	1.36294
chr1	574	576	1.2581
chr1	576	581	1.15326
chr1	581	584	1.04842
chr1	584	586	0.943576
chr1	586	592	0.838734
chr1	592	593	0.733892
chr1	593	598	0.629051
chr1	598	600	0.524209
chr1	600	603	0.314525
chr1	603	604	0.629051
chr1	604	607	0.838734
chr1	607	609	1.04842
chr1	609	612	1.36294
chr1	612	614	1.2581
chr1	614	617	1.04842
chr1	617	618	1.15326
chr1	618	629	1.2581
chr1	629	631	1.15326
chr1	631	635	1.04842
chr1	635	637	0.943576
chr1	637	647	0.838734
chr1	647	648	0.629051
chr1	648	649	0.104842
chr1	649	650	0.0
chr1	650	651	0.104842
chr1	651	652	1.15326
chr1	652	653	1.46778
chr1	653	656	1.67747
chr1	656	657	1.78231
chr1	657	664	1.88715
chr1	664	667	1.99199
chr1	667	674	2.09684
chr1	674	680	1.99199
chr1	680	685	1.88715
chr1	685	686	1.57263
chr1	686	687	1.36294
chr1	687	693	1.2581
chr1	693	694	1.15326
chr1	694	695	1.2581
chr1	695	696	1.57263
chr1	696	698	1.46778
chr1	698	706	1.36294
chr1	706	709	1.2581
chr1	709	721	1.36294
chr1	721	728	1.46778
chr1	728	732	1.36294
chr1	732	739	1.2581
chr1	739	740	1.36294
chr1	740	741	2.09684
chr1	741	742	2.20168
chr1	742	743	1.99199
chr1	743	744	2.09684
chr1	744	751	1.99199
chr1	751	762	1.88715
chr1	762	763	1.99199
chr1	763	766	2.09684
chr1	766	770	1.99199
chr1	770	773	2.09684
chr1	773	774	1.99199
chr1	774	775	2.09684
chr1	775	776	2.20168
chr1	776	777	2.09684
chr1	777	779	2.20168
chr1	779	781	2.30652
chr1	781	782	2.20168
chr1	782	783	2.30652
chr1	783	784	2.20168
chr1	784	785	2.30652
chr1	785	786	1.36294
chr1	786	791	1.15326
chr1	791	795	1.2581
chr1	795	803	1.36294
chr1	803	806	1.46778
chr1	806	809	1.15326
chr1	809	813	1.04842
chr1	813	815	0.943576
chr1	815	819	0.838734
chr1	819	823	0.733892
chr1	823	824	0.838734
chr1	824	825	1.04842
chr1	825	826	1.78231
chr1	826	827	1.99199
chr1	827	828	2.09684
chr1	828	829	2.20168
chr1	829	836	1.99199
chr1	836	837	1.88715
chr1	837	841	1.99199
chr1	841	842	2.09684
chr1	842	844	2.20168
chr1	844	845	2.30652
chr1	845	846	2.5162
chr1	846	847	2.62104
chr1	847	848	2.72589
chr1	848	858	2.83073
chr1	858	864	2.93557
chr1	864	866	2.72589
chr1	866	867	2.62104
chr1	867	869	2.5162
chr1	869	871	1.88715
chr1	871	872	1.67747
chr1	872	874	1.46778
chr1	874	877	1.36294
chr1	877	879	1.04842
chr1	879	886	1.36294
chr1	886	887	1.2581
chr1	887	889	1.15326
chr1	889	890	1.2581
chr1	890	892	1.15326
chr1	892	896	0.943576
chr1	896	900	1.04842
chr1	900	903	1.15326
chr1	903	905	1.04842
chr1	905	906	1.15326
chr1	906	907	1.2581
chr1	907	908	1.46778
chr1	908	909	1.67747
chr1	909	912	1.57263
chr1	912	913	1.78231
chr1	913	915	1.88715
chr1	915	922	1.99199
chr1	922	923	1.78231
chr1	923	930	1.67747
chr1	930	933	1.78231
chr1	933	935	1.67747
chr1	935	936	1.57263
chr1	936	937	1.78231
chr1	937	938	1.88715
chr1	938	941	2.09684
chr1	941	942	1.88715
chr1	942	944	2.09684
chr1	944	949	1.99199
chr1	949	951	1.78231
chr1	951	952	1.99199
chr1	952	953	2.09684
chr1	953	955	1.78231
chr1	955	956	1.88715
chr1	956	959	1.99199
chr1	959	960	2.09684
chr1	960	961	1.99199
chr1	961	965	2.09684
chr1	965	971	2.20168
chr1	971	974	2.30652
chr1	974	975	2.09684
chr1	975	976	2.30652
chr1	976	977	2.41136
chr1	977	979	2.5162
chr1	979	981	2.30652
chr1	981	983	1.99199
chr1	983	984	2.09684
chr1	984	985	2.20168
chr1	985	990	3.04041
chr1	990	992	2.93557
chr1	992	993	2.83073
chr1	993	994	3.7743
chr1	994	995	3.66946
chr1	995	997	3.87915
chr1	997	999	3.66946
chr1	999	1003	3.45978
chr1	1003	1005	3.87915
chr1	1005	1006	4.08883
chr1	1006	1007	4.19367
chr1	1007	1009	4.29851
chr1	1009	1012	4.61304
chr1	1012	1013	4.5082
chr1	1013	1014	4.40335
chr1	1014	1017	4.29851
chr1	1017	1018	4.40335
chr1	1018	1019	4.5082
chr1	1019	1021	4.40335
chr1	1021	1022	4.29851
chr1	1022	1025	4.08883
chr1	1025	1027	3.04041
chr1	1027	1030	3.14525
chr1	1030	1031	3.25009
chr1	1031	1032	3.14525
chr1	1032	1035	3.04041
chr1	1035	1036	2.93557
chr1	1036	1037	2.83073
chr1	1037	1038	2.72589
chr1	1038	1048	1.99199
chr1	1048	1050	1.67747
chr1	1050	1051	1.57263
chr1	1051	1052	1.46778
chr1	1052	1053	1.36294
chr1	1053	1054	1.46778
chr1	1054	1055	1.15326
chr1	1055	1056	1.04842
chr1	1056	1059	0.838734
chr1	1059	1062	0.943576
chr1	1062	1064	0.838734
chr1	1064	1065	1.15326
chr1	1065	1067	1.2581
chr1	1067	1068	1.78231
chr1	1068	1069	2.09684
chr1	1069	1072	2.20168
chr1	1072	1073	1.99199
chr1	1073	1074	2.09684
chr1	1074	1075	2.62104
chr1	1075	1076	2.72589
chr1	1076	1079	2.83073
chr1	1079	1083	3.04041
chr1	1083	1084	3.14525
chr1	1084	1089	3.25009
chr1	1089	1090	3.35494
chr1	1090	1091	3.45978
chr1	1091	1092	3.56462
chr1	1092	1093	3.7743
chr1	1093	1095	3.98399
chr1	1095	1097	4.19367
chr1	1097	1099	4.40335
chr1	1099	1100	4.29851
chr1	1100	1101	4.19367
chr1	1101	1102	4.82272
chr1	1102	1103	4.92756
chr1	1103	1104	5.13725
chr1	1104	1105	5.24209
chr1	1105	1106	5.13725
chr1	1106	1107	4.92756
chr1	1107	1108	5.13725
chr1	1108	1109	5.24209
chr1	1109	1110	5.34693
chr1	1110	1112	5.0324
chr1	1112	1113	4.92756
chr1	1113	1114	4.82272
chr1	1114	1115	4.92756
chr1	1115	1118	5.13725
chr1	1118	1119	5.0324
chr1	1119	1120	4.40335
chr1	1120	1123	4.29851
chr1	1123	1126	4.08883
chr1	1126	1127	3.98399
chr1	1127	1129	4.08883
chr1	1129	1130	3.87915
chr1	1130	1131	3.98399
chr1	1131	1132	4.19367
chr1	1132	1133	4.5082
chr1	1133	1134	4.29851
chr1	1134	1135	4.71788
chr1	1135	1136	4.82272
chr1	1136	1139	4.61304
chr1	1139	1140	4.5082
chr1	1140	1141	4.29851
chr1	1141	1142	4.19367
chr1	1142	1143	3.87915
chr1	1143	1144	3.7743
chr1	1144	1145	3.14525
chr1	1145	1147	3.35494
chr1	1147	1148	3.25009
chr1	1148	1149	3.14525
chr1	1149	1150	2.93557
chr1	1150	1151	3.04041
chr1	1151	1152	2.93557
chr1	1152	1153	2.83073
chr1	1153	1154	2.72589
chr1	1154	1159	2.62104
chr1	1159	1164	2.20168
chr1	1164	1165	2.30652
chr1	1165	1166	2.41136
chr1	1166	1167	2.62104
chr1	1167	1175	2.41136
chr1	1175	1176	2.30652
chr1	1176	1177	1.99199
chr1	1177	1178	1.88715
chr1	1178	1181	1.2581
chr1	1181	1182	1.15326
chr1	1182	1187	1.2581
chr1	1187	1190	1.36294
chr1	1190	1192	1.46778
chr1	1192	1196	1.36294
chr1	1196	1202	1.15326
chr1	1202	1203	1.2581
chr1	1203	1204	1.88715
chr1	1204	1205	2.09684
chr1	1205	1206	2.41136
chr1	1206	1208	2.5162
chr1	1208	1209	2.41136
chr1	1209	1211	2.5162
chr1	1211	1212	2.41136
chr1	1212	1213	2.30652
chr1	1213	1218	2.41136
chr1	1218	1219	2.5162
chr1	1219	1221	2.72589
chr1	1221	1222	2.5162
chr1	1222	1227	2.62104
chr1	1227	1229	2.72589
chr1	1229	1230	2.62104
chr1	1230	1231	2.5162
chr1	1231	1238	2.62104
chr1	1238	1242	2.41136
chr1	1242	1243	2.62104
chr1	1243	1245	2.72589
chr1	1245	1246	2.5162
chr1	1246	1247	2.41136
chr1	1247	1249	1.88715
chr1	1249	1250	1.78231
chr1	1250	1253	1.57263
chr1	1253	1254	1.67747
chr1	1254	1256	1.57263
chr1	1256	1258	1.46778
chr1	1258	1259	1.2581
chr1	1259	1261	1.15326
chr1	1261	1262	1.2581
chr1	1262	1263	0.943576
chr1	1263	1267	1.04842
chr1	1267	1271	1.15326
chr1	1271	1275	1.04842
chr1	1275	1276	1.15326
chr1	1276	1278	1.04842
chr1	1278	1279	1.15326
chr1	1279	1284	1.2581
chr1	1284	1285	1.36294
chr1	1285	1287	1.46778
chr1	1287	1288	1.36294
chr1	1288	1289	1.2581
chr1	1289	1290	1.36294
chr1	1290	1291	1.57263
chr1	1291	1295	1.46778
chr1	1295	1296	1.2581
chr1	1296	1305	1.36294
chr1	1305	1307	1.2581
chr1	1307	1308	1.15326
chr1	1308	1312	1.04842
chr1	1312	1315	1.15326
chr1	1315	1319	1.46778
chr1	1319	1323	1.36294
chr1	1323	1324	1.57263
chr1	1324	1325	1.67747
chr1	1325	1326	2.20168
chr1	1326	1327	2.30652
chr1	1327	1328	2.20168
chr1	1328	1329	2.30652
chr1	1329	1330	2.09684
chr1	1330	1331	2.20168
chr1	1331	1332	2.30652
chr1	1332	1333	2.5162
chr1	1333	1335	2.62104
chr1	1335	1336	2.72589
chr1	1336	1339	3.04041
chr1	1339	1342	3.14525
chr1	1342	1343	3.45978
chr1	1343	1345	3.66946
chr1	1345	1349	3.87915
chr1	1349	1350	4.08883
chr1	1350	1352	3.98399
chr1	1352	1353	4.08883
chr1	1353	1354	4.29851
chr1	1354	1355	4.40335
chr1	1355	1359	4.5082
chr1	1359	1361	4.19367
chr1	1361	1366	4.61304
chr1	1366	1370	3.98399
chr1	1370	1371	3.45978
chr1	1371	1373	3.04041
chr1	1373	1375	3.14525
chr1	1375	1377	2.93557
chr1	1377	1378	2.72589
chr1	1378	1380	2.62104
chr1	1380	1381	2.5162
chr1	1381	1384	2.30652
chr1	1384	1385	2.20168
chr1	1385	1386	2.09684
chr1	1386	1387	1.99199
chr1	1387	1388	1.67747
chr1	1388	1390	1.57263
chr1	1390	1391	1.2581
chr1	1391	1394	1.36294
chr1	1394	1395	1.2581
chr1	1395	1396	0.943576
chr1	1396	1398	0.629051
chr1	1398	1399	0.524209
chr1	1399	1403	0.419367
chr1	1403	1406	0.524209
chr1	1406	1418	0.419367
chr1	1418	1420	0.314525
chr1	1420	1424	0.419367
chr1	1424	1425	0.524209
chr1	1425	1432	0.733892
chr1	1432	1436	0.838734
chr1	1436	1437	0.733892
chr1	1437	1439	0.838734
chr1	1439	1440	0.943576
chr1	1440	1443	1.2581
chr1	1443	1444	1.67747
chr1	1444	1445	1.78231
chr1	1445	1446	1.99199
chr1	1446	1447	1.88715
chr1	1447	1450	1.78231
chr1	1450	1451	1.99199
chr1	1451	1453	2.62104
chr1	1453	1456	2.83073
chr1	1456	1460	2.93557
chr1	1460	1464	3.04041
chr1	1464	1465	2.93557
chr1	1465	1468	2.83073
chr1	1468	1469	2.93557
chr1	1469	1476	2.72589
chr1	1476	1477	2.62104
chr1	1477	1481	2.41136
chr1	1481	1482	2.5162
chr1	1482	1483	2.41136
chr1	1483	1484	2.30652
chr1	1484	1485	1.67747
chr1	1485	1487	1.46778
chr1	1487	1488	1.36294
chr1	1488	1489	0.733892
chr1	1489	1490	0.838734
chr1	1490	1495	1.04842
chr1	1495	1497	0.733892
chr1	1497	1498	0.838734
chr1	1498	1499	1.04842
chr1	1499	1501	1.15326
chr1	1501	1503	1.04842
chr1	1503	1509	1.15326
chr1	1509	1512	1.04842
chr1	1512	1526	1.15326
chr1	1526	1534	1.04842
chr1	1534	1535	0.838734
chr1	1535	1540	0.524209
chr1	1540	1541	0.419367
chr1	1541	1542	0.524209
chr1	1542	1544	0.629051
chr1	1544	1546	0.524209
chr1	1546	1553	0.419367
chr1	1553	1554	0.733892
chr1	1554	1556	0.838734
chr1	1556	1558	0.943576
chr1	1558	1560	1.04842
chr1	1560	1561	1.15326
chr1	1561	1563	1.2581
chr1	1563	1564	1.46778
chr1	1564	1565	1.57263
chr1	1565	1567	1.67747
chr1	1567	1568	1.78231
chr1	1568	1575	1.99199
chr1	1575	1577	2.20168
chr1	1577	1585	2.5162
chr1	1585	1586	2.41136
chr1	1586	1588	2.5162
chr1	1588	1590	2.62104
chr1	1590	1597	2.72589
chr1	1597	1600	2.30652
chr1	1600	1601	2.41136
chr1	1601	1606	2.30652
chr1	1606	1608	2.41136
chr1	1608	1610	2.5162
chr1	1610	1612	2.41136
chr1	1612	1613	2.30652
chr1	1613	1616	1.99199
chr1	1616	1620	1.88715
chr1	1620	1621	1.67747
chr1	1621	1622	1.57263
chr1	1622	1624	1.46778
chr1	1624	1627	1.2581
chr1	1627	1628	1.36294
chr1	1628	1629	1.46778
chr1	1629	1632	1.57263
chr1	1632	1633	1.46778
chr1	1633	1634	1.57263
chr1	1634	1635	1.67747
chr1	1635	1636	1.78231
chr1	1636	1640	1.88715
chr1	1640	1641	1.99199
chr1	1641	1642	2.09684
chr1	1642	1643	2.30652
chr1	1643	1644	2.20168
chr1	1644	1645	2.30652
chr1	1645	1646	2.09684
chr1	1646	1649	2.30652
chr1	1649	1650	2.41136
chr1	1650	1651	2.5162
chr1	1651	1652	2.62104
chr1	1652	1654	2.30652
chr1	1654	1657	2.20168
chr1	1657	1659	2.30652
chr1	1659	1660	2.41136
chr1	1660	1664	2.72589
chr1	1664	1665	2.83073
chr1	1665	1671	2.62104
chr1	1671	1672	2.41136
chr1	1672	1673	2.20168
chr1	1673	1677	2.41136
chr1	1677	1678	2.62104
chr1	1678	1679	2.41136
chr1	1679	1680	2.30652
chr1	1680	1684	2.41136
chr1	1684	1686	2.5162
chr1	1686	1687	2.30652
chr1	1687	1689	2.41136
chr1	1689	1691	2.30652
chr1	1691	1693	1.99199
chr1	1693	1695	2.09684
chr1	1695	1696	1.88715
chr1	1696	1704	1.99199
chr1	1704	1706	1.46778
chr1	1706	1708	1.57263
chr1	1708	1709	1.46778
chr1	1709	1710	1.36294
chr1	1710	1715	1.46778
chr1	1715	1716	1.36294
chr1	1716	1719	1.2581
chr1	1719	1721	1.36294
chr1	1721	1722	1.46778
chr1	1722	1723	1.57263
chr1	1723	1725	1.46778
chr1	1725	1728	1.36294
chr1	1728	1737	1.2581
chr1	1737	1739	1.04842
chr1	1739	1741	1.2581
chr1	1741	1743	1.15326
chr1	1743	1747	1.2581
chr1	1747	1749	1.15326
chr1	1749	1750	1.36294
chr1	1750	1751	1.67747
chr1	1751	1756	1.57263
chr1	1756	1757	1.67747
chr1	1757	1758	1.78231
chr1	1758	1759	1.88715
chr1	1759	1765	1.78231
chr1	1765	1770	1.57263
chr1	1770	1772	1.67747
chr1	1772	1773	1.78231
chr1	1773	1776	1.88715
chr1	1776	1780	1.99199
chr1	1780	1784	1.88715
chr1	1784	1785	1.78231
chr1	1785	1787	1.88715
chr1	1787	1788	1.78231
chr1	1788	1789	1.88715
chr1	1789	1790	1.78231
chr1	1790	1792	1.67747
chr1	1792	1793	1.78231
chr1	1793	1794	1.88715
chr1	1794	1795	1.57263
chr1	1795	1796	1.46778
chr1	1796	1799	1.36294
chr1	1799	1800	1.46778
chr1	1800	1801	1.36294
chr1	1801	1802	1.46778
chr1	1802	1807	1.15326
chr1	1807	1811	1.04842
chr1	1811	1817	0.838734
chr1	1817	1819	0.943576
chr1	1819	1822	1.04842
chr1	1822	1829	1.15326
chr1	1829	1830	1.2581
chr1	1830	1832	1.36294
chr1	1832	1834	1.57263
chr1	1834	1836	1.67747
chr1	1836	1837	1.78231
chr1	1837	1838	1.67747
chr1	1838	1839	1.78231
chr1	1839	1841	1.88715
chr1	1841	1842	2.20168
chr1	1842	1846	2.41136
chr1	1846	1847	2.30652
chr1	1847	1848	2.62104
chr1	1848	1855	2.83073
chr1	1855	1856	3.04041
chr1	1856	1858	3.14525
chr1	1858	1860	3.25009
chr1	1860	1862	3.14525
chr1	1862	1863	3.04041
chr1	1863	1864	2.83073
chr1	1864	1865	2.93557
chr1	1865	1867	2.83073
chr1	1867	1868	2.72589
chr1	1868	1869	2.93557
chr1	1869	1870	3.35494
chr1	1870	1871	3.87915
chr1	1871	1872	4.61304
chr1	1872	1874	4.82272
chr1	1874	1875	4.71788
chr1	1875	1877	4.82272
chr1	1877	1879	4.61304
chr1	1879	1880	4.5082
chr1	1880	1881	4.82272
chr1	1881	1882	5.0324
chr1	1882	1884	4.92756
chr1	1884	1885	5.0324
chr1	1885	1889	4.82272
chr1	1889	1892	4.92756
chr1	1892	1893	4.71788
chr1	1893	1894	4.29851
chr1	1894	1896	4.08883
chr1	1896	1897	3.98399
chr1	1897	1900	4.19367
chr1	1900	1908	4.08883
chr1	1908	1910	4.40335
chr1	1910	1913	3.87915
chr1	1913	1914	3.56462
chr1	1914	1916	3.04041
chr1	1916	1917	2.41136
chr1	1917	1918	2.20168
chr1	1918	1921	2.41136
chr1	1921	1922	2.5162
chr1	1922	1924	2.72589
chr1	1924	1925	2.41136
chr1	1925	1926	2.30652
chr1	1926	1929	2.09684
chr1	1929	1934	1.99199
chr1	1934	1937	1.88715
chr1	1937	1938	1.78231
chr1	1938	1939	1.67747
chr1	1939	1942	1.46778
chr1	1942	1945	1.36294
chr1	1945	1946	1.2581
chr1	1946	1949	1.36294
chr1	1949	1950	1.2581
chr1	1950	1951	1.04842
chr1	1951	1952	0.943576
chr1	1952	1961	0.733892
chr1	1961	1963	0.629051
chr1	1963	1964	0.524209
chr1	1964	1965	0.314525
chr1	1965	1966	0.209684
chr1	1966	1991	0.104842
chr1	1991	2048	0.0
chr1	2048	2052	0.104842
chr1	2052	2054	0.209684
chr1	2054	2056	0.314525
chr1	2056	2062	0.419367
chr1	2062	2064	0.524209
chr1	2064	2067	0.733892
chr1	2067	2071	0.838734
chr1	2071	2074	0.943576
chr1	2074	2089	1.04842
chr1	2089	2092	1.15326
chr1	2092	2093	1.04842
chr1	2093	2098	0.943576
chr1	2098	2099	0.838734
chr1	2099	2106	0.733892
chr1	2106	2109	0.629051
chr1	2109	2111	0.419367
chr1	2111	2113	0.314525
chr1	2113	2115	0.419367
chr1	2115	2117	0.314525
chr1	2117	2119	0.419367
chr1	2119	2120	0.314525
chr1	2120	2124	0.524209
chr1	2124	2127	0.733892
chr1	2127	2133	1.04842
chr1	2133	2150	0.943576
chr1	2150	2158	1.04842
chr1	2158	2161	0.943576
chr1	2161	2162	1.04842
chr1	2162	2165	0.943576
chr1	2165	2167	1.04842
chr1	2167	2169	0.943576
chr1	2169	2170	0.838734
chr1	2170	2173	0.733892
chr1	2173	2176	0.838734
chr1	2176	2178	0.943576
chr1	2178	2181	1.04842
chr1	2181	2188	1.15326
chr1	2188	2195	1.2581
chr1	2195	2198	1.15326
chr1	2198	2201	1.2581
chr1	2201	2206	1.04842
chr1	2206	2207	0.943576
chr1	2207	2209	1.04842
chr1	2209	2210	0.943576
chr1	2210	2213	0.838734
chr1	2213	2222	1.04842
chr1	2222	2223	0.943576
chr1	2223	2230	0.838734
chr1	2230	2238	0.733892
chr1	2238	2239	0.629051
chr1	2239	2243	0.524209
chr1	2243	2245	0.314525
chr1	2245	2253	0.419367
chr1	2253	2260	0.314525
chr1	2260	2261	0.209684
chr1	2261	2265	0.314525
chr1	2265	2274	0.209684
chr1	2274	2275	0.629051
chr1	2275	2276	0.838734
chr1	2276	2278	0.943576
chr1	2278	2279	1.67747
chr1	2279	2280	2.20168
chr1	2280	2283	2.30652
chr1	2283	2284	2.41136
chr1	2284	2288	2.5162
chr1	2288	2290	2.62104
chr1	2290	2291	2.72589
chr1	2291	2293	2.83073
chr1	2293	2297	3.04041
chr1	2297	2299	3.14525
chr1	2299	2304	3.25009
chr1	2304	2306	3.14525
chr1	2306	2307	3.25009
chr1	2307	2308	3.35494
chr1	2308	2311	3.45978
chr1	2311	2312	3.35494
chr1	2312	2313	3.14525
chr1	2313	2316	3.25009
chr1	2316	2318	3.04041
chr1	2318	2319	2.93557
chr1	2319	2323	2.5162
chr1	2323	2325	1.57263
chr1	2325	2328	1.46778
chr1	2328	2330	1.36294
chr1	2330	2334	1.57263
chr1	2334	2342	1.46778
chr1	2342	2344	1.36294
chr1	2344	2347	1.2581
chr1	2347	2348	1.15326
chr1	2348	2349	1.04842
chr1	2349	2353	0.943576
chr1	2353	2354	0.838734
chr1	2354	2357	1.15326
chr1	2357	2358	1.04842
chr1	2358	2369	1.15326
chr1	2369	2370	1.04842
chr1	2370	2371	0.943576
chr1	2371	2372	1.04842
chr1	2372	2373	1.15326
chr1	2373	2374	1.46778
chr1	2374	2375	1.2581
chr1	2375	2381	1.15326
chr1	2381	2383	1.04842
chr1	2383	2394	0.943576
chr1	2394	2397	0.838734
chr1	2397	2398	0.733892
chr1	2398	2399	0.629051
chr1	2399	2402	0.419367
chr1	2402	2408	0.314525
chr1	2408	2410	0.524209
chr1	2410	2412	0.419367
chr1	2412	2414	0.629051
chr1	2414	2415	0.838734
chr1	2415	2417	1.15326
chr1	2417	2418	1.04842
chr1	2418	2419	0.943576
chr1	2419	2438	1.04842
chr1	2438	2440	0.943576
chr1	2440	2441	1.15326
chr1	2441	2450	1.36294
chr1	2450	2452	1.15326
chr1	2452	2453	1.2581
chr1	2453	2455	1.15326
chr1	2455	2458	1.2581
chr1	2458	2459	1.36294
chr1	2459	2464	0.943576
chr1	2464	2469	0.838734
chr1	2469	2470	1.2581
chr1	2470	2471	1.36294
chr1	2471	2472	1.46778
chr1	2472	2474	1.57263
chr1	2474	2475	1.67747
chr1	2475	2481	1.78231
chr1	2481	2485	1.88715
chr1	2485	2489	1.46778
chr1	2489	2492	1.36294
chr1	2492	2497	1.2581
chr1	2497	2499	1.15326
chr1	2499	2500	1.04842
chr1	2500	2503	0.943576
chr1	2503	2506	0.838734
chr1	2506	2512	0.733892
chr1	2512	2513	0.629051
chr1	2513	2514	1.15326
chr1	2514	2515	1.57263
chr1	2515	2516	1.88715
chr1	2516	2518	1.78231
chr1	2518	2520	1.67747
chr1	2520	2522	1.57263
chr1	2522	2523	1.67747
chr1	2523	2537	1.57263
chr1	2537	2548	1.67747
chr1	2548	2549	1.57263
chr1	2549	2553	1.46778
chr1	2553	2555	1.36294
chr1	2555	2556	1.2581
chr1	2556	2557	1.46778
chr1	2557	2558	1.15326
chr1	2558	2559	1.2581
chr1	2559	2560	0.943576
chr1	2560	2561	0.838734
chr1	2561	2562	1.15326
chr1	2562	2565	1.36294
chr1	2565	2566	1.2581
chr1	2566	2582	1.36294
chr1	2582	2585	1.2581
chr1	2585	2588	1.15326
chr1	2588	2593	1.04842
chr1	2593	2598	0.943576
chr1	2598	2599	1.04842
chr1	2599	2601	0.943576
chr1	2601	2602	0.838734
chr1	2602	2603	0.943576
chr1	2603	2605	0.838734
chr1	2605	2607	0.524209
chr1	2607	2614	0.314525
chr1	2614	2615	0.524209
chr1	2615	2616	0.733892
chr1	2616	2619	0.838734
chr1	2619	2623	0.943576
chr1	2623	2625	1.04842
chr1	2625	2635	1.15326
chr1	2635	2637	1.2581
chr1	2637	2641	1.46778
chr1	2641	2647	1.57263
chr1	2647	2654	1.46778
chr1	2654	2657	1.36294
chr1	2657	2659	1.46778
chr1	2659	2660	1.2581
chr1	2660	2662	1.04842
chr1	2662	2664	0.943576
chr1	2664	2669	0.838734
chr1	2669	2682	0.733892
chr1	2682	2683	0.629051
chr1	2683	2684	0.524209
chr1	2684	2690	0.419367
chr1	2690	2692	0.314525
chr1	2692	2696	0.419367
chr1	2696	2698	0.524209
chr1	2698	2700	0.419367
chr1	2700	2704	0.629051
chr1	2704	2705	0.733892
chr1	2705	2717	0.629051
chr1	2717	2720	0.733892
chr1	2720	2727	0.838734
chr1	2727	2737	0.733892
chr1	2737	2738	0.629051
chr1	2738	2743	0.524209
chr1	2743	2744	0.419367
chr1	2744	2745	0.524209
chr1	2745	2755	0.419367
chr1	2755	2761	0.524209
chr1	2761	2775	0.629051
chr1	2775	2776	0.733892
chr1	2776	2777	0.838734
chr1	2777	2778	1.04842
chr1	2778	2779	1.15326
chr1	2779	2781	1.36294
chr1	2781	2782	1.46778
chr1	2782	2783	1.57263
chr1	2783	2784	1.67747
chr1	2784	2788	1.78231
chr1	2788	2791	1.88715
chr1	2791	2792	1.99199
chr1	2792	2795	2.09684
chr1	2795	2796	1.99199
chr1	2796	2797	2.09684
chr1	2797	2801	2.30652
chr1	2801	2806	2.41136
chr1	2806	2807	2.30652
chr1	2807	2812	2.5162
chr1	2812	2815	2.41136
chr1	2815	2820	2.62104
chr1	2820	2821	2.41136
chr1	2821	2822	2.30652
chr1	2822	2823	2.09684
chr1	2823	2826	1.99199
chr1	2826	2827	1.88715
chr1	2827	2829	1.57263
chr1	2829	2830	1.46778
chr1	2830	2833	1.36294
chr1	2833	2834	1.2581
chr1	2834	2837	1.15326
chr1	2837	2840	1.04842
chr1	2840	2842	0.838734
chr1	2842	2845	0.733892
chr1	2845	2846	0.629051
chr1	2846	2852	0.524209
chr1	2852	2860	0.314525
chr1	2860	2866	0.209684
chr1	2866	2871	0.104842
chr1	2871	2876	0.209684
chr1	2876	2877	0.314525
chr1	2877	2883	0.419367
chr1	2883	2888	0.314525
chr1	2888	2895	0.419367
chr1	2895	2896	0.524209
chr1	2896	2905	0.629051
chr1	2905	2906	0.838734
chr1	2906	2916	0.943576
chr1	2916	2918	1.15326
chr1	2918	2919	1.2581
chr1	2919	2921	1.36294
chr1	2921	2922	1.2581
chr1	2922	2925	1.15326
chr1	2925	2927	1.2581
chr1	2927	2930	1.36294
chr1	2930	2932	1.67747
chr1	2932	2934	1.88715
chr1	2934	2935	1.99199
chr1	2935	2936	2.09684
chr1	2936	2940	2.20168
chr1	2940	2941	2.09684
chr1	2941	2946	1.99199
chr1	2946	2949	2.20168
chr1	2949	2950	2.09684
chr1	2950	2953	1.88715
chr1	2953	2956	1.99199
chr1	2956	2961	2.09684
chr1	2961	2963	1.88715
chr1	2963	2964	1.78231
chr1	2964	2967	1.67747
chr1	2967	2968	1.57263
chr1	2968	2969	1.2581
chr1	2969	2972	1.15326
chr1	2972	2975	1.36294
chr1	2975	2976	1.15326
chr1	2976	2978	1.46778
chr1	2978	2980	1.36294
chr1	2980	2983	1.2581
chr1	2983	2991	1.36294
chr1	2991	2997	1.2581
chr1	2997	2998	1.36294
chr1	2998	3005	1.15326
chr1	3005	3007	1.2581
chr1	3007	3012	1.36294
chr1	3012	3016	1.2581
chr1	3016	3019	1.04842
chr1	3019	3026	0.838734
chr1	3026	3029	0.629051
chr1	3029	3030	0.733892
chr1	3030	3032	0.838734
chr1	3032	3033	0.943576
chr1	3033	3035	1.04842
chr1	3035	3036	0.943576
chr1	3036	3038	1.04842
chr1	3038	3039	1.15326
chr1	3039	3041	1.36294
chr1	3041	3043	1.46778
chr1	3043	3048	1.67747
chr1	3048	3055	1.78231
chr1	3055	3063	1.88715
chr1	3063	3064	2.09684
chr1	3064	3065	1.99199
chr1	3065	3066	2.09684
chr1	3066	3074	1.99199
chr1	3074	3077	1.78231
chr1	3077	3078	1.57263
chr1	3078	3081	1.2581
chr1	3081	3083	1.15326
chr1	3083	3084	1.2581
chr1	3084	3085	1.15326
chr1	3085	3087	1.04842
chr1	3087	3089	1.15326
chr1	3089	3090	1.2581
chr1	3090	3091	1.57263
chr1	3091	3093	1.88715
chr1	3093	3094	1.78231
chr1	3094	3098	1.88715
chr1	3098	3100	1.78231
chr1	3100	3105	1.67747
chr1	3105	3106	1.88715
chr1	3106	3108	1.99199
chr1	3108	3110	1.88715
chr1	3110	3111	1.78231
chr1	3111	3113	1.88715
chr1	3113	3115	1.99199
chr1	3115	3116	2.09684
chr1	3116	3119	1.99199
chr1	3119	3125	1.88715
chr1	3125	3128	1.78231
chr1	3128	3132	1.67747
chr1	3132	3134	1.57263
chr1	3134	3135	1.46778
chr1	3135	3136	1.2581
chr1	3136	3137	1.04842
chr1	3137	3139	0.943576
chr1	3139	3140	0.838734
chr1	3140	3145	0.733892
chr1	3145	3146	0.629051
chr1	3146	3147	0.419367
chr1	3147	3148	0.524209
chr1	3148	3153	0.733892
chr1	3153	3154	0.838734
chr1	3154	3157	1.04842
chr1	3157	3165	0.943576
chr1	3165	3167	1.04842
chr1	3167	3169	0.943576
chr1	3169	3170	1.04842
chr1	3170	3172	1.2581
chr1	3172	3179	1.36294
chr1	3179	3180	1.2581
chr1	3180	3181	1.36294
chr1	3181	3183	1.46778
chr1	3183	3185	1.57263
chr1	3185	3188	1.67747
chr1	3188	3190	1.57263
chr1	3190	3191	1.67747
chr1	3191	3193	1.46778
chr1	3193	3198	1.36294
chr1	3198	3199	1.46778
chr1	3199	3200	1.2581
chr1	3200	3203	1.36294
chr1	3203	3204	1.46778
chr1	3204	3205	1.57263
chr1	3205	3210	1.67747
chr1	3210	3214	1.46778
chr1	3214	3218	1.15326
chr1	3218	3219	1.46778
chr1	3219	3220	1.67747
chr1	3220	3221	2.41136
chr1	3221	3223	2.93557
chr1	3223	3224	3.14525
chr1	3224	3230	3.25009
chr1	3230	3231	3.14525
chr1	3231	3233	3.35494
chr1	3233	3236	3.56462
chr1	3236	3238	3.7743
chr1	3238	3242	3.87915
chr1	3242	3244	3.98399
chr1	3244	3248	3.87915
chr1	3248	3249	3.66946
chr1	3249	3250	3.56462
chr1	3250	3251	3.45978
chr1	3251	3254	3.35494
chr1	3254	3261	3.25009
chr1	3261	3262	3.14525
chr1	3262	3264	2.72589
chr1	3264	3265	2.5162
chr1	3265	3266	1.88715
chr1	3266	3267	1.2581
chr1	3267	3268	0.943576
chr1	3268	3269	0.733892
chr1	3269	3270	0.838734
chr1	3270	3273	1.04842
chr1	3273	3274	1.15326
chr1	3274	3276	1.2581
chr1	3276	3279	1.15326
chr1	3279	3281	1.04842
chr1	3281	3285	0.943576
chr1	3285	3286	0.838734
chr1	3286	3289	0.733892
chr1	3289	3291	0.838734
chr1	3291	3296	0.943576
chr1	3296	3304	1.04842
chr1	3304	3305	1.15326
chr1	3305	3307	1.2581
chr1	3307	3308	1.46778
chr1	3308	3309	1.67747
chr1	3309	3311	1.99199
chr1	3311	3314	2.09684
chr1	3314	3315	1.99199
chr1	3315	3319	1.78231
chr1	3319	3329	1.57263
chr1	3329	3330	1.36294
chr1	3330	3334	1.2581
chr1	3334	3337	1.36294
chr1	3337	3340	1.2581
chr1	3340	3341	1.15326
chr1	3341	3349	1.04842
chr1	3349	3351	0.943576
chr1	3351	3352	0.733892
chr1	3352	3355	0.629051
chr1	3355	3360	0.733892
chr1	3360	3363	0.838734
chr1	3363	3374	0.733892
chr1	3374	3375	0.838734
chr1	3375	3379	0.943576
chr1	3379	3391	0.733892
chr1	3391	3397	0.629051
chr1	3397	3398	0.733892
chr1	3398	3400	0.524209
chr1	3400	3403	0.419367
chr1	3403	3405	0.314525
chr1	3405	3406	0.419367
chr1	3406	3407	0.629051
chr1	3407	3411	0.838734
chr1	3411	3413	0.943576
chr1	3413	3414	1.04842
chr1	3414	3419	1.15326
chr1	3419	3439	1.04842
chr1	3439	3440	1.15326
chr1	3440	3441	1.2581
chr1	3441	3443	1.36294
chr1	3443	3445	1.46778
chr1	3445	3449	1.67747
chr1	3449	3451	1.46778
chr1	3451	3452	1.36294
chr1	3452	3453	1.15326
chr1	3453	3455	1.2581
chr1	3455	3459	1.36294
chr1	3459	3464	1.2581
chr1	3464	3466	1.36294
chr1	3466	3473	1.46778
chr1	3473	3482	1.57263
chr1	3482	3484	1.67747
chr1	3484	3485	1.57263
chr1	3485	3486	1.46778
chr1	3486	3487	1.36294
chr1	3487	3488	1.2581
chr1	3488	3489	1.46778
chr1	3489	3490	1.67747
chr1	3490	3493	1.57263
chr1	3493	3494	1.46778
chr1	3494	3496	1.67747
chr1	3496	3501	1.88715
chr1	3501	3503	1.78231
chr1	3503	3505	1.67747
chr1	3505	3508	1.57263
chr1	3508	3514	1.67747
chr1	3514	3515	1.78231
chr1	3515	3517	1.88715
chr1	3517	3520	2.20168
chr1	3520	3522	2.30652
chr1	3522	3524	2.20168
chr1	3524	3527	2.09684
chr1	3527	3528	1.99199
chr1	3528	3529	2.09684
chr1	3529	3532	2.20168
chr1	3532	3533	2.09684
chr1	3533	3534	1.67747
chr1	3534	3539	1.57263
chr1	3539	3540	1.2581
chr1	3540	3544	1.15326
chr1	3544	3551	1.04842
chr1	3551	3552	0.838734
chr1	3552	3556	0.733892
chr1	3556	3563	0.629051
chr1	3563	3572	0.524209
chr1	3572	3574	0.629051
chr1	3574	3576	0.733892
chr1	3576	3597	0.629051
chr1	3597	3601	0.733892
chr1	3601	3609	0.629051
chr1	3609	3617	0.838734
chr1	3617	3619	0.629051
chr1	3619	3623	0.733892
chr1	3623	3625	0.838734
chr1	3625	3631	0.943576
chr1	3631	3637	1.04842
chr1	3637	3641	0.943576
chr1	3641	3649	0.838734
chr1	3649	3654	0.943576
chr1	3654	3657	0.733892
chr1	3657	3663	0.629051
chr1	3663	3668	0.419367
chr1	3668	3673	0.314525
chr1	3673	3674	0.524209
chr1	3674	3675	1.04842
chr1	3675	3678	1.15326
chr1	3678	3682	1.2581
chr1	3682	3687	1.36294
chr1	3687	3690	1.2581
chr1	3690	3692	1.36294
chr1	3692	3695	1.46778
chr1	3695	3700	1.57263
chr1	3700	3702	1.46778
chr1	3702	3704	1.57263
chr1	3704	3705	1.46778
chr1	3705	3706	1.78231
chr1	3706	3707	1.88715
chr1	3707	3709	1.78231
chr1	3709	3710	1.99199
chr1	3710	3715	2.09684
chr1	3715	3719	1.99199
chr1	3719	3720	1.57263
chr1	3720	3723	1.46778
chr1	3723	3724	1.36294
chr1	3724	3727	1.46778
chr1	3727	3729	1.36294
chr1	3729	3733	1.2581
chr1	3733	3734	1.36294
chr1	3734	3735	1.88715
chr1	3735	3736	2.30652
chr1	3736	3737	2.41136
chr1	3737	3738	2.30652
chr1	3738	3739	2.41136
chr1	3739	3740	2.5162
chr1	3740	3743	2.62104
chr1	3743	3749	2.93557
chr1	3749	3750	2.72589
chr1	3750	3752	2.62104
chr1	3752	3754	2.72589
chr1	3754	3755	2.62104
chr1	3755	3760	2.5162
chr1	3760	3764	2.62104
chr1	3764	3766	2.5162
chr1	3766	3768	2.41136
chr1	3768	3773	2.30652
chr1	3773	3775	2.09684
chr1	3775	3778	2.20168
chr1	3778	3779	2.09684
chr1	3779	3780	1.99199
chr1	3780	3781	1.57263
chr1	3781	3784	1.2581
chr1	3784	3785	0.943576
chr1	3785	3786	1.04842
chr1	3786	3788	0.733892
chr1	3788	3790	0.629051
chr1	3790	3791	0.524209
chr1	3791	3808	0.629051
chr1	3808	3809	0.943576
chr1	3809	3810	1.04842
chr1	3810	3814	1.15326
chr1	3814	3815	1.2581
chr1	3815	3819	1.36294
chr1	3819	3824	1.57263
chr1	3824	3827	1.67747
chr1	3827	3829	1.88715
chr1	3829	3834	1.78231
chr1	3834	3836	1.88715
chr1	3836	3838	1.78231
chr1	3838	3842	1.88715
chr1	3842	3844	1.99199
chr1	3844	3846	2.09684
chr1	3846	3850	2.20168
chr1	3850	3851	2.30652
chr1	3851	3853	2.41136
chr1	3853	3854	2.09684
chr1	3854	3855	1.88715
chr1	3855	3856	2.09684
chr1	3856	3859	2.30652
chr1	3859	3860	2.72589
chr1	3860	3862	3.04041
chr1	3862	3863	3.14525
chr1	3863	3864	3.25009
chr1	3864	3866	3.04041
chr1	3866	3868	3.25009
chr1	3868	3872	3.14525
chr1	3872	3875	2.93557
chr1	3875	3878	3.04041
chr1	3878	3882	2.93557
chr1	3882	3883	3.04041
chr1	3883	3886	2.93557
chr1	3886	3887	3.04041
chr1	3887	3889	2.93557
chr1	3889	3891	2.83073
chr1	3891	3892	2.72589
chr1	3892	3893	2.62104
chr1	3893	3896	2.72589
chr1	3896	3897	2.5162
chr1	3897	3898	2.62104
chr1	3898	3899	2.41136
chr1	3899	3900	1.99199
chr1	3900	3901	1.57263
chr1	3901	3902	1.46778
chr1	3902	3903	1.57263
chr1	3903	3904	1.88715
chr1	3904	3905	1.78231
chr1	3905	3907	1.57263
chr1	3907	3909	1.46778
chr1	3909	3911	1.67747
chr1	3911	3914	1.57263
chr1	3914	3915	1.67747
chr1	3915	3916	1.57263
chr1	3916	3917	1.67747
chr1	3917	3918	1.88715
chr1	3918	3919	2.72589
chr1	3919	3922	2.83073
chr1	3922	3924	2.93557
chr1	3924	3931	3.04041
chr1	3931	3932	2.83073
chr1	3932	3934	2.72589
chr1	3934	3935	2.93557
chr1	3935	3936	3.14525
chr1	3936	3939	3.35494
chr1	3939	3940	3.45978
chr1	3940	3941	3.87915
chr1	3941	3947	4.08883
chr1	3947	3948	3.98399
chr1	3948	3953	3.56462
chr1	3953	3954	3.7743
chr1	3954	3955	3.56462
chr1	3955	3958	3.7743
chr1	3958	3959	3.66946
chr1	3959	3960	3.45978
chr1	3960	3961	3.66946
chr1	3961	3962	3.45978
chr1	3962	3963	3.35494
chr1	3963	3964	2.62104
chr1	3964	3965	2.5162
chr1	3965	3966	2.62104
chr1	3966	3967	2.72589
chr1	3967	3968	2.62104
chr1	3968	3969	2.72589
chr1	3969	3972	2.83073
chr1	3972	3974	2.72589
chr1	3974	3976	2.62104
chr1	3976	3977	2.41136
chr1	3977	3979	2.30652
chr1	3979	3980	2.09684
chr1	3980	3981	1.99199
chr1	3981	3982	1.88715
chr1	3982	3984	1.67747
chr1	3984	3986	1.36294
chr1	3986	3989	1.2581
chr1	3989	3990	1.15326
chr1	3990	3998	1.04842
chr1	3998	3999	0.943576
chr1	3999	4001	1.04842
chr1	4001	4005	1.15326
chr1	4005	4006	0.943576
chr1	4006	4008	0.838734
chr1	4008	4011	0.733892
chr1	4011	4013	0.838734
chr1	4013	4016	0.629051
chr1	4016	4018	0.733892
chr1	4018	4024	0.838734
chr1	4024	4025	0.943576
chr1	4025	4027	1.04842
chr1	4027	4028	0.943576
chr1	4028	4031	1.04842
chr1	4031	4034	1.15326
chr1	4034	4035	1.2581
chr1	4035	4037	1.36294
chr1	4037	4041	1.46778
chr1	4041	4042	1.36294
chr1	4042	4044	1.2581
chr1	4044	4046	1.04842
chr1	4046	4048	0.943576
chr1	4048	4049	1.04842
chr1	4049	4051	1.15326
chr1	4051	4054	1.2581
chr1	4054	4055	1.57263
chr1	4055	4059	1.67747
chr1	4059	4063	1.57263
chr1	4063	4070	1.46778
chr1	4070	4072	1.36294
chr1	4072	4075	1.2581
chr1	4075	4076	1.36294
chr1	4076	4078	1.2581
chr1	4078	4082	1.04842
chr1	4082	4083	0.943576
chr1	4083	4086	1.04842
chr1	4086	4088	1.15326
chr1	4088	4092	1.04842
chr1	4092	4096	0.943576
chr1	4096	4097	0.838734
chr1	4097	4102	0.524209
chr1	4102	4104	0.419367
chr1	4104	4106	0.524209
chr1	4106	4107	0.629051
chr1	4107	4112	0.733892
chr1	4112	4113	0.838734
chr1	4113	4117	0.733892
chr1	4117	4123	0.838734
chr1	4123	4125	0.733892
chr1	4125	4126	0.838734
chr1	4126	4127	1.04842
chr1	4127	4128	1.15326
chr1	4128	4129	1.04842
chr1	4129	4136	1.15326
chr1	4136	4139	1.2581
chr1	4139	4145	1.15326
chr1	4145	4149	1.2581
chr1	4149	4150	1.15326
chr1	4150	4157	1.04842
chr1	4157	4162	0.943576
chr1	4162	4163	0.733892
chr1	4163	4169	0.838734
chr1	4169	4170	0.733892
chr1	4170	4171	0.524209
chr1	4171	4180	0.419367
chr1	4180	4190	0.314525
chr1	4190	4192	0.209684
chr1	4192	4193	0.104842
chr1	4193	4198	0.209684
chr1	4198	4208	0.314525
chr1	4208	4210	0.209684
chr1	4210	4225	0.314525
chr1	4225	4226	0.419367
chr1	4226	4227	0.524209
chr1	4227	4228	0.629051
chr1	4228	4232	0.733892
chr1	4232	4243	0.838734
chr1	4243	4248	0.733892
chr1	4248	4249	1.04842
chr1	4249	4250	1.15326
chr1	4250	4251	1.2581
chr1	4251	4253	1.57263
chr1	4253	4255	1.99199
chr1	4255	4256	2.09684
chr1	4256	4261	2.20168
chr1	4261	4266	2.30652
chr1	4266	4268	2.41136
chr1	4268	4270	2.5162
chr1	4270	4271	2.41136
chr1	4271	4272	2.5162
chr1	4272	4273	2.41136
chr1	4273	4274	2.30652
chr1	4274	4276	2.41136
chr1	4276	4277	2.30652
chr1	4277	4278	2.20168
chr1	4278	4279	2.41136
chr1	4279	4280	2.5162
chr1	4280	4283	2.41136
chr1	4283	4291	2.30652
chr1	4291	4292	2.41136
chr1	4292	4293	2.5162
chr1	4293	4295	2.20168
chr1	4295	4296	2.30652
chr1	4296	4297	1.88715
chr1	4297	4298	1.99199
chr1	4298	4299	1.67747
chr1	4299	4305	1.46778
chr1	4305	4306	1.57263
chr1	4306	4312	1.67747
chr1	4312	4313	1.46778
chr1	4313	4316	1.57263
chr1	4316	4318	1.36294
chr1	4318	4319	1.2581
chr1	4319	4322	1.36294
chr1	4322	4334	1.57263
chr1	4334	4335	1.46778
chr1	4335	4339	1.2581
chr1	4339	4341	1.15326
chr1	4341	4343	1.04842
chr1	4343	4344	1.15326
chr1	4344	4346	1.04842
chr1	4346	4350	1.15326
chr1	4350	4351	1.04842
chr1	4351	4352	0.943576
chr1	4352	4353	1.04842
chr1	4353	4358	0.943576
chr1	4358	4360	0.629051
chr1	4360	4361	0.733892
chr1	4361	4364	0.838734
chr1	4364	4365	0.943576
chr1	4365	4378	0.838734
chr1	4378	4380	0.733892
chr1	4380	4381	1.04842
chr1	4381	4382	1.2581
chr1	4382	4383	1.36294
chr1	4383	4385	1.88715
chr1	4385	4390	1.99199
chr1	4390	4393	1.88715
chr1	4393	4394	1.99199
chr1	4394	4395	2.09684
chr1	4395	4397	2.20168
chr1	4397	4400	2.09684
chr1	4400	4407	1.88715
chr1	4407	4411	1.78231
chr1	4411	4412	1.88715
chr1	4412	4425	1.78231
chr1	4425	4427	1.46778
chr1	4427	4428	0.838734
chr1	4428	4430	0.733892
chr1	4430	4438	0.524209
chr1	4438	4440	0.419367
chr1	4440	4445	0.314525
chr1	4445	4446	0.419367
chr1	4446	4448	0.524209
chr1	4448	4453	0.419367
chr1	4453	4454	0.314525
chr1	4454	4456	0.419367
chr1	4456	4457	1.04842
chr1	4457	4458	1.2581
chr1	4458	4459	1.36294
chr1	4459	4469	1.46778
chr1	4469	4471	1.57263
chr1	4471	4475	1.67747
chr1	4475	4476	1.99199
chr1	4476	4477	2.20168
chr1	4477	4482	2.41136
chr1	4482	4487	2.30652
chr1	4487	4490	2.41136
chr1	4490	4491	2.30652
chr1	4491	4492	2.20168
chr1	4492	4495	2.09684
chr1	4495	4498	2.20168
chr1	4498	4501	2.09684
chr1	4501	4503	1.2581
chr1	4503	4505	1.15326
chr1	4505	4508	1.04842
chr1	4508	4512	0.943576
chr1	4512	4513	0.733892
chr1	4513	4515	0.419367
chr1	4515	4518	0.314525
chr1	4518	4521	0.419367
chr1	4521	4522	0.314525
chr1	4522	4523	0.629051
chr1	4523	4526	1.2581
chr1	4526	4527	1.46778
chr1	4527	4529	1.36294
chr1	4529	4538	1.46778
chr1	4538	4545	1.57263
chr1	4545	4553	1.67747
chr1	4553	4554	1.57263
chr1	4554	4563	1.46778
chr1	4563	4565	1.2581
chr1	4565	4566	1.57263
chr1	4566	4567	1.88715
chr1	4567	4568	1.57263
chr1	4568	4569	1.2581
chr1	4569	4570	1.15326
chr1	4570	4571	1.04842
chr1	4571	4573	1.15326
chr1	4573	4575	1.04842
chr1	4575	4577	1.15326
chr1	4577	4581	1.04842
chr1	4581	4588	1.15326
chr1	4588	4589	1.36294
chr1	4589	4590	1.88715
chr1	4590	4591	2.09684
chr1	4591	4592	2.20168
chr1	4592	4593	2.62104
chr1	4593	4594	2.93557
chr1	4594	4595	3.14525
chr1	4595	4602	3.35494
chr1	4602	4605	3.25009
chr1	4605	4608	3.14525
chr1	4608	4609	3.25009
chr1	4609	4610	3.14525
chr1	4610	4611	2.93557
chr1	4611	4615	2.72589
chr1	4615	4619	2.62104
chr1	4619	4620	1.99199
chr1	4620	4625	1.78231
chr1	4625	4627	0.943576
chr1	4627	4629	1.15326
chr1	4629	4632	1.2581
chr1	4632	4637	1.15326
chr1	4637	4638	0.943576
chr1	4638	4640	0.838734
chr1	4640	4642	0.943576
chr1	4642	4647	1.04842
chr1	4647	4648	1.15326
chr1	4648	4652	1.2581
chr1	4652	4655	1.15326
chr1	4655	4658	1.04842
chr1	4658	4663	0.838734
chr1	4663	4665	0.733892
chr1	4665	4666	0.838734
chr1	4666	4667	0.733892
chr1	4667	4668	0.838734
chr1	4668	4669	0.943576
chr1	4669	4671	1.04842
chr1	4671	4673	1.2581
chr1	4673	4674	1.36294
chr1	4674	4676	1.57263
chr1	4676	4679	1.67747
chr1	4679	4681	1.78231
chr1	4681	4683	1.88715
chr1	4683	4687	1.78231
chr1	4687	4689	1.67747
chr1	4689	4691	1.78231
chr1	4691	4692	1.88715
chr1	4692	4693	1.78231
chr1	4693	4695	1.88715
chr1	4695	4696	2.30652
chr1	4696	4699	2.41136
chr1	4699	4700	2.62104
chr1	4700	4701	2.72589
chr1	4701	4703	2.83073
chr1	4703	4705	2.93557
chr1	4705	4706	2.83073
chr1	4706	4708	2.5162
chr1	4708	4709	2.41136
chr1	4709	4712	2.30652
chr1	4712	4713	2.20168
chr1	4713	4714	2.09684
chr1	4714	4715	1.99199
chr1	4715	4719	1.78231
chr1	4719	4721	1.67747
chr1	4721	4723	1.57263
chr1	4723	4724	1.67747
chr1	4724	4727	1.57263
chr1	4727	4734	1.36294
chr1	4734	4735	1.15326
chr1	4735	4736	1.2581
chr1	4736	4739	1.15326
chr1	4739	4740	1.2581
chr1	4740	4744	1.04842
chr1	4744	4745	0.838734
chr1	4745	4747	0.943576
chr1	4747	4748	0.838734
chr1	4748	4749	0.943576
chr1	4749	4751	1.04842
chr1	4751	4754	1.15326
chr1	4754	4756	1.36294
chr1	4756	4757	1.46778
chr1	4757	4761	1.57263
chr1	4761	4763	1.67747
chr1	4763	4764	1.78231
chr1	4764	4768	1.88715
chr1	4768	4771	1.78231
chr1	4771	4772	1.67747
chr1	4772	4778	1.78231
chr1	4778	4779	1.46778
chr1	4779	4782	1.36294
chr1	4782	4783	1.46778
chr1	4783	4786	1.36294
chr1	4786	4788	1.46778
chr1	4788	4790	1.57263
chr1	4790	4792	1.67747
chr1	4792	4793	1.57263
chr1	4793	4795	1.46778
chr1	4795	4796	1.57263
chr1	4796	4797	1.46778
chr1	4797	4798	1.2581
chr1	4798	4802	1.36294
chr1	4802	4803	1.2581
chr1	4803	4804	1.04842
chr1	4804	4805	1.15326
chr1	4805	4806	1.04842
chr1	4806	4807	0.943576
chr1	4807	4808	0.838734
chr1	4808	4812	0.943576
chr1	4812	4813	1.04842
chr1	4813	4814	1.15326
chr1	4814	4815	1.46778
chr1	4815	4816	1.67747
chr1	4816	4823	1.78231
chr1	4823	4827	1.88715
chr1	4827	4830	1.78231
chr1	4830	4832	1.88715
chr1	4832	4834	1.67747
chr1	4834	4835	1.78231
chr1	4835	4840	1.67747
chr1	4840	4842	1.57263
chr1	4842	4843	1.67747
chr1	4843	4845	1.57263
chr1	4845	4846	1.67747
chr1	4846	4848	1.57263
chr1	4848	4856	1.46778
chr1	4856	4858	1.36294
chr1	4858	4860	1.15326
chr1	4860	4862	1.2581
chr1	4862	4863	1.57263
chr1	4863	4864	1.67747
chr1	4864	4866	1.78231
chr1	4866	4868	1.88715
chr1	4868	4870	1.67747
chr1	4870	4872	1.88715
chr1	4872	4873	2.09684
chr1	4873	4879	2.20168
chr1	4879	4881	2.30652
chr1	4881	4884	2.5162
chr1	4884	4885	2.62104
chr1	4885	4889	2.5162
chr1	4889	4890	2.41136
chr1	4890	4892	2.09684
chr1	4892	4898	1.99199
chr1	4898	4899	1.88715
chr1	4899	4900	1.78231
chr1	4900	4902	1.46778
chr1	4902	4904	1.57263
chr1	4904	4905	1.67747
chr1	4905	4906	1.78231
chr1	4906	4907	2.20168
chr1	4907	4909	2.09684
chr1	4909	4913	2.20168
chr1	4913	4915	2.30652
chr1	4915	4917	2.09684
chr1	4917	4921	1.88715
chr1	4921	4923	1.78231
chr1	4923	4926	1.57263
chr1	4926	4933	1.36294
chr1	4933	4937	1.46778
chr1	4937	4941	1.57263
chr1	4941	4950	1.78231
chr1	4950	4951	1.57263
chr1	4951	4952	1.36294
chr1	4952	4953	1.2581
chr1	4953	4954	1.15326
chr1	4954	4955	1.04842
chr1	4955	4956	1.36294
chr1	4956	4957	1.46778
chr1	4957	4959	1.57263
chr1	4959	4961	1.67747
chr1	4961	4963	1.78231
chr1	4963	4968	1.88715
chr1	4968	4970	1.78231
chr1	4970	4972	1.88715
chr1	4972	4978	1.78231
chr1	4978	4980	1.67747
chr1	4980	4981	1.46778
chr1	4981	4982	1.36294
chr1	4982	4986	1.2581
chr1	4986	4990	1.15326
chr1	4990	4991	1.2581
chr1	4991	4999	1.15326
chr1	4999	5001	0.943576
chr1	5001	5002	0.838734
chr1	5002	5003	0.629051
chr1	5003	5008	0.419367
chr1	5008	5015	0.314525
chr1	5015	5017	0.209684
chr1	5017	5019	0.419367
chr1	5019	5020	0.524209
chr1	5020	5022	0.419367
chr1	5022	5033	0.524209
chr1	5033	5034	0.629051
chr1	5034	5036	0.524209
chr1	5036	5048	0.629051
chr1	5048	5051	0.733892
chr1	5051	5060	0.838734
chr1	5060	5062	0.733892
chr1	5062	5064	0.629051
chr1	5064	5067	0.524209
chr1	5067	5078	0.419367
chr1	5078	5081	0.314525
chr1	5081	5093	0.209684
chr1	5093	5096	0.104842
chr1	5096	5097	0.0
chr1	5097	5100	0.104842
chr1	5100	5116	0.209684
chr1	5116	5126	0.314525
chr1	5126	5139	0.419367
chr1	5139	5140	0.314525
chr1	5140	5141	0.419367
chr1	5141	5145	0.524209
chr1	5145	5146	0.419367
chr1	5146	5150	0.524209
chr1	5150	5154	0.733892
chr1	5154	5156	0.838734
chr1	5156	5158	0.943576
chr1	5158	5161	1.04842
chr1	5161	5162	0.943576
chr1	5162	5168	1.15326
chr1	5168	5171	1.2581
chr1	5171	5172	1.15326
chr1	5172	5185	1.2581
chr1	5185	5186	1.15326
chr1	5186	5188	1.04842
chr1	5188	5195	0.943576
chr1	5195	5196	0.838734
chr1	5196	5198	0.943576
chr1	5198	5200	0.838734
chr1	5200	5202	0.733892
chr1	5202	5205	0.629051
chr1	5205	5206	0.524209
chr1	5206	5214	0.419367
chr1	5214	5217	0.524209
chr1	5217	5218	0.733892
chr1	5218	5219	1.04842
chr1	5219	5221	1.67747
chr1	5221	5223	1.78231
chr1	5223	5226	1.88715
chr1	5226	5227	2.20168
chr1	5227	5228	2.5162
chr1	5228	5230	2.72589
chr1	5230	5231	2.83073
chr1	5231	5234	3.04041
chr1	5234	5237	2.93557
chr1	5237	5241	2.83073
chr1	5241	5248	2.72589
chr1	5248	5259	2.83073
chr1	5259	5260	2.72589
chr1	5260	5261	2.41136
chr1	5261	5264	1.88715
chr1	5264	5266	1.46778
chr1	5266	5267	1.36294
chr1	5267	5270	1.46778
chr1	5270	5271	1.57263
chr1	5271	5272	1.2581
chr1	5272	5273	0.943576
chr1	5273	5274	0.733892
chr1	5274	5275	0.629051
chr1	5275	5277	0.419367
chr1	5277	5282	0.524209
chr1	5282	5288	0.629051
chr1	5288	5289	0.524209
chr1	5289	5293	0.629051
chr1	5293	5295	0.733892
chr1	5295	5297	0.838734
chr1	5297	5299	0.733892
chr1	5299	5300	0.943576
chr1	5300	5304	1.04842
chr1	5304	5314	1.15326
chr1	5314	5322	1.04842
chr1	5322	5327	0.943576
chr1	5327	5334	0.838734
chr1	5334	5335	0.733892
chr1	5335	5337	0.629051
chr1	5337	5338	0.524209
chr1	5338	5342	0.419367
chr1	5342	5344	0.524209
chr1	5344	5345	0.314525
chr1	5345	5350	0.209684
chr1	5350	5351	0.419367
chr1	5351	5353	0.629051
chr1	5353	5354	0.733892
chr1	5354	5356	1.04842
chr1	5356	5357	1.15326
chr1	5357	5358	1.04842
chr1	5358	5359	1.15326
chr1	5359	5360	1.46778
chr1	5360	5361	1.57263
chr1	5361	5365	1.67747
chr1	5365	5373	1.78231
chr1	5373	5377	1.88715
chr1	5377	5379	1.99199
chr1	5379	5380	2.09684
chr1	5380	5381	2.20168
chr1	5381	5384	2.09684
chr1	5384	5390	1.88715
chr1	5390	5391	1.99199
chr1	5391	5392	2.09684
chr1	5392	5394	1.99199
chr1	5394	5395	1.88715
chr1	5395	5399	1.67747
chr1	5399	5400	1.36294
chr1	5400	5403	1.2581
chr1	5403	5404	1.15326
chr1	5404	5405	1.04842
chr1	5405	5408	1.15326
chr1	5408	5409	1.04842
chr1	5409	5410	1.15326
chr1	5410	5416	1.04842
chr1	5416	5431	0.733892
chr1	5431	5435	0.629051
chr1	5435	5440	0.419367
chr1	5440	5441	0.314525
chr1	5441	5442	0.419367
chr1	5442	5445	0.524209
chr1	5445	5448	0.419367
chr1	5448	5452	0.524209
chr1	5452	5454	0.629051
chr1	5454	5457	0.733892
chr1	5457	5458	1.04842
chr1	5458	5464	0.943576
chr1	5464	5466	1.04842
chr1	5466	5467	1.15326
chr1	5467	5468	1.2581
chr1	5468	5471	1.36294
chr1	5471	5472	1.46778
chr1	5472	5480	1.67747
[truncated: 4,896 more rows]
