# Supplementary material for: Structural modularity of the XIST ribonucleoprotein complex
Source: Nat Commun. 2020 Dec 2;11:6163. doi: 10.1038/s41467-020-20040-3 (PMC7710737; doi:10.1038/s41467-020-20040-3)
Supplement: Supplementary file 6 — Source Data [file 41467_2020_20040_MOESM6_ESM.zip › sourcedata/fig2efgi/K562_ZNF622_1_neg_XIST_1_hsXIST.bedgraph]

chr1	0	44	0.0
chr1	44	45	0.16276
chr1	45	59	0.488279
chr1	59	62	0.651038
chr1	62	67	1.13932
chr1	67	70	1.30208
chr1	70	71	1.6276
chr1	71	73	1.79036
chr1	73	84	2.27863
chr1	84	85	2.44139
chr1	85	86	2.11588
chr1	86	87	2.27863
chr1	87	99	2.44139
chr1	99	100	2.27863
chr1	100	101	2.11588
chr1	101	102	1.95312
chr1	102	103	2.11588
chr1	103	107	1.79036
chr1	107	110	1.6276
chr1	110	112	1.30208
chr1	112	114	1.13932
chr1	114	115	0.813798
chr1	115	116	1.30208
chr1	116	123	2.11588
chr1	123	126	1.95312
chr1	126	127	1.6276
chr1	127	144	1.46484
chr1	144	148	1.30208
chr1	148	155	1.13932
chr1	155	156	0.813798
chr1	156	184	0.0
chr1	184	198	0.16276
chr1	198	200	0.325519
chr1	200	202	0.488279
chr1	202	225	0.651038
chr1	225	226	0.488279
chr1	226	227	0.325519
chr1	227	239	0.16276
chr1	239	240	0.0
chr1	240	243	0.16276
chr1	243	244	0.325519
chr1	244	256	0.488279
chr1	256	280	0.651038
chr1	280	284	0.488279
chr1	284	285	0.325519
chr1	285	297	0.16276
chr1	297	305	0.0
chr1	305	341	0.325519
chr1	341	346	0.488279
chr1	346	364	0.16276
chr1	364	381	0.325519
chr1	381	405	0.16276
chr1	405	411	0.0
chr1	411	452	0.16276
chr1	452	477	0.0
chr1	477	495	0.16276
chr1	495	496	0.325519
chr1	496	500	0.813798
chr1	500	502	0.651038
chr1	502	503	0.813798
chr1	503	522	0.976558
chr1	522	536	1.13932
chr1	536	537	0.976558
chr1	537	538	0.488279
chr1	538	542	0.325519
chr1	542	550	0.16276
chr1	550	562	0.325519
chr1	562	589	0.16276
chr1	589	650	0.0
chr1	650	651	0.16276
chr1	651	653	0.651038
chr1	653	684	0.813798
chr1	684	686	0.651038
chr1	686	689	0.488279
chr1	689	692	0.325519
chr1	692	695	0.0
chr1	695	736	0.16276
chr1	736	760	0.0
chr1	760	763	0.16276
chr1	763	770	0.325519
chr1	770	771	0.488279
chr1	771	781	0.651038
chr1	781	782	0.813798
chr1	782	786	0.976558
chr1	786	801	1.13932
chr1	801	802	0.976558
chr1	802	803	1.13932
chr1	803	811	0.976558
chr1	811	822	0.651038
chr1	822	823	0.488279
chr1	823	824	0.325519
chr1	824	825	1.13932
chr1	825	827	1.79036
chr1	827	831	1.95312
chr1	831	837	2.11588
chr1	837	840	2.27863
chr1	840	844	2.60415
chr1	844	851	2.76691
chr1	851	853	2.60415
chr1	853	854	2.76691
chr1	854	855	2.92967
chr1	855	858	3.25519
chr1	858	862	3.09243
chr1	862	865	3.25519
chr1	865	866	1.95312
chr1	866	877	1.79036
chr1	877	880	1.46484
chr1	880	884	1.13932
chr1	884	885	0.976558
chr1	885	887	1.46484
chr1	887	889	1.13932
chr1	889	895	1.30208
chr1	895	903	0.976558
chr1	903	908	0.813798
chr1	908	913	0.651038
chr1	913	915	0.813798
chr1	915	917	0.976558
chr1	917	929	0.488279
chr1	929	933	0.325519
chr1	933	937	0.16276
chr1	937	947	0.488279
chr1	947	951	0.651038
chr1	951	956	0.813798
chr1	956	964	0.651038
chr1	964	965	0.976558
chr1	965	969	1.13932
chr1	969	970	1.30208
chr1	970	974	1.46484
chr1	974	975	1.95312
chr1	975	980	1.6276
chr1	980	983	1.46484
chr1	983	986	1.95312
chr1	986	990	1.79036
chr1	990	993	1.95312
chr1	993	994	2.60415
chr1	994	1005	2.44139
chr1	1005	1010	2.11588
chr1	1010	1012	1.95312
chr1	1012	1013	2.27863
chr1	1013	1022	1.79036
chr1	1022	1034	1.13932
chr1	1034	1046	0.488279
chr1	1046	1051	0.325519
chr1	1051	1073	0.0
chr1	1073	1075	0.16276
chr1	1075	1087	0.325519
chr1	1087	1091	0.488279
chr1	1091	1101	0.651038
chr1	1101	1102	0.813798
chr1	1102	1112	1.13932
chr1	1112	1116	0.813798
chr1	1116	1119	0.651038
chr1	1119	1128	0.813798
chr1	1128	1131	0.651038
chr1	1131	1132	0.813798
chr1	1132	1141	0.976558
chr1	1141	1152	0.488279
chr1	1152	1156	0.651038
chr1	1156	1160	0.488279
chr1	1160	1171	0.813798
chr1	1171	1172	0.651038
chr1	1172	1177	0.488279
chr1	1177	1191	0.651038
chr1	1191	1197	0.488279
chr1	1197	1200	0.813798
chr1	1200	1204	0.488279
chr1	1204	1205	0.976558
chr1	1205	1218	1.13932
chr1	1218	1238	0.976558
chr1	1238	1241	0.651038
chr1	1241	1244	0.813798
chr1	1244	1245	0.325519
chr1	1245	1251	0.16276
chr1	1251	1253	0.325519
chr1	1253	1273	0.488279
chr1	1273	1282	0.651038
chr1	1282	1291	0.488279
chr1	1291	1293	0.325519
chr1	1293	1294	0.16276
chr1	1294	1296	0.651038
chr1	1296	1313	0.813798
chr1	1313	1325	0.651038
chr1	1325	1330	0.813798
chr1	1330	1332	0.976558
chr1	1332	1335	1.13932
chr1	1335	1336	0.651038
chr1	1336	1343	0.488279
chr1	1343	1344	0.651038
chr1	1344	1345	0.813798
chr1	1345	1363	0.976558
chr1	1363	1368	0.813798
chr1	1368	1371	0.651038
chr1	1371	1382	0.488279
chr1	1382	1384	0.325519
chr1	1384	1386	0.16276
chr1	1386	1428	0.0
chr1	1428	1441	0.325519
chr1	1441	1443	0.488279
chr1	1443	1449	0.651038
chr1	1449	1451	0.813798
chr1	1451	1455	1.46484
chr1	1455	1456	1.6276
chr1	1456	1461	1.79036
chr1	1461	1467	1.95312
chr1	1467	1482	1.6276
chr1	1482	1486	1.30208
chr1	1486	1488	1.46484
chr1	1488	1490	1.13932
chr1	1490	1496	0.651038
chr1	1496	1497	0.488279
chr1	1497	1526	0.325519
chr1	1526	1527	0.16276
chr1	1527	1540	0.325519
chr1	1540	1567	0.16276
chr1	1567	1578	0.0
chr1	1578	1579	0.16276
chr1	1579	1580	0.325519
chr1	1580	1586	0.488279
chr1	1586	1589	0.651038
chr1	1589	1590	0.976558
chr1	1590	1593	1.13932
chr1	1593	1605	1.46484
chr1	1605	1606	1.6276
chr1	1606	1608	1.79036
chr1	1608	1619	1.95312
chr1	1619	1620	1.79036
chr1	1620	1622	1.46484
chr1	1622	1625	1.6276
chr1	1625	1628	1.46484
chr1	1628	1629	1.30208
chr1	1629	1630	1.46484
chr1	1630	1632	1.13932
chr1	1632	1636	0.813798
chr1	1636	1638	1.13932
chr1	1638	1643	1.30208
chr1	1643	1644	1.46484
chr1	1644	1646	1.6276
chr1	1646	1647	1.30208
chr1	1647	1649	1.13932
chr1	1649	1652	1.30208
chr1	1652	1654	1.46484
chr1	1654	1657	1.79036
chr1	1657	1662	1.95312
chr1	1662	1665	1.79036
chr1	1665	1668	1.6276
chr1	1668	1675	1.79036
chr1	1675	1676	1.46484
chr1	1676	1677	1.6276
chr1	1677	1683	1.79036
chr1	1683	1684	1.6276
chr1	1684	1686	1.46484
chr1	1686	1689	1.6276
chr1	1689	1693	1.46484
chr1	1693	1694	1.30208
chr1	1694	1698	1.13932
chr1	1698	1706	0.976558
chr1	1706	1715	0.813798
chr1	1715	1717	0.651038
chr1	1717	1718	0.488279
chr1	1718	1725	0.325519
chr1	1725	1726	0.488279
chr1	1726	1734	0.325519
chr1	1734	1737	0.16276
chr1	1737	1738	0.325519
chr1	1738	1748	0.488279
chr1	1748	1749	0.651038
chr1	1749	1757	1.13932
chr1	1757	1762	1.30208
chr1	1762	1772	1.46484
chr1	1772	1773	1.6276
chr1	1773	1779	1.79036
chr1	1779	1787	1.6276
chr1	1787	1788	1.46484
chr1	1788	1789	1.30208
chr1	1789	1790	1.13932
chr1	1790	1796	0.976558
chr1	1796	1800	0.813798
chr1	1800	1804	0.651038
chr1	1804	1811	0.488279
chr1	1811	1814	0.16276
chr1	1814	1815	0.0
chr1	1815	1818	0.16276
chr1	1818	1829	0.325519
chr1	1829	1830	0.813798
chr1	1830	1839	1.13932
chr1	1839	1841	1.30208
chr1	1841	1842	1.46484
chr1	1842	1843	1.79036
chr1	1843	1859	1.95312
chr1	1859	1864	1.79036
chr1	1864	1865	1.95312
chr1	1865	1867	2.11588
chr1	1867	1870	2.27863
chr1	1870	1871	1.95312
chr1	1871	1880	1.6276
chr1	1880	1882	1.46484
chr1	1882	1894	0.976558
chr1	1894	1896	0.813798
chr1	1896	1904	0.651038
chr1	1904	1909	0.488279
chr1	1909	1910	0.813798
chr1	1910	1915	0.651038
chr1	1915	1922	0.488279
chr1	1922	1937	0.651038
chr1	1937	1949	0.488279
chr1	1949	1960	0.16276
chr1	1960	2063	0.0
chr1	2063	2071	0.16276
chr1	2071	2076	0.325519
chr1	2076	2084	0.651038
chr1	2084	2093	0.813798
chr1	2093	2102	0.976558
chr1	2102	2114	1.13932
chr1	2114	2116	0.976558
chr1	2116	2118	0.651038
chr1	2118	2120	0.813798
chr1	2120	2123	0.976558
chr1	2123	2125	1.13932
chr1	2125	2129	1.46484
chr1	2129	2133	1.6276
chr1	2133	2135	1.79036
chr1	2135	2141	2.11588
chr1	2141	2142	2.27863
chr1	2142	2148	1.95312
chr1	2148	2151	2.11588
chr1	2151	2156	1.95312
chr1	2156	2158	2.11588
chr1	2158	2159	1.79036
chr1	2159	2160	1.95312
chr1	2160	2163	1.79036
chr1	2163	2165	1.95312
chr1	2165	2169	1.6276
chr1	2169	2170	1.46484
chr1	2170	2171	1.30208
chr1	2171	2172	1.46484
chr1	2172	2173	1.6276
chr1	2173	2174	1.79036
chr1	2174	2176	2.60415
chr1	2176	2177	3.41795
chr1	2177	2178	4.06899
chr1	2178	2179	4.72003
chr1	2179	2180	4.88279
chr1	2180	2181	5.37107
chr1	2181	2182	5.69659
chr1	2182	2183	6.18487
chr1	2183	2185	6.34763
chr1	2185	2187	6.67314
chr1	2187	2189	6.8359
chr1	2189	2190	6.99866
chr1	2190	2191	7.16142
chr1	2191	2195	7.48694
chr1	2195	2198	7.32418
chr1	2198	2199	7.16142
chr1	2199	2203	7.32418
chr1	2203	2205	7.16142
chr1	2205	2206	7.48694
chr1	2206	2209	7.81246
chr1	2209	2210	7.97522
chr1	2210	2211	8.13798
chr1	2211	2212	8.30074
chr1	2212	2213	8.13798
chr1	2213	2215	7.97522
chr1	2215	2218	6.18487
chr1	2218	2219	5.53383
chr1	2219	2220	4.88279
chr1	2220	2223	3.90623
chr1	2223	2224	4.06899
chr1	2224	2225	3.90623
chr1	2225	2226	3.58071
chr1	2226	2228	3.41795
chr1	2228	2230	3.25519
chr1	2230	2231	3.09243
chr1	2231	2232	2.92967
chr1	2232	2238	2.60415
chr1	2238	2240	2.76691
chr1	2240	2246	2.60415
chr1	2246	2248	2.44139
chr1	2248	2251	2.27863
chr1	2251	2252	1.95312
chr1	2252	2253	1.46484
chr1	2253	2255	1.30208
chr1	2255	2256	1.13932
chr1	2256	2263	0.488279
chr1	2263	2273	0.325519
chr1	2273	2277	0.488279
chr1	2277	2278	0.651038
chr1	2278	2281	0.813798
chr1	2281	2284	0.976558
chr1	2284	2290	0.813798
chr1	2290	2293	0.976558
chr1	2293	2295	1.13932
chr1	2295	2299	1.30208
chr1	2299	2306	1.46484
chr1	2306	2312	1.6276
chr1	2312	2318	1.46484
chr1	2318	2319	1.30208
chr1	2319	2320	1.13932
chr1	2320	2327	0.813798
chr1	2327	2332	0.651038
chr1	2332	2334	0.488279
chr1	2334	2340	0.325519
chr1	2340	2346	0.16276
chr1	2346	2360	0.0
chr1	2360	2375	0.16276
chr1	2375	2378	0.325519
chr1	2378	2413	0.488279
chr1	2413	2419	0.651038
chr1	2419	2437	0.488279
chr1	2437	2438	0.651038
chr1	2438	2441	0.488279
chr1	2441	2442	0.651038
chr1	2442	2452	0.813798
chr1	2452	2453	0.651038
chr1	2453	2455	0.813798
chr1	2455	2470	0.651038
chr1	2470	2475	0.813798
chr1	2475	2481	0.651038
chr1	2481	2491	0.325519
chr1	2491	2510	0.16276
chr1	2510	2514	0.0
chr1	2514	2555	0.16276
chr1	2555	2571	0.0
chr1	2571	2595	0.16276
chr1	2595	2609	0.325519
chr1	2609	2635	0.16276
chr1	2635	2701	0.0
chr1	2701	2742	0.16276
chr1	2742	2755	0.0
chr1	2755	2776	0.16276
chr1	2776	2781	0.325519
chr1	2781	2784	0.488279
chr1	2784	2796	0.651038
chr1	2796	2817	0.488279
chr1	2817	2822	0.325519
chr1	2822	2824	0.16276
chr1	2824	3019	0.0
chr1	3019	3021	0.16276
chr1	3021	3049	0.325519
chr1	3049	3052	0.488279
chr1	3052	3057	0.651038
chr1	3057	3059	0.488279
chr1	3059	3084	0.325519
chr1	3084	3088	0.651038
chr1	3088	3091	0.488279
chr1	3091	3093	0.651038
chr1	3093	3124	0.488279
chr1	3124	3132	0.16276
chr1	3132	3140	0.0
chr1	3140	3180	0.325519
chr1	3180	3204	0.0
chr1	3204	3221	0.16276
chr1	3221	3225	0.488279
chr1	3225	3243	0.651038
chr1	3243	3261	0.488279
chr1	3261	3263	0.16276
chr1	3263	3266	0.325519
chr1	3266	3304	0.16276
chr1	3304	3330	0.0
chr1	3330	3361	0.16276
chr1	3361	3371	0.325519
chr1	3371	3405	0.16276
chr1	3405	3427	0.488279
chr1	3427	3440	0.651038
chr1	3440	3442	0.813798
chr1	3442	3445	0.651038
chr1	3445	3451	0.325519
chr1	3451	3468	0.651038
chr1	3468	3470	0.488279
chr1	3470	3481	0.651038
chr1	3481	3486	0.488279
chr1	3486	3490	0.325519
chr1	3490	3503	0.16276
chr1	3503	3511	0.651038
chr1	3511	3528	0.488279
chr1	3528	3543	0.651038
chr1	3543	3544	0.325519
chr1	3544	3567	0.16276
chr1	3567	3569	0.325519
chr1	3569	3575	0.16276
chr1	3575	3596	0.325519
chr1	3596	3599	0.488279
chr1	3599	3605	0.651038
chr1	3605	3606	0.813798
chr1	3606	3615	0.651038
chr1	3615	3637	0.488279
chr1	3637	3640	0.325519
chr1	3640	3645	0.16276
chr1	3645	3692	0.0
chr1	3692	3708	0.16276
chr1	3708	3733	0.325519
chr1	3733	3742	0.16276
chr1	3742	3748	0.325519
chr1	3748	3780	0.16276
chr1	3780	3856	0.0
chr1	3856	3860	0.325519
chr1	3860	3895	0.488279
chr1	3895	3899	0.16276
chr1	3899	3904	0.0
chr1	3904	3906	0.16276
chr1	3906	3933	0.325519
chr1	3933	3942	0.488279
chr1	3942	3947	0.325519
chr1	3947	3974	0.16276
chr1	3974	4025	0.0
chr1	4025	4056	0.16276
chr1	4056	4057	0.325519
chr1	4057	4066	0.488279
chr1	4066	4083	0.325519
chr1	4083	4096	0.488279
chr1	4096	4097	0.325519
chr1	4097	4106	0.16276
chr1	4106	4123	0.325519
chr1	4123	4146	0.16276
chr1	4146	4212	0.0
chr1	4212	4251	0.16276
chr1	4251	4253	0.0
chr1	4253	4283	0.325519
chr1	4283	4288	0.488279
chr1	4288	4292	0.325519
chr1	4292	4293	0.488279
chr1	4293	4294	0.325519
chr1	4294	4313	0.488279
chr1	4313	4323	0.325519
chr1	4323	4334	0.16276
chr1	4334	4342	0.0
chr1	4342	4344	0.16276
chr1	4344	4380	0.488279
chr1	4380	4381	0.651038
chr1	4381	4389	0.325519
chr1	4389	4406	0.488279
chr1	4406	4422	0.813798
chr1	4422	4430	0.651038
chr1	4430	4433	0.488279
chr1	4433	4446	0.651038
chr1	4446	4451	0.325519
chr1	4451	4455	0.16276
chr1	4455	4461	0.325519
chr1	4461	4473	0.488279
chr1	4473	4489	0.325519
chr1	4489	4501	0.16276
chr1	4501	4522	0.0
chr1	4522	4523	0.325519
chr1	4523	4545	0.813798
chr1	4545	4563	0.976558
chr1	4563	4567	0.16276
chr1	4567	4575	0.325519
chr1	4575	4584	0.488279
chr1	4584	4587	0.325519
chr1	4587	4589	0.488279
chr1	4589	4608	0.651038
chr1	4608	4615	0.488279
chr1	4615	4627	0.325519
chr1	4627	4629	0.16276
chr1	4629	4659	0.0
chr1	4659	4660	0.16276
chr1	4660	4664	0.325519
chr1	4664	4680	0.651038
chr1	4680	4685	0.488279
chr1	4685	4699	0.651038
chr1	4699	4701	0.488279
chr1	4701	4703	0.651038
chr1	4703	4704	0.325519
chr1	4704	4719	0.488279
chr1	4719	4723	0.813798
chr1	4723	4724	0.976558
chr1	4724	4730	0.813798
chr1	4730	4740	0.976558
chr1	4740	4741	1.13932
chr1	4741	4745	0.976558
chr1	4745	4760	0.813798
chr1	4760	4762	0.488279
chr1	4762	4765	0.651038
chr1	4765	4767	0.488279
chr1	4767	4769	0.651038
chr1	4769	4801	0.488279
chr1	4801	4807	0.16276
chr1	4807	4820	0.0
chr1	4820	4844	0.325519
chr1	4844	4861	0.488279
chr1	4861	4875	0.16276
chr1	4875	4877	0.325519
chr1	4877	4885	0.488279
chr1	4885	4914	0.325519
chr1	4914	4918	0.16276
chr1	4918	4994	0.0
chr1	4994	5033	0.16276
chr1	5033	5071	0.0
chr1	5071	5096	0.16276
chr1	5096	5111	0.325519
chr1	5111	5137	0.16276
chr1	5137	5218	0.0
chr1	5218	5222	0.16276
chr1	5222	5226	0.325519
chr1	5226	5227	0.488279
chr1	5227	5259	0.651038
chr1	5259	5261	0.488279
chr1	5261	5266	0.325519
chr1	5266	5268	0.16276
chr1	5268	5274	0.0
chr1	5274	5315	0.16276
chr1	5315	5380	0.0
chr1	5380	5420	0.16276
chr1	5420	5442	0.0
chr1	5442	5469	0.16276
chr1	5469	5471	0.325519
chr1	5471	5479	0.488279
chr1	5479	5482	0.651038
chr1	5482	5485	0.488279
chr1	5485	5490	0.651038
chr1	5490	5510	0.813798
chr1	5510	5512	0.651038
chr1	5512	5519	0.488279
chr1	5519	5522	0.325519
chr1	5522	5529	0.16276
chr1	5529	5598	0.0
chr1	5598	5604	0.16276
chr1	5604	5631	0.325519
chr1	5631	5638	0.16276
chr1	5638	5657	0.0
chr1	5657	5659	0.16276
chr1	5659	5670	0.325519
chr1	5670	5673	0.488279
chr1	5673	5675	0.651038
chr1	5675	5698	0.813798
chr1	5698	5699	0.651038
chr1	5699	5710	0.488279
chr1	5710	5713	0.325519
chr1	5713	5714	0.16276
chr1	5714	5715	0.325519
chr1	5715	5716	0.488279
chr1	5716	5755	0.325519
chr1	5755	5756	0.16276
chr1	5756	5780	0.0
chr1	5780	5820	0.16276
chr1	5820	5866	0.0
chr1	5866	5895	0.16276
chr1	5895	5899	0.0
chr1	5899	5916	0.16276
chr1	5916	5938	0.325519
chr1	5938	5957	0.16276
chr1	5957	5966	0.0
chr1	5966	5984	0.16276
chr1	5984	6002	0.325519
chr1	6002	6004	0.488279
chr1	6004	6007	0.813798
chr1	6007	6011	0.976558
chr1	6011	6021	1.13932
chr1	6021	6036	0.976558
chr1	6036	6038	0.813798
chr1	6038	6043	0.976558
chr1	6043	6045	0.813798
chr1	6045	6046	0.651038
chr1	6046	6047	0.488279
chr1	6047	6050	0.325519
chr1	6050	6086	0.16276
chr1	6086	6108	0.325519
chr1	6108	6119	0.651038
chr1	6119	6126	0.488279
chr1	6126	6127	0.813798
chr1	6127	6131	0.651038
chr1	6131	6148	0.976558
chr1	6148	6150	0.651038
chr1	6150	6164	0.325519
chr1	6164	6172	0.488279
chr1	6172	6183	0.16276
chr1	6183	6188	0.325519
chr1	6188	6224	0.16276
chr1	6224	6277	0.0
chr1	6277	6281	0.16276
chr1	6281	6312	0.325519
chr1	6312	6317	0.651038
chr1	6317	6321	0.813798
chr1	6321	6338	0.651038
chr1	6338	6352	0.976558
chr1	6352	6356	0.488279
chr1	6356	6359	0.325519
chr1	6359	6369	0.488279
chr1	6369	6370	0.813798
chr1	6370	6375	1.13932
chr1	6375	6378	1.46484
chr1	6378	6384	1.13932
chr1	6384	6399	1.30208
chr1	6399	6401	1.13932
chr1	6401	6410	1.30208
chr1	6410	6415	0.651038
chr1	6415	6416	0.325519
chr1	6416	6425	0.651038
chr1	6425	6432	0.488279
chr1	6432	6456	0.325519
chr1	6456	6468	0.0
chr1	6468	6476	0.16276
chr1	6476	6508	0.325519
chr1	6508	6515	0.16276
chr1	6515	6564	0.0
chr1	6564	6570	0.16276
chr1	6570	6571	0.325519
chr1	6571	6603	0.488279
chr1	6603	6607	0.325519
chr1	6607	6609	0.16276
chr1	6609	6628	0.0
chr1	6628	6631	0.16276
chr1	6631	6654	0.325519
chr1	6654	6668	0.488279
chr1	6668	6671	0.325519
chr1	6671	6677	0.16276
chr1	6677	6679	0.325519
chr1	6679	6695	0.488279
chr1	6695	6704	0.325519
chr1	6704	6709	0.488279
chr1	6709	6716	0.325519
chr1	6716	6718	0.488279
chr1	6718	6719	0.325519
chr1	6719	6724	0.488279
chr1	6724	6744	0.651038
chr1	6744	6756	0.488279
chr1	6756	6757	0.651038
chr1	6757	6758	0.488279
chr1	6758	6763	0.325519
chr1	6763	6793	0.16276
chr1	6793	6885	0.0
chr1	6885	6889	0.16276
chr1	6889	6926	0.325519
chr1	6926	6930	0.16276
chr1	6930	6951	0.0
chr1	6951	6952	0.16276
chr1	6952	6955	0.325519
chr1	6955	6960	0.488279
chr1	6960	6967	0.651038
chr1	6967	6975	0.813798
chr1	6975	6991	0.976558
chr1	6991	6993	0.813798
chr1	6993	6995	0.651038
chr1	6995	7001	0.488279
chr1	7001	7002	0.325519
chr1	7002	7008	0.488279
chr1	7008	7015	0.325519
chr1	7015	7017	0.16276
chr1	7017	7043	0.325519
chr1	7043	7047	0.16276
chr1	7047	7055	0.325519
chr1	7055	7071	0.16276
chr1	7071	7088	0.325519
chr1	7088	7111	0.16276
chr1	7111	7174	0.0
chr1	7174	7199	0.16276
chr1	7199	7213	0.325519
chr1	7213	7223	0.16276
chr1	7223	7240	0.325519
chr1	7240	7249	0.16276
chr1	7249	7253	0.325519
chr1	7253	7262	0.488279
chr1	7262	7289	0.325519
chr1	7289	7293	0.16276
chr1	7293	7299	0.0
chr1	7299	7303	0.16276
chr1	7303	7338	0.325519
chr1	7338	7343	0.16276
chr1	7343	7397	0.0
chr1	7397	7411	0.16276
chr1	7411	7437	0.325519
chr1	7437	7448	0.16276
chr1	7448	7452	0.488279
chr1	7452	7477	0.325519
chr1	7477	7487	0.651038
chr1	7487	7511	0.325519
chr1	7511	7518	0.488279
chr1	7518	7537	0.16276
chr1	7537	7551	0.325519
chr1	7551	7577	0.16276
chr1	7577	7700	0.0
chr1	7700	7740	0.16276
chr1	7740	7829	0.0
chr1	7829	7830	0.16276
chr1	7830	7834	0.325519
chr1	7834	7848	0.488279
chr1	7848	7870	0.813798
chr1	7870	7889	0.488279
chr1	7889	7899	0.16276
chr1	7899	7940	0.325519
chr1	7940	7944	0.16276
chr1	7944	7967	0.0
chr1	7967	8001	0.16276
chr1	8001	8069	0.0
chr1	8069	8106	0.16276
chr1	8106	8110	0.325519
chr1	8110	8128	0.16276
chr1	8128	8133	0.325519
chr1	8133	8135	0.488279
chr1	8135	8142	0.651038
chr1	8142	8146	0.813798
chr1	8146	8165	0.651038
chr1	8165	8166	0.813798
chr1	8166	8168	0.976558
chr1	8168	8176	0.813798
chr1	8176	8183	0.651038
chr1	8183	8192	0.488279
chr1	8192	8201	0.651038
chr1	8201	8205	0.813798
chr1	8205	8206	0.651038
chr1	8206	8213	0.488279
chr1	8213	8232	0.325519
chr1	8232	8240	0.16276
chr1	8240	8258	0.0
chr1	8258	8295	0.16276
chr1	8295	8296	0.325519
chr1	8296	8300	0.16276
chr1	8300	8309	0.325519
chr1	8309	8317	0.488279
chr1	8317	8335	0.651038
chr1	8335	8341	0.488279
chr1	8341	8349	0.325519
chr1	8349	8357	0.16276
chr1	8357	8387	0.0
chr1	8387	8427	0.16276
chr1	8427	8429	0.488279
chr1	8429	8431	0.813798
chr1	8431	8449	0.976558
chr1	8449	8452	1.13932
chr1	8452	8467	1.30208
chr1	8467	8468	0.976558
chr1	8468	8469	0.813798
chr1	8469	8471	0.488279
chr1	8471	8487	0.325519
chr1	8487	8490	0.16276
chr1	8490	8542	0.0
chr1	8542	8580	0.16276
chr1	8580	8582	0.325519
chr1	8582	8584	0.16276
chr1	8584	8623	0.325519
chr1	8623	8635	0.488279
chr1	8635	8652	0.651038
chr1	8652	8653	0.488279
chr1	8653	8655	0.651038
chr1	8655	8659	0.813798
chr1	8659	8664	0.651038
chr1	8664	8675	0.488279
chr1	8675	8693	0.325519
chr1	8693	8696	0.16276
chr1	8696	8732	0.0
chr1	8732	8739	0.16276
chr1	8739	8757	0.325519
chr1	8757	8762	0.16276
chr1	8762	8765	0.325519
chr1	8765	8778	0.488279
chr1	8778	8806	0.325519
chr1	8806	8839	0.16276
chr1	8839	8840	0.325519
chr1	8840	8842	0.488279
chr1	8842	8844	0.325519
chr1	8844	8875	0.488279
chr1	8875	8876	0.651038
chr1	8876	8879	0.813798
chr1	8879	8880	0.651038
chr1	8880	8909	0.488279
chr1	8909	8916	0.325519
chr1	8916	8923	0.16276
chr1	8923	9002	0.0
chr1	9002	9003	0.325519
chr1	9003	9026	0.488279
chr1	9026	9043	0.651038
chr1	9043	9065	0.16276
chr1	9065	9066	0.0
chr1	9066	9075	0.325519
chr1	9075	9093	0.488279
chr1	9093	9106	0.651038
chr1	9106	9116	0.325519
chr1	9116	9133	0.16276
chr1	9133	9141	0.0
chr1	9141	9176	0.16276
chr1	9176	9181	0.325519
chr1	9181	9184	0.16276
chr1	9184	9188	0.325519
chr1	9188	9216	0.488279
chr1	9216	9225	0.325519
chr1	9225	9228	0.16276
chr1	9228	9267	0.0
chr1	9267	9268	0.325519
chr1	9268	9271	0.488279
chr1	9271	9281	0.813798
chr1	9281	9292	0.976558
chr1	9292	9300	0.813798
chr1	9300	9303	0.651038
chr1	9303	9312	0.813798
chr1	9312	9316	0.488279
chr1	9316	9321	0.651038
chr1	9321	9334	0.488279
chr1	9334	9337	0.651038
chr1	9337	9338	0.488279
chr1	9338	9348	0.325519
chr1	9348	9349	0.16276
chr1	9349	9374	0.325519
chr1	9374	9376	0.16276
chr1	9376	9414	0.0
chr1	9414	9455	0.16276
chr1	9455	9533	0.0
chr1	9533	9574	0.16276
chr1	9574	9585	0.0
chr1	9585	9626	0.16276
chr1	9626	9636	0.0
chr1	9636	9671	0.16276
chr1	9671	9776	0.0
chr1	9776	9812	0.16276
chr1	9812	9815	0.325519
chr1	9815	9853	0.16276
chr1	9853	9875	0.0
chr1	9875	9916	0.16276
chr1	9916	9942	0.0
chr1	9942	9947	0.16276
chr1	9947	9954	0.325519
chr1	9954	9955	0.651038
chr1	9955	9956	0.813798
chr1	9956	9960	0.976558
chr1	9960	9961	1.13932
chr1	9961	9973	1.30208
chr1	9973	9981	1.13932
chr1	9981	9985	0.976558
chr1	9985	9996	0.813798
chr1	9996	10001	0.651038
chr1	10001	10002	0.488279
chr1	10002	10027	0.325519
chr1	10027	10036	0.488279
chr1	10036	10067	0.16276
chr1	10067	10145	0.0
chr1	10145	10151	0.16276
chr1	10151	10164	0.325519
chr1	10164	10182	0.488279
chr1	10182	10186	0.651038
chr1	10186	10191	0.488279
chr1	10191	10202	0.325519
chr1	10202	10204	0.488279
chr1	10204	10221	0.325519
chr1	10221	10243	0.16276
chr1	10243	10285	0.0
chr1	10285	10325	0.16276
chr1	10325	10326	0.0
chr1	10326	10337	0.16276
chr1	10337	10366	0.325519
chr1	10366	10378	0.16276
chr1	10378	10398	0.0
chr1	10398	10405	0.16276
chr1	10405	10432	0.325519
chr1	10432	10435	0.813798
chr1	10435	10438	0.976558
chr1	10438	10441	0.813798
chr1	10441	10446	1.13932
chr1	10446	10472	0.976558
chr1	10472	10476	0.488279
chr1	10476	10477	0.325519
chr1	10477	10481	0.488279
chr1	10481	10517	0.16276
chr1	10517	10519	0.0
chr1	10519	10560	0.16276
chr1	10560	10584	0.0
chr1	10584	10585	0.16276
chr1	10585	10601	0.325519
chr1	10601	10602	0.651038
chr1	10602	10603	0.813798
chr1	10603	10612	0.976558
chr1	10612	10624	1.13932
chr1	10624	10626	0.976558
chr1	10626	10635	0.813798
chr1	10635	10637	0.976558
chr1	10637	10640	1.30208
chr1	10640	10641	0.813798
chr1	10641	10653	0.651038
chr1	10653	10658	0.488279
chr1	10658	10675	0.651038
chr1	10675	10677	0.488279
chr1	10677	10688	0.16276
chr1	10688	10691	0.0
chr1	10691	10692	0.325519
chr1	10692	10693	0.488279
chr1	10693	10701	0.651038
chr1	10701	10731	0.813798
chr1	10731	10732	0.651038
chr1	10732	10734	0.325519
chr1	10734	10741	0.16276
chr1	10741	10743	0.0
chr1	10743	10744	0.16276
chr1	10744	10745	0.325519
chr1	10745	10754	0.488279
chr1	10754	10775	0.651038
chr1	10775	10783	0.488279
chr1	10783	10794	0.16276
chr1	10794	10796	0.0
chr1	10796	10799	0.16276
chr1	10799	10836	0.325519
chr1	10836	10840	0.16276
chr1	10840	10848	0.0
chr1	10848	10849	0.325519
chr1	10849	10874	0.488279
chr1	10874	10876	0.325519
chr1	10876	10887	0.16276
chr1	10887	10902	0.0
chr1	10902	10903	0.16276
chr1	10903	10933	0.325519
chr1	10933	10943	0.16276
chr1	10943	10970	0.0
chr1	10970	10973	0.16276
chr1	10973	10975	0.325519
chr1	10975	10999	0.488279
chr1	10999	11009	0.651038
chr1	11009	11011	0.488279
chr1	11011	11012	0.325519
chr1	11012	11018	0.488279
chr1	11018	11027	0.651038
chr1	11027	11038	0.976558
chr1	11038	11042	0.813798
chr1	11042	11050	0.976558
chr1	11050	11053	0.651038
chr1	11053	11066	0.488279
chr1	11066	11072	0.16276
chr1	11072	11095	0.0
chr1	11095	11109	0.16276
chr1	11109	11110	0.325519
chr1	11110	11134	0.488279
chr1	11134	11140	0.325519
chr1	11140	11148	0.488279
chr1	11148	11150	0.325519
chr1	11150	11170	0.16276
chr1	11170	11178	0.488279
chr1	11178	11180	0.651038
chr1	11180	11197	0.488279
chr1	11197	11209	0.651038
chr1	11209	11211	0.325519
chr1	11211	11216	0.488279
chr1	11216	11217	0.651038
chr1	11217	11221	0.488279
chr1	11221	11222	0.813798
chr1	11222	11224	0.976558
chr1	11224	11227	1.6276
chr1	11227	11236	1.95312
chr1	11236	11245	1.79036
chr1	11245	11249	1.6276
chr1	11249	11251	1.46484
chr1	11251	11252	1.79036
chr1	11252	11256	1.95312
chr1	11256	11257	2.11588
chr1	11257	11261	2.27863
chr1	11261	11262	1.95312
chr1	11262	11264	2.11588
chr1	11264	11265	2.44139
chr1	11265	11266	2.11588
chr1	11266	11267	2.92967
chr1	11267	11269	3.25519
chr1	11269	11271	3.58071
chr1	11271	11272	3.74347
chr1	11272	11276	3.90623
chr1	11276	11280	4.06899
chr1	11280	11281	4.55727
chr1	11281	11283	4.88279
chr1	11283	11284	5.20831
chr1	11284	11285	5.37107
chr1	11285	11286	5.85935
chr1	11286	11287	6.18487
chr1	11287	11289	6.34763
chr1	11289	11290	6.02211
chr1	11290	11294	6.34763
chr1	11294	11297	6.99866
chr1	11297	11299	7.16142
chr1	11299	11301	7.32418
chr1	11301	11302	7.16142
chr1	11302	11304	6.99866
chr1	11304	11307	6.02211
chr1	11307	11308	5.37107
chr1	11308	11311	4.88279
chr1	11311	11315	4.55727
chr1	11315	11316	4.72003
chr1	11316	11317	4.88279
chr1	11317	11319	4.55727
chr1	11319	11320	4.72003
chr1	11320	11321	4.55727
chr1	11321	11322	4.39451
chr1	11322	11326	4.55727
chr1	11326	11327	4.23175
chr1	11327	11328	3.90623
chr1	11328	11330	3.74347
chr1	11330	11331	3.41795
chr1	11331	11333	3.74347
chr1	11333	11334	3.58071
chr1	11334	11336	2.92967
chr1	11336	11337	2.60415
chr1	11337	11338	2.76691
chr1	11338	11339	2.60415
chr1	11339	11340	3.25519
chr1	11340	11341	3.41795
chr1	11341	11346	3.58071
chr1	11346	11348	4.06899
chr1	11348	11351	4.23175
chr1	11351	11353	4.55727
chr1	11353	11355	4.88279
chr1	11355	11356	5.04555
chr1	11356	11357	5.20831
chr1	11357	11360	5.04555
chr1	11360	11363	4.55727
chr1	11363	11364	5.37107
chr1	11364	11366	5.69659
chr1	11366	11367	6.02211
chr1	11367	11369	5.69659
chr1	11369	11372	6.18487
chr1	11372	11374	7.97522
chr1	11374	11377	8.13798
chr1	11377	11378	8.30074
chr1	11378	11379	7.97522
chr1	11379	11380	8.13798
chr1	11380	11381	8.4635
chr1	11381	11384	8.78902
chr1	11384	11385	9.2773
chr1	11385	11387	8.30074
chr1	11387	11388	8.4635
chr1	11388	11390	8.62626
chr1	11390	11394	8.78902
chr1	11394	11395	9.44006
chr1	11395	11398	9.76558
chr1	11398	11401	9.92834
chr1	11401	11402	10.4166
chr1	11402	11403	10.2539
chr1	11403	11404	8.95178
chr1	11404	11405	7.16142
chr1	11405	11406	7.6497
chr1	11406	11407	7.81246
chr1	11407	11409	7.6497
chr1	11409	11410	7.81246
chr1	11410	11412	7.16142
chr1	11412	11413	6.18487
chr1	11413	11414	6.34763
chr1	11414	11415	6.18487
chr1	11415	11416	6.34763
chr1	11416	11417	6.51039
chr1	11417	11419	7.16142
chr1	11419	11420	6.99866
chr1	11420	11423	6.8359
chr1	11423	11424	6.99866
chr1	11424	11425	6.8359
chr1	11425	11426	6.67314
chr1	11426	11428	6.99866
chr1	11428	11429	6.8359
chr1	11429	11430	6.67314
chr1	11430	11431	6.8359
chr1	11431	11432	6.67314
chr1	11432	11433	7.16142
chr1	11433	11434	6.99866
chr1	11434	11435	6.8359
chr1	11435	11436	5.85935
chr1	11436	11439	6.34763
chr1	11439	11443	6.51039
chr1	11443	11444	6.8359
chr1	11444	11445	7.48694
chr1	11445	11448	6.67314
chr1	11448	11450	6.51039
chr1	11450	11452	6.18487
chr1	11452	11455	6.34763
chr1	11455	11456	6.67314
chr1	11456	11457	6.99866
chr1	11457	11459	6.51039
chr1	11459	11460	6.34763
chr1	11460	11462	6.02211
chr1	11462	11463	5.85935
chr1	11463	11464	5.20831
chr1	11464	11465	5.37107
chr1	11465	11466	5.20831
chr1	11466	11468	5.53383
chr1	11468	11469	5.37107
chr1	11469	11470	5.53383
chr1	11470	11472	5.37107
chr1	11472	11474	4.55727
chr1	11474	11476	3.74347
chr1	11476	11478	3.58071
chr1	11478	11484	4.06899
chr1	11484	11486	2.92967
chr1	11486	11493	3.09243
chr1	11493	11494	2.60415
chr1	11494	11496	2.11588
chr1	11496	11497	2.27863
chr1	11497	11499	2.44139
chr1	11499	11500	2.60415
chr1	11500	11501	2.76691
chr1	11501	11502	2.92967
chr1	11502	11503	3.25519
chr1	11503	11504	3.74347
chr1	11504	11505	4.23175
chr1	11505	11506	4.55727
chr1	11506	11507	4.39451
chr1	11507	11508	4.06899
chr1	11508	11509	4.39451
chr1	11509	11510	4.72003
chr1	11510	11511	6.02211
chr1	11511	11512	7.32418
chr1	11512	11513	7.48694
chr1	11513	11514	7.6497
chr1	11514	11516	7.81246
chr1	11516	11518	7.6497
chr1	11518	11519	8.30074
chr1	11519	11520	8.95178
chr1	11520	11521	9.2773
chr1	11521	11525	9.92834
chr1	11525	11526	10.0911
chr1	11526	11527	9.92834
chr1	11527	11530	10.2539
chr1	11530	11532	10.4166
chr1	11532	11536	10.5794
chr1	11536	11538	10.9049
chr1	11538	11539	10.7421
chr1	11539	11542	10.9049
chr1	11542	11543	11.3932
chr1	11543	11544	11.7187
chr1	11544	11545	11.2304
chr1	11545	11547	10.9049
chr1	11547	11548	11.0677
chr1	11548	11550	10.5794
chr1	11550	11551	10.9049
chr1	11551	11552	8.30074
chr1	11552	11553	8.95178
chr1	11553	11554	9.2773
chr1	11554	11555	9.11454
chr1	11555	11557	8.78902
chr1	11557	11559	8.95178
chr1	11559	11561	7.16142
chr1	11561	11563	6.51039
chr1	11563	11565	7.48694
chr1	11565	11566	7.16142
chr1	11566	11567	7.32418
chr1	11567	11568	7.48694
chr1	11568	11570	7.6497
chr1	11570	11573	7.97522
chr1	11573	11574	6.8359
chr1	11574	11577	6.99866
chr1	11577	11579	6.8359
chr1	11579	11580	6.51039
chr1	11580	11581	6.02211
chr1	11581	11582	6.51039
chr1	11582	11583	5.69659
chr1	11583	11585	6.51039
chr1	11585	11586	5.69659
chr1	11586	11587	6.02211
chr1	11587	11589	5.69659
chr1	11589	11592	5.85935
chr1	11592	11594	4.88279
chr1	11594	11598	4.72003
chr1	11598	11599	4.88279
chr1	11599	11600	4.72003
chr1	11600	11601	4.88279
chr1	11601	11602	5.20831
chr1	11602	11603	5.85935
chr1	11603	11604	5.04555
chr1	11604	11606	5.85935
chr1	11606	11607	6.02211
chr1	11607	11609	5.85935
chr1	11609	11610	5.69659
chr1	11610	11611	5.85935
chr1	11611	11612	5.53383
chr1	11612	11615	5.69659
chr1	11615	11617	5.53383
chr1	11617	11618	5.69659
chr1	11618	11619	5.53383
chr1	11619	11621	5.37107
chr1	11621	11622	5.04555
chr1	11622	11623	4.88279
chr1	11623	11624	4.72003
chr1	11624	11625	4.06899
chr1	11625	11626	3.90623
chr1	11626	11627	3.58071
chr1	11627	11629	4.06899
chr1	11629	11630	3.90623
chr1	11630	11633	4.23175
chr1	11633	11635	4.06899
chr1	11635	11639	4.23175
chr1	11639	11640	4.06899
chr1	11640	11641	4.88279
chr1	11641	11642	5.20831
chr1	11642	11643	4.72003
chr1	11643	11644	4.88279
chr1	11644	11646	4.06899
chr1	11646	11647	4.23175
chr1	11647	11649	4.39451
chr1	11649	11650	4.55727
chr1	11650	11652	4.39451
chr1	11652	11655	4.23175
chr1	11655	11657	4.39451
chr1	11657	11661	4.72003
chr1	11661	11662	4.88279
chr1	11662	11664	5.04555
chr1	11664	11667	5.37107
chr1	11667	11669	4.72003
chr1	11669	11670	4.39451
chr1	11670	11671	3.09243
chr1	11671	11680	3.25519
chr1	11680	11682	3.09243
chr1	11682	11683	2.76691
chr1	11683	11685	2.60415
chr1	11685	11686	2.44139
chr1	11686	11690	1.95312
chr1	11690	11696	2.11588
chr1	11696	11697	1.95312
chr1	11697	11700	1.46484
chr1	11700	11702	1.30208
chr1	11702	11704	1.13932
chr1	11704	11705	0.813798
chr1	11705	11707	0.651038
chr1	11707	11709	0.488279
chr1	11709	11712	0.325519
chr1	11712	11716	0.488279
chr1	11716	11721	0.651038
chr1	11721	11724	0.813798
chr1	11724	11730	0.976558
chr1	11730	11733	0.651038
chr1	11733	11735	0.813798
chr1	11735	11751	1.13932
chr1	11751	11752	1.30208
chr1	11752	11755	1.13932
chr1	11755	11756	0.976558
chr1	11756	11760	1.13932
chr1	11760	11770	0.976558
chr1	11770	11773	1.13932
chr1	11773	11774	1.30208
chr1	11774	11779	0.976558
chr1	11779	11782	1.13932
chr1	11782	11784	1.46484
chr1	11784	11786	1.6276
chr1	11786	11787	1.79036
chr1	11787	11789	2.27863
chr1	11789	11791	2.44139
chr1	11791	11792	2.60415
chr1	11792	11793	2.76691
chr1	11793	11794	2.92967
chr1	11794	11795	3.25519
chr1	11795	11797	3.90623
chr1	11797	11799	4.06899
chr1	11799	11801	4.23175
chr1	11801	11804	4.39451
chr1	11804	11807	4.23175
chr1	11807	11809	4.39451
chr1	11809	11810	4.23175
chr1	11810	11811	4.06899
chr1	11811	11812	4.88279
chr1	11812	11813	5.53383
chr1	11813	11814	5.69659
chr1	11814	11815	5.53383
chr1	11815	11816	5.85935
chr1	11816	11817	6.18487
chr1	11817	11818	6.34763
chr1	11818	11819	7.81246
chr1	11819	11821	7.48694
chr1	11821	11822	7.6497
chr1	11822	11823	8.30074
chr1	11823	11827	8.78902
chr1	11827	11830	8.13798
chr1	11830	11831	9.11454
chr1	11831	11832	8.4635
chr1	11832	11834	8.13798
chr1	11834	11835	7.97522
chr1	11835	11836	8.13798
chr1	11836	11838	7.97522
chr1	11838	11839	7.81246
chr1	11839	11840	7.97522
chr1	11840	11843	8.30074
chr1	11843	11844	8.4635
chr1	11844	11845	9.11454
chr1	11845	11846	9.44006
chr1	11846	11847	10.9049
chr1	11847	11848	13.1835
chr1	11848	11851	13.0208
chr1	11851	11852	12.858
chr1	11852	11853	13.0208
chr1	11853	11855	11.8815
chr1	11855	11856	12.3697
chr1	11856	11857	11.8815
chr1	11857	11858	10.4166
chr1	11858	11859	10.5794
chr1	11859	11860	11.0677
chr1	11860	11861	10.5794
chr1	11861	11862	9.60282
chr1	11862	11863	9.2773
chr1	11863	11864	10.2539
chr1	11864	11865	11.0677
chr1	11865	11866	13.0208
chr1	11866	11867	13.509
chr1	11867	11868	13.8346
chr1	11868	11869	14.1601
chr1	11869	11870	14.3228
chr1	11870	11872	14.4856
chr1	11872	11873	14.8111
chr1	11873	11875	14.9739
chr1	11875	11876	15.2994
chr1	11876	11877	15.4622
chr1	11877	11880	15.7877
chr1	11880	11881	15.4622
chr1	11881	11882	17.0898
chr1	11882	11883	17.4153
chr1	11883	11884	18.0663
chr1	11884	11885	18.2291
chr1	11885	11886	17.4153
chr1	11886	11887	18.2291
chr1	11887	11888	16.927
chr1	11888	11889	14.4856
chr1	11889	11890	14.6484
chr1	11890	11891	15.1366
chr1	11891	11892	15.7877
chr1	11892	11893	15.2994
chr1	11893	11894	15.1366
chr1	11894	11898	12.5325
chr1	11898	11900	12.3697
chr1	11900	11903	12.207
chr1	11903	11905	12.6953
chr1	11905	11907	10.0911
chr1	11907	11908	10.2539
chr1	11908	11910	9.76558
chr1	11910	11913	8.4635
chr1	11913	11914	7.81246
chr1	11914	11916	7.97522
chr1	11916	11917	7.6497
chr1	11917	11918	6.67314
chr1	11918	11919	6.8359
chr1	11919	11920	6.67314
chr1	11920	11921	6.8359
chr1	11921	11922	5.37107
chr1	11922	11924	5.04555
chr1	11924	11925	4.23175
chr1	11925	11927	3.25519
chr1	11927	11929	3.09243
chr1	11929	11930	2.92967
chr1	11930	11935	1.46484
chr1	11935	11943	1.6276
chr1	11943	11944	1.13932
chr1	11944	11945	0.976558
chr1	11945	11946	0.813798
chr1	11946	11947	0.488279
chr1	11947	11955	0.651038
chr1	11955	11958	0.488279
chr1	11958	11972	0.325519
chr1	11972	11974	0.651038
chr1	11974	11975	0.813798
chr1	11975	11978	0.976558
chr1	11978	11988	1.13932
chr1	11988	11989	0.976558
chr1	11989	11993	1.13932
chr1	11993	11995	1.30208
chr1	11995	11996	1.46484
chr1	11996	11998	1.6276
chr1	11998	12007	1.30208
chr1	12007	12014	1.6276
chr1	12014	12016	1.46484
chr1	12016	12018	1.13932
chr1	12018	12022	0.976558
chr1	12022	12030	1.13932
chr1	12030	12034	0.976558
chr1	12034	12035	0.813798
chr1	12035	12039	0.651038
chr1	12039	12042	0.813798
chr1	12042	12048	0.976558
chr1	12048	12050	0.651038
chr1	12050	12054	0.813798
chr1	12054	12063	0.976558
chr1	12063	12069	0.813798
chr1	12069	12071	0.651038
chr1	12071	12073	0.813798
chr1	12073	12075	0.976558
chr1	12075	12078	1.30208
chr1	12078	12081	1.13932
chr1	12081	12085	0.976558
chr1	12085	12087	1.13932
chr1	12087	12089	0.976558
chr1	12089	12103	0.813798
chr1	12103	12114	0.651038
chr1	12114	12116	0.488279
chr1	12116	12123	0.16276
chr1	12123	12127	0.0
chr1	12127	12145	0.16276
chr1	12145	12147	0.325519
chr1	12147	12164	0.488279
chr1	12164	12180	0.325519
chr1	12180	12188	0.16276
chr1	12188	12193	0.0
chr1	12193	12202	0.16276
chr1	12202	12217	0.325519
chr1	12217	12223	0.488279
chr1	12223	12227	0.651038
chr1	12227	12229	0.813798
chr1	12229	12243	0.976558
chr1	12243	12247	0.813798
chr1	12247	12249	0.976558
chr1	12249	12250	1.13932
chr1	12250	12257	1.30208
chr1	12257	12264	1.13932
chr1	12264	12268	0.976558
chr1	12268	12270	0.813798
chr1	12270	12273	0.651038
chr1	12273	12274	0.488279
chr1	12274	12287	0.651038
chr1	12287	12290	0.488279
chr1	12290	12299	0.16276
chr1	12299	12315	0.488279
chr1	12315	12330	0.325519
chr1	12330	12335	0.488279
chr1	12335	12338	0.651038
chr1	12338	12341	0.325519
chr1	12341	12371	0.488279
chr1	12371	12376	0.325519
chr1	12376	12381	0.16276
chr1	12381	12386	0.0
chr1	12386	12389	0.16276
chr1	12389	12394	0.325519
chr1	12394	12399	0.488279
chr1	12399	12403	0.651038
chr1	12403	12427	0.813798
chr1	12427	12430	0.651038
chr1	12430	12431	0.488279
chr1	12431	12435	0.651038
chr1	12435	12439	0.488279
chr1	12439	12443	0.325519
chr1	12443	12472	0.16276
chr1	12472	12483	0.0
chr1	12483	12489	0.16276
chr1	12489	12504	0.325519
chr1	12504	12509	0.488279
chr1	12509	12511	0.651038
chr1	12511	12516	0.813798
chr1	12516	12517	0.976558
chr1	12517	12519	1.13932
chr1	12519	12521	1.30208
chr1	12521	12530	1.13932
chr1	12530	12534	0.976558
chr1	12534	12545	0.813798
chr1	12545	12546	0.651038
chr1	12546	12550	0.813798
chr1	12550	12552	0.651038
chr1	12552	12554	0.813798
chr1	12554	12557	0.651038
chr1	12557	12558	0.488279
chr1	12558	12569	0.325519
chr1	12569	12587	0.488279
chr1	12587	12593	0.325519
chr1	12593	12605	0.16276
chr1	12605	12609	0.325519
chr1	12609	12610	0.813798
chr1	12610	12611	1.13932
chr1	12611	12614	1.30208
chr1	12614	12615	1.46484
chr1	12615	12616	1.79036
chr1	12616	12618	1.95312
chr1	12618	12619	3.09243
chr1	12619	12625	3.25519
chr1	12625	12626	3.58071
chr1	12626	12630	3.74347
chr1	12630	12631	3.90623
chr1	12631	12632	4.06899
chr1	12632	12634	4.39451
chr1	12634	12635	5.20831
chr1	12635	12636	5.37107
chr1	12636	12638	5.69659
chr1	12638	12639	6.02211
chr1	12639	12640	6.18487
chr1	12640	12641	6.8359
chr1	12641	12642	6.99866
chr1	12642	12644	8.13798
chr1	12644	12645	8.30074
chr1	12645	12646	9.11454
chr1	12646	12647	9.2773
chr1	12647	12649	9.44006
chr1	12649	12656	9.60282
chr1	12656	12657	9.2773
chr1	12657	12658	9.11454
chr1	12658	12659	8.95178
chr1	12659	12661	7.81246
chr1	12661	12662	8.13798
chr1	12662	12663	8.62626
chr1	12663	12665	8.95178
chr1	12665	12666	8.62626
chr1	12666	12671	8.4635
chr1	12671	12672	8.30074
chr1	12672	12675	7.81246
chr1	12675	12677	6.99866
chr1	12677	12681	6.8359
chr1	12681	12682	6.18487
chr1	12682	12683	5.04555
chr1	12683	12684	5.69659
chr1	12684	12685	5.53383
chr1	12685	12686	4.55727
chr1	12686	12688	4.72003
chr1	12688	12689	3.90623
chr1	12689	12690	4.06899
chr1	12690	12691	3.74347
chr1	12691	12692	3.90623
chr1	12692	12695	5.04555
chr1	12695	12696	4.88279
chr1	12696	12697	5.20831
chr1	12697	12700	5.53383
chr1	12700	12701	4.55727
chr1	12701	12702	4.72003
chr1	12702	12704	5.04555
chr1	12704	12705	5.20831
chr1	12705	12706	5.53383
chr1	12706	12707	5.85935
chr1	12707	12708	6.02211
chr1	12708	12709	6.18487
chr1	12709	12710	6.34763
chr1	12710	12711	6.99866
chr1	12711	12712	7.32418
chr1	12712	12713	7.97522
chr1	12713	12714	8.30074
chr1	12714	12715	8.78902
chr1	12715	12716	8.95178
chr1	12716	12717	8.62626
chr1	12717	12719	8.78902
chr1	12719	12720	9.11454
chr1	12720	12721	8.95178
chr1	12721	12722	9.11454
chr1	12722	12723	9.2773
chr1	12723	12725	8.95178
chr1	12725	12726	9.11454
chr1	12726	12727	9.44006
chr1	12727	12728	8.4635
chr1	12728	12732	8.62626
chr1	12732	12736	8.4635
chr1	12736	12738	8.13798
chr1	12738	12740	8.62626
chr1	12740	12741	8.30074
chr1	12741	12742	8.4635
chr1	12742	12743	7.97522
chr1	12743	12744	8.4635
chr1	12744	12745	8.78902
chr1	12745	12746	6.18487
chr1	12746	12748	6.51039
chr1	12748	12749	6.67314
chr1	12749	12750	7.16142
chr1	12750	12751	6.34763
chr1	12751	12753	6.51039
chr1	12753	12754	6.18487
chr1	12754	12756	6.99866
chr1	12756	12757	7.16142
chr1	12757	12758	6.8359
chr1	12758	12760	6.99866
chr1	12760	12762	6.34763
chr1	12762	12763	6.67314
chr1	12763	12764	7.16142
chr1	12764	12765	7.32418
chr1	12765	12766	8.13798
chr1	12766	12768	7.97522
chr1	12768	12769	7.6497
chr1	12769	12770	7.81246
chr1	12770	12771	7.97522
chr1	12771	12774	8.13798
chr1	12774	12776	8.30074
chr1	12776	12778	8.4635
chr1	12778	12782	8.95178
chr1	12782	12783	9.2773
chr1	12783	12784	9.11454
chr1	12784	12785	8.78902
chr1	12785	12787	8.30074
chr1	12787	12788	8.62626
chr1	12788	12789	7.6497
chr1	12789	12790	7.48694
chr1	12790	12791	7.6497
chr1	12791	12792	7.81246
chr1	12792	12793	6.67314
chr1	12793	12794	6.99866
chr1	12794	12796	7.32418
chr1	12796	12797	7.48694
chr1	12797	12799	8.4635
chr1	12799	12800	8.62626
chr1	12800	12801	8.78902
chr1	12801	12802	8.95178
chr1	12802	12803	9.60282
chr1	12803	12804	9.11454
chr1	12804	12805	7.32418
chr1	12805	12806	7.6497
chr1	12806	12808	7.16142
chr1	12808	12809	7.48694
chr1	12809	12811	7.32418
chr1	12811	12816	7.16142
chr1	12816	12818	7.81246
chr1	12818	12819	6.99866
chr1	12819	12820	7.32418
chr1	12820	12821	7.16142
chr1	12821	12822	7.6497
chr1	12822	12824	6.99866
chr1	12824	12825	7.81246
chr1	12825	12826	7.97522
chr1	12826	12828	8.4635
chr1	12828	12829	8.30074
chr1	12829	12830	8.4635
chr1	12830	12831	8.62626
chr1	12831	12832	8.78902
chr1	12832	12834	8.95178
chr1	12834	12835	9.11454
chr1	12835	12836	8.78902
chr1	12836	12838	7.6497
chr1	12838	12839	6.99866
chr1	12839	12840	7.16142
chr1	12840	12842	6.99866
chr1	12842	12843	7.16142
chr1	12843	12846	7.48694
chr1	12846	12847	8.30074
chr1	12847	12848	8.62626
chr1	12848	12849	8.78902
chr1	12849	12851	8.95178
chr1	12851	12852	9.11454
chr1	12852	12855	9.44006
chr1	12855	12856	9.92834
chr1	12856	12858	9.11454
chr1	12858	12859	9.2773
chr1	12859	12860	8.95178
chr1	12860	12861	9.76558
chr1	12861	12863	9.60282
chr1	12863	12864	8.62626
chr1	12864	12865	8.95178
chr1	12865	12866	8.78902
chr1	12866	12867	8.30074
chr1	12867	12868	8.62626
chr1	12868	12870	8.13798
chr1	12870	12874	7.6497
chr1	12874	12875	7.48694
chr1	12875	12877	7.32418
chr1	12877	12878	6.8359
chr1	12878	12881	6.99866
chr1	12881	12882	6.67314
chr1	12882	12884	6.51039
chr1	12884	12885	3.90623
chr1	12885	12886	4.06899
chr1	12886	12889	4.39451
chr1	12889	12890	4.23175
chr1	12890	12891	4.06899
chr1	12891	12897	3.90623
chr1	12897	12898	4.39451
chr1	12898	12899	3.58071
chr1	12899	12900	3.74347
chr1	12900	12901	4.06899
chr1	12901	12906	3.90623
chr1	12906	12907	4.06899
chr1	12907	12909	3.90623
chr1	12909	12910	3.74347
chr1	12910	12911	4.55727
chr1	12911	12913	5.04555
chr1	12913	12914	4.72003
chr1	12914	12915	4.88279
chr1	12915	12918	5.04555
chr1	12918	12919	4.88279
chr1	12919	12921	5.04555
chr1	12921	12922	5.37107
chr1	12922	12924	5.04555
chr1	12924	12927	4.88279
chr1	12927	12929	4.55727
chr1	12929	12932	4.39451
chr1	12932	12936	3.58071
chr1	12936	12937	3.90623
chr1	12937	12939	4.06899
chr1	12939	12940	4.39451
chr1	12940	12942	4.06899
chr1	12942	12943	4.39451
chr1	12943	12944	4.55727
chr1	12944	12946	4.72003
chr1	12946	12947	5.20831
chr1	12947	12948	4.55727
chr1	12948	12950	4.72003
chr1	12950	12951	3.58071
chr1	12951	12952	3.74347
chr1	12952	12954	3.90623
chr1	12954	12955	3.58071
chr1	12955	12958	3.74347
chr1	12958	12959	3.90623
chr1	12959	12962	3.41795
chr1	12962	12966	3.90623
chr1	12966	12970	4.39451
chr1	12970	12972	4.72003
chr1	12972	12975	4.39451
chr1	12975	12976	4.55727
chr1	12976	12977	5.04555
chr1	12977	12978	4.88279
chr1	12978	12980	4.39451
chr1	12980	12981	4.72003
chr1	12981	12982	4.88279
chr1	12982	12983	4.55727
chr1	12983	12985	4.39451
chr1	12985	12986	4.23175
chr1	12986	12987	3.90623
chr1	12987	12988	4.23175
chr1	12988	12989	4.39451
chr1	12989	12990	4.55727
chr1	12990	12992	4.39451
chr1	12992	12994	4.88279
chr1	12994	12995	5.37107
chr1	12995	12996	5.20831
chr1	12996	12998	5.04555
chr1	12998	12999	6.18487
chr1	12999	13001	6.34763
chr1	13001	13003	6.18487
chr1	13003	13007	6.02211
chr1	13007	13008	6.18487
chr1	13008	13010	6.51039
chr1	13010	13011	6.18487
chr1	13011	13012	6.34763
chr1	13012	13014	6.51039
chr1	13014	13015	7.32418
chr1	13015	13016	6.51039
chr1	13016	13017	6.8359
chr1	13017	13019	6.34763
chr1	13019	13022	6.18487
chr1	13022	13025	6.34763
chr1	13025	13029	6.99866
chr1	13029	13031	6.8359
chr1	13031	13032	6.34763
chr1	13032	13033	6.51039
chr1	13033	13034	6.67314
chr1	13034	13035	6.18487
chr1	13035	13036	6.67314
chr1	13036	13038	6.8359
chr1	13038	13041	5.53383
chr1	13041	13043	5.69659
chr1	13043	13045	5.53383
chr1	13045	13047	5.04555
chr1	13047	13049	4.55727
chr1	13049	13052	4.88279
chr1	13052	13054	4.72003
chr1	13054	13057	3.58071
chr1	13057	13058	2.11588
chr1	13058	13059	2.27863
chr1	13059	13063	2.11588
chr1	13063	13066	2.27863
chr1	13066	13071	2.44139
chr1	13071	13073	2.60415
chr1	13073	13075	2.27863
chr1	13075	13088	1.6276
chr1	13088	13089	2.11588
chr1	13089	13090	1.6276
chr1	13090	13091	1.79036
chr1	13091	13093	1.95312
chr1	13093	13094	2.11588
chr1	13094	13097	2.44139
chr1	13097	13098	2.60415
chr1	13098	13101	2.44139
chr1	13101	13104	2.60415
chr1	13104	13105	2.76691
chr1	13105	13106	2.92967
chr1	13106	13108	3.25519
chr1	13108	13112	3.58071
chr1	13112	13115	3.25519
chr1	13115	13116	3.58071
chr1	13116	13117	4.23175
chr1	13117	13118	4.39451
chr1	13118	13120	4.88279
chr1	13120	13122	5.20831
chr1	13122	13127	5.37107
chr1	13127	13129	4.88279
chr1	13129	13131	5.53383
chr1	13131	13133	5.37107
chr1	13133	13136	4.88279
chr1	13136	13137	4.72003
chr1	13137	13139	5.04555
chr1	13139	13141	4.88279
chr1	13141	13142	5.04555
chr1	13142	13143	5.20831
chr1	13143	13144	5.37107
chr1	13144	13145	5.20831
chr1	13145	13148	4.39451
chr1	13148	13150	4.23175
chr1	13150	13151	4.39451
chr1	13151	13154	4.55727
chr1	13154	13155	4.88279
chr1	13155	13156	4.55727
chr1	13156	13157	3.74347
chr1	13157	13159	3.90623
chr1	13159	13161	3.41795
chr1	13161	13164	2.76691
chr1	13164	13167	3.41795
chr1	13167	13168	3.25519
chr1	13168	13169	3.74347
chr1	13169	13170	3.25519
chr1	13170	13175	3.41795
chr1	13175	13178	3.74347
chr1	13178	13182	2.11588
chr1	13182	13183	2.44139
chr1	13183	13185	2.76691
chr1	13185	13187	3.09243
chr1	13187	13189	3.25519
chr1	13189	13190	3.41795
chr1	13190	13195	3.58071
chr1	13195	13196	3.41795
chr1	13196	13197	3.58071
chr1	13197	13199	3.74347
chr1	13199	13200	3.90623
chr1	13200	13204	4.55727
chr1	13204	13205	5.20831
chr1	13205	13206	4.72003
chr1	13206	13207	5.53383
chr1	13207	13208	5.85935
chr1	13208	13210	6.02211
chr1	13210	13213	5.85935
chr1	13213	13214	6.51039
chr1	13214	13217	6.67314
chr1	13217	13218	6.8359
chr1	13218	13221	6.99866
chr1	13221	13222	7.32418
chr1	13222	13223	6.99866
chr1	13223	13224	7.16142
chr1	13224	13226	6.8359
chr1	13226	13229	6.51039
chr1	13229	13230	6.8359
chr1	13230	13231	6.99866
chr1	13231	13235	6.8359
chr1	13235	13237	7.16142
chr1	13237	13238	6.8359
chr1	13238	13240	7.48694
chr1	13240	13241	6.8359
chr1	13241	13243	6.99866
chr1	13243	13244	7.16142
chr1	13244	13245	6.51039
chr1	13245	13246	6.34763
chr1	13246	13248	5.53383
chr1	13248	13249	4.88279
chr1	13249	13250	3.25519
chr1	13250	13251	3.41795
chr1	13251	13253	3.58071
chr1	13253	13254	3.74347
chr1	13254	13256	4.06899
chr1	13256	13257	3.74347
chr1	13257	13258	3.90623
chr1	13258	13263	4.23175
chr1	13263	13267	4.06899
chr1	13267	13268	3.74347
chr1	13268	13271	3.41795
chr1	13271	13273	3.09243
chr1	13273	13274	1.6276
chr1	13274	13281	1.79036
chr1	13281	13288	1.6276
chr1	13288	13289	1.79036
chr1	13289	13292	1.6276
chr1	13292	13293	1.46484
chr1	13293	13294	1.30208
chr1	13294	13298	0.976558
chr1	13298	13299	0.813798
chr1	13299	13306	0.488279
chr1	13306	13315	0.325519
chr1	13315	13319	0.16276
chr1	13319	13328	0.325519
chr1	13328	13337	0.16276
chr1	13337	13339	0.325519
chr1	13339	13357	0.488279
chr1	13357	13358	0.325519
chr1	13358	13359	0.488279
chr1	13359	13360	0.651038
chr1	13360	13374	0.813798
chr1	13374	13376	0.976558
chr1	13376	13377	1.13932
chr1	13377	13384	0.813798
chr1	13384	13388	0.976558
chr1	13388	13389	0.813798
chr1	13389	13390	1.30208
chr1	13390	13391	1.79036
chr1	13391	13393	1.95312
chr1	13393	13394	2.27863
chr1	13394	13395	2.44139
chr1	13395	13401	2.60415
chr1	13401	13404	2.44139
chr1	13404	13408	2.60415
chr1	13408	13409	3.41795
chr1	13409	13414	3.74347
chr1	13414	13417	3.41795
chr1	13417	13421	3.58071
chr1	13421	13423	3.74347
chr1	13423	13429	3.90623
chr1	13429	13430	4.23175
chr1	13430	13431	3.41795
chr1	13431	13433	3.25519
chr1	13433	13434	3.41795
chr1	13434	13436	2.92967
chr1	13436	13438	2.76691
chr1	13438	13439	2.92967
chr1	13439	13440	3.09243
chr1	13440	13445	2.92967
chr1	13445	13447	2.76691
chr1	13447	13448	1.79036
chr1	13448	13450	1.6276
chr1	13450	13452	1.95312
chr1	13452	13455	1.79036
chr1	13455	13456	1.95312
chr1	13456	13461	1.79036
chr1	13461	13464	1.46484
chr1	13464	13466	1.30208
chr1	13466	13467	1.46484
chr1	13467	13468	1.6276
chr1	13468	13469	1.46484
chr1	13469	13472	1.30208
chr1	13472	13473	1.6276
chr1	13473	13475	2.11588
chr1	13475	13476	2.60415
chr1	13476	13479	2.76691
chr1	13479	13489	2.44139
chr1	13489	13490	2.27863
chr1	13490	13491	2.60415
chr1	13491	13495	2.76691
chr1	13495	13497	2.60415
chr1	13497	13499	2.76691
chr1	13499	13504	3.09243
chr1	13504	13505	3.25519
chr1	13505	13507	3.41795
chr1	13507	13509	3.09243
chr1	13509	13513	3.25519
chr1	13513	13516	2.27863
chr1	13516	13517	1.79036
chr1	13517	13526	1.6276
[truncated: 637 more rows]
