# Supplementary material for: Structural modularity of the XIST ribonucleoprotein complex
Source: Nat Commun. 2020 Dec 2;11:6163. doi: 10.1038/s41467-020-20040-3 (PMC7710737; doi:10.1038/s41467-020-20040-3)
Supplement: Supplementary file 6 — Source Data [file 41467_2020_20040_MOESM6_ESM.zip › sourcedata/fig2efgi/K562_SMNDC1_0_neg_XIST_1_hsXIST.bedgraph]

chr1	0	44	0.0
chr1	44	45	0.243798
chr1	45	46	0.487596
chr1	46	47	0.731394
chr1	47	48	0.975192
chr1	48	49	1.21899
chr1	49	50	1.46279
chr1	50	53	1.70659
chr1	53	65	1.95038
chr1	65	67	2.19418
chr1	67	81	2.68178
chr1	81	84	2.43798
chr1	84	88	2.68178
chr1	88	89	2.43798
chr1	89	90	2.19418
chr1	90	91	1.70659
chr1	91	92	1.21899
chr1	92	94	0.975192
chr1	94	96	1.21899
chr1	96	102	0.975192
chr1	102	107	1.21899
chr1	107	111	0.975192
chr1	111	113	0.731394
chr1	113	114	0.975192
chr1	114	115	1.46279
chr1	115	116	1.70659
chr1	116	119	2.19418
chr1	119	128	2.68178
chr1	128	136	2.43798
chr1	136	143	2.68178
chr1	143	146	2.43798
chr1	146	152	2.19418
chr1	152	155	1.46279
chr1	155	156	1.70659
chr1	156	157	1.95038
chr1	157	158	1.70659
chr1	158	159	1.21899
chr1	159	161	1.46279
chr1	161	163	1.70659
chr1	163	179	1.46279
chr1	179	181	1.21899
chr1	181	196	0.975192
chr1	196	198	1.21899
chr1	198	199	1.46279
chr1	199	200	1.21899
chr1	200	214	0.975192
chr1	214	215	1.21899
chr1	215	217	1.46279
chr1	217	227	1.70659
chr1	227	230	1.46279
chr1	230	240	1.21899
chr1	240	241	1.46279
chr1	241	242	1.70659
chr1	242	245	1.95038
chr1	245	248	1.70659
chr1	248	257	1.46279
chr1	257	283	0.975192
chr1	283	295	0.243798
chr1	295	296	0.731394
chr1	296	302	0.975192
chr1	302	305	1.21899
chr1	305	306	0.975192
chr1	306	325	1.46279
chr1	325	326	1.95038
chr1	326	335	1.70659
chr1	335	338	1.46279
chr1	338	339	1.21899
chr1	339	341	0.975192
chr1	341	345	1.21899
chr1	345	350	0.975192
chr1	350	356	0.731394
chr1	356	361	0.487596
chr1	361	363	0.243798
chr1	363	364	0.487596
chr1	364	367	0.975192
chr1	367	370	1.21899
chr1	370	384	1.46279
chr1	384	392	1.21899
chr1	392	402	0.975192
chr1	402	406	0.731394
chr1	406	407	1.21899
chr1	407	408	1.95038
chr1	408	411	1.70659
chr1	411	412	1.95038
chr1	412	433	1.70659
chr1	433	434	1.46279
chr1	434	441	1.21899
chr1	441	443	0.975192
chr1	443	445	0.731394
chr1	445	452	0.487596
chr1	452	454	1.21899
chr1	454	455	1.95038
chr1	455	457	1.70659
chr1	457	464	1.95038
chr1	464	465	2.19418
chr1	465	475	2.43798
chr1	475	486	2.68178
chr1	486	488	2.43798
chr1	488	495	1.46279
chr1	495	496	2.43798
chr1	496	497	4.14456
chr1	497	501	3.90077
chr1	501	502	4.14456
chr1	502	506	4.38836
chr1	506	507	4.14456
chr1	507	515	3.90077
chr1	515	518	3.65697
chr1	518	521	3.90077
chr1	521	522	4.14456
chr1	522	526	3.90077
chr1	526	528	3.65697
chr1	528	529	4.14456
chr1	529	530	3.90077
chr1	530	533	3.65697
chr1	533	539	3.90077
chr1	539	540	2.92557
chr1	540	545	2.19418
chr1	545	554	1.95038
chr1	554	555	1.70659
chr1	555	556	1.95038
chr1	556	561	1.70659
chr1	561	565	1.46279
chr1	565	566	1.21899
chr1	566	587	0.487596
chr1	587	589	0.243798
chr1	589	603	0.0
chr1	603	623	0.487596
chr1	623	646	0.243798
chr1	646	650	0.0
chr1	650	651	0.243798
chr1	651	652	1.46279
chr1	652	653	2.43798
chr1	653	657	2.68178
chr1	657	678	2.92557
chr1	678	680	2.68178
chr1	680	683	2.43798
chr1	683	685	2.19418
chr1	685	686	1.95038
chr1	686	688	1.46279
chr1	688	694	1.21899
chr1	694	696	0.975192
chr1	696	697	0.731394
chr1	697	698	0.975192
chr1	698	724	1.46279
chr1	724	728	1.21899
chr1	728	740	0.975192
chr1	740	741	1.21899
chr1	741	742	1.70659
chr1	742	766	1.46279
chr1	766	776	1.21899
chr1	776	780	1.46279
chr1	780	781	1.70659
chr1	781	784	1.46279
chr1	784	785	0.975192
chr1	785	787	0.487596
chr1	787	790	0.731394
chr1	790	811	0.975192
chr1	811	820	0.731394
chr1	820	823	0.487596
chr1	823	824	0.731394
chr1	824	825	1.21899
chr1	825	826	1.70659
chr1	826	828	2.68178
chr1	828	830	2.92557
chr1	830	831	3.16937
chr1	831	833	2.92557
chr1	833	834	2.68178
chr1	834	836	2.92557
chr1	836	857	3.16937
chr1	857	862	2.68178
chr1	862	864	2.43798
chr1	864	866	1.95038
chr1	866	869	1.46279
chr1	869	873	0.731394
chr1	873	875	0.975192
chr1	875	877	0.731394
chr1	877	879	0.487596
chr1	879	906	0.243798
chr1	906	907	0.487596
chr1	907	908	0.731394
chr1	908	915	0.975192
chr1	915	916	0.731394
chr1	916	925	0.975192
chr1	925	937	1.21899
chr1	937	938	1.70659
chr1	938	942	2.19418
chr1	942	948	2.43798
chr1	948	951	1.95038
chr1	951	952	1.70659
chr1	952	954	1.46279
chr1	954	958	1.70659
chr1	958	965	1.95038
chr1	965	968	2.19418
chr1	968	969	2.43798
chr1	969	970	2.19418
chr1	970	974	1.95038
chr1	974	975	2.19418
chr1	975	979	2.43798
chr1	979	981	2.19418
chr1	981	984	1.70659
chr1	984	985	1.95038
chr1	985	994	2.43798
chr1	994	998	2.68178
chr1	998	999	2.43798
chr1	999	1005	2.19418
chr1	1005	1006	2.43798
chr1	1006	1009	2.68178
chr1	1009	1012	2.92557
chr1	1012	1014	2.68178
chr1	1014	1018	2.92557
chr1	1018	1025	2.43798
chr1	1025	1027	1.46279
chr1	1027	1037	1.70659
chr1	1037	1038	1.46279
chr1	1038	1039	1.21899
chr1	1039	1046	1.70659
chr1	1046	1049	2.19418
chr1	1049	1050	1.95038
chr1	1050	1051	1.70659
chr1	1051	1058	1.46279
chr1	1058	1062	1.70659
chr1	1062	1067	1.46279
chr1	1067	1068	1.70659
chr1	1068	1069	1.95038
chr1	1069	1072	2.43798
chr1	1072	1074	2.68178
chr1	1074	1075	2.92557
chr1	1075	1081	3.16937
chr1	1081	1083	3.41317
chr1	1083	1085	2.92557
chr1	1085	1090	3.16937
chr1	1090	1092	2.68178
chr1	1092	1093	2.92557
chr1	1093	1097	3.16937
chr1	1097	1100	3.41317
chr1	1100	1101	2.92557
chr1	1101	1103	3.90077
chr1	1103	1106	4.14456
chr1	1106	1109	4.38836
chr1	1109	1110	4.63216
chr1	1110	1112	4.14456
chr1	1112	1114	3.65697
chr1	1114	1115	3.41317
chr1	1115	1118	3.65697
chr1	1118	1119	3.90077
chr1	1119	1120	3.65697
chr1	1120	1129	3.41317
chr1	1129	1131	3.16937
chr1	1131	1132	3.41317
chr1	1132	1133	3.65697
chr1	1133	1134	3.41317
chr1	1134	1135	4.38836
chr1	1135	1136	4.63216
chr1	1136	1139	4.87596
chr1	1139	1141	5.11976
chr1	1141	1144	4.87596
chr1	1144	1147	4.14456
chr1	1147	1149	3.90077
chr1	1149	1152	3.65697
chr1	1152	1153	4.14456
chr1	1153	1154	4.63216
chr1	1154	1157	4.87596
chr1	1157	1159	4.63216
chr1	1159	1166	3.90077
chr1	1166	1168	3.65697
chr1	1168	1172	3.90077
chr1	1172	1175	4.14456
chr1	1175	1176	3.90077
chr1	1176	1178	3.65697
chr1	1178	1179	2.92557
chr1	1179	1183	2.43798
chr1	1183	1184	2.19418
chr1	1184	1191	1.95038
chr1	1191	1193	1.70659
chr1	1193	1196	1.46279
chr1	1196	1198	0.731394
chr1	1198	1203	0.487596
chr1	1203	1205	0.731394
chr1	1205	1216	0.975192
chr1	1216	1221	0.731394
chr1	1221	1223	0.487596
chr1	1223	1231	0.731394
chr1	1231	1246	0.975192
chr1	1246	1249	0.731394
chr1	1249	1263	0.487596
chr1	1263	1264	0.731394
chr1	1264	1266	0.487596
chr1	1266	1270	0.243798
chr1	1270	1273	0.487596
chr1	1273	1276	0.731394
chr1	1276	1278	0.975192
chr1	1278	1284	1.21899
chr1	1284	1296	1.46279
chr1	1296	1305	1.70659
chr1	1305	1308	1.46279
chr1	1308	1313	1.95038
chr1	1313	1315	1.70659
chr1	1315	1316	1.95038
chr1	1316	1318	1.70659
chr1	1318	1322	1.46279
chr1	1322	1323	1.21899
chr1	1323	1324	1.46279
chr1	1324	1325	1.95038
chr1	1325	1327	2.19418
chr1	1327	1328	2.68178
chr1	1328	1334	3.16937
chr1	1334	1335	3.41317
chr1	1335	1337	3.90077
chr1	1337	1339	4.14456
chr1	1339	1342	3.90077
chr1	1342	1345	4.14456
chr1	1345	1346	4.38836
chr1	1346	1351	4.63216
chr1	1351	1354	4.38836
chr1	1354	1355	4.63216
chr1	1355	1358	4.87596
chr1	1358	1359	5.11976
chr1	1359	1361	4.87596
chr1	1361	1362	4.63216
chr1	1362	1364	4.38836
chr1	1364	1366	4.87596
chr1	1366	1367	3.90077
chr1	1367	1368	3.65697
chr1	1368	1371	3.90077
chr1	1371	1373	2.92557
chr1	1373	1377	2.68178
chr1	1377	1378	2.43798
chr1	1378	1381	2.19418
chr1	1381	1383	1.95038
chr1	1383	1390	1.70659
chr1	1390	1391	1.46279
chr1	1391	1398	1.70659
chr1	1398	1399	1.21899
chr1	1399	1402	0.975192
chr1	1402	1406	0.487596
chr1	1406	1407	0.731394
chr1	1407	1408	0.975192
chr1	1408	1418	0.731394
chr1	1418	1424	0.487596
chr1	1424	1426	0.731394
chr1	1426	1438	0.975192
chr1	1438	1444	1.21899
chr1	1444	1446	0.975192
chr1	1446	1451	1.21899
chr1	1451	1452	1.70659
chr1	1452	1453	1.95038
chr1	1453	1462	2.19418
chr1	1462	1465	2.43798
chr1	1465	1467	2.19418
chr1	1467	1468	1.95038
chr1	1468	1480	2.43798
chr1	1480	1485	2.19418
chr1	1485	1486	2.43798
chr1	1486	1487	2.68178
chr1	1487	1488	2.19418
chr1	1488	1489	1.95038
chr1	1489	1490	1.70659
chr1	1490	1492	1.95038
chr1	1492	1495	2.19418
chr1	1495	1499	1.95038
chr1	1499	1500	2.19418
chr1	1500	1502	2.92557
chr1	1502	1503	2.68178
chr1	1503	1506	2.92557
chr1	1506	1508	2.68178
chr1	1508	1509	2.92557
chr1	1509	1512	2.68178
chr1	1512	1522	2.92557
chr1	1522	1529	2.68178
chr1	1529	1532	1.95038
chr1	1532	1536	1.70659
chr1	1536	1537	1.46279
chr1	1537	1540	1.21899
chr1	1540	1543	0.731394
chr1	1543	1544	0.975192
chr1	1544	1552	0.487596
chr1	1552	1554	0.731394
chr1	1554	1556	0.975192
chr1	1556	1562	0.731394
chr1	1562	1563	0.975192
chr1	1563	1579	1.21899
chr1	1579	1585	0.975192
chr1	1585	1586	0.731394
chr1	1586	1593	0.975192
chr1	1593	1603	0.731394
chr1	1603	1604	0.975192
chr1	1604	1607	0.731394
chr1	1607	1615	0.487596
chr1	1615	1619	0.731394
chr1	1619	1624	0.975192
chr1	1624	1627	0.731394
chr1	1627	1628	1.21899
chr1	1628	1636	1.46279
chr1	1636	1642	1.95038
chr1	1642	1644	1.70659
chr1	1644	1645	1.95038
chr1	1645	1646	2.19418
chr1	1646	1648	2.43798
chr1	1648	1652	2.68178
chr1	1652	1654	3.16937
chr1	1654	1655	3.41317
chr1	1655	1656	3.65697
chr1	1656	1657	3.90077
chr1	1657	1666	3.65697
chr1	1666	1667	3.90077
chr1	1667	1668	4.14456
chr1	1668	1672	3.65697
chr1	1672	1676	3.16937
chr1	1676	1677	3.65697
chr1	1677	1681	3.41317
chr1	1681	1686	3.16937
chr1	1686	1688	3.41317
chr1	1688	1689	3.16937
chr1	1689	1690	2.92557
chr1	1690	1691	2.68178
chr1	1691	1695	2.92557
chr1	1695	1698	2.68178
chr1	1698	1699	2.19418
chr1	1699	1700	2.43798
chr1	1700	1701	2.19418
chr1	1701	1702	1.95038
chr1	1702	1706	2.19418
chr1	1706	1708	1.95038
chr1	1708	1709	2.19418
chr1	1709	1711	1.95038
chr1	1711	1713	1.70659
chr1	1713	1717	1.46279
chr1	1717	1721	1.70659
chr1	1721	1723	1.46279
chr1	1723	1725	1.21899
chr1	1725	1735	0.975192
chr1	1735	1737	0.731394
chr1	1737	1738	0.975192
chr1	1738	1743	1.21899
chr1	1743	1747	0.975192
chr1	1747	1749	1.21899
chr1	1749	1750	1.46279
chr1	1750	1751	1.70659
chr1	1751	1760	1.46279
chr1	1760	1769	1.70659
chr1	1769	1773	1.46279
chr1	1773	1776	1.70659
chr1	1776	1782	1.95038
chr1	1782	1786	1.70659
chr1	1786	1792	1.95038
chr1	1792	1794	1.70659
chr1	1794	1802	1.46279
chr1	1802	1806	0.975192
chr1	1806	1816	1.21899
chr1	1816	1817	0.975192
chr1	1817	1819	0.731394
chr1	1819	1829	0.487596
chr1	1829	1830	0.731394
chr1	1830	1841	0.487596
chr1	1841	1842	0.975192
chr1	1842	1845	1.21899
chr1	1845	1846	1.46279
chr1	1846	1848	1.95038
chr1	1848	1849	2.19418
chr1	1849	1850	2.43798
chr1	1850	1866	2.19418
chr1	1866	1867	1.95038
chr1	1867	1868	2.19418
chr1	1868	1869	2.43798
chr1	1869	1870	3.16937
chr1	1870	1871	3.65697
chr1	1871	1875	3.90077
chr1	1875	1877	4.14456
chr1	1877	1879	4.87596
chr1	1879	1881	5.11976
chr1	1881	1885	5.60735
chr1	1885	1889	5.36355
chr1	1889	1890	5.11976
chr1	1890	1892	4.63216
chr1	1892	1893	4.38836
chr1	1893	1894	4.14456
chr1	1894	1895	3.65697
chr1	1895	1896	3.90077
chr1	1896	1897	3.65697
chr1	1897	1904	3.41317
chr1	1904	1907	3.16937
chr1	1907	1908	3.41317
chr1	1908	1910	3.90077
chr1	1910	1912	3.41317
chr1	1912	1913	2.92557
chr1	1913	1914	2.68178
chr1	1914	1921	2.43798
chr1	1921	1924	2.19418
chr1	1924	1929	1.70659
chr1	1929	1939	1.46279
chr1	1939	1943	1.21899
chr1	1943	1946	0.975192
chr1	1946	1948	0.731394
chr1	1948	1949	0.487596
chr1	1949	1952	0.243798
chr1	1952	2070	0.0
chr1	2070	2091	0.243798
chr1	2091	2114	0.487596
chr1	2114	2122	0.243798
chr1	2122	2125	0.487596
chr1	2125	2135	0.731394
chr1	2135	2161	0.487596
chr1	2161	2164	0.243798
chr1	2164	2172	0.0
chr1	2172	2174	0.243798
chr1	2174	2177	0.487596
chr1	2177	2196	0.731394
chr1	2196	2212	0.975192
chr1	2212	2216	1.21899
chr1	2216	2217	0.975192
chr1	2217	2220	0.731394
chr1	2220	2237	0.487596
chr1	2237	2239	0.731394
chr1	2239	2253	0.487596
chr1	2253	2273	0.243798
chr1	2273	2274	0.487596
chr1	2274	2275	0.731394
chr1	2275	2278	0.975192
chr1	2278	2279	1.95038
chr1	2279	2280	2.43798
chr1	2280	2295	2.19418
chr1	2295	2306	2.43798
chr1	2306	2311	2.92557
chr1	2311	2312	2.68178
chr1	2312	2315	2.92557
chr1	2315	2316	2.68178
chr1	2316	2318	1.95038
chr1	2318	2319	1.70659
chr1	2319	2321	1.46279
chr1	2321	2323	1.21899
chr1	2323	2329	0.975192
chr1	2329	2332	1.21899
chr1	2332	2339	1.46279
chr1	2339	2349	1.21899
chr1	2349	2355	0.975192
chr1	2355	2356	1.21899
chr1	2356	2357	0.975192
chr1	2357	2373	1.21899
chr1	2373	2375	0.975192
chr1	2375	2382	1.21899
chr1	2382	2392	0.975192
chr1	2392	2401	0.731394
chr1	2401	2408	0.487596
chr1	2408	2409	0.731394
chr1	2409	2410	0.975192
chr1	2410	2418	1.21899
chr1	2418	2432	0.731394
chr1	2432	2441	0.487596
chr1	2441	2447	1.21899
chr1	2447	2452	1.46279
chr1	2452	2454	1.21899
chr1	2454	2469	0.975192
chr1	2469	2470	1.46279
chr1	2470	2471	1.70659
chr1	2471	2475	1.95038
chr1	2475	2476	2.43798
chr1	2476	2485	2.68178
chr1	2485	2507	1.95038
chr1	2507	2512	1.70659
chr1	2512	2514	1.46279
chr1	2514	2520	1.21899
chr1	2520	2534	0.975192
chr1	2534	2553	0.731394
chr1	2553	2555	0.487596
chr1	2555	2556	0.731394
chr1	2556	2557	0.975192
chr1	2557	2558	0.731394
chr1	2558	2561	0.975192
chr1	2561	2575	1.46279
chr1	2575	2578	1.70659
chr1	2578	2591	1.46279
chr1	2591	2597	1.21899
chr1	2597	2601	1.46279
chr1	2601	2605	0.975192
chr1	2605	2607	0.487596
chr1	2607	2613	0.731394
chr1	2613	2615	0.975192
chr1	2615	2619	1.21899
chr1	2619	2641	0.975192
chr1	2641	2651	0.731394
chr1	2651	2653	0.487596
chr1	2653	2657	0.975192
chr1	2657	2671	0.487596
chr1	2671	2686	0.731394
chr1	2686	2687	0.487596
chr1	2687	2705	0.243798
chr1	2705	2715	0.487596
chr1	2715	2746	0.243798
chr1	2746	2756	0.0
chr1	2756	2777	0.243798
chr1	2777	2779	0.487596
chr1	2779	2796	0.731394
chr1	2796	2809	0.487596
chr1	2809	2821	0.243798
chr1	2821	2896	0.0
chr1	2896	2905	0.243798
chr1	2905	2931	0.487596
chr1	2931	2940	0.731394
chr1	2940	2949	0.487596
chr1	2949	2959	0.243798
chr1	2959	2966	0.487596
chr1	2966	2976	0.243798
chr1	2976	2977	0.975192
chr1	2977	2978	1.21899
chr1	2978	2992	1.70659
chr1	2992	2993	1.95038
chr1	2993	2999	2.19418
chr1	2999	3003	2.43798
chr1	3003	3006	2.19418
chr1	3006	3016	1.95038
chr1	3016	3019	1.70659
chr1	3019	3021	1.95038
chr1	3021	3022	1.46279
chr1	3022	3043	1.70659
chr1	3043	3048	1.46279
chr1	3048	3058	1.70659
chr1	3058	3062	1.95038
chr1	3062	3063	1.46279
chr1	3063	3066	1.21899
chr1	3066	3077	0.975192
chr1	3077	3080	0.731394
chr1	3080	3081	0.487596
chr1	3081	3082	0.243798
chr1	3082	3084	0.487596
chr1	3084	3087	0.731394
chr1	3087	3088	0.975192
chr1	3088	3089	1.21899
chr1	3089	3102	1.46279
chr1	3102	3107	1.21899
chr1	3107	3126	1.46279
chr1	3126	3130	0.731394
chr1	3130	3134	0.487596
chr1	3134	3141	0.731394
chr1	3141	3143	0.975192
chr1	3143	3148	1.21899
chr1	3148	3151	1.70659
chr1	3151	3161	1.46279
chr1	3161	3162	1.70659
chr1	3162	3163	1.95038
chr1	3163	3164	2.19418
chr1	3164	3167	2.43798
chr1	3167	3168	2.68178
chr1	3168	3176	2.43798
chr1	3176	3177	2.19418
chr1	3177	3178	2.43798
chr1	3178	3180	2.68178
chr1	3180	3181	2.43798
chr1	3181	3183	2.19418
chr1	3183	3190	1.95038
chr1	3190	3193	2.19418
chr1	3193	3194	2.43798
chr1	3194	3195	2.68178
chr1	3195	3196	3.16937
chr1	3196	3200	3.41317
chr1	3200	3205	3.16937
chr1	3205	3208	2.92557
chr1	3208	3211	2.68178
chr1	3211	3214	2.43798
chr1	3214	3218	2.68178
chr1	3218	3219	3.16937
chr1	3219	3220	4.63216
chr1	3220	3221	4.87596
chr1	3221	3222	4.14456
chr1	3222	3223	4.38836
chr1	3223	3234	4.63216
chr1	3234	3238	4.38836
chr1	3238	3239	4.14456
chr1	3239	3240	3.90077
chr1	3240	3242	3.65697
chr1	3242	3248	3.41317
chr1	3248	3251	3.16937
chr1	3251	3260	2.92557
chr1	3260	3261	2.68178
chr1	3261	3262	2.43798
chr1	3262	3263	1.21899
chr1	3263	3264	0.975192
chr1	3264	3266	0.731394
chr1	3266	3267	0.487596
chr1	3267	3273	0.243798
chr1	3273	3274	0.731394
chr1	3274	3281	0.975192
chr1	3281	3290	0.731394
chr1	3290	3306	1.21899
chr1	3306	3312	1.46279
chr1	3312	3315	1.21899
chr1	3315	3317	1.46279
chr1	3317	3318	1.21899
chr1	3318	3321	0.975192
chr1	3321	3334	1.21899
chr1	3334	3337	0.731394
chr1	3337	3350	0.975192
chr1	3350	3354	0.731394
chr1	3354	3359	0.487596
chr1	3359	3360	0.731394
chr1	3360	3365	0.975192
chr1	3365	3366	0.731394
chr1	3366	3367	0.975192
chr1	3367	3374	1.21899
chr1	3374	3394	0.975192
chr1	3394	3396	1.21899
chr1	3396	3402	1.46279
chr1	3402	3403	1.21899
chr1	3403	3406	0.975192
chr1	3406	3407	1.21899
chr1	3407	3409	1.46279
chr1	3409	3424	1.21899
chr1	3424	3438	1.46279
chr1	3438	3439	1.21899
chr1	3439	3440	1.46279
chr1	3440	3441	0.975192
chr1	3441	3445	1.21899
chr1	3445	3449	1.70659
chr1	3449	3452	1.46279
chr1	3452	3454	2.19418
chr1	3454	3455	2.43798
chr1	3455	3456	2.19418
chr1	3456	3467	2.68178
chr1	3467	3479	2.43798
chr1	3479	3480	2.68178
chr1	3480	3481	2.19418
chr1	3481	3483	2.43798
chr1	3483	3488	2.19418
chr1	3488	3490	1.95038
chr1	3490	3496	2.19418
chr1	3496	3500	1.70659
chr1	3500	3508	1.46279
chr1	3508	3515	1.70659
chr1	3515	3516	1.95038
chr1	3516	3519	2.19418
chr1	3519	3521	2.43798
chr1	3521	3523	2.68178
chr1	3523	3528	2.43798
chr1	3528	3530	2.19418
chr1	3530	3533	1.95038
chr1	3533	3547	1.70659
chr1	3547	3551	1.46279
chr1	3551	3552	1.21899
chr1	3552	3563	0.731394
chr1	3563	3564	0.487596
chr1	3564	3569	0.731394
chr1	3569	3577	0.487596
chr1	3577	3595	0.243798
chr1	3595	3596	0.0
chr1	3596	3604	0.243798
chr1	3604	3622	0.487596
chr1	3622	3624	0.243798
chr1	3624	3630	0.487596
chr1	3630	3648	0.731394
chr1	3648	3656	0.487596
chr1	3656	3675	0.243798
chr1	3675	3678	0.487596
chr1	3678	3682	0.731394
chr1	3682	3689	0.975192
chr1	3689	3690	1.21899
chr1	3690	3691	1.46279
chr1	3691	3692	1.70659
chr1	3692	3693	1.95038
chr1	3693	3710	2.19418
chr1	3710	3719	2.43798
chr1	3719	3720	2.19418
chr1	3720	3722	2.43798
chr1	3722	3726	2.19418
chr1	3726	3732	1.95038
chr1	3732	3734	1.70659
chr1	3734	3735	1.95038
chr1	3735	3737	2.43798
chr1	3737	3738	2.19418
chr1	3738	3748	2.43798
chr1	3748	3749	2.68178
chr1	3749	3753	2.43798
chr1	3753	3767	2.68178
chr1	3767	3778	2.92557
chr1	3778	3779	2.43798
chr1	3779	3780	1.95038
chr1	3780	3781	1.70659
chr1	3781	3789	1.46279
chr1	3789	3796	1.21899
chr1	3796	3797	0.975192
chr1	3797	3804	0.731394
chr1	3804	3810	0.487596
chr1	3810	3812	0.243798
chr1	3812	3817	0.487596
chr1	3817	3818	0.243798
chr1	3818	3825	0.487596
chr1	3825	3833	0.731394
chr1	3833	3848	0.975192
chr1	3848	3850	1.95038
chr1	3850	3854	2.19418
chr1	3854	3858	1.95038
chr1	3858	3861	2.19418
chr1	3861	3862	1.95038
chr1	3862	3868	2.19418
chr1	3868	3870	1.95038
chr1	3870	3876	2.19418
chr1	3876	3877	1.95038
chr1	3877	3881	2.19418
chr1	3881	3882	2.43798
chr1	3882	3885	2.19418
chr1	3885	3888	1.95038
chr1	3888	3892	1.70659
chr1	3892	3903	1.21899
chr1	3903	3906	1.46279
chr1	3906	3908	1.21899
chr1	3908	3909	1.95038
chr1	3909	3911	2.43798
chr1	3911	3912	2.92557
chr1	3912	3916	3.16937
chr1	3916	3921	3.41317
chr1	3921	3924	3.16937
chr1	3924	3930	2.92557
chr1	3930	3936	2.68178
chr1	3936	3947	3.41317
chr1	3947	3949	3.16937
chr1	3949	3950	3.41317
chr1	3950	3951	3.65697
chr1	3951	3952	3.16937
chr1	3952	3953	3.41317
chr1	3953	3958	2.92557
chr1	3958	3959	2.68178
chr1	3959	3960	2.43798
chr1	3960	3965	2.68178
chr1	3965	3978	2.92557
chr1	3978	3980	2.68178
chr1	3980	3983	2.19418
chr1	3983	3984	1.95038
chr1	3984	3994	1.70659
chr1	3994	3996	1.46279
chr1	3996	4000	1.95038
chr1	4000	4004	2.43798
chr1	4004	4006	2.19418
chr1	4006	4018	1.70659
chr1	4018	4025	1.95038
chr1	4025	4026	1.70659
chr1	4026	4038	1.95038
chr1	4038	4040	1.70659
chr1	4040	4041	1.21899
chr1	4041	4057	0.731394
chr1	4057	4062	0.975192
chr1	4062	4070	0.731394
chr1	4070	4084	0.487596
chr1	4084	4086	0.731394
chr1	4086	4088	0.975192
chr1	4088	4101	0.731394
chr1	4101	4106	0.487596
chr1	4106	4112	0.731394
chr1	4112	4115	0.487596
chr1	4115	4125	0.731394
chr1	4125	4126	0.975192
chr1	4126	4127	1.21899
chr1	4127	4129	1.46279
chr1	4129	4130	1.70659
chr1	4130	4148	1.46279
chr1	4148	4158	1.21899
chr1	4158	4159	0.975192
chr1	4159	4163	0.487596
chr1	4163	4165	0.731394
chr1	4165	4170	1.21899
chr1	4170	4171	0.975192
chr1	4171	4188	0.731394
chr1	4188	4199	0.975192
chr1	4199	4203	1.21899
chr1	4203	4207	1.70659
chr1	4207	4208	1.46279
chr1	4208	4223	0.975192
chr1	4223	4227	1.21899
chr1	4227	4228	0.975192
chr1	4228	4232	1.21899
chr1	4232	4239	0.975192
chr1	4239	4246	0.731394
chr1	4246	4248	0.487596
chr1	4248	4249	0.731394
chr1	4249	4251	0.975192
chr1	4251	4253	1.21899
chr1	4253	4254	1.46279
chr1	4254	4257	2.19418
chr1	4257	4259	2.43798
chr1	4259	4266	2.68178
chr1	4266	4267	2.43798
chr1	4267	4269	2.68178
chr1	4269	4271	2.92557
chr1	4271	4277	2.43798
chr1	4277	4279	2.68178
chr1	4279	4290	2.92557
chr1	4290	4293	2.68178
chr1	4293	4294	2.43798
chr1	4294	4296	2.19418
chr1	4296	4298	2.43798
chr1	4298	4302	1.95038
chr1	4302	4311	1.70659
chr1	4311	4313	1.21899
chr1	4313	4321	1.46279
chr1	4321	4334	0.731394
chr1	4334	4341	0.243798
chr1	4341	4344	0.731394
chr1	4344	4345	0.975192
chr1	4345	4346	1.46279
chr1	4346	4352	1.95038
chr1	4352	4357	2.19418
chr1	4357	4363	1.95038
chr1	4363	4364	2.19418
chr1	4364	4367	2.92557
chr1	4367	4380	3.16937
chr1	4380	4381	3.65697
chr1	4381	4382	4.14456
chr1	4382	4383	4.63216
chr1	4383	4385	4.38836
chr1	4385	4386	4.14456
chr1	4386	4387	4.38836
chr1	4387	4388	4.14456
chr1	4388	4390	3.90077
chr1	4390	4396	3.65697
chr1	4396	4400	3.41317
chr1	4400	4407	3.16937
chr1	4407	4408	2.92557
chr1	4408	4410	2.43798
chr1	4410	4411	2.68178
chr1	4411	4421	2.43798
chr1	4421	4424	2.19418
chr1	4424	4425	1.70659
chr1	4425	4426	1.46279
chr1	4426	4427	0.975192
chr1	4427	4429	0.731394
chr1	4429	4430	0.975192
chr1	4430	4432	0.731394
chr1	4432	4433	0.975192
chr1	4433	4435	1.21899
chr1	4435	4438	1.46279
chr1	4438	4453	1.70659
chr1	4453	4468	1.46279
chr1	4468	4473	1.21899
chr1	4473	4476	0.975192
chr1	4476	4477	0.731394
chr1	4477	4479	0.487596
chr1	4479	4481	0.243798
chr1	4481	4482	0.0
chr1	4482	4483	0.243798
chr1	4483	4522	0.487596
chr1	4522	4523	0.975192
chr1	4523	4525	1.46279
chr1	4525	4527	1.70659
chr1	4527	4545	1.46279
chr1	4545	4563	1.70659
chr1	4563	4566	1.46279
chr1	4566	4567	0.975192
chr1	4567	4569	0.487596
chr1	4569	4580	0.243798
chr1	4580	4594	0.0
chr1	4594	4606	0.487596
chr1	4606	4613	0.731394
chr1	4613	4622	0.975192
chr1	4622	4624	1.21899
chr1	4624	4638	1.46279
chr1	4638	4641	1.21899
chr1	4641	4644	1.46279
chr1	4644	4657	1.21899
chr1	4657	4662	0.975192
chr1	4662	4665	0.731394
chr1	4665	4668	0.487596
chr1	4668	4679	0.731394
chr1	4679	4680	0.487596
chr1	4680	4681	0.731394
chr1	4681	4694	0.975192
chr1	4694	4696	1.21899
chr1	4696	4699	1.46279
chr1	4699	4701	1.70659
chr1	4701	4703	1.95038
chr1	4703	4708	2.19418
chr1	4708	4712	1.95038
chr1	4712	4719	1.70659
chr1	4719	4725	1.95038
chr1	4725	4733	1.46279
chr1	4733	4735	1.70659
chr1	4735	4741	1.46279
chr1	4741	4744	1.21899
chr1	4744	4753	0.975192
chr1	4753	4761	1.21899
chr1	4761	4763	1.46279
chr1	4763	4765	1.70659
chr1	4765	4768	1.46279
chr1	4768	4774	1.21899
chr1	4774	4777	1.46279
chr1	4777	4781	1.21899
chr1	4781	4783	1.46279
chr1	4783	4797	1.70659
chr1	4797	4804	1.46279
chr1	4804	4805	1.21899
chr1	4805	4807	0.975192
chr1	4807	4808	0.731394
chr1	4808	4814	0.975192
chr1	4814	4816	1.21899
chr1	4816	4819	0.731394
chr1	4819	4820	0.975192
chr1	4820	4827	1.21899
chr1	4827	4829	0.975192
chr1	4829	4831	1.21899
chr1	4831	4832	1.46279
chr1	4832	4843	1.70659
chr1	4843	4844	1.95038
chr1	4844	4852	2.19418
chr1	4852	4854	1.95038
chr1	4854	4862	1.70659
chr1	4862	4864	1.46279
chr1	4864	4868	1.21899
chr1	4868	4871	1.46279
chr1	4871	4872	1.95038
chr1	4872	4874	2.19418
chr1	4874	4875	2.43798
chr1	4875	4878	2.19418
chr1	4878	4879	2.68178
chr1	4879	4884	2.92557
chr1	4884	4885	2.68178
chr1	4885	4894	2.43798
chr1	4894	4900	2.19418
chr1	4900	4903	1.95038
chr1	4903	4907	1.70659
chr1	4907	4917	1.21899
chr1	4917	4921	0.731394
chr1	4921	4923	0.487596
chr1	4923	4940	0.243798
chr1	4940	4942	0.487596
chr1	4942	4957	0.731394
chr1	4957	4958	0.975192
chr1	4958	4959	1.21899
chr1	4959	4964	1.46279
chr1	4964	4967	1.21899
chr1	4967	4974	1.46279
chr1	4974	4982	1.21899
chr1	4982	4990	0.975192
chr1	4990	4992	1.21899
chr1	4992	5002	0.975192
chr1	5002	5003	0.731394
chr1	5003	5006	0.487596
chr1	5006	5010	0.731394
chr1	5010	5019	0.487596
chr1	5019	5022	0.731394
chr1	5022	5029	0.975192
chr1	5029	5034	1.21899
chr1	5034	5042	0.975192
chr1	5042	5045	0.731394
chr1	5045	5046	0.975192
chr1	5046	5050	1.21899
chr1	5050	5055	1.46279
chr1	5055	5059	1.21899
chr1	5059	5064	0.975192
chr1	5064	5072	1.21899
chr1	5072	5073	0.975192
chr1	5073	5074	0.731394
chr1	5074	5083	0.975192
chr1	5083	5089	0.731394
chr1	5089	5107	0.487596
chr1	5107	5116	0.243798
chr1	5116	5117	0.487596
chr1	5117	5120	0.243798
chr1	5120	5144	0.487596
chr1	5144	5150	0.731394
chr1	5150	5153	0.975192
chr1	5153	5155	1.21899
chr1	5155	5173	1.46279
chr1	5173	5176	1.70659
chr1	5176	5179	1.46279
chr1	5179	5182	1.70659
chr1	5182	5186	1.46279
chr1	5186	5196	1.21899
chr1	5196	5198	0.975192
chr1	5198	5204	0.731394
chr1	5204	5217	0.487596
chr1	5217	5218	0.243798
chr1	5218	5223	0.731394
chr1	5223	5224	0.487596
chr1	5224	5226	0.975192
chr1	5226	5227	1.21899
chr1	5227	5231	2.68178
chr1	5231	5235	2.92557
chr1	5235	5247	3.16937
chr1	5247	5252	2.92557
chr1	5252	5256	3.16937
chr1	5256	5261	2.68178
chr1	5261	5268	2.43798
chr1	5268	5270	1.95038
chr1	5270	5271	1.46279
chr1	5271	5274	0.731394
chr1	5274	5278	0.487596
chr1	5278	5285	0.243798
chr1	5285	5286	0.487596
chr1	5286	5291	0.731394
chr1	5291	5323	0.487596
chr1	5323	5329	0.243798
chr1	5329	5343	0.0
chr1	5343	5344	0.487596
chr1	5344	5349	0.731394
chr1	5349	5351	0.975192
chr1	5351	5359	1.21899
chr1	5359	5369	1.46279
chr1	5369	5379	1.95038
chr1	5379	5381	2.19418
chr1	5381	5382	1.95038
chr1	5382	5386	1.70659
chr1	5386	5387	1.46279
chr1	5387	5392	1.21899
chr1	5392	5398	0.975192
chr1	5398	5403	0.731394
chr1	5403	5412	0.487596
chr1	5412	5419	0.243798
chr1	5419	5438	0.0
chr1	5438	5442	0.487596
chr1	5442	5448	0.731394
chr1	5448	5468	1.21899
chr1	5468	5469	1.70659
chr1	5469	5470	1.95038
chr1	5470	5479	2.43798
chr1	5479	5482	2.19418
chr1	5482	5483	1.95038
chr1	5483	5484	2.19418
chr1	5484	5487	1.95038
chr1	5487	5492	2.19418
chr1	5492	5510	1.95038
chr1	5510	5512	1.46279
chr1	5512	5513	1.70659
chr1	5513	5514	1.46279
chr1	5514	5518	1.21899
chr1	5518	5520	1.46279
chr1	5520	5525	1.70659
chr1	5525	5545	1.21899
chr1	5545	5547	0.975192
chr1	5547	5550	0.487596
chr1	5550	5562	0.731394
chr1	5562	5564	0.487596
chr1	5564	5565	0.243798
chr1	5565	5566	0.487596
chr1	5566	5567	0.731394
chr1	5567	5580	0.975192
chr1	5580	5582	1.46279
chr1	5582	5593	1.95038
chr1	5593	5598	1.46279
chr1	5598	5605	2.92557
chr1	5605	5608	3.41317
chr1	5608	5609	3.16937
chr1	5609	5619	2.92557
chr1	5619	5620	2.68178
chr1	5620	5625	2.43798
chr1	5625	5626	2.19418
chr1	5626	5627	3.16937
chr1	5627	5632	3.41317
chr1	5632	5638	3.65697
chr1	5638	5640	3.41317
chr1	5640	5642	2.43798
chr1	5642	5644	2.92557
chr1	5644	5648	3.16937
chr1	5648	5649	2.92557
chr1	5649	5651	2.68178
chr1	5651	5653	2.92557
chr1	5653	5655	3.16937
chr1	5655	5656	3.41317
chr1	5656	5657	3.65697
chr1	5657	5665	4.38836
chr1	5665	5669	4.63216
chr1	5669	5670	4.87596
chr1	5670	5671	3.90077
chr1	5671	5673	3.41317
chr1	5673	5676	3.16937
chr1	5676	5678	2.92557
chr1	5678	5683	3.16937
chr1	5683	5686	3.41317
chr1	5686	5687	2.92557
chr1	5687	5695	2.68178
chr1	5695	5699	2.19418
chr1	5699	5700	1.95038
chr1	5700	5701	1.70659
chr1	5701	5709	0.975192
chr1	5709	5712	0.731394
chr1	5712	5713	1.21899
chr1	5713	5721	0.975192
chr1	5721	5726	0.731394
chr1	5726	5736	0.487596
chr1	5736	5738	0.731394
chr1	5738	5739	0.975192
chr1	5739	5740	1.21899
chr1	5740	5741	1.46279
chr1	5741	5742	1.70659
chr1	5742	5756	1.95038
chr1	5756	5757	1.46279
chr1	5757	5760	1.95038
chr1	5760	5761	1.70659
chr1	5761	5776	1.95038
chr1	5776	5779	1.70659
chr1	5779	5782	0.975192
chr1	5782	5785	1.21899
chr1	5785	5797	1.46279
chr1	5797	5801	0.975192
chr1	5801	5826	0.731394
chr1	5826	5828	0.487596
chr1	5828	5832	0.0
chr1	5832	5837	0.243798
chr1	5837	5840	0.487596
chr1	5840	5847	0.731394
chr1	5847	5851	0.975192
chr1	5851	5861	1.21899
chr1	5861	5866	1.46279
chr1	5866	5874	1.70659
chr1	5874	5876	1.46279
chr1	5876	5883	1.21899
chr1	5883	5885	0.975192
chr1	5885	5890	1.70659
chr1	5890	5894	1.46279
chr1	5894	5898	1.21899
chr1	5898	5899	0.975192
chr1	5899	5900	1.21899
chr1	5900	5902	1.70659
chr1	5902	5906	1.95038
chr1	5906	5907	2.43798
chr1	5907	5910	2.68178
chr1	5910	5911	2.43798
chr1	5911	5928	2.19418
chr1	5928	5929	1.70659
chr1	5929	5933	1.46279
chr1	5933	5937	1.21899
chr1	5937	5940	0.975192
chr1	5940	5944	0.731394
chr1	5944	5947	0.243798
chr1	5947	5984	0.0
chr1	5984	5985	0.243798
chr1	5985	6002	0.487596
chr1	6002	6003	0.731394
chr1	6003	6005	0.975192
chr1	6005	6007	1.21899
chr1	6007	6018	1.46279
chr1	6018	6028	1.70659
chr1	6028	6042	1.21899
chr1	6042	6044	1.46279
chr1	6044	6045	1.21899
chr1	6045	6048	1.46279
chr1	6048	6049	1.70659
chr1	6049	6051	1.95038
chr1	6051	6052	1.70659
chr1	6052	6054	1.95038
chr1	6054	6057	2.19418
chr1	6057	6059	2.43798
chr1	6059	6060	2.68178
chr1	6060	6063	2.43798
chr1	6063	6064	2.68178
chr1	6064	6076	2.92557
chr1	6076	6077	2.68178
chr1	6077	6078	2.92557
chr1	6078	6082	2.68178
chr1	6082	6084	2.92557
chr1	6084	6085	3.16937
chr1	6085	6086	3.65697
chr1	6086	6087	4.38836
chr1	6087	6088	4.87596
chr1	6088	6089	5.11976
chr1	6089	6090	4.87596
chr1	6090	6093	4.63216
chr1	6093	6095	5.11976
chr1	6095	6096	4.87596
chr1	6096	6098	5.11976
chr1	6098	6101	4.63216
chr1	6101	6102	5.36355
chr1	6102	6105	5.60735
chr1	6105	6107	6.33875
chr1	6107	6108	6.09495
chr1	6108	6114	5.85115
chr1	6114	6115	5.60735
chr1	6115	6116	5.36355
chr1	6116	6121	5.85115
chr1	6121	6125	5.60735
chr1	6125	6127	6.58254
chr1	6127	6129	6.09495
chr1	6129	6130	5.36355
chr1	6130	6131	4.38836
chr1	6131	6133	3.90077
chr1	6133	6137	4.14456
chr1	6137	6140	3.90077
chr1	6140	6142	4.14456
chr1	6142	6143	3.90077
chr1	6143	6144	3.65697
chr1	6144	6145	3.41317
chr1	6145	6146	2.92557
chr1	6146	6148	3.16937
chr1	6148	6152	2.68178
chr1	6152	6153	2.92557
chr1	6153	6155	2.68178
chr1	6155	6158	2.43798
chr1	6158	6160	2.68178
chr1	6160	6168	2.43798
chr1	6168	6170	1.70659
chr1	6170	6177	1.46279
chr1	6177	6181	1.21899
chr1	6181	6184	0.975192
chr1	6184	6185	1.21899
chr1	6185	6186	1.46279
chr1	6186	6190	1.21899
chr1	6190	6201	0.731394
chr1	6201	6202	0.975192
chr1	6202	6217	0.731394
chr1	6217	6223	0.975192
chr1	6223	6227	1.21899
chr1	6227	6228	0.975192
chr1	6228	6233	0.731394
chr1	6233	6244	0.975192
chr1	6244	6245	1.46279
chr1	6245	6249	1.21899
chr1	6249	6251	0.975192
chr1	6251	6252	1.21899
chr1	6252	6263	1.46279
chr1	6263	6265	2.19418
chr1	6265	6267	2.43798
chr1	6267	6269	2.68178
chr1	6269	6270	2.92557
chr1	6270	6271	3.16937
chr1	6271	6277	3.41317
chr1	6277	6278	3.16937
chr1	6278	6282	2.92557
chr1	6282	6283	3.16937
chr1	6283	6285	2.92557
chr1	6285	6290	3.16937
chr1	6290	6294	2.92557
chr1	6294	6303	2.68178
chr1	6303	6304	2.43798
chr1	6304	6306	2.68178
chr1	6306	6307	2.92557
chr1	6307	6308	2.68178
chr1	6308	6309	2.19418
chr1	6309	6312	1.95038
chr1	6312	6313	1.70659
chr1	6313	6315	1.95038
chr1	6315	6320	1.70659
chr1	6320	6323	1.95038
chr1	6323	6324	1.70659
chr1	6324	6329	1.46279
chr1	6329	6334	1.21899
chr1	6334	6336	1.46279
chr1	6336	6337	1.70659
chr1	6337	6340	1.95038
chr1	6340	6341	2.19418
chr1	6341	6345	2.43798
chr1	6345	6349	2.68178
chr1	6349	6357	2.19418
chr1	6357	6358	1.70659
chr1	6358	6362	1.95038
chr1	6362	6368	2.19418
chr1	6368	6370	2.43798
chr1	6370	6374	2.92557
chr1	6374	6375	3.16937
chr1	6375	6376	2.92557
chr1	6376	6378	3.16937
chr1	6378	6381	2.68178
chr1	6381	6383	2.43798
chr1	6383	6384	2.19418
chr1	6384	6388	3.41317
chr1	6388	6389	3.65697
chr1	6389	6394	3.16937
chr1	6394	6396	3.41317
chr1	6396	6397	3.65697
chr1	6397	6399	3.41317
chr1	6399	6407	3.65697
chr1	6407	6412	3.90077
chr1	6412	6413	3.41317
chr1	6413	6414	2.92557
chr1	6414	6416	2.68178
chr1	6416	6417	2.92557
chr1	6417	6420	2.68178
chr1	6420	6425	2.43798
chr1	6425	6428	2.68178
chr1	6428	6430	2.19418
chr1	6430	6432	1.70659
chr1	6432	6434	1.46279
chr1	6434	6437	1.70659
chr1	6437	6443	1.46279
chr1	6443	6450	1.21899
chr1	6450	6451	0.975192
chr1	6451	6474	0.731394
chr1	6474	6478	0.487596
chr1	6478	6501	0.243798
chr1	6501	6504	0.487596
chr1	6504	6528	0.731394
chr1	6528	6532	0.975192
chr1	6532	6535	1.21899
chr1	6535	6545	1.46279
chr1	6545	6549	1.21899
chr1	6549	6565	0.975192
chr1	6565	6566	1.21899
chr1	6566	6567	1.70659
chr1	6567	6568	1.46279
chr1	6568	6575	1.70659
chr1	6575	6579	1.46279
chr1	6579	6590	1.21899
chr1	6590	6593	1.46279
chr1	6593	6609	1.95038
chr1	6609	6610	1.46279
chr1	6610	6612	1.21899
chr1	6612	6613	0.975192
chr1	6613	6619	0.731394
chr1	6619	6622	0.487596
chr1	6622	6624	0.731394
chr1	6624	6637	0.487596
chr1	6637	6655	0.243798
chr1	6655	6661	0.487596
chr1	6661	6665	0.731394
chr1	6665	6675	0.975192
chr1	6675	6688	1.21899
chr1	6688	6691	0.975192
chr1	6691	6695	1.21899
chr1	6695	6698	1.46279
chr1	6698	6700	1.21899
chr1	6700	6705	1.46279
chr1	6705	6709	1.21899
chr1	6709	6714	0.975192
chr1	6714	6716	0.731394
chr1	6716	6723	0.975192
chr1	6723	6728	0.731394
chr1	6728	6732	0.487596
chr1	6732	6735	0.243798
chr1	6735	6743	0.0
chr1	6743	6763	0.243798
chr1	6763	6785	0.487596
chr1	6785	6802	0.243798
chr1	6802	6816	0.0
chr1	6816	6818	0.243798
chr1	6818	6826	0.487596
chr1	6826	6841	0.731394
chr1	6841	6845	0.975192
chr1	6845	6862	1.21899
chr1	6862	6868	0.975192
chr1	6868	6870	1.21899
chr1	6870	6879	0.975192
chr1	6879	6883	1.21899
chr1	6883	6884	1.95038
chr1	6884	6885	2.19418
chr1	6885	6889	2.43798
chr1	6889	6904	2.19418
chr1	6904	6905	2.43798
chr1	6905	6910	2.68178
chr1	6910	6916	2.43798
chr1	6916	6923	2.19418
chr1	6923	6924	1.70659
chr1	6924	6927	1.95038
chr1	6927	6936	0.975192
chr1	6936	6947	0.487596
chr1	6947	6948	0.731394
chr1	6948	6951	0.487596
chr1	6951	6964	0.731394
chr1	6964	6966	0.975192
chr1	6966	6967	0.731394
chr1	6967	6980	1.70659
chr1	6980	6988	1.46279
chr1	6988	6990	1.70659
chr1	6990	6991	1.46279
chr1	6991	6993	1.70659
chr1	6993	6995	1.46279
chr1	6995	6996	0.975192
chr1	6996	6997	1.21899
chr1	6997	7007	1.46279
chr1	7007	7011	1.21899
chr1	7011	7030	0.975192
chr1	7030	7032	0.731394
chr1	7032	7034	0.487596
chr1	7034	7040	0.243798
chr1	7040	7059	0.0
chr1	7059	7060	0.243798
chr1	7060	7092	0.487596
chr1	7092	7093	0.731394
chr1	7093	7103	0.975192
chr1	7103	7104	0.731394
chr1	7104	7105	0.487596
chr1	7105	7129	0.731394
chr1	7129	7137	0.487596
chr1	7137	7146	0.243798
chr1	7146	7149	0.487596
chr1	7149	7159	0.243798
chr1	7159	7164	0.487596
chr1	7164	7172	0.731394
chr1	7172	7187	0.975192
chr1	7187	7193	1.21899
chr1	7193	7199	1.70659
chr1	7199	7200	1.95038
chr1	7200	7201	2.43798
chr1	7201	7202	2.68178
chr1	7202	7203	2.92557
chr1	7203	7207	2.68178
chr1	7207	7210	2.43798
chr1	7210	7211	2.68178
chr1	7211	7212	2.92557
chr1	7212	7213	3.16937
chr1	7213	7214	3.65697
chr1	7214	7217	3.90077
chr1	7217	7218	4.38836
chr1	7218	7222	4.63216
chr1	7222	7223	4.87596
chr1	7223	7228	5.11976
chr1	7228	7229	5.36355
chr1	7229	7233	5.11976
chr1	7233	7234	4.87596
chr1	7234	7236	4.63216
chr1	7236	7237	4.38836
chr1	7237	7242	4.14456
chr1	7242	7244	3.90077
chr1	7244	7252	3.41317
chr1	7252	7253	3.65697
chr1	7253	7254	4.14456
chr1	7254	7255	3.41317
chr1	7255	7256	3.90077
chr1	7256	7257	3.65697
chr1	7257	7258	3.41317
chr1	7258	7259	3.16937
chr1	7259	7261	2.92557
chr1	7261	7262	2.43798
chr1	7262	7265	2.19418
chr1	7265	7268	1.95038
chr1	7268	7281	2.19418
chr1	7281	7285	2.43798
chr1	7285	7289	2.19418
chr1	7289	7290	1.95038
chr1	7290	7293	1.70659
chr1	7293	7297	1.21899
chr1	7297	7312	0.731394
chr1	7312	7315	0.487596
chr1	7315	7318	0.243798
chr1	7318	7324	0.487596
chr1	7324	7329	0.243798
chr1	7329	7348	0.487596
chr1	7348	7361	0.731394
chr1	7361	7373	0.487596
chr1	7373	7382	0.243798
chr1	7382	7391	0.487596
chr1	7391	7402	0.731394
chr1	7402	7409	0.975192
chr1	7409	7410	1.21899
chr1	7410	7411	1.70659
chr1	7411	7425	1.95038
chr1	7425	7429	1.70659
chr1	7429	7435	1.95038
chr1	7435	7447	1.46279
chr1	7447	7448	1.70659
chr1	7448	7450	2.19418
chr1	7450	7452	2.68178
chr1	7452	7453	2.43798
chr1	7453	7455	1.70659
chr1	7455	7458	1.46279
chr1	7458	7460	1.70659
chr1	7460	7475	1.95038
chr1	7475	7477	2.19418
chr1	7477	7478	2.43798
chr1	7478	7480	2.68178
chr1	7480	7481	2.92557
chr1	7481	7490	2.68178
chr1	7490	7494	2.19418
chr1	7494	7502	1.70659
chr1	7502	7504	1.46279
chr1	7504	7519	1.21899
chr1	7519	7521	0.731394
chr1	7521	7523	0.487596
chr1	7523	7525	0.243798
chr1	7525	7527	0.487596
chr1	7527	7530	0.731394
chr1	7530	7535	0.487596
chr1	7535	7537	0.731394
chr1	7537	7539	0.975192
chr1	7539	7543	1.46279
chr1	7543	7551	1.70659
chr1	7551	7568	2.19418
chr1	7568	7570	1.95038
chr1	7570	7572	1.46279
chr1	7572	7579	1.21899
chr1	7579	7581	0.975192
chr1	7581	7585	0.731394
chr1	7585	7595	0.975192
chr1	7595	7610	0.731394
chr1	7610	7612	0.487596
chr1	7612	7625	0.731394
chr1	7625	7629	0.975192
chr1	7629	7631	0.731394
chr1	7631	7638	0.487596
chr1	7638	7639	0.975192
chr1	7639	7644	1.46279
chr1	7644	7656	1.70659
chr1	7656	7668	1.46279
chr1	7668	7671	1.21899
chr1	7671	7675	1.46279
chr1	7675	7681	1.21899
chr1	7681	7684	0.975192
chr1	7684	7687	1.21899
chr1	7687	7700	0.975192
chr1	7700	7702	1.21899
chr1	7702	7712	1.46279
chr1	7712	7715	1.21899
chr1	7715	7716	0.975192
chr1	7716	7717	1.21899
chr1	7717	7718	1.46279
chr1	7718	7719	1.21899
chr1	7719	7728	1.70659
chr1	7728	7737	1.46279
chr1	7737	7739	1.70659
chr1	7739	7742	1.95038
chr1	7742	7743	2.19418
chr1	7743	7746	1.95038
chr1	7746	7749	1.70659
chr1	7749	7755	1.46279
chr1	7755	7763	1.21899
chr1	7763	7764	0.731394
chr1	7764	7766	0.487596
chr1	7766	7768	0.975192
chr1	7768	7769	1.21899
chr1	7769	7770	1.46279
chr1	7770	7777	1.95038
chr1	7777	7781	1.70659
chr1	7781	7786	1.46279
chr1	7786	7789	1.21899
chr1	7789	7808	1.46279
chr1	7808	7809	1.70659
chr1	7809	7812	1.46279
chr1	7812	7814	0.975192
chr1	7814	7818	0.487596
chr1	7818	7826	0.731394
chr1	7826	7827	1.21899
chr1	7827	7829	1.46279
chr1	7829	7832	1.70659
chr1	7832	7833	1.95038
chr1	7833	7836	1.70659
chr1	7836	7847	1.95038
chr1	7847	7852	1.70659
chr1	7852	7853	1.46279
chr1	7853	7870	1.21899
chr1	7870	7871	0.731394
chr1	7871	7873	0.975192
chr1	7873	7876	0.731394
chr1	7876	7878	0.487596
chr1	7878	7902	0.243798
chr1	7902	7903	0.0
chr1	7903	7924	0.243798
chr1	7924	7947	0.487596
chr1	7947	7955	0.243798
chr1	7955	7957	0.0
chr1	7957	7998	0.243798
chr1	7998	8004	0.0
chr1	8004	8018	0.243798
chr1	8018	8028	0.487596
chr1	8028	8029	0.731394
chr1	8029	8030	0.975192
chr1	8030	8031	1.21899
chr1	8031	8042	1.46279
chr1	8042	8043	1.70659
chr1	8043	8044	1.95038
chr1	8044	8047	2.43798
chr1	8047	8048	2.68178
chr1	8048	8056	2.43798
chr1	8056	8058	3.41317
chr1	8058	8059	3.90077
chr1	8059	8060	4.38836
chr1	8060	8061	4.87596
chr1	8061	8067	4.63216
chr1	8067	8068	4.87596
chr1	8068	8072	5.11976
chr1	8072	8074	4.87596
chr1	8074	8085	4.63216
chr1	8085	8087	3.90077
chr1	8087	8090	4.14456
chr1	8090	8091	4.38836
chr1	8091	8094	4.14456
chr1	8094	8095	4.38836
chr1	8095	8096	4.14456
chr1	8096	8098	4.38836
chr1	8098	8100	4.63216
chr1	8100	8102	3.41317
chr1	8102	8103	2.92557
chr1	8103	8104	2.43798
chr1	8104	8105	2.68178
chr1	8105	8108	2.92557
chr1	8108	8110	2.68178
chr1	8110	8112	2.43798
chr1	8112	8116	2.68178
chr1	8116	8118	2.43798
chr1	8118	8119	2.19418
chr1	8119	8124	1.95038
chr1	8124	8125	2.43798
chr1	8125	8126	2.68178
chr1	8126	8127	3.16937
chr1	8127	8128	4.38836
chr1	8128	8129	5.11976
chr1	8129	8130	5.36355
chr1	8130	8131	5.85115
chr1	8131	8134	5.60735
chr1	8134	8136	5.36355
chr1	8136	8138	5.85115
chr1	8138	8139	6.09495
chr1	8139	8140	5.60735
chr1	8140	8142	5.36355
chr1	8142	8148	5.60735
chr1	8148	8151	5.11976
chr1	8151	8153	5.36355
chr1	8153	8155	5.60735
chr1	8155	8157	5.36355
chr1	8157	8163	5.60735
chr1	8163	8164	5.36355
chr1	8164	8165	5.11976
chr1	8165	8168	4.63216
chr1	8168	8171	3.90077
chr1	8171	8172	2.92557
chr1	8172	8175	1.70659
chr1	8175	8176	1.46279
chr1	8176	8180	1.70659
chr1	8180	8187	1.46279
chr1	8187	8195	1.21899
chr1	8195	8196	0.975192
chr1	8196	8197	0.731394
chr1	8197	8200	0.487596
chr1	8200	8209	0.731394
chr1	8209	8213	0.487596
chr1	8213	8228	0.243798
chr1	8228	8234	0.487596
chr1	8234	8244	0.731394
chr1	8244	8254	0.487596
chr1	8254	8257	0.243798
chr1	8257	8262	0.731394
chr1	8262	8265	0.975192
chr1	8265	8276	1.21899
chr1	8276	8285	0.975192
chr1	8285	8287	1.21899
chr1	8287	8292	1.46279
chr1	8292	8294	1.70659
chr1	8294	8300	1.46279
chr1	8300	8305	1.21899
chr1	8305	8306	1.70659
chr1	8306	8308	1.46279
chr1	8308	8320	1.70659
chr1	8320	8321	1.21899
chr1	8321	8324	1.46279
chr1	8324	8327	1.70659
chr1	8327	8336	1.46279
chr1	8336	8337	1.21899
chr1	8337	8339	0.975192
chr1	8339	8341	0.731394
chr1	8341	8342	0.975192
chr1	8342	8344	1.21899
chr1	8344	8345	1.46279
chr1	8345	8347	1.70659
chr1	8347	8350	1.46279
chr1	8350	8352	1.70659
chr1	8352	8355	2.19418
chr1	8355	8367	2.43798
chr1	8367	8368	2.68178
chr1	8368	8381	2.43798
chr1	8381	8384	2.19418
chr1	8384	8386	1.95038
chr1	8386	8387	1.70659
chr1	8387	8390	1.95038
chr1	8390	8391	1.70659
chr1	8391	8395	1.46279
chr1	8395	8399	1.21899
chr1	8399	8409	0.975192
chr1	8409	8426	0.731394
chr1	8426	8427	0.975192
chr1	8427	8428	1.21899
chr1	8428	8429	1.46279
chr1	8429	8432	1.70659
chr1	8432	8453	1.21899
chr1	8453	8460	1.46279
chr1	8460	8467	1.21899
chr1	8467	8468	0.975192
chr1	8468	8470	1.21899
chr1	8470	8474	0.975192
chr1	8474	8483	0.731394
chr1	8483	8484	0.975192
chr1	8484	8487	1.21899
chr1	8487	8496	1.46279
chr1	8496	8501	1.70659
chr1	8501	8517	1.46279
chr1	8517	8521	1.21899
chr1	8521	8527	1.46279
chr1	8527	8529	1.21899
chr1	8529	8530	1.46279
chr1	8530	8539	1.21899
chr1	8539	8543	0.731394
chr1	8543	8544	0.975192
chr1	8544	8545	1.21899
chr1	8545	8546	1.46279
chr1	8546	8548	1.95038
chr1	8548	8549	2.19418
chr1	8549	8550	2.43798
chr1	8550	8557	3.16937
chr1	8557	8559	3.41317
chr1	8559	8561	3.65697
chr1	8561	8565	4.14456
chr1	8565	8572	3.90077
chr1	8572	8578	4.38836
chr1	8578	8579	4.14456
chr1	8579	8580	3.90077
chr1	8580	8581	4.14456
chr1	8581	8584	4.63216
chr1	8584	8588	5.11976
chr1	8588	8589	4.87596
chr1	8589	8590	4.63216
chr1	8590	8592	4.14456
chr1	8592	8593	3.65697
chr1	8593	8600	2.92557
chr1	8600	8601	2.68178
chr1	8601	8602	2.92557
chr1	8602	8603	2.68178
chr1	8603	8605	2.43798
chr1	8605	8612	2.19418
chr1	8612	8614	1.95038
chr1	8614	8616	2.19418
chr1	8616	8617	1.95038
chr1	8617	8621	1.70659
chr1	8621	8622	1.46279
chr1	8622	8625	1.21899
chr1	8625	8628	0.975192
chr1	8628	8632	0.731394
chr1	8632	8650	0.975192
chr1	8650	8652	0.731394
chr1	8652	8653	0.975192
chr1	8653	8654	1.70659
chr1	8654	8655	3.16937
chr1	8655	8657	3.41317
chr1	8657	8674	3.16937
chr1	8674	8676	3.41317
chr1	8676	8689	3.16937
chr1	8689	8691	3.41317
chr1	8691	8694	3.90077
chr1	8694	8696	3.65697
chr1	8696	8697	2.92557
chr1	8697	8698	2.68178
chr1	8698	8699	1.46279
chr1	8699	8703	1.21899
chr1	8703	8704	1.46279
chr1	8704	8710	1.70659
chr1	8710	8713	1.95038
chr1	8713	8719	2.43798
chr1	8719	8720	2.68178
chr1	8720	8728	2.92557
chr1	8728	8731	2.68178
chr1	8731	8735	2.43798
chr1	8735	8746	1.95038
chr1	8746	8748	1.70659
chr1	8748	8754	1.46279
chr1	8754	8757	1.21899
chr1	8757	8758	0.731394
chr1	8758	8759	1.21899
chr1	8759	8761	1.46279
chr1	8761	8762	1.21899
chr1	8762	8763	0.975192
chr1	8763	8776	1.46279
chr1	8776	8781	1.70659
chr1	8781	8782	2.19418
chr1	8782	8783	1.95038
chr1	8783	8784	2.68178
chr1	8784	8785	2.92557
chr1	8785	8790	3.16937
chr1	8790	8792	2.92557
chr1	8792	8798	2.68178
chr1	8798	8800	2.43798
chr1	8800	8801	2.19418
chr1	8801	8805	2.43798
chr1	8805	8810	2.19418
chr1	8810	8813	1.95038
chr1	8813	8818	1.70659
chr1	8818	8824	1.21899
chr1	8824	8827	0.975192
chr1	8827	8829	0.731394
chr1	8829	8836	0.487596
chr1	8836	8841	1.70659
chr1	8841	8842	2.19418
chr1	8842	8843	2.92557
chr1	8843	8844	3.41317
chr1	8844	8846	3.16937
chr1	8846	8847	3.41317
chr1	8847	8848	3.65697
chr1	8848	8850	3.41317
chr1	8850	8853	3.65697
chr1	8853	8854	3.90077
chr1	8854	8858	4.14456
chr1	8858	8859	4.38836
chr1	8859	8860	4.63216
chr1	8860	8867	4.87596
chr1	8867	8871	4.63216
chr1	8871	8874	4.38836
chr1	8874	8875	4.14456
chr1	8875	8877	4.38836
chr1	8877	8879	3.90077
chr1	8879	8880	4.14456
chr1	8880	8881	3.16937
chr1	8881	8882	3.41317
chr1	8882	8886	3.65697
chr1	8886	8887	3.41317
chr1	8887	8890	3.16937
chr1	8890	8891	2.92557
chr1	8891	8897	2.43798
chr1	8897	8900	2.19418
chr1	8900	8901	2.43798
chr1	8901	8909	1.95038
chr1	8909	8912	1.70659
chr1	8912	8923	1.46279
chr1	8923	8924	0.975192
chr1	8924	8925	0.731394
chr1	8925	8932	0.243798
chr1	8932	8936	0.487596
chr1	8936	8943	0.975192
chr1	8943	8950	0.731394
chr1	8950	8974	0.975192
chr1	8974	8975	0.731394
chr1	8975	8977	0.975192
chr1	8977	8986	0.731394
chr1	8986	8991	0.487596
chr1	8991	8999	0.731394
chr1	8999	9001	0.975192
chr1	9001	9003	1.95038
chr1	9003	9004	2.43798
chr1	9004	9008	2.68178
chr1	9008	9010	2.92557
chr1	9010	9020	3.16937
chr1	9020	9022	3.41317
chr1	9022	9030	3.65697
chr1	9030	9031	3.41317
chr1	9031	9034	3.65697
chr1	9034	9035	3.41317
chr1	9035	9036	3.16937
chr1	9036	9040	2.92557
chr1	9040	9043	2.68178
chr1	9043	9044	2.92557
chr1	9044	9045	3.16937
chr1	9045	9047	2.43798
chr1	9047	9055	1.70659
chr1	9055	9061	1.95038
chr1	9061	9064	1.46279
chr1	9064	9067	1.21899
chr1	9067	9069	1.46279
chr1	9069	9075	1.70659
chr1	9075	9081	1.46279
chr1	9081	9087	1.70659
chr1	9087	9088	1.46279
chr1	9088	9091	1.21899
chr1	9091	9099	0.975192
chr1	9099	9110	1.21899
chr1	9110	9113	0.731394
chr1	9113	9115	0.487596
chr1	9115	9120	0.731394
chr1	9120	9133	0.975192
chr1	9133	9136	1.21899
chr1	9136	9142	0.975192
chr1	9142	9145	0.731394
chr1	9145	9152	0.975192
chr1	9152	9153	1.21899
chr1	9153	9154	0.975192
chr1	9154	9155	1.21899
chr1	9155	9163	1.46279
chr1	9163	9164	1.70659
chr1	9164	9172	1.46279
chr1	9172	9174	0.975192
chr1	9174	9175	1.21899
chr1	9175	9176	1.95038
chr1	9176	9177	2.68178
chr1	9177	9182	2.92557
chr1	9182	9183	3.16937
chr1	9183	9184	3.41317
chr1	9184	9188	3.65697
chr1	9188	9195	3.90077
chr1	9195	9196	4.14456
chr1	9196	9198	3.65697
chr1	9198	9200	3.41317
chr1	9200	9202	3.16937
chr1	9202	9203	3.41317
chr1	9203	9206	3.65697
chr1	9206	9211	3.41317
chr1	9211	9215	3.16937
chr1	9215	9219	2.92557
chr1	9219	9220	2.43798
chr1	9220	9226	1.70659
chr1	9226	9227	1.46279
chr1	9227	9229	1.21899
chr1	9229	9230	0.975192
chr1	9230	9231	1.21899
chr1	9231	9232	1.95038
chr1	9232	9234	1.70659
chr1	9234	9245	1.95038
chr1	9245	9246	1.70659
chr1	9246	9247	1.46279
chr1	9247	9251	1.21899
chr1	9251	9267	0.975192
chr1	9267	9269	1.21899
chr1	9269	9270	1.70659
chr1	9270	9273	1.95038
chr1	9273	9274	2.43798
chr1	9274	9275	2.68178
chr1	9275	9276	2.19418
chr1	9276	9284	1.95038
chr1	9284	9287	2.68178
chr1	9287	9288	2.92557
chr1	9288	9296	3.16937
chr1	9296	9302	3.41317
chr1	9302	9303	3.65697
chr1	9303	9304	3.90077
chr1	9304	9307	4.38836
chr1	9307	9308	4.63216
chr1	9308	9311	4.87596
chr1	9311	9312	4.63216
chr1	9312	9313	4.38836
chr1	9313	9317	3.65697
chr1	9317	9318	3.16937
chr1	9318	9321	2.92557
chr1	9321	9322	2.68178
chr1	9322	9325	2.43798
[truncated: 1,955 more rows]
