# Supplementary material for: Structural modularity of the XIST ribonucleoprotein complex
Source: Nat Commun. 2020 Dec 2;11:6163. doi: 10.1038/s41467-020-20040-3 (PMC7710737; doi:10.1038/s41467-020-20040-3)
Supplement: Supplementary file 6 — Source Data [file 41467_2020_20040_MOESM6_ESM.zip › sourcedata/fig2efgi/K562_DGCR8_0_neg_XIST_1_hsXIST.bedgraph]

chr1	0	43	0.0
chr1	43	45	0.306927
chr1	45	48	0.613855
chr1	48	80	0.920782
chr1	80	86	1.22771
chr1	86	89	0.920782
chr1	89	92	0.613855
chr1	92	114	0.306927
chr1	114	115	1.22771
chr1	115	116	1.53464
chr1	116	130	1.84156
chr1	130	134	2.14849
chr1	134	141	2.45542
chr1	141	145	2.14849
chr1	145	146	1.84156
chr1	146	158	1.53464
chr1	158	174	0.613855
chr1	174	177	0.306927
chr1	177	194	0.0
chr1	194	195	0.306927
chr1	195	217	0.613855
chr1	217	227	0.920782
chr1	227	228	0.613855
chr1	228	256	0.306927
chr1	256	261	0.613855
chr1	261	293	0.306927
chr1	293	296	0.0
chr1	296	307	0.613855
chr1	307	315	0.920782
chr1	315	339	0.613855
chr1	339	341	0.306927
chr1	341	350	0.613855
chr1	350	365	0.306927
chr1	365	368	0.613855
chr1	368	384	1.22771
chr1	384	392	0.920782
chr1	392	399	0.613855
chr1	399	406	0.306927
chr1	406	407	0.920782
chr1	407	408	1.22771
chr1	408	413	0.920782
chr1	413	438	1.22771
chr1	438	443	0.920782
chr1	443	446	0.613855
chr1	446	451	0.306927
chr1	451	455	0.613855
chr1	455	456	0.306927
chr1	456	463	0.613855
chr1	463	495	0.920782
chr1	495	496	0.613855
chr1	496	497	1.53464
chr1	497	500	2.76235
chr1	500	502	2.45542
chr1	502	507	2.76235
chr1	507	509	2.45542
chr1	509	515	2.76235
chr1	515	522	2.45542
chr1	522	525	2.76235
chr1	525	531	3.06927
chr1	531	534	2.76235
chr1	534	537	2.45542
chr1	537	540	2.76235
chr1	540	541	2.45542
chr1	541	543	1.22771
chr1	543	552	1.53464
chr1	552	553	1.22771
chr1	553	566	0.920782
chr1	566	579	0.613855
chr1	579	587	0.306927
chr1	587	650	0.0
chr1	650	651	0.306927
chr1	651	652	1.22771
chr1	652	656	1.53464
chr1	656	675	1.84156
chr1	675	682	1.53464
chr1	682	686	1.22771
chr1	686	687	0.920782
chr1	687	739	0.613855
chr1	739	740	1.22771
chr1	740	741	1.53464
chr1	741	748	1.84156
chr1	748	764	2.14849
chr1	764	768	1.84156
chr1	768	773	1.53464
chr1	773	774	1.22771
chr1	774	777	0.920782
chr1	777	780	0.613855
chr1	780	784	0.306927
chr1	784	785	0.0
chr1	785	786	0.306927
chr1	786	787	0.613855
chr1	787	791	0.920782
chr1	791	802	1.22771
chr1	802	804	1.53464
chr1	804	818	1.84156
chr1	818	820	1.53464
chr1	820	822	1.22771
chr1	822	823	0.920782
chr1	823	825	1.22771
chr1	825	827	1.53464
chr1	827	831	1.84156
chr1	831	835	1.53464
chr1	835	840	1.84156
chr1	840	846	2.14849
chr1	846	848	1.84156
chr1	848	855	1.53464
chr1	855	865	1.84156
chr1	865	867	1.53464
chr1	867	868	1.22771
chr1	868	871	1.53464
chr1	871	873	1.22771
chr1	873	874	1.53464
chr1	874	884	1.22771
chr1	884	892	0.920782
chr1	892	898	1.22771
chr1	898	908	0.920782
chr1	908	912	0.613855
chr1	912	920	0.306927
chr1	920	923	0.613855
chr1	923	927	0.920782
chr1	927	928	1.22771
chr1	928	937	1.53464
chr1	937	947	1.84156
chr1	947	963	2.14849
chr1	963	965	1.84156
chr1	965	969	1.53464
chr1	969	972	1.22771
chr1	972	973	0.920782
chr1	973	975	1.22771
chr1	975	980	1.53464
chr1	980	985	1.22771
chr1	985	989	1.84156
chr1	989	990	2.14849
chr1	990	993	1.84156
chr1	993	1005	2.14849
chr1	1005	1006	2.45542
chr1	1006	1008	2.76235
chr1	1008	1009	3.06927
chr1	1009	1011	3.68313
chr1	1011	1013	3.99005
chr1	1013	1016	4.29698
chr1	1016	1018	3.99005
chr1	1018	1025	3.3762
chr1	1025	1026	2.76235
chr1	1026	1031	3.06927
chr1	1031	1037	2.76235
chr1	1037	1038	2.45542
chr1	1038	1039	1.84156
chr1	1039	1040	1.53464
chr1	1040	1048	1.84156
chr1	1048	1049	1.53464
chr1	1049	1050	1.22771
chr1	1050	1052	0.920782
chr1	1052	1064	0.613855
chr1	1064	1069	1.22771
chr1	1069	1073	0.920782
chr1	1073	1074	1.22771
chr1	1074	1077	1.53464
chr1	1077	1080	1.84156
chr1	1080	1084	2.14849
chr1	1084	1095	1.84156
chr1	1095	1101	2.14849
chr1	1101	1102	3.06927
chr1	1102	1106	3.3762
chr1	1106	1108	2.76235
chr1	1108	1116	3.06927
chr1	1116	1118	2.76235
chr1	1118	1123	2.14849
chr1	1123	1131	1.84156
chr1	1131	1132	2.14849
chr1	1132	1133	2.45542
chr1	1133	1139	3.06927
chr1	1139	1142	2.76235
chr1	1142	1144	3.06927
chr1	1144	1152	2.14849
chr1	1152	1153	2.76235
chr1	1153	1154	4.29698
chr1	1154	1155	4.60391
chr1	1155	1157	4.91084
chr1	1157	1158	4.60391
chr1	1158	1161	4.91084
chr1	1161	1163	5.21776
chr1	1163	1167	5.83162
chr1	1167	1169	6.13855
chr1	1169	1174	6.44547
chr1	1174	1177	6.13855
chr1	1177	1185	5.52469
chr1	1185	1188	5.21776
chr1	1188	1192	4.91084
chr1	1192	1194	4.60391
chr1	1194	1196	3.99005
chr1	1196	1198	2.14849
chr1	1198	1202	1.22771
chr1	1202	1204	0.920782
chr1	1204	1205	1.53464
chr1	1205	1206	1.22771
chr1	1206	1207	1.53464
chr1	1207	1211	1.22771
chr1	1211	1228	0.920782
chr1	1228	1239	1.22771
chr1	1239	1245	0.920782
chr1	1245	1246	1.22771
chr1	1246	1247	1.53464
chr1	1247	1250	1.22771
chr1	1250	1251	0.920782
chr1	1251	1252	1.22771
chr1	1252	1253	1.53464
chr1	1253	1262	1.84156
chr1	1262	1264	1.53464
chr1	1264	1276	1.84156
chr1	1276	1287	2.14849
chr1	1287	1288	1.84156
chr1	1288	1290	1.53464
chr1	1290	1293	1.22771
chr1	1293	1295	0.920782
chr1	1295	1308	0.613855
chr1	1308	1315	0.920782
chr1	1315	1317	1.22771
chr1	1317	1319	1.53464
chr1	1319	1323	1.22771
chr1	1323	1324	1.53464
chr1	1324	1328	1.84156
chr1	1328	1329	2.14849
chr1	1329	1331	1.84156
chr1	1331	1332	2.14849
chr1	1332	1333	2.45542
chr1	1333	1341	2.76235
chr1	1341	1343	3.06927
chr1	1343	1344	3.68313
chr1	1344	1345	4.29698
chr1	1345	1346	4.60391
chr1	1346	1347	4.91084
chr1	1347	1348	5.21776
chr1	1348	1349	5.52469
chr1	1349	1351	5.83162
chr1	1351	1352	5.52469
chr1	1352	1353	6.13855
chr1	1353	1355	6.44547
chr1	1355	1357	6.7524
chr1	1357	1359	7.05933
chr1	1359	1361	6.44547
chr1	1361	1364	5.83162
chr1	1364	1366	5.52469
chr1	1366	1367	5.21776
chr1	1367	1368	5.52469
chr1	1368	1375	5.21776
chr1	1375	1378	4.29698
chr1	1378	1382	3.99005
chr1	1382	1384	3.68313
chr1	1384	1385	3.3762
chr1	1385	1387	3.06927
chr1	1387	1389	2.76235
chr1	1389	1390	2.45542
chr1	1390	1391	1.84156
chr1	1391	1393	1.53464
chr1	1393	1396	1.22771
chr1	1396	1399	0.613855
chr1	1399	1402	0.306927
chr1	1402	1420	0.0
chr1	1420	1439	0.306927
chr1	1439	1450	0.920782
chr1	1450	1451	1.22771
chr1	1451	1453	1.53464
chr1	1453	1456	1.84156
chr1	1456	1462	2.14849
chr1	1462	1464	2.45542
chr1	1464	1475	2.14849
chr1	1475	1476	1.84156
chr1	1476	1482	2.14849
chr1	1482	1484	1.84156
chr1	1484	1488	1.53464
chr1	1488	1490	1.22771
chr1	1490	1497	1.53464
chr1	1497	1501	1.22771
chr1	1501	1518	0.920782
chr1	1518	1520	0.613855
chr1	1520	1537	0.306927
chr1	1537	1551	0.0
chr1	1551	1552	0.306927
chr1	1552	1558	0.613855
chr1	1558	1561	1.22771
chr1	1561	1564	1.53464
chr1	1564	1587	1.84156
chr1	1587	1588	2.14849
chr1	1588	1590	2.45542
chr1	1590	1596	2.14849
chr1	1596	1602	1.53464
chr1	1602	1608	1.22771
chr1	1608	1616	0.920782
chr1	1616	1623	1.22771
chr1	1623	1625	0.920782
chr1	1625	1627	0.613855
chr1	1627	1628	0.920782
chr1	1628	1632	1.22771
chr1	1632	1636	0.920782
chr1	1636	1645	1.84156
chr1	1645	1646	2.14849
chr1	1646	1647	2.45542
chr1	1647	1653	2.76235
chr1	1653	1655	3.06927
chr1	1655	1668	2.76235
chr1	1668	1671	2.45542
chr1	1671	1676	2.76235
chr1	1676	1677	3.06927
chr1	1677	1678	3.3762
chr1	1678	1683	2.45542
chr1	1683	1689	2.76235
chr1	1689	1690	2.45542
chr1	1690	1691	2.14849
chr1	1691	1697	1.84156
chr1	1697	1700	1.53464
chr1	1700	1715	1.22771
chr1	1715	1716	0.613855
chr1	1716	1726	0.306927
chr1	1726	1746	0.613855
chr1	1746	1749	0.920782
chr1	1749	1756	1.22771
chr1	1756	1759	1.53464
chr1	1759	1764	1.22771
chr1	1764	1770	1.53464
chr1	1770	1772	1.22771
chr1	1772	1787	1.53464
chr1	1787	1789	1.84156
chr1	1789	1790	2.14849
chr1	1790	1792	1.84156
chr1	1792	1796	1.53464
chr1	1796	1806	1.22771
chr1	1806	1808	1.53464
chr1	1808	1821	1.22771
chr1	1821	1823	1.53464
chr1	1823	1829	1.22771
chr1	1829	1830	1.84156
chr1	1830	1832	1.53464
chr1	1832	1838	1.84156
chr1	1838	1850	1.53464
chr1	1850	1855	1.22771
chr1	1855	1864	1.53464
chr1	1864	1865	1.22771
chr1	1865	1868	0.920782
chr1	1868	1871	1.22771
chr1	1871	1872	1.53464
chr1	1872	1876	1.22771
chr1	1876	1881	0.920782
chr1	1881	1884	1.22771
chr1	1884	1894	1.53464
chr1	1894	1896	1.22771
chr1	1896	1899	0.920782
chr1	1899	1919	0.613855
chr1	1919	1924	0.920782
chr1	1924	1925	0.613855
chr1	1925	1940	0.920782
chr1	1940	1953	1.22771
chr1	1953	1964	0.920782
chr1	1964	1967	0.613855
chr1	1967	1969	0.306927
chr1	1969	2064	0.0
chr1	2064	2072	0.306927
chr1	2072	2086	0.613855
chr1	2086	2112	0.306927
chr1	2112	2113	0.0
chr1	2113	2124	0.306927
chr1	2124	2126	0.613855
chr1	2126	2157	0.920782
chr1	2157	2161	0.613855
chr1	2161	2163	0.306927
chr1	2163	2168	0.613855
chr1	2168	2174	0.306927
chr1	2174	2179	0.920782
chr1	2179	2184	1.22771
chr1	2184	2190	1.53464
chr1	2190	2206	1.84156
chr1	2206	2214	1.53464
chr1	2214	2217	1.84156
chr1	2217	2219	1.22771
chr1	2219	2221	1.53464
chr1	2221	2222	1.84156
chr1	2222	2228	1.53464
chr1	2228	2234	1.22771
chr1	2234	2256	0.920782
chr1	2256	2262	0.613855
chr1	2262	2265	0.306927
chr1	2265	2274	0.0
chr1	2274	2275	0.613855
chr1	2275	2277	0.920782
chr1	2277	2278	1.53464
chr1	2278	2279	2.14849
chr1	2279	2287	2.45542
chr1	2287	2288	2.76235
chr1	2288	2289	3.06927
chr1	2289	2290	3.3762
chr1	2290	2309	3.68313
chr1	2309	2318	3.99005
chr1	2318	2319	3.3762
chr1	2319	2321	2.45542
chr1	2321	2324	1.53464
chr1	2324	2327	1.22771
chr1	2327	2330	0.920782
chr1	2330	2332	1.22771
chr1	2332	2334	0.920782
chr1	2334	2338	0.613855
chr1	2338	2348	0.920782
chr1	2348	2349	1.22771
chr1	2349	2353	1.53464
chr1	2353	2355	1.22771
chr1	2355	2366	1.53464
chr1	2366	2392	1.22771
chr1	2392	2393	0.920782
chr1	2393	2397	0.613855
chr1	2397	2399	0.306927
chr1	2399	2441	0.0
chr1	2441	2447	0.306927
chr1	2447	2456	0.613855
chr1	2456	2471	0.920782
chr1	2471	2472	1.84156
chr1	2472	2473	2.14849
chr1	2473	2477	2.45542
chr1	2477	2478	2.14849
chr1	2478	2500	1.84156
chr1	2500	2513	1.53464
chr1	2513	2514	1.84156
chr1	2514	2515	2.45542
chr1	2515	2517	1.84156
chr1	2517	2556	1.53464
chr1	2556	2557	1.84156
chr1	2557	2559	0.613855
chr1	2559	2563	0.306927
chr1	2563	2571	0.613855
chr1	2571	2588	0.920782
chr1	2588	2595	0.613855
chr1	2595	2597	0.920782
chr1	2597	2602	1.22771
chr1	2602	2604	1.53464
chr1	2604	2607	1.84156
chr1	2607	2612	1.53464
chr1	2612	2614	1.84156
chr1	2614	2631	2.76235
chr1	2631	2639	2.45542
chr1	2639	2640	1.84156
chr1	2640	2642	1.53464
chr1	2642	2654	1.84156
chr1	2654	2656	2.14849
chr1	2656	2657	1.84156
chr1	2657	2658	2.14849
chr1	2658	2659	1.53464
chr1	2659	2665	1.22771
chr1	2665	2687	0.920782
chr1	2687	2689	0.613855
chr1	2689	2701	0.306927
chr1	2701	2702	0.0
chr1	2702	2745	0.306927
chr1	2745	2776	0.0
chr1	2776	2781	0.306927
chr1	2781	2793	0.613855
chr1	2793	2818	0.920782
chr1	2818	2820	0.306927
chr1	2820	2904	0.0
chr1	2904	2925	0.306927
chr1	2925	2939	0.613855
chr1	2939	2948	0.920782
chr1	2948	2972	0.613855
chr1	2972	2976	0.920782
chr1	2976	2981	1.22771
chr1	2981	2983	1.53464
chr1	2983	2991	1.22771
chr1	2991	3000	1.53464
chr1	3000	3016	1.84156
chr1	3016	3017	1.53464
chr1	3017	3024	1.84156
chr1	3024	3035	1.53464
chr1	3035	3036	1.22771
chr1	3036	3043	0.920782
chr1	3043	3060	0.613855
chr1	3060	3062	0.306927
chr1	3062	3065	0.0
chr1	3065	3081	0.306927
chr1	3081	3084	0.613855
chr1	3084	3085	0.920782
chr1	3085	3089	1.22771
chr1	3089	3108	1.84156
chr1	3108	3113	1.53464
chr1	3113	3121	1.84156
chr1	3121	3126	1.53464
chr1	3126	3129	1.22771
chr1	3129	3130	0.920782
chr1	3130	3132	1.22771
chr1	3132	3133	0.613855
chr1	3133	3134	0.920782
chr1	3134	3135	1.22771
chr1	3135	3149	1.53464
chr1	3149	3156	1.84156
chr1	3156	3165	1.53464
chr1	3165	3167	1.84156
chr1	3167	3172	1.53464
chr1	3172	3180	1.22771
chr1	3180	3182	1.53464
chr1	3182	3184	1.84156
chr1	3184	3204	2.14849
chr1	3204	3209	2.76235
chr1	3209	3216	2.45542
chr1	3216	3217	2.14849
chr1	3217	3218	2.45542
chr1	3218	3219	2.76235
chr1	3219	3220	3.06927
chr1	3220	3223	3.68313
chr1	3223	3224	3.06927
chr1	3224	3225	3.3762
chr1	3225	3226	3.06927
chr1	3226	3227	3.3762
chr1	3227	3238	3.68313
chr1	3238	3245	3.3762
chr1	3245	3248	3.68313
chr1	3248	3254	3.3762
chr1	3254	3256	3.99005
chr1	3256	3260	4.29698
chr1	3260	3262	3.68313
chr1	3262	3264	3.06927
chr1	3264	3265	2.76235
chr1	3265	3266	2.45542
chr1	3266	3268	2.14849
chr1	3268	3271	1.84156
chr1	3271	3289	1.53464
chr1	3289	3298	1.22771
chr1	3298	3305	0.0
chr1	3305	3307	0.306927
chr1	3307	3309	0.613855
chr1	3309	3321	0.920782
chr1	3321	3333	1.22771
chr1	3333	3339	1.53464
chr1	3339	3341	1.22771
chr1	3341	3352	0.920782
chr1	3352	3353	0.613855
chr1	3353	3356	0.920782
chr1	3356	3359	1.22771
chr1	3359	3364	1.53464
chr1	3364	3366	1.22771
chr1	3366	3369	1.53464
chr1	3369	3373	1.84156
chr1	3373	3376	2.14849
chr1	3376	3388	1.84156
chr1	3388	3393	2.14849
chr1	3393	3396	1.84156
chr1	3396	3400	1.22771
chr1	3400	3404	0.920782
chr1	3404	3406	0.613855
chr1	3406	3412	0.920782
chr1	3412	3423	0.613855
chr1	3423	3432	0.920782
chr1	3432	3449	0.613855
chr1	3449	3450	0.306927
chr1	3450	3453	0.0
chr1	3453	3460	0.306927
chr1	3460	3464	0.613855
chr1	3464	3478	0.920782
chr1	3478	3481	1.22771
chr1	3481	3482	1.53464
chr1	3482	3492	1.84156
chr1	3492	3496	2.14849
chr1	3496	3503	1.84156
chr1	3503	3504	2.14849
chr1	3504	3508	1.84156
chr1	3508	3513	1.53464
chr1	3513	3514	1.22771
chr1	3514	3515	1.53464
chr1	3515	3522	2.14849
chr1	3522	3525	1.84156
chr1	3525	3528	1.53464
chr1	3528	3536	1.84156
chr1	3536	3540	1.53464
chr1	3540	3547	1.84156
chr1	3547	3554	1.22771
chr1	3554	3555	1.53464
chr1	3555	3556	1.84156
chr1	3556	3557	2.14849
chr1	3557	3571	1.53464
chr1	3571	3579	1.22771
chr1	3579	3580	1.53464
chr1	3580	3597	1.22771
chr1	3597	3598	1.53464
chr1	3598	3599	1.22771
chr1	3599	3600	0.613855
chr1	3600	3618	0.920782
chr1	3618	3623	1.22771
chr1	3623	3625	0.920782
chr1	3625	3641	1.22771
chr1	3641	3643	0.920782
chr1	3643	3644	1.22771
chr1	3644	3650	0.920782
chr1	3650	3669	0.613855
chr1	3669	3674	0.306927
chr1	3674	3687	1.22771
chr1	3687	3690	0.920782
chr1	3690	3700	1.22771
chr1	3700	3707	1.53464
chr1	3707	3709	1.84156
chr1	3709	3717	2.14849
chr1	3717	3725	1.22771
chr1	3725	3729	1.53464
chr1	3729	3734	1.84156
chr1	3734	3736	1.53464
chr1	3736	3737	1.84156
chr1	3737	3738	2.14849
chr1	3738	3742	2.45542
chr1	3742	3751	2.14849
chr1	3751	3753	2.45542
chr1	3753	3755	2.14849
chr1	3755	3760	1.53464
chr1	3760	3768	1.84156
chr1	3768	3774	1.53464
chr1	3774	3791	2.14849
chr1	3791	3792	2.45542
chr1	3792	3793	2.76235
chr1	3793	3794	2.45542
chr1	3794	3809	2.76235
chr1	3809	3811	3.06927
chr1	3811	3817	2.76235
chr1	3817	3825	2.14849
chr1	3825	3827	1.53464
chr1	3827	3832	1.22771
chr1	3832	3836	0.920782
chr1	3836	3838	0.613855
chr1	3838	3853	0.306927
chr1	3853	3855	0.0
chr1	3855	3857	0.306927
chr1	3857	3863	0.613855
chr1	3863	3873	0.920782
chr1	3873	3875	1.22771
chr1	3875	3881	1.53464
chr1	3881	3882	1.84156
chr1	3882	3896	2.14849
chr1	3896	3899	1.84156
chr1	3899	3902	1.22771
chr1	3902	3904	1.53464
chr1	3904	3907	2.14849
chr1	3907	3912	1.84156
chr1	3912	3917	1.53464
chr1	3917	3918	1.22771
chr1	3918	3924	1.53464
chr1	3924	3943	1.22771
chr1	3943	3948	0.920782
chr1	3948	3952	0.613855
chr1	3952	3955	0.920782
chr1	3955	3961	1.22771
chr1	3961	3965	1.53464
chr1	3965	3987	1.84156
chr1	3987	3988	2.14849
chr1	3988	3993	1.84156
chr1	3993	3996	2.45542
chr1	3996	3997	1.84156
chr1	3997	4005	2.14849
chr1	4005	4009	1.84156
chr1	4009	4018	1.53464
chr1	4018	4024	1.84156
chr1	4024	4028	2.14849
chr1	4028	4029	2.45542
chr1	4029	4037	2.76235
chr1	4037	4041	2.14849
chr1	4041	4042	1.84156
chr1	4042	4044	1.53464
chr1	4044	4055	1.84156
chr1	4055	4062	2.14849
chr1	4062	4068	1.84156
chr1	4068	4072	1.53464
chr1	4072	4075	1.22771
chr1	4075	4080	0.920782
chr1	4080	4082	1.22771
chr1	4082	4088	1.53464
chr1	4088	4102	1.22771
chr1	4102	4109	0.920782
chr1	4109	4111	0.613855
chr1	4111	4146	0.306927
chr1	4146	4148	0.920782
chr1	4148	4175	1.22771
chr1	4175	4187	0.920782
chr1	4187	4189	0.613855
chr1	4189	4190	0.306927
chr1	4190	4235	0.0
chr1	4235	4266	0.306927
chr1	4266	4271	0.613855
chr1	4271	4278	0.920782
chr1	4278	4297	0.613855
chr1	4297	4310	0.920782
chr1	4310	4315	0.613855
chr1	4315	4341	0.306927
chr1	4341	4348	0.613855
chr1	4348	4355	0.920782
chr1	4355	4360	1.22771
chr1	4360	4363	1.53464
chr1	4363	4364	1.84156
chr1	4364	4371	2.14849
chr1	4371	4376	1.84156
chr1	4376	4379	2.14849
chr1	4379	4381	1.84156
chr1	4381	4383	2.14849
chr1	4383	4385	2.45542
chr1	4385	4387	2.76235
chr1	4387	4392	3.06927
chr1	4392	4397	2.76235
chr1	4397	4404	2.45542
chr1	4404	4407	2.14849
chr1	4407	4408	1.84156
chr1	4408	4409	1.53464
chr1	4409	4411	1.22771
chr1	4411	4425	1.53464
chr1	4425	4427	1.22771
chr1	4427	4429	0.920782
chr1	4429	4431	0.613855
chr1	4431	4454	0.306927
chr1	4454	4456	0.0
chr1	4456	4457	0.613855
chr1	4457	4477	0.920782
chr1	4477	4491	1.22771
chr1	4491	4499	0.920782
chr1	4499	4501	0.613855
chr1	4501	4521	0.306927
chr1	4521	4522	0.0
chr1	4522	4523	0.306927
chr1	4523	4524	0.613855
chr1	4524	4530	1.22771
chr1	4530	4544	1.53464
chr1	4544	4546	1.22771
chr1	4546	4547	1.53464
chr1	4547	4553	1.84156
chr1	4553	4557	1.53464
chr1	4557	4560	1.84156
chr1	4560	4561	1.53464
chr1	4561	4565	1.22771
chr1	4565	4566	1.84156
chr1	4566	4575	1.53464
chr1	4575	4588	1.22771
chr1	4588	4594	0.920782
chr1	4594	4599	0.613855
chr1	4599	4601	0.920782
chr1	4601	4609	0.613855
chr1	4609	4611	0.306927
chr1	4611	4637	0.613855
chr1	4637	4641	1.22771
chr1	4641	4644	0.920782
chr1	4644	4654	1.22771
chr1	4654	4656	0.920782
chr1	4656	4679	0.613855
chr1	4679	4683	0.920782
chr1	4683	4685	1.22771
chr1	4685	4688	1.53464
chr1	4688	4689	1.22771
chr1	4689	4693	1.53464
chr1	4693	4696	1.84156
chr1	4696	4706	2.14849
chr1	4706	4711	2.45542
chr1	4711	4718	2.14849
chr1	4718	4720	2.45542
chr1	4720	4724	2.14849
chr1	4724	4727	2.45542
chr1	4727	4728	2.14849
chr1	4728	4730	1.84156
chr1	4730	4733	2.14849
chr1	4733	4736	2.45542
chr1	4736	4740	2.14849
chr1	4740	4747	1.84156
chr1	4747	4750	1.53464
chr1	4750	4751	1.22771
chr1	4751	4768	0.920782
chr1	4768	4777	0.613855
chr1	4777	4781	0.306927
chr1	4781	4816	0.613855
chr1	4816	4820	0.0
chr1	4820	4830	0.306927
chr1	4830	4844	0.613855
chr1	4844	4845	1.22771
chr1	4845	4864	1.53464
chr1	4864	4867	1.22771
chr1	4867	4869	1.53464
chr1	4869	4874	1.84156
chr1	4874	4888	1.53464
chr1	4888	4889	0.920782
chr1	4889	4905	0.613855
chr1	4905	4906	0.920782
chr1	4906	4911	1.22771
chr1	4911	4913	0.920782
chr1	4913	4929	0.613855
chr1	4929	4932	0.920782
chr1	4932	4942	1.22771
chr1	4942	4949	1.53464
chr1	4949	4958	1.22771
chr1	4958	4964	1.53464
chr1	4964	4967	1.84156
chr1	4967	4972	2.14849
chr1	4972	4976	1.84156
chr1	4976	4978	1.53464
chr1	4978	4986	1.22771
chr1	4986	5002	0.920782
chr1	5002	5006	0.613855
chr1	5006	5008	0.306927
chr1	5008	5014	0.0
chr1	5014	5018	0.306927
chr1	5018	5033	0.613855
chr1	5033	5040	0.306927
chr1	5040	5060	0.613855
chr1	5060	5071	0.306927
chr1	5071	5076	0.0
chr1	5076	5120	0.306927
chr1	5120	5149	0.0
chr1	5149	5193	0.306927
chr1	5193	5217	0.0
chr1	5217	5230	0.306927
chr1	5230	5256	0.613855
chr1	5256	5261	0.920782
chr1	5261	5274	0.613855
chr1	5274	5279	0.306927
chr1	5279	5287	0.613855
chr1	5287	5291	0.920782
chr1	5291	5292	1.22771
chr1	5292	5293	1.53464
chr1	5293	5300	1.84156
chr1	5300	5314	1.53464
chr1	5314	5323	2.14849
chr1	5323	5324	1.84156
chr1	5324	5329	1.22771
chr1	5329	5333	0.920782
chr1	5333	5343	0.613855
chr1	5343	5345	0.920782
chr1	5345	5348	0.613855
chr1	5348	5358	0.306927
chr1	5358	5375	0.613855
chr1	5375	5386	0.920782
chr1	5386	5402	0.613855
chr1	5402	5408	0.306927
chr1	5408	5419	0.613855
chr1	5419	5434	0.306927
chr1	5434	5440	0.613855
chr1	5440	5443	0.920782
chr1	5443	5452	1.22771
chr1	5452	5454	0.920782
chr1	5454	5458	1.22771
chr1	5458	5461	1.53464
chr1	5461	5466	1.84156
chr1	5466	5467	1.53464
chr1	5467	5480	1.84156
chr1	5480	5481	2.14849
chr1	5481	5484	2.45542
chr1	5484	5487	2.14849
chr1	5487	5498	2.45542
chr1	5498	5501	2.14849
chr1	5501	5502	1.84156
chr1	5502	5507	1.53464
chr1	5507	5510	1.22771
chr1	5510	5513	0.920782
chr1	5513	5524	1.22771
chr1	5524	5530	0.613855
chr1	5530	5532	0.306927
chr1	5532	5535	0.613855
chr1	5535	5552	0.920782
chr1	5552	5557	1.22771
chr1	5557	5566	0.920782
chr1	5566	5578	0.613855
chr1	5578	5583	0.306927
chr1	5583	5585	0.613855
chr1	5585	5597	0.306927
chr1	5597	5598	0.613855
chr1	5598	5599	1.22771
chr1	5599	5600	1.53464
chr1	5600	5628	2.14849
chr1	5628	5631	2.45542
chr1	5631	5638	2.76235
chr1	5638	5640	3.06927
chr1	5640	5655	1.22771
chr1	5655	5661	1.53464
chr1	5661	5663	1.84156
chr1	5663	5671	2.14849
chr1	5671	5672	1.53464
chr1	5672	5675	1.84156
chr1	5675	5677	1.53464
chr1	5677	5679	1.84156
chr1	5679	5682	2.14849
chr1	5682	5684	1.84156
chr1	5684	5690	1.53464
chr1	5690	5701	1.84156
chr1	5701	5702	1.53464
chr1	5702	5708	1.22771
chr1	5708	5714	1.53464
chr1	5714	5721	1.84156
chr1	5721	5722	1.53464
chr1	5722	5724	1.22771
chr1	5724	5728	1.53464
chr1	5728	5737	1.22771
chr1	5737	5738	1.84156
chr1	5738	5739	1.53464
chr1	5739	5741	1.22771
chr1	5741	5742	1.84156
chr1	5742	5745	1.53464
chr1	5745	5755	1.84156
chr1	5755	5757	1.53464
chr1	5757	5763	1.84156
chr1	5763	5774	2.14849
chr1	5774	5780	1.84156
chr1	5780	5782	1.22771
chr1	5782	5785	1.53464
chr1	5785	5789	1.22771
chr1	5789	5793	0.920782
chr1	5793	5799	1.22771
chr1	5799	5801	1.53464
chr1	5801	5806	1.22771
chr1	5806	5826	0.920782
chr1	5826	5828	0.613855
chr1	5828	5842	0.306927
chr1	5842	5856	0.0
chr1	5856	5857	0.306927
chr1	5857	5869	0.613855
chr1	5869	5887	0.920782
chr1	5887	5900	0.613855
chr1	5900	5913	0.306927
chr1	5913	5917	0.0
chr1	5917	5919	0.306927
chr1	5919	5927	0.613855
chr1	5927	5945	0.920782
chr1	5945	5947	1.22771
chr1	5947	5954	1.53464
chr1	5954	5963	1.22771
chr1	5963	5966	0.613855
chr1	5966	5967	0.920782
chr1	5967	5970	1.22771
chr1	5970	5984	0.920782
chr1	5984	5991	1.22771
chr1	5991	6000	0.920782
chr1	6000	6003	0.613855
chr1	6003	6005	0.920782
chr1	6005	6008	1.22771
chr1	6008	6011	1.53464
chr1	6011	6019	1.22771
chr1	6019	6028	1.53464
chr1	6028	6038	1.22771
chr1	6038	6041	1.53464
chr1	6041	6044	1.22771
chr1	6044	6047	1.84156
chr1	6047	6048	1.53464
chr1	6048	6052	1.84156
chr1	6052	6056	1.53464
chr1	6056	6066	1.22771
chr1	6066	6082	1.53464
chr1	6082	6085	1.22771
chr1	6085	6088	1.53464
chr1	6088	6089	1.84156
chr1	6089	6094	2.14849
chr1	6094	6097	2.45542
chr1	6097	6099	2.76235
chr1	6099	6100	3.06927
chr1	6100	6114	2.76235
chr1	6114	6125	2.45542
chr1	6125	6130	3.3762
chr1	6130	6131	3.68313
chr1	6131	6135	2.76235
chr1	6135	6137	2.45542
chr1	6137	6142	2.14849
chr1	6142	6143	1.84156
chr1	6143	6146	1.53464
chr1	6146	6168	1.84156
chr1	6168	6172	1.22771
chr1	6172	6175	0.920782
chr1	6175	6179	0.613855
chr1	6179	6182	0.306927
chr1	6182	6184	0.0
chr1	6184	6187	0.306927
chr1	6187	6204	0.613855
chr1	6204	6210	0.920782
chr1	6210	6214	1.22771
chr1	6214	6216	1.53464
chr1	6216	6217	1.84156
chr1	6217	6228	1.53464
chr1	6228	6244	1.22771
chr1	6244	6246	0.920782
chr1	6246	6248	0.613855
chr1	6248	6251	0.306927
chr1	6251	6257	0.613855
chr1	6257	6283	0.306927
chr1	6283	6286	0.613855
chr1	6286	6311	0.920782
chr1	6311	6321	1.22771
chr1	6321	6323	1.53464
chr1	6323	6325	1.84156
chr1	6325	6327	2.14849
chr1	6327	6330	1.53464
chr1	6330	6354	1.22771
chr1	6354	6355	1.53464
chr1	6355	6362	1.84156
chr1	6362	6363	2.14849
chr1	6363	6365	1.84156
chr1	6365	6367	1.53464
chr1	6367	6369	1.22771
chr1	6369	6373	2.14849
chr1	6373	6387	1.84156
chr1	6387	6388	2.14849
chr1	6388	6396	1.84156
chr1	6396	6397	2.14849
chr1	6397	6400	1.84156
chr1	6400	6403	1.53464
chr1	6403	6406	1.22771
chr1	6406	6407	0.920782
chr1	6407	6413	1.22771
chr1	6413	6418	0.920782
chr1	6418	6430	1.22771
chr1	6430	6431	0.920782
chr1	6431	6436	0.613855
chr1	6436	6444	0.306927
chr1	6444	6446	0.613855
chr1	6446	6461	0.920782
chr1	6461	6483	0.613855
chr1	6483	6490	0.920782
chr1	6490	6511	0.613855
chr1	6511	6513	0.306927
chr1	6513	6525	0.613855
chr1	6525	6529	0.306927
chr1	6529	6557	0.613855
chr1	6557	6566	0.306927
chr1	6566	6567	0.613855
chr1	6567	6573	0.920782
chr1	6573	6596	0.613855
chr1	6596	6602	0.920782
chr1	6602	6609	0.613855
chr1	6609	6610	0.920782
chr1	6610	6629	0.613855
chr1	6629	6635	0.920782
chr1	6635	6640	1.22771
chr1	6640	6652	0.920782
chr1	6652	6659	0.613855
chr1	6659	6661	0.920782
chr1	6661	6662	1.22771
chr1	6662	6672	1.53464
chr1	6672	6674	1.22771
chr1	6674	6675	1.53464
chr1	6675	6676	2.14849
chr1	6676	6679	2.45542
chr1	6679	6687	2.14849
chr1	6687	6692	2.45542
chr1	6692	6694	2.14849
chr1	6694	6698	1.84156
chr1	6698	6700	1.53464
chr1	6700	6705	1.22771
chr1	6705	6713	0.920782
chr1	6713	6716	0.613855
chr1	6716	6719	0.920782
chr1	6719	6723	0.306927
chr1	6723	6725	0.613855
chr1	6725	6726	0.920782
chr1	6726	6738	1.22771
chr1	6738	6744	0.920782
chr1	6744	6758	1.22771
chr1	6758	6761	0.920782
chr1	6761	6767	1.22771
chr1	6767	6769	0.920782
chr1	6769	6782	0.613855
chr1	6782	6793	0.306927
chr1	6793	6802	0.613855
chr1	6802	6837	0.306927
chr1	6837	6855	0.0
chr1	6855	6858	0.306927
chr1	6858	6869	0.613855
chr1	6869	6876	0.920782
chr1	6876	6883	1.22771
chr1	6883	6902	1.84156
chr1	6902	6909	1.53464
chr1	6909	6918	1.22771
chr1	6918	6927	0.920782
chr1	6927	6942	0.306927
chr1	6942	6945	0.0
chr1	6945	6946	0.306927
chr1	6946	6947	0.613855
chr1	6947	6948	0.920782
chr1	6948	6950	1.22771
chr1	6950	6959	1.53464
chr1	6959	6967	1.84156
chr1	6967	6970	2.14849
chr1	6970	6971	2.45542
chr1	6971	6977	2.76235
chr1	6977	6978	3.06927
chr1	6978	6983	3.3762
chr1	6983	6990	3.06927
chr1	6990	6991	2.76235
chr1	6991	6992	2.45542
chr1	6992	7002	2.14849
chr1	7002	7003	1.84156
chr1	7003	7011	2.14849
chr1	7011	7014	1.84156
chr1	7014	7015	1.53464
chr1	7015	7017	1.22771
chr1	7017	7021	1.53464
chr1	7021	7024	0.920782
chr1	7024	7034	1.22771
chr1	7034	7047	0.920782
chr1	7047	7057	0.613855
chr1	7057	7059	0.306927
chr1	7059	7064	0.613855
chr1	7064	7068	0.920782
chr1	7068	7091	0.613855
chr1	7091	7093	0.920782
chr1	7093	7103	1.53464
chr1	7103	7104	1.22771
chr1	7104	7120	0.920782
chr1	7120	7122	1.22771
chr1	7122	7127	1.53464
chr1	7127	7129	1.22771
chr1	7129	7137	0.920782
chr1	7137	7144	0.613855
chr1	7144	7165	0.306927
chr1	7165	7187	0.0
chr1	7187	7190	0.306927
chr1	7190	7203	0.613855
chr1	7203	7212	0.920782
chr1	7212	7223	1.22771
chr1	7223	7224	1.53464
chr1	7224	7225	1.84156
chr1	7225	7231	1.53464
chr1	7231	7245	1.22771
chr1	7245	7249	0.920782
chr1	7249	7252	1.22771
chr1	7252	7254	1.84156
chr1	7254	7255	2.14849
chr1	7255	7256	2.45542
chr1	7256	7259	2.14849
chr1	7259	7260	1.84156
chr1	7260	7266	2.14849
chr1	7266	7268	1.84156
chr1	7268	7270	2.14849
chr1	7270	7284	2.45542
chr1	7284	7286	2.76235
chr1	7286	7291	2.45542
chr1	7291	7293	2.76235
chr1	7293	7295	1.84156
chr1	7295	7307	2.14849
chr1	7307	7312	1.84156
chr1	7312	7316	1.53464
chr1	7316	7317	1.84156
chr1	7317	7320	2.14849
chr1	7320	7328	2.45542
chr1	7328	7330	2.14849
chr1	7330	7335	2.45542
chr1	7335	7338	2.14849
chr1	7338	7339	1.84156
chr1	7339	7340	1.53464
chr1	7340	7341	1.22771
chr1	7341	7344	0.920782
chr1	7344	7345	1.22771
chr1	7345	7361	0.920782
chr1	7361	7371	0.613855
chr1	7371	7382	0.306927
chr1	7382	7388	0.613855
chr1	7388	7395	0.306927
chr1	7395	7425	0.613855
chr1	7425	7439	0.306927
chr1	7439	7449	0.0
chr1	7449	7461	0.306927
chr1	7461	7462	0.613855
chr1	7462	7465	0.920782
chr1	7465	7473	1.22771
chr1	7473	7477	0.920782
chr1	7477	7479	1.22771
chr1	7479	7481	1.84156
chr1	7481	7492	2.14849
chr1	7492	7496	1.84156
chr1	7496	7502	1.53464
chr1	7502	7504	1.22771
chr1	7504	7518	0.306927
chr1	7518	7520	0.613855
chr1	7520	7521	0.920782
chr1	7521	7537	0.613855
chr1	7537	7543	0.920782
chr1	7543	7544	1.22771
chr1	7544	7545	1.53464
chr1	7545	7549	2.14849
chr1	7549	7550	2.45542
chr1	7550	7551	2.76235
chr1	7551	7554	3.3762
chr1	7554	7562	3.68313
chr1	7562	7564	3.3762
chr1	7564	7568	3.06927
chr1	7568	7572	3.3762
chr1	7572	7573	3.68313
chr1	7573	7581	3.3762
chr1	7581	7583	3.06927
chr1	7583	7585	2.76235
chr1	7585	7586	3.06927
chr1	7586	7587	2.76235
chr1	7587	7588	2.14849
chr1	7588	7591	2.45542
chr1	7591	7594	2.14849
chr1	7594	7595	2.45542
chr1	7595	7596	2.14849
chr1	7596	7611	1.84156
chr1	7611	7612	2.14849
chr1	7612	7616	1.84156
chr1	7616	7625	1.53464
chr1	7625	7629	1.84156
chr1	7629	7632	1.53464
chr1	7632	7633	1.22771
chr1	7633	7637	0.920782
chr1	7637	7638	0.613855
chr1	7638	7641	0.920782
chr1	7641	7655	1.22771
chr1	7655	7667	0.920782
chr1	7667	7675	0.613855
chr1	7675	7676	0.306927
chr1	7676	7699	0.613855
chr1	7699	7712	0.920782
chr1	7712	7720	0.613855
chr1	7720	7741	0.306927
chr1	7741	7752	0.613855
chr1	7752	7768	0.306927
chr1	7768	7785	0.613855
chr1	7785	7804	0.306927
chr1	7804	7812	0.613855
chr1	7812	7833	0.306927
chr1	7833	7834	0.613855
chr1	7834	7835	0.920782
chr1	7835	7838	1.22771
chr1	7838	7840	1.53464
chr1	7840	7843	1.84156
chr1	7843	7847	2.14849
chr1	7847	7848	1.84156
chr1	7848	7858	2.14849
chr1	7858	7863	2.76235
chr1	7863	7871	3.3762
chr1	7871	7874	4.29698
chr1	7874	7875	4.60391
chr1	7875	7877	4.91084
chr1	7877	7880	4.60391
chr1	7880	7882	4.29698
chr1	7882	7887	3.99005
chr1	7887	7892	3.68313
chr1	7892	7894	3.3762
chr1	7894	7895	3.06927
chr1	7895	7896	2.76235
chr1	7896	7898	3.06927
chr1	7898	7900	3.3762
chr1	7900	7902	3.68313
chr1	7902	7907	3.06927
chr1	7907	7915	2.76235
chr1	7915	7916	2.14849
chr1	7916	7918	1.84156
chr1	7918	7919	1.53464
chr1	7919	7922	1.22771
chr1	7922	7926	0.920782
chr1	7926	7940	1.22771
chr1	7940	7942	0.920782
chr1	7942	7944	0.613855
chr1	7944	7953	0.306927
chr1	7953	7991	0.0
chr1	7991	8000	0.613855
chr1	8000	8027	0.920782
chr1	8027	8029	0.613855
chr1	8029	8033	0.920782
chr1	8033	8034	1.22771
chr1	8034	8040	0.920782
chr1	8040	8044	1.22771
chr1	8044	8055	0.920782
chr1	8055	8056	1.22771
chr1	8056	8059	1.53464
chr1	8059	8060	2.14849
chr1	8060	8062	2.76235
chr1	8062	8063	3.06927
chr1	8063	8068	3.68313
chr1	8068	8070	3.99005
chr1	8070	8071	4.29698
chr1	8071	8077	3.99005
chr1	8077	8078	3.68313
chr1	8078	8084	3.99005
chr1	8084	8085	3.68313
chr1	8085	8087	3.06927
chr1	8087	8092	3.3762
chr1	8092	8099	3.68313
chr1	8099	8100	3.3762
chr1	8100	8103	3.06927
chr1	8103	8105	2.45542
chr1	8105	8106	2.76235
chr1	8106	8107	2.45542
chr1	8107	8108	2.14849
chr1	8108	8111	1.84156
chr1	8111	8113	1.53464
chr1	8113	8124	1.22771
chr1	8124	8126	1.53464
chr1	8126	8127	2.14849
chr1	8127	8128	3.06927
chr1	8128	8129	3.99005
chr1	8129	8132	4.29698
chr1	8132	8141	3.99005
chr1	8141	8142	3.68313
chr1	8142	8146	4.29698
chr1	8146	8148	4.60391
chr1	8148	8158	4.29698
chr1	8158	8166	3.99005
chr1	8166	8167	3.68313
chr1	8167	8169	3.3762
chr1	8169	8171	3.06927
chr1	8171	8172	2.14849
chr1	8172	8175	1.22771
chr1	8175	8176	0.920782
chr1	8176	8183	1.22771
chr1	8183	8186	1.84156
chr1	8186	8190	1.22771
chr1	8190	8196	0.920782
chr1	8196	8202	1.22771
chr1	8202	8216	1.53464
chr1	8216	8218	1.84156
chr1	8218	8223	1.53464
chr1	8223	8226	1.84156
chr1	8226	8240	1.53464
chr1	8240	8246	1.22771
chr1	8246	8257	0.920782
chr1	8257	8260	1.22771
chr1	8260	8261	0.920782
chr1	8261	8262	1.22771
chr1	8262	8266	0.920782
chr1	8266	8271	0.613855
chr1	8271	8292	0.920782
chr1	8292	8294	0.306927
chr1	8294	8308	0.0
chr1	8308	8318	0.306927
chr1	8318	8339	0.613855
chr1	8339	8345	0.920782
chr1	8345	8348	1.22771
chr1	8348	8350	0.920782
chr1	8350	8351	1.22771
chr1	8351	8354	1.53464
chr1	8354	8362	1.84156
chr1	8362	8369	1.53464
chr1	8369	8380	1.84156
chr1	8380	8385	1.53464
chr1	8385	8387	1.22771
chr1	8387	8388	1.84156
chr1	8388	8391	1.53464
chr1	8391	8394	2.14849
chr1	8394	8407	1.53464
chr1	8407	8427	1.22771
chr1	8427	8429	2.45542
chr1	8429	8430	2.76235
chr1	8430	8435	2.45542
chr1	8435	8436	2.14849
chr1	8436	8451	2.45542
chr1	8451	8453	2.76235
chr1	8453	8458	3.06927
chr1	8458	8468	2.76235
chr1	8468	8470	2.14849
chr1	8470	8471	1.84156
chr1	8471	8478	1.22771
chr1	8478	8489	0.920782
chr1	8489	8493	1.22771
chr1	8493	8495	0.920782
chr1	8495	8496	0.613855
chr1	8496	8512	0.306927
chr1	8512	8523	1.22771
chr1	8523	8529	1.53464
chr1	8529	8531	1.84156
chr1	8531	8533	2.14849
chr1	8533	8548	1.84156
chr1	8548	8553	1.53464
chr1	8553	8554	1.22771
chr1	8554	8555	0.920782
chr1	8555	8562	0.613855
chr1	8562	8567	0.920782
chr1	8567	8570	0.613855
chr1	8570	8573	0.920782
chr1	8573	8581	1.22771
chr1	8581	8583	1.53464
chr1	8583	8589	1.84156
chr1	8589	8602	1.53464
chr1	8602	8611	1.22771
chr1	8611	8613	0.920782
chr1	8613	8614	0.613855
chr1	8614	8624	0.306927
chr1	8624	8627	0.613855
chr1	8627	8653	0.306927
chr1	8653	8659	0.613855
chr1	8659	8687	0.306927
chr1	8687	8691	0.613855
chr1	8691	8696	0.920782
chr1	8696	8707	0.613855
chr1	8707	8719	0.920782
chr1	8719	8720	1.22771
chr1	8720	8729	1.53464
chr1	8729	8732	1.22771
chr1	8732	8735	0.920782
chr1	8735	8748	0.613855
chr1	8748	8749	0.920782
chr1	8749	8758	1.22771
chr1	8758	8759	1.53464
chr1	8759	8764	1.84156
chr1	8764	8765	1.53464
chr1	8765	8778	1.84156
chr1	8778	8783	2.14849
chr1	8783	8787	2.45542
chr1	8787	8789	2.76235
chr1	8789	8790	2.45542
chr1	8790	8792	2.14849
chr1	8792	8802	1.84156
chr1	8802	8805	1.53464
chr1	8805	8809	0.920782
chr1	8809	8819	0.613855
chr1	8819	8827	0.306927
chr1	8827	8836	0.0
chr1	8836	8837	1.53464
chr1	8837	8838	2.14849
chr1	8838	8843	2.45542
chr1	8843	8848	2.76235
chr1	8848	8849	3.06927
chr1	8849	8854	3.68313
chr1	8854	8857	3.99005
chr1	8857	8859	4.60391
chr1	8859	8862	4.91084
chr1	8862	8872	5.21776
chr1	8872	8873	4.91084
chr1	8873	8875	4.60391
chr1	8875	8878	4.91084
chr1	8878	8880	4.60391
chr1	8880	8881	3.99005
chr1	8881	8882	4.29698
chr1	8882	8883	3.99005
chr1	8883	8887	3.68313
chr1	8887	8888	3.3762
chr1	8888	8891	3.06927
chr1	8891	8892	2.76235
chr1	8892	8897	2.45542
chr1	8897	8899	2.14849
chr1	8899	8901	2.45542
chr1	8901	8903	2.14849
chr1	8903	8906	3.06927
chr1	8906	8919	2.45542
chr1	8919	8920	2.14849
chr1	8920	8922	2.45542
chr1	8922	8924	2.14849
chr1	8924	8925	1.84156
chr1	8925	8934	2.14849
chr1	8934	8936	1.84156
chr1	8936	8938	1.53464
chr1	8938	8943	2.14849
chr1	8943	8945	1.53464
chr1	8945	8950	1.22771
chr1	8950	8961	1.84156
chr1	8961	8962	1.53464
chr1	8962	8973	1.22771
chr1	8973	8982	0.920782
chr1	8982	8992	0.306927
chr1	8992	9000	0.0
chr1	9000	9001	0.306927
chr1	9001	9002	0.613855
chr1	9002	9003	0.920782
chr1	9003	9004	1.22771
chr1	9004	9005	1.53464
chr1	9005	9008	1.84156
chr1	9008	9031	2.14849
chr1	9031	9033	2.45542
chr1	9033	9044	2.14849
chr1	9044	9045	1.84156
chr1	9045	9047	1.22771
chr1	9047	9049	0.920782
chr1	9049	9061	0.306927
chr1	9061	9075	0.613855
chr1	9075	9090	0.306927
chr1	9090	9091	0.613855
chr1	9091	9092	0.920782
chr1	9092	9104	1.22771
chr1	9104	9110	0.920782
chr1	9110	9131	1.22771
chr1	9131	9133	1.53464
chr1	9133	9134	1.22771
chr1	9134	9135	1.53464
chr1	9135	9136	1.22771
chr1	9136	9152	0.920782
chr1	9152	9174	0.613855
chr1	9174	9175	0.920782
chr1	9175	9176	1.22771
chr1	9176	9177	1.84156
chr1	9177	9187	1.53464
chr1	9187	9213	1.84156
chr1	9213	9217	2.14849
chr1	9217	9219	1.84156
chr1	9219	9220	1.22771
chr1	9220	9229	0.613855
chr1	9229	9231	1.22771
chr1	9231	9257	0.920782
chr1	9257	9261	0.613855
chr1	9261	9267	0.306927
chr1	9267	9273	0.613855
chr1	9273	9274	0.306927
chr1	9274	9275	0.613855
chr1	9275	9278	0.920782
chr1	9278	9288	1.22771
chr1	9288	9291	1.53464
chr1	9291	9294	1.84156
chr1	9294	9302	2.14849
chr1	9302	9304	2.45542
chr1	9304	9307	3.06927
chr1	9307	9309	2.76235
chr1	9309	9310	3.06927
chr1	9310	9311	3.3762
chr1	9311	9316	3.06927
chr1	9316	9318	3.68313
chr1	9318	9319	3.3762
chr1	9319	9322	3.06927
chr1	9322	9338	2.76235
chr1	9338	9344	2.14849
chr1	9344	9348	1.84156
chr1	9348	9351	1.22771
chr1	9351	9353	0.920782
chr1	9353	9354	0.613855
chr1	9354	9376	0.0
chr1	9376	9390	0.306927
chr1	9390	9393	0.613855
chr1	9393	9396	0.920782
chr1	9396	9423	1.22771
chr1	9423	9425	1.84156
chr1	9425	9426	2.14849
chr1	9426	9428	2.45542
chr1	9428	9430	2.76235
chr1	9430	9432	3.06927
chr1	9432	9433	2.45542
chr1	9433	9437	2.76235
chr1	9437	9439	3.06927
chr1	9439	9447	3.68313
chr1	9447	9450	3.3762
chr1	9450	9456	3.06927
chr1	9456	9467	2.76235
chr1	9467	9472	2.14849
chr1	9472	9474	1.84156
chr1	9474	9478	1.53464
chr1	9478	9480	1.22771
chr1	9480	9482	0.613855
chr1	9482	9500	0.306927
chr1	9500	9501	0.613855
chr1	9501	9502	0.920782
chr1	9502	9510	1.22771
chr1	9510	9514	1.53464
chr1	9514	9516	1.84156
chr1	9516	9519	2.14849
chr1	9519	9532	1.84156
chr1	9532	9533	2.14849
chr1	9533	9542	2.45542
chr1	9542	9545	2.14849
chr1	9545	9546	1.84156
chr1	9546	9549	1.53464
chr1	9549	9550	1.22771
chr1	9550	9559	0.920782
chr1	9559	9560	1.53464
chr1	9560	9575	1.22771
chr1	9575	9576	0.920782
chr1	9576	9598	0.613855
chr1	9598	9599	0.920782
chr1	9599	9603	0.613855
chr1	9603	9619	0.306927
chr1	9619	9641	0.613855
chr1	9641	9662	0.306927
chr1	9662	9663	0.0
chr1	9663	9679	0.306927
chr1	9679	9680	0.920782
chr1	9680	9706	1.22771
chr1	9706	9720	0.920782
chr1	9720	9723	0.613855
chr1	9723	9724	0.306927
chr1	9724	9737	0.613855
chr1	9737	9738	0.920782
chr1	9738	9746	1.22771
chr1	9746	9747	1.53464
chr1	9747	9758	2.14849
chr1	9758	9760	2.76235
chr1	9760	9766	3.06927
chr1	9766	9768	2.76235
chr1	9768	9780	2.45542
chr1	9780	9781	1.84156
chr1	9781	9789	1.53464
chr1	9789	9791	1.22771
chr1	9791	9801	0.920782
chr1	9801	9808	0.0
chr1	9808	9815	0.306927
chr1	9815	9820	0.613855
chr1	9820	9821	0.920782
chr1	9821	9830	1.22771
chr1	9830	9832	1.84156
chr1	9832	9841	2.14849
chr1	9841	9843	1.84156
chr1	9843	9844	2.14849
chr1	9844	9852	2.45542
chr1	9852	9857	2.14849
chr1	9857	9858	2.76235
chr1	9858	9859	3.3762
chr1	9859	9860	3.06927
chr1	9860	9861	3.68313
chr1	9861	9867	3.3762
chr1	9867	9868	3.99005
chr1	9868	9871	4.29698
chr1	9871	9876	3.99005
chr1	9876	9887	4.29698
chr1	9887	9888	3.68313
chr1	9888	9891	3.3762
chr1	9891	9892	3.06927
chr1	9892	9894	2.76235
chr1	9894	9898	3.06927
chr1	9898	9901	2.76235
chr1	9901	9902	2.45542
chr1	9902	9904	3.06927
chr1	9904	9910	2.76235
chr1	9910	9918	1.84156
chr1	9918	9919	1.22771
chr1	9919	9924	0.920782
chr1	9924	9926	1.22771
chr1	9926	9940	1.53464
chr1	9940	9943	1.22771
chr1	9943	9946	0.920782
chr1	9946	9949	0.613855
chr1	9949	9955	0.920782
chr1	9955	9967	1.22771
chr1	9967	9971	0.920782
chr1	9971	9974	0.613855
chr1	9974	9975	1.22771
chr1	9975	9976	0.920782
chr1	9976	9981	1.22771
chr1	9981	9986	1.53464
chr1	9986	9990	1.22771
chr1	9990	9995	1.53464
chr1	9995	10000	1.84156
chr1	10000	10003	2.14849
chr1	10003	10008	1.84156
chr1	10008	10013	1.53464
chr1	10013	10017	1.84156
chr1	10017	10025	1.53464
chr1	10025	10028	1.22771
chr1	10028	10030	1.53464
chr1	10030	10031	1.22771
chr1	10031	10034	1.53464
chr1	10034	10037	1.22771
chr1	10037	10051	0.920782
chr1	10051	10057	1.22771
chr1	10057	10066	0.920782
chr1	10066	10095	0.613855
chr1	10095	10106	0.306927
chr1	10106	10119	0.613855
chr1	10119	10136	0.306927
chr1	10136	10138	0.613855
chr1	10138	10145	0.920782
chr1	10145	10146	1.22771
chr1	10146	10148	1.84156
chr1	10148	10150	3.3762
chr1	10150	10154	3.06927
chr1	10154	10170	3.3762
chr1	10170	10172	3.06927
chr1	10172	10180	3.3762
chr1	10180	10183	3.06927
chr1	10183	10184	3.3762
chr1	10184	10187	3.68313
chr1	10187	10188	3.3762
chr1	10188	10189	3.68313
chr1	10189	10190	3.3762
chr1	10190	10192	3.06927
chr1	10192	10198	2.14849
chr1	10198	10203	1.84156
chr1	10203	10224	1.53464
chr1	10224	10225	1.84156
chr1	10225	10226	1.53464
chr1	10226	10228	1.22771
chr1	10228	10230	0.920782
chr1	10230	10234	0.613855
chr1	10234	10246	0.306927
chr1	10246	10262	0.0
chr1	10262	10282	0.306927
chr1	10282	10288	0.613855
chr1	10288	10290	0.920782
chr1	10290	10296	1.22771
chr1	10296	10301	1.53464
chr1	10301	10304	1.84156
chr1	10304	10306	2.14849
chr1	10306	10307	1.84156
chr1	10307	10310	2.14849
chr1	10310	10317	2.45542
chr1	10317	10326	2.76235
chr1	10326	10331	2.45542
chr1	10331	10332	2.14849
chr1	10332	10333	1.22771
chr1	10333	10334	1.53464
chr1	10334	10338	1.22771
chr1	10338	10341	1.53464
chr1	10341	10347	1.22771
chr1	10347	10351	1.53464
chr1	10351	10354	1.84156
chr1	10354	10360	1.53464
chr1	10360	10375	1.22771
chr1	10375	10382	0.920782
chr1	10382	10391	0.613855
chr1	10391	10394	0.306927
chr1	10394	10420	0.0
chr1	10420	10431	0.613855
chr1	10431	10435	0.920782
chr1	10435	10441	1.22771
chr1	10441	10470	1.53464
chr1	10470	10472	1.84156
chr1	10472	10475	1.53464
chr1	10475	10478	1.22771
chr1	10478	10492	0.920782
chr1	10492	10497	0.306927
chr1	10497	10499	0.613855
chr1	10499	10500	0.920782
chr1	10500	10514	1.22771
chr1	10514	10519	0.920782
chr1	10519	10538	1.53464
chr1	10538	10539	1.22771
chr1	10539	10543	0.920782
chr1	10543	10544	0.613855
chr1	10544	10552	0.306927
chr1	10552	10583	0.0
chr1	10583	10584	0.306927
chr1	10584	10585	0.613855
chr1	10585	10589	1.53464
chr1	10589	10590	1.84156
chr1	10590	10598	2.14849
chr1	10598	10599	2.76235
chr1	10599	10601	3.06927
chr1	10601	10621	3.3762
chr1	10621	10626	3.68313
chr1	10626	10628	3.3762
chr1	10628	10633	1.84156
chr1	10633	10634	1.53464
chr1	10634	10635	1.22771
chr1	10635	10636	1.53464
chr1	10636	10637	1.84156
chr1	10637	10641	1.53464
chr1	10641	10652	1.22771
chr1	10652	10658	0.920782
chr1	10658	10659	1.53464
chr1	10659	10665	1.84156
chr1	10665	10671	2.14849
chr1	10671	10680	1.84156
chr1	10680	10690	1.53464
chr1	10690	10691	2.45542
chr1	10691	10693	2.76235
chr1	10693	10698	3.06927
chr1	10698	10699	3.3762
chr1	10699	10701	3.68313
chr1	10701	10702	3.99005
chr1	10702	10703	3.3762
chr1	10703	10718	3.06927
chr1	10718	10719	3.3762
chr1	10719	10723	3.06927
chr1	10723	10724	2.76235
chr1	10724	10732	2.45542
chr1	10732	10733	2.14849
chr1	10733	10734	1.84156
chr1	10734	10735	1.53464
chr1	10735	10736	1.22771
chr1	10736	10742	0.920782
chr1	10742	10744	0.613855
chr1	10744	10750	0.920782
chr1	10750	10752	1.22771
chr1	10752	10753	1.53464
chr1	10753	10754	1.22771
chr1	10754	10755	1.53464
chr1	10755	10757	1.84156
chr1	10757	10768	2.14849
chr1	10768	10772	2.45542
chr1	10772	10777	2.76235
chr1	10777	10787	2.45542
chr1	10787	10788	2.14849
chr1	10788	10794	1.84156
chr1	10794	10796	1.22771
chr1	10796	10810	0.613855
chr1	10810	10812	0.306927
chr1	10812	10847	0.0
chr1	10847	10849	0.306927
chr1	10849	10850	0.920782
chr1	10850	10851	1.53464
chr1	10851	10878	2.14849
chr1	10878	10879	2.45542
chr1	10879	10885	2.76235
chr1	10885	10887	2.45542
chr1	10887	10889	2.76235
chr1	10889	10890	2.45542
chr1	10890	10891	2.14849
chr1	10891	10892	2.45542
chr1	10892	10894	1.84156
chr1	10894	10895	1.53464
chr1	10895	10902	1.22771
chr1	10902	10903	0.920782
chr1	10903	10918	1.22771
chr1	10918	10922	1.53464
chr1	10922	10931	1.22771
chr1	10931	10947	0.920782
chr1	10947	10961	0.613855
chr1	10961	10970	0.306927
chr1	10970	10974	0.0
chr1	10974	10999	0.306927
chr1	10999	11002	0.613855
chr1	11002	11007	1.84156
chr1	11007	11010	2.14849
chr1	11010	11011	2.76235
chr1	11011	11012	3.06927
chr1	11012	11018	3.68313
chr1	11018	11029	3.3762
chr1	11029	11038	3.06927
chr1	11038	11041	2.45542
chr1	11041	11042	2.14849
chr1	11042	11044	1.53464
chr1	11044	11049	1.22771
chr1	11049	11056	0.920782
chr1	11056	11068	0.306927
chr1	11068	11069	0.613855
chr1	11069	11071	0.920782
chr1	11071	11083	1.22771
chr1	11083	11107	0.920782
chr1	11107	11110	0.613855
chr1	11110	11111	0.920782
chr1	11111	11113	1.53464
chr1	11113	11115	1.22771
chr1	11115	11118	0.920782
chr1	11118	11119	1.22771
chr1	11119	11141	1.53464
chr1	11141	11146	1.84156
chr1	11146	11153	2.14849
chr1	11153	11155	1.53464
chr1	11155	11157	1.22771
chr1	11157	11162	1.53464
chr1	11162	11163	1.22771
chr1	11163	11166	0.920782
chr1	11166	11171	1.22771
chr1	11171	11173	1.53464
chr1	11173	11175	1.84156
chr1	11175	11176	2.76235
chr1	11176	11184	3.06927
chr1	11184	11190	2.76235
chr1	11190	11191	2.45542
chr1	11191	11193	2.76235
chr1	11193	11209	2.45542
chr1	11209	11210	2.76235
chr1	11210	11212	2.45542
chr1	11212	11215	2.76235
chr1	11215	11217	2.45542
chr1	11217	11218	2.14849
chr1	11218	11219	1.84156
chr1	11219	11224	0.920782
chr1	11224	11227	1.22771
chr1	11227	11235	1.84156
chr1	11235	11242	1.53464
chr1	11242	11251	1.22771
chr1	11251	11253	1.53464
chr1	11253	11260	1.22771
chr1	11260	11264	1.53464
chr1	11264	11267	2.14849
chr1	11267	11268	1.84156
chr1	11268	11269	2.14849
chr1	11269	11271	2.45542
chr1	11271	11287	2.14849
chr1	11287	11290	1.84156
chr1	11290	11299	2.14849
chr1	11299	11300	1.84156
chr1	11300	11302	1.53464
chr1	11302	11306	2.14849
chr1	11306	11307	1.84156
chr1	11307	11311	2.14849
chr1	11311	11313	1.53464
chr1	11313	11321	1.22771
chr1	11321	11323	1.53464
chr1	11323	11330	1.84156
chr1	11330	11331	1.53464
chr1	11331	11342	1.84156
chr1	11342	11344	1.53464
chr1	11344	11362	1.22771
chr1	11362	11364	1.53464
chr1	11364	11367	1.22771
chr1	11367	11369	0.920782
chr1	11369	11372	1.53464
chr1	11372	11374	1.84156
chr1	11374	11380	2.14849
chr1	11380	11385	2.45542
chr1	11385	11405	2.14849
chr1	11405	11407	1.84156
chr1	11407	11408	2.14849
chr1	11408	11409	1.84156
chr1	11409	11410	1.22771
chr1	11410	11411	0.613855
chr1	11411	11436	0.306927
chr1	11436	11451	0.920782
chr1	11451	11458	0.613855
chr1	11458	11464	0.920782
chr1	11464	11472	1.22771
chr1	11472	11476	0.920782
chr1	11476	11502	0.613855
chr1	11502	11503	0.306927
chr1	11503	11508	0.613855
chr1	11508	11520	0.306927
chr1	11520	11534	0.613855
chr1	11534	11539	0.306927
chr1	11539	11563	0.613855
chr1	11563	11577	0.306927
chr1	11577	11582	0.613855
chr1	11582	11602	0.306927
chr1	11602	11612	0.613855
chr1	11612	11625	0.306927
chr1	11625	11632	0.613855
chr1	11632	11643	0.306927
chr1	11643	11656	0.613855
chr1	11656	11664	0.920782
chr1	11664	11667	1.22771
chr1	11667	11687	0.920782
chr1	11687	11694	0.613855
chr1	11694	11700	0.920782
chr1	11700	11705	0.613855
chr1	11705	11717	0.306927
chr1	11717	11721	0.613855
chr1	11721	11738	0.920782
chr1	11738	11761	0.613855
chr1	11761	11765	0.306927
chr1	11765	11795	0.0
chr1	11795	11812	0.306927
chr1	11812	11817	0.613855
chr1	11817	11820	0.920782
chr1	11820	11838	1.22771
chr1	11838	11839	1.53464
chr1	11839	11846	1.22771
chr1	11846	11856	1.53464
chr1	11856	11861	1.22771
chr1	11861	11864	0.920782
chr1	11864	11865	1.22771
chr1	11865	11877	1.53464
chr1	11877	11878	1.84156
chr1	11878	11890	1.53464
chr1	11890	11908	1.22771
chr1	11908	11917	0.306927
chr1	11917	11943	0.0
chr1	11943	11958	0.306927
chr1	11958	11970	0.613855
chr1	11970	11974	0.920782
chr1	11974	11982	1.22771
chr1	11982	11995	0.920782
chr1	11995	12002	1.22771
chr1	12002	12007	0.920782
chr1	12007	12013	1.22771
chr1	12013	12014	0.920782
chr1	12014	12022	0.613855
chr1	12022	12025	0.920782
chr1	12025	12034	1.22771
chr1	12034	12036	0.920782
chr1	12036	12039	1.22771
chr1	12039	12040	1.53464
chr1	12040	12042	1.84156
chr1	12042	12050	1.53464
chr1	12050	12065	1.22771
chr1	12065	12072	0.920782
chr1	12072	12073	1.22771
chr1	12073	12074	2.14849
chr1	12074	12076	2.45542
chr1	12076	12079	3.06927
chr1	12079	12081	2.45542
chr1	12081	12093	2.14849
chr1	12093	12116	2.45542
chr1	12116	12118	1.22771
chr1	12118	12120	0.920782
chr1	12120	12125	0.306927
chr1	12125	12131	0.0
chr1	12131	12137	0.306927
chr1	12137	12144	0.613855
chr1	12144	12150	0.920782
chr1	12150	12152	1.22771
chr1	12152	12168	1.53464
chr1	12168	12173	1.22771
chr1	12173	12175	0.920782
chr1	12175	12178	0.613855
chr1	12178	12179	1.53464
chr1	12179	12180	1.84156
chr1	12180	12192	1.53464
chr1	12192	12206	1.84156
chr1	12206	12209	1.53464
chr1	12209	12215	2.14849
chr1	12215	12216	2.45542
chr1	12216	12222	2.76235
chr1	12222	12223	1.84156
chr1	12223	12224	2.14849
chr1	12224	12225	2.45542
chr1	12225	12226	2.76235
chr1	12226	12227	3.06927
chr1	12227	12228	3.3762
chr1	12228	12236	3.68313
chr1	12236	12239	4.60391
chr1	12239	12242	4.29698
chr1	12242	12247	4.60391
chr1	12247	12248	4.91084
chr1	12248	12251	5.52469
chr1	12251	12253	6.13855
chr1	12253	12259	5.83162
chr1	12259	12260	5.52469
chr1	12260	12267	4.91084
chr1	12267	12271	3.99005
chr1	12271	12272	3.68313
chr1	12272	12273	3.3762
chr1	12273	12274	3.68313
chr1	12274	12275	3.99005
chr1	12275	12276	3.68313
chr1	12276	12277	4.29698
chr1	12277	12278	3.99005
chr1	12278	12279	3.68313
chr1	12279	12280	3.3762
chr1	12280	12282	2.76235
chr1	12282	12284	2.45542
chr1	12284	12287	1.84156
chr1	12287	12288	1.53464
chr1	12288	12291	1.22771
chr1	12291	12292	1.53464
chr1	12292	12295	1.84156
chr1	12295	12312	2.14849
[truncated: 862 more rows]
