# Supplementary material for: Structural modularity of the XIST ribonucleoprotein complex
Source: Nat Commun. 2020 Dec 2;11:6163. doi: 10.1038/s41467-020-20040-3 (PMC7710737; doi:10.1038/s41467-020-20040-3)
Supplement: Supplementary file 6 — Source Data [file 41467_2020_20040_MOESM6_ESM.zip › sourcedata/fig2efgi/K562_SAFB2_2_neg_XIST_1_hsXIST.bedgraph]

chr1	0	44	0.0
chr1	44	46	0.0949112
chr1	46	48	0.189822
chr1	48	55	0.569467
chr1	55	58	0.664379
chr1	58	75	0.75929
chr1	75	76	0.569467
chr1	76	78	0.474556
chr1	78	86	0.284734
chr1	86	91	0.189822
chr1	91	113	0.0
chr1	113	114	0.0949112
chr1	114	115	0.189822
chr1	115	116	0.379645
chr1	116	135	0.664379
chr1	135	136	0.569467
chr1	136	138	0.664379
chr1	138	143	0.474556
chr1	143	153	0.379645
chr1	153	158	0.284734
chr1	158	173	0.0949112
chr1	173	199	0.0
chr1	199	207	0.0949112
chr1	207	211	0.189822
chr1	211	218	0.284734
chr1	218	240	0.379645
chr1	240	250	0.189822
chr1	250	257	0.0
chr1	257	259	0.0949112
chr1	259	289	0.189822
chr1	289	291	0.284734
chr1	291	300	0.474556
chr1	300	305	0.379645
chr1	305	306	0.569467
chr1	306	307	0.75929
chr1	307	310	0.949112
chr1	310	311	1.04402
chr1	311	314	0.949112
chr1	314	323	0.854201
chr1	323	324	0.949112
chr1	324	326	1.04402
chr1	326	328	1.13893
chr1	328	331	1.23385
chr1	331	334	1.32876
chr1	334	335	1.23385
chr1	335	337	1.13893
chr1	337	338	1.04402
chr1	338	339	0.854201
chr1	339	340	0.75929
chr1	340	341	0.664379
chr1	341	342	0.75929
chr1	342	345	0.664379
chr1	345	346	0.854201
chr1	346	353	0.949112
chr1	353	359	0.854201
chr1	359	362	0.75929
chr1	362	365	0.664379
chr1	365	368	0.75929
chr1	368	371	0.854201
chr1	371	384	0.75929
chr1	384	385	0.569467
chr1	385	388	0.664379
chr1	388	391	0.474556
chr1	391	406	0.379645
chr1	406	411	0.284734
chr1	411	412	0.189822
chr1	412	415	0.284734
chr1	415	426	0.379645
chr1	426	428	0.474556
chr1	428	440	0.379645
chr1	440	443	0.284734
chr1	443	444	0.189822
chr1	444	451	0.0949112
chr1	451	454	0.189822
chr1	454	463	0.474556
chr1	463	472	0.379645
chr1	472	485	0.284734
chr1	485	495	0.189822
chr1	495	496	0.569467
chr1	496	498	0.75929
chr1	498	515	0.854201
chr1	515	523	0.75929
chr1	523	524	0.569467
chr1	524	525	0.474556
chr1	525	533	0.379645
chr1	533	535	0.474556
chr1	535	538	0.379645
chr1	538	539	0.284734
chr1	539	540	0.189822
chr1	540	561	0.0949112
chr1	561	576	0.284734
chr1	576	585	0.189822
chr1	585	595	0.0949112
chr1	595	603	0.0
chr1	603	605	0.0949112
chr1	605	606	0.284734
chr1	606	608	0.379645
chr1	608	627	0.474556
chr1	627	630	0.379645
chr1	630	632	0.284734
chr1	632	638	0.189822
chr1	638	649	0.0949112
chr1	649	651	0.0
chr1	651	656	0.0949112
chr1	656	659	0.189822
chr1	659	679	0.284734
chr1	679	680	0.379645
chr1	680	690	0.284734
chr1	690	694	0.189822
chr1	694	695	0.284734
chr1	695	699	0.474556
chr1	699	721	0.379645
chr1	721	723	0.189822
chr1	723	728	0.284734
chr1	728	738	0.189822
chr1	738	739	0.0949112
chr1	739	740	0.189822
chr1	740	741	0.474556
chr1	741	745	0.569467
chr1	745	766	0.664379
chr1	766	771	0.569467
chr1	771	772	0.474556
chr1	772	775	0.379645
chr1	775	778	0.284734
chr1	778	781	0.379645
chr1	781	782	0.569467
chr1	782	783	0.379645
chr1	783	784	0.474556
chr1	784	786	0.569467
chr1	786	787	0.664379
chr1	787	797	0.75929
chr1	797	802	0.854201
chr1	802	803	0.949112
chr1	803	808	1.13893
chr1	808	809	1.04402
chr1	809	811	0.949112
chr1	811	813	1.04402
chr1	813	814	0.949112
chr1	814	817	0.854201
chr1	817	823	0.75929
chr1	823	824	0.854201
chr1	824	825	1.04402
chr1	825	826	1.32876
chr1	826	829	1.51858
chr1	829	830	1.42367
chr1	830	831	1.51858
chr1	831	832	1.61349
chr1	832	833	1.7084
chr1	833	835	1.80331
chr1	835	837	1.89822
chr1	837	841	1.80331
chr1	841	846	1.99314
chr1	846	847	1.89822
chr1	847	849	1.99314
chr1	849	853	2.08805
chr1	853	856	1.99314
chr1	856	862	2.08805
chr1	862	865	1.89822
chr1	865	867	1.7084
chr1	867	868	1.61349
chr1	868	869	1.32876
chr1	869	871	1.23385
chr1	871	872	1.13893
chr1	872	877	1.04402
chr1	877	880	0.75929
chr1	880	886	0.664379
chr1	886	888	0.75929
chr1	888	889	0.854201
chr1	889	890	0.75929
chr1	890	891	0.569467
chr1	891	896	0.474556
chr1	896	902	0.379645
chr1	902	904	0.284734
chr1	904	907	0.379645
chr1	907	912	0.474556
chr1	912	913	0.569467
chr1	913	916	0.949112
chr1	916	919	1.04402
chr1	919	922	1.13893
chr1	922	923	1.04402
chr1	923	926	1.13893
chr1	926	928	1.23385
chr1	928	929	1.32876
chr1	929	934	1.23385
chr1	934	935	1.32876
chr1	935	936	1.42367
chr1	936	937	1.51858
chr1	937	938	1.61349
chr1	938	941	1.80331
chr1	941	943	1.89822
chr1	943	944	1.99314
chr1	944	948	2.18296
chr1	948	950	2.08805
chr1	950	951	2.18296
chr1	951	953	1.89822
chr1	953	954	1.99314
chr1	954	959	1.61349
chr1	959	961	1.51858
chr1	961	965	1.61349
chr1	965	967	1.51858
chr1	967	968	1.61349
chr1	968	969	1.51858
chr1	969	971	1.42367
chr1	971	973	1.32876
chr1	973	974	1.51858
chr1	974	978	1.61349
chr1	978	979	1.42367
chr1	979	980	1.32876
chr1	980	981	1.23385
chr1	981	982	1.42367
chr1	982	983	1.51858
chr1	983	985	1.7084
chr1	985	989	1.89822
chr1	989	990	1.99314
chr1	990	992	2.08805
chr1	992	993	1.99314
chr1	993	995	2.37278
chr1	995	1002	2.46769
chr1	1002	1003	2.5626
chr1	1003	1004	2.75243
chr1	1004	1005	2.84734
chr1	1005	1008	3.03716
chr1	1008	1009	3.13207
chr1	1009	1010	3.22698
chr1	1010	1013	3.4168
chr1	1013	1016	3.51172
chr1	1016	1017	3.32189
chr1	1017	1020	3.22698
chr1	1020	1021	3.32189
chr1	1021	1022	3.51172
chr1	1022	1023	3.32189
chr1	1023	1024	3.13207
chr1	1024	1025	2.75243
chr1	1025	1028	2.27787
chr1	1028	1029	2.18296
chr1	1029	1033	2.08805
chr1	1033	1037	1.99314
chr1	1037	1038	1.7084
chr1	1038	1039	1.51858
chr1	1039	1040	1.32876
chr1	1040	1045	1.42367
chr1	1045	1046	1.32876
chr1	1046	1048	1.23385
chr1	1048	1051	0.949112
chr1	1051	1052	0.664379
chr1	1052	1056	0.474556
chr1	1056	1059	0.379645
chr1	1059	1060	0.474556
chr1	1060	1061	0.379645
chr1	1061	1064	0.284734
chr1	1064	1065	0.189822
chr1	1065	1067	0.284734
chr1	1067	1068	0.379645
chr1	1068	1069	0.474556
chr1	1069	1073	0.75929
chr1	1073	1074	0.949112
chr1	1074	1076	1.13893
chr1	1076	1078	1.23385
chr1	1078	1079	1.13893
chr1	1079	1080	1.23385
chr1	1080	1085	1.32876
chr1	1085	1090	1.42367
chr1	1090	1091	1.51858
chr1	1091	1092	1.7084
chr1	1092	1094	1.80331
chr1	1094	1095	1.7084
chr1	1095	1097	1.80331
chr1	1097	1099	1.61349
chr1	1099	1100	1.80331
chr1	1100	1101	1.89822
chr1	1101	1102	2.5626
chr1	1102	1103	2.84734
chr1	1103	1106	3.03716
chr1	1106	1107	3.22698
chr1	1107	1108	3.4168
chr1	1108	1109	3.70154
chr1	1109	1110	3.79645
chr1	1110	1111	3.70154
chr1	1111	1112	3.89136
chr1	1112	1115	3.70154
chr1	1115	1116	3.79645
chr1	1116	1117	3.60663
chr1	1117	1118	3.51172
chr1	1118	1120	3.60663
chr1	1120	1122	3.70154
chr1	1122	1123	3.60663
chr1	1123	1124	3.51172
chr1	1124	1125	3.4168
chr1	1125	1127	3.32189
chr1	1127	1130	3.22698
chr1	1130	1131	3.13207
chr1	1131	1132	3.4168
chr1	1132	1133	3.60663
chr1	1133	1134	3.51172
chr1	1134	1135	3.70154
chr1	1135	1137	3.79645
chr1	1137	1139	3.70154
chr1	1139	1140	3.89136
chr1	1140	1141	3.79645
chr1	1141	1142	3.89136
chr1	1142	1143	3.70154
chr1	1143	1144	3.79645
chr1	1144	1148	2.84734
chr1	1148	1150	2.5626
chr1	1150	1151	2.37278
chr1	1151	1152	2.27787
chr1	1152	1153	2.75243
chr1	1153	1154	3.4168
chr1	1154	1155	3.32189
chr1	1155	1159	3.22698
chr1	1159	1161	3.60663
chr1	1161	1165	3.51172
chr1	1165	1166	3.70154
chr1	1166	1167	3.79645
chr1	1167	1170	3.89136
chr1	1170	1171	4.08118
chr1	1171	1173	4.17609
chr1	1173	1174	3.89136
chr1	1174	1175	3.79645
chr1	1175	1176	3.89136
chr1	1176	1177	3.79645
chr1	1177	1178	3.51172
chr1	1178	1181	3.4168
chr1	1181	1183	3.51172
chr1	1183	1186	3.32189
chr1	1186	1187	3.22698
chr1	1187	1191	3.32189
chr1	1191	1192	3.13207
chr1	1192	1193	2.84734
chr1	1193	1195	2.65751
chr1	1195	1196	2.27787
chr1	1196	1198	1.80331
chr1	1198	1202	1.61349
chr1	1202	1203	1.23385
chr1	1203	1204	1.42367
chr1	1204	1205	1.80331
chr1	1205	1208	1.89822
chr1	1208	1209	1.80331
chr1	1209	1211	1.61349
chr1	1211	1212	1.7084
chr1	1212	1215	1.51858
chr1	1215	1217	1.42367
chr1	1217	1218	1.32876
chr1	1218	1220	1.23385
chr1	1220	1221	1.13893
chr1	1221	1223	1.23385
chr1	1223	1226	1.32876
chr1	1226	1232	1.23385
chr1	1232	1237	1.13893
chr1	1237	1241	1.04402
chr1	1241	1242	0.949112
chr1	1242	1244	1.04402
chr1	1244	1245	0.949112
chr1	1245	1246	0.854201
chr1	1246	1250	0.569467
chr1	1250	1257	0.664379
chr1	1257	1259	0.569467
chr1	1259	1266	0.75929
chr1	1266	1268	0.854201
chr1	1268	1272	0.949112
chr1	1272	1273	1.04402
chr1	1273	1274	1.32876
chr1	1274	1277	1.42367
chr1	1277	1282	1.51858
chr1	1282	1284	1.61349
chr1	1284	1285	1.89822
chr1	1285	1287	1.99314
chr1	1287	1293	2.08805
chr1	1293	1295	2.18296
chr1	1295	1296	2.08805
chr1	1296	1297	2.27787
chr1	1297	1298	2.18296
chr1	1298	1301	2.27787
chr1	1301	1303	2.08805
chr1	1303	1305	2.27787
chr1	1305	1307	2.37278
chr1	1307	1309	2.27787
chr1	1309	1310	2.08805
chr1	1310	1313	2.18296
chr1	1313	1315	2.27787
chr1	1315	1316	2.37278
chr1	1316	1323	2.18296
chr1	1323	1324	2.27787
chr1	1324	1325	2.5626
chr1	1325	1326	2.84734
chr1	1326	1327	2.94225
chr1	1327	1328	2.84734
chr1	1328	1332	2.75243
chr1	1332	1333	3.03716
chr1	1333	1334	3.22698
chr1	1334	1335	3.32189
chr1	1335	1336	3.13207
chr1	1336	1339	3.60663
chr1	1339	1340	3.51172
chr1	1340	1343	3.79645
chr1	1343	1344	4.17609
chr1	1344	1345	4.36592
chr1	1345	1346	4.46083
chr1	1346	1347	4.36592
chr1	1347	1348	4.46083
chr1	1348	1349	4.55574
chr1	1349	1350	4.65065
chr1	1350	1351	4.55574
chr1	1351	1352	4.36592
chr1	1352	1353	4.17609
chr1	1353	1354	4.27101
chr1	1354	1355	4.46083
chr1	1355	1356	4.55574
chr1	1356	1357	4.46083
chr1	1357	1360	4.36592
chr1	1360	1361	4.55574
chr1	1361	1362	4.36592
chr1	1362	1365	4.27101
chr1	1365	1366	3.89136
chr1	1366	1369	3.70154
chr1	1369	1370	3.60663
chr1	1370	1371	2.94225
chr1	1371	1373	2.75243
chr1	1373	1377	2.65751
chr1	1377	1378	2.18296
chr1	1378	1380	2.08805
chr1	1380	1383	1.89822
chr1	1383	1385	1.32876
chr1	1385	1386	1.42367
chr1	1386	1387	1.51858
chr1	1387	1388	1.42367
chr1	1388	1392	1.23385
chr1	1392	1395	0.949112
chr1	1395	1397	0.75929
chr1	1397	1398	0.664379
chr1	1398	1399	0.569467
chr1	1399	1401	0.664379
chr1	1401	1402	0.569467
chr1	1402	1417	0.284734
chr1	1417	1420	0.379645
chr1	1420	1427	0.474556
chr1	1427	1429	0.569467
chr1	1429	1432	0.379645
chr1	1432	1436	0.474556
chr1	1436	1438	0.569467
chr1	1438	1439	0.664379
chr1	1439	1441	0.75929
chr1	1441	1442	0.949112
chr1	1442	1444	0.854201
chr1	1444	1445	0.949112
chr1	1445	1446	1.04402
chr1	1446	1451	1.13893
chr1	1451	1452	1.32876
chr1	1452	1453	1.42367
chr1	1453	1456	1.51858
chr1	1456	1460	1.61349
chr1	1460	1461	1.51858
chr1	1461	1464	1.32876
chr1	1464	1470	1.42367
chr1	1470	1472	1.32876
chr1	1472	1474	1.23385
chr1	1474	1475	1.13893
chr1	1475	1481	1.04402
chr1	1481	1482	0.949112
chr1	1482	1483	0.854201
chr1	1483	1488	0.664379
chr1	1488	1490	0.75929
chr1	1490	1492	0.664379
chr1	1492	1493	0.569467
chr1	1493	1494	0.664379
chr1	1494	1495	0.474556
chr1	1495	1499	0.379645
chr1	1499	1510	0.284734
chr1	1510	1511	0.189822
chr1	1511	1531	0.284734
chr1	1531	1536	0.189822
chr1	1536	1538	0.0949112
chr1	1538	1548	0.189822
chr1	1548	1553	0.284734
chr1	1553	1555	0.379645
chr1	1555	1557	0.284734
chr1	1557	1563	0.379645
chr1	1563	1568	0.474556
chr1	1568	1575	0.75929
chr1	1575	1581	0.854201
chr1	1581	1583	0.75929
chr1	1583	1587	0.854201
chr1	1587	1589	0.949112
chr1	1589	1590	1.04402
chr1	1590	1593	1.23385
chr1	1593	1596	1.42367
chr1	1596	1601	1.32876
chr1	1601	1603	1.23385
chr1	1603	1605	1.32876
chr1	1605	1608	1.23385
chr1	1608	1609	1.32876
chr1	1609	1610	1.51858
chr1	1610	1612	1.61349
chr1	1612	1618	1.32876
chr1	1618	1625	1.23385
chr1	1625	1626	1.13893
chr1	1626	1627	1.32876
chr1	1627	1628	1.51858
chr1	1628	1633	1.7084
chr1	1633	1634	1.42367
chr1	1634	1635	1.61349
chr1	1635	1636	1.7084
chr1	1636	1638	2.08805
chr1	1638	1640	2.27787
chr1	1640	1642	2.37278
chr1	1642	1643	2.46769
chr1	1643	1645	2.37278
chr1	1645	1646	2.46769
chr1	1646	1648	2.65751
chr1	1648	1649	2.75243
chr1	1649	1652	2.65751
chr1	1652	1653	2.5626
chr1	1653	1658	2.65751
chr1	1658	1662	2.75243
chr1	1662	1665	2.84734
chr1	1665	1666	3.03716
chr1	1666	1667	3.13207
chr1	1667	1668	2.75243
chr1	1668	1671	2.65751
chr1	1671	1672	2.46769
chr1	1672	1673	2.5626
chr1	1673	1674	2.46769
chr1	1674	1675	2.75243
chr1	1675	1676	2.65751
chr1	1676	1677	2.84734
chr1	1677	1678	2.46769
chr1	1678	1680	2.37278
chr1	1680	1683	2.18296
chr1	1683	1686	2.5626
chr1	1686	1688	2.65751
chr1	1688	1689	2.46769
chr1	1689	1690	2.37278
chr1	1690	1693	2.46769
chr1	1693	1695	2.5626
chr1	1695	1696	2.65751
chr1	1696	1698	2.5626
chr1	1698	1700	2.46769
chr1	1700	1701	2.5626
chr1	1701	1702	2.46769
chr1	1702	1704	2.5626
chr1	1704	1705	2.37278
chr1	1705	1708	2.18296
chr1	1708	1709	1.99314
chr1	1709	1714	1.89822
chr1	1714	1716	1.80331
chr1	1716	1717	1.89822
chr1	1717	1720	1.7084
chr1	1720	1722	1.51858
chr1	1722	1725	1.42367
chr1	1725	1726	1.32876
chr1	1726	1729	1.42367
chr1	1729	1730	1.23385
chr1	1730	1733	1.13893
chr1	1733	1734	1.04402
chr1	1734	1736	0.949112
chr1	1736	1737	0.854201
chr1	1737	1743	1.04402
chr1	1743	1745	0.949112
chr1	1745	1747	1.23385
chr1	1747	1750	1.13893
chr1	1750	1756	1.23385
chr1	1756	1762	1.32876
chr1	1762	1763	1.42367
chr1	1763	1764	1.32876
chr1	1764	1769	1.23385
chr1	1769	1772	1.32876
chr1	1772	1773	1.7084
chr1	1773	1777	1.80331
chr1	1777	1779	2.08805
chr1	1779	1780	1.89822
chr1	1780	1781	1.80331
chr1	1781	1783	1.7084
chr1	1783	1785	1.89822
chr1	1785	1786	1.99314
chr1	1786	1787	1.89822
chr1	1787	1788	1.80331
chr1	1788	1789	1.61349
chr1	1789	1790	1.7084
chr1	1790	1793	1.80331
chr1	1793	1795	1.89822
chr1	1795	1796	1.80331
chr1	1796	1797	1.89822
chr1	1797	1798	1.80331
chr1	1798	1804	1.7084
chr1	1804	1806	1.51858
chr1	1806	1811	1.42367
chr1	1811	1812	1.23385
chr1	1812	1814	1.13893
chr1	1814	1816	0.949112
chr1	1816	1817	0.854201
chr1	1817	1820	0.75929
chr1	1820	1827	0.569467
chr1	1827	1831	0.474556
chr1	1831	1833	0.379645
chr1	1833	1848	0.0949112
chr1	1848	1856	0.284734
chr1	1856	1857	0.379645
chr1	1857	1863	0.284734
chr1	1863	1864	0.379645
chr1	1864	1865	0.474556
chr1	1865	1866	0.569467
chr1	1866	1868	0.664379
chr1	1868	1869	0.75929
chr1	1869	1870	0.854201
chr1	1870	1871	1.04402
chr1	1871	1872	1.23385
chr1	1872	1879	1.32876
chr1	1879	1880	1.42367
chr1	1880	1882	1.51858
chr1	1882	1892	1.61349
chr1	1892	1894	1.42367
chr1	1894	1895	1.23385
chr1	1895	1899	1.13893
chr1	1899	1906	1.04402
chr1	1906	1909	0.854201
chr1	1909	1910	0.75929
chr1	1910	1912	0.664379
chr1	1912	1913	0.569467
chr1	1913	1914	0.379645
chr1	1914	1916	0.284734
chr1	1916	1922	0.189822
chr1	1922	1946	0.0949112
chr1	1946	1950	0.284734
chr1	1950	1954	0.189822
chr1	1954	1969	0.284734
chr1	1969	1976	0.189822
chr1	1976	1994	0.0949112
chr1	1994	2053	0.0
chr1	2053	2061	0.0949112
chr1	2061	2064	0.189822
chr1	2064	2070	0.284734
chr1	2070	2072	0.474556
chr1	2072	2079	0.569467
chr1	2079	2085	0.75929
chr1	2085	2093	0.854201
chr1	2093	2094	0.949112
chr1	2094	2095	0.854201
chr1	2095	2096	0.75929
chr1	2096	2107	0.664379
chr1	2107	2109	0.569467
chr1	2109	2112	0.664379
chr1	2112	2113	0.569467
chr1	2113	2114	0.474556
chr1	2114	2121	0.379645
chr1	2121	2122	0.189822
chr1	2122	2123	0.284734
chr1	2123	2126	0.379645
chr1	2126	2129	0.474556
chr1	2129	2130	0.569467
chr1	2130	2138	0.664379
chr1	2138	2140	0.75929
chr1	2140	2141	0.854201
chr1	2141	2164	0.949112
chr1	2164	2168	0.75929
chr1	2168	2169	0.664379
chr1	2169	2170	0.569467
chr1	2170	2173	0.474556
chr1	2173	2174	0.379645
chr1	2174	2181	0.284734
chr1	2181	2183	0.189822
chr1	2183	2203	0.0
chr1	2203	2215	0.0949112
chr1	2215	2221	0.189822
chr1	2221	2239	0.284734
chr1	2239	2244	0.379645
chr1	2244	2245	0.284734
chr1	2245	2253	0.189822
chr1	2253	2277	0.0949112
chr1	2277	2278	0.284734
chr1	2278	2279	0.569467
chr1	2279	2282	0.75929
chr1	2282	2287	0.854201
chr1	2287	2291	0.949112
chr1	2291	2292	1.04402
chr1	2292	2302	1.13893
chr1	2302	2305	1.23385
chr1	2305	2306	1.13893
chr1	2306	2311	1.23385
chr1	2311	2313	1.04402
chr1	2313	2314	0.949112
chr1	2314	2315	0.854201
chr1	2315	2317	0.75929
chr1	2317	2320	0.664379
chr1	2320	2321	0.569467
chr1	2321	2323	0.379645
chr1	2323	2325	0.284734
chr1	2325	2330	0.0949112
chr1	2330	2331	0.189822
chr1	2331	2333	0.284734
chr1	2333	2335	0.189822
chr1	2335	2354	0.284734
chr1	2354	2357	0.379645
chr1	2357	2372	0.284734
chr1	2372	2398	0.0
chr1	2398	2400	0.0949112
chr1	2400	2407	0.189822
chr1	2407	2408	0.284734
chr1	2408	2425	0.379645
chr1	2425	2429	0.284734
chr1	2429	2441	0.379645
chr1	2441	2443	0.284734
chr1	2443	2450	0.379645
chr1	2450	2451	0.284734
chr1	2451	2459	0.189822
chr1	2459	2464	0.284734
chr1	2464	2466	0.379645
chr1	2466	2469	0.474556
chr1	2469	2470	0.664379
chr1	2470	2471	0.75929
chr1	2471	2473	0.854201
chr1	2473	2481	1.04402
chr1	2481	2486	1.13893
chr1	2486	2496	1.04402
chr1	2496	2497	0.949112
chr1	2497	2500	0.854201
chr1	2500	2504	0.75929
chr1	2504	2505	0.664379
chr1	2505	2508	0.474556
chr1	2508	2511	0.284734
chr1	2511	2516	0.189822
chr1	2516	2517	0.0949112
chr1	2517	2524	0.189822
chr1	2524	2537	0.0949112
chr1	2537	2556	0.189822
chr1	2556	2558	0.379645
chr1	2558	2559	0.474556
chr1	2559	2572	0.379645
chr1	2572	2574	0.569467
chr1	2574	2575	0.664379
chr1	2575	2579	0.75929
chr1	2579	2595	0.664379
chr1	2595	2596	0.75929
chr1	2596	2597	0.854201
chr1	2597	2601	0.664379
chr1	2601	2602	0.569467
chr1	2602	2603	0.664379
chr1	2603	2608	0.569467
chr1	2608	2613	0.664379
chr1	2613	2614	0.75929
chr1	2614	2615	0.854201
chr1	2615	2616	0.75929
chr1	2616	2618	0.569467
chr1	2618	2619	0.474556
chr1	2619	2628	0.569467
chr1	2628	2629	0.664379
chr1	2629	2632	0.75929
chr1	2632	2641	0.854201
chr1	2641	2645	0.949112
chr1	2645	2651	0.854201
chr1	2651	2652	0.75929
chr1	2652	2655	0.854201
chr1	2655	2657	0.75929
chr1	2657	2662	0.664379
chr1	2662	2664	0.474556
chr1	2664	2671	0.569467
chr1	2671	2675	0.474556
chr1	2675	2682	0.379645
chr1	2682	2693	0.284734
chr1	2693	2703	0.379645
chr1	2703	2705	0.474556
chr1	2705	2713	0.379645
chr1	2713	2717	0.284734
chr1	2717	2726	0.379645
chr1	2726	2728	0.474556
chr1	2728	2730	0.379645
chr1	2730	2735	0.474556
chr1	2735	2746	0.379645
chr1	2746	2748	0.284734
chr1	2748	2753	0.379645
chr1	2753	2755	0.284734
chr1	2755	2764	0.189822
chr1	2764	2782	0.0949112
chr1	2782	2784	0.284734
chr1	2784	2791	0.379645
chr1	2791	2806	0.284734
chr1	2806	2807	0.379645
chr1	2807	2811	0.474556
chr1	2811	2825	0.379645
chr1	2825	2827	0.284734
chr1	2827	2828	0.189822
chr1	2828	2837	0.284734
chr1	2837	2849	0.379645
chr1	2849	2851	0.284734
chr1	2851	2859	0.189822
chr1	2859	2880	0.0949112
chr1	2880	2888	0.0
chr1	2888	2897	0.0949112
chr1	2897	2917	0.189822
chr1	2917	2918	0.284734
chr1	2918	2930	0.379645
chr1	2930	2931	0.284734
chr1	2931	2932	0.474556
chr1	2932	2933	0.569467
chr1	2933	2936	0.474556
chr1	2936	2951	0.569467
chr1	2951	2952	0.474556
chr1	2952	2957	0.379645
chr1	2957	2970	0.284734
chr1	2970	2974	0.189822
chr1	2974	2975	0.0949112
chr1	2975	2976	0.189822
chr1	2976	2977	0.284734
chr1	2977	2978	0.379645
chr1	2978	2982	0.284734
chr1	2982	3017	0.379645
chr1	3017	3019	0.284734
chr1	3019	3021	0.0949112
chr1	3021	3022	0.189822
chr1	3022	3029	0.0949112
chr1	3029	3034	0.189822
chr1	3034	3035	0.284734
chr1	3035	3036	0.379645
chr1	3036	3037	0.474556
chr1	3037	3039	0.569467
chr1	3039	3041	0.664379
chr1	3041	3059	0.75929
chr1	3059	3060	0.664379
chr1	3060	3068	0.569467
chr1	3068	3072	0.664379
chr1	3072	3074	0.379645
chr1	3074	3083	0.189822
chr1	3083	3084	0.284734
chr1	3084	3086	0.189822
chr1	3086	3087	0.284734
chr1	3087	3095	0.379645
chr1	3095	3108	0.474556
chr1	3108	3110	0.569467
chr1	3110	3112	0.474556
chr1	3112	3119	0.569467
chr1	3119	3125	0.474556
chr1	3125	3128	0.284734
chr1	3128	3148	0.189822
chr1	3148	3150	0.284734
chr1	3150	3151	0.189822
chr1	3151	3154	0.284734
chr1	3154	3165	0.189822
chr1	3165	3166	0.284734
chr1	3166	3167	0.379645
chr1	3167	3181	0.474556
chr1	3181	3184	0.379645
chr1	3184	3191	0.474556
chr1	3191	3195	0.569467
chr1	3195	3196	0.474556
chr1	3196	3208	0.569467
chr1	3208	3209	0.379645
chr1	3209	3219	0.284734
chr1	3219	3220	0.664379
chr1	3220	3225	0.75929
chr1	3225	3226	0.664379
chr1	3226	3227	0.75929
chr1	3227	3239	0.664379
chr1	3239	3247	0.569467
chr1	3247	3255	0.474556
chr1	3255	3262	0.569467
chr1	3262	3263	0.284734
chr1	3263	3269	0.189822
chr1	3269	3271	0.0949112
chr1	3271	3298	0.284734
chr1	3298	3304	0.189822
chr1	3304	3305	0.0949112
chr1	3305	3311	0.0
chr1	3311	3316	0.0949112
chr1	3316	3317	0.284734
chr1	3317	3336	0.379645
chr1	3336	3342	0.474556
chr1	3342	3354	0.379645
chr1	3354	3355	0.284734
chr1	3355	3356	0.189822
chr1	3356	3357	0.0949112
chr1	3357	3358	0.189822
chr1	3358	3359	0.284734
chr1	3359	3360	0.379645
chr1	3360	3369	0.569467
chr1	3369	3373	0.664379
chr1	3373	3378	0.75929
chr1	3378	3379	0.854201
chr1	3379	3391	0.75929
chr1	3391	3392	0.664379
chr1	3392	3394	0.569467
chr1	3394	3398	0.664379
chr1	3398	3401	0.569467
chr1	3401	3403	0.379645
chr1	3403	3404	0.284734
chr1	3404	3412	0.379645
chr1	3412	3416	0.474556
chr1	3416	3421	0.379645
chr1	3421	3434	0.284734
chr1	3434	3437	0.379645
chr1	3437	3445	0.284734
chr1	3445	3446	0.189822
chr1	3446	3457	0.0949112
chr1	3457	3463	0.189822
chr1	3463	3475	0.284734
chr1	3475	3500	0.189822
chr1	3500	3505	0.0949112
chr1	3505	3573	0.0
chr1	3573	3593	0.0949112
chr1	3593	3594	0.189822
chr1	3594	3615	0.284734
chr1	3615	3637	0.189822
chr1	3637	3669	0.0
chr1	3669	3672	0.0949112
chr1	3672	3692	0.189822
chr1	3692	3698	0.284734
chr1	3698	3708	0.474556
chr1	3708	3715	0.569467
chr1	3715	3723	0.474556
chr1	3723	3728	0.569467
chr1	3728	3730	0.664379
chr1	3730	3731	0.569467
chr1	3731	3732	0.474556
chr1	3732	3734	0.379645
chr1	3734	3735	0.569467
chr1	3735	3740	0.664379
chr1	3740	3741	0.75929
chr1	3741	3742	0.664379
chr1	3742	3749	0.75929
chr1	3749	3750	0.854201
chr1	3750	3760	0.75929
chr1	3760	3764	0.854201
chr1	3764	3766	0.75929
chr1	3766	3767	0.854201
chr1	3767	3771	0.949112
chr1	3771	3777	0.854201
chr1	3777	3778	0.569467
chr1	3778	3779	0.474556
chr1	3779	3781	0.569467
chr1	3781	3785	0.474556
chr1	3785	3787	0.379645
chr1	3787	3792	0.284734
chr1	3792	3805	0.379645
chr1	3805	3810	0.474556
chr1	3810	3814	0.379645
chr1	3814	3816	0.474556
chr1	3816	3820	0.569467
chr1	3820	3822	0.664379
chr1	3822	3824	0.569467
chr1	3824	3827	0.664379
chr1	3827	3831	0.75929
chr1	3831	3833	0.854201
chr1	3833	3841	0.75929
chr1	3841	3848	0.854201
chr1	3848	3851	0.664379
chr1	3851	3855	0.569467
chr1	3855	3856	0.664379
chr1	3856	3857	0.474556
chr1	3857	3859	0.569467
chr1	3859	3864	0.474556
chr1	3864	3867	0.569467
chr1	3867	3874	0.474556
chr1	3874	3875	0.379645
chr1	3875	3879	0.474556
chr1	3879	3880	0.569467
chr1	3880	3890	0.474556
chr1	3890	3898	0.664379
chr1	3898	3900	0.569467
chr1	3900	3902	0.474556
chr1	3902	3904	0.569467
chr1	3904	3907	0.664379
chr1	3907	3908	0.569467
chr1	3908	3911	0.664379
chr1	3911	3914	0.75929
chr1	3914	3917	0.854201
chr1	3917	3919	0.949112
chr1	3919	3922	0.854201
chr1	3922	3931	0.75929
chr1	3931	3933	0.854201
chr1	3933	3935	0.75929
chr1	3935	3938	0.949112
chr1	3938	3944	1.04402
chr1	3944	3946	0.949112
chr1	3946	3951	0.854201
chr1	3951	3953	0.75929
chr1	3953	3954	0.664379
chr1	3954	3955	0.569467
chr1	3955	3957	0.664379
chr1	3957	3958	0.569467
chr1	3958	3960	0.664379
chr1	3960	3963	0.75929
chr1	3963	3973	0.664379
chr1	3973	3975	0.75929
chr1	3975	3979	0.854201
chr1	3979	3981	0.75929
chr1	3981	3982	0.664379
chr1	3982	3994	0.75929
chr1	3994	3995	0.854201
chr1	3995	3996	0.75929
chr1	3996	4001	0.854201
chr1	4001	4002	0.75929
chr1	4002	4016	0.854201
chr1	4016	4017	0.664379
chr1	4017	4025	0.569467
chr1	4025	4031	0.474556
chr1	4031	4033	0.569467
chr1	4033	4035	0.474556
chr1	4035	4036	0.379645
chr1	4036	4044	0.284734
chr1	4044	4046	0.189822
chr1	4046	4048	0.0949112
chr1	4048	4053	0.189822
chr1	4053	4056	0.284734
chr1	4056	4078	0.379645
chr1	4078	4088	0.474556
chr1	4088	4097	0.284734
chr1	4097	4102	0.189822
chr1	4102	4107	0.0949112
chr1	4107	4115	0.189822
chr1	4115	4144	0.0949112
chr1	4144	4172	0.0
chr1	4172	4179	0.0949112
chr1	4179	4199	0.189822
chr1	4199	4217	0.0949112
chr1	4217	4256	0.0
chr1	4256	4278	0.0949112
chr1	4278	4292	0.189822
chr1	4292	4294	0.284734
chr1	4294	4299	0.379645
chr1	4299	4305	0.284734
chr1	4305	4321	0.189822
chr1	4321	4331	0.0949112
chr1	4331	4344	0.0
chr1	4344	4366	0.0949112
chr1	4366	4381	0.189822
chr1	4381	4385	0.284734
chr1	4385	4409	0.189822
chr1	4409	4415	0.0949112
chr1	4415	4425	0.189822
chr1	4425	4456	0.0949112
chr1	4456	4458	0.189822
chr1	4458	4475	0.284734
chr1	4475	4492	0.379645
chr1	4492	4493	0.284734
chr1	4493	4500	0.189822
chr1	4500	4505	0.0949112
chr1	4505	4525	0.0
chr1	4525	4568	0.0949112
chr1	4568	4660	0.0
chr1	4660	4672	0.0949112
chr1	4672	4674	0.284734
chr1	4674	4679	0.379645
chr1	4679	4680	0.474556
chr1	4680	4703	0.569467
chr1	4703	4704	0.379645
chr1	4704	4705	0.474556
chr1	4705	4707	0.569467
chr1	4707	4717	0.474556
chr1	4717	4720	0.569467
chr1	4720	4722	0.664379
chr1	4722	4723	0.569467
chr1	4723	4728	0.474556
chr1	4728	4733	0.379645
chr1	4733	4748	0.474556
chr1	4748	4759	0.379645
chr1	4759	4760	0.474556
chr1	4760	4775	0.379645
chr1	4775	4778	0.189822
chr1	4778	4802	0.284734
chr1	4802	4804	0.189822
chr1	4804	4813	0.0949112
chr1	4813	4816	0.189822
chr1	4816	4855	0.0949112
chr1	4855	4865	0.0
chr1	4865	4869	0.0949112
chr1	4869	4882	0.189822
chr1	4882	4905	0.284734
chr1	4905	4906	0.189822
chr1	4906	4912	0.0949112
chr1	4912	4925	0.189822
chr1	4925	4955	0.0949112
chr1	4955	4970	0.0
chr1	4970	5013	0.0949112
chr1	5013	5016	0.0
chr1	5016	5057	0.0949112
chr1	5057	5217	0.0
chr1	5217	5222	0.0949112
chr1	5222	5225	0.189822
chr1	5225	5226	0.284734
chr1	5226	5251	0.379645
chr1	5251	5264	0.284734
chr1	5264	5268	0.189822
chr1	5268	5269	0.0949112
chr1	5269	5273	0.0
chr1	5273	5277	0.0949112
chr1	5277	5283	0.189822
chr1	5283	5312	0.284734
chr1	5312	5313	0.379645
chr1	5313	5314	0.284734
chr1	5314	5320	0.379645
chr1	5320	5327	0.284734
chr1	5327	5346	0.189822
chr1	5346	5347	0.0949112
chr1	5347	5351	0.0
chr1	5351	5353	0.189822
chr1	5353	5354	0.284734
chr1	5354	5355	0.474556
chr1	5355	5358	0.569467
chr1	5358	5377	0.664379
chr1	5377	5380	0.75929
chr1	5380	5388	0.854201
chr1	5388	5392	0.949112
chr1	5392	5394	0.854201
chr1	5394	5395	0.664379
chr1	5395	5396	0.75929
chr1	5396	5399	0.569467
chr1	5399	5402	0.474556
chr1	5402	5415	0.379645
chr1	5415	5418	0.474556
chr1	5418	5419	0.569467
chr1	5419	5424	0.474556
chr1	5424	5431	0.379645
chr1	5431	5437	0.284734
chr1	5437	5442	0.189822
chr1	5442	5445	0.284734
chr1	5445	5453	0.0949112
chr1	5453	5456	0.189822
chr1	5456	5462	0.284734
chr1	5462	5463	0.379645
chr1	5463	5466	0.474556
chr1	5466	5471	0.569467
chr1	5471	5472	0.664379
chr1	5472	5478	0.854201
chr1	5478	5479	0.949112
chr1	5479	5483	1.04402
chr1	5483	5485	0.949112
chr1	5485	5493	1.04402
chr1	5493	5496	0.949112
chr1	5496	5498	0.854201
chr1	5498	5502	0.75929
chr1	5502	5508	0.569467
chr1	5508	5510	0.379645
chr1	5510	5511	0.189822
chr1	5511	5512	0.0949112
chr1	5512	5514	0.189822
chr1	5514	5523	0.379645
chr1	5523	5538	0.284734
chr1	5538	5552	0.379645
chr1	5552	5554	0.284734
chr1	5554	5557	0.189822
chr1	5557	5595	0.0949112
chr1	5595	5598	0.189822
chr1	5598	5599	0.284734
chr1	5599	5600	0.474556
chr1	5600	5601	0.569467
chr1	5601	5611	0.664379
chr1	5611	5620	0.75929
chr1	5620	5629	0.854201
chr1	5629	5631	0.949112
chr1	5631	5632	0.854201
chr1	5632	5634	0.949112
chr1	5634	5638	1.04402
chr1	5638	5640	0.949112
chr1	5640	5644	0.664379
chr1	5644	5645	0.569467
chr1	5645	5646	0.664379
chr1	5646	5652	0.75929
chr1	5652	5654	0.854201
chr1	5654	5658	0.949112
chr1	5658	5661	1.04402
chr1	5661	5663	0.949112
chr1	5663	5665	0.854201
chr1	5665	5672	0.949112
chr1	5672	5675	0.854201
chr1	5675	5676	0.75929
chr1	5676	5680	0.854201
chr1	5680	5683	0.949112
chr1	5683	5688	0.854201
chr1	5688	5692	0.75929
chr1	5692	5694	0.664379
chr1	5694	5697	0.569467
chr1	5697	5701	0.474556
chr1	5701	5702	0.379645
chr1	5702	5708	0.284734
chr1	5708	5712	0.189822
chr1	5712	5713	0.284734
chr1	5713	5718	0.379645
chr1	5718	5719	0.474556
chr1	5719	5738	0.379645
chr1	5738	5739	0.284734
chr1	5739	5741	0.379645
chr1	5741	5752	0.284734
chr1	5752	5759	0.189822
chr1	5759	5760	0.0949112
chr1	5760	5785	0.0
chr1	5785	5795	0.0949112
chr1	5795	5796	0.189822
chr1	5796	5797	0.284734
chr1	5797	5806	0.379645
chr1	5806	5820	0.474556
chr1	5820	5821	0.569467
chr1	5821	5825	0.75929
chr1	5825	5828	0.664379
chr1	5828	5829	0.75929
chr1	5829	5839	0.569467
chr1	5839	5841	0.474556
chr1	5841	5850	0.569467
chr1	5850	5854	0.474556
chr1	5854	5856	0.569467
chr1	5856	5862	0.474556
chr1	5862	5863	0.569467
chr1	5863	5864	0.474556
chr1	5864	5868	0.379645
chr1	5868	5875	0.284734
chr1	5875	5885	0.189822
chr1	5885	5899	0.0949112
chr1	5899	5902	0.189822
chr1	5902	5923	0.0949112
chr1	5923	5947	0.0
chr1	5947	5957	0.0949112
chr1	5957	5968	0.189822
chr1	5968	5988	0.284734
chr1	5988	5989	0.189822
chr1	5989	6011	0.0949112
chr1	6011	6020	0.0
chr1	6020	6042	0.0949112
chr1	6042	6046	0.189822
chr1	6046	6063	0.284734
chr1	6063	6075	0.189822
chr1	6075	6076	0.284734
chr1	6076	6087	0.379645
chr1	6087	6089	0.284734
chr1	6089	6093	0.379645
chr1	6093	6101	0.474556
chr1	6101	6105	0.664379
chr1	6105	6112	0.854201
chr1	6112	6116	0.75929
chr1	6116	6118	0.664379
chr1	6118	6125	0.569467
chr1	6125	6126	0.75929
chr1	6126	6130	0.664379
chr1	6130	6131	0.569467
chr1	6131	6145	0.664379
chr1	6145	6148	0.474556
chr1	6148	6151	0.379645
chr1	6151	6158	0.474556
chr1	6158	6168	0.569467
chr1	6168	6171	0.379645
chr1	6171	6173	0.284734
chr1	6173	6174	0.189822
chr1	6174	6180	0.0949112
chr1	6180	6197	0.0
chr1	6197	6208	0.0949112
chr1	6208	6233	0.189822
chr1	6233	6240	0.284734
chr1	6240	6242	0.189822
chr1	6242	6258	0.0949112
chr1	6258	6271	0.189822
chr1	6271	6276	0.284734
chr1	6276	6280	0.189822
chr1	6280	6286	0.284734
chr1	6286	6301	0.379645
chr1	6301	6313	0.284734
chr1	6313	6314	0.189822
chr1	6314	6318	0.0949112
chr1	6318	6323	0.189822
chr1	6323	6334	0.0949112
chr1	6334	6359	0.189822
chr1	6359	6361	0.284734
chr1	6361	6368	0.189822
chr1	6368	6371	0.284734
chr1	6371	6372	0.474556
chr1	6372	6376	0.569467
chr1	6376	6384	0.75929
chr1	6384	6387	0.949112
chr1	6387	6389	1.04402
chr1	6389	6400	1.13893
chr1	6400	6405	1.04402
chr1	6405	6406	1.13893
chr1	6406	6409	1.23385
chr1	6409	6410	1.13893
chr1	6410	6415	1.04402
chr1	6415	6416	0.949112
chr1	6416	6417	0.854201
chr1	6417	6418	0.75929
chr1	6418	6422	0.569467
chr1	6422	6437	0.474556
chr1	6437	6439	0.379645
chr1	6439	6441	0.284734
chr1	6441	6449	0.189822
chr1	6449	6460	0.0949112
chr1	6460	6466	0.189822
chr1	6466	6481	0.0949112
chr1	6481	6565	0.0
chr1	6565	6566	0.0949112
chr1	6566	6590	0.189822
chr1	6590	6591	0.0949112
chr1	6591	6651	0.0
chr1	6651	6657	0.0949112
chr1	6657	6659	0.189822
chr1	6659	6660	0.284734
chr1	6660	6663	0.474556
chr1	6663	6667	0.569467
chr1	6667	6675	0.664379
chr1	6675	6681	0.854201
chr1	6681	6691	0.75929
chr1	6691	6693	0.664379
chr1	6693	6694	0.569467
chr1	6694	6700	0.474556
chr1	6700	6701	0.379645
chr1	6701	6704	0.284734
chr1	6704	6709	0.189822
chr1	6709	6719	0.284734
chr1	6719	6732	0.189822
chr1	6732	6751	0.0949112
chr1	6751	6774	0.0
chr1	6774	6815	0.0949112
chr1	6815	6858	0.0
chr1	6858	6881	0.0949112
chr1	6881	6883	0.189822
chr1	6883	6884	0.284734
chr1	6884	6894	0.379645
chr1	6894	6898	0.284734
chr1	6898	6900	0.379645
chr1	6900	6902	0.284734
chr1	6902	6925	0.379645
chr1	6925	6926	0.474556
chr1	6926	6927	0.379645
chr1	6927	6941	0.284734
chr1	6941	6947	0.0949112
chr1	6947	6948	0.189822
chr1	6948	6952	0.284734
chr1	6952	6958	0.379645
chr1	6958	6959	0.569467
chr1	6959	6967	0.75929
chr1	6967	6968	1.42367
chr1	6968	6989	1.51858
chr1	6989	6990	1.42367
chr1	6990	6991	1.32876
chr1	6991	6994	1.23385
chr1	6994	6995	1.13893
chr1	6995	6997	1.23385
chr1	6997	6999	1.42367
chr1	6999	7000	1.32876
chr1	7000	7001	1.13893
chr1	7001	7002	1.04402
chr1	7002	7011	0.949112
chr1	7011	7030	0.284734
chr1	7030	7038	0.379645
chr1	7038	7040	0.189822
chr1	7040	7059	0.0949112
chr1	7059	7093	0.0
chr1	7093	7097	0.0949112
chr1	7097	7136	0.189822
chr1	7136	7140	0.0949112
chr1	7140	7160	0.0
chr1	7160	7197	0.0949112
chr1	7197	7200	0.189822
chr1	7200	7203	0.284734
chr1	7203	7221	0.189822
chr1	7221	7228	0.284734
chr1	7228	7240	0.379645
chr1	7240	7242	0.284734
chr1	7242	7259	0.189822
chr1	7259	7262	0.379645
chr1	7262	7267	0.284734
chr1	7267	7270	0.379645
chr1	7270	7271	0.474556
chr1	7271	7293	0.379645
chr1	7293	7296	0.474556
chr1	7296	7298	0.569467
chr1	7298	7302	0.664379
chr1	7302	7311	0.569467
chr1	7311	7313	0.474556
chr1	7313	7315	0.379645
chr1	7315	7324	0.474556
chr1	7324	7336	0.569467
chr1	7336	7338	0.474556
chr1	7338	7340	0.379645
chr1	7340	7343	0.284734
chr1	7343	7345	0.189822
chr1	7345	7347	0.284734
chr1	7347	7352	0.189822
chr1	7352	7387	0.0949112
chr1	7387	7411	0.0
chr1	7411	7414	0.0949112
chr1	7414	7434	0.189822
chr1	7434	7455	0.284734
chr1	7455	7457	0.189822
chr1	7457	7473	0.0949112
chr1	7473	7478	0.0
chr1	7478	7493	0.0949112
chr1	7493	7515	0.189822
chr1	7515	7520	0.284734
chr1	7520	7534	0.189822
chr1	7534	7538	0.0949112
chr1	7538	7543	0.189822
chr1	7543	7550	0.379645
chr1	7550	7551	0.474556
chr1	7551	7555	0.949112
chr1	7555	7566	0.854201
chr1	7566	7581	0.949112
chr1	7581	7584	0.854201
chr1	7584	7585	0.664379
chr1	7585	7588	0.569467
chr1	7588	7591	0.474556
chr1	7591	7594	0.379645
chr1	7594	7604	0.189822
chr1	7604	7610	0.0949112
chr1	7610	7612	0.0
chr1	7612	7655	0.0949112
chr1	7655	7659	0.0
chr1	7659	7699	0.0949112
chr1	7699	7701	0.189822
chr1	7701	7737	0.0949112
chr1	7737	7742	0.189822
chr1	7742	7754	0.0949112
chr1	7754	7769	0.189822
chr1	7769	7780	0.284734
chr1	7780	7795	0.189822
chr1	7795	7797	0.0949112
chr1	7797	7818	0.0
chr1	7818	7824	0.0949112
chr1	7824	7827	0.189822
chr1	7827	7830	0.284734
chr1	7830	7840	0.379645
chr1	7840	7848	0.474556
chr1	7848	7849	0.664379
chr1	7849	7852	0.75929
chr1	7852	7855	0.664379
chr1	7855	7866	0.569467
chr1	7866	7869	0.474556
chr1	7869	7878	0.379645
chr1	7878	7883	0.474556
chr1	7883	7892	0.379645
chr1	7892	7901	0.0949112
chr1	7901	7909	0.189822
chr1	7909	7910	0.284734
chr1	7910	7921	0.379645
chr1	7921	7932	0.284734
chr1	7932	7952	0.189822
chr1	7952	7953	0.0949112
chr1	7953	7968	0.0
chr1	7968	7990	0.0949112
chr1	7990	8056	0.0
chr1	8056	8067	0.0949112
chr1	8067	8070	0.189822
chr1	8070	8074	0.284734
chr1	8074	8077	0.379645
chr1	8077	8079	0.474556
chr1	8079	8099	0.569467
chr1	8099	8108	0.474556
chr1	8108	8113	0.379645
chr1	8113	8119	0.284734
chr1	8119	8121	0.189822
chr1	8121	8127	0.0949112
chr1	8127	8131	0.474556
chr1	8131	8134	0.569467
chr1	8134	8136	0.664379
chr1	8136	8150	0.75929
chr1	8150	8155	0.664379
chr1	8155	8156	0.474556
chr1	8156	8165	0.379645
chr1	8165	8167	0.474556
chr1	8167	8170	0.379645
chr1	8170	8172	0.284734
chr1	8172	8176	0.189822
chr1	8176	8179	0.379645
chr1	8179	8192	0.284734
chr1	8192	8193	0.379645
chr1	8193	8205	0.569467
chr1	8205	8218	0.474556
chr1	8218	8220	0.284734
chr1	8220	8233	0.189822
chr1	8233	8234	0.0949112
chr1	8234	8285	0.0
chr1	8285	8287	0.0949112
chr1	8287	8309	0.189822
chr1	8309	8326	0.0949112
chr1	8326	8340	0.0
chr1	8340	8364	0.0949112
chr1	8364	8384	0.189822
chr1	8384	8407	0.0949112
chr1	8407	8428	0.0
chr1	8428	8433	0.0949112
chr1	8433	8446	0.189822
chr1	8446	8451	0.379645
chr1	8451	8459	0.474556
chr1	8459	8469	0.379645
chr1	8469	8476	0.474556
chr1	8476	8477	0.379645
chr1	8477	8478	0.284734
chr1	8478	8488	0.189822
chr1	8488	8500	0.0949112
chr1	8500	8513	0.0
chr1	8513	8522	0.189822
chr1	8522	8527	0.284734
chr1	8527	8531	0.474556
chr1	8531	8536	0.569467
chr1	8536	8541	0.75929
chr1	8541	8550	0.664379
chr1	8550	8556	0.75929
chr1	8556	8561	0.664379
chr1	8561	8565	0.854201
chr1	8565	8570	0.75929
chr1	8570	8575	0.664379
chr1	8575	8579	0.75929
chr1	8579	8581	0.569467
chr1	8581	8584	0.664379
chr1	8584	8593	0.75929
chr1	8593	8599	0.664379
chr1	8599	8604	0.569467
chr1	8604	8605	0.474556
chr1	8605	8606	0.569467
chr1	8606	8610	0.474556
chr1	8610	8613	0.379645
chr1	8613	8617	0.284734
chr1	8617	8618	0.474556
chr1	8618	8623	0.379645
chr1	8623	8629	0.474556
chr1	8629	8642	0.75929
chr1	8642	8648	0.664379
chr1	8648	8653	0.569467
chr1	8653	8654	0.664379
chr1	8654	8656	0.569467
chr1	8656	8660	0.664379
chr1	8660	8666	0.569467
chr1	8666	8667	0.664379
chr1	8667	8672	0.569467
chr1	8672	8688	0.284734
chr1	8688	8689	0.189822
chr1	8689	8696	0.0949112
chr1	8696	8706	0.0
chr1	8706	8708	0.189822
chr1	8708	8711	0.284734
chr1	8711	8713	0.379645
chr1	8713	8717	0.474556
chr1	8717	8718	0.664379
chr1	8718	8732	0.75929
chr1	8732	8735	0.854201
chr1	8735	8738	0.949112
chr1	8738	8740	0.854201
chr1	8740	8744	0.75929
chr1	8744	8751	0.664379
chr1	8751	8754	0.569467
chr1	8754	8758	0.474556
chr1	8758	8761	0.664379
chr1	8761	8775	0.569467
chr1	8775	8777	0.474556
chr1	8777	8778	0.379645
chr1	8778	8786	0.284734
chr1	8786	8788	0.189822
chr1	8788	8792	0.0949112
chr1	8792	8801	0.189822
chr1	8801	8812	0.0949112
chr1	8812	8819	0.189822
chr1	8819	8833	0.284734
chr1	8833	8836	0.379645
chr1	8836	8838	0.569467
chr1	8838	8840	0.664379
chr1	8840	8841	0.75929
chr1	8841	8846	0.854201
chr1	8846	8848	0.949112
chr1	8848	8849	1.13893
chr1	8849	8850	1.23385
chr1	8850	8852	1.13893
chr1	8852	8855	1.32876
chr1	8855	8860	1.42367
chr1	8860	8861	1.51858
chr1	8861	8862	1.7084
chr1	8862	8867	1.61349
chr1	8867	8868	1.51858
chr1	8868	8873	1.32876
chr1	8873	8874	1.23385
chr1	8874	8875	1.32876
chr1	8875	8879	1.42367
chr1	8879	8881	1.04402
chr1	8881	8891	1.13893
chr1	8891	8895	0.949112
chr1	8895	8898	0.75929
chr1	8898	8901	0.664379
chr1	8901	8904	0.569467
chr1	8904	8909	0.379645
chr1	8909	8910	0.284734
chr1	8910	8916	0.189822
chr1	8916	8933	0.0949112
chr1	8933	8939	0.189822
chr1	8939	8945	0.0949112
chr1	8945	8966	0.189822
chr1	8966	8975	0.0949112
chr1	8975	8984	0.0
chr1	8984	9001	0.0949112
chr1	9001	9002	0.379645
chr1	9002	9003	0.474556
chr1	9003	9019	0.664379
chr1	9019	9024	0.569467
chr1	9024	9036	0.474556
chr1	9036	9043	0.569467
chr1	9043	9044	0.664379
chr1	9044	9045	0.474556
chr1	9045	9046	0.379645
chr1	9046	9058	0.189822
chr1	9058	9079	0.284734
chr1	9079	9086	0.189822
chr1	9086	9095	0.0949112
chr1	9095	9096	0.189822
chr1	9096	9097	0.284734
chr1	9097	9101	0.379645
chr1	9101	9120	0.284734
chr1	9120	9133	0.379645
chr1	9133	9135	0.189822
chr1	9135	9138	0.284734
chr1	9138	9142	0.189822
chr1	9142	9152	0.284734
chr1	9152	9158	0.189822
chr1	9158	9173	0.284734
chr1	9173	9177	0.189822
chr1	9177	9182	0.284734
chr1	9182	9191	0.379645
chr1	9191	9201	0.474556
chr1	9201	9203	0.379645
chr1	9203	9220	0.474556
chr1	9220	9225	0.379645
chr1	9225	9227	0.284734
chr1	9227	9228	0.189822
chr1	9228	9231	0.0949112
chr1	9231	9233	0.189822
chr1	9233	9255	0.0949112
chr1	9255	9267	0.189822
chr1	9267	9271	0.569467
chr1	9271	9272	0.75929
chr1	9272	9276	0.854201
chr1	9276	9282	0.949112
chr1	9282	9287	1.13893
chr1	9287	9291	1.23385
chr1	9291	9294	1.32876
chr1	9294	9295	1.23385
chr1	9295	9302	1.13893
chr1	9302	9304	1.32876
chr1	9304	9307	1.51858
chr1	9307	9310	1.61349
chr1	9310	9314	1.32876
chr1	9314	9315	1.13893
chr1	9315	9319	0.949112
chr1	9319	9323	0.854201
chr1	9323	9325	0.75929
chr1	9325	9330	0.854201
chr1	9330	9334	0.664379
chr1	9334	9335	0.569467
chr1	9335	9344	0.664379
chr1	9344	9345	0.569467
chr1	9345	9347	0.474556
chr1	9347	9348	0.284734
chr1	9348	9349	0.379645
chr1	9349	9350	0.569467
chr1	9350	9352	0.474556
chr1	9352	9367	0.569467
chr1	9367	9376	0.474556
chr1	9376	9388	0.379645
chr1	9388	9391	0.284734
chr1	9391	9392	0.189822
chr1	9392	9394	0.0949112
chr1	9394	9424	0.0
chr1	9424	9428	0.0949112
chr1	9428	9430	0.189822
chr1	9430	9431	0.284734
chr1	9431	9439	0.379645
chr1	9439	9441	0.474556
chr1	9441	9452	0.569467
chr1	9452	9463	0.664379
chr1	9463	9467	0.75929
chr1	9467	9470	0.664379
chr1	9470	9477	0.379645
chr1	9477	9481	0.474556
chr1	9481	9502	0.189822
chr1	9502	9505	0.0949112
chr1	9505	9523	0.0
chr1	9523	9528	0.0949112
chr1	9528	9533	0.189822
chr1	9533	9534	0.284734
chr1	9534	9540	0.379645
chr1	9540	9550	0.474556
chr1	9550	9553	0.569467
chr1	9553	9566	0.664379
chr1	9566	9567	0.569467
chr1	9567	9569	0.474556
chr1	9569	9575	0.379645
chr1	9575	9577	0.284734
chr1	9577	9585	0.189822
chr1	9585	9589	0.284734
chr1	9589	9590	0.189822
chr1	9590	9603	0.0949112
chr1	9603	9607	0.189822
chr1	9607	9613	0.284734
chr1	9613	9620	0.379645
chr1	9620	9628	0.474556
chr1	9628	9630	0.379645
chr1	9630	9637	0.474556
chr1	9637	9645	0.379645
chr1	9645	9650	0.284734
chr1	9650	9655	0.189822
chr1	9655	9668	0.0949112
chr1	9668	9688	0.189822
chr1	9688	9690	0.0949112
chr1	9690	9695	0.0
chr1	9695	9698	0.0949112
chr1	9698	9701	0.189822
chr1	9701	9715	0.284734
chr1	9715	9725	0.379645
chr1	9725	9731	0.474556
chr1	9731	9738	0.569467
chr1	9738	9741	0.664379
chr1	9741	9743	0.569467
chr1	9743	9744	0.664379
chr1	9744	9747	0.569467
chr1	9747	9758	0.664379
chr1	9758	9760	0.474556
chr1	9760	9767	0.569467
chr1	9767	9768	0.664379
chr1	9768	9780	0.569467
chr1	9780	9781	0.474556
chr1	9781	9785	0.569467
chr1	9785	9804	0.474556
chr1	9804	9808	0.379645
chr1	9808	9810	0.474556
chr1	9810	9814	0.379645
chr1	9814	9819	0.189822
chr1	9819	9821	0.0949112
chr1	9821	9833	0.189822
chr1	9833	9851	0.284734
chr1	9851	9858	0.189822
chr1	9858	9869	0.0949112
chr1	9869	9896	0.0
chr1	9896	9912	0.284734
chr1	9912	9915	0.379645
chr1	9915	9919	0.569467
chr1	9919	9924	0.664379
chr1	9924	9927	0.569467
chr1	9927	9930	0.664379
chr1	9930	9931	0.75929
chr1	9931	9938	0.854201
chr1	9938	9939	0.949112
chr1	9939	9942	0.75929
chr1	9942	9954	0.854201
chr1	9954	9958	0.664379
chr1	9958	9960	0.569467
chr1	9960	9962	0.379645
chr1	9962	9969	0.284734
chr1	9969	9976	0.189822
chr1	9976	9977	0.474556
chr1	9977	9978	0.569467
chr1	9978	9990	0.474556
chr1	9990	10000	0.569467
chr1	10000	10005	0.664379
chr1	10005	10006	0.569467
chr1	10006	10009	0.474556
chr1	10009	10015	0.379645
chr1	10015	10019	0.474556
chr1	10019	10024	0.284734
chr1	10024	10026	0.189822
chr1	10026	10043	0.379645
chr1	10043	10049	0.284734
chr1	10049	10051	0.189822
chr1	10051	10058	0.284734
chr1	10058	10064	0.189822
chr1	10064	10074	0.0949112
chr1	10074	10088	0.189822
chr1	10088	10089	0.284734
chr1	10089	10092	0.379645
chr1	10092	10116	0.284734
chr1	10116	10117	0.189822
chr1	10117	10131	0.0949112
chr1	10131	10138	0.0
chr1	10138	10145	0.0949112
chr1	10145	10146	0.189822
chr1	10146	10147	0.474556
chr1	10147	10150	0.664379
chr1	10150	10158	0.75929
chr1	10158	10160	0.854201
chr1	10160	10162	0.949112
chr1	10162	10164	1.04402
chr1	10164	10172	1.13893
chr1	10172	10173	1.23385
chr1	10173	10175	1.32876
chr1	10175	10182	1.13893
chr1	10182	10183	1.04402
chr1	10183	10188	1.13893
chr1	10188	10190	0.949112
chr1	10190	10193	0.854201
chr1	10193	10194	0.949112
chr1	10194	10199	0.854201
chr1	10199	10200	0.75929
chr1	10200	10201	0.664379
chr1	10201	10202	0.569467
chr1	10202	10204	0.474556
chr1	10204	10205	0.284734
chr1	10205	10213	0.379645
chr1	10213	10225	0.284734
chr1	10225	10236	0.189822
chr1	10236	10242	0.0949112
chr1	10242	10265	0.0
chr1	10265	10281	0.0949112
chr1	10281	10282	0.189822
chr1	10282	10284	0.284734
chr1	10284	10291	0.379645
chr1	10291	10303	0.569467
chr1	10303	10307	0.664379
chr1	10307	10308	0.75929
chr1	10308	10309	0.664379
chr1	10309	10318	0.75929
chr1	10318	10324	0.854201
chr1	10324	10326	0.569467
chr1	10326	10327	0.474556
chr1	10327	10332	0.379645
chr1	10332	10342	0.284734
chr1	10342	10352	0.189822
chr1	10352	10354	0.284734
chr1	10354	10360	0.379645
chr1	10360	10369	0.284734
chr1	10369	10392	0.379645
chr1	10392	10396	0.284734
chr1	10396	10397	0.379645
chr1	10397	10412	0.284734
chr1	10412	10414	0.189822
chr1	10414	10415	0.379645
chr1	10415	10420	0.474556
chr1	10420	10421	0.664379
chr1	10421	10422	0.75929
chr1	10422	10423	0.854201
chr1	10423	10427	0.949112
chr1	10427	10431	0.854201
chr1	10431	10435	1.04402
chr1	10435	10437	1.13893
chr1	10437	10439	1.23385
chr1	10439	10441	1.13893
chr1	10441	10442	1.04402
chr1	10442	10448	1.13893
chr1	10448	10451	1.23385
chr1	10451	10453	1.13893
chr1	10453	10456	1.04402
chr1	10456	10457	0.854201
chr1	10457	10463	0.75929
chr1	10463	10465	0.854201
chr1	10465	10472	0.75929
chr1	10472	10474	0.664379
chr1	10474	10476	0.474556
chr1	10476	10485	0.379645
chr1	10485	10491	0.284734
chr1	10491	10497	0.0949112
chr1	10497	10513	0.0
chr1	10513	10519	0.0949112
chr1	10519	10521	0.189822
chr1	10521	10530	0.284734
chr1	10530	10556	0.379645
chr1	10556	10557	0.284734
chr1	10557	10564	0.189822
chr1	10564	10573	0.0949112
chr1	10573	10582	0.0
chr1	10582	10583	0.189822
chr1	10583	10584	0.474556
chr1	10584	10585	0.664379
chr1	10585	10589	0.949112
chr1	10589	10592	1.04402
chr1	10592	10597	1.13893
chr1	10597	10599	1.23385
chr1	10599	10600	1.32876
chr1	10600	10602	1.42367
chr1	10602	10606	1.61349
chr1	10606	10608	1.7084
chr1	10608	10619	1.80331
chr1	10619	10620	1.89822
chr1	10620	10622	1.80331
chr1	10622	10625	1.7084
chr1	10625	10626	1.51858
chr1	10626	10627	1.32876
chr1	10627	10628	1.23385
chr1	10628	10632	1.04402
chr1	10632	10633	0.949112
chr1	10633	10635	0.854201
chr1	10635	10637	0.75929
chr1	10637	10640	0.854201
chr1	10640	10643	0.75929
chr1	10643	10644	0.569467
chr1	10644	10646	0.474556
chr1	10646	10651	0.379645
chr1	10651	10658	0.284734
chr1	10658	10663	0.474556
chr1	10663	10664	0.569467
chr1	10664	10680	0.664379
chr1	10680	10689	0.569467
chr1	10689	10690	0.474556
chr1	10690	10691	0.569467
chr1	10691	10692	0.949112
chr1	10692	10693	1.04402
chr1	10693	10697	0.949112
chr1	10697	10700	1.23385
chr1	10700	10703	1.32876
chr1	10703	10705	1.42367
chr1	10705	10706	1.32876
chr1	10706	10707	1.23385
chr1	10707	10714	1.32876
chr1	10714	10728	1.42367
chr1	10728	10734	1.32876
chr1	10734	10735	0.949112
chr1	10735	10736	0.854201
chr1	10736	10740	0.75929
chr1	10740	10743	0.569467
chr1	10743	10746	0.474556
chr1	10746	10748	0.379645
chr1	10748	10750	0.284734
chr1	10750	10754	0.379645
chr1	10754	10756	0.474556
chr1	10756	10757	0.569467
chr1	10757	10771	0.474556
chr1	10771	10781	0.569467
chr1	10781	10785	0.474556
chr1	10785	10794	0.379645
chr1	10794	10796	0.189822
chr1	10796	10797	0.0949112
chr1	10797	10813	0.189822
chr1	10813	10835	0.0949112
chr1	10835	10840	0.189822
chr1	10840	10847	0.0949112
chr1	10847	10848	0.284734
chr1	10848	10849	0.379645
chr1	10849	10850	0.664379
chr1	10850	10851	0.854201
chr1	10851	10852	1.23385
chr1	10852	10853	1.42367
chr1	10853	10854	1.61349
chr1	10854	10855	1.7084
chr1	10855	10860	1.80331
chr1	10860	10861	1.89822
chr1	10861	10871	1.99314
chr1	10871	10875	1.89822
chr1	10875	10876	1.80331
chr1	10876	10878	1.7084
chr1	10878	10880	1.61349
chr1	10880	10891	1.51858
chr1	10891	10892	1.42367
chr1	10892	10893	1.13893
chr1	10893	10896	0.664379
chr1	10896	10897	0.569467
chr1	10897	10898	0.284734
chr1	10898	10904	0.379645
chr1	10904	10915	0.284734
chr1	10915	10921	0.379645
chr1	10921	10924	0.284734
chr1	10924	10936	0.189822
chr1	10936	10953	0.0949112
chr1	10953	10996	0.0
chr1	10996	10999	0.0949112
chr1	10999	11000	0.189822
chr1	11000	11007	0.284734
chr1	11007	11009	0.379645
chr1	11009	11010	0.569467
chr1	11010	11020	0.664379
chr1	11020	11037	0.75929
chr1	11037	11038	0.664379
chr1	11038	11039	0.75929
chr1	11039	11042	0.664379
chr1	11042	11043	0.569467
chr1	11043	11044	0.474556
chr1	11044	11045	0.664379
chr1	11045	11047	0.569467
chr1	11047	11049	0.75929
chr1	11049	11052	0.664379
chr1	11052	11063	0.569467
chr1	11063	11070	0.474556
chr1	11070	11075	0.664379
chr1	11075	11077	0.75929
chr1	11077	11080	0.854201
chr1	11080	11086	0.75929
chr1	11086	11087	0.664379
chr1	11087	11088	0.569467
chr1	11088	11090	0.474556
chr1	11090	11093	0.379645
chr1	11093	11095	0.284734
chr1	11095	11110	0.379645
chr1	11110	11111	0.664379
chr1	11111	11112	0.854201
chr1	11112	11118	0.75929
chr1	11118	11120	0.664379
chr1	11120	11130	0.569467
chr1	11130	11138	0.664379
chr1	11138	11144	0.569467
chr1	11144	11145	0.474556
chr1	11145	11147	0.664379
chr1	11147	11153	0.75929
chr1	11153	11155	0.569467
chr1	11155	11161	0.379645
chr1	11161	11163	0.474556
chr1	11163	11165	0.569467
chr1	11165	11170	0.664379
chr1	11170	11171	0.854201
chr1	11171	11172	1.04402
chr1	11172	11176	1.13893
chr1	11176	11188	1.32876
chr1	11188	11189	1.13893
chr1	11189	11192	1.04402
chr1	11192	11194	1.13893
chr1	11194	11195	1.32876
chr1	11195	11196	1.42367
chr1	11196	11198	1.32876
chr1	11198	11199	1.42367
chr1	11199	11200	1.51858
chr1	11200	11209	1.61349
chr1	11209	11212	1.80331
chr1	11212	11214	1.61349
chr1	11214	11215	1.51858
chr1	11215	11229	1.32876
chr1	11229	11235	1.23385
[truncated: 2,264 more rows]
