# Supplementary material for: Structural modularity of the XIST ribonucleoprotein complex
Source: Nat Commun. 2020 Dec 2;11:6163. doi: 10.1038/s41467-020-20040-3 (PMC7710737; doi:10.1038/s41467-020-20040-3)
Supplement: Supplementary file 6 — Source Data [file 41467_2020_20040_MOESM6_ESM.zip › sourcedata/fig2efgi/K562_SSB_0_neg_XIST_1_hsXIST.bedgraph]

chr1	0	118	0.0
chr1	118	162	0.468586
chr1	162	261	0.0
chr1	261	296	0.468586
chr1	296	305	0.937172
chr1	305	340	0.468586
chr1	340	365	0.0
chr1	365	368	0.468586
chr1	368	401	0.937172
chr1	401	407	0.468586
chr1	407	408	1.40576
chr1	408	425	0.937172
chr1	425	451	1.40576
chr1	451	454	0.468586
chr1	454	456	0.937172
chr1	456	469	1.40576
chr1	469	493	0.937172
chr1	493	495	1.40576
chr1	495	496	2.34293
chr1	496	497	3.2801
chr1	497	502	2.81151
chr1	502	509	3.2801
chr1	509	525	3.74869
chr1	525	537	3.2801
chr1	537	539	2.81151
chr1	539	540	2.34293
chr1	540	543	1.40576
chr1	543	544	1.87434
chr1	544	545	1.40576
chr1	545	553	0.937172
chr1	553	587	0.468586
chr1	587	607	0.0
chr1	607	648	0.468586
chr1	648	701	0.0
chr1	701	721	0.468586
chr1	721	740	0.0
chr1	740	753	0.468586
chr1	753	764	0.937172
chr1	764	784	1.40576
chr1	784	797	0.937172
chr1	797	804	0.468586
chr1	804	824	0.937172
chr1	824	825	1.40576
chr1	825	826	1.87434
chr1	826	848	2.34293
chr1	848	850	1.87434
chr1	850	860	1.40576
chr1	860	864	1.87434
chr1	864	869	1.40576
chr1	869	870	0.468586
chr1	870	888	0.937172
chr1	888	892	1.40576
chr1	892	904	1.87434
chr1	904	914	1.40576
chr1	914	920	0.937172
chr1	920	926	1.40576
chr1	926	932	1.87434
chr1	932	935	1.40576
chr1	935	937	2.34293
chr1	937	949	2.81151
chr1	949	950	3.2801
chr1	950	959	3.74869
chr1	959	963	4.21727
chr1	963	969	3.2801
chr1	969	970	2.81151
chr1	970	979	2.34293
chr1	979	981	1.87434
chr1	981	985	1.40576
chr1	985	992	1.87434
chr1	992	993	0.937172
chr1	993	994	1.87434
chr1	994	1003	2.34293
chr1	1003	1008	1.87434
chr1	1008	1025	2.81151
chr1	1025	1027	2.34293
chr1	1027	1034	1.40576
chr1	1034	1052	0.468586
chr1	1052	1054	0.0
chr1	1054	1094	0.468586
chr1	1094	1097	0.937172
chr1	1097	1101	0.468586
chr1	1101	1102	1.40576
chr1	1102	1109	1.87434
chr1	1109	1115	2.34293
chr1	1115	1119	3.2801
chr1	1119	1131	3.74869
chr1	1131	1132	4.21727
chr1	1132	1138	5.62303
chr1	1138	1141	5.15444
chr1	1141	1142	5.62303
chr1	1142	1144	6.09162
chr1	1144	1153	4.68586
chr1	1153	1159	4.21727
chr1	1159	1161	2.81151
chr1	1161	1175	3.2801
chr1	1175	1176	2.81151
chr1	1176	1184	1.87434
chr1	1184	1185	1.40576
chr1	1185	1190	0.937172
chr1	1190	1220	0.468586
chr1	1220	1250	0.0
chr1	1250	1264	0.468586
chr1	1264	1288	0.937172
chr1	1288	1293	1.40576
chr1	1293	1308	0.937172
chr1	1308	1327	0.468586
chr1	1327	1332	0.937172
chr1	1332	1335	0.468586
chr1	1335	1342	0.937172
chr1	1342	1344	1.40576
chr1	1344	1348	1.87434
chr1	1348	1356	2.34293
chr1	1356	1371	2.81151
chr1	1371	1373	1.87434
chr1	1373	1377	1.40576
chr1	1377	1382	0.937172
chr1	1382	1385	0.468586
chr1	1385	1533	0.0
chr1	1533	1541	0.468586
chr1	1541	1552	0.937172
chr1	1552	1575	1.40576
chr1	1575	1584	0.937172
chr1	1584	1596	0.468586
chr1	1596	1608	0.0
chr1	1608	1612	0.468586
chr1	1612	1628	0.937172
chr1	1628	1636	1.40576
chr1	1636	1640	1.87434
chr1	1640	1642	2.34293
chr1	1642	1647	2.81151
chr1	1647	1652	3.2801
chr1	1652	1656	2.81151
chr1	1656	1671	2.34293
chr1	1671	1672	2.81151
chr1	1672	1674	2.34293
chr1	1674	1678	1.87434
chr1	1678	1683	1.40576
chr1	1683	1691	0.937172
chr1	1691	1701	0.468586
chr1	1701	1725	0.0
chr1	1725	1726	0.468586
chr1	1726	1738	0.937172
chr1	1738	1746	1.40576
chr1	1746	1752	1.87434
chr1	1752	1769	2.34293
chr1	1769	1779	1.40576
chr1	1779	1780	0.937172
chr1	1780	1796	0.468586
chr1	1796	1840	0.0
chr1	1840	1867	0.468586
chr1	1867	1871	0.937172
chr1	1871	1884	1.40576
chr1	1884	1910	0.937172
chr1	1910	1914	0.468586
chr1	1914	1934	0.0
chr1	1934	1978	0.468586
chr1	1978	2165	0.0
chr1	2165	2173	0.468586
chr1	2173	2209	0.937172
chr1	2209	2215	0.468586
chr1	2215	2217	0.937172
chr1	2217	2244	0.468586
chr1	2244	2318	0.0
chr1	2318	2361	0.468586
chr1	2361	2372	0.0
chr1	2372	2415	0.468586
chr1	2415	2436	0.0
chr1	2436	2440	0.468586
chr1	2440	2469	0.937172
chr1	2469	2480	1.40576
chr1	2480	2481	0.937172
chr1	2481	2504	0.468586
chr1	2504	2778	0.0
chr1	2778	2822	0.468586
chr1	2822	2896	0.0
chr1	2896	2898	0.468586
chr1	2898	2909	0.937172
chr1	2909	2936	1.40576
chr1	2936	2940	1.87434
chr1	2940	2941	1.40576
chr1	2941	2952	0.937172
chr1	2952	2978	0.468586
chr1	2978	3110	0.0
chr1	3110	3136	0.468586
chr1	3136	3154	0.0
chr1	3154	3193	0.468586
chr1	3193	3198	0.937172
chr1	3198	3220	0.468586
chr1	3220	3237	0.937172
chr1	3237	3264	0.468586
chr1	3264	3412	0.0
chr1	3412	3456	0.468586
chr1	3456	3543	0.0
chr1	3543	3563	0.468586
chr1	3563	3587	0.937172
chr1	3587	3607	0.468586
chr1	3607	3743	0.0
chr1	3743	3786	0.468586
chr1	3786	3808	0.0
chr1	3808	3816	0.468586
chr1	3816	3852	0.937172
chr1	3852	3855	0.468586
chr1	3855	3857	0.937172
chr1	3857	3859	1.40576
chr1	3859	3894	0.937172
chr1	3894	3899	0.468586
chr1	3899	3912	0.0
chr1	3912	3914	0.468586
chr1	3914	3926	0.937172
chr1	3926	3954	1.40576
chr1	3954	3956	0.937172
chr1	3956	3958	0.468586
chr1	3958	3960	0.0
chr1	3960	3999	0.468586
chr1	3999	4024	0.0
chr1	4024	4049	0.468586
chr1	4049	4068	0.937172
chr1	4068	4092	0.468586
chr1	4092	4229	0.0
chr1	4229	4273	0.468586
chr1	4273	4290	0.0
chr1	4290	4334	0.468586
chr1	4334	4362	0.0
chr1	4362	4365	0.468586
chr1	4365	4400	0.937172
chr1	4400	4409	0.468586
chr1	4409	4694	0.0
chr1	4694	4719	0.468586
chr1	4719	4737	0.937172
chr1	4737	4744	0.468586
chr1	4744	4763	0.937172
chr1	4763	4788	0.468586
chr1	4788	4929	0.0
chr1	4929	4949	0.468586
chr1	4949	5019	0.0
chr1	5019	5063	0.468586
chr1	5063	5216	0.0
chr1	5216	5217	0.468586
chr1	5217	5218	0.937172
chr1	5218	5223	1.87434
chr1	5223	5225	2.34293
chr1	5225	5227	2.81151
chr1	5227	5254	3.2801
chr1	5254	5260	3.74869
chr1	5260	5261	3.2801
chr1	5261	5266	1.87434
chr1	5266	5269	1.40576
chr1	5269	5271	0.937172
chr1	5271	5274	0.468586
chr1	5274	5298	0.937172
chr1	5298	5318	0.468586
chr1	5318	5353	0.0
chr1	5353	5391	0.937172
chr1	5391	5397	0.468586
chr1	5397	5454	0.0
chr1	5454	5482	0.468586
chr1	5482	5498	0.937172
chr1	5498	5511	0.468586
chr1	5511	5578	0.0
chr1	5578	5582	0.468586
chr1	5582	5583	0.937172
chr1	5583	5596	1.40576
chr1	5596	5598	1.87434
chr1	5598	5601	2.81151
chr1	5601	5606	3.2801
chr1	5606	5621	3.74869
chr1	5621	5622	3.2801
chr1	5622	5623	2.81151
chr1	5623	5627	2.34293
chr1	5627	5640	1.87434
chr1	5640	5644	1.40576
chr1	5644	5650	1.87434
chr1	5650	5656	1.40576
chr1	5656	5657	1.87434
chr1	5657	5684	2.34293
chr1	5684	5687	1.40576
chr1	5687	5700	0.937172
chr1	5700	5701	0.468586
chr1	5701	5902	0.0
chr1	5902	5936	0.468586
chr1	5936	5946	0.937172
chr1	5946	5966	0.468586
chr1	5966	5968	0.0
chr1	5968	6012	0.468586
chr1	6012	6044	0.0
chr1	6044	6070	0.468586
chr1	6070	6085	0.937172
chr1	6085	6087	1.87434
chr1	6087	6091	1.40576
chr1	6091	6101	1.87434
chr1	6101	6113	2.34293
chr1	6113	6114	1.87434
chr1	6114	6129	1.40576
chr1	6129	6131	0.937172
chr1	6131	6133	1.40576
chr1	6133	6143	0.937172
chr1	6143	6173	1.40576
chr1	6173	6175	0.937172
chr1	6175	6180	0.468586
chr1	6180	6330	0.0
chr1	6330	6356	0.468586
chr1	6356	6368	0.0
chr1	6368	6376	0.468586
chr1	6376	6384	0.937172
chr1	6384	6395	1.40576
chr1	6395	6420	0.937172
chr1	6420	6428	0.468586
chr1	6428	6529	0.0
chr1	6529	6573	0.468586
chr1	6573	6656	0.0
chr1	6656	6659	0.468586
chr1	6659	6675	0.937172
chr1	6675	6681	1.40576
chr1	6681	6703	0.937172
chr1	6703	6719	0.468586
chr1	6719	6868	0.0
chr1	6868	6871	0.468586
chr1	6871	6882	0.937172
chr1	6882	6905	1.40576
chr1	6905	6910	1.87434
chr1	6910	6913	1.40576
chr1	6913	6924	0.937172
chr1	6924	6938	0.468586
chr1	6938	6946	0.937172
chr1	6946	6949	1.40576
chr1	6949	6953	0.937172
chr1	6953	6967	1.40576
chr1	6967	6982	1.87434
chr1	6982	6990	1.40576
chr1	6990	6991	0.937172
chr1	6991	6997	1.40576
chr1	6997	6999	0.937172
chr1	6999	7011	1.40576
chr1	7011	7034	0.937172
chr1	7034	7043	0.468586
chr1	7043	7159	0.0
chr1	7159	7186	0.468586
chr1	7186	7187	0.937172
chr1	7187	7191	1.40576
chr1	7191	7203	1.87434
chr1	7203	7230	1.40576
chr1	7230	7231	0.937172
chr1	7231	7235	0.468586
chr1	7235	7246	0.0
chr1	7246	7268	0.468586
chr1	7268	7290	0.937172
chr1	7290	7311	0.468586
chr1	7311	7328	0.0
chr1	7328	7372	0.468586
chr1	7372	7411	0.0
chr1	7411	7455	0.468586
chr1	7455	7478	0.0
chr1	7478	7481	0.468586
chr1	7481	7522	0.937172
chr1	7522	7524	0.468586
chr1	7524	7728	0.0
chr1	7728	7764	0.468586
chr1	7764	7768	0.937172
chr1	7768	7769	1.40576
chr1	7769	7771	1.87434
chr1	7771	7774	1.40576
chr1	7774	7790	1.87434
chr1	7790	7808	2.34293
chr1	7808	7812	1.87434
chr1	7812	7813	1.40576
chr1	7813	7818	0.937172
chr1	7818	7834	0.468586
chr1	7834	7835	0.0
chr1	7835	7869	0.468586
chr1	7869	8076	0.0
chr1	8076	8079	0.468586
chr1	8079	8102	0.937172
chr1	8102	8119	1.40576
chr1	8119	8120	0.937172
chr1	8120	8125	0.468586
chr1	8125	8129	1.40576
chr1	8129	8132	0.937172
chr1	8132	8168	1.40576
chr1	8168	8170	0.468586
chr1	8170	8188	0.0
chr1	8188	8199	0.468586
chr1	8199	8232	0.937172
chr1	8232	8242	0.468586
chr1	8242	8323	0.0
chr1	8323	8352	0.468586
chr1	8352	8366	0.937172
chr1	8366	8395	0.468586
chr1	8395	8422	0.0
chr1	8422	8465	0.468586
chr1	8465	8484	0.0
chr1	8484	8485	0.468586
chr1	8485	8528	0.937172
chr1	8528	8529	0.0
chr1	8529	8542	0.468586
chr1	8542	8573	0.937172
chr1	8573	8585	0.468586
chr1	8585	8611	0.0
chr1	8611	8620	0.468586
chr1	8620	8621	0.937172
chr1	8621	8624	1.40576
chr1	8624	8651	1.87434
chr1	8651	8652	1.40576
chr1	8652	8656	0.937172
chr1	8656	8662	0.468586
chr1	8662	8663	0.937172
chr1	8663	8705	0.468586
chr1	8705	8758	0.0
chr1	8758	8802	0.468586
chr1	8802	8835	0.0
chr1	8835	8836	0.468586
chr1	8836	8850	0.937172
chr1	8850	8867	1.40576
chr1	8867	8874	1.87434
chr1	8874	8879	1.40576
chr1	8879	8890	0.937172
chr1	8890	8903	0.468586
chr1	8903	8952	0.0
chr1	8952	8956	0.468586
chr1	8956	8961	0.937172
chr1	8961	8990	1.40576
chr1	8990	8995	1.87434
chr1	8995	9000	1.40576
chr1	9000	9001	0.937172
chr1	9001	9002	1.40576
chr1	9002	9004	1.87434
chr1	9004	9032	1.40576
chr1	9032	9034	1.87434
chr1	9034	9045	1.40576
chr1	9045	9059	0.468586
chr1	9059	9076	0.937172
chr1	9076	9080	0.468586
chr1	9080	9102	0.937172
chr1	9102	9117	0.468586
chr1	9117	9124	0.937172
chr1	9124	9161	0.468586
chr1	9161	9175	0.0
chr1	9175	9187	0.468586
chr1	9187	9214	0.937172
chr1	9214	9219	0.468586
chr1	9219	9271	0.0
chr1	9271	9273	0.468586
chr1	9273	9304	0.937172
chr1	9304	9315	1.40576
chr1	9315	9317	0.937172
chr1	9317	9340	0.468586
chr1	9340	9352	0.0
chr1	9352	9367	0.468586
chr1	9367	9387	0.937172
chr1	9387	9394	1.40576
chr1	9394	9410	0.937172
chr1	9410	9416	0.468586
chr1	9416	9441	0.0
chr1	9441	9485	0.468586
chr1	9485	9549	0.0
chr1	9549	9592	0.468586
chr1	9592	9624	0.0
chr1	9624	9649	0.468586
chr1	9649	9650	0.937172
chr1	9650	9663	1.40576
chr1	9663	9668	1.87434
chr1	9668	9670	1.40576
chr1	9670	9673	0.937172
chr1	9673	9678	1.40576
chr1	9678	9694	1.87434
chr1	9694	9710	0.937172
chr1	9710	9715	1.40576
chr1	9715	9716	0.937172
chr1	9716	9730	0.468586
chr1	9730	9737	0.937172
chr1	9737	9754	1.40576
chr1	9754	9774	0.937172
chr1	9774	9780	0.468586
chr1	9780	9809	0.0
chr1	9809	9812	0.468586
chr1	9812	9813	0.937172
chr1	9813	9832	1.40576
chr1	9832	9837	1.87434
chr1	9837	9839	2.34293
chr1	9839	9841	3.2801
chr1	9841	9848	3.74869
chr1	9848	9852	4.21727
chr1	9852	9856	3.74869
chr1	9856	9857	3.2801
chr1	9857	9858	2.81151
chr1	9858	9859	3.74869
chr1	9859	9869	4.21727
chr1	9869	9870	4.68586
chr1	9870	9872	5.62303
chr1	9872	9875	6.09162
chr1	9875	9876	5.62303
chr1	9876	9880	5.15444
chr1	9880	9882	4.68586
chr1	9882	9885	3.74869
chr1	9885	9895	3.2801
chr1	9895	9902	3.74869
chr1	9902	9910	2.81151
chr1	9910	9914	2.34293
chr1	9914	9915	1.40576
chr1	9915	9939	0.937172
chr1	9939	9946	0.468586
chr1	9946	9954	0.0
chr1	9954	9998	0.468586
chr1	9998	10019	0.0
chr1	10019	10063	0.468586
chr1	10063	10068	0.0
chr1	10068	10076	0.468586
chr1	10076	10110	0.937172
chr1	10110	10112	0.468586
chr1	10112	10147	0.0
chr1	10147	10177	0.468586
chr1	10177	10294	0.0
chr1	10294	10337	0.468586
chr1	10337	10366	0.0
chr1	10366	10410	0.468586
chr1	10410	10414	0.0
chr1	10414	10435	0.468586
chr1	10435	10452	0.937172
chr1	10452	10457	1.40576
chr1	10457	10475	0.937172
chr1	10475	10491	0.468586
chr1	10491	10533	0.0
chr1	10533	10540	0.468586
chr1	10540	10577	0.937172
chr1	10577	10590	0.468586
chr1	10590	10628	0.937172
chr1	10628	10634	0.468586
chr1	10634	10658	0.0
chr1	10658	10691	0.468586
chr1	10691	10692	0.937172
chr1	10692	10694	1.87434
chr1	10694	10702	2.34293
chr1	10702	10735	1.87434
chr1	10735	10736	1.40576
chr1	10736	10738	0.468586
chr1	10738	10784	0.0
chr1	10784	10792	0.468586
chr1	10792	10797	0.937172
chr1	10797	10813	1.40576
chr1	10813	10828	1.87434
chr1	10828	10836	1.40576
chr1	10836	10841	0.937172
chr1	10841	10848	0.468586
chr1	10848	10849	0.937172
chr1	10849	10850	2.34293
chr1	10850	10853	3.2801
chr1	10853	10855	3.74869
chr1	10855	10857	4.21727
chr1	10857	10892	3.74869
chr1	10892	10894	1.87434
chr1	10894	10897	0.937172
chr1	10897	10899	0.468586
chr1	10899	10975	0.0
chr1	10975	11011	0.468586
chr1	11011	11015	0.937172
chr1	11015	11019	1.40576
chr1	11019	11035	0.937172
chr1	11035	11036	0.468586
chr1	11036	11070	0.0
chr1	11070	11093	0.468586
chr1	11093	11106	1.40576
chr1	11106	11109	1.87434
chr1	11109	11111	2.81151
chr1	11111	11114	3.2801
chr1	11114	11132	2.81151
chr1	11132	11135	2.34293
chr1	11135	11141	1.40576
chr1	11141	11148	1.87434
chr1	11148	11153	1.40576
chr1	11153	11155	0.937172
chr1	11155	11161	0.468586
chr1	11161	11184	0.937172
chr1	11184	11190	0.468586
chr1	11190	11205	0.937172
chr1	11205	11233	0.468586
chr1	11233	11273	0.0
chr1	11273	11285	0.468586
chr1	11285	11287	1.40576
chr1	11287	11317	1.87434
chr1	11317	11327	1.40576
chr1	11327	11329	0.937172
chr1	11329	11330	0.468586
chr1	11330	11354	0.0
chr1	11354	11364	0.468586
chr1	11364	11372	0.937172
chr1	11372	11382	1.87434
chr1	11382	11383	2.34293
chr1	11383	11397	1.87434
chr1	11397	11407	1.40576
chr1	11407	11409	0.937172
chr1	11409	11425	0.468586
chr1	11425	11510	0.0
chr1	11510	11519	0.468586
chr1	11519	11538	0.937172
chr1	11538	11543	1.40576
chr1	11543	11552	1.87434
chr1	11552	11554	2.34293
chr1	11554	11563	1.87434
chr1	11563	11565	1.40576
chr1	11565	11573	1.87434
chr1	11573	11582	1.40576
chr1	11582	11584	0.937172
chr1	11584	11585	1.40576
chr1	11585	11596	1.87434
chr1	11596	11603	1.40576
chr1	11603	11608	1.87434
chr1	11608	11609	2.34293
chr1	11609	11612	1.87434
chr1	11612	11619	2.34293
chr1	11619	11628	2.81151
chr1	11628	11629	2.34293
chr1	11629	11641	1.87434
chr1	11641	11646	2.34293
chr1	11646	11651	2.81151
chr1	11651	11655	2.34293
chr1	11655	11657	1.87434
chr1	11657	11663	2.34293
chr1	11663	11680	1.87434
chr1	11680	11685	2.34293
chr1	11685	11689	1.87434
chr1	11689	11701	0.937172
chr1	11701	11721	0.468586
chr1	11721	11729	0.0
chr1	11729	11732	0.468586
chr1	11732	11759	0.937172
chr1	11759	11772	1.40576
chr1	11772	11773	1.87434
chr1	11773	11775	1.40576
chr1	11775	11787	0.937172
chr1	11787	11790	1.40576
chr1	11790	11803	1.87434
chr1	11803	11812	1.40576
chr1	11812	11815	1.87434
chr1	11815	11816	2.34293
chr1	11816	11831	1.87434
chr1	11831	11832	1.40576
chr1	11832	11847	0.937172
chr1	11847	11850	1.40576
chr1	11850	11852	1.87434
chr1	11852	11856	2.34293
chr1	11856	11858	1.87434
chr1	11858	11864	1.40576
chr1	11864	11865	1.87434
chr1	11865	11871	2.34293
chr1	11871	11875	2.81151
chr1	11875	11890	3.2801
chr1	11890	11894	2.81151
chr1	11894	11896	2.34293
chr1	11896	11908	1.87434
chr1	11908	11914	0.937172
chr1	11914	11919	0.468586
chr1	11919	11923	0.0
chr1	11923	11954	0.468586
chr1	11954	11972	0.0
chr1	11972	12016	0.468586
chr1	12016	12041	0.0
chr1	12041	12063	0.468586
chr1	12063	12073	0.0
chr1	12073	12101	0.468586
chr1	12101	12126	0.0
chr1	12126	12138	0.468586
chr1	12138	12139	0.937172
chr1	12139	12158	1.40576
chr1	12158	12168	1.87434
chr1	12168	12170	2.34293
chr1	12170	12178	1.87434
chr1	12178	12180	2.34293
chr1	12180	12182	1.87434
chr1	12182	12194	1.40576
chr1	12194	12212	0.937172
chr1	12212	12222	0.468586
chr1	12222	12227	0.0
chr1	12227	12236	0.468586
chr1	12236	12246	1.40576
chr1	12246	12262	1.87434
chr1	12262	12271	1.40576
chr1	12271	12278	0.468586
chr1	12278	12325	0.0
chr1	12325	12337	0.468586
chr1	12337	12368	0.937172
chr1	12368	12369	0.468586
chr1	12369	12373	0.0
chr1	12373	12380	0.468586
chr1	12380	12388	0.937172
chr1	12388	12390	1.87434
chr1	12390	12391	2.34293
chr1	12391	12395	2.81151
chr1	12395	12396	3.2801
chr1	12396	12403	3.74869
chr1	12403	12408	4.21727
chr1	12408	12417	4.68586
chr1	12417	12429	4.21727
chr1	12429	12431	3.74869
chr1	12431	12432	2.81151
chr1	12432	12433	2.34293
chr1	12433	12434	1.87434
chr1	12434	12438	1.40576
chr1	12438	12445	0.937172
chr1	12445	12451	1.40576
chr1	12451	12452	0.937172
chr1	12452	12488	0.468586
chr1	12488	12504	0.0
chr1	12504	12507	0.468586
chr1	12507	12543	0.937172
chr1	12543	12550	0.468586
chr1	12550	12707	0.0
chr1	12707	12721	0.468586
chr1	12721	12724	0.937172
chr1	12724	12729	1.40576
chr1	12729	12730	1.87434
chr1	12730	12744	2.34293
chr1	12744	12749	2.81151
chr1	12749	12753	2.34293
chr1	12753	12756	2.81151
chr1	12756	12765	3.2801
chr1	12765	12767	2.81151
chr1	12767	12773	2.34293
chr1	12773	12776	1.87434
chr1	12776	12779	2.34293
chr1	12779	12788	2.81151
chr1	12788	12792	2.34293
chr1	12792	12796	2.81151
chr1	12796	12800	3.2801
chr1	12800	12804	2.81151
chr1	12804	12813	3.2801
chr1	12813	12814	2.81151
chr1	12814	12820	3.2801
chr1	12820	12822	2.81151
chr1	12822	12824	2.34293
chr1	12824	12836	2.81151
chr1	12836	12841	2.34293
chr1	12841	12847	1.87434
chr1	12847	12858	1.40576
chr1	12858	12867	0.937172
chr1	12867	12868	0.468586
chr1	12868	12882	0.937172
chr1	12882	12886	0.468586
chr1	12886	12897	0.937172
chr1	12897	12898	1.40576
chr1	12898	12900	1.87434
chr1	12900	12909	2.34293
chr1	12909	12911	2.81151
chr1	12911	12923	2.34293
chr1	12923	12928	2.81151
chr1	12928	12930	1.87434
chr1	12930	12941	1.40576
chr1	12941	12952	0.937172
chr1	12952	12966	0.468586
chr1	12966	12979	0.0
chr1	12979	13006	0.468586
chr1	13006	13012	0.937172
chr1	13012	13044	0.468586
chr1	13044	13049	0.937172
chr1	13049	13080	0.468586
chr1	13080	13087	0.937172
chr1	13087	13098	0.468586
chr1	13098	13115	0.937172
chr1	13115	13120	1.40576
chr1	13120	13124	1.87434
chr1	13124	13137	1.40576
chr1	13137	13140	1.87434
chr1	13140	13149	2.34293
chr1	13149	13160	2.81151
chr1	13160	13163	3.2801
chr1	13163	13164	3.74869
chr1	13164	13166	3.2801
chr1	13166	13171	3.74869
chr1	13171	13181	4.21727
chr1	13181	13182	3.74869
chr1	13182	13183	3.2801
chr1	13183	13192	2.81151
chr1	13192	13199	2.34293
chr1	13199	13200	2.81151
chr1	13200	13201	2.34293
chr1	13201	13207	1.87434
chr1	13207	13208	1.40576
chr1	13208	13209	0.937172
chr1	13209	13211	1.40576
chr1	13211	13219	0.937172
chr1	13219	13220	1.40576
chr1	13220	13242	1.87434
chr1	13242	13251	1.40576
chr1	13251	13261	0.937172
chr1	13261	13264	0.468586
chr1	13264	13317	0.0
chr1	13317	13357	0.468586
chr1	13357	13361	0.937172
chr1	13361	13387	0.468586
chr1	13387	13388	1.40576
chr1	13388	13389	2.34293
chr1	13389	13401	2.81151
chr1	13401	13425	2.34293
chr1	13425	13430	2.81151
chr1	13430	13432	1.87434
chr1	13432	13433	0.937172
chr1	13433	13449	0.468586
chr1	13449	13450	0.937172
chr1	13450	13466	0.468586
chr1	13466	13490	0.937172
chr1	13490	13491	1.40576
chr1	13491	13493	1.87434
chr1	13493	13508	1.40576
chr1	13508	13509	1.87434
chr1	13509	13520	1.40576
chr1	13520	13534	1.87434
chr1	13534	13535	1.40576
chr1	13535	13548	0.937172
chr1	13548	13550	0.468586
chr1	13550	13559	0.0
chr1	13559	13568	0.468586
chr1	13568	13603	0.937172
chr1	13603	13611	0.468586
chr1	13611	13713	0.0
chr1	13713	13720	0.468586
chr1	13720	13722	0.937172
chr1	13722	13757	1.40576
chr1	13757	13764	0.937172
chr1	13764	13766	0.468586
chr1	13766	13767	0.0
chr1	13767	13773	0.468586
chr1	13773	13793	0.937172
chr1	13793	13808	0.468586
chr1	13808	13816	1.40576
chr1	13816	13817	0.937172
chr1	13817	13852	0.468586
chr1	13852	13855	0.0
chr1	13855	13857	0.468586
chr1	13857	13862	0.937172
chr1	13862	13898	1.40576
chr1	13898	13899	0.937172
chr1	13899	13906	0.468586
chr1	13906	14028	0.0
chr1	14028	14052	0.468586
chr1	14052	14053	0.937172
chr1	14053	14070	1.40576
chr1	14070	14086	0.937172
chr1	14086	14087	1.40576
chr1	14087	14095	0.937172
chr1	14095	14129	0.468586
chr1	14129	14134	0.937172
chr1	14134	14135	1.40576
chr1	14135	14159	1.87434
chr1	14159	14173	2.34293
chr1	14173	14177	1.40576
chr1	14177	14178	1.87434
chr1	14178	14179	1.40576
chr1	14179	14180	0.937172
chr1	14180	14203	1.40576
chr1	14203	14208	0.937172
chr1	14208	14213	0.468586
chr1	14213	14219	1.40576
chr1	14219	14240	0.937172
chr1	14240	14257	1.40576
chr1	14257	14283	0.468586
chr1	14283	14284	0.937172
chr1	14284	14292	0.468586
chr1	14292	14293	0.937172
chr1	14293	14327	2.34293
chr1	14327	14328	1.87434
chr1	14328	14336	1.40576
chr1	14336	14337	0.937172
chr1	14337	14378	0.0
chr1	14378	14411	0.468586
chr1	14411	14418	0.937172
chr1	14418	14422	1.40576
chr1	14422	14426	0.937172
chr1	14426	14454	1.40576
chr1	14454	14462	0.937172
chr1	14462	14463	0.468586
chr1	14463	14464	0.937172
chr1	14464	14468	1.40576
chr1	14468	14470	2.81151
chr1	14470	14489	2.34293
chr1	14489	14502	2.81151
chr1	14502	14507	2.34293
chr1	14507	14508	1.87434
chr1	14508	14511	1.40576
chr1	14511	14512	1.87434
chr1	14512	14526	0.937172
chr1	14526	14533	1.40576
chr1	14533	14553	0.937172
chr1	14553	14601	0.468586
chr1	14601	14613	0.937172
chr1	14613	14645	0.468586
chr1	14645	14758	0.0
chr1	14758	14774	0.468586
chr1	14774	14792	0.937172
chr1	14792	14802	1.40576
chr1	14802	14818	0.937172
chr1	14818	14835	0.468586
chr1	14835	14848	0.0
chr1	14848	14892	0.468586
chr1	14892	14959	0.0
chr1	14959	14977	0.468586
chr1	14977	14989	0.937172
chr1	14989	15003	1.40576
chr1	15003	15005	0.937172
chr1	15005	15021	1.40576
chr1	15021	15028	0.937172
chr1	15028	15032	1.40576
chr1	15032	15049	0.937172
chr1	15049	15053	0.468586
chr1	15053	15071	0.937172
chr1	15071	15088	0.468586
chr1	15088	15089	0.937172
chr1	15089	15093	2.34293
chr1	15093	15097	2.81151
chr1	15097	15104	2.34293
chr1	15104	15132	2.81151
chr1	15132	15133	2.34293
chr1	15133	15137	0.937172
chr1	15137	15138	1.40576
chr1	15138	15139	1.87434
chr1	15139	15140	2.34293
chr1	15140	15141	2.81151
chr1	15141	15142	3.2801
chr1	15142	15143	4.68586
chr1	15143	15147	5.15444
chr1	15147	15150	4.68586
chr1	15150	15168	5.15444
chr1	15168	15180	5.62303
chr1	15180	15182	4.68586
chr1	15182	15183	4.21727
chr1	15183	15184	3.74869
chr1	15184	15185	2.81151
chr1	15185	15186	2.34293
chr1	15186	15191	1.40576
chr1	15191	15192	1.87434
chr1	15192	15193	2.34293
chr1	15193	15212	1.40576
chr1	15212	15214	0.937172
chr1	15214	15228	1.40576
chr1	15228	15235	1.87434
chr1	15235	15236	1.40576
chr1	15236	15258	0.937172
chr1	15258	15264	0.468586
chr1	15264	15276	0.0
chr1	15276	15317	0.468586
chr1	15317	15320	0.937172
chr1	15320	15329	0.468586
chr1	15329	15339	0.937172
chr1	15339	15360	1.40576
chr1	15360	15373	0.937172
chr1	15373	15383	0.468586
chr1	15383	15467	0.0
chr1	15467	15487	0.468586
chr1	15487	15510	0.937172
chr1	15510	15520	0.468586
chr1	15520	15531	0.937172
chr1	15531	15552	0.468586
chr1	15552	15555	0.937172
chr1	15555	15564	1.40576
chr1	15564	15572	0.937172
chr1	15572	15583	1.40576
chr1	15583	15587	1.87434
chr1	15587	15596	2.34293
chr1	15596	15599	1.87434
chr1	15599	15616	1.40576
chr1	15616	15627	0.937172
chr1	15627	15631	0.468586
chr1	15631	15632	0.0
chr1	15632	15664	0.468586
chr1	15664	15866	0.0
chr1	15866	15908	0.468586
chr1	15908	15909	0.937172
chr1	15909	15915	0.468586
chr1	15915	15918	0.937172
chr1	15918	15952	1.40576
chr1	15952	15962	0.468586
chr1	15962	16056	0.0
chr1	16056	16062	0.468586
chr1	16062	16085	0.937172
chr1	16085	16086	1.40576
chr1	16086	16092	1.87434
chr1	16092	16099	2.34293
chr1	16099	16101	1.87434
chr1	16101	16110	2.34293
chr1	16110	16115	2.81151
chr1	16115	16122	3.2801
chr1	16122	16124	3.74869
chr1	16124	16129	4.21727
chr1	16129	16133	3.74869
chr1	16133	16135	4.21727
chr1	16135	16139	3.74869
chr1	16139	16145	4.21727
chr1	16145	16149	3.74869
chr1	16149	16154	3.2801
chr1	16154	16157	2.81151
chr1	16157	16158	3.2801
chr1	16158	16165	2.81151
chr1	16165	16166	3.2801
chr1	16166	16167	2.81151
chr1	16167	16168	3.2801
chr1	16168	16172	2.81151
chr1	16172	16173	3.2801
chr1	16173	16177	2.81151
chr1	16177	16180	2.34293
chr1	16180	16182	2.81151
chr1	16182	16185	2.34293
chr1	16185	16199	2.81151
chr1	16199	16200	3.2801
chr1	16200	16205	2.81151
chr1	16205	16209	3.2801
chr1	16209	16210	2.81151
chr1	16210	16213	2.34293
chr1	16213	16219	1.87434
chr1	16219	16224	1.40576
chr1	16224	16241	0.937172
chr1	16241	16281	0.0
chr1	16281	16292	0.468586
chr1	16292	16325	0.937172
chr1	16325	16334	0.468586
chr1	16334	16335	0.937172
chr1	16335	16366	0.468586
chr1	16366	16378	0.937172
chr1	16378	16410	0.468586
chr1	16410	16413	0.0
chr1	16413	16415	0.468586
chr1	16415	16416	0.937172
chr1	16416	16422	1.40576
chr1	16422	16431	1.87434
chr1	16431	16432	2.34293
chr1	16432	16437	2.81151
chr1	16437	16450	3.2801
chr1	16450	16456	2.81151
chr1	16456	16459	2.34293
chr1	16459	16460	1.40576
chr1	16460	16476	0.937172
chr1	16476	16479	0.468586
chr1	16479	16524	0.0
chr1	16524	16558	0.468586
chr1	16558	16567	0.937172
chr1	16567	16581	0.468586
chr1	16581	16617	0.0
chr1	16617	16661	0.468586
chr1	16661	16671	0.0
chr1	16671	16680	0.468586
chr1	16680	16715	0.937172
chr1	16715	16724	0.468586
chr1	16724	16734	0.0
chr1	16734	16760	0.468586
chr1	16760	16773	0.937172
chr1	16773	16781	0.468586
chr1	16781	16782	1.40576
chr1	16782	16792	1.87434
chr1	16792	16804	2.34293
chr1	16804	16822	1.87434
chr1	16822	16826	1.40576
chr1	16826	16835	0.937172
chr1	16835	16856	0.468586
chr1	16856	16869	0.937172
chr1	16869	16899	0.468586
chr1	16899	16916	0.0
chr1	16916	16917	0.468586
chr1	16917	16946	0.937172
chr1	16946	16960	1.40576
chr1	16960	16961	0.937172
chr1	16961	16990	0.468586
chr1	16990	17110	0.0
chr1	17110	17154	0.468586
chr1	17154	17199	0.0
chr1	17199	17226	0.468586
chr1	17226	17239	0.937172
chr1	17239	17243	1.40576
chr1	17243	17269	0.937172
chr1	17269	17283	0.468586
chr1	17283	17336	0.0
chr1	17336	17354	0.937172
chr1	17354	17379	0.468586
chr1	17379	17381	0.0
chr1	17381	17403	0.468586
chr1	17403	17546	0.0
chr1	17546	17590	0.468586
chr1	17590	17600	0.0
chr1	17600	17644	0.468586
chr1	17644	17708	0.0
chr1	17708	17714	0.468586
chr1	17714	17750	0.937172
chr1	17750	17751	0.468586
chr1	17751	17801	0.0
chr1	17801	17810	0.468586
chr1	17810	17844	0.937172
chr1	17844	17851	0.468586
chr1	17851	17872	0.0
chr1	17872	17886	0.468586
chr1	17886	17887	1.87434
chr1	17887	17888	2.34293
chr1	17888	17889	3.2801
chr1	17889	17893	3.74869
chr1	17893	17916	4.21727
chr1	17916	17929	3.74869
chr1	17929	17931	2.34293
chr1	17931	17937	0.468586
chr1	17937	17943	0.0
chr1	17943	17987	0.468586
chr1	17987	18000	0.0
chr1	18000	18005	0.468586
chr1	18005	18030	0.937172
chr1	18030	18033	1.40576
chr1	18033	18047	1.87434
chr1	18047	18066	1.40576
chr1	18066	18070	1.87434
chr1	18070	18073	2.81151
chr1	18073	18076	2.34293
chr1	18076	18088	1.87434
chr1	18088	18105	1.40576
chr1	18105	18110	0.937172
chr1	18110	18114	0.468586
chr1	18114	18135	0.0
chr1	18135	18145	0.468586
chr1	18145	18158	0.937172
chr1	18158	18164	1.40576
chr1	18164	18180	0.937172
chr1	18180	18182	1.40576
chr1	18182	18185	2.34293
chr1	18185	18189	2.81151
chr1	18189	18201	2.34293
chr1	18201	18221	1.87434
chr1	18221	18223	1.40576
chr1	18223	18224	2.34293
chr1	18224	18226	1.87434
chr1	18226	18254	1.40576
chr1	18254	18267	0.937172
chr1	18267	18285	0.0
chr1	18285	18291	0.468586
chr1	18291	18313	0.937172
chr1	18313	18328	1.40576
chr1	18328	18334	0.937172
chr1	18334	18353	0.468586
chr1	18353	18357	0.937172
chr1	18357	18372	0.468586
chr1	18372	18397	0.937172
chr1	18397	18412	0.468586
chr1	18412	18443	0.0
chr1	18443	18444	0.468586
chr1	18444	18445	0.937172
chr1	18445	18465	1.87434
chr1	18465	18473	2.34293
chr1	18473	18487	2.81151
chr1	18487	18509	0.937172
chr1	18509	18510	0.468586
chr1	18510	18516	0.937172
chr1	18516	18534	0.468586
chr1	18534	18554	0.937172
chr1	18554	18577	0.468586
chr1	18577	18592	0.0
chr1	18592	18602	0.468586
chr1	18602	18622	0.937172
chr1	18622	18636	1.40576
chr1	18636	18645	0.937172
chr1	18645	18646	0.468586
chr1	18646	18750	0.0
chr1	18750	18754	0.468586
chr1	18754	18783	0.937172
chr1	18783	18793	1.40576
chr1	18793	18798	0.937172
chr1	18798	18801	0.468586
chr1	18801	18821	0.937172
chr1	18821	18844	0.468586
chr1	18844	18849	0.0
chr1	18849	18859	0.468586
chr1	18859	18893	0.937172
chr1	18893	18911	0.468586
chr1	18911	18946	0.937172
chr1	18946	18954	0.468586
chr1	18954	19003	0.0
chr1	19003	19039	0.468586
chr1	19039	19047	0.937172
chr1	19047	19082	0.468586
chr1	19082	19113	0.0
chr1	19113	19129	0.468586
chr1	19129	19157	0.937172
chr1	19157	19170	0.468586
chr1	19170	19172	0.937172
chr1	19172	19184	0.468586
chr1	19184	19214	0.937172
chr1	19214	19216	0.468586
chr1	19216	19280	0.0
