# Supplementary material for: Structural modularity of the XIST ribonucleoprotein complex
Source: Nat Commun. 2020 Dec 2;11:6163. doi: 10.1038/s41467-020-20040-3 (PMC7710737; doi:10.1038/s41467-020-20040-3)
Supplement: Supplementary file 6 — Source Data [file 41467_2020_20040_MOESM6_ESM.zip › sourcedata/fig2efgi/K562_FXR2_1_neg_XIST_1_hsXIST.bedgraph]

chr1	0	48	0.0
chr1	48	80	0.482449
chr1	80	133	0.0
chr1	133	172	0.482449
chr1	172	295	0.0
chr1	295	335	0.482449
chr1	335	368	0.0
chr1	368	390	0.482449
chr1	390	411	0.0
chr1	411	441	0.482449
chr1	441	497	0.0
chr1	497	502	0.482449
chr1	502	519	0.964897
chr1	519	542	0.482449
chr1	542	543	0.964897
chr1	543	566	0.482449
chr1	566	841	0.0
chr1	841	880	0.482449
chr1	880	910	0.0
chr1	910	913	0.482449
chr1	913	944	1.44735
chr1	944	947	0.964897
chr1	947	948	0.482449
chr1	948	954	0.0
chr1	954	955	0.482449
chr1	955	958	0.964897
chr1	958	982	1.44735
chr1	982	983	0.964897
chr1	983	986	1.44735
chr1	986	990	2.41224
chr1	990	997	1.92979
chr1	997	998	2.41224
chr1	998	1007	1.92979
chr1	1007	1010	2.41224
chr1	1010	1011	2.89469
chr1	1011	1015	3.37714
chr1	1015	1018	3.85959
chr1	1018	1027	3.37714
chr1	1027	1037	2.41224
chr1	1037	1038	1.92979
chr1	1038	1046	1.44735
chr1	1046	1050	0.964897
chr1	1050	1056	0.482449
chr1	1056	1072	0.0
chr1	1072	1073	0.482449
chr1	1073	1100	0.964897
chr1	1100	1112	1.44735
chr1	1112	1135	0.482449
chr1	1135	1136	0.964897
chr1	1136	1156	0.482449
chr1	1156	1282	0.0
chr1	1282	1285	0.482449
chr1	1285	1286	1.92979
chr1	1286	1287	2.41224
chr1	1287	1322	2.89469
chr1	1322	1323	2.41224
chr1	1323	1325	1.92979
chr1	1325	1326	0.964897
chr1	1326	1328	0.482449
chr1	1328	1336	0.0
chr1	1336	1337	0.482449
chr1	1337	1343	0.964897
chr1	1343	1346	1.44735
chr1	1346	1349	2.41224
chr1	1349	1357	2.89469
chr1	1357	1373	2.41224
chr1	1373	1378	1.92979
chr1	1378	1381	1.44735
chr1	1381	1387	0.482449
chr1	1387	1404	0.0
chr1	1404	1437	0.482449
chr1	1437	1443	0.964897
chr1	1443	1444	0.482449
chr1	1444	1451	0.964897
chr1	1451	1452	1.44735
chr1	1452	1454	1.92979
chr1	1454	1459	2.41224
chr1	1459	1465	1.92979
chr1	1465	1486	1.44735
chr1	1486	1487	0.964897
chr1	1487	1490	0.482449
chr1	1490	1508	0.0
chr1	1508	1509	0.482449
chr1	1509	1514	0.964897
chr1	1514	1519	1.44735
chr1	1519	1537	1.92979
chr1	1537	1538	1.44735
chr1	1538	1550	0.964897
chr1	1550	1555	0.482449
chr1	1555	1561	0.0
chr1	1561	1568	0.482449
chr1	1568	1580	0.964897
chr1	1580	1599	1.44735
chr1	1599	1609	0.964897
chr1	1609	1620	0.482449
chr1	1620	1757	0.0
chr1	1757	1764	0.482449
chr1	1764	1771	0.964897
chr1	1771	1786	1.44735
chr1	1786	1792	1.92979
chr1	1792	1793	1.44735
chr1	1793	1796	0.964897
chr1	1796	1798	0.482449
chr1	1798	1827	0.964897
chr1	1827	1833	0.482449
chr1	1833	1854	0.0
chr1	1854	1891	0.482449
chr1	1891	1894	0.964897
chr1	1894	1932	0.482449
chr1	1932	2073	0.0
chr1	2073	2076	0.482449
chr1	2076	2096	0.964897
chr1	2096	2112	0.482449
chr1	2112	2115	0.0
chr1	2115	2137	0.482449
chr1	2137	2155	0.964897
chr1	2155	2176	0.482449
chr1	2176	2216	0.0
chr1	2216	2243	0.482449
chr1	2243	2257	0.964897
chr1	2257	2282	0.482449
chr1	2282	2634	0.0
chr1	2634	2657	0.482449
chr1	2657	2664	0.0
chr1	2664	2672	0.482449
chr1	2672	2690	0.964897
chr1	2690	2702	0.482449
chr1	2702	2804	0.0
chr1	2804	2884	0.482449
chr1	2884	2890	0.0
chr1	2890	2898	0.482449
chr1	2898	2904	0.964897
chr1	2904	2928	1.44735
chr1	2928	2929	0.964897
chr1	2929	2933	0.482449
chr1	2933	2938	0.964897
chr1	2938	2959	0.482449
chr1	2959	3018	0.0
chr1	3018	3056	0.482449
chr1	3056	3059	0.964897
chr1	3059	3097	0.482449
chr1	3097	3407	0.0
chr1	3407	3413	0.482449
chr1	3413	3447	0.964897
chr1	3447	3452	0.482449
chr1	3452	3453	0.964897
chr1	3453	3488	0.482449
chr1	3488	3519	0.0
chr1	3519	3559	0.482449
chr1	3559	3821	0.0
chr1	3821	3862	0.482449
chr1	3862	4183	0.0
chr1	4183	4189	0.482449
chr1	4189	4200	0.964897
chr1	4200	4217	1.44735
chr1	4217	4229	0.964897
chr1	4229	4235	0.482449
chr1	4235	4255	0.0
chr1	4255	4293	0.482449
chr1	4293	4294	0.964897
chr1	4294	4331	0.482449
chr1	4331	4959	0.0
chr1	4959	4990	0.482449
chr1	4990	5230	0.0
chr1	5230	5269	0.482449
chr1	5269	5391	0.0
chr1	5391	5431	0.482449
chr1	5431	5599	0.0
chr1	5599	5604	0.482449
chr1	5604	5626	0.964897
chr1	5626	5629	0.482449
chr1	5629	5636	0.964897
chr1	5636	5668	0.482449
chr1	5668	5989	0.0
chr1	5989	6016	0.482449
chr1	6016	6068	0.0
chr1	6068	6085	0.482449
chr1	6085	6086	0.964897
chr1	6086	6091	1.44735
chr1	6091	6094	1.92979
chr1	6094	6101	2.41224
chr1	6101	6105	2.89469
chr1	6105	6109	3.37714
chr1	6109	6110	2.89469
chr1	6110	6113	2.41224
chr1	6113	6125	1.92979
chr1	6125	6131	1.44735
chr1	6131	6135	0.964897
chr1	6135	6140	0.482449
chr1	6140	6145	0.964897
chr1	6145	6151	0.482449
chr1	6151	6172	0.964897
chr1	6172	6243	0.0
chr1	6243	6268	0.482449
chr1	6268	6305	0.0
chr1	6305	6324	0.482449
chr1	6324	6374	0.0
chr1	6374	6412	0.482449
chr1	6412	6538	0.0
chr1	6538	6579	0.482449
chr1	6579	6616	0.0
chr1	6616	6633	0.482449
chr1	6633	6654	0.964897
chr1	6654	6657	0.482449
chr1	6657	6955	0.0
chr1	6955	6956	0.482449
chr1	6956	6961	0.964897
chr1	6961	6967	1.44735
chr1	6967	6994	1.92979
chr1	6994	6995	1.44735
chr1	6995	7001	0.482449
chr1	7001	7158	0.0
chr1	7158	7187	0.482449
chr1	7187	7213	0.0
chr1	7213	7218	0.482449
chr1	7218	7228	0.964897
chr1	7228	7252	1.44735
chr1	7252	7253	1.92979
chr1	7253	7254	2.41224
chr1	7254	7259	1.92979
chr1	7259	7265	2.41224
chr1	7265	7276	1.92979
chr1	7276	7281	2.41224
chr1	7281	7293	1.92979
chr1	7293	7298	1.44735
chr1	7298	7299	0.964897
chr1	7299	7315	0.482449
chr1	7315	7412	0.0
chr1	7412	7453	0.482449
chr1	7453	7555	0.0
chr1	7555	7593	0.482449
chr1	7593	7630	0.0
chr1	7630	7649	0.482449
chr1	7649	7700	0.0
chr1	7700	7739	0.482449
chr1	7739	7788	0.0
chr1	7788	7797	0.482449
chr1	7797	7829	0.964897
chr1	7829	7836	0.482449
chr1	7836	7840	0.0
chr1	7840	7861	0.482449
chr1	7861	7905	0.0
chr1	7905	7944	0.964897
chr1	7944	8130	0.0
chr1	8130	8166	0.482449
chr1	8166	8232	0.0
chr1	8232	8262	0.482449
chr1	8262	8268	0.964897
chr1	8268	8272	1.44735
chr1	8272	8290	0.964897
chr1	8290	8298	0.482449
chr1	8298	8301	0.964897
chr1	8301	8307	1.44735
chr1	8307	8314	0.964897
chr1	8314	8329	1.44735
chr1	8329	8334	0.964897
chr1	8334	8340	0.482449
chr1	8340	8344	0.0
chr1	8344	8384	0.482449
chr1	8384	8541	0.0
chr1	8541	8622	0.482449
chr1	8622	8623	0.0
chr1	8623	8655	0.482449
chr1	8655	8704	0.0
chr1	8704	8745	0.482449
chr1	8745	8787	0.0
chr1	8787	8811	0.482449
chr1	8811	8836	0.0
chr1	8836	8861	0.482449
chr1	8861	8877	0.964897
chr1	8877	8879	0.482449
chr1	8879	8901	0.964897
chr1	8901	8911	0.482449
chr1	8911	8956	0.0
chr1	8956	8975	0.482449
chr1	8975	9000	0.0
chr1	9000	9004	0.482449
chr1	9004	9022	0.964897
chr1	9022	9042	0.482449
chr1	9042	9049	0.0
chr1	9049	9090	0.482449
chr1	9090	9096	0.0
chr1	9096	9132	0.482449
chr1	9132	9202	0.0
chr1	9202	9243	0.482449
chr1	9243	9296	0.0
chr1	9296	9337	0.482449
chr1	9337	9433	0.0
chr1	9433	9436	0.482449
chr1	9436	9474	0.964897
chr1	9474	9477	0.482449
chr1	9477	9629	0.0
chr1	9629	9654	0.482449
chr1	9654	9657	1.44735
chr1	9657	9670	1.92979
chr1	9670	9680	1.44735
chr1	9680	9694	0.964897
chr1	9694	9697	0.482449
chr1	9697	9825	0.0
chr1	9825	9866	0.482449
chr1	9866	9898	0.0
chr1	9898	9929	0.482449
chr1	9929	9938	0.964897
chr1	9938	9969	0.482449
chr1	9969	10025	0.0
chr1	10025	10050	0.482449
chr1	10050	10066	0.964897
chr1	10066	10087	0.482449
chr1	10087	10089	0.964897
chr1	10089	10116	1.44735
chr1	10116	10122	0.964897
chr1	10122	10130	0.482449
chr1	10130	10419	0.0
chr1	10419	10429	0.482449
chr1	10429	10451	0.964897
chr1	10451	10464	0.482449
chr1	10464	10469	0.964897
chr1	10469	10503	0.482449
chr1	10503	10523	0.0
chr1	10523	10564	0.482449
chr1	10564	10601	0.0
chr1	10601	10640	0.482449
chr1	10640	10666	0.0
chr1	10666	10687	0.482449
chr1	10687	10693	0.0
chr1	10693	10694	0.482449
chr1	10694	10698	0.964897
chr1	10698	10718	1.44735
chr1	10718	10735	0.964897
chr1	10735	10738	0.482449
chr1	10738	10850	0.0
chr1	10850	10860	0.482449
chr1	10860	10891	0.964897
chr1	10891	10900	0.482449
chr1	10900	11264	0.0
chr1	11264	11266	0.482449
chr1	11266	11296	0.964897
chr1	11296	11304	0.482449
chr1	11304	11441	0.0
chr1	11441	11448	0.482449
chr1	11448	11481	0.964897
chr1	11481	11488	0.482449
chr1	11488	11623	0.0
chr1	11623	11642	0.482449
chr1	11642	11663	1.44735
chr1	11663	11682	0.964897
chr1	11682	11779	0.0
chr1	11779	11804	0.482449
chr1	11804	11865	0.0
chr1	11865	11905	0.482449
chr1	11905	12040	0.0
chr1	12040	12080	0.482449
chr1	12080	12145	0.0
chr1	12145	12162	0.482449
chr1	12162	12164	0.0
chr1	12164	12177	0.482449
chr1	12177	12191	0.0
chr1	12191	12228	0.482449
chr1	12228	12229	0.964897
chr1	12229	12232	1.44735
chr1	12232	12236	0.964897
chr1	12236	12269	1.44735
chr1	12269	12270	0.964897
chr1	12270	12276	0.482449
chr1	12276	12334	0.0
chr1	12334	12338	0.482449
chr1	12338	12364	0.964897
chr1	12364	12371	0.482449
chr1	12371	12428	0.0
chr1	12428	12469	0.482449
chr1	12469	12518	0.0
chr1	12518	12558	0.482449
chr1	12558	12874	0.0
chr1	12874	12899	0.482449
chr1	12899	12914	0.964897
chr1	12914	12929	0.482449
chr1	12929	12930	0.0
chr1	12930	12940	0.482449
chr1	12940	13019	0.0
chr1	13019	13058	0.482449
chr1	13058	13251	0.0
chr1	13251	13290	0.482449
chr1	13290	13376	0.0
chr1	13376	13390	0.482449
chr1	13390	13414	0.964897
chr1	13414	13416	1.44735
chr1	13416	13426	0.964897
chr1	13426	13440	0.482449
chr1	13440	13526	0.0
chr1	13526	13548	0.482449
chr1	13548	13624	0.0
chr1	13624	13625	0.482449
chr1	13625	13650	0.964897
chr1	13650	13663	0.482449
chr1	13663	13720	0.0
chr1	13720	13750	0.482449
chr1	13750	13751	0.964897
chr1	13751	13773	0.482449
chr1	13773	13789	0.964897
chr1	13789	13799	0.482449
chr1	13799	13807	0.0
chr1	13807	13808	0.482449
chr1	13808	13844	0.964897
chr1	13844	13846	0.482449
chr1	13846	13898	0.0
chr1	13898	13935	0.482449
chr1	13935	13948	0.0
chr1	13948	13980	0.482449
chr1	13980	13988	0.964897
chr1	13988	14013	0.482449
chr1	14013	14241	0.0
chr1	14241	14280	0.482449
chr1	14280	14418	0.0
chr1	14418	14446	0.482449
chr1	14446	14669	0.0
chr1	14669	14709	0.482449
chr1	14709	14712	0.0
chr1	14712	14750	0.482449
chr1	14750	15064	0.0
chr1	15064	15104	0.482449
chr1	15104	15143	0.0
chr1	15143	15183	0.964897
chr1	15183	16224	0.0
chr1	16224	16260	0.482449
chr1	16260	16362	0.0
chr1	16362	16390	0.482449
chr1	16390	16438	0.0
chr1	16438	16477	0.482449
chr1	16477	17254	0.0
chr1	17254	17271	0.482449
chr1	17271	17287	0.964897
chr1	17287	17310	0.482449
chr1	17310	17545	0.0
chr1	17545	17574	0.482449
chr1	17574	17791	0.0
chr1	17791	17831	0.482449
chr1	17831	17931	0.0
chr1	17931	17944	0.482449
chr1	17944	17958	0.964897
chr1	17958	17985	0.482449
chr1	17985	18035	0.0
chr1	18035	18075	0.482449
chr1	18075	18191	0.0
chr1	18191	18229	0.482449
chr1	18229	18242	0.0
chr1	18242	18281	0.482449
chr1	18281	18399	0.0
chr1	18399	18440	0.482449
chr1	18440	18687	0.0
chr1	18687	18710	0.482449
chr1	18710	18799	0.0
chr1	18799	18814	0.482449
chr1	18814	18838	0.964897
chr1	18838	18853	0.482449
chr1	18853	18863	0.0
chr1	18863	18902	0.482449
chr1	18902	19280	0.0
