# Supplementary material for: Structural modularity of the XIST ribonucleoprotein complex
Source: Nat Commun. 2020 Dec 2;11:6163. doi: 10.1038/s41467-020-20040-3 (PMC7710737; doi:10.1038/s41467-020-20040-3)
Supplement: Supplementary file 6 — Source Data [file 41467_2020_20040_MOESM6_ESM.zip › sourcedata/fig2efgi/K562_TIA1_2_neg_XIST_1_hsXIST.bedgraph]

chr1	0	35	0.0
chr1	35	49	0.106557
chr1	49	50	0.319671
chr1	50	51	0.852456
chr1	51	52	1.27868
chr1	52	53	1.59835
chr1	53	54	3.19671
chr1	54	56	3.40982
chr1	56	57	3.62294
chr1	57	58	3.72949
chr1	58	59	3.83605
chr1	59	65	3.94261
chr1	65	75	4.15572
chr1	75	76	3.51638
chr1	76	77	3.40982
chr1	77	78	3.30327
chr1	78	79	2.66392
chr1	79	81	2.45081
chr1	81	85	2.2377
chr1	85	86	1.91803
chr1	86	87	1.4918
chr1	87	88	1.27868
chr1	88	89	1.17213
chr1	89	90	1.27868
chr1	90	91	1.17213
chr1	91	92	0.852456
chr1	92	100	0.745899
chr1	100	102	0.639342
chr1	102	109	0.532785
chr1	109	112	0.426228
chr1	112	113	0.106557
chr1	113	163	0.0
chr1	163	201	0.106557
chr1	201	231	0.213114
chr1	231	248	0.106557
chr1	248	265	0.0
chr1	265	304	0.106557
chr1	304	331	0.0
chr1	331	349	0.106557
chr1	349	368	0.213114
chr1	368	374	0.106557
chr1	374	390	0.213114
chr1	390	412	0.106557
chr1	412	413	0.213114
chr1	413	415	0.319671
chr1	415	418	0.213114
chr1	418	433	0.319671
chr1	433	441	0.213114
chr1	441	452	0.106557
chr1	452	456	0.0
chr1	456	461	0.106557
chr1	461	464	0.213114
chr1	464	470	0.319671
chr1	470	477	0.426228
chr1	477	503	0.319671
chr1	503	504	0.426228
chr1	504	506	0.319671
chr1	506	507	0.426228
chr1	507	513	0.319671
chr1	513	535	0.213114
chr1	535	546	0.319671
chr1	546	549	0.213114
chr1	549	576	0.106557
chr1	576	656	0.0
chr1	656	661	0.106557
chr1	661	683	0.213114
chr1	683	687	0.106557
chr1	687	700	0.0
chr1	700	709	0.213114
chr1	709	729	0.319671
chr1	729	743	0.213114
chr1	743	745	0.106557
chr1	745	746	0.213114
chr1	746	749	0.319671
chr1	749	751	0.426228
chr1	751	772	0.319671
chr1	772	784	0.213114
chr1	784	789	0.106557
chr1	789	790	0.0
chr1	790	799	0.319671
chr1	799	806	0.426228
chr1	806	809	0.532785
chr1	809	822	0.426228
chr1	822	826	0.319671
chr1	826	829	0.213114
chr1	829	831	0.319671
chr1	831	832	0.426228
chr1	832	833	0.639342
chr1	833	835	0.532785
chr1	835	840	0.639342
chr1	840	845	0.745899
chr1	845	846	0.852456
chr1	846	848	0.959013
chr1	848	852	0.852456
chr1	852	854	0.959013
chr1	854	860	1.06557
chr1	860	861	0.959013
chr1	861	862	0.852456
chr1	862	865	0.745899
chr1	865	874	0.639342
chr1	874	876	0.532785
chr1	876	879	0.639342
chr1	879	884	0.532785
chr1	884	888	0.639342
chr1	888	889	0.532785
chr1	889	895	0.426228
chr1	895	901	0.319671
chr1	901	905	0.426228
chr1	905	911	0.532785
chr1	911	914	0.639342
chr1	914	917	0.745899
chr1	917	918	0.639342
chr1	918	919	0.745899
chr1	919	921	0.959013
chr1	921	922	0.852456
chr1	922	928	0.959013
chr1	928	931	0.852456
chr1	931	937	1.06557
chr1	937	948	0.959013
chr1	948	950	0.745899
chr1	950	953	0.852456
chr1	953	955	0.745899
chr1	955	959	0.852456
chr1	959	960	0.959013
chr1	960	961	1.17213
chr1	961	962	1.27868
chr1	962	963	1.38524
chr1	963	965	1.4918
chr1	965	969	1.38524
chr1	969	973	1.27868
chr1	973	980	1.17213
chr1	980	985	1.27868
chr1	985	986	1.06557
chr1	986	988	0.959013
chr1	988	990	1.06557
chr1	990	991	1.17213
chr1	991	992	1.27868
chr1	992	995	1.17213
chr1	995	997	1.27868
chr1	997	998	0.959013
chr1	998	1000	1.17213
chr1	1000	1002	1.06557
chr1	1002	1004	1.17213
chr1	1004	1008	1.06557
chr1	1008	1011	1.17213
chr1	1011	1012	1.4918
chr1	1012	1013	1.70491
chr1	1013	1015	1.81147
chr1	1015	1016	2.66392
chr1	1016	1021	2.77048
chr1	1021	1022	2.87704
chr1	1022	1024	2.77048
chr1	1024	1026	2.66392
chr1	1026	1033	2.77048
chr1	1033	1035	2.55737
chr1	1035	1036	2.66392
chr1	1036	1038	2.55737
chr1	1038	1041	2.2377
chr1	1041	1042	2.13114
chr1	1042	1045	1.81147
chr1	1045	1049	1.70491
chr1	1049	1050	1.59835
chr1	1050	1052	1.17213
chr1	1052	1054	0.852456
chr1	1054	1055	0.639342
chr1	1055	1056	0.426228
chr1	1056	1057	0.319671
chr1	1057	1059	0.213114
chr1	1059	1060	0.106557
chr1	1060	1072	0.0
chr1	1072	1078	0.106557
chr1	1078	1079	0.213114
chr1	1079	1093	0.319671
chr1	1093	1098	0.213114
chr1	1098	1103	0.106557
chr1	1103	1108	0.213114
chr1	1108	1109	0.426228
chr1	1109	1113	0.745899
chr1	1113	1119	0.852456
chr1	1119	1126	0.745899
chr1	1126	1139	0.852456
chr1	1139	1141	0.959013
chr1	1141	1147	1.06557
chr1	1147	1150	0.959013
chr1	1150	1151	1.06557
chr1	1151	1152	0.852456
chr1	1152	1158	0.639342
chr1	1158	1167	0.852456
chr1	1167	1172	0.745899
chr1	1172	1174	0.959013
chr1	1174	1176	1.17213
chr1	1176	1183	1.38524
chr1	1183	1184	1.27868
chr1	1184	1186	1.06557
chr1	1186	1187	1.17213
chr1	1187	1188	1.38524
chr1	1188	1193	1.27868
chr1	1193	1195	1.17213
chr1	1195	1197	1.27868
chr1	1197	1201	1.4918
chr1	1201	1208	1.27868
chr1	1208	1209	1.38524
chr1	1209	1210	1.4918
chr1	1210	1213	1.59835
chr1	1213	1215	1.70491
chr1	1215	1216	1.4918
chr1	1216	1217	1.38524
chr1	1217	1218	1.17213
chr1	1218	1220	1.27868
chr1	1220	1222	1.06557
chr1	1222	1223	1.17213
chr1	1223	1224	1.27868
chr1	1224	1228	1.4918
chr1	1228	1230	1.38524
chr1	1230	1233	1.27868
chr1	1233	1236	1.4918
chr1	1236	1237	1.59835
chr1	1237	1239	1.70491
chr1	1239	1241	1.38524
chr1	1241	1243	1.27868
chr1	1243	1247	1.17213
chr1	1247	1252	1.27868
chr1	1252	1253	1.17213
chr1	1253	1254	1.06557
chr1	1254	1255	0.959013
chr1	1255	1258	1.17213
chr1	1258	1264	1.27868
chr1	1264	1266	1.06557
chr1	1266	1270	0.959013
chr1	1270	1273	1.06557
chr1	1273	1279	0.959013
chr1	1279	1281	0.745899
chr1	1281	1287	0.852456
chr1	1287	1288	0.745899
chr1	1288	1292	0.852456
chr1	1292	1295	0.959013
chr1	1295	1298	1.06557
chr1	1298	1301	0.959013
chr1	1301	1309	0.852456
chr1	1309	1310	0.745899
chr1	1310	1312	0.639342
chr1	1312	1313	0.745899
chr1	1313	1314	0.852456
chr1	1314	1315	0.745899
chr1	1315	1317	0.852456
chr1	1317	1328	0.959013
chr1	1328	1332	0.745899
chr1	1332	1333	0.852456
chr1	1333	1335	1.27868
chr1	1335	1337	1.17213
chr1	1337	1338	1.59835
chr1	1338	1340	1.70491
chr1	1340	1341	1.91803
chr1	1341	1345	2.45081
chr1	1345	1346	2.55737
chr1	1346	1347	2.77048
chr1	1347	1348	2.87704
chr1	1348	1349	2.98359
chr1	1349	1350	3.19671
chr1	1350	1351	3.30327
chr1	1351	1352	3.09015
chr1	1352	1353	3.40982
chr1	1353	1354	3.51638
chr1	1354	1355	3.83605
chr1	1355	1358	3.94261
chr1	1358	1360	4.26228
chr1	1360	1362	4.47539
chr1	1362	1366	4.68851
chr1	1366	1369	5.00818
chr1	1369	1370	4.79506
chr1	1370	1372	4.58195
chr1	1372	1375	4.47539
chr1	1375	1377	4.58195
chr1	1377	1378	3.83605
chr1	1378	1379	3.62294
chr1	1379	1380	3.19671
chr1	1380	1383	2.77048
chr1	1383	1384	2.13114
chr1	1384	1388	2.02458
chr1	1388	1389	1.4918
chr1	1389	1392	1.27868
chr1	1392	1395	1.17213
chr1	1395	1396	0.959013
chr1	1396	1397	0.745899
chr1	1397	1398	0.639342
chr1	1398	1401	0.532785
chr1	1401	1405	0.319671
chr1	1405	1417	0.213114
chr1	1417	1428	0.106557
chr1	1428	1429	0.213114
chr1	1429	1437	0.319671
chr1	1437	1439	0.745899
chr1	1439	1441	0.639342
chr1	1441	1442	0.959013
chr1	1442	1443	1.06557
chr1	1443	1444	1.17213
chr1	1444	1446	1.38524
chr1	1446	1447	1.70491
chr1	1447	1448	1.81147
chr1	1448	1449	2.34425
chr1	1449	1450	2.55737
chr1	1450	1451	2.66392
chr1	1451	1452	2.77048
chr1	1452	1453	2.98359
chr1	1453	1456	3.09015
chr1	1456	1457	3.62294
chr1	1457	1463	3.94261
chr1	1463	1464	4.04916
chr1	1464	1468	4.26228
chr1	1468	1471	4.36884
chr1	1471	1472	4.26228
chr1	1472	1477	4.15572
chr1	1477	1480	4.04916
chr1	1480	1483	3.83605
chr1	1483	1484	3.51638
chr1	1484	1485	2.45081
chr1	1485	1486	2.34425
chr1	1486	1487	1.91803
chr1	1487	1489	1.4918
chr1	1489	1490	1.38524
chr1	1490	1491	1.27868
chr1	1491	1492	1.17213
chr1	1492	1495	1.06557
chr1	1495	1496	1.27868
chr1	1496	1499	1.38524
chr1	1499	1500	1.27868
chr1	1500	1505	1.17213
chr1	1505	1506	1.81147
chr1	1506	1507	1.59835
chr1	1507	1509	1.38524
chr1	1509	1514	1.17213
chr1	1514	1515	1.4918
chr1	1515	1517	1.59835
chr1	1517	1518	1.70491
chr1	1518	1523	1.81147
chr1	1523	1524	1.70491
chr1	1524	1526	1.81147
chr1	1526	1531	1.70491
chr1	1531	1532	1.4918
chr1	1532	1533	1.38524
chr1	1533	1538	1.27868
chr1	1538	1539	1.06557
chr1	1539	1542	0.959013
chr1	1542	1546	0.852456
chr1	1546	1548	0.959013
chr1	1548	1550	0.852456
chr1	1550	1558	0.745899
chr1	1558	1559	0.426228
chr1	1559	1560	0.319671
chr1	1560	1562	0.106557
chr1	1562	1563	0.213114
chr1	1563	1564	0.319671
chr1	1564	1566	0.426228
chr1	1566	1567	0.532785
chr1	1567	1569	0.745899
chr1	1569	1570	0.959013
chr1	1570	1573	1.06557
chr1	1573	1574	1.17213
chr1	1574	1575	1.27868
chr1	1575	1579	1.38524
chr1	1579	1580	1.4918
chr1	1580	1583	1.59835
chr1	1583	1584	1.91803
chr1	1584	1592	1.81147
chr1	1592	1596	1.91803
chr1	1596	1599	1.81147
chr1	1599	1605	1.91803
chr1	1605	1606	1.70491
chr1	1606	1608	1.59835
chr1	1608	1612	1.70491
chr1	1612	1614	1.4918
chr1	1614	1615	1.38524
chr1	1615	1616	1.27868
chr1	1616	1620	1.17213
chr1	1620	1621	1.4918
chr1	1621	1625	0.959013
chr1	1625	1631	0.852456
chr1	1631	1635	0.959013
chr1	1635	1636	0.852456
chr1	1636	1637	0.959013
chr1	1637	1638	0.852456
chr1	1638	1640	1.38524
chr1	1640	1641	1.27868
chr1	1641	1642	1.4918
chr1	1642	1643	1.59835
chr1	1643	1651	1.4918
chr1	1651	1655	1.27868
chr1	1655	1661	1.17213
chr1	1661	1664	1.27868
chr1	1664	1667	1.17213
chr1	1667	1675	0.959013
chr1	1675	1677	1.06557
chr1	1677	1680	1.17213
chr1	1680	1682	0.852456
chr1	1682	1683	0.959013
chr1	1683	1688	1.38524
chr1	1688	1689	1.4918
chr1	1689	1692	1.59835
chr1	1692	1695	1.70491
chr1	1695	1696	1.81147
chr1	1696	1697	1.91803
chr1	1697	1698	2.02458
chr1	1698	1702	2.13114
chr1	1702	1703	2.02458
chr1	1703	1704	2.13114
chr1	1704	1705	1.91803
chr1	1705	1706	2.02458
chr1	1706	1708	1.91803
chr1	1708	1714	1.81147
chr1	1714	1716	1.70491
chr1	1716	1720	1.59835
chr1	1720	1722	1.4918
chr1	1722	1723	1.27868
chr1	1723	1729	1.06557
chr1	1729	1731	1.27868
chr1	1731	1734	1.91803
chr1	1734	1735	2.02458
chr1	1735	1737	2.13114
chr1	1737	1740	2.02458
chr1	1740	1743	1.70491
chr1	1743	1744	1.81147
chr1	1744	1746	1.91803
chr1	1746	1747	2.02458
chr1	1747	1754	1.91803
chr1	1754	1755	2.02458
chr1	1755	1761	2.34425
chr1	1761	1762	2.45081
chr1	1762	1764	2.55737
chr1	1764	1765	2.34425
chr1	1765	1767	2.02458
chr1	1767	1768	1.91803
chr1	1768	1769	1.70491
chr1	1769	1771	1.91803
chr1	1771	1772	2.2377
chr1	1772	1773	2.02458
chr1	1773	1776	2.13114
chr1	1776	1778	2.2377
chr1	1778	1784	2.45081
chr1	1784	1787	2.34425
chr1	1787	1792	2.02458
chr1	1792	1793	2.34425
chr1	1793	1794	2.45081
chr1	1794	1795	2.55737
chr1	1795	1797	2.77048
chr1	1797	1798	2.87704
chr1	1798	1803	2.66392
chr1	1803	1804	2.87704
chr1	1804	1810	2.66392
chr1	1810	1811	2.77048
chr1	1811	1812	2.2377
chr1	1812	1814	2.13114
chr1	1814	1816	2.02458
chr1	1816	1817	1.81147
chr1	1817	1818	1.70491
chr1	1818	1820	1.59835
chr1	1820	1821	1.4918
chr1	1821	1823	1.27868
chr1	1823	1824	1.38524
chr1	1824	1825	1.59835
chr1	1825	1826	1.70491
chr1	1826	1827	1.81147
chr1	1827	1828	1.91803
chr1	1828	1830	1.81147
chr1	1830	1834	1.59835
chr1	1834	1835	1.91803
chr1	1835	1836	2.13114
chr1	1836	1838	2.2377
chr1	1838	1841	2.34425
chr1	1841	1843	2.45081
chr1	1843	1844	2.55737
chr1	1844	1845	2.77048
chr1	1845	1846	3.62294
chr1	1846	1847	5.4344
chr1	1847	1848	9.37701
chr1	1848	1849	9.69668
chr1	1849	1851	9.80324
chr1	1851	1852	10.2295
chr1	1852	1853	10.5491
chr1	1853	1854	11.9344
chr1	1854	1855	12.6803
chr1	1855	1856	12.8934
chr1	1856	1857	13.1065
chr1	1857	1858	13.4262
chr1	1858	1859	13.3196
chr1	1859	1861	13.4262
chr1	1861	1864	13.5327
chr1	1864	1866	13.2131
chr1	1866	1867	12.7868
chr1	1867	1868	10.336
chr1	1868	1869	9.05734
chr1	1869	1870	8.52456
chr1	1870	1871	9.1639
chr1	1871	1872	9.48357
chr1	1872	1873	12.6803
chr1	1873	1874	13.3196
chr1	1874	1875	14.7049
chr1	1875	1876	16.9426
chr1	1876	1877	23.336
chr1	1877	1878	24.5081
chr1	1878	1879	24.7212
chr1	1879	1880	24.4015
chr1	1880	1881	24.7212
chr1	1881	1882	24.8278
chr1	1882	1883	25.7868
chr1	1883	1884	27.0655
chr1	1884	1885	27.4917
chr1	1885	1886	27.9179
chr1	1886	1888	28.3442
chr1	1888	1889	28.4507
chr1	1889	1890	27.3851
chr1	1890	1891	27.4917
chr1	1891	1892	27.5983
chr1	1892	1893	27.3851
chr1	1893	1894	27.172
chr1	1894	1895	25.3606
chr1	1895	1896	23.7622
chr1	1896	1897	21.4179
chr1	1897	1899	21.3114
chr1	1899	1900	20.8852
chr1	1900	1901	20.7786
chr1	1901	1903	21.0983
chr1	1903	1904	21.2048
chr1	1904	1905	21.0983
chr1	1905	1907	21.2048
chr1	1907	1908	21.0983
chr1	1908	1909	20.8852
chr1	1909	1910	20.2458
chr1	1910	1911	19.8196
chr1	1911	1912	18.754
chr1	1912	1913	16.5163
chr1	1913	1914	14.1721
chr1	1914	1915	13.5327
chr1	1915	1916	13.4262
chr1	1916	1917	10.9754
chr1	1917	1918	8.73767
chr1	1918	1919	8.84423
chr1	1919	1920	6.39342
chr1	1920	1921	6.60653
chr1	1921	1923	6.49997
chr1	1923	1925	6.28686
chr1	1925	1926	6.1803
chr1	1926	1927	5.96719
chr1	1927	1928	5.86063
chr1	1928	1929	5.32785
chr1	1929	1930	5.54096
chr1	1930	1933	5.64752
chr1	1933	1938	5.32785
chr1	1938	1940	5.22129
chr1	1940	1941	5.00818
chr1	1941	1943	4.90162
chr1	1943	1944	4.47539
chr1	1944	1945	4.15572
chr1	1945	1946	3.94261
chr1	1946	1947	3.83605
chr1	1947	1948	3.62294
chr1	1948	1949	3.09015
chr1	1949	1950	2.66392
chr1	1950	1951	2.45081
chr1	1951	1953	2.2377
chr1	1953	1956	2.13114
chr1	1956	1957	2.02458
chr1	1957	1960	1.91803
chr1	1960	1961	1.70491
chr1	1961	1962	1.4918
chr1	1962	1963	1.38524
chr1	1963	1964	1.27868
chr1	1964	1965	1.17213
chr1	1965	1968	1.06557
chr1	1968	1969	0.959013
chr1	1969	1970	0.852456
chr1	1970	1971	0.532785
chr1	1971	1972	0.426228
chr1	1972	1974	0.213114
chr1	1974	1976	0.106557
chr1	1976	2051	0.0
chr1	2051	2052	0.106557
chr1	2052	2053	0.213114
chr1	2053	2057	0.426228
chr1	2057	2059	0.532785
chr1	2059	2061	0.639342
chr1	2061	2063	0.745899
chr1	2063	2064	0.852456
chr1	2064	2066	1.06557
chr1	2066	2067	1.38524
chr1	2067	2069	1.4918
chr1	2069	2070	2.98359
chr1	2070	2071	3.09015
chr1	2071	2073	3.40982
chr1	2073	2074	3.62294
chr1	2074	2075	3.72949
chr1	2075	2077	3.83605
chr1	2077	2079	4.15572
chr1	2079	2081	4.26228
chr1	2081	2084	4.36884
chr1	2084	2085	4.79506
chr1	2085	2087	4.68851
chr1	2087	2089	4.58195
chr1	2089	2091	4.47539
chr1	2091	2093	4.26228
chr1	2093	2094	4.15572
chr1	2094	2095	3.62294
chr1	2095	2096	3.09015
chr1	2096	2098	2.55737
chr1	2098	2099	2.2377
chr1	2099	2100	2.13114
chr1	2100	2101	1.91803
chr1	2101	2102	1.81147
chr1	2102	2103	2.13114
chr1	2103	2105	2.2377
chr1	2105	2106	2.34425
chr1	2106	2107	2.2377
chr1	2107	2108	2.34425
chr1	2108	2111	2.45081
chr1	2111	2112	2.2377
chr1	2112	2113	1.81147
chr1	2113	2115	1.70491
chr1	2115	2117	1.4918
chr1	2117	2121	1.38524
chr1	2121	2126	1.27868
chr1	2126	2127	1.17213
chr1	2127	2128	1.27868
chr1	2128	2129	1.17213
chr1	2129	2133	1.70491
chr1	2133	2135	1.59835
chr1	2135	2138	1.70491
chr1	2138	2140	1.81147
chr1	2140	2141	2.02458
chr1	2141	2143	1.91803
chr1	2143	2146	2.02458
chr1	2146	2148	2.13114
chr1	2148	2150	2.02458
chr1	2150	2152	1.81147
chr1	2152	2155	1.4918
chr1	2155	2156	1.59835
chr1	2156	2162	1.70491
chr1	2162	2165	1.4918
chr1	2165	2166	1.38524
chr1	2166	2168	1.17213
chr1	2168	2169	1.27868
chr1	2169	2170	1.17213
chr1	2170	2172	1.06557
chr1	2172	2175	0.959013
chr1	2175	2179	1.06557
chr1	2179	2180	1.27868
chr1	2180	2184	1.17213
chr1	2184	2186	1.27868
chr1	2186	2192	1.59835
chr1	2192	2193	1.70491
chr1	2193	2195	1.81147
chr1	2195	2196	1.91803
chr1	2196	2197	2.13114
chr1	2197	2209	1.91803
chr1	2209	2210	2.02458
chr1	2210	2211	2.13114
chr1	2211	2212	2.02458
chr1	2212	2215	1.91803
chr1	2215	2216	2.02458
chr1	2216	2217	1.91803
chr1	2217	2218	2.02458
chr1	2218	2220	1.70491
chr1	2220	2221	1.81147
chr1	2221	2223	1.70491
chr1	2223	2226	1.91803
chr1	2226	2227	1.81147
chr1	2227	2228	1.70491
chr1	2228	2235	1.4918
chr1	2235	2236	1.27868
chr1	2236	2239	1.06557
chr1	2239	2241	0.852456
chr1	2241	2243	0.959013
chr1	2243	2244	0.745899
chr1	2244	2245	0.532785
chr1	2245	2248	0.426228
chr1	2248	2249	0.639342
chr1	2249	2250	0.745899
chr1	2250	2252	0.852456
chr1	2252	2260	0.745899
chr1	2260	2267	0.639342
chr1	2267	2268	0.532785
chr1	2268	2270	0.426228
chr1	2270	2274	0.319671
chr1	2274	2275	0.426228
chr1	2275	2277	0.532785
chr1	2277	2278	0.426228
chr1	2278	2279	0.532785
chr1	2279	2280	1.27868
chr1	2280	2281	2.02458
chr1	2281	2282	2.66392
chr1	2282	2283	3.09015
chr1	2283	2284	5.11473
chr1	2284	2285	7.35243
chr1	2285	2287	8.73767
chr1	2287	2289	8.63111
chr1	2289	2290	9.1639
chr1	2290	2291	9.27046
chr1	2291	2292	9.48357
chr1	2292	2295	10.336
chr1	2295	2296	10.5491
chr1	2296	2298	10.8688
chr1	2298	2300	13.5327
chr1	2300	2301	13.959
chr1	2301	2303	14.0655
chr1	2303	2305	14.1721
chr1	2305	2307	14.0655
chr1	2307	2308	13.959
chr1	2308	2310	13.7458
chr1	2310	2311	13.8524
chr1	2311	2312	13.1065
chr1	2312	2313	12.8934
chr1	2313	2314	12.7868
chr1	2314	2315	12.6803
chr1	2315	2316	12.0409
chr1	2316	2317	11.4016
chr1	2317	2318	11.5082
chr1	2318	2319	11.1885
chr1	2319	2320	10.8688
chr1	2320	2321	10.336
chr1	2321	2322	9.80324
chr1	2322	2323	9.37701
chr1	2323	2324	8.31144
chr1	2324	2325	7.13932
chr1	2325	2326	6.49997
chr1	2326	2327	5.75408
chr1	2327	2328	4.79506
chr1	2328	2329	4.15572
chr1	2329	2330	3.30327
chr1	2330	2333	2.87704
chr1	2333	2334	2.66392
chr1	2334	2335	3.19671
chr1	2335	2336	2.98359
chr1	2336	2338	2.87704
chr1	2338	2340	2.98359
chr1	2340	2341	2.55737
chr1	2341	2343	2.45081
chr1	2343	2345	2.34425
chr1	2345	2346	2.2377
chr1	2346	2347	2.13114
chr1	2347	2348	2.02458
chr1	2348	2352	1.91803
chr1	2352	2354	2.02458
chr1	2354	2356	1.91803
chr1	2356	2358	1.81147
chr1	2358	2359	1.70491
chr1	2359	2360	1.81147
chr1	2360	2361	2.13114
chr1	2361	2362	2.34425
chr1	2362	2363	2.66392
chr1	2363	2366	2.77048
chr1	2366	2368	2.66392
chr1	2368	2369	2.77048
chr1	2369	2370	2.66392
chr1	2370	2372	2.55737
chr1	2372	2376	1.81147
chr1	2376	2377	1.91803
chr1	2377	2378	2.02458
chr1	2378	2379	2.13114
chr1	2379	2380	2.2377
chr1	2380	2381	2.34425
chr1	2381	2382	2.45081
chr1	2382	2383	2.2377
chr1	2383	2390	2.13114
chr1	2390	2393	2.2377
chr1	2393	2395	2.13114
chr1	2395	2396	2.02458
chr1	2396	2398	1.91803
chr1	2398	2399	1.81147
chr1	2399	2401	1.70491
chr1	2401	2402	1.59835
chr1	2402	2403	1.4918
chr1	2403	2404	1.27868
chr1	2404	2405	1.17213
chr1	2405	2406	0.959013
chr1	2406	2408	1.06557
chr1	2408	2409	0.959013
chr1	2409	2411	1.06557
chr1	2411	2413	0.852456
chr1	2413	2414	1.38524
chr1	2414	2416	1.59835
chr1	2416	2418	1.70491
chr1	2418	2419	1.81147
chr1	2419	2420	1.70491
chr1	2420	2422	1.59835
chr1	2422	2423	1.4918
chr1	2423	2424	1.38524
chr1	2424	2434	1.27868
chr1	2434	2439	1.17213
chr1	2439	2445	1.06557
chr1	2445	2446	1.17213
chr1	2446	2447	1.38524
chr1	2447	2448	1.70491
chr1	2448	2449	1.81147
chr1	2449	2451	1.91803
chr1	2451	2456	2.02458
chr1	2456	2457	1.4918
chr1	2457	2459	1.38524
chr1	2459	2461	1.27868
chr1	2461	2464	1.17213
chr1	2464	2469	1.06557
chr1	2469	2472	0.959013
chr1	2472	2474	0.852456
chr1	2474	2475	1.06557
chr1	2475	2476	1.27868
chr1	2476	2477	1.38524
chr1	2477	2479	1.17213
chr1	2479	2481	1.27868
chr1	2481	2485	1.17213
chr1	2485	2486	1.27868
chr1	2486	2494	1.38524
chr1	2494	2499	1.27868
chr1	2499	2504	1.17213
chr1	2504	2505	1.06557
chr1	2505	2506	0.959013
chr1	2506	2513	0.852456
chr1	2513	2517	0.745899
chr1	2517	2518	0.532785
chr1	2518	2519	0.639342
chr1	2519	2520	1.06557
chr1	2520	2523	1.27868
chr1	2523	2525	1.17213
chr1	2525	2526	1.38524
chr1	2526	2527	1.4918
chr1	2527	2529	1.59835
chr1	2529	2530	1.4918
chr1	2530	2533	1.70491
chr1	2533	2545	1.59835
chr1	2545	2548	1.70491
chr1	2548	2549	1.38524
chr1	2549	2554	1.27868
chr1	2554	2559	1.17213
chr1	2559	2561	1.06557
chr1	2561	2562	0.639342
chr1	2562	2564	0.852456
chr1	2564	2567	0.745899
chr1	2567	2568	0.959013
chr1	2568	2569	0.852456
chr1	2569	2571	0.745899
chr1	2571	2577	0.639342
chr1	2577	2585	0.745899
chr1	2585	2588	0.639342
chr1	2588	2591	0.532785
chr1	2591	2592	0.426228
chr1	2592	2602	0.319671
chr1	2602	2605	0.426228
chr1	2605	2606	0.213114
chr1	2606	2607	0.319671
chr1	2607	2608	0.426228
chr1	2608	2616	0.639342
chr1	2616	2618	0.532785
chr1	2618	2619	0.639342
chr1	2619	2620	0.852456
chr1	2620	2621	0.959013
chr1	2621	2622	1.06557
chr1	2622	2630	1.17213
chr1	2630	2632	1.38524
chr1	2632	2634	1.4918
chr1	2634	2636	1.59835
chr1	2636	2639	1.81147
chr1	2639	2640	2.02458
chr1	2640	2641	2.13114
chr1	2641	2642	2.2377
chr1	2642	2643	2.77048
chr1	2643	2644	2.87704
chr1	2644	2645	2.98359
chr1	2645	2646	2.87704
chr1	2646	2650	3.09015
chr1	2650	2651	2.87704
chr1	2651	2657	2.66392
chr1	2657	2658	2.55737
chr1	2658	2660	2.45081
chr1	2660	2661	2.13114
chr1	2661	2662	1.91803
chr1	2662	2663	1.81147
chr1	2663	2664	1.91803
chr1	2664	2665	1.70491
chr1	2665	2668	1.59835
chr1	2668	2669	1.4918
chr1	2669	2670	1.27868
chr1	2670	2674	1.06557
chr1	2674	2679	1.17213
chr1	2679	2682	0.959013
chr1	2682	2683	0.639342
chr1	2683	2689	0.426228
chr1	2689	2693	0.213114
chr1	2693	2702	0.319671
chr1	2702	2708	0.213114
chr1	2708	2735	0.106557
chr1	2735	2781	0.0
chr1	2781	2782	0.106557
chr1	2782	2786	0.213114
chr1	2786	2787	0.319671
chr1	2787	2788	0.532785
chr1	2788	2789	0.639342
chr1	2789	2794	0.745899
chr1	2794	2802	0.852456
chr1	2802	2805	0.959013
chr1	2805	2824	0.852456
chr1	2824	2825	0.745899
chr1	2825	2829	0.532785
chr1	2829	2831	0.319671
chr1	2831	2860	0.0
chr1	2860	2885	0.106557
chr1	2885	2886	0.0
chr1	2886	2887	0.106557
chr1	2887	2900	0.213114
chr1	2900	2901	0.319671
chr1	2901	2902	0.745899
chr1	2902	2907	0.852456
chr1	2907	2909	0.959013
chr1	2909	2929	1.06557
chr1	2929	2930	0.852456
chr1	2930	2933	0.745899
chr1	2933	2937	0.959013
chr1	2937	2938	1.4918
chr1	2938	2939	1.59835
chr1	2939	2940	1.38524
chr1	2940	2941	1.4918
chr1	2941	2944	1.81147
chr1	2944	2952	1.4918
chr1	2952	2953	1.38524
chr1	2953	2958	1.27868
chr1	2958	2959	1.17213
chr1	2959	2966	1.06557
chr1	2966	2967	0.852456
chr1	2967	2968	0.745899
chr1	2968	2971	0.639342
chr1	2971	2976	0.532785
chr1	2976	2980	0.426228
chr1	2980	2981	0.213114
chr1	2981	2984	0.319671
chr1	2984	3016	0.106557
chr1	3016	3021	0.213114
chr1	3021	3026	0.106557
chr1	3026	3037	0.213114
chr1	3037	3038	0.106557
chr1	3038	3040	0.213114
chr1	3040	3049	0.319671
chr1	3049	3052	0.426228
chr1	3052	3055	0.639342
chr1	3055	3060	0.745899
chr1	3060	3061	0.639342
chr1	3061	3062	0.745899
chr1	3062	3069	0.852456
chr1	3069	3072	0.745899
chr1	3072	3074	0.639342
chr1	3074	3075	0.532785
chr1	3075	3084	0.426228
chr1	3084	3086	0.319671
chr1	3086	3095	0.426228
chr1	3095	3104	0.319671
chr1	3104	3112	0.213114
chr1	3112	3118	0.319671
chr1	3118	3119	0.426228
chr1	3119	3124	0.319671
chr1	3124	3139	0.426228
chr1	3139	3144	0.319671
chr1	3144	3146	0.426228
chr1	3146	3161	0.319671
chr1	3161	3167	0.213114
chr1	3167	3170	0.106557
chr1	3170	3184	0.0
chr1	3184	3185	0.106557
chr1	3185	3214	0.213114
chr1	3214	3221	0.106557
chr1	3221	3223	0.0
chr1	3223	3224	0.106557
chr1	3224	3226	0.319671
chr1	3226	3227	0.532785
chr1	3227	3228	1.06557
chr1	3228	3230	1.27868
chr1	3230	3231	1.38524
chr1	3231	3238	1.59835
chr1	3238	3241	1.70491
chr1	3241	3242	1.81147
chr1	3242	3244	1.91803
chr1	3244	3249	2.02458
chr1	3249	3252	1.91803
chr1	3252	3258	2.02458
chr1	3258	3259	2.13114
chr1	3259	3262	2.2377
chr1	3262	3263	2.34425
chr1	3263	3264	2.45081
chr1	3264	3266	2.34425
chr1	3266	3267	1.91803
chr1	3267	3270	1.81147
chr1	3270	3271	1.38524
chr1	3271	3272	1.4918
chr1	3272	3274	1.59835
chr1	3274	3283	1.27868
chr1	3283	3284	1.17213
chr1	3284	3287	1.27868
chr1	3287	3295	1.17213
chr1	3295	3299	1.06557
chr1	3299	3301	0.852456
chr1	3301	3304	0.745899
chr1	3304	3305	0.639342
chr1	3305	3313	0.532785
chr1	3313	3315	0.319671
chr1	3315	3316	0.213114
chr1	3316	3319	0.319671
chr1	3319	3321	0.426228
chr1	3321	3323	0.532785
chr1	3323	3331	0.639342
chr1	3331	3341	0.532785
chr1	3341	3349	0.426228
chr1	3349	3356	0.319671
chr1	3356	3361	0.213114
chr1	3361	3364	0.106557
chr1	3364	3368	0.0
chr1	3368	3383	0.106557
chr1	3383	3387	0.213114
chr1	3387	3389	0.319671
chr1	3389	3409	0.532785
chr1	3409	3410	0.639342
chr1	3410	3414	0.745899
chr1	3414	3416	0.852456
chr1	3416	3417	0.959013
chr1	3417	3426	1.06557
chr1	3426	3430	0.959013
chr1	3430	3431	0.745899
chr1	3431	3447	0.532785
chr1	3447	3449	0.639342
chr1	3449	3453	0.745899
chr1	3453	3454	0.639342
chr1	3454	3455	0.532785
chr1	3455	3457	0.426228
chr1	3457	3460	0.319671
chr1	3460	3489	0.213114
chr1	3489	3490	0.106557
chr1	3490	3493	0.0
chr1	3493	3495	0.106557
chr1	3495	3521	0.213114
chr1	3521	3524	0.319671
chr1	3524	3527	0.426228
chr1	3527	3528	0.639342
chr1	3528	3534	0.532785
chr1	3534	3536	0.639342
chr1	3536	3549	0.532785
chr1	3549	3551	0.319671
chr1	3551	3553	0.213114
chr1	3553	3577	0.106557
chr1	3577	3579	0.0
chr1	3579	3584	0.106557
chr1	3584	3599	0.319671
chr1	3599	3612	0.426228
chr1	3612	3621	0.532785
chr1	3621	3624	0.426228
chr1	3624	3625	0.319671
chr1	3625	3627	0.426228
chr1	3627	3628	0.319671
chr1	3628	3648	0.426228
chr1	3648	3653	0.319671
chr1	3653	3671	0.213114
chr1	3671	3672	0.106557
chr1	3672	3679	0.0
chr1	3679	3680	0.106557
chr1	3680	3681	0.213114
chr1	3681	3691	0.319671
chr1	3691	3696	0.426228
chr1	3696	3698	0.639342
chr1	3698	3703	0.745899
chr1	3703	3713	0.639342
chr1	3713	3722	0.745899
chr1	3722	3723	0.639342
chr1	3723	3725	0.532785
chr1	3725	3729	0.426228
chr1	3729	3732	0.319671
chr1	3732	3740	0.213114
chr1	3740	3742	0.106557
chr1	3742	3768	0.213114
chr1	3768	3784	0.319671
chr1	3784	3787	0.213114
chr1	3787	3815	0.106557
chr1	3815	3823	0.213114
chr1	3823	3824	0.426228
chr1	3824	3826	0.319671
chr1	3826	3827	0.426228
chr1	3827	3838	0.532785
chr1	3838	3847	0.639342
chr1	3847	3849	0.426228
chr1	3849	3851	0.532785
chr1	3851	3852	0.639342
chr1	3852	3853	0.532785
chr1	3853	3856	0.639342
chr1	3856	3858	0.532785
chr1	3858	3861	0.426228
chr1	3861	3864	0.745899
chr1	3864	3879	0.852456
chr1	3879	3880	0.959013
chr1	3880	3882	1.06557
chr1	3882	3886	0.959013
chr1	3886	3888	0.852456
chr1	3888	3891	0.745899
chr1	3891	3893	0.639342
chr1	3893	3900	0.532785
chr1	3900	3902	0.426228
chr1	3902	3910	0.319671
chr1	3910	3913	0.213114
chr1	3913	3914	0.319671
chr1	3914	3922	0.426228
chr1	3922	3924	0.319671
chr1	3924	3929	0.426228
chr1	3929	3937	0.852456
chr1	3937	3941	0.959013
chr1	3941	3942	1.06557
chr1	3942	3951	1.27868
chr1	3951	3955	1.38524
chr1	3955	3957	1.17213
chr1	3957	3958	0.852456
chr1	3958	3959	0.639342
chr1	3959	3960	0.745899
chr1	3960	3961	0.852456
chr1	3961	3966	1.06557
chr1	3966	3968	1.17213
chr1	3968	3972	1.06557
chr1	3972	3973	0.959013
chr1	3973	3978	1.17213
chr1	3978	3979	1.4918
chr1	3979	3980	1.27868
chr1	3980	3981	1.17213
chr1	3981	3984	1.06557
chr1	3984	3990	1.17213
chr1	3990	3994	1.06557
chr1	3994	3998	0.959013
chr1	3998	3999	0.639342
chr1	3999	4001	0.532785
chr1	4001	4002	1.06557
chr1	4002	4007	0.959013
chr1	4007	4015	1.06557
chr1	4015	4021	0.959013
chr1	4021	4033	0.852456
chr1	4033	4034	0.639342
chr1	4034	4036	0.745899
chr1	4036	4044	0.639342
chr1	4044	4045	0.319671
chr1	4045	4056	0.106557
chr1	4056	4059	0.213114
chr1	4059	4060	0.319671
chr1	4060	4061	0.426228
chr1	4061	4063	0.532785
chr1	4063	4077	0.639342
chr1	4077	4087	0.532785
chr1	4087	4093	0.426228
chr1	4093	4097	0.319671
chr1	4097	4099	0.213114
chr1	4099	4102	0.106557
chr1	4102	4111	0.0
chr1	4111	4134	0.213114
chr1	4134	4147	0.319671
chr1	4147	4151	0.213114
chr1	4151	4154	0.319671
chr1	4154	4160	0.213114
chr1	4160	4180	0.106557
chr1	4180	4187	0.0
chr1	4187	4190	0.106557
chr1	4190	4192	0.213114
chr1	4192	4199	0.426228
chr1	4199	4202	0.532785
chr1	4202	4203	0.639342
chr1	4203	4206	0.959013
chr1	4206	4229	1.17213
chr1	4229	4230	0.745899
chr1	4230	4232	0.639342
chr1	4232	4234	0.532785
chr1	4234	4242	0.319671
chr1	4242	4245	0.213114
chr1	4245	4246	0.106557
chr1	4246	4253	0.0
chr1	4253	4256	0.106557
chr1	4256	4258	0.213114
chr1	4258	4259	0.426228
chr1	4259	4271	0.745899
chr1	4271	4276	0.852456
chr1	4276	4279	0.745899
chr1	4279	4282	0.852456
chr1	4282	4287	0.745899
chr1	4287	4290	0.639342
chr1	4290	4296	0.532785
chr1	4296	4297	0.426228
chr1	4297	4298	0.532785
chr1	4298	4299	0.639342
chr1	4299	4304	0.959013
chr1	4304	4305	1.06557
chr1	4305	4309	0.959013
chr1	4309	4318	0.852456
chr1	4318	4321	0.745899
chr1	4321	4325	0.639342
chr1	4325	4327	0.745899
chr1	4327	4331	0.639342
chr1	4331	4335	0.532785
chr1	4335	4342	0.426228
chr1	4342	4344	0.213114
chr1	4344	4345	0.319671
chr1	4345	4358	0.213114
chr1	4358	4359	0.106557
chr1	4359	4385	0.213114
chr1	4385	4386	0.106557
chr1	4386	4387	0.213114
chr1	4387	4388	0.426228
chr1	4388	4395	0.745899
chr1	4395	4402	0.852456
chr1	4402	4404	0.745899
chr1	4404	4407	0.959013
chr1	4407	4409	0.852456
chr1	4409	4413	0.745899
chr1	4413	4416	0.639342
chr1	4416	4417	0.745899
chr1	4417	4430	0.852456
chr1	4430	4431	0.639342
chr1	4431	4437	0.426228
chr1	4437	4439	0.532785
chr1	4439	4450	0.426228
chr1	4450	4452	0.319671
chr1	4452	4462	0.213114
chr1	4462	4464	0.319671
chr1	4464	4472	0.426228
chr1	4472	4478	0.319671
chr1	4478	4480	0.426228
chr1	4480	4485	0.319671
chr1	4485	4487	0.532785
chr1	4487	4496	0.639342
chr1	4496	4505	0.532785
chr1	4505	4506	0.319671
chr1	4506	4510	0.213114
chr1	4510	4519	0.319671
chr1	4519	4527	0.213114
chr1	4527	4528	0.639342
chr1	4528	4529	0.745899
chr1	4529	4530	1.06557
chr1	4530	4534	0.959013
chr1	4534	4539	1.17213
chr1	4539	4543	1.27868
chr1	4543	4551	1.17213
chr1	4551	4552	1.06557
chr1	4552	4553	0.959013
chr1	4553	4555	0.852456
chr1	4555	4557	0.532785
chr1	4557	4560	0.426228
chr1	4560	4570	0.319671
chr1	4570	4571	0.213114
chr1	4571	4572	0.106557
chr1	4572	4598	0.0
chr1	4598	4615	0.106557
chr1	4615	4619	0.213114
chr1	4619	4624	0.319671
chr1	4624	4628	0.213114
chr1	4628	4646	0.319671
chr1	4646	4651	0.213114
chr1	4651	4656	0.319671
chr1	4656	4658	0.213114
chr1	4658	4665	0.106557
chr1	4665	4666	0.213114
chr1	4666	4669	0.319671
chr1	4669	4671	0.426228
chr1	4671	4672	0.532785
chr1	4672	4674	0.639342
chr1	4674	4676	0.745899
chr1	4676	4683	0.852456
chr1	4683	4684	0.959013
chr1	4684	4685	1.06557
chr1	4685	4686	1.17213
chr1	4686	4688	1.06557
chr1	4688	4691	1.17213
chr1	4691	4692	1.27868
chr1	4692	4693	1.38524
chr1	4693	4697	1.4918
chr1	4697	4701	1.59835
chr1	4701	4703	1.81147
chr1	4703	4705	1.91803
chr1	4705	4706	1.81147
chr1	4706	4707	1.59835
chr1	4707	4708	1.27868
chr1	4708	4709	1.06557
chr1	4709	4711	1.4918
chr1	4711	4712	1.59835
chr1	4712	4719	1.70491
chr1	4719	4726	1.4918
chr1	4726	4731	1.38524
chr1	4731	4732	1.27868
chr1	4732	4733	0.959013
chr1	4733	4736	0.745899
chr1	4736	4740	0.639342
chr1	4740	4742	0.532785
chr1	4742	4746	0.426228
chr1	4746	4752	0.319671
chr1	4752	4767	0.213114
chr1	4767	4771	0.426228
chr1	4771	4775	0.319671
chr1	4775	4803	0.213114
chr1	4803	4804	0.106557
chr1	4804	4820	0.0
chr1	4820	4822	0.106557
chr1	4822	4832	0.213114
chr1	4832	4837	0.319671
chr1	4837	4846	0.532785
chr1	4846	4859	0.426228
chr1	4859	4861	0.213114
chr1	4861	4862	0.106557
chr1	4862	4875	0.0
chr1	4875	4876	0.106557
chr1	4876	4877	0.213114
chr1	4877	4882	0.319671
chr1	4882	4883	0.639342
chr1	4883	4899	0.745899
chr1	4899	4900	0.639342
chr1	4900	4906	0.319671
chr1	4906	4913	0.426228
chr1	4913	4916	0.532785
chr1	4916	4918	0.639342
chr1	4918	4925	0.532785
chr1	4925	4926	0.426228
chr1	4926	4948	0.319671
chr1	4948	4949	0.426228
chr1	4949	4956	0.213114
chr1	4956	4961	0.106557
chr1	4961	4962	0.213114
chr1	4962	4964	0.319671
chr1	4964	4970	0.745899
chr1	4970	4971	0.852456
chr1	4971	4973	0.959013
chr1	4973	4974	1.17213
chr1	4974	4975	1.27868
chr1	4975	4977	1.70491
chr1	4977	4979	1.91803
chr1	4979	4991	2.02458
chr1	4991	4992	1.91803
chr1	4992	5002	1.81147
chr1	5002	5003	1.4918
chr1	5003	5004	1.06557
chr1	5004	5007	0.426228
chr1	5007	5010	0.319671
chr1	5010	5013	0.213114
chr1	5013	5024	0.106557
chr1	5024	5033	0.213114
chr1	5033	5065	0.106557
chr1	5065	5079	0.0
chr1	5079	5116	0.106557
chr1	5116	5125	0.0
chr1	5125	5145	0.106557
chr1	5145	5152	0.213114
chr1	5152	5160	0.319671
chr1	5160	5162	0.426228
chr1	5162	5166	0.532785
chr1	5166	5168	0.639342
chr1	5168	5177	0.532785
chr1	5177	5178	0.639342
chr1	5178	5188	0.852456
chr1	5188	5194	0.639342
chr1	5194	5195	0.426228
chr1	5195	5201	0.319671
chr1	5201	5206	0.213114
chr1	5206	5208	0.106557
chr1	5208	5223	0.0
chr1	5223	5224	0.426228
chr1	5224	5225	0.639342
chr1	5225	5226	0.852456
chr1	5226	5227	1.17213
chr1	5227	5232	1.27868
chr1	5232	5233	1.4918
chr1	5233	5251	1.70491
chr1	5251	5266	1.81147
chr1	5266	5268	1.38524
chr1	5268	5269	0.959013
chr1	5269	5274	0.532785
chr1	5274	5275	0.639342
chr1	5275	5278	0.213114
chr1	5278	5279	0.319671
chr1	5279	5282	0.532785
chr1	5282	5287	0.745899
chr1	5287	5290	0.852456
chr1	5290	5308	0.745899
chr1	5308	5316	0.852456
chr1	5316	5320	0.639342
chr1	5320	5322	0.426228
chr1	5322	5325	0.319671
chr1	5325	5329	0.213114
chr1	5329	5344	0.106557
chr1	5344	5365	0.0
chr1	5365	5374	0.106557
chr1	5374	5384	0.213114
chr1	5384	5387	0.319671
chr1	5387	5389	0.426228
chr1	5389	5395	0.532785
chr1	5395	5398	0.639342
chr1	5398	5400	0.745899
chr1	5400	5403	0.852456
chr1	5403	5408	0.959013
chr1	5408	5418	0.852456
chr1	5418	5427	0.745899
chr1	5427	5430	0.639342
chr1	5430	5432	0.532785
chr1	5432	5433	0.319671
chr1	5433	5441	0.106557
chr1	5441	5476	0.0
chr1	5476	5489	0.106557
chr1	5489	5503	0.319671
chr1	5503	5508	0.426228
chr1	5508	5509	0.532785
chr1	5509	5518	0.639342
chr1	5518	5519	0.532785
chr1	5519	5521	0.426228
chr1	5521	5534	0.319671
chr1	5534	5538	0.213114
chr1	5538	5539	0.106557
chr1	5539	5543	0.0
chr1	5543	5555	0.106557
chr1	5555	5567	0.213114
chr1	5567	5573	0.319671
chr1	5573	5578	0.213114
chr1	5578	5588	0.106557
chr1	5588	5598	0.213114
chr1	5598	5603	0.319671
chr1	5603	5605	0.532785
chr1	5605	5608	0.852456
chr1	5608	5610	0.745899
chr1	5610	5612	0.959013
chr1	5612	5621	1.81147
chr1	5621	5631	1.91803
chr1	5631	5636	2.02458
chr1	5636	5638	1.81147
chr1	5638	5639	1.70491
chr1	5639	5640	1.59835
chr1	5640	5646	1.4918
chr1	5646	5648	1.27868
chr1	5648	5652	1.06557
chr1	5652	5653	0.852456
chr1	5653	5660	0.532785
chr1	5660	5662	0.639342
chr1	5662	5663	0.745899
chr1	5663	5666	0.639342
chr1	5666	5671	0.532785
chr1	5671	5674	0.639342
chr1	5674	5677	0.426228
chr1	5677	5686	0.319671
chr1	5686	5693	0.213114
chr1	5693	5714	0.106557
chr1	5714	5716	0.0
chr1	5716	5717	0.106557
chr1	5717	5721	0.213114
chr1	5721	5742	0.319671
chr1	5742	5745	0.426228
chr1	5745	5752	0.639342
chr1	5752	5759	0.532785
chr1	5759	5764	0.319671
chr1	5764	5765	0.426228
chr1	5765	5782	0.319671
chr1	5782	5784	0.213114
chr1	5784	5785	0.319671
chr1	5785	5788	0.213114
chr1	5788	5796	0.106557
chr1	5796	5798	0.0
chr1	5798	5799	0.106557
chr1	5799	5802	0.213114
chr1	5802	5807	0.319671
chr1	5807	5814	0.426228
chr1	5814	5824	0.532785
chr1	5824	5829	0.639342
chr1	5829	5840	0.852456
chr1	5840	5842	0.745899
chr1	5842	5844	0.639342
chr1	5844	5846	0.532785
chr1	5846	5847	0.639342
chr1	5847	5857	0.532785
chr1	5857	5858	0.426228
chr1	5858	5862	0.532785
chr1	5862	5864	0.745899
chr1	5864	5867	0.852456
chr1	5867	5869	0.745899
chr1	5869	5872	0.852456
chr1	5872	5877	0.745899
chr1	5877	5878	0.639342
chr1	5878	5883	0.745899
chr1	5883	5888	0.639342
chr1	5888	5896	0.532785
chr1	5896	5902	0.426228
chr1	5902	5912	0.532785
chr1	5912	5937	0.426228
chr1	5937	5938	0.213114
chr1	5938	5940	0.106557
chr1	5940	5942	0.0
chr1	5942	5952	0.106557
chr1	5952	5954	0.213114
chr1	5954	5970	0.319671
chr1	5970	5971	0.426228
chr1	5971	5979	0.532785
chr1	5979	5984	0.426228
chr1	5984	5985	0.532785
chr1	5985	5991	0.426228
chr1	5991	5994	0.532785
chr1	5994	6010	0.426228
chr1	6010	6013	0.532785
chr1	6013	6014	0.426228
chr1	6014	6033	0.319671
chr1	6033	6042	0.426228
chr1	6042	6053	0.319671
chr1	6053	6054	0.213114
chr1	6054	6057	0.319671
chr1	6057	6064	0.426228
chr1	6064	6068	0.532785
chr1	6068	6069	0.639342
chr1	6069	6072	0.745899
chr1	6072	6075	0.852456
chr1	6075	6076	1.06557
chr1	6076	6080	0.852456
chr1	6080	6087	0.959013
chr1	6087	6088	0.745899
chr1	6088	6093	0.852456
chr1	6093	6097	0.959013
chr1	6097	6099	1.06557
chr1	6099	6102	1.17213
chr1	6102	6106	1.06557
chr1	6106	6107	1.59835
chr1	6107	6111	1.4918
chr1	6111	6112	1.38524
chr1	6112	6116	1.27868
chr1	6116	6117	1.06557
chr1	6117	6121	0.959013
chr1	6121	6125	1.06557
chr1	6125	6132	0.959013
chr1	6132	6133	1.06557
chr1	6133	6135	1.17213
chr1	6135	6136	1.59835
chr1	6136	6137	1.70491
chr1	6137	6139	1.81147
chr1	6139	6140	1.70491
chr1	6140	6142	1.59835
chr1	6142	6143	1.4918
chr1	6143	6145	1.59835
chr1	6145	6147	1.70491
chr1	6147	6149	1.38524
chr1	6149	6151	1.17213
chr1	6151	6158	1.27868
chr1	6158	6161	1.17213
chr1	6161	6162	1.06557
chr1	6162	6173	0.959013
chr1	6173	6174	1.06557
chr1	6174	6175	0.959013
chr1	6175	6177	0.852456
chr1	6177	6179	0.639342
chr1	6179	6180	0.532785
chr1	6180	6182	0.426228
chr1	6182	6184	0.319671
chr1	6184	6188	0.213114
chr1	6188	6190	0.319671
chr1	6190	6192	0.426228
chr1	6192	6194	0.532785
chr1	6194	6195	0.426228
chr1	6195	6208	0.319671
chr1	6208	6211	0.213114
chr1	6211	6219	0.319671
chr1	6219	6222	0.213114
chr1	6222	6233	0.319671
chr1	6233	6248	0.213114
chr1	6248	6250	0.106557
chr1	6250	6251	0.213114
chr1	6251	6265	0.319671
chr1	6265	6284	0.213114
chr1	6284	6293	0.106557
chr1	6293	6310	0.0
chr1	6310	6312	0.106557
chr1	6312	6318	0.319671
chr1	6318	6320	0.426228
chr1	6320	6325	0.532785
chr1	6325	6328	0.639342
chr1	6328	6330	0.852456
chr1	6330	6333	0.745899
chr1	6333	6336	0.852456
chr1	6336	6343	0.959013
chr1	6343	6347	0.745899
chr1	6347	6348	0.852456
chr1	6348	6349	0.959013
chr1	6349	6352	1.06557
chr1	6352	6355	0.959013
chr1	6355	6357	0.852456
chr1	6357	6359	1.17213
chr1	6359	6362	1.4918
chr1	6362	6364	1.59835
chr1	6364	6365	1.70491
chr1	6365	6370	1.59835
chr1	6370	6373	1.91803
chr1	6373	6374	2.02458
chr1	6374	6375	2.34425
chr1	6375	6376	2.45081
chr1	6376	6377	2.55737
chr1	6377	6378	2.66392
chr1	6378	6379	2.77048
chr1	6379	6380	2.87704
chr1	6380	6381	2.98359
chr1	6381	6385	3.19671
chr1	6385	6386	3.30327
chr1	6386	6389	3.40982
chr1	6389	6390	3.51638
chr1	6390	6392	3.30327
chr1	6392	6394	3.19671
chr1	6394	6395	3.09015
chr1	6395	6397	2.98359
chr1	6397	6398	2.77048
chr1	6398	6405	2.45081
chr1	6405	6406	2.2377
chr1	6406	6408	2.13114
chr1	6408	6410	2.02458
chr1	6410	6412	1.91803
chr1	6412	6413	1.70491
chr1	6413	6414	1.59835
chr1	6414	6416	1.38524
chr1	6416	6418	1.27868
chr1	6418	6419	1.06557
chr1	6419	6420	0.959013
chr1	6420	6421	0.852456
chr1	6421	6423	0.639342
chr1	6423	6429	0.532785
chr1	6429	6432	0.426228
chr1	6432	6455	0.213114
chr1	6455	6495	0.0
chr1	6495	6505	0.106557
chr1	6505	6533	0.213114
chr1	6533	6534	0.319671
chr1	6534	6535	0.426228
chr1	6535	6537	0.639342
chr1	6537	6539	0.745899
chr1	6539	6540	0.639342
chr1	6540	6548	0.852456
chr1	6548	6549	0.745899
chr1	6549	6564	0.852456
chr1	6564	6569	0.745899
chr1	6569	6570	0.639342
chr1	6570	6572	0.532785
chr1	6572	6573	0.639342
chr1	6573	6574	0.745899
chr1	6574	6575	0.639342
chr1	6575	6576	0.745899
chr1	6576	6577	0.639342
chr1	6577	6580	0.426228
chr1	6580	6589	0.319671
chr1	6589	6590	0.426228
chr1	6590	6596	0.532785
chr1	6596	6600	0.639342
chr1	6600	6604	0.745899
chr1	6604	6606	0.639342
chr1	6606	6614	0.532785
chr1	6614	6619	0.426228
chr1	6619	6620	0.319671
chr1	6620	6621	0.213114
chr1	6621	6625	0.319671
chr1	6625	6630	0.426228
chr1	6630	6632	0.319671
chr1	6632	6633	0.213114
chr1	6633	6645	0.319671
chr1	6645	6659	0.426228
chr1	6659	6661	0.639342
chr1	6661	6662	0.852456
chr1	6662	6664	0.959013
chr1	6664	6666	0.852456
chr1	6666	6667	1.06557
chr1	6667	6670	1.17213
chr1	6670	6676	1.27868
chr1	6676	6681	1.17213
chr1	6681	6683	1.06557
chr1	6683	6686	1.17213
chr1	6686	6691	1.06557
chr1	6691	6696	0.639342
chr1	6696	6697	0.532785
chr1	6697	6702	0.426228
chr1	6702	6705	0.319671
chr1	6705	6710	0.213114
chr1	6710	6723	0.106557
chr1	6723	6731	0.0
chr1	6731	6732	0.106557
chr1	6732	6772	0.213114
chr1	6772	6774	0.319671
chr1	6774	6781	0.213114
chr1	6781	6791	0.319671
chr1	6791	6797	0.213114
chr1	6797	6803	0.106557
chr1	6803	6819	0.0
chr1	6819	6862	0.106557
chr1	6862	6864	0.0
chr1	6864	6872	0.106557
chr1	6872	6887	0.213114
chr1	6887	6890	0.426228
chr1	6890	6894	0.639342
chr1	6894	6904	0.745899
chr1	6904	6929	0.639342
chr1	6929	6930	0.532785
chr1	6930	6933	0.426228
chr1	6933	6936	0.319671
chr1	6936	6937	0.426228
chr1	6937	6950	0.319671
chr1	6950	6957	0.213114
chr1	6957	6958	0.319671
chr1	6958	6960	0.426228
chr1	6960	6961	0.319671
chr1	6961	6962	0.426228
chr1	6962	6964	0.532785
chr1	6964	6966	0.745899
chr1	6966	6969	0.852456
chr1	6969	6973	0.959013
chr1	6973	6974	1.06557
chr1	6974	6978	1.17213
chr1	6978	6979	1.06557
chr1	6979	6990	0.852456
chr1	6990	6994	0.745899
chr1	6994	7000	0.532785
chr1	7000	7004	0.426228
chr1	7004	7009	0.319671
chr1	7009	7011	0.426228
chr1	7011	7014	0.319671
chr1	7014	7016	0.213114
chr1	7016	7023	0.106557
chr1	7023	7051	0.213114
chr1	7051	7057	0.106557
chr1	7057	7065	0.213114
chr1	7065	7066	0.319671
chr1	7066	7079	0.213114
chr1	7079	7092	0.319671
chr1	7092	7094	0.426228
chr1	7094	7095	0.319671
chr1	7095	7108	0.213114
chr1	7108	7123	0.319671
chr1	7123	7128	0.213114
chr1	7128	7135	0.106557
chr1	7135	7193	0.0
chr1	7193	7197	0.106557
chr1	7197	7214	0.213114
chr1	7214	7218	0.319671
chr1	7218	7219	0.426228
chr1	7219	7222	0.745899
chr1	7222	7225	0.852456
chr1	7225	7228	0.959013
chr1	7228	7230	1.17213
chr1	7230	7231	1.27868
chr1	7231	7232	1.38524
chr1	7232	7233	1.4918
chr1	7233	7235	2.02458
chr1	7235	7236	2.13114
chr1	7236	7240	2.02458
chr1	7240	7241	1.91803
chr1	7241	7254	2.02458
chr1	7254	7257	2.2377
chr1	7257	7259	2.13114
chr1	7259	7260	2.34425
chr1	7260	7261	2.55737
chr1	7261	7262	2.2377
chr1	7262	7263	1.81147
chr1	7263	7265	1.70491
chr1	7265	7269	1.59835
chr1	7269	7270	1.4918
chr1	7270	7274	1.38524
chr1	7274	7275	1.27868
chr1	7275	7276	1.17213
chr1	7276	7280	0.959013
chr1	7280	7282	0.745899
chr1	7282	7293	0.532785
chr1	7293	7299	0.426228
chr1	7299	7302	0.319671
chr1	7302	7313	0.106557
chr1	7313	7331	0.213114
chr1	7331	7343	0.319671
chr1	7343	7347	0.213114
chr1	7347	7352	0.106557
chr1	7352	7374	0.213114
chr1	7374	7386	0.106557
chr1	7386	7392	0.0
chr1	7392	7415	0.106557
chr1	7415	7420	0.213114
chr1	7420	7421	0.319671
chr1	7421	7432	0.426228
chr1	7432	7434	0.319671
chr1	7434	7452	0.426228
chr1	7452	7457	0.319671
chr1	7457	7462	0.213114
chr1	7462	7463	0.106557
chr1	7463	7480	0.0
chr1	7480	7483	0.106557
chr1	7483	7484	0.213114
chr1	7484	7512	0.319671
chr1	7512	7513	0.213114
chr1	7513	7525	0.319671
chr1	7525	7526	0.213114
chr1	7526	7527	0.319671
chr1	7527	7542	0.213114
chr1	7542	7544	0.319671
chr1	7544	7554	0.426228
chr1	7554	7565	0.319671
chr1	7565	7577	0.426228
chr1	7577	7583	0.532785
chr1	7583	7585	0.426228
chr1	7585	7591	0.319671
chr1	7591	7598	0.426228
chr1	7598	7606	0.319671
chr1	7606	7610	0.213114
chr1	7610	7633	0.106557
chr1	7633	7706	0.0
chr1	7706	7707	0.213114
chr1	7707	7729	0.319671
chr1	7729	7730	0.426228
chr1	7730	7735	0.532785
chr1	7735	7739	0.426228
chr1	7739	7749	0.319671
chr1	7749	7754	0.213114
chr1	7754	7761	0.106557
chr1	7761	7771	0.0
chr1	7771	7773	0.213114
chr1	7773	7789	0.319671
chr1	7789	7800	0.106557
chr1	7800	7813	0.213114
chr1	7813	7818	0.426228
chr1	7818	7823	0.532785
chr1	7823	7826	0.639342
chr1	7826	7829	0.745899
chr1	7829	7832	0.852456
chr1	7832	7834	0.959013
chr1	7834	7835	1.06557
chr1	7835	7837	1.27868
chr1	7837	7838	1.17213
chr1	7838	7839	1.27868
chr1	7839	7840	1.81147
chr1	7840	7850	1.91803
chr1	7850	7851	1.81147
chr1	7851	7854	1.70491
chr1	7854	7856	1.59835
chr1	7856	7857	1.4918
chr1	7857	7859	1.38524
chr1	7859	7861	1.27868
chr1	7861	7867	0.959013
chr1	7867	7871	0.852456
chr1	7871	7872	0.745899
chr1	7872	7874	0.532785
chr1	7874	7876	0.426228
chr1	7876	7878	0.319671
chr1	7878	7881	0.213114
chr1	7881	7882	0.426228
chr1	7882	7883	0.213114
chr1	7883	7904	0.319671
chr1	7904	7905	0.426228
chr1	7905	7908	0.532785
chr1	7908	7910	0.639342
chr1	7910	7913	0.745899
chr1	7913	7924	0.639342
chr1	7924	7933	0.426228
chr1	7933	7940	0.319671
chr1	7940	7945	0.213114
chr1	7945	7953	0.106557
chr1	7953	7997	0.0
chr1	7997	8004	0.213114
chr1	8004	8016	0.319671
chr1	8016	8031	0.213114
chr1	8031	8047	0.106557
chr1	8047	8061	0.0
chr1	8061	8062	0.319671
chr1	8062	8063	0.426228
chr1	8063	8065	0.745899
chr1	8065	8069	0.852456
chr1	8069	8075	0.959013
chr1	8075	8081	1.06557
chr1	8081	8083	1.27868
chr1	8083	8084	1.38524
chr1	8084	8088	1.27868
chr1	8088	8092	1.38524
chr1	8092	8095	1.4918
chr1	8095	8098	1.38524
chr1	8098	8101	1.4918
chr1	8101	8102	1.70491
chr1	8102	8103	1.81147
chr1	8103	8106	1.59835
chr1	8106	8111	1.27868
chr1	8111	8112	1.17213
chr1	8112	8116	1.06557
chr1	8116	8117	1.17213
chr1	8117	8118	1.38524
chr1	8118	8119	1.27868
chr1	8119	8124	1.17213
chr1	8124	8128	1.06557
chr1	8128	8129	1.17213
chr1	8129	8130	1.27868
chr1	8130	8131	2.02458
chr1	8131	8132	2.66392
chr1	8132	8133	3.62294
chr1	8133	8134	5.00818
chr1	8134	8135	5.4344
chr1	8135	8136	6.71309
chr1	8136	8141	7.03276
chr1	8141	8142	7.13932
chr1	8142	8145	7.24587
chr1	8145	8147	7.13932
chr1	8147	8148	7.24587
chr1	8148	8149	7.35243
chr1	8149	8150	7.45899
chr1	8150	8151	7.24587
chr1	8151	8153	7.35243
chr1	8153	8154	7.24587
chr1	8154	8155	7.13932
chr1	8155	8156	5.96719
chr1	8156	8157	5.32785
chr1	8157	8158	5.11473
chr1	8158	8159	4.90162
chr1	8159	8163	4.79506
chr1	8163	8164	4.68851
chr1	8164	8166	4.58195
chr1	8166	8167	4.47539
chr1	8167	8168	3.72949
chr1	8168	8170	3.62294
chr1	8170	8171	3.40982
chr1	8171	8172	3.30327
chr1	8172	8173	2.66392
chr1	8173	8174	2.55737
chr1	8174	8175	2.34425
chr1	8175	8176	1.59835
chr1	8176	8177	1.4918
chr1	8177	8179	1.06557
chr1	8179	8184	0.959013
chr1	8184	8186	0.745899
chr1	8186	8188	0.532785
chr1	8188	8189	0.639342
chr1	8189	8190	0.532785
chr1	8190	8191	0.426228
chr1	8191	8198	0.319671
chr1	8198	8200	0.213114
chr1	8200	8213	0.532785
chr1	8213	8221	0.426228
chr1	8221	8243	0.319671
chr1	8243	8266	0.0
chr1	8266	8267	0.213114
chr1	8267	8271	0.532785
chr1	8271	8272	0.639342
chr1	8272	8274	0.745899
chr1	8274	8275	0.852456
chr1	8275	8290	0.959013
chr1	8290	8294	1.06557
chr1	8294	8297	0.959013
chr1	8297	8298	1.06557
chr1	8298	8308	1.27868
chr1	8308	8309	1.06557
chr1	8309	8310	0.745899
chr1	8310	8312	0.426228
chr1	8312	8315	0.319671
chr1	8315	8318	0.426228
chr1	8318	8325	0.532785
chr1	8325	8327	0.426228
chr1	8327	8332	0.532785
chr1	8332	8337	0.639342
chr1	8337	8340	0.532785
chr1	8340	8341	0.426228
chr1	8341	8343	0.319671
chr1	8343	8346	0.213114
chr1	8346	8349	0.319671
chr1	8349	8350	0.532785
chr1	8350	8351	0.639342
chr1	8351	8354	0.532785
chr1	8354	8356	0.745899
chr1	8356	8360	0.852456
chr1	8360	8361	0.959013
chr1	8361	8377	1.4918
chr1	8377	8378	1.59835
chr1	8378	8380	1.4918
chr1	8380	8382	1.38524
chr1	8382	8383	1.27868
chr1	8383	8386	1.17213
chr1	8386	8391	1.06557
chr1	8391	8392	0.959013
chr1	8392	8393	1.06557
chr1	8393	8394	0.959013
chr1	8394	8397	0.852456
chr1	8397	8404	0.745899
chr1	8404	8410	0.426228
chr1	8410	8415	0.319671
chr1	8415	8420	0.213114
chr1	8420	8432	0.319671
chr1	8432	8434	0.532785
chr1	8434	8435	0.426228
chr1	8435	8436	0.745899
chr1	8436	8446	0.639342
chr1	8446	8448	0.532785
chr1	8448	8451	0.639342
chr1	8451	8452	0.745899
chr1	8452	8453	0.852456
chr1	8453	8456	0.959013
chr1	8456	8460	1.06557
chr1	8460	8463	1.17213
chr1	8463	8475	1.06557
chr1	8475	8478	0.959013
chr1	8478	8495	0.532785
chr1	8495	8496	0.426228
chr1	8496	8499	0.319671
chr1	8499	8503	0.213114
chr1	8503	8505	0.106557
chr1	8505	8526	0.0
chr1	8526	8529	0.106557
chr1	8529	8533	0.213114
chr1	8533	8534	0.426228
chr1	8534	8535	0.532785
chr1	8535	8537	0.639342
chr1	8537	8544	0.745899
chr1	8544	8546	0.852456
chr1	8546	8547	0.959013
chr1	8547	8548	1.06557
chr1	8548	8550	1.27868
chr1	8550	8551	1.38524
chr1	8551	8553	1.27868
chr1	8553	8554	1.4918
chr1	8554	8560	1.59835
[truncated: 2,319 more rows]
