# Supplementary material for: Structural modularity of the XIST ribonucleoprotein complex
Source: Nat Commun. 2020 Dec 2;11:6163. doi: 10.1038/s41467-020-20040-3 (PMC7710737; doi:10.1038/s41467-020-20040-3)
Supplement: Supplementary file 6 — Source Data [file 41467_2020_20040_MOESM6_ESM.zip › sourcedata/fig2efgi/K562_YBX3_2_neg_XIST_1_hsXIST.bedgraph]

chr1	0	43	0.0
chr1	43	48	0.108685
chr1	48	76	0.217371
chr1	76	114	0.0
chr1	114	116	0.108685
chr1	116	136	0.217371
chr1	136	149	0.108685
chr1	149	153	0.0
chr1	153	155	0.108685
chr1	155	193	0.217371
chr1	193	205	0.0
chr1	205	238	0.108685
chr1	238	239	0.0
chr1	239	273	0.108685
chr1	273	326	0.0
chr1	326	360	0.108685
chr1	360	363	0.0
chr1	363	401	0.108685
chr1	401	406	0.0
chr1	406	442	0.108685
chr1	442	496	0.0
chr1	496	536	0.217371
chr1	536	563	0.0
chr1	563	602	0.108685
chr1	602	779	0.0
chr1	779	782	0.108685
chr1	782	785	0.217371
chr1	785	786	0.326056
chr1	786	797	0.434741
chr1	797	803	0.543427
chr1	803	817	0.326056
chr1	817	823	0.434741
chr1	823	824	0.543427
chr1	824	841	0.434741
chr1	841	852	0.543427
chr1	852	854	0.217371
chr1	854	865	0.326056
chr1	865	880	0.217371
chr1	880	887	0.108685
chr1	887	917	0.0
chr1	917	927	0.108685
chr1	927	956	0.217371
chr1	956	960	0.108685
chr1	960	993	0.0
chr1	993	1008	0.108685
chr1	1008	1018	0.217371
chr1	1018	1022	0.326056
chr1	1022	1034	0.217371
chr1	1034	1055	0.108685
chr1	1055	1068	0.0
chr1	1068	1088	0.108685
chr1	1088	1104	0.217371
chr1	1104	1116	0.108685
chr1	1116	1130	0.0
chr1	1130	1152	0.108685
chr1	1152	1165	0.217371
chr1	1165	1189	0.108685
chr1	1189	1204	0.217371
chr1	1204	1229	0.326056
chr1	1229	1230	0.217371
chr1	1230	1244	0.108685
chr1	1244	1245	0.0
chr1	1245	1264	0.108685
chr1	1264	1280	0.217371
chr1	1280	1288	0.108685
chr1	1288	1307	0.0
chr1	1307	1324	0.108685
chr1	1324	1325	0.217371
chr1	1325	1339	0.326056
chr1	1339	1341	0.434741
chr1	1341	1344	0.543427
chr1	1344	1346	0.652112
chr1	1346	1347	0.543427
chr1	1347	1349	0.652112
chr1	1349	1363	0.760798
chr1	1363	1368	0.543427
chr1	1368	1369	0.326056
chr1	1369	1379	0.217371
chr1	1379	1382	0.108685
chr1	1382	1462	0.0
chr1	1462	1487	0.108685
chr1	1487	1488	0.217371
chr1	1488	1491	0.326056
chr1	1491	1518	0.434741
chr1	1518	1526	0.543427
chr1	1526	1530	0.434741
chr1	1530	1531	0.326056
chr1	1531	1552	0.217371
chr1	1552	1556	0.326056
chr1	1556	1566	0.217371
chr1	1566	1579	0.108685
chr1	1579	1587	0.217371
chr1	1587	1590	0.326056
chr1	1590	1619	0.217371
chr1	1619	1625	0.108685
chr1	1625	1691	0.0
chr1	1691	1717	0.108685
chr1	1717	1729	0.217371
chr1	1729	1737	0.108685
chr1	1737	1740	0.217371
chr1	1740	1749	0.326056
chr1	1749	1757	0.434741
chr1	1757	1758	0.326056
chr1	1758	1764	0.434741
chr1	1764	1766	0.326056
chr1	1766	1779	0.217371
chr1	1779	1785	0.326056
chr1	1785	1789	0.217371
chr1	1789	1805	0.108685
chr1	1805	1811	0.0
chr1	1811	1817	0.108685
chr1	1817	1821	0.217371
chr1	1821	1833	0.326056
chr1	1833	1836	0.434741
chr1	1836	1851	0.543427
chr1	1851	1856	0.434741
chr1	1856	1857	0.326056
chr1	1857	1865	0.217371
chr1	1865	1867	0.326056
chr1	1867	1869	0.543427
chr1	1869	1870	0.652112
chr1	1870	1871	0.760798
chr1	1871	1872	0.978168
chr1	1872	1876	0.869483
chr1	1876	1883	0.760798
chr1	1883	1894	0.869483
chr1	1894	1900	0.978168
chr1	1900	1902	0.869483
chr1	1902	1906	0.652112
chr1	1906	1907	0.434741
chr1	1907	1923	0.217371
chr1	1923	1932	0.108685
chr1	1932	1937	0.0
chr1	1937	1947	0.108685
chr1	1947	1970	0.217371
chr1	1970	1987	0.108685
chr1	1987	2074	0.0
chr1	2074	2100	0.108685
chr1	2100	2114	0.217371
chr1	2114	2140	0.108685
chr1	2140	2174	0.0
chr1	2174	2181	0.217371
chr1	2181	2213	0.326056
chr1	2213	2219	0.108685
chr1	2219	2273	0.0
chr1	2273	2276	0.108685
chr1	2276	2291	0.217371
chr1	2291	2299	0.108685
chr1	2299	2306	0.217371
chr1	2306	2315	0.326056
chr1	2315	2324	0.217371
chr1	2324	2344	0.108685
chr1	2344	2473	0.0
chr1	2473	2511	0.108685
chr1	2511	2556	0.0
chr1	2556	2585	0.108685
chr1	2585	2600	0.0
chr1	2600	2629	0.217371
chr1	2629	2635	0.108685
chr1	2635	2666	0.0
chr1	2666	2668	0.108685
chr1	2668	2669	0.217371
chr1	2669	2701	0.326056
chr1	2701	2702	0.217371
chr1	2702	2705	0.108685
chr1	2705	2776	0.0
chr1	2776	2815	0.108685
chr1	2815	2918	0.0
chr1	2918	2954	0.108685
chr1	2954	3003	0.0
chr1	3003	3030	0.108685
chr1	3030	3032	0.217371
chr1	3032	3042	0.326056
chr1	3042	3061	0.217371
chr1	3061	3066	0.108685
chr1	3066	3069	0.217371
chr1	3069	3086	0.108685
chr1	3086	3098	0.217371
chr1	3098	3112	0.108685
chr1	3112	3113	0.217371
chr1	3113	3130	0.108685
chr1	3130	3132	0.217371
chr1	3132	3150	0.543427
chr1	3150	3165	0.434741
chr1	3165	3167	0.326056
chr1	3167	3172	0.434741
chr1	3172	3177	0.108685
chr1	3177	3178	0.217371
chr1	3178	3180	0.326056
chr1	3180	3206	0.434741
chr1	3206	3216	0.217371
chr1	3216	3217	0.326056
chr1	3217	3221	0.108685
chr1	3221	3233	0.217371
chr1	3233	3239	0.434741
chr1	3239	3256	0.543427
chr1	3256	3260	0.434741
chr1	3260	3272	0.326056
chr1	3272	3273	0.108685
chr1	3273	3274	0.217371
chr1	3274	3279	0.326056
chr1	3279	3288	0.217371
chr1	3288	3309	0.326056
chr1	3309	3321	0.217371
chr1	3321	3327	0.326056
chr1	3327	3338	0.217371
chr1	3338	3345	0.326056
chr1	3345	3356	0.108685
chr1	3356	3375	0.217371
chr1	3375	3376	0.326056
chr1	3376	3395	0.217371
chr1	3395	3407	0.108685
chr1	3407	3415	0.217371
chr1	3415	3435	0.108685
chr1	3435	3443	0.326056
chr1	3443	3475	0.217371
chr1	3475	3490	0.0
chr1	3490	3508	0.108685
chr1	3508	3515	0.217371
chr1	3515	3520	0.326056
chr1	3520	3525	0.434741
chr1	3525	3545	0.326056
chr1	3545	3546	0.217371
chr1	3546	3549	0.108685
chr1	3549	3579	0.0
chr1	3579	3583	0.108685
chr1	3583	3592	0.217371
chr1	3592	3597	0.326056
chr1	3597	3609	0.434741
chr1	3609	3618	0.543427
chr1	3618	3621	0.434741
chr1	3621	3623	0.326056
chr1	3623	3629	0.217371
chr1	3629	3630	0.326056
chr1	3630	3637	0.434741
chr1	3637	3641	0.326056
chr1	3641	3656	0.217371
chr1	3656	3659	0.108685
chr1	3659	3674	0.0
chr1	3674	3675	0.108685
chr1	3675	3692	0.217371
chr1	3692	3706	0.326056
chr1	3706	3714	0.434741
chr1	3714	3716	0.217371
chr1	3716	3723	0.326056
chr1	3723	3736	0.434741
chr1	3736	3745	0.326056
chr1	3745	3754	0.434741
chr1	3754	3760	0.326056
chr1	3760	3783	0.108685
chr1	3783	3789	0.0
chr1	3789	3820	0.108685
chr1	3820	3827	0.217371
chr1	3827	3841	0.108685
chr1	3841	3856	0.217371
chr1	3856	3857	0.326056
chr1	3857	3859	0.434741
chr1	3859	3866	0.326056
chr1	3866	3876	0.543427
chr1	3876	3881	0.652112
chr1	3881	3884	0.543427
chr1	3884	3886	0.652112
chr1	3886	3888	0.760798
chr1	3888	3893	0.869483
chr1	3893	3895	0.760798
chr1	3895	3898	0.652112
chr1	3898	3899	0.543427
chr1	3899	3903	0.434741
chr1	3903	3904	0.543427
chr1	3904	3911	0.434741
chr1	3911	3912	0.543427
chr1	3912	3919	0.652112
chr1	3919	3920	0.543427
chr1	3920	3921	0.652112
chr1	3921	3932	0.543427
chr1	3932	3935	0.652112
chr1	3935	3937	0.869483
chr1	3937	3938	0.760798
chr1	3938	3940	0.869483
chr1	3940	3946	0.978168
chr1	3946	3951	1.08685
chr1	3951	3959	0.869483
chr1	3959	3961	0.760798
chr1	3961	3963	0.652112
chr1	3963	3964	0.760798
chr1	3964	3971	0.434741
chr1	3971	3972	0.326056
chr1	3972	3975	0.434741
chr1	3975	3978	0.326056
chr1	3978	4002	0.217371
chr1	4002	4007	0.108685
chr1	4007	4017	0.0
chr1	4017	4029	0.108685
chr1	4029	4042	0.217371
chr1	4042	4044	0.108685
chr1	4044	4048	0.217371
chr1	4048	4054	0.326056
chr1	4054	4055	0.434741
chr1	4055	4056	0.652112
chr1	4056	4062	0.760798
chr1	4062	4068	0.869483
chr1	4068	4070	0.760798
chr1	4070	4072	0.869483
chr1	4072	4083	0.978168
chr1	4083	4087	1.08685
chr1	4087	4088	0.978168
chr1	4088	4091	1.08685
chr1	4091	4092	0.978168
chr1	4092	4095	0.652112
chr1	4095	4105	0.326056
chr1	4105	4109	0.543427
chr1	4109	4119	0.652112
chr1	4119	4121	0.760798
chr1	4121	4123	0.543427
chr1	4123	4139	0.434741
chr1	4139	4143	0.543427
chr1	4143	4144	0.217371
chr1	4144	4146	0.108685
chr1	4146	4148	0.217371
chr1	4148	4163	0.326056
chr1	4163	4178	0.434741
chr1	4178	4179	0.326056
chr1	4179	4184	0.217371
chr1	4184	4191	0.108685
chr1	4191	4198	0.326056
chr1	4198	4202	0.434741
chr1	4202	4223	0.326056
chr1	4223	4230	0.434741
chr1	4230	4236	0.217371
chr1	4236	4239	0.108685
chr1	4239	4254	0.217371
chr1	4254	4255	0.326056
chr1	4255	4261	0.434741
chr1	4261	4266	0.326056
chr1	4266	4278	0.434741
chr1	4278	4290	0.326056
chr1	4290	4292	0.434741
chr1	4292	4293	0.543427
chr1	4293	4295	0.326056
chr1	4295	4304	0.434741
chr1	4304	4306	0.543427
chr1	4306	4317	0.434741
chr1	4317	4320	0.543427
chr1	4320	4328	0.326056
chr1	4328	4329	0.217371
chr1	4329	4330	0.326056
chr1	4330	4339	0.434741
chr1	4339	4357	0.326056
chr1	4357	4359	0.217371
chr1	4359	4365	0.108685
chr1	4365	4370	0.0
chr1	4370	4380	0.108685
chr1	4380	4381	0.326056
chr1	4381	4383	0.652112
chr1	4383	4386	0.760798
chr1	4386	4387	0.869483
chr1	4387	4391	0.978168
chr1	4391	4400	1.08685
chr1	4400	4405	0.978168
chr1	4405	4409	0.543427
chr1	4409	4411	0.869483
chr1	4411	4416	0.978168
chr1	4416	4423	0.760798
chr1	4423	4425	0.652112
chr1	4425	4429	0.760798
chr1	4429	4430	0.652112
chr1	4430	4431	0.978168
chr1	4431	4432	1.73897
chr1	4432	4433	1.95634
chr1	4433	4435	2.06502
chr1	4435	4443	2.28239
chr1	4443	4445	2.06502
chr1	4445	4446	2.17371
chr1	4446	4448	2.06502
chr1	4448	4449	1.95634
chr1	4449	4456	1.73897
chr1	4456	4457	2.06502
chr1	4457	4458	2.28239
chr1	4458	4459	2.17371
chr1	4459	4463	2.28239
chr1	4463	4466	2.39108
chr1	4466	4467	1.5216
chr1	4467	4472	1.41291
chr1	4472	4473	1.30422
chr1	4473	4474	1.19554
chr1	4474	4475	0.978168
chr1	4475	4477	1.08685
chr1	4477	4485	1.19554
chr1	4485	4487	1.08685
chr1	4487	4489	0.543427
chr1	4489	4492	0.434741
chr1	4492	4499	0.326056
chr1	4499	4502	0.217371
chr1	4502	4506	0.326056
chr1	4506	4513	0.434741
chr1	4513	4515	0.326056
chr1	4515	4522	0.217371
chr1	4522	4538	0.543427
chr1	4538	4540	0.652112
chr1	4540	4546	0.543427
chr1	4546	4555	0.434741
chr1	4555	4561	0.326056
chr1	4561	4577	0.108685
chr1	4577	4587	0.0
chr1	4587	4589	0.108685
chr1	4589	4597	0.217371
chr1	4597	4609	0.326056
chr1	4609	4619	0.434741
chr1	4619	4622	0.326056
chr1	4622	4630	0.217371
chr1	4630	4635	0.326056
chr1	4635	4636	0.217371
chr1	4636	4661	0.108685
chr1	4661	4666	0.217371
chr1	4666	4667	0.108685
chr1	4667	4668	0.217371
chr1	4668	4669	0.326056
chr1	4669	4679	0.434741
chr1	4679	4688	0.543427
chr1	4688	4694	0.652112
chr1	4694	4696	0.760798
chr1	4696	4700	0.652112
chr1	4700	4703	0.543427
chr1	4703	4707	0.434741
chr1	4707	4708	0.543427
chr1	4708	4719	0.434741
chr1	4719	4721	0.326056
chr1	4721	4725	0.217371
chr1	4725	4726	0.326056
chr1	4726	4742	0.217371
chr1	4742	4745	0.326056
chr1	4745	4747	0.217371
chr1	4747	4759	0.326056
chr1	4759	4763	0.434741
chr1	4763	4771	0.326056
chr1	4771	4787	0.217371
chr1	4787	4796	0.108685
chr1	4796	4814	0.0
chr1	4814	4815	0.217371
chr1	4815	4843	0.326056
chr1	4843	4852	0.217371
chr1	4852	4859	0.0
chr1	4859	4863	0.108685
chr1	4863	4894	0.217371
chr1	4894	4897	0.108685
chr1	4897	4922	0.0
chr1	4922	4926	0.108685
chr1	4926	4956	0.217371
chr1	4956	4959	0.0
chr1	4959	4990	0.108685
chr1	4990	5019	0.0
chr1	5019	5023	0.108685
chr1	5023	5048	0.217371
chr1	5048	5060	0.108685
chr1	5060	5069	0.0
chr1	5069	5096	0.108685
chr1	5096	5109	0.217371
chr1	5109	5125	0.108685
chr1	5125	5138	0.0
chr1	5138	5155	0.108685
chr1	5155	5166	0.217371
chr1	5166	5173	0.108685
chr1	5173	5190	0.217371
chr1	5190	5192	0.108685
chr1	5192	5220	0.0
chr1	5220	5228	0.108685
chr1	5228	5232	0.217371
chr1	5232	5257	0.326056
chr1	5257	5259	0.217371
chr1	5259	5271	0.108685
chr1	5271	5273	0.0
chr1	5273	5274	0.108685
chr1	5274	5289	0.326056
chr1	5289	5295	0.434741
chr1	5295	5298	0.543427
chr1	5298	5299	0.434741
chr1	5299	5303	0.217371
chr1	5303	5328	0.326056
chr1	5328	5329	0.217371
chr1	5329	5332	0.108685
chr1	5332	5351	0.0
chr1	5351	5390	0.108685
chr1	5390	5397	0.0
chr1	5397	5434	0.108685
chr1	5434	5467	0.0
chr1	5467	5481	0.108685
chr1	5481	5504	0.217371
chr1	5504	5507	0.108685
chr1	5507	5521	0.0
chr1	5521	5534	0.108685
chr1	5534	5537	0.217371
chr1	5537	5556	0.326056
chr1	5556	5558	0.434741
chr1	5558	5559	0.543427
chr1	5559	5572	0.434741
chr1	5572	5582	0.217371
chr1	5582	5594	0.326056
chr1	5594	5598	0.217371
chr1	5598	5605	0.326056
chr1	5605	5622	0.434741
chr1	5622	5636	0.326056
chr1	5636	5641	0.108685
chr1	5641	5695	0.0
chr1	5695	5734	0.108685
chr1	5734	5736	0.0
chr1	5736	5757	0.217371
chr1	5757	5761	0.326056
chr1	5761	5774	0.217371
chr1	5774	5779	0.108685
chr1	5779	5796	0.217371
chr1	5796	5804	0.108685
chr1	5804	5844	0.0
chr1	5844	5861	0.108685
chr1	5861	5867	0.326056
chr1	5867	5877	0.434741
chr1	5877	5880	0.543427
chr1	5880	5882	0.652112
chr1	5882	5900	0.543427
chr1	5900	5901	0.326056
chr1	5901	5905	0.434741
chr1	5905	5915	0.326056
chr1	5915	5918	0.217371
chr1	5918	5919	0.108685
chr1	5919	5936	0.217371
chr1	5936	5944	0.108685
chr1	5944	5949	0.217371
chr1	5949	5959	0.326056
chr1	5959	5978	0.217371
chr1	5978	5979	0.326056
chr1	5979	5982	0.434741
chr1	5982	5984	0.543427
chr1	5984	5987	0.434741
chr1	5987	5988	0.326056
chr1	5988	5993	0.434741
chr1	5993	6003	0.543427
chr1	6003	6004	0.760798
chr1	6004	6008	0.869483
chr1	6008	6012	0.978168
chr1	6012	6016	1.08685
chr1	6016	6017	0.869483
chr1	6017	6025	0.760798
chr1	6025	6029	0.652112
chr1	6029	6033	0.434741
chr1	6033	6034	0.326056
chr1	6034	6042	0.434741
chr1	6042	6046	0.326056
chr1	6046	6069	0.108685
chr1	6069	6086	0.0
chr1	6086	6105	0.217371
chr1	6105	6109	0.326056
chr1	6109	6116	0.434741
chr1	6116	6124	0.326056
chr1	6124	6125	0.217371
chr1	6125	6128	0.326056
chr1	6128	6129	0.217371
chr1	6129	6138	0.326056
chr1	6138	6140	0.434741
chr1	6140	6148	0.543427
chr1	6148	6158	0.434741
chr1	6158	6159	0.543427
chr1	6159	6160	0.434741
chr1	6160	6168	0.543427
chr1	6168	6172	0.434741
chr1	6172	6176	0.326056
chr1	6176	6177	0.434741
chr1	6177	6179	0.543427
chr1	6179	6182	0.434741
chr1	6182	6183	0.543427
chr1	6183	6184	0.652112
chr1	6184	6186	0.869483
chr1	6186	6188	0.978168
chr1	6188	6201	0.760798
chr1	6201	6202	0.869483
chr1	6202	6212	1.08685
chr1	6212	6215	0.978168
chr1	6215	6216	0.869483
chr1	6216	6222	0.652112
chr1	6222	6229	0.543427
chr1	6229	6241	0.652112
chr1	6241	6242	0.543427
chr1	6242	6244	0.326056
chr1	6244	6255	0.434741
chr1	6255	6260	0.326056
chr1	6260	6265	0.217371
chr1	6265	6282	0.108685
chr1	6282	6283	0.217371
chr1	6283	6304	0.108685
chr1	6304	6306	0.217371
chr1	6306	6309	0.326056
chr1	6309	6316	0.543427
chr1	6316	6317	0.652112
chr1	6317	6318	0.869483
chr1	6318	6322	0.978168
chr1	6322	6330	0.869483
chr1	6330	6336	0.978168
chr1	6336	6344	0.869483
chr1	6344	6345	0.760798
chr1	6345	6347	0.652112
chr1	6347	6349	0.543427
chr1	6349	6350	0.434741
chr1	6350	6351	0.326056
chr1	6351	6352	0.217371
chr1	6352	6355	0.108685
chr1	6355	6356	0.217371
chr1	6356	6358	0.434741
chr1	6358	6360	0.543427
chr1	6360	6362	0.652112
chr1	6362	6364	0.869483
chr1	6364	6369	1.08685
chr1	6369	6379	0.978168
chr1	6379	6384	1.08685
chr1	6384	6390	1.19554
chr1	6390	6392	1.08685
chr1	6392	6394	0.978168
chr1	6394	6397	0.543427
chr1	6397	6398	0.434741
chr1	6398	6399	0.326056
chr1	6399	6402	0.217371
chr1	6402	6405	0.108685
chr1	6405	6412	0.217371
chr1	6412	6415	0.326056
chr1	6415	6423	0.434741
chr1	6423	6435	0.326056
chr1	6435	6439	0.434741
chr1	6439	6442	0.543427
chr1	6442	6443	1.08685
chr1	6443	6447	0.978168
chr1	6447	6451	1.08685
chr1	6451	6455	0.978168
chr1	6455	6462	0.869483
chr1	6462	6475	0.978168
chr1	6475	6480	0.869483
chr1	6480	6492	0.217371
chr1	6492	6503	0.108685
chr1	6503	6511	0.217371
chr1	6511	6512	0.326056
chr1	6512	6530	0.217371
chr1	6530	6532	0.326056
chr1	6532	6535	0.217371
chr1	6535	6566	0.326056
chr1	6566	6568	0.652112
chr1	6568	6570	0.760798
chr1	6570	6574	0.652112
chr1	6574	6577	0.543427
chr1	6577	6592	0.434741
chr1	6592	6601	0.543427
chr1	6601	6605	0.434741
chr1	6605	6607	0.217371
chr1	6607	6608	0.326056
chr1	6608	6632	0.217371
chr1	6632	6642	0.108685
chr1	6642	6653	0.0
chr1	6653	6654	0.108685
chr1	6654	6660	0.217371
chr1	6660	6675	0.434741
chr1	6675	6684	0.652112
chr1	6684	6688	0.760798
chr1	6688	6690	0.652112
chr1	6690	6691	0.543427
chr1	6691	6695	0.652112
chr1	6695	6698	0.760798
chr1	6698	6699	0.652112
chr1	6699	6701	0.760798
chr1	6701	6704	0.869483
chr1	6704	6705	0.978168
chr1	6705	6718	1.08685
chr1	6718	6722	1.19554
chr1	6722	6726	1.08685
chr1	6726	6728	1.19554
chr1	6728	6729	1.08685
chr1	6729	6730	1.19554
chr1	6730	6731	1.30422
chr1	6731	6732	1.19554
chr1	6732	6733	1.30422
chr1	6733	6736	1.19554
chr1	6736	6737	1.08685
chr1	6737	6738	1.19554
chr1	6738	6740	1.08685
chr1	6740	6741	0.978168
chr1	6741	6742	0.869483
chr1	6742	6744	0.760798
chr1	6744	6752	0.978168
chr1	6752	6753	1.08685
chr1	6753	6754	0.978168
chr1	6754	6765	1.08685
chr1	6765	6768	0.978168
chr1	6768	6770	0.869483
chr1	6770	6771	0.760798
chr1	6771	6774	0.652112
chr1	6774	6777	0.760798
chr1	6777	6784	0.652112
chr1	6784	6791	0.434741
chr1	6791	6796	0.326056
chr1	6796	6808	0.217371
chr1	6808	6816	0.108685
chr1	6816	6828	0.217371
chr1	6828	6855	0.108685
chr1	6855	6881	0.0
chr1	6881	6883	0.108685
chr1	6883	6895	0.217371
chr1	6895	6901	0.326056
chr1	6901	6904	0.434741
chr1	6904	6921	0.543427
chr1	6921	6923	0.434741
chr1	6923	6935	0.326056
chr1	6935	6941	0.217371
chr1	6941	6944	0.108685
chr1	6944	6954	0.0
chr1	6954	6958	0.108685
chr1	6958	6959	0.217371
chr1	6959	6967	0.326056
chr1	6967	6977	0.543427
chr1	6977	6978	0.652112
chr1	6978	6982	0.760798
chr1	6982	6986	0.652112
chr1	6986	6995	0.760798
chr1	6995	6996	0.869483
chr1	6996	7001	0.652112
chr1	7001	7005	0.543427
chr1	7005	7006	0.652112
chr1	7006	7014	0.434741
chr1	7014	7017	0.217371
chr1	7017	7024	0.326056
chr1	7024	7028	0.760798
chr1	7028	7034	0.869483
chr1	7034	7040	0.760798
chr1	7040	7044	0.869483
chr1	7044	7045	0.978168
chr1	7045	7048	0.869483
chr1	7048	7063	0.760798
chr1	7063	7064	0.652112
chr1	7064	7065	0.217371
chr1	7065	7089	0.108685
chr1	7089	7092	0.217371
chr1	7092	7098	0.326056
chr1	7098	7101	0.434741
chr1	7101	7121	0.543427
chr1	7121	7124	0.652112
chr1	7124	7132	0.434741
chr1	7132	7136	0.326056
chr1	7136	7137	0.217371
chr1	7137	7139	0.108685
chr1	7139	7145	0.217371
chr1	7145	7179	0.326056
chr1	7179	7180	0.217371
chr1	7180	7186	0.108685
chr1	7186	7187	0.217371
chr1	7187	7188	0.326056
chr1	7188	7189	0.434741
chr1	7189	7226	0.326056
chr1	7226	7227	0.108685
chr1	7227	7247	0.0
chr1	7247	7251	0.108685
chr1	7251	7253	0.217371
chr1	7253	7260	0.326056
chr1	7260	7281	0.434741
chr1	7281	7283	0.217371
chr1	7283	7284	0.326056
chr1	7284	7290	0.434741
chr1	7290	7297	0.543427
chr1	7297	7305	0.652112
chr1	7305	7312	0.543427
chr1	7312	7317	0.434741
chr1	7317	7318	0.543427
chr1	7318	7324	0.652112
chr1	7324	7325	0.760798
chr1	7325	7355	0.434741
chr1	7355	7356	0.326056
chr1	7356	7357	0.434741
chr1	7357	7383	0.108685
chr1	7383	7394	0.217371
chr1	7394	7422	0.108685
chr1	7422	7445	0.0
chr1	7445	7448	0.108685
chr1	7448	7449	0.217371
chr1	7449	7461	0.326056
chr1	7461	7474	0.434741
chr1	7474	7475	0.543427
chr1	7475	7476	0.652112
chr1	7476	7477	0.760798
chr1	7477	7481	0.869483
chr1	7481	7484	0.978168
chr1	7484	7492	0.869483
chr1	7492	7495	1.08685
chr1	7495	7496	1.19554
chr1	7496	7514	1.08685
chr1	7514	7515	0.978168
chr1	7515	7516	0.543427
chr1	7516	7520	0.434741
chr1	7520	7527	0.326056
chr1	7527	7534	0.108685
chr1	7534	7543	0.0
chr1	7543	7548	0.108685
chr1	7548	7561	0.217371
chr1	7561	7583	0.434741
chr1	7583	7584	0.217371
chr1	7584	7585	0.326056
chr1	7585	7586	0.108685
chr1	7586	7587	0.217371
chr1	7587	7606	0.434741
chr1	7606	7611	0.543427
chr1	7611	7614	0.652112
chr1	7614	7623	1.63028
chr1	7623	7627	1.5216
chr1	7627	7629	1.30422
chr1	7629	7638	1.41291
chr1	7638	7639	1.5216
chr1	7639	7644	0.543427
chr1	7644	7645	0.434741
chr1	7645	7669	0.326056
chr1	7669	7672	0.217371
chr1	7672	7675	0.108685
chr1	7675	7689	0.0
chr1	7689	7699	0.108685
chr1	7699	7700	0.434741
chr1	7700	7701	0.543427
chr1	7701	7702	0.760798
chr1	7702	7728	0.869483
chr1	7728	7734	0.760798
chr1	7734	7738	0.652112
chr1	7738	7739	0.326056
chr1	7739	7740	0.434741
chr1	7740	7741	0.543427
chr1	7741	7750	0.326056
chr1	7750	7768	0.434741
chr1	7768	7778	0.652112
chr1	7778	7780	0.543427
chr1	7780	7781	0.434741
chr1	7781	7785	0.326056
chr1	7785	7787	0.434741
chr1	7787	7796	0.543427
chr1	7796	7805	0.652112
chr1	7805	7807	0.760798
chr1	7807	7810	0.652112
chr1	7810	7818	0.760798
chr1	7818	7824	0.652112
chr1	7824	7825	0.543427
chr1	7825	7829	0.434741
chr1	7829	7834	0.543427
chr1	7834	7844	0.652112
chr1	7844	7847	0.543427
chr1	7847	7848	0.434741
chr1	7848	7849	0.652112
chr1	7849	7858	0.543427
chr1	7858	7862	0.434741
chr1	7862	7866	0.543427
chr1	7866	7871	0.652112
chr1	7871	7874	0.543427
chr1	7874	7883	0.434741
chr1	7883	7885	0.543427
chr1	7885	7887	0.652112
chr1	7887	7897	0.434741
chr1	7897	7898	0.543427
chr1	7898	7900	0.760798
chr1	7900	7901	0.652112
chr1	7901	7905	0.978168
chr1	7905	7906	1.5216
chr1	7906	7914	1.41291
chr1	7914	7922	1.5216
chr1	7922	7923	1.41291
chr1	7923	7924	1.30422
chr1	7924	7931	1.41291
chr1	7931	7934	1.30422
chr1	7934	7935	1.41291
chr1	7935	7936	1.30422
chr1	7936	7937	0.978168
chr1	7937	7944	0.760798
chr1	7944	7945	0.869483
chr1	7945	7948	0.543427
chr1	7948	7953	0.434741
chr1	7953	7959	0.326056
chr1	7959	7960	0.652112
chr1	7960	7961	0.543427
chr1	7961	7962	0.652112
chr1	7962	7966	0.760798
chr1	7966	7974	0.869483
chr1	7974	7977	0.760798
chr1	7977	7990	0.869483
chr1	7990	7992	0.760798
chr1	7992	7995	0.869483
chr1	7995	7999	0.326056
chr1	7999	8002	0.434741
chr1	8002	8011	0.326056
chr1	8011	8012	0.217371
chr1	8012	8032	0.108685
chr1	8032	8042	0.0
chr1	8042	8058	0.108685
chr1	8058	8064	0.217371
chr1	8064	8071	0.326056
chr1	8071	8072	0.434741
chr1	8072	8084	0.326056
chr1	8084	8097	0.434741
chr1	8097	8111	0.326056
chr1	8111	8112	0.217371
chr1	8112	8123	0.434741
chr1	8123	8124	0.326056
chr1	8124	8125	0.434741
chr1	8125	8126	0.652112
chr1	8126	8127	0.760798
chr1	8127	8128	0.869483
chr1	8128	8129	1.08685
chr1	8129	8137	1.30422
chr1	8137	8142	1.41291
chr1	8142	8143	1.5216
chr1	8143	8150	1.41291
chr1	8150	8152	1.5216
chr1	8152	8153	1.19554
chr1	8153	8160	1.30422
chr1	8160	8165	1.08685
chr1	8165	8168	0.869483
chr1	8168	8176	0.434741
chr1	8176	8181	0.326056
chr1	8181	8189	0.217371
chr1	8189	8193	0.0
chr1	8193	8196	0.108685
chr1	8196	8199	0.217371
chr1	8199	8213	0.869483
chr1	8213	8218	0.760798
chr1	8218	8227	0.978168
chr1	8227	8230	1.08685
chr1	8230	8232	0.978168
chr1	8232	8240	0.326056
chr1	8240	8253	0.434741
chr1	8253	8257	0.108685
chr1	8257	8258	0.217371
chr1	8258	8267	0.326056
chr1	8267	8276	0.434741
chr1	8276	8282	0.326056
chr1	8282	8289	0.434741
chr1	8289	8293	0.326056
chr1	8293	8294	0.434741
chr1	8294	8297	0.543427
chr1	8297	8305	0.434741
chr1	8305	8321	0.326056
chr1	8321	8331	0.217371
chr1	8331	8345	0.108685
chr1	8345	8350	0.217371
chr1	8350	8355	0.326056
chr1	8355	8366	0.434741
chr1	8366	8367	0.326056
chr1	8367	8385	0.434741
chr1	8385	8391	0.217371
chr1	8391	8406	0.108685
chr1	8406	8423	0.0
chr1	8423	8427	0.108685
chr1	8427	8428	0.326056
chr1	8428	8446	0.434741
chr1	8446	8452	0.543427
chr1	8452	8455	0.652112
chr1	8455	8462	0.760798
chr1	8462	8467	0.652112
chr1	8467	8468	0.434741
chr1	8468	8475	0.326056
chr1	8475	8477	0.217371
chr1	8477	8479	0.326056
chr1	8479	8481	0.434741
chr1	8481	8484	0.326056
chr1	8484	8497	0.217371
chr1	8497	8509	0.326056
chr1	8509	8510	0.217371
chr1	8510	8511	0.326056
chr1	8511	8531	0.217371
chr1	8531	8536	0.326056
chr1	8536	8537	0.217371
chr1	8537	8544	0.326056
chr1	8544	8550	0.217371
chr1	8550	8556	0.326056
chr1	8556	8569	0.434741
chr1	8569	8577	0.326056
chr1	8577	8583	0.217371
chr1	8583	8586	0.326056
chr1	8586	8588	0.434741
chr1	8588	8594	0.326056
chr1	8594	8605	0.217371
chr1	8605	8617	0.326056
chr1	8617	8622	0.434741
chr1	8622	8625	0.326056
chr1	8625	8628	0.217371
chr1	8628	8645	0.326056
chr1	8645	8653	0.217371
chr1	8653	8659	0.108685
chr1	8659	8668	0.217371
chr1	8668	8688	0.108685
chr1	8688	8697	0.0
chr1	8697	8730	0.108685
chr1	8730	8736	0.0
chr1	8736	8773	0.108685
chr1	8773	8781	0.0
chr1	8781	8783	0.108685
chr1	8783	8799	0.217371
chr1	8799	8815	0.326056
chr1	8815	8818	0.217371
chr1	8818	8835	0.108685
chr1	8835	8836	0.326056
chr1	8836	8838	0.434741
chr1	8838	8846	0.326056
chr1	8846	8848	0.434741
chr1	8848	8860	0.543427
chr1	8860	8862	0.652112
chr1	8862	8874	0.760798
chr1	8874	8875	0.543427
chr1	8875	8882	0.434741
chr1	8882	8883	0.326056
chr1	8883	8895	0.217371
chr1	8895	8900	0.108685
chr1	8900	8904	0.0
chr1	8904	8942	0.217371
chr1	8942	8990	0.0
chr1	8990	8999	0.108685
chr1	8999	9003	0.217371
chr1	9003	9018	0.326056
chr1	9018	9024	0.543427
chr1	9024	9025	0.652112
chr1	9025	9039	0.543427
chr1	9039	9041	0.434741
chr1	9041	9049	0.326056
chr1	9049	9056	0.434741
chr1	9056	9062	0.217371
chr1	9062	9064	0.108685
chr1	9064	9075	0.217371
chr1	9075	9081	0.326056
chr1	9081	9089	0.434741
chr1	9089	9091	0.326056
chr1	9091	9099	0.217371
chr1	9099	9110	0.108685
chr1	9110	9115	0.0
chr1	9115	9116	0.217371
chr1	9116	9120	0.326056
chr1	9120	9134	0.434741
chr1	9134	9138	0.652112
chr1	9138	9141	0.543427
chr1	9141	9142	0.652112
chr1	9142	9146	0.760798
chr1	9146	9149	0.869483
chr1	9149	9151	0.760798
chr1	9151	9158	0.652112
chr1	9158	9163	0.543427
chr1	9163	9168	0.652112
chr1	9168	9171	0.543427
chr1	9171	9172	0.326056
chr1	9172	9177	0.217371
chr1	9177	9179	0.326056
chr1	9179	9193	0.434741
chr1	9193	9202	0.543427
chr1	9202	9207	0.434741
chr1	9207	9214	0.543427
chr1	9214	9217	0.434741
chr1	9217	9219	0.326056
chr1	9219	9228	0.217371
chr1	9228	9231	0.108685
chr1	9231	9246	0.217371
chr1	9246	9247	0.108685
chr1	9247	9258	0.217371
chr1	9258	9269	0.326056
chr1	9269	9271	0.217371
chr1	9271	9272	0.326056
chr1	9272	9275	0.543427
chr1	9275	9276	0.652112
chr1	9276	9282	0.760798
chr1	9282	9285	0.652112
chr1	9285	9308	0.543427
chr1	9308	9311	0.652112
chr1	9311	9313	0.434741
chr1	9313	9315	0.326056
chr1	9315	9319	0.217371
chr1	9319	9322	0.326056
chr1	9322	9330	0.543427
chr1	9330	9335	0.652112
chr1	9335	9347	0.543427
chr1	9347	9351	0.434741
chr1	9351	9352	0.326056
chr1	9352	9357	0.217371
chr1	9357	9369	0.326056
chr1	9369	9378	0.217371
chr1	9378	9387	0.108685
chr1	9387	9390	0.217371
chr1	9390	9391	0.108685
chr1	9391	9415	0.217371
chr1	9415	9417	0.326056
chr1	9417	9431	0.217371
chr1	9431	9436	0.108685
chr1	9436	9454	0.217371
chr1	9454	9471	0.108685
chr1	9471	9486	0.0
chr1	9486	9500	0.108685
chr1	9500	9516	0.217371
chr1	9516	9521	0.326056
chr1	9521	9532	0.217371
chr1	9532	9534	0.108685
chr1	9534	9555	0.326056
chr1	9555	9574	0.217371
chr1	9574	9592	0.0
chr1	9592	9618	0.108685
chr1	9618	9621	0.217371
chr1	9621	9645	0.108685
chr1	9645	9658	0.217371
chr1	9658	9682	0.108685
chr1	9682	9693	0.0
chr1	9693	9728	0.108685
chr1	9728	9730	0.217371
chr1	9730	9762	0.326056
chr1	9762	9764	0.217371
chr1	9764	9766	0.108685
chr1	9766	9770	0.217371
chr1	9770	9801	0.108685
chr1	9801	9809	0.0
chr1	9809	9810	0.108685
chr1	9810	9821	0.217371
chr1	9821	9840	0.326056
chr1	9840	9856	0.217371
chr1	9856	9872	0.0
chr1	9872	9880	0.108685
chr1	9880	9894	0.217371
chr1	9894	9901	0.326056
chr1	9901	9908	0.217371
chr1	9908	9934	0.108685
chr1	9934	9942	0.0
chr1	9942	9971	0.108685
chr1	9971	9981	0.217371
chr1	9981	10001	0.108685
chr1	10001	10010	0.217371
chr1	10010	10011	0.108685
chr1	10011	10025	0.217371
chr1	10025	10031	0.326056
chr1	10031	10040	0.434741
chr1	10040	10045	0.326056
chr1	10045	10049	0.434741
chr1	10049	10064	0.326056
chr1	10064	10068	0.217371
chr1	10068	10069	0.326056
chr1	10069	10071	0.434741
chr1	10071	10085	0.326056
chr1	10085	10107	0.217371
chr1	10107	10108	0.108685
chr1	10108	10131	0.0
chr1	10131	10148	0.108685
chr1	10148	10155	0.217371
chr1	10155	10175	0.108685
chr1	10175	10182	0.217371
chr1	10182	10188	0.326056
chr1	10188	10205	0.217371
chr1	10205	10245	0.108685
chr1	10245	10285	0.0
chr1	10285	10324	0.108685
chr1	10324	10419	0.0
chr1	10419	10422	0.108685
chr1	10422	10428	0.217371
chr1	10428	10448	0.326056
chr1	10448	10455	0.434741
chr1	10455	10462	0.326056
chr1	10462	10467	0.217371
chr1	10467	10484	0.108685
chr1	10484	10498	0.0
chr1	10498	10524	0.108685
chr1	10524	10606	0.0
chr1	10606	10637	0.108685
chr1	10637	10638	0.0
chr1	10638	10660	0.108685
chr1	10660	10665	0.217371
chr1	10665	10667	0.326056
chr1	10667	10678	0.434741
chr1	10678	10690	0.326056
chr1	10690	10692	0.434741
chr1	10692	10693	0.652112
chr1	10693	10700	0.760798
chr1	10700	10702	0.652112
chr1	10702	10705	0.760798
chr1	10705	10729	0.652112
chr1	10729	10731	0.543427
chr1	10731	10732	0.217371
chr1	10732	10735	0.108685
chr1	10735	10753	0.0
chr1	10753	10760	0.108685
chr1	10760	10772	0.217371
chr1	10772	10793	0.326056
chr1	10793	10795	0.217371
chr1	10795	10806	0.108685
chr1	10806	10815	0.0
chr1	10815	10852	0.108685
chr1	10852	10853	0.217371
chr1	10853	10877	0.108685
chr1	10877	10879	0.217371
chr1	10879	10912	0.108685
chr1	10912	11000	0.0
chr1	11000	11039	0.108685
chr1	11039	11069	0.0
chr1	11069	11105	0.108685
chr1	11105	11109	0.0
chr1	11109	11110	0.108685
chr1	11110	11111	0.217371
chr1	11111	11112	0.326056
chr1	11112	11123	0.434741
chr1	11123	11128	0.543427
chr1	11128	11136	0.652112
chr1	11136	11146	0.326056
chr1	11146	11148	0.543427
chr1	11148	11152	0.760798
chr1	11152	11153	0.652112
chr1	11153	11163	0.760798
chr1	11163	11170	0.869483
chr1	11170	11175	0.978168
chr1	11175	11176	0.869483
chr1	11176	11177	0.978168
chr1	11177	11178	0.869483
chr1	11178	11180	0.760798
chr1	11180	11184	0.869483
chr1	11184	11190	0.652112
chr1	11190	11191	0.543427
chr1	11191	11192	0.652112
chr1	11192	11194	0.978168
chr1	11194	11198	1.08685
chr1	11198	11199	1.19554
chr1	11199	11209	1.30422
chr1	11209	11215	1.19554
chr1	11215	11217	0.978168
chr1	11217	11224	1.08685
chr1	11224	11228	1.30422
chr1	11228	11230	1.08685
chr1	11230	11247	0.326056
chr1	11247	11280	0.108685
chr1	11280	11284	0.0
chr1	11284	11285	0.108685
chr1	11285	11295	0.217371
chr1	11295	11315	0.326056
chr1	11315	11316	0.434741
chr1	11316	11323	0.326056
chr1	11323	11332	0.217371
chr1	11332	11344	0.108685
chr1	11344	11383	0.0
chr1	11383	11389	0.108685
chr1	11389	11393	0.217371
chr1	11393	11410	0.326056
chr1	11410	11414	0.434741
chr1	11414	11418	0.543427
chr1	11418	11422	0.652112
chr1	11422	11426	0.543427
chr1	11426	11428	0.652112
chr1	11428	11431	0.543427
chr1	11431	11442	0.434741
chr1	11442	11443	0.543427
chr1	11443	11448	0.760798
chr1	11448	11453	0.543427
chr1	11453	11465	0.434741
chr1	11465	11478	0.326056
chr1	11478	11501	0.108685
chr1	11501	11505	0.217371
chr1	11505	11515	0.326056
chr1	11515	11536	0.217371
chr1	11536	11544	0.108685
chr1	11544	11641	0.0
chr1	11641	11652	0.108685
chr1	11652	11670	0.217371
chr1	11670	11681	0.108685
chr1	11681	11690	0.217371
chr1	11690	11691	0.326056
chr1	11691	11716	0.217371
chr1	11716	11720	0.108685
chr1	11720	11789	0.0
chr1	11789	11796	0.108685
chr1	11796	11800	0.217371
chr1	11800	11809	0.326056
chr1	11809	11812	0.434741
chr1	11812	11820	0.543427
chr1	11820	11827	0.652112
chr1	11827	11834	0.543427
chr1	11834	11836	0.434741
chr1	11836	11848	0.326056
chr1	11848	11851	0.217371
chr1	11851	11860	0.108685
chr1	11860	11865	0.0
chr1	11865	11866	0.108685
chr1	11866	11872	0.217371
chr1	11872	11878	0.326056
chr1	11878	11898	0.434741
chr1	11898	11912	0.217371
chr1	11912	11917	0.108685
chr1	11917	11928	0.0
chr1	11928	11934	0.108685
chr1	11934	11964	0.217371
chr1	11964	11971	0.108685
chr1	11971	11973	0.217371
chr1	11973	11978	0.326056
chr1	11978	11991	0.434741
chr1	11991	11996	0.543427
chr1	11996	11999	0.652112
chr1	11999	12009	0.434741
chr1	12009	12010	0.326056
chr1	12010	12015	0.217371
chr1	12015	12021	0.326056
chr1	12021	12022	0.434741
chr1	12022	12026	0.543427
chr1	12026	12029	0.652112
chr1	12029	12030	0.543427
chr1	12030	12033	0.652112
chr1	12033	12038	0.543427
chr1	12038	12047	0.652112
chr1	12047	12048	0.760798
chr1	12048	12054	0.869483
chr1	12054	12061	0.760798
chr1	12061	12065	0.543427
chr1	12065	12069	0.434741
chr1	12069	12071	0.217371
chr1	12071	12073	0.108685
chr1	12073	12074	0.217371
chr1	12074	12097	0.108685
chr1	12097	12128	0.0
chr1	12128	12137	0.217371
chr1	12137	12152	0.326056
chr1	12152	12164	0.217371
chr1	12164	12176	0.326056
chr1	12176	12193	0.217371
chr1	12193	12194	0.326056
chr1	12194	12202	0.217371
chr1	12202	12224	0.108685
chr1	12224	12231	0.217371
chr1	12231	12232	0.434741
chr1	12232	12233	0.543427
chr1	12233	12236	0.434741
chr1	12236	12247	0.543427
chr1	12247	12251	0.652112
chr1	12251	12257	0.760798
chr1	12257	12262	0.869483
chr1	12262	12265	0.760798
chr1	12265	12271	0.652112
chr1	12271	12275	0.543427
chr1	12275	12276	0.434741
chr1	12276	12282	0.543427
chr1	12282	12283	0.434741
chr1	12283	12288	0.326056
chr1	12288	12291	0.434741
chr1	12291	12297	0.652112
chr1	12297	12311	0.543427
chr1	12311	12315	0.434741
chr1	12315	12319	0.326056
chr1	12319	12320	0.217371
chr1	12320	12330	0.108685
chr1	12330	12331	0.0
chr1	12331	12334	0.108685
chr1	12334	12368	0.326056
chr1	12368	12370	0.217371
chr1	12370	12376	0.0
chr1	12376	12381	0.108685
chr1	12381	12382	0.217371
chr1	12382	12389	0.326056
chr1	12389	12393	0.543427
chr1	12393	12394	0.652112
chr1	12394	12397	0.760798
chr1	12397	12398	0.869483
chr1	12398	12399	0.978168
chr1	12399	12403	1.08685
chr1	12403	12405	1.19554
chr1	12405	12413	1.30422
chr1	12413	12414	1.41291
chr1	12414	12416	1.30422
chr1	12416	12417	1.19554
chr1	12417	12419	1.08685
chr1	12419	12420	1.19554
chr1	12420	12421	1.08685
chr1	12421	12427	1.19554
chr1	12427	12428	1.08685
chr1	12428	12434	0.978168
chr1	12434	12438	0.869483
chr1	12438	12439	0.652112
chr1	12439	12444	0.434741
chr1	12444	12458	0.326056
chr1	12458	12460	0.217371
chr1	12460	12464	0.108685
chr1	12464	12478	0.0
chr1	12478	12482	0.108685
chr1	12482	12483	0.217371
chr1	12483	12484	0.326056
chr1	12484	12493	0.434741
chr1	12493	12502	0.543427
chr1	12502	12505	0.652112
chr1	12505	12509	0.760798
chr1	12509	12511	0.869483
chr1	12511	12517	0.978168
chr1	12517	12520	0.869483
chr1	12520	12521	0.978168
chr1	12521	12522	1.08685
chr1	12522	12523	0.869483
chr1	12523	12525	0.760798
chr1	12525	12527	0.652112
chr1	12527	12533	0.760798
chr1	12533	12538	0.652112
chr1	12538	12544	0.543427
chr1	12544	12550	0.434741
chr1	12550	12551	0.326056
chr1	12551	12559	0.108685
chr1	12559	12580	0.0
chr1	12580	12607	0.108685
chr1	12607	12618	0.326056
chr1	12618	12630	0.434741
chr1	12630	12632	0.543427
chr1	12632	12633	0.760798
chr1	12633	12634	0.869483
chr1	12634	12637	1.19554
chr1	12637	12638	1.30422
chr1	12638	12640	1.41291
chr1	12640	12642	1.95634
chr1	12642	12643	2.17371
chr1	12643	12645	2.28239
chr1	12645	12646	2.49976
chr1	12646	12649	2.39108
chr1	12649	12653	2.60845
chr1	12653	12662	2.71713
chr1	12662	12664	2.93451
chr1	12664	12670	2.71713
chr1	12670	12671	2.60845
chr1	12671	12674	2.28239
chr1	12674	12676	2.17371
chr1	12676	12677	0.760798
chr1	12677	12696	0.326056
chr1	12696	12698	0.217371
chr1	12698	12709	0.108685
chr1	12709	12716	0.217371
chr1	12716	12727	0.326056
chr1	12727	12729	0.434741
chr1	12729	12740	0.543427
chr1	12740	12760	0.326056
chr1	12760	12766	0.434741
chr1	12766	12768	0.326056
chr1	12768	12780	0.217371
chr1	12780	12790	0.108685
chr1	12790	12844	0.0
chr1	12844	12845	0.217371
chr1	12845	12846	0.326056
chr1	12846	12848	0.652112
chr1	12848	12853	0.760798
chr1	12853	12867	0.869483
chr1	12867	12877	0.652112
chr1	12877	12880	0.543427
chr1	12880	12881	0.217371
chr1	12881	12882	0.108685
chr1	12882	12896	0.217371
chr1	12896	12900	0.326056
chr1	12900	12902	0.434741
chr1	12902	12911	0.326056
chr1	12911	12916	0.217371
chr1	12916	12935	0.326056
chr1	12935	12950	0.108685
chr1	12950	12951	0.326056
chr1	12951	12952	0.217371
chr1	12952	12955	0.326056
chr1	12955	12963	0.434741
chr1	12963	12966	0.543427
chr1	12966	12973	0.652112
chr1	12973	12990	0.760798
chr1	12990	12992	0.434741
chr1	12992	12995	0.543427
chr1	12995	12996	0.434741
chr1	12996	12998	0.326056
chr1	12998	12999	0.434741
chr1	12999	13012	0.326056
chr1	13012	13019	0.217371
chr1	13019	13026	0.108685
chr1	13026	13028	0.217371
chr1	13028	13058	0.108685
chr1	13058	13066	0.217371
chr1	13066	13071	0.108685
chr1	13071	13072	0.217371
chr1	13072	13075	0.326056
chr1	13075	13092	0.434741
chr1	13092	13098	0.217371
chr1	13098	13099	0.434741
chr1	13099	13101	0.652112
chr1	13101	13103	0.760798
chr1	13103	13108	0.869483
chr1	13108	13111	0.978168
chr1	13111	13124	0.760798
chr1	13124	13133	0.543427
chr1	13133	13138	0.217371
chr1	13138	13140	0.326056
chr1	13140	13141	0.217371
chr1	13141	13142	0.326056
chr1	13142	13147	0.434741
chr1	13147	13164	0.326056
chr1	13164	13181	0.217371
chr1	13181	13182	0.108685
chr1	13182	13190	0.0
chr1	13190	13194	0.108685
chr1	13194	13197	0.217371
chr1	13197	13214	0.326056
chr1	13214	13228	0.434741
chr1	13228	13244	0.108685
chr1	13244	13269	0.0
chr1	13269	13292	0.108685
chr1	13292	13307	0.326056
chr1	13307	13324	0.217371
chr1	13324	13325	0.326056
chr1	13325	13359	0.108685
chr1	13359	13360	0.217371
chr1	13360	13388	0.108685
chr1	13388	13390	0.217371
chr1	13390	13398	0.326056
chr1	13398	13408	0.217371
chr1	13408	13417	0.326056
chr1	13417	13424	0.108685
chr1	13424	13439	0.326056
chr1	13439	13463	0.217371
chr1	13463	13470	0.0
chr1	13470	13471	0.108685
chr1	13471	13506	0.217371
chr1	13506	13509	0.108685
chr1	13509	13574	0.0
chr1	13574	13576	0.108685
chr1	13576	13577	0.217371
chr1	13577	13599	0.326056
chr1	13599	13602	0.434741
chr1	13602	13603	0.543427
chr1	13603	13607	0.652112
chr1	13607	13609	0.543427
chr1	13609	13615	0.434741
chr1	13615	13616	0.543427
chr1	13616	13622	0.434741
chr1	13622	13634	0.543427
chr1	13634	13635	0.434741
chr1	13635	13638	0.326056
chr1	13638	13641	0.434741
chr1	13641	13650	0.326056
chr1	13650	13651	0.217371
chr1	13651	13656	0.108685
chr1	13656	13662	0.217371
chr1	13662	13663	0.326056
chr1	13663	13677	0.434741
chr1	13677	13695	0.326056
chr1	13695	13697	0.217371
chr1	13697	13699	0.108685
chr1	13699	13710	0.0
chr1	13710	13734	0.108685
chr1	13734	13747	0.0
chr1	13747	13754	0.108685
chr1	13754	13755	0.326056
chr1	13755	13772	0.434741
chr1	13772	13775	0.543427
chr1	13775	13785	0.652112
chr1	13785	13787	0.543427
chr1	13787	13788	0.434741
chr1	13788	13790	0.652112
chr1	13790	13792	0.760798
chr1	13792	13795	0.652112
chr1	13795	13803	0.543427
chr1	13803	13808	0.434741
chr1	13808	13809	0.543427
chr1	13809	13812	0.652112
chr1	13812	13816	0.543427
chr1	13816	13829	0.217371
chr1	13829	13836	0.108685
chr1	13836	13847	0.217371
chr1	13847	13857	0.108685
chr1	13857	13865	0.217371
chr1	13865	13875	0.326056
chr1	13875	13883	0.217371
chr1	13883	13895	0.326056
chr1	13895	13896	0.217371
chr1	13896	13903	0.326056
chr1	13903	13908	0.217371
chr1	13908	13921	0.326056
chr1	13921	13933	0.217371
chr1	13933	13947	0.108685
chr1	13947	13974	0.0
chr1	13974	14013	0.108685
chr1	14013	14134	0.0
chr1	14134	14160	0.108685
chr1	14160	14191	0.0
chr1	14191	14226	0.108685
chr1	14226	14320	0.0
chr1	14320	14321	0.108685
chr1	14321	14359	0.326056
chr1	14359	14361	0.108685
chr1	14361	14385	0.0
chr1	14385	14425	0.108685
chr1	14425	14435	0.0
chr1	14435	14464	0.108685
chr1	14464	14757	0.0
chr1	14757	14762	0.108685
chr1	14762	14782	0.217371
chr1	14782	14792	0.326056
chr1	14792	14795	0.217371
chr1	14795	14799	0.108685
chr1	14799	14817	0.217371
chr1	14817	14838	0.108685
chr1	14838	14846	0.0
chr1	14846	14868	0.108685
chr1	14868	14885	0.217371
chr1	14885	14901	0.108685
chr1	14901	15142	0.0
chr1	15142	15167	0.108685
chr1	15167	15190	0.0
chr1	15190	15229	0.108685
chr1	15229	15295	0.0
chr1	15295	15323	0.108685
chr1	15323	15382	0.0
chr1	15382	15405	0.108685
chr1	15405	15414	0.217371
chr1	15414	15422	0.326056
chr1	15422	15439	0.217371
chr1	15439	15453	0.108685
chr1	15453	15553	0.0
chr1	15553	15579	0.108685
chr1	15579	15653	0.0
chr1	15653	15712	0.108685
chr1	15712	15721	0.0
chr1	15721	15723	0.108685
chr1	15723	15745	0.217371
chr1	15745	15761	0.108685
chr1	15761	15832	0.0
chr1	15832	15833	0.108685
chr1	15833	15857	0.217371
chr1	15857	15866	0.326056
chr1	15866	15867	0.217371
chr1	15867	15887	0.108685
chr1	15887	15889	0.217371
chr1	15889	15891	0.326056
chr1	15891	15896	0.434741
chr1	15896	15914	0.326056
chr1	15914	15919	0.652112
chr1	15919	15920	0.760798
chr1	15920	15923	0.652112
chr1	15923	15926	0.543427
chr1	15926	15940	0.434741
chr1	15940	15954	0.108685
chr1	15954	15993	0.0
chr1	15993	16028	0.108685
chr1	16028	16057	0.0
chr1	16057	16075	0.108685
chr1	16075	16175	0.0
chr1	16175	16176	0.108685
chr1	16176	16184	0.217371
chr1	16184	16210	0.326056
chr1	16210	16293	0.0
chr1	16293	16333	0.108685
chr1	16333	16359	0.0
chr1	16359	16386	0.108685
chr1	16386	16414	0.0
chr1	16414	16438	0.108685
chr1	16438	16444	0.0
chr1	16444	16476	0.108685
chr1	16476	16519	0.0
chr1	16519	16554	0.108685
chr1	16554	16572	0.0
chr1	16572	16592	0.108685
chr1	16592	16670	0.0
chr1	16670	16705	0.108685
chr1	16705	16795	0.0
chr1	16795	16834	0.108685
chr1	16834	16913	0.0
chr1	16913	16936	0.108685
chr1	16936	16943	0.217371
chr1	16943	16974	0.108685
chr1	16974	17015	0.0
chr1	17015	17054	0.108685
chr1	17054	17101	0.0
chr1	17101	17121	0.108685
chr1	17121	17126	0.217371
chr1	17126	17139	0.326056
chr1	17139	17157	0.217371
chr1	17157	17163	0.108685
chr1	17163	17180	0.0
chr1	17180	17192	0.108685
chr1	17192	17220	0.217371
chr1	17220	17225	0.108685
chr1	17225	17226	0.217371
chr1	17226	17235	0.108685
chr1	17235	17251	0.217371
chr1	17251	17257	0.326056
chr1	17257	17266	0.217371
chr1	17266	17271	0.326056
chr1	17271	17278	0.217371
chr1	17278	17304	0.108685
chr1	17304	17316	0.0
chr1	17316	17355	0.108685
chr1	17355	17434	0.0
chr1	17434	17441	0.108685
chr1	17441	17457	0.217371
chr1	17457	17479	0.326056
chr1	17479	17485	0.217371
chr1	17485	17499	0.108685
chr1	17499	17591	0.0
chr1	17591	17592	0.108685
chr1	17592	17608	0.217371
chr1	17608	17621	0.326056
chr1	17621	17626	0.217371
chr1	17626	17633	0.108685
chr1	17633	17703	0.0
chr1	17703	17705	0.108685
chr1	17705	17712	0.217371
chr1	17712	17714	0.326056
chr1	17714	17724	0.434741
chr1	17724	17739	0.326056
chr1	17739	17743	0.434741
chr1	17743	17745	0.326056
chr1	17745	17751	0.217371
chr1	17751	17770	0.108685
chr1	17770	17775	0.326056
chr1	17775	17790	0.217371
chr1	17790	17791	0.434741
chr1	17791	17797	0.652112
chr1	17797	17798	0.760798
chr1	17798	17800	0.869483
chr1	17800	17801	0.978168
chr1	17801	17808	0.869483
chr1	17808	17811	0.760798
chr1	17811	17817	0.869483
chr1	17817	17821	0.978168
chr1	17821	17828	1.08685
chr1	17828	17830	0.760798
chr1	17830	17832	0.543427
chr1	17832	17835	0.434741
chr1	17835	17844	0.326056
chr1	17844	17850	0.434741
chr1	17850	17851	0.326056
chr1	17851	17857	0.217371
chr1	17857	17860	0.108685
chr1	17860	17886	0.0
chr1	17886	17894	0.326056
chr1	17894	17905	0.434741
chr1	17905	17914	0.543427
chr1	17914	17925	0.217371
chr1	17925	17929	0.326056
chr1	17929	17933	0.434741
chr1	17933	17944	0.326056
chr1	17944	17959	0.217371
chr1	17959	18182	0.0
chr1	18182	18183	0.108685
chr1	18183	18185	0.217371
chr1	18185	18219	0.326056
chr1	18219	18220	0.217371
chr1	18220	18222	0.108685
chr1	18222	18223	0.217371
chr1	18223	18260	0.108685
chr1	18260	18319	0.0
chr1	18319	18330	0.108685
chr1	18330	18342	0.217371
chr1	18342	18365	0.108685
chr1	18365	18508	0.0
chr1	18508	18536	0.108685
chr1	18536	18557	0.0
chr1	18557	18584	0.108685
chr1	18584	18779	0.0
chr1	18779	18780	0.108685
chr1	18780	18794	0.217371
chr1	18794	18799	0.326056
chr1	18799	18804	0.434741
chr1	18804	18820	0.326056
chr1	18820	18827	0.217371
chr1	18827	18832	0.326056
chr1	18832	18839	0.217371
chr1	18839	18852	0.108685
chr1	18852	18856	0.0
chr1	18856	18869	0.108685
chr1	18869	18893	0.217371
chr1	18893	18900	0.108685
chr1	18900	18901	0.217371
chr1	18901	18908	0.543427
chr1	18908	18912	0.434741
chr1	18912	18915	0.326056
chr1	18915	18918	0.217371
chr1	18918	18924	0.108685
chr1	18924	19005	0.0
chr1	19005	19022	0.108685
chr1	19022	19031	0.217371
chr1	19031	19044	0.326056
chr1	19044	19053	0.217371
chr1	19053	19069	0.108685
chr1	19069	19078	0.0
chr1	19078	19092	0.108685
chr1	19092	19102	0.217371
chr1	19102	19103	0.326056
chr1	19103	19104	0.434741
chr1	19104	19106	0.543427
chr1	19106	19113	0.652112
chr1	19113	19128	0.543427
chr1	19128	19138	0.434741
chr1	19138	19142	0.326056
chr1	19142	19144	0.217371
chr1	19144	19178	0.0
chr1	19178	19195	0.108685
chr1	19195	19206	0.217371
chr1	19206	19234	0.108685
chr1	19234	19280	0.0
