# Supplementary material for: Structural modularity of the XIST ribonucleoprotein complex
Source: Nat Commun. 2020 Dec 2;11:6163. doi: 10.1038/s41467-020-20040-3 (PMC7710737; doi:10.1038/s41467-020-20040-3)
Supplement: Supplementary file 6 — Source Data [file 41467_2020_20040_MOESM6_ESM.zip › sourcedata/fig2efgi/K562_KHSRP_0_neg_XIST_1_hsXIST.bedgraph]

chr1	0	30	0.0
chr1	30	45	0.125642
chr1	45	48	0.251285
chr1	48	49	0.376927
chr1	49	50	0.502569
chr1	50	52	0.628212
chr1	52	53	0.753854
chr1	53	58	0.879497
chr1	58	64	1.25642
chr1	64	66	1.38207
chr1	66	86	1.50771
chr1	86	89	1.75899
chr1	89	90	1.63335
chr1	90	91	1.50771
chr1	91	92	1.38207
chr1	92	93	1.25642
chr1	93	94	1.38207
chr1	94	95	1.25642
chr1	95	96	1.13078
chr1	96	101	1.00514
chr1	101	102	0.753854
chr1	102	103	0.628212
chr1	103	110	1.00514
chr1	110	112	0.879497
chr1	112	113	0.753854
chr1	113	115	1.00514
chr1	115	116	1.25642
chr1	116	117	1.75899
chr1	117	120	1.88464
chr1	120	123	2.01028
chr1	123	127	2.13592
chr1	127	136	2.01028
chr1	136	141	1.88464
chr1	141	147	2.01028
chr1	147	150	1.63335
chr1	150	154	1.38207
chr1	154	155	1.50771
chr1	155	156	1.63335
chr1	156	157	1.50771
chr1	157	158	1.38207
chr1	158	160	0.753854
chr1	160	162	0.628212
chr1	162	167	0.753854
chr1	167	185	0.628212
chr1	185	187	0.502569
chr1	187	191	0.376927
chr1	191	195	0.502569
chr1	195	196	0.628212
chr1	196	197	0.753854
chr1	197	200	1.13078
chr1	200	201	1.25642
chr1	201	204	1.38207
chr1	204	205	1.50771
chr1	205	206	1.38207
chr1	206	211	1.50771
chr1	211	216	1.63335
chr1	216	224	1.88464
chr1	224	229	1.75899
chr1	229	237	1.38207
chr1	237	238	1.50771
chr1	238	239	1.63335
chr1	239	240	1.50771
chr1	240	241	1.75899
chr1	241	244	1.38207
chr1	244	248	1.13078
chr1	248	250	1.00514
chr1	250	256	0.879497
chr1	256	257	1.00514
chr1	257	260	0.879497
chr1	260	261	1.25642
chr1	261	266	1.13078
chr1	266	276	1.25642
chr1	276	280	1.13078
chr1	280	282	1.00514
chr1	282	283	0.879497
chr1	283	289	0.753854
chr1	289	291	0.879497
chr1	291	293	1.13078
chr1	293	294	1.38207
chr1	294	296	1.63335
chr1	296	304	1.75899
chr1	304	305	1.38207
chr1	305	306	1.50771
chr1	306	308	1.75899
chr1	308	310	2.01028
chr1	310	312	1.88464
chr1	312	325	2.01028
chr1	325	326	2.13592
chr1	326	327	2.26156
chr1	327	329	2.13592
chr1	329	331	2.26156
chr1	331	335	2.13592
chr1	335	336	1.88464
chr1	336	337	1.75899
chr1	337	338	1.50771
chr1	338	341	1.25642
chr1	341	342	1.38207
chr1	342	344	1.50771
chr1	344	346	1.63335
chr1	346	350	1.75899
chr1	350	352	1.63335
chr1	352	355	1.38207
chr1	355	361	1.25642
chr1	361	362	1.13078
chr1	362	363	1.00514
chr1	363	364	1.13078
chr1	364	365	1.25642
chr1	365	368	1.38207
chr1	368	369	1.50771
chr1	369	370	1.38207
chr1	370	383	1.25642
chr1	383	384	1.13078
chr1	384	385	0.879497
chr1	385	386	1.00514
chr1	386	390	0.879497
chr1	390	393	0.753854
chr1	393	406	0.628212
chr1	406	408	1.13078
chr1	408	410	1.00514
chr1	410	411	1.13078
chr1	411	412	1.25642
chr1	412	414	1.38207
chr1	414	416	1.50771
chr1	416	417	1.63335
chr1	417	420	1.50771
chr1	420	426	1.63335
chr1	426	432	1.75899
chr1	432	434	1.88464
chr1	434	442	2.13592
chr1	442	443	2.01028
chr1	443	449	1.88464
chr1	449	450	1.75899
chr1	450	451	1.38207
chr1	451	454	2.13592
chr1	454	456	1.88464
chr1	456	457	1.63335
chr1	457	458	1.75899
chr1	458	469	1.88464
chr1	469	470	2.01028
chr1	470	472	1.88464
chr1	472	476	1.63335
chr1	476	478	1.50771
chr1	478	488	1.38207
chr1	488	495	1.25642
chr1	495	496	0.753854
chr1	496	497	1.63335
chr1	497	501	1.75899
chr1	501	502	1.88464
chr1	502	507	2.26156
chr1	507	510	2.13592
chr1	510	511	2.26156
chr1	511	512	2.3872
chr1	512	513	2.51285
chr1	513	516	2.63849
chr1	516	521	2.76413
chr1	521	523	3.01542
chr1	523	524	3.14106
chr1	524	526	3.39234
chr1	526	527	3.51799
chr1	527	532	3.64363
chr1	532	537	3.76927
chr1	537	539	3.64363
chr1	539	540	3.14106
chr1	540	543	2.3872
chr1	543	544	2.51285
chr1	544	545	2.3872
chr1	545	553	1.88464
chr1	553	555	1.63335
chr1	555	560	1.50771
chr1	560	561	1.38207
chr1	561	565	1.50771
chr1	565	566	1.25642
chr1	566	570	0.753854
chr1	570	576	0.502569
chr1	576	587	0.376927
chr1	587	592	0.251285
chr1	592	594	0.125642
chr1	594	598	0.251285
chr1	598	603	0.125642
chr1	603	607	0.251285
chr1	607	638	0.502569
chr1	638	646	0.376927
chr1	646	650	0.251285
chr1	650	651	0.376927
chr1	651	652	1.13078
chr1	652	653	1.38207
chr1	653	654	1.50771
chr1	654	659	1.63335
chr1	659	666	1.75899
chr1	666	671	1.88464
chr1	671	686	2.01028
chr1	686	688	1.75899
chr1	688	694	1.63335
chr1	694	695	1.50771
chr1	695	696	1.13078
chr1	696	698	1.00514
chr1	698	703	0.879497
chr1	703	706	0.753854
chr1	706	711	0.628212
chr1	711	714	0.753854
chr1	714	720	0.628212
chr1	720	730	0.753854
chr1	730	738	0.628212
chr1	738	739	0.502569
chr1	739	740	0.753854
chr1	740	741	1.25642
chr1	741	763	1.13078
chr1	763	764	1.25642
chr1	764	769	1.00514
chr1	769	771	1.13078
chr1	771	777	1.00514
chr1	777	780	1.13078
chr1	780	784	1.00514
chr1	784	785	0.753854
chr1	785	789	1.00514
chr1	789	795	1.13078
chr1	795	803	1.00514
chr1	803	811	1.13078
chr1	811	821	1.00514
chr1	821	822	0.879497
chr1	822	823	1.00514
chr1	823	824	1.13078
chr1	824	825	1.63335
chr1	825	826	2.01028
chr1	826	827	2.13592
chr1	827	831	2.01028
chr1	831	832	2.13592
chr1	832	839	2.3872
chr1	839	840	2.51285
chr1	840	841	2.63849
chr1	841	844	2.76413
chr1	844	847	2.88977
chr1	847	849	3.01542
chr1	849	850	3.14106
chr1	850	851	3.01542
chr1	851	857	3.14106
chr1	857	864	3.2667
chr1	864	865	3.51799
chr1	865	867	3.39234
chr1	867	868	3.14106
chr1	868	869	2.63849
chr1	869	871	2.13592
chr1	871	872	2.01028
chr1	872	874	1.88464
chr1	874	877	1.63335
chr1	877	878	1.50771
chr1	878	879	1.63335
chr1	879	884	1.75899
chr1	884	885	1.63335
chr1	885	886	1.50771
chr1	886	891	1.63335
chr1	891	895	1.75899
chr1	895	897	1.63335
chr1	897	899	1.75899
chr1	899	903	1.88464
chr1	903	905	1.75899
chr1	905	909	1.88464
chr1	909	910	2.13592
chr1	910	912	2.3872
chr1	912	913	2.26156
chr1	913	915	2.51285
chr1	915	917	2.63849
chr1	917	919	2.76413
chr1	919	920	3.01542
chr1	920	921	3.14106
chr1	921	923	3.2667
chr1	923	924	3.14106
chr1	924	925	3.2667
chr1	925	926	3.51799
chr1	926	927	3.64363
chr1	927	929	3.76927
chr1	929	931	3.64363
chr1	931	935	3.51799
chr1	935	936	3.39234
chr1	936	937	3.51799
chr1	937	938	3.64363
chr1	938	943	3.76927
chr1	943	944	3.64363
chr1	944	947	3.76927
chr1	947	949	3.89491
chr1	949	953	3.64363
chr1	953	954	3.2667
chr1	954	956	2.76413
chr1	956	959	2.88977
chr1	959	960	2.76413
chr1	960	962	2.88977
chr1	962	963	2.63849
chr1	963	965	2.51285
chr1	965	967	2.26156
chr1	967	969	2.13592
chr1	969	970	1.63335
chr1	970	973	1.75899
chr1	973	974	1.88464
chr1	974	979	2.01028
chr1	979	980	1.88464
chr1	980	981	1.63335
chr1	981	985	1.25642
chr1	985	986	1.50771
chr1	986	987	1.63335
chr1	987	988	1.50771
chr1	988	989	1.38207
chr1	989	990	1.63335
chr1	990	993	1.50771
chr1	993	994	2.3872
chr1	994	995	2.26156
chr1	995	996	2.51285
chr1	996	997	2.63849
chr1	997	1003	2.76413
chr1	1003	1006	2.51285
chr1	1006	1007	2.63849
chr1	1007	1008	2.76413
chr1	1008	1009	2.88977
chr1	1009	1011	3.39234
chr1	1011	1012	3.51799
chr1	1012	1013	3.39234
chr1	1013	1016	3.51799
chr1	1016	1025	3.39234
chr1	1025	1027	3.14106
chr1	1027	1029	3.2667
chr1	1029	1032	3.39234
chr1	1032	1036	3.14106
chr1	1036	1037	2.88977
chr1	1037	1038	2.26156
chr1	1038	1040	2.13592
chr1	1040	1050	2.01028
chr1	1050	1051	1.88464
chr1	1051	1052	1.75899
chr1	1052	1053	1.63335
chr1	1053	1055	1.13078
chr1	1055	1056	1.00514
chr1	1056	1060	0.753854
chr1	1060	1063	0.628212
chr1	1063	1064	0.753854
chr1	1064	1068	0.879497
chr1	1068	1069	1.00514
chr1	1069	1072	1.13078
chr1	1072	1073	1.00514
chr1	1073	1080	1.25642
chr1	1080	1084	1.50771
chr1	1084	1085	1.38207
chr1	1085	1086	1.25642
chr1	1086	1087	1.38207
chr1	1087	1090	1.50771
chr1	1090	1091	1.63335
chr1	1091	1092	1.75899
chr1	1092	1093	1.88464
chr1	1093	1099	2.01028
chr1	1099	1101	2.13592
chr1	1101	1102	3.14106
chr1	1102	1103	3.39234
chr1	1103	1106	3.51799
chr1	1106	1109	3.2667
chr1	1109	1112	3.39234
chr1	1112	1115	3.2667
chr1	1115	1116	3.39234
chr1	1116	1119	3.2667
chr1	1119	1121	3.39234
chr1	1121	1123	3.51799
chr1	1123	1125	3.2667
chr1	1125	1130	3.01542
chr1	1130	1132	3.39234
chr1	1132	1133	3.51799
chr1	1133	1134	3.2667
chr1	1134	1135	3.51799
chr1	1135	1136	3.64363
chr1	1136	1139	3.89491
chr1	1139	1141	3.76927
chr1	1141	1142	3.64363
chr1	1142	1143	3.51799
chr1	1143	1144	3.39234
chr1	1144	1147	2.63849
chr1	1147	1149	2.51285
chr1	1149	1151	2.3872
chr1	1151	1152	2.76413
chr1	1152	1153	3.2667
chr1	1153	1158	3.14106
chr1	1158	1159	3.2667
chr1	1159	1160	3.14106
chr1	1160	1165	3.2667
chr1	1165	1171	3.39234
chr1	1171	1172	3.51799
chr1	1172	1176	3.2667
chr1	1176	1178	3.39234
chr1	1178	1179	2.88977
chr1	1179	1180	2.63849
chr1	1180	1181	2.76413
chr1	1181	1185	2.88977
chr1	1185	1186	3.2667
chr1	1186	1191	3.14106
chr1	1191	1194	3.2667
chr1	1194	1196	3.14106
chr1	1196	1198	3.01542
chr1	1198	1199	2.88977
chr1	1199	1202	2.76413
chr1	1202	1203	2.88977
chr1	1203	1204	3.01542
chr1	1204	1208	3.39234
chr1	1208	1211	3.2667
chr1	1211	1212	3.51799
chr1	1212	1213	3.39234
chr1	1213	1215	3.2667
chr1	1215	1218	3.14106
chr1	1218	1220	3.2667
chr1	1220	1224	3.14106
chr1	1224	1226	3.2667
chr1	1226	1228	3.39234
chr1	1228	1230	3.14106
chr1	1230	1232	3.2667
chr1	1232	1235	3.14106
chr1	1235	1238	3.2667
chr1	1238	1239	3.14106
chr1	1239	1240	3.01542
chr1	1240	1245	2.76413
chr1	1245	1246	2.63849
chr1	1246	1247	2.13592
chr1	1247	1250	1.88464
chr1	1250	1252	1.75899
chr1	1252	1254	1.50771
chr1	1254	1255	1.38207
chr1	1255	1258	1.25642
chr1	1258	1260	1.13078
chr1	1260	1262	1.25642
chr1	1262	1263	1.13078
chr1	1263	1264	1.25642
chr1	1264	1268	1.13078
chr1	1268	1269	1.00514
chr1	1269	1271	0.879497
chr1	1271	1272	0.753854
chr1	1272	1274	1.00514
chr1	1274	1275	0.879497
chr1	1275	1276	1.00514
chr1	1276	1279	1.13078
chr1	1279	1283	0.879497
chr1	1283	1285	1.00514
chr1	1285	1296	1.13078
chr1	1296	1304	1.25642
chr1	1304	1305	1.38207
chr1	1305	1306	1.25642
chr1	1306	1307	1.38207
chr1	1307	1308	1.63335
chr1	1308	1313	1.75899
chr1	1313	1316	2.26156
chr1	1316	1318	2.01028
chr1	1318	1319	2.13592
chr1	1319	1323	2.01028
chr1	1323	1324	2.13592
chr1	1324	1325	2.26156
chr1	1325	1326	2.51285
chr1	1326	1327	2.88977
chr1	1327	1329	3.01542
chr1	1329	1333	2.76413
chr1	1333	1336	2.88977
chr1	1336	1337	3.14106
chr1	1337	1339	3.2667
chr1	1339	1340	3.39234
chr1	1340	1341	3.51799
chr1	1341	1342	3.76927
chr1	1342	1343	3.89491
chr1	1343	1345	4.64877
chr1	1345	1346	4.90005
chr1	1346	1347	5.02569
chr1	1347	1348	4.90005
chr1	1348	1349	5.02569
chr1	1349	1351	5.40262
chr1	1351	1355	5.02569
chr1	1355	1356	4.90005
chr1	1356	1361	4.52313
chr1	1361	1362	4.64877
chr1	1362	1366	4.52313
chr1	1366	1368	4.02056
chr1	1368	1370	4.1462
chr1	1370	1371	3.76927
chr1	1371	1377	3.51799
chr1	1377	1380	3.2667
chr1	1380	1381	3.01542
chr1	1381	1382	2.88977
chr1	1382	1384	2.63849
chr1	1384	1385	2.26156
chr1	1385	1387	2.13592
chr1	1387	1389	1.50771
chr1	1389	1390	1.25642
chr1	1390	1391	1.13078
chr1	1391	1392	0.879497
chr1	1392	1393	0.628212
chr1	1393	1396	0.376927
chr1	1396	1399	0.251285
chr1	1399	1400	0.125642
chr1	1400	1404	0.251285
chr1	1404	1405	0.376927
chr1	1405	1407	0.251285
chr1	1407	1420	0.376927
chr1	1420	1421	0.502569
chr1	1421	1422	0.628212
chr1	1422	1425	0.753854
chr1	1425	1426	0.879497
chr1	1426	1430	1.00514
chr1	1430	1432	1.13078
chr1	1432	1436	1.38207
chr1	1436	1438	1.63335
chr1	1438	1439	1.75899
chr1	1439	1444	1.88464
chr1	1444	1447	1.75899
chr1	1447	1450	1.63335
chr1	1450	1451	1.75899
chr1	1451	1452	2.01028
chr1	1452	1460	2.26156
chr1	1460	1463	2.3872
chr1	1463	1464	2.51285
chr1	1464	1465	2.26156
chr1	1465	1472	2.01028
chr1	1472	1473	1.88464
chr1	1473	1475	1.75899
chr1	1475	1480	1.63335
chr1	1480	1482	1.38207
chr1	1482	1495	1.00514
chr1	1495	1500	0.502569
chr1	1500	1503	0.628212
chr1	1503	1506	0.502569
chr1	1506	1509	0.376927
chr1	1509	1513	0.251285
chr1	1513	1530	0.502569
chr1	1530	1532	0.628212
chr1	1532	1539	0.376927
chr1	1539	1543	0.628212
chr1	1543	1544	0.753854
chr1	1544	1551	0.628212
chr1	1551	1552	0.879497
chr1	1552	1554	1.00514
chr1	1554	1556	1.38207
chr1	1556	1558	1.25642
chr1	1558	1564	1.38207
chr1	1564	1568	1.50771
chr1	1568	1571	2.01028
chr1	1571	1573	2.13592
chr1	1573	1575	2.01028
chr1	1575	1581	2.26156
chr1	1581	1583	2.3872
chr1	1583	1584	2.13592
chr1	1584	1590	2.26156
chr1	1590	1593	2.51285
chr1	1593	1597	2.13592
chr1	1597	1603	1.75899
chr1	1603	1606	1.88464
chr1	1606	1607	2.01028
chr1	1607	1608	2.26156
chr1	1608	1609	2.13592
chr1	1609	1612	2.51285
chr1	1612	1615	2.13592
chr1	1615	1619	2.01028
chr1	1619	1624	1.88464
chr1	1624	1625	1.75899
chr1	1625	1628	1.88464
chr1	1628	1630	2.01028
chr1	1630	1631	2.13592
chr1	1631	1634	2.01028
chr1	1634	1635	1.75899
chr1	1635	1636	1.88464
chr1	1636	1640	2.01028
chr1	1640	1641	2.3872
chr1	1641	1642	2.51285
chr1	1642	1643	2.63849
chr1	1643	1644	2.76413
chr1	1644	1645	3.01542
chr1	1645	1646	3.2667
chr1	1646	1648	3.01542
chr1	1648	1650	2.88977
chr1	1650	1651	2.76413
chr1	1651	1652	2.51285
chr1	1652	1654	2.26156
chr1	1654	1655	2.3872
chr1	1655	1661	2.26156
chr1	1661	1665	2.3872
chr1	1665	1668	2.51285
chr1	1668	1672	2.26156
chr1	1672	1676	2.13592
chr1	1676	1678	2.26156
chr1	1678	1679	2.01028
chr1	1679	1681	2.13592
chr1	1681	1683	2.26156
chr1	1683	1685	1.63335
chr1	1685	1688	1.75899
chr1	1688	1689	1.38207
chr1	1689	1691	1.25642
chr1	1691	1695	1.38207
chr1	1695	1698	1.50771
chr1	1698	1701	1.38207
chr1	1701	1702	1.50771
chr1	1702	1703	1.63335
chr1	1703	1704	1.50771
chr1	1704	1705	1.38207
chr1	1705	1708	1.50771
chr1	1708	1719	1.25642
chr1	1719	1720	1.38207
chr1	1720	1721	1.25642
chr1	1721	1723	1.13078
chr1	1723	1725	1.00514
chr1	1725	1726	0.879497
chr1	1726	1727	1.00514
chr1	1727	1729	1.13078
chr1	1729	1735	1.00514
chr1	1735	1736	0.879497
chr1	1736	1737	1.00514
chr1	1737	1740	0.753854
chr1	1740	1744	0.879497
chr1	1744	1745	1.00514
chr1	1745	1746	0.879497
chr1	1746	1747	0.753854
chr1	1747	1749	1.00514
chr1	1749	1750	1.13078
chr1	1750	1751	1.25642
chr1	1751	1761	1.38207
chr1	1761	1762	1.50771
chr1	1762	1764	1.38207
chr1	1764	1765	1.25642
chr1	1765	1766	1.38207
chr1	1766	1768	1.63335
chr1	1768	1769	1.75899
chr1	1769	1770	1.63335
chr1	1770	1772	1.75899
chr1	1772	1773	1.88464
chr1	1773	1774	2.01028
chr1	1774	1776	2.13592
chr1	1776	1780	2.26156
chr1	1780	1782	2.13592
chr1	1782	1784	2.01028
chr1	1784	1787	2.13592
chr1	1787	1788	2.26156
chr1	1788	1790	2.3872
chr1	1790	1791	2.13592
chr1	1791	1792	2.3872
chr1	1792	1793	2.26156
chr1	1793	1794	2.3872
chr1	1794	1795	2.26156
chr1	1795	1800	2.13592
chr1	1800	1801	2.26156
chr1	1801	1809	2.3872
chr1	1809	1810	2.26156
chr1	1810	1812	1.88464
chr1	1812	1816	1.75899
chr1	1816	1821	1.63335
chr1	1821	1825	1.75899
chr1	1825	1829	1.88464
chr1	1829	1830	2.26156
chr1	1830	1831	2.3872
chr1	1831	1832	2.51285
chr1	1832	1834	2.26156
chr1	1834	1835	2.01028
chr1	1835	1838	2.13592
chr1	1838	1839	2.01028
chr1	1839	1840	2.13592
chr1	1840	1841	2.26156
chr1	1841	1843	2.3872
chr1	1843	1844	2.63849
chr1	1844	1845	2.51285
chr1	1845	1846	2.63849
chr1	1846	1848	2.76413
chr1	1848	1849	3.39234
chr1	1849	1856	3.76927
chr1	1856	1857	4.02056
chr1	1857	1858	4.52313
chr1	1858	1861	4.64877
chr1	1861	1862	4.52313
chr1	1862	1865	4.27184
chr1	1865	1866	4.1462
chr1	1866	1867	4.52313
chr1	1867	1868	5.27698
chr1	1868	1869	5.77955
chr1	1869	1870	6.5334
chr1	1870	1871	6.91033
chr1	1871	1872	7.66418
chr1	1872	1873	7.4129
chr1	1873	1874	7.66418
chr1	1874	1875	7.4129
chr1	1875	1876	7.28726
chr1	1876	1877	7.4129
chr1	1877	1878	7.28726
chr1	1878	1880	7.4129
chr1	1880	1881	7.53854
chr1	1881	1885	7.66418
chr1	1885	1886	7.53854
chr1	1886	1888	7.66418
chr1	1888	1892	7.78983
chr1	1892	1893	7.16161
chr1	1893	1894	6.78469
chr1	1894	1895	6.65905
chr1	1895	1897	7.16161
chr1	1897	1899	7.4129
chr1	1899	1900	7.28726
chr1	1900	1902	6.78469
chr1	1902	1906	6.65905
chr1	1906	1907	6.5334
chr1	1907	1910	6.28212
chr1	1910	1912	4.52313
chr1	1912	1913	4.39748
chr1	1913	1914	3.89491
chr1	1914	1916	3.14106
chr1	1916	1917	3.01542
chr1	1917	1918	2.76413
chr1	1918	1919	2.63849
chr1	1919	1922	2.76413
chr1	1922	1924	2.63849
chr1	1924	1928	2.51285
chr1	1928	1929	2.63849
chr1	1929	1930	2.51285
chr1	1930	1931	2.26156
chr1	1931	1938	2.13592
chr1	1938	1939	1.88464
chr1	1939	1940	1.63335
chr1	1940	1941	1.75899
chr1	1941	1942	1.50771
chr1	1942	1947	1.63335
chr1	1947	1951	1.75899
chr1	1951	1957	1.63335
chr1	1957	1958	1.38207
chr1	1958	1963	1.13078
chr1	1963	1964	1.00514
chr1	1964	1965	0.879497
chr1	1965	1970	0.753854
chr1	1970	1971	0.502569
chr1	1971	1976	0.376927
chr1	1976	1981	0.251285
chr1	1981	1991	0.125642
chr1	1991	2046	0.0
chr1	2046	2048	0.125642
chr1	2048	2051	0.251285
chr1	2051	2056	0.376927
chr1	2056	2064	0.502569
chr1	2064	2080	0.753854
chr1	2080	2083	0.879497
chr1	2083	2089	0.753854
chr1	2089	2091	0.628212
chr1	2091	2092	0.753854
chr1	2092	2094	0.628212
chr1	2094	2097	0.753854
chr1	2097	2098	0.879497
chr1	2098	2102	1.00514
chr1	2102	2106	1.13078
chr1	2106	2108	1.00514
chr1	2108	2125	0.879497
chr1	2125	2127	1.00514
chr1	2127	2128	1.25642
chr1	2128	2134	1.50771
chr1	2134	2135	1.63335
chr1	2135	2137	1.50771
chr1	2137	2138	1.63335
chr1	2138	2140	1.50771
chr1	2140	2141	1.63335
chr1	2141	2144	1.50771
chr1	2144	2145	1.38207
chr1	2145	2148	1.25642
chr1	2148	2155	1.38207
chr1	2155	2164	1.50771
chr1	2164	2169	1.25642
chr1	2169	2170	1.13078
chr1	2170	2173	0.879497
chr1	2173	2174	1.00514
chr1	2174	2179	1.13078
chr1	2179	2181	1.25642
chr1	2181	2182	1.13078
chr1	2182	2184	1.00514
chr1	2184	2185	0.879497
chr1	2185	2187	0.753854
chr1	2187	2197	0.879497
chr1	2197	2200	1.00514
chr1	2200	2213	1.13078
chr1	2213	2214	1.00514
chr1	2214	2216	1.13078
chr1	2216	2217	1.00514
chr1	2217	2222	0.753854
chr1	2222	2231	0.628212
chr1	2231	2238	0.502569
chr1	2238	2239	0.628212
chr1	2239	2241	0.502569
chr1	2241	2244	0.376927
chr1	2244	2245	0.251285
chr1	2245	2256	0.502569
chr1	2256	2274	0.376927
chr1	2274	2275	0.502569
chr1	2275	2276	0.628212
chr1	2276	2277	0.753854
chr1	2277	2278	1.00514
chr1	2278	2279	1.50771
chr1	2279	2280	1.88464
chr1	2280	2281	2.01028
chr1	2281	2282	2.13592
chr1	2282	2288	2.3872
chr1	2288	2289	2.63849
chr1	2289	2290	2.3872
chr1	2290	2291	2.51285
chr1	2291	2298	2.63849
chr1	2298	2299	2.76413
chr1	2299	2302	2.88977
chr1	2302	2305	3.01542
chr1	2305	2306	3.14106
chr1	2306	2313	3.2667
chr1	2313	2316	3.14106
chr1	2316	2318	2.88977
chr1	2318	2320	2.63849
chr1	2320	2321	2.51285
chr1	2321	2322	2.13592
chr1	2322	2323	1.75899
chr1	2323	2324	1.50771
chr1	2324	2325	1.25642
chr1	2325	2326	0.753854
chr1	2326	2328	0.879497
chr1	2328	2330	1.00514
chr1	2330	2335	1.25642
chr1	2335	2336	1.13078
chr1	2336	2342	1.25642
chr1	2342	2343	1.13078
chr1	2343	2346	1.00514
chr1	2346	2349	0.879497
chr1	2349	2356	0.628212
chr1	2356	2359	0.879497
chr1	2359	2368	1.00514
chr1	2368	2369	0.879497
chr1	2369	2374	0.753854
chr1	2374	2379	0.502569
chr1	2379	2380	0.376927
chr1	2380	2398	0.502569
chr1	2398	2401	0.628212
chr1	2401	2402	0.502569
chr1	2402	2407	0.376927
chr1	2407	2408	0.628212
chr1	2408	2409	0.753854
chr1	2409	2410	0.879497
chr1	2410	2411	1.00514
chr1	2411	2412	1.13078
chr1	2412	2413	1.50771
chr1	2413	2415	1.75899
chr1	2415	2422	2.01028
chr1	2422	2423	2.13592
chr1	2423	2424	2.01028
chr1	2424	2427	1.88464
chr1	2427	2428	2.01028
chr1	2428	2433	2.13592
chr1	2433	2435	2.01028
chr1	2435	2437	2.13592
chr1	2437	2438	2.26156
chr1	2438	2439	2.3872
chr1	2439	2440	2.63849
chr1	2440	2441	2.88977
chr1	2441	2443	3.01542
chr1	2443	2446	3.14106
chr1	2446	2450	3.2667
chr1	2450	2451	3.01542
chr1	2451	2452	3.14106
chr1	2452	2454	3.39234
chr1	2454	2455	3.2667
chr1	2455	2456	3.01542
chr1	2456	2457	2.63849
chr1	2457	2466	2.51285
chr1	2466	2469	2.3872
chr1	2469	2470	2.51285
chr1	2470	2471	2.76413
chr1	2471	2472	2.88977
chr1	2472	2474	3.01542
chr1	2474	2475	3.14106
chr1	2475	2481	3.39234
chr1	2481	2482	2.76413
chr1	2482	2485	2.88977
chr1	2485	2486	2.76413
chr1	2486	2489	2.88977
chr1	2489	2491	3.01542
chr1	2491	2492	3.14106
chr1	2492	2493	3.2667
chr1	2493	2494	3.14106
chr1	2494	2496	3.01542
chr1	2496	2497	2.76413
chr1	2497	2500	2.63849
chr1	2500	2503	2.51285
chr1	2503	2512	2.3872
chr1	2512	2513	2.63849
chr1	2513	2514	3.39234
chr1	2514	2515	3.51799
chr1	2515	2516	3.39234
chr1	2516	2517	3.14106
chr1	2517	2518	2.88977
chr1	2518	2519	2.63849
chr1	2519	2522	2.76413
chr1	2522	2525	2.88977
chr1	2525	2529	2.63849
chr1	2529	2533	2.51285
chr1	2533	2535	2.26156
chr1	2535	2536	2.13592
chr1	2536	2538	2.01028
chr1	2538	2539	2.26156
chr1	2539	2542	2.3872
chr1	2542	2549	2.51285
chr1	2549	2555	2.3872
chr1	2555	2556	2.51285
chr1	2556	2557	2.76413
chr1	2557	2558	1.50771
chr1	2558	2561	1.63335
chr1	2561	2562	1.75899
chr1	2562	2563	1.63335
chr1	2563	2565	1.50771
chr1	2565	2568	1.38207
chr1	2568	2574	1.50771
chr1	2574	2579	1.63335
chr1	2579	2582	1.50771
chr1	2582	2583	1.38207
chr1	2583	2585	1.25642
chr1	2585	2595	1.13078
chr1	2595	2596	1.50771
chr1	2596	2597	1.88464
chr1	2597	2598	2.01028
chr1	2598	2599	2.13592
chr1	2599	2600	2.3872
chr1	2600	2601	1.88464
chr1	2601	2605	2.01028
chr1	2605	2610	2.13592
chr1	2610	2614	2.01028
chr1	2614	2618	2.26156
chr1	2618	2624	2.13592
chr1	2624	2626	2.26156
chr1	2626	2637	2.3872
chr1	2637	2638	2.26156
chr1	2638	2639	2.01028
chr1	2639	2640	1.88464
chr1	2640	2641	1.63335
chr1	2641	2642	1.25642
chr1	2642	2644	1.00514
chr1	2644	2647	0.753854
chr1	2647	2648	0.628212
chr1	2648	2657	0.502569
chr1	2657	2658	0.376927
chr1	2658	2659	0.251285
chr1	2659	2670	0.125642
chr1	2670	2686	0.0
chr1	2686	2700	0.125642
chr1	2700	2701	0.251285
chr1	2701	2704	0.376927
chr1	2704	2711	0.502569
chr1	2711	2722	0.628212
chr1	2722	2730	0.753854
chr1	2730	2740	0.628212
chr1	2740	2741	0.753854
chr1	2741	2743	0.628212
chr1	2743	2747	0.502569
chr1	2747	2754	0.376927
chr1	2754	2757	0.251285
chr1	2757	2765	0.376927
chr1	2765	2775	0.251285
chr1	2775	2778	0.376927
chr1	2778	2779	0.502569
chr1	2779	2782	0.628212
chr1	2782	2784	0.753854
chr1	2784	2785	0.879497
chr1	2785	2795	1.00514
chr1	2795	2798	1.13078
chr1	2798	2800	1.25642
chr1	2800	2804	1.13078
chr1	2804	2815	1.25642
chr1	2815	2819	1.38207
chr1	2819	2822	1.25642
chr1	2822	2825	1.13078
chr1	2825	2826	1.00514
chr1	2826	2827	0.879497
chr1	2827	2835	0.628212
chr1	2835	2842	0.502569
chr1	2842	2847	0.376927
chr1	2847	2849	0.251285
chr1	2849	2859	0.376927
chr1	2859	2865	0.251285
chr1	2865	2881	0.125642
chr1	2881	2883	0.0
chr1	2883	2890	0.125642
chr1	2890	2893	0.251285
chr1	2893	2895	0.376927
chr1	2895	2896	0.502569
chr1	2896	2909	0.879497
chr1	2909	2910	1.00514
chr1	2910	2922	1.13078
chr1	2922	2926	1.25642
chr1	2926	2934	1.13078
chr1	2934	2936	1.00514
chr1	2936	2938	0.879497
chr1	2938	2940	0.753854
chr1	2940	2946	0.502569
chr1	2946	2950	0.628212
chr1	2950	2952	0.753854
chr1	2952	2955	0.376927
chr1	2955	2958	0.502569
chr1	2958	2971	0.628212
chr1	2971	2972	0.502569
chr1	2972	2976	0.879497
chr1	2976	2977	1.38207
chr1	2977	2982	1.50771
chr1	2982	2984	1.63335
chr1	2984	2986	1.75899
chr1	2986	2988	1.88464
chr1	2988	2990	1.75899
chr1	2990	2992	1.63335
chr1	2992	2995	1.75899
chr1	2995	2996	1.88464
chr1	2996	3001	1.63335
chr1	3001	3002	1.50771
chr1	3002	3005	1.63335
chr1	3005	3013	1.75899
chr1	3013	3016	1.63335
chr1	3016	3017	1.38207
chr1	3017	3018	1.50771
chr1	3018	3021	1.75899
chr1	3021	3022	2.13592
chr1	3022	3024	2.26156
chr1	3024	3026	2.13592
chr1	3026	3029	2.01028
chr1	3029	3032	1.88464
chr1	3032	3036	2.01028
chr1	3036	3038	1.88464
chr1	3038	3042	2.13592
chr1	3042	3043	2.01028
chr1	3043	3044	2.13592
chr1	3044	3046	2.26156
chr1	3046	3052	2.13592
chr1	3052	3060	2.26156
chr1	3060	3061	2.13592
chr1	3061	3062	2.26156
chr1	3062	3063	1.88464
chr1	3063	3064	1.63335
chr1	3064	3065	1.50771
chr1	3065	3073	1.00514
chr1	3073	3074	1.13078
chr1	3074	3076	1.25642
chr1	3076	3080	1.13078
chr1	3080	3081	1.00514
chr1	3081	3082	0.879497
chr1	3082	3085	0.753854
chr1	3085	3087	0.879497
chr1	3087	3088	0.753854
chr1	3088	3090	0.628212
chr1	3090	3095	0.879497
chr1	3095	3096	1.25642
chr1	3096	3103	1.13078
chr1	3103	3105	1.00514
chr1	3105	3112	1.13078
chr1	3112	3117	1.25642
chr1	3117	3129	1.00514
chr1	3129	3131	0.879497
chr1	3131	3133	1.00514
chr1	3133	3135	0.879497
chr1	3135	3139	1.00514
chr1	3139	3148	0.753854
chr1	3148	3149	1.00514
chr1	3149	3152	0.879497
chr1	3152	3155	1.00514
chr1	3155	3158	0.879497
chr1	3158	3169	1.00514
chr1	3169	3175	1.13078
chr1	3175	3176	1.00514
chr1	3176	3177	1.13078
chr1	3177	3179	0.879497
chr1	3179	3184	0.753854
chr1	3184	3187	0.879497
chr1	3187	3189	0.753854
chr1	3189	3191	0.879497
chr1	3191	3196	0.628212
chr1	3196	3204	0.502569
chr1	3204	3205	0.628212
chr1	3205	3206	0.753854
chr1	3206	3213	0.879497
chr1	3213	3218	0.753854
chr1	3218	3219	1.00514
chr1	3219	3221	1.25642
chr1	3221	3223	2.13592
chr1	3223	3224	2.3872
chr1	3224	3236	2.76413
chr1	3236	3239	3.14106
chr1	3239	3240	3.39234
chr1	3240	3241	3.2667
chr1	3241	3242	3.39234
chr1	3242	3244	3.51799
chr1	3244	3247	3.64363
chr1	3247	3248	3.51799
chr1	3248	3249	3.64363
chr1	3249	3252	3.51799
chr1	3252	3253	3.64363
chr1	3253	3255	3.76927
chr1	3255	3256	3.64363
chr1	3256	3258	3.76927
chr1	3258	3260	3.89491
chr1	3260	3262	3.76927
chr1	3262	3263	3.51799
chr1	3263	3264	3.76927
chr1	3264	3265	3.51799
chr1	3265	3267	3.01542
chr1	3267	3268	2.76413
chr1	3268	3272	2.26156
chr1	3272	3275	2.3872
chr1	3275	3276	2.26156
chr1	3276	3279	2.13592
chr1	3279	3283	1.88464
chr1	3283	3285	1.63335
chr1	3285	3286	1.50771
chr1	3286	3288	1.38207
chr1	3288	3291	1.25642
chr1	3291	3294	1.13078
chr1	3294	3295	1.00514
chr1	3295	3298	0.753854
chr1	3298	3302	0.628212
chr1	3302	3304	0.502569
chr1	3304	3307	0.628212
chr1	3307	3316	0.502569
chr1	3316	3320	0.376927
chr1	3320	3323	0.502569
chr1	3323	3324	0.628212
chr1	3324	3331	0.753854
chr1	3331	3345	0.879497
chr1	3345	3348	1.00514
chr1	3348	3351	0.879497
chr1	3351	3353	0.753854
chr1	3353	3354	1.00514
chr1	3354	3358	1.13078
chr1	3358	3360	1.25642
chr1	3360	3367	1.50771
chr1	3367	3369	1.25642
chr1	3369	3375	1.38207
chr1	3375	3388	1.25642
chr1	3388	3391	1.13078
chr1	3391	3396	1.00514
chr1	3396	3397	0.753854
chr1	3397	3398	0.879497
chr1	3398	3400	0.753854
chr1	3400	3402	0.879497
chr1	3402	3403	0.753854
chr1	3403	3405	0.502569
chr1	3405	3406	0.628212
chr1	3406	3408	0.879497
chr1	3408	3411	0.753854
chr1	3411	3413	1.00514
chr1	3413	3415	1.25642
chr1	3415	3417	1.38207
chr1	3417	3420	1.50771
chr1	3420	3427	1.63335
chr1	3427	3430	1.75899
chr1	3430	3440	1.88464
chr1	3440	3444	2.01028
chr1	3444	3447	1.88464
chr1	3447	3449	2.01028
chr1	3449	3453	1.75899
chr1	3453	3455	1.88464
chr1	3455	3456	1.63335
chr1	3456	3459	1.25642
chr1	3459	3460	1.13078
chr1	3460	3462	1.00514
chr1	3462	3464	1.25642
chr1	3464	3471	1.13078
chr1	3471	3472	1.00514
chr1	3472	3473	1.25642
chr1	3473	3484	1.13078
chr1	3484	3485	1.00514
chr1	3485	3488	0.879497
chr1	3488	3490	1.00514
chr1	3490	3491	0.753854
chr1	3491	3494	0.628212
chr1	3494	3496	0.753854
chr1	3496	3497	0.628212
chr1	3497	3502	0.753854
chr1	3502	3505	0.879497
chr1	3505	3507	0.753854
chr1	3507	3514	0.879497
chr1	3514	3515	1.13078
chr1	3515	3516	1.25642
chr1	3516	3530	1.13078
chr1	3530	3531	1.00514
chr1	3531	3532	1.13078
chr1	3532	3536	1.25642
chr1	3536	3538	1.38207
chr1	3538	3541	1.25642
chr1	3541	3546	1.13078
chr1	3546	3551	1.00514
chr1	3551	3557	0.879497
chr1	3557	3564	0.502569
chr1	3564	3572	0.628212
chr1	3572	3573	0.879497
chr1	3573	3574	1.13078
chr1	3574	3576	1.00514
chr1	3576	3580	0.879497
chr1	3580	3585	0.753854
chr1	3585	3597	0.879497
chr1	3597	3601	1.25642
chr1	3601	3606	1.00514
chr1	3606	3616	1.13078
chr1	3616	3629	0.879497
chr1	3629	3630	0.753854
chr1	3630	3637	0.879497
chr1	3637	3641	0.753854
chr1	3641	3645	0.376927
chr1	3645	3649	0.628212
chr1	3649	3655	0.502569
chr1	3655	3661	0.628212
chr1	3661	3670	0.502569
chr1	3670	3673	0.628212
chr1	3673	3674	0.753854
chr1	3674	3682	1.00514
chr1	3682	3687	1.13078
chr1	3687	3688	1.00514
chr1	3688	3689	0.879497
chr1	3689	3692	1.00514
chr1	3692	3699	1.13078
chr1	3699	3700	1.00514
chr1	3700	3701	1.13078
chr1	3701	3705	1.25642
chr1	3705	3708	1.38207
chr1	3708	3709	1.50771
chr1	3709	3710	1.63335
chr1	3710	3714	1.75899
chr1	3714	3716	1.63335
chr1	3716	3717	1.75899
chr1	3717	3722	1.38207
chr1	3722	3723	1.63335
chr1	3723	3724	1.88464
chr1	3724	3730	2.01028
chr1	3730	3732	2.13592
chr1	3732	3733	2.26156
chr1	3733	3734	2.13592
chr1	3734	3735	2.26156
chr1	3735	3736	2.3872
chr1	3736	3737	2.26156
chr1	3737	3739	2.3872
chr1	3739	3743	2.51285
chr1	3743	3750	2.3872
chr1	3750	3751	2.26156
chr1	3751	3753	2.3872
chr1	3753	3756	2.13592
chr1	3756	3758	2.01028
chr1	3758	3763	1.88464
chr1	3763	3766	2.01028
chr1	3766	3770	1.50771
chr1	3770	3773	1.38207
chr1	3773	3774	1.50771
chr1	3774	3775	1.38207
chr1	3775	3778	1.25642
chr1	3778	3779	1.13078
chr1	3779	3781	1.00514
chr1	3781	3784	0.753854
chr1	3784	3789	0.879497
chr1	3789	3792	1.00514
chr1	3792	3793	1.13078
chr1	3793	3805	1.00514
chr1	3805	3806	1.25642
chr1	3806	3807	1.38207
chr1	3807	3808	1.50771
chr1	3808	3809	1.75899
chr1	3809	3810	2.01028
chr1	3810	3813	1.88464
chr1	3813	3817	2.01028
chr1	3817	3818	1.88464
chr1	3818	3820	2.01028
chr1	3820	3823	2.13592
chr1	3823	3832	2.26156
chr1	3832	3833	2.13592
chr1	3833	3836	2.26156
chr1	3836	3839	2.01028
chr1	3839	3841	2.13592
chr1	3841	3842	2.26156
chr1	3842	3843	2.51285
chr1	3843	3844	2.63849
chr1	3844	3848	2.76413
chr1	3848	3850	2.63849
chr1	3850	3851	2.76413
chr1	3851	3852	2.51285
chr1	3852	3853	2.26156
chr1	3853	3855	2.01028
chr1	3855	3856	2.26156
chr1	3856	3857	2.13592
chr1	3857	3858	2.26156
chr1	3858	3859	2.51285
chr1	3859	3860	2.76413
chr1	3860	3861	2.88977
chr1	3861	3862	3.01542
chr1	3862	3863	2.88977
chr1	3863	3864	3.01542
chr1	3864	3866	2.88977
chr1	3866	3867	3.14106
chr1	3867	3868	3.01542
chr1	3868	3870	2.76413
chr1	3870	3874	2.88977
chr1	3874	3876	3.01542
chr1	3876	3877	2.88977
chr1	3877	3879	3.01542
chr1	3879	3882	3.14106
chr1	3882	3883	3.2667
chr1	3883	3885	3.14106
chr1	3885	3886	2.76413
chr1	3886	3887	2.63849
chr1	3887	3888	2.76413
chr1	3888	3889	2.63849
chr1	3889	3892	2.76413
chr1	3892	3893	2.63849
chr1	3893	3896	2.3872
chr1	3896	3899	2.26156
chr1	3899	3902	2.01028
chr1	3902	3903	1.38207
chr1	3903	3904	1.88464
chr1	3904	3906	2.01028
chr1	3906	3907	2.3872
chr1	3907	3910	2.26156
chr1	3910	3911	2.13592
chr1	3911	3912	2.26156
chr1	3912	3914	2.51285
chr1	3914	3916	2.76413
chr1	3916	3918	3.2667
chr1	3918	3919	3.64363
chr1	3919	3922	3.76927
chr1	3922	3924	3.64363
chr1	3924	3927	3.76927
chr1	3927	3930	3.89491
chr1	3930	3933	3.76927
chr1	3933	3935	3.89491
chr1	3935	3936	4.1462
chr1	3936	3937	4.27184
chr1	3937	3938	4.39748
chr1	3938	3939	4.52313
chr1	3939	3940	4.64877
chr1	3940	3942	5.02569
chr1	3942	3945	5.15134
chr1	3945	3946	5.27698
chr1	3946	3947	5.40262
chr1	3947	3948	5.15134
chr1	3948	3950	5.02569
chr1	3950	3952	4.64877
chr1	3952	3953	4.77441
chr1	3953	3955	4.90005
chr1	3955	3956	4.64877
chr1	3956	3957	5.15134
chr1	3957	3958	5.27698
chr1	3958	3959	4.90005
chr1	3959	3961	4.39748
chr1	3961	3962	4.27184
chr1	3962	3963	4.02056
chr1	3963	3964	3.89491
chr1	3964	3965	3.76927
chr1	3965	3966	3.89491
chr1	3966	3968	4.02056
chr1	3968	3971	3.76927
chr1	3971	3973	3.51799
chr1	3973	3975	3.64363
chr1	3975	3976	3.51799
chr1	3976	3977	3.64363
chr1	3977	3978	3.76927
chr1	3978	3979	3.51799
chr1	3979	3980	3.64363
chr1	3980	3981	3.51799
chr1	3981	3982	3.39234
chr1	3982	3983	3.14106
chr1	3983	3984	2.76413
chr1	3984	3986	2.63849
chr1	3986	3988	2.51285
chr1	3988	3990	2.3872
chr1	3990	3998	2.13592
chr1	3998	3999	2.26156
chr1	3999	4000	2.01028
chr1	4000	4001	1.75899
chr1	4001	4009	1.63335
chr1	4009	4015	1.50771
chr1	4015	4016	1.38207
chr1	4016	4017	1.25642
chr1	4017	4019	1.38207
chr1	4019	4020	1.25642
chr1	4020	4021	1.38207
chr1	4021	4023	1.13078
chr1	4023	4024	1.00514
chr1	4024	4039	1.13078
chr1	4039	4040	1.00514
chr1	4040	4041	0.879497
chr1	4041	4042	0.753854
chr1	4042	4043	0.628212
chr1	4043	4051	0.879497
chr1	4051	4054	0.753854
chr1	4054	4055	1.00514
chr1	4055	4058	1.25642
chr1	4058	4060	1.38207
chr1	4060	4061	1.50771
chr1	4061	4063	1.38207
chr1	4063	4068	1.25642
chr1	4068	4082	1.13078
chr1	4082	4084	1.25642
chr1	4084	4085	1.13078
chr1	4085	4086	1.38207
chr1	4086	4087	1.25642
chr1	4087	4088	1.13078
chr1	4088	4097	1.25642
chr1	4097	4102	0.753854
chr1	4102	4106	0.628212
chr1	4106	4109	0.753854
chr1	4109	4110	1.00514
chr1	4110	4118	1.13078
chr1	4118	4121	1.25642
chr1	4121	4124	1.13078
chr1	4124	4127	1.25642
chr1	4127	4128	1.38207
chr1	4128	4131	1.13078
chr1	4131	4132	1.38207
chr1	4132	4138	1.25642
chr1	4138	4140	1.38207
chr1	4140	4148	1.50771
chr1	4148	4150	1.63335
chr1	4150	4152	1.50771
chr1	4152	4154	1.25642
chr1	4154	4162	1.13078
chr1	4162	4164	1.00514
chr1	4164	4166	1.13078
chr1	4166	4170	1.25642
chr1	4170	4175	1.13078
chr1	4175	4177	0.879497
chr1	4177	4179	1.00514
chr1	4179	4182	1.13078
chr1	4182	4183	1.25642
chr1	4183	4184	1.38207
chr1	4184	4185	1.25642
chr1	4185	4186	1.00514
chr1	4186	4188	1.13078
chr1	4188	4196	1.25642
chr1	4196	4199	1.38207
chr1	4199	4205	1.63335
chr1	4205	4207	1.75899
chr1	4207	4208	1.63335
chr1	4208	4209	1.38207
chr1	4209	4216	1.25642
chr1	4216	4220	1.38207
chr1	4220	4221	1.50771
chr1	4221	4224	1.25642
chr1	4224	4229	1.00514
chr1	4229	4230	1.50771
chr1	4230	4231	1.38207
chr1	4231	4239	1.50771
chr1	4239	4240	1.63335
chr1	4240	4243	1.50771
chr1	4243	4246	1.25642
chr1	4246	4251	1.13078
chr1	4251	4253	1.38207
chr1	4253	4255	1.50771
chr1	4255	4261	1.63335
chr1	4261	4266	1.50771
chr1	4266	4267	1.63335
chr1	4267	4268	1.88464
chr1	4268	4269	2.01028
chr1	4269	4271	2.13592
chr1	4271	4272	2.26156
chr1	4272	4273	2.13592
chr1	4273	4278	1.75899
chr1	4278	4282	1.88464
chr1	4282	4285	1.75899
chr1	4285	4286	1.88464
chr1	4286	4291	2.26156
chr1	4291	4294	2.3872
chr1	4294	4295	2.51285
chr1	4295	4303	2.76413
chr1	4303	4304	2.63849
chr1	4304	4308	2.76413
chr1	4308	4310	2.63849
chr1	4310	4311	2.51285
chr1	4311	4315	2.26156
chr1	4315	4316	2.13592
chr1	4316	4317	2.26156
chr1	4317	4320	2.13592
chr1	4320	4330	1.88464
chr1	4330	4332	1.50771
chr1	4332	4334	1.38207
chr1	4334	4335	1.25642
chr1	4335	4338	1.13078
chr1	4338	4339	0.879497
chr1	4339	4343	0.753854
chr1	4343	4344	0.879497
chr1	4344	4348	1.00514
chr1	4348	4350	0.879497
chr1	4350	4357	1.00514
chr1	4357	4359	0.879497
chr1	4359	4362	0.753854
chr1	4362	4364	0.879497
chr1	4364	4365	1.13078
chr1	4365	4377	1.25642
chr1	4377	4379	1.13078
chr1	4379	4380	1.25642
chr1	4380	4381	1.38207
chr1	4381	4382	1.75899
chr1	4382	4383	1.88464
chr1	4383	4384	1.75899
chr1	4384	4385	1.88464
chr1	4385	4386	2.01028
chr1	4386	4387	2.3872
chr1	4387	4390	2.01028
chr1	4390	4394	2.13592
chr1	4394	4406	2.01028
chr1	4406	4408	1.88464
chr1	4408	4409	1.63335
chr1	4409	4411	1.50771
chr1	4411	4412	1.88464
chr1	4412	4423	2.01028
chr1	4423	4424	1.88464
chr1	4424	4425	1.75899
chr1	4425	4427	1.38207
chr1	4427	4429	1.13078
chr1	4429	4430	1.00514
chr1	4430	4431	0.753854
chr1	4431	4432	1.00514
chr1	4432	4433	1.25642
chr1	4433	4434	1.50771
chr1	4434	4438	1.38207
chr1	4438	4455	1.50771
chr1	4455	4456	1.25642
chr1	4456	4462	1.75899
chr1	4462	4463	1.88464
chr1	4463	4471	2.13592
chr1	4471	4473	2.26156
chr1	4473	4474	2.3872
chr1	4474	4476	2.26156
chr1	4476	4477	2.01028
chr1	4477	4481	1.88464
chr1	4481	4486	1.75899
chr1	4486	4492	1.88464
chr1	4492	4494	1.75899
chr1	4494	4497	1.63335
chr1	4497	4499	1.25642
chr1	4499	4502	1.00514
chr1	4502	4505	1.13078
chr1	4505	4508	0.879497
chr1	4508	4511	1.00514
chr1	4511	4514	0.879497
chr1	4514	4517	0.753854
chr1	4517	4522	0.628212
chr1	4522	4523	0.879497
chr1	4523	4526	1.00514
chr1	4526	4529	1.13078
chr1	4529	4549	1.25642
chr1	4549	4552	1.13078
chr1	4552	4560	1.00514
chr1	4560	4562	0.879497
chr1	4562	4563	1.00514
chr1	4563	4565	1.13078
chr1	4565	4566	1.38207
chr1	4566	4567	1.25642
chr1	4567	4570	1.13078
chr1	4570	4573	1.00514
chr1	4573	4591	0.753854
chr1	4591	4592	0.879497
chr1	4592	4593	1.00514
chr1	4593	4599	1.25642
chr1	4599	4604	1.38207
chr1	4604	4605	1.13078
chr1	4605	4607	1.25642
chr1	4607	4619	1.13078
chr1	4619	4627	1.00514
chr1	4627	4632	0.879497
chr1	4632	4634	0.753854
chr1	4634	4637	0.502569
chr1	4637	4647	0.376927
chr1	4647	4648	0.251285
chr1	4648	4652	0.125642
chr1	4652	4661	0.0
chr1	4661	4665	0.125642
chr1	4665	4667	0.251285
chr1	4667	4668	0.376927
chr1	4668	4669	0.502569
chr1	4669	4671	0.628212
chr1	4671	4674	0.753854
chr1	4674	4675	0.879497
chr1	4675	4676	1.00514
chr1	4676	4680	1.13078
chr1	4680	4681	1.50771
chr1	4681	4683	1.63335
chr1	4683	4685	1.75899
chr1	4685	4689	1.88464
chr1	4689	4693	2.01028
chr1	4693	4695	2.13592
chr1	4695	4698	2.63849
chr1	4698	4699	2.76413
chr1	4699	4703	3.01542
chr1	4703	4705	3.14106
chr1	4705	4706	3.01542
chr1	4706	4708	3.14106
chr1	4708	4711	3.01542
chr1	4711	4712	2.88977
chr1	4712	4713	2.76413
chr1	4713	4716	2.63849
chr1	4716	4717	2.76413
chr1	4717	4719	2.63849
chr1	4719	4720	2.51285
chr1	4720	4722	2.3872
chr1	4722	4723	2.63849
chr1	4723	4725	2.76413
chr1	4725	4726	2.88977
chr1	4726	4727	2.76413
chr1	4727	4731	2.63849
chr1	4731	4732	2.76413
chr1	4732	4733	2.51285
chr1	4733	4734	2.76413
chr1	4734	4736	2.63849
chr1	4736	4737	2.51285
chr1	4737	4739	2.13592
chr1	4739	4740	2.01028
chr1	4740	4744	1.88464
chr1	4744	4749	2.01028
chr1	4749	4751	2.26156
chr1	4751	4757	2.51285
chr1	4757	4758	2.3872
chr1	4758	4759	2.51285
chr1	4759	4760	2.63849
chr1	4760	4761	2.51285
chr1	4761	4763	2.3872
chr1	4763	4765	2.51285
chr1	4765	4766	2.26156
chr1	4766	4768	2.13592
chr1	4768	4769	1.88464
chr1	4769	4774	1.75899
chr1	4774	4777	1.63335
chr1	4777	4778	1.38207
chr1	4778	4780	1.25642
chr1	4780	4781	1.38207
chr1	4781	4785	1.50771
chr1	4785	4790	1.25642
chr1	4790	4792	1.38207
chr1	4792	4793	1.25642
chr1	4793	4795	1.13078
chr1	4795	4800	0.879497
chr1	4800	4803	1.00514
chr1	4803	4807	0.879497
chr1	4807	4809	0.753854
chr1	4809	4812	0.879497
chr1	4812	4813	1.00514
chr1	4813	4815	1.13078
chr1	4815	4816	1.25642
chr1	4816	4820	1.00514
chr1	4820	4828	1.13078
chr1	4828	4829	1.38207
chr1	4829	4830	1.50771
chr1	4830	4832	1.75899
chr1	4832	4844	1.63335
chr1	4844	4845	1.50771
chr1	4845	4846	1.38207
chr1	4846	4851	1.25642
chr1	4851	4853	1.38207
chr1	4853	4854	1.25642
chr1	4854	4858	1.13078
chr1	4858	4861	1.00514
chr1	4861	4863	0.879497
chr1	4863	4865	1.00514
chr1	4865	4866	1.13078
chr1	4866	4867	1.00514
chr1	4867	4872	1.13078
chr1	4872	4874	1.00514
chr1	4874	4875	1.25642
chr1	4875	4877	1.13078
chr1	4877	4880	1.25642
chr1	4880	4883	1.38207
chr1	4883	4884	1.50771
chr1	4884	4890	1.88464
chr1	4890	4892	2.01028
chr1	4892	4895	2.13592
chr1	4895	4905	2.01028
chr1	4905	4906	1.88464
chr1	4906	4908	2.01028
chr1	4908	4909	1.75899
chr1	4909	4910	1.63335
chr1	4910	4911	1.75899
chr1	4911	4914	1.63335
chr1	4914	4915	1.75899
chr1	4915	4917	1.63335
chr1	4917	4921	1.13078
chr1	4921	4922	1.00514
chr1	4922	4927	1.13078
chr1	4927	4928	1.00514
chr1	4928	4930	0.628212
chr1	4930	4933	0.502569
chr1	4933	4940	0.376927
chr1	4940	4944	0.502569
chr1	4944	4950	0.628212
chr1	4950	4957	0.502569
chr1	4957	4958	0.628212
chr1	4958	4963	0.753854
chr1	4963	4965	0.879497
chr1	4965	4968	0.753854
chr1	4968	4969	0.879497
chr1	4969	4970	1.13078
chr1	4970	4971	1.25642
chr1	4971	4972	1.38207
chr1	4972	4977	1.50771
chr1	4977	4984	1.63335
chr1	4984	4988	1.50771
chr1	4988	4990	1.38207
chr1	4990	4991	1.50771
chr1	4991	4993	1.63335
chr1	4993	4994	1.75899
chr1	4994	5001	1.63335
chr1	5001	5002	1.50771
chr1	5002	5003	1.38207
chr1	5003	5004	1.25642
chr1	5004	5008	1.38207
chr1	5008	5012	1.50771
chr1	5012	5013	1.38207
chr1	5013	5015	1.25642
chr1	5015	5016	1.13078
chr1	5016	5019	1.00514
chr1	5019	5020	1.13078
chr1	5020	5026	1.00514
chr1	5026	5032	1.13078
chr1	5032	5034	1.00514
chr1	5034	5042	0.753854
chr1	5042	5045	0.628212
chr1	5045	5046	0.879497
chr1	5046	5049	1.13078
chr1	5049	5057	1.00514
chr1	5057	5064	0.879497
chr1	5064	5065	1.00514
chr1	5065	5083	1.13078
chr1	5083	5085	1.25642
chr1	5085	5089	1.13078
chr1	5089	5106	0.628212
chr1	5106	5107	0.502569
chr1	5107	5109	0.376927
chr1	5109	5114	0.251285
chr1	5114	5121	0.125642
chr1	5121	5126	0.251285
chr1	5126	5139	0.125642
chr1	5139	5140	0.251285
chr1	5140	5146	0.376927
chr1	5146	5156	0.502569
chr1	5156	5162	0.628212
chr1	5162	5165	0.879497
chr1	5165	5183	0.753854
chr1	5183	5184	0.628212
chr1	5184	5185	0.502569
chr1	5185	5190	0.628212
chr1	5190	5192	0.502569
chr1	5192	5194	0.628212
chr1	5194	5200	0.753854
chr1	5200	5205	0.628212
chr1	5205	5206	0.502569
chr1	5206	5216	0.376927
chr1	5216	5217	0.502569
chr1	5217	5218	0.753854
chr1	5218	5219	0.879497
chr1	5219	5220	1.13078
chr1	5220	5222	1.38207
chr1	5222	5224	1.50771
chr1	5224	5225	1.63335
chr1	5225	5226	2.13592
chr1	5226	5227	2.3872
chr1	5227	5228	3.64363
chr1	5228	5230	3.89491
chr1	5230	5232	4.02056
chr1	5232	5236	4.1462
chr1	5236	5237	4.02056
chr1	5237	5239	3.89491
chr1	5239	5257	4.02056
chr1	5257	5260	3.89491
chr1	5260	5261	3.76927
chr1	5261	5264	3.14106
chr1	5264	5265	2.88977
chr1	5265	5266	2.76413
chr1	5266	5268	2.63849
chr1	5268	5269	2.26156
chr1	5269	5270	2.13592
chr1	5270	5271	2.01028
chr1	5271	5272	1.00514
chr1	5272	5273	0.753854
chr1	5273	5274	1.00514
chr1	5274	5275	1.38207
chr1	5275	5282	1.25642
chr1	5282	5286	1.13078
chr1	5286	5289	1.25642
chr1	5289	5313	1.38207
chr1	5313	5314	1.13078
chr1	5314	5315	1.00514
chr1	5315	5318	0.753854
chr1	5318	5330	0.251285
chr1	5330	5331	0.125642
chr1	5331	5347	0.0
chr1	5347	5348	0.125642
chr1	5348	5349	0.251285
chr1	5349	5353	0.376927
chr1	5353	5354	0.753854
chr1	5354	5356	0.879497
chr1	5356	5360	1.13078
chr1	5360	5363	1.25642
chr1	5363	5364	1.38207
chr1	5364	5366	1.50771
chr1	5366	5369	1.75899
chr1	5369	5374	1.88464
chr1	5374	5381	2.01028
chr1	5381	5382	2.13592
chr1	5382	5392	2.26156
chr1	5392	5393	2.01028
chr1	5393	5397	2.13592
chr1	5397	5400	1.63335
chr1	5400	5403	1.38207
chr1	5403	5404	1.25642
chr1	5404	5406	1.13078
chr1	5406	5409	1.00514
chr1	5409	5410	0.879497
chr1	5410	5413	0.753854
chr1	5413	5416	0.628212
chr1	5416	5419	0.502569
chr1	5419	5425	0.628212
chr1	5425	5426	0.502569
chr1	5426	5435	0.376927
chr1	5435	5440	0.125642
chr1	5440	5442	0.251285
chr1	5442	5448	0.376927
chr1	5448	5450	0.628212
chr1	5450	5452	0.753854
chr1	5452	5453	0.879497
chr1	5453	5454	1.00514
chr1	5454	5455	1.25642
chr1	5455	5459	1.38207
chr1	5459	5463	1.50771
chr1	5463	5464	1.38207
chr1	5464	5466	1.50771
chr1	5466	5467	1.63335
chr1	5467	5468	1.88464
chr1	5468	5469	2.01028
chr1	5469	5479	2.13592
chr1	5479	5480	2.01028
chr1	5480	5482	2.13592
chr1	5482	5483	2.26156
chr1	5483	5491	2.13592
chr1	5491	5492	2.26156
chr1	5492	5496	1.88464
chr1	5496	5497	1.63335
chr1	5497	5498	1.75899
chr1	5498	5499	1.63335
chr1	5499	5500	1.50771
chr1	5500	5504	1.63335
chr1	5504	5507	1.75899
chr1	5507	5510	1.63335
chr1	5510	5511	1.25642
chr1	5511	5513	1.13078
chr1	5513	5518	1.00514
chr1	5518	5521	1.13078
chr1	5521	5523	1.25642
chr1	5523	5525	1.13078
chr1	5525	5534	1.00514
chr1	5534	5541	1.13078
chr1	5541	5542	1.00514
chr1	5542	5545	1.13078
chr1	5545	5547	1.38207
chr1	5547	5548	1.13078
chr1	5548	5549	1.25642
chr1	5549	5557	1.50771
chr1	5557	5561	1.63335
chr1	5561	5563	1.50771
chr1	5563	5564	1.63335
chr1	5564	5565	1.75899
chr1	5565	5567	1.63335
chr1	5567	5576	1.75899
chr1	5576	5578	1.63335
chr1	5578	5579	1.50771
chr1	5579	5580	1.75899
chr1	5580	5581	1.88464
chr1	5581	5582	2.01028
chr1	5582	5586	2.13592
chr1	5586	5589	1.88464
chr1	5589	5592	1.63335
chr1	5592	5593	1.38207
chr1	5593	5596	1.25642
chr1	5596	5597	1.38207
chr1	5597	5598	1.88464
chr1	5598	5599	2.13592
chr1	5599	5600	2.26156
chr1	5600	5601	2.51285
chr1	5601	5604	2.3872
chr1	5604	5605	2.51285
chr1	5605	5607	2.88977
chr1	5607	5608	3.14106
chr1	5608	5609	3.01542
chr1	5609	5614	2.88977
chr1	5614	5615	3.01542
chr1	5615	5616	3.2667
chr1	5616	5622	3.64363
chr1	5622	5624	3.76927
chr1	5624	5625	3.64363
chr1	5625	5626	3.39234
chr1	5626	5627	3.76927
chr1	5627	5629	4.1462
chr1	5629	5631	4.27184
chr1	5631	5632	4.1462
chr1	5632	5640	4.39748
chr1	5640	5646	3.51799
chr1	5646	5647	3.39234
chr1	5647	5648	3.2667
chr1	5648	5649	3.14106
chr1	5649	5651	2.76413
chr1	5651	5654	2.63849
chr1	5654	5656	2.76413
chr1	5656	5657	2.88977
chr1	5657	5658	3.2667
chr1	5658	5666	2.63849
chr1	5666	5669	2.3872
chr1	5669	5670	2.26156
chr1	5670	5671	2.01028
chr1	5671	5673	1.63335
chr1	5673	5674	1.38207
chr1	5674	5675	1.50771
chr1	5675	5676	1.75899
chr1	5676	5679	1.50771
chr1	5679	5682	1.88464
chr1	5682	5684	1.75899
chr1	5684	5688	1.63335
chr1	5688	5689	1.75899
chr1	5689	5695	1.88464
chr1	5695	5698	2.01028
chr1	5698	5700	1.88464
chr1	5700	5701	1.50771
chr1	5701	5706	1.25642
chr1	5706	5719	1.38207
chr1	5719	5722	1.13078
chr1	5722	5728	0.879497
chr1	5728	5732	0.753854
chr1	5732	5733	0.628212
chr1	5733	5735	0.502569
chr1	5735	5737	0.628212
chr1	5737	5739	0.753854
chr1	5739	5740	0.628212
chr1	5740	5741	0.753854
chr1	5741	5750	1.00514
chr1	5750	5757	0.879497
chr1	5757	5762	1.00514
chr1	5762	5765	0.879497
chr1	5765	5780	0.753854
chr1	5780	5782	0.628212
chr1	5782	5783	0.879497
chr1	5783	5785	1.00514
chr1	5785	5786	0.879497
chr1	5786	5792	1.00514
chr1	5792	5798	1.13078
chr1	5798	5801	1.25642
chr1	5801	5806	1.13078
chr1	5806	5809	1.00514
chr1	5809	5823	1.13078
chr1	5823	5825	1.00514
chr1	5825	5826	1.13078
chr1	5826	5829	0.879497
chr1	5829	5830	0.753854
chr1	5830	5835	0.628212
chr1	5835	5839	0.502569
chr1	5839	5840	0.628212
chr1	5840	5842	0.753854
chr1	5842	5844	0.628212
chr1	5844	5845	0.753854
chr1	5845	5848	0.879497
chr1	5848	5850	1.00514
chr1	5850	5851	1.13078
chr1	5851	5857	1.00514
chr1	5857	5862	1.25642
chr1	5862	5864	1.38207
chr1	5864	5867	1.50771
chr1	5867	5868	1.38207
chr1	5868	5869	1.25642
chr1	5869	5881	1.38207
chr1	5881	5883	1.50771
chr1	5883	5884	1.38207
chr1	5884	5888	1.50771
chr1	5888	5890	1.38207
chr1	5890	5891	1.50771
chr1	5891	5894	1.38207
chr1	5894	5897	1.25642
chr1	5897	5899	1.38207
chr1	5899	5900	1.88464
chr1	5900	5902	2.01028
chr1	5902	5903	2.26156
chr1	5903	5904	2.3872
chr1	5904	5905	2.26156
chr1	5905	5909	2.13592
chr1	5909	5916	2.26156
chr1	5916	5921	2.51285
chr1	5921	5925	2.63849
chr1	5925	5926	2.51285
chr1	5926	5930	2.3872
chr1	5930	5934	2.26156
chr1	5934	5937	2.13592
chr1	5937	5943	2.01028
chr1	5943	5944	1.50771
chr1	5944	5945	1.25642
chr1	5945	5946	1.38207
chr1	5946	5947	1.00514
chr1	5947	5949	1.13078
chr1	5949	5950	1.00514
chr1	5950	5952	1.13078
chr1	5952	5960	1.00514
chr1	5960	5964	0.753854
chr1	5964	5966	0.879497
chr1	5966	5970	1.13078
chr1	5970	5984	0.879497
chr1	5984	5989	1.00514
chr1	5989	5991	0.879497
chr1	5991	5994	0.628212
chr1	5994	6001	0.502569
chr1	6001	6002	0.628212
chr1	6002	6003	1.00514
chr1	6003	6004	1.13078
chr1	6004	6005	1.50771
chr1	6005	6006	1.88464
chr1	6006	6007	2.01028
chr1	6007	6008	2.3872
chr1	6008	6010	2.13592
chr1	6010	6019	2.01028
chr1	6019	6021	2.13592
chr1	6021	6028	2.26156
[truncated: 4,205 more rows]
