# Supplementary material for: Structural modularity of the XIST ribonucleoprotein complex
Source: Nat Commun. 2020 Dec 2;11:6163. doi: 10.1038/s41467-020-20040-3 (PMC7710737; doi:10.1038/s41467-020-20040-3)
Supplement: Supplementary file 6 — Source Data [file 41467_2020_20040_MOESM6_ESM.zip › sourcedata/fig2efgi/K562_PABPC4_1_neg_XIST_1_hsXIST.bedgraph]

chr1	0	115	0.0
chr1	115	134	0.258416
chr1	134	324	0.0
chr1	324	357	0.258416
chr1	357	411	0.0
chr1	411	439	0.258416
chr1	439	495	0.0
chr1	495	496	0.258416
chr1	496	497	0.516831
chr1	497	521	0.775247
chr1	521	532	0.516831
chr1	532	533	0.258416
chr1	533	651	0.0
chr1	651	682	0.258416
chr1	682	697	0.0
chr1	697	729	0.258416
chr1	729	740	0.0
chr1	740	774	0.258416
chr1	774	785	0.0
chr1	785	807	0.258416
chr1	807	825	0.0
chr1	825	830	0.258416
chr1	830	840	0.516831
chr1	840	841	0.775247
chr1	841	854	1.03366
chr1	854	860	0.775247
chr1	860	865	1.03366
chr1	865	874	0.775247
chr1	874	878	0.258416
chr1	878	887	0.516831
chr1	887	892	0.775247
chr1	892	913	0.516831
chr1	913	915	0.258416
chr1	915	937	0.0
chr1	937	941	0.258416
chr1	941	956	0.516831
chr1	956	957	0.775247
chr1	957	963	1.03366
chr1	963	972	1.29208
chr1	972	976	1.03366
chr1	976	985	0.775247
chr1	985	990	1.03366
chr1	990	993	0.516831
chr1	993	998	0.775247
chr1	998	1001	0.516831
chr1	1001	1010	0.775247
chr1	1010	1018	0.516831
chr1	1018	1027	0.258416
chr1	1027	1037	0.516831
chr1	1037	1047	0.258416
chr1	1047	1061	0.516831
chr1	1061	1067	0.258416
chr1	1067	1081	0.516831
chr1	1081	1100	0.258416
chr1	1100	1132	0.0
chr1	1132	1158	0.258416
chr1	1158	1159	0.0
chr1	1159	1165	0.258416
chr1	1165	1170	0.516831
chr1	1170	1194	0.775247
chr1	1194	1197	0.516831
chr1	1197	1200	0.775247
chr1	1200	1203	0.516831
chr1	1203	1204	0.258416
chr1	1204	1205	0.516831
chr1	1205	1214	0.775247
chr1	1214	1223	1.03366
chr1	1223	1234	0.775247
chr1	1234	1241	0.516831
chr1	1241	1244	0.258416
chr1	1244	1279	0.0
chr1	1279	1294	0.258416
chr1	1294	1297	0.516831
chr1	1297	1307	0.775247
chr1	1307	1310	0.516831
chr1	1310	1323	0.775247
chr1	1323	1328	1.03366
chr1	1328	1343	0.775247
chr1	1343	1345	0.516831
chr1	1345	1352	0.258416
chr1	1352	1359	0.516831
chr1	1359	1361	0.258416
chr1	1361	1371	0.516831
chr1	1371	1387	0.775247
chr1	1387	1396	0.516831
chr1	1396	1421	0.0
chr1	1421	1432	0.258416
chr1	1432	1439	0.516831
chr1	1439	1443	0.775247
chr1	1443	1450	1.03366
chr1	1450	1451	1.29208
chr1	1451	1454	2.06732
chr1	1454	1455	1.80891
chr1	1455	1463	1.55049
chr1	1463	1469	1.80891
chr1	1469	1474	1.55049
chr1	1474	1497	0.516831
chr1	1497	1500	0.258416
chr1	1500	1522	0.516831
chr1	1522	1535	0.258416
chr1	1535	1553	0.0
chr1	1553	1557	0.258416
chr1	1557	1573	0.516831
chr1	1573	1589	0.775247
chr1	1589	1591	0.516831
chr1	1591	1601	0.258416
chr1	1601	1627	0.0
chr1	1627	1636	0.258416
chr1	1636	1646	0.516831
chr1	1646	1661	0.775247
chr1	1661	1662	1.03366
chr1	1662	1666	0.775247
chr1	1666	1672	0.516831
chr1	1672	1682	0.775247
chr1	1682	1683	0.516831
chr1	1683	1696	0.775247
chr1	1696	1697	1.03366
chr1	1697	1705	0.775247
chr1	1705	1708	0.516831
chr1	1708	1716	0.258416
chr1	1716	1721	0.516831
chr1	1721	1731	0.258416
chr1	1731	1739	0.516831
chr1	1739	1747	0.775247
chr1	1747	1759	0.516831
chr1	1759	1765	1.03366
chr1	1765	1773	0.775247
chr1	1773	1783	0.516831
chr1	1783	1787	0.775247
chr1	1787	1791	1.03366
chr1	1791	1795	1.29208
chr1	1795	1818	0.775247
chr1	1818	1819	0.516831
chr1	1819	1820	0.258416
chr1	1820	1867	0.0
chr1	1867	1869	0.258416
chr1	1869	1877	0.516831
chr1	1877	1902	0.775247
chr1	1902	1904	0.516831
chr1	1904	1910	0.258416
chr1	1910	1920	0.0
chr1	1920	1950	0.258416
chr1	1950	1956	0.516831
chr1	1956	1975	0.258416
chr1	1975	2061	0.0
chr1	2061	2082	0.258416
chr1	2082	2097	0.0
chr1	2097	2131	0.258416
chr1	2131	2183	0.0
chr1	2183	2188	0.258416
chr1	2188	2218	0.516831
chr1	2218	2222	0.258416
chr1	2222	2273	0.0
chr1	2273	2274	0.258416
chr1	2274	2275	0.516831
chr1	2275	2276	0.775247
chr1	2276	2278	1.03366
chr1	2278	2292	1.29208
chr1	2292	2297	1.55049
chr1	2297	2306	1.29208
chr1	2306	2309	1.03366
chr1	2309	2311	0.775247
chr1	2311	2313	0.516831
chr1	2313	2314	0.258416
chr1	2314	2322	0.0
chr1	2322	2330	0.258416
chr1	2330	2331	0.516831
chr1	2331	2353	0.775247
chr1	2353	2355	0.516831
chr1	2355	2357	0.775247
chr1	2357	2359	0.516831
chr1	2359	2373	0.258416
chr1	2373	2388	0.516831
chr1	2388	2409	0.258416
chr1	2409	2452	0.0
chr1	2452	2487	0.258416
chr1	2487	2513	0.0
chr1	2513	2538	0.516831
chr1	2538	2543	0.775247
chr1	2543	2549	0.516831
chr1	2549	2573	0.258416
chr1	2573	2628	0.0
chr1	2628	2659	0.258416
chr1	2659	2662	0.0
chr1	2662	2698	0.258416
chr1	2698	2780	0.0
chr1	2780	2815	0.258416
chr1	2815	2874	0.0
chr1	2874	2910	0.258416
chr1	2910	2932	0.0
chr1	2932	2955	0.258416
chr1	2955	2958	0.516831
chr1	2958	2977	0.258416
chr1	2977	2990	0.516831
chr1	2990	2996	0.258416
chr1	2996	2998	0.516831
chr1	2998	3011	0.775247
chr1	3011	3016	0.516831
chr1	3016	3019	0.258416
chr1	3019	3044	0.0
chr1	3044	3071	0.258416
chr1	3071	3085	0.516831
chr1	3085	3091	1.03366
chr1	3091	3093	1.29208
chr1	3093	3107	1.55049
chr1	3107	3111	1.29208
chr1	3111	3114	1.03366
chr1	3114	3118	0.775247
chr1	3118	3121	0.516831
chr1	3121	3126	0.258416
chr1	3126	3144	0.0
chr1	3144	3179	0.258416
chr1	3179	3221	0.0
chr1	3221	3223	0.258416
chr1	3223	3237	0.516831
chr1	3237	3241	0.775247
chr1	3241	3257	0.516831
chr1	3257	3267	0.258416
chr1	3267	3310	0.0
chr1	3310	3345	0.258416
chr1	3345	3359	0.0
chr1	3359	3394	0.258416
chr1	3394	3440	0.0
chr1	3440	3441	0.258416
chr1	3441	3458	0.516831
chr1	3458	3467	0.775247
chr1	3467	3470	0.516831
chr1	3470	3475	1.03366
chr1	3475	3492	0.775247
chr1	3492	3495	0.516831
chr1	3495	3505	0.775247
chr1	3505	3514	0.258416
chr1	3514	3517	0.516831
chr1	3517	3519	0.775247
chr1	3519	3530	1.03366
chr1	3530	3549	0.775247
chr1	3549	3551	0.516831
chr1	3551	3675	0.0
chr1	3675	3710	0.258416
chr1	3710	3737	0.0
chr1	3737	3749	0.258416
chr1	3749	3766	0.516831
chr1	3766	3773	0.775247
chr1	3773	3779	0.516831
chr1	3779	3789	0.258416
chr1	3789	3792	0.0
chr1	3792	3814	0.258416
chr1	3814	3821	0.516831
chr1	3821	3834	0.258416
chr1	3834	3843	0.516831
chr1	3843	3855	0.258416
chr1	3855	3868	0.775247
chr1	3868	3881	0.516831
chr1	3881	3889	0.258416
chr1	3889	3924	0.0
chr1	3924	3927	0.516831
chr1	3927	3937	0.775247
chr1	3937	3954	1.03366
chr1	3954	3955	0.775247
chr1	3955	3956	0.516831
chr1	3956	3959	0.775247
chr1	3959	3960	0.516831
chr1	3960	3965	0.775247
chr1	3965	3972	1.03366
chr1	3972	3975	0.775247
chr1	3975	3987	1.03366
chr1	3987	3988	1.29208
chr1	3988	3992	1.55049
chr1	3992	3993	1.29208
chr1	3993	3995	1.03366
chr1	3995	3997	0.775247
chr1	3997	3998	1.03366
chr1	3998	3999	1.29208
chr1	3999	4019	1.03366
chr1	4019	4023	0.775247
chr1	4023	4033	0.516831
chr1	4033	4054	0.0
chr1	4054	4088	0.258416
chr1	4088	4225	0.0
chr1	4225	4249	0.258416
chr1	4249	4253	0.516831
chr1	4253	4254	0.775247
chr1	4254	4269	0.516831
chr1	4269	4280	0.775247
chr1	4280	4281	1.03366
chr1	4281	4285	1.29208
chr1	4285	4288	1.03366
chr1	4288	4295	0.775247
chr1	4295	4298	1.03366
chr1	4298	4302	1.29208
chr1	4302	4309	1.03366
chr1	4309	4311	0.775247
chr1	4311	4323	0.516831
chr1	4323	4329	0.258416
chr1	4329	4383	0.0
chr1	4383	4385	0.258416
chr1	4385	4416	0.516831
chr1	4416	4419	0.258416
chr1	4419	4458	0.0
chr1	4458	4469	0.258416
chr1	4469	4492	0.516831
chr1	4492	4505	0.258416
chr1	4505	4524	0.0
chr1	4524	4559	0.258416
chr1	4559	4593	0.0
chr1	4593	4619	0.516831
chr1	4619	4623	0.258416
chr1	4623	4685	0.0
chr1	4685	4695	0.258416
chr1	4695	4716	0.516831
chr1	4716	4722	0.258416
chr1	4722	4727	0.516831
chr1	4727	4762	0.258416
chr1	4762	4763	0.516831
chr1	4763	4781	0.775247
chr1	4781	4793	0.516831
chr1	4793	4798	0.258416
chr1	4798	4818	0.0
chr1	4818	4842	0.258416
chr1	4842	4843	0.0
chr1	4843	4875	0.516831
chr1	4875	4877	0.775247
chr1	4877	4879	1.03366
chr1	4879	4900	0.516831
chr1	4900	4902	0.258416
chr1	4902	4956	0.0
chr1	4956	4964	0.258416
chr1	4964	4976	0.516831
chr1	4976	4990	0.775247
chr1	4990	4999	0.516831
chr1	4999	5010	0.258416
chr1	5010	5116	0.0
chr1	5116	5147	0.258416
chr1	5147	5173	0.0
chr1	5173	5189	0.258416
chr1	5189	5207	0.516831
chr1	5207	5214	0.258416
chr1	5214	5232	0.0
chr1	5232	5268	0.258416
chr1	5268	5343	0.0
chr1	5343	5345	0.258416
chr1	5345	5354	0.516831
chr1	5354	5358	0.775247
chr1	5358	5359	1.03366
chr1	5359	5373	1.29208
chr1	5373	5378	1.03366
chr1	5378	5381	0.775247
chr1	5381	5392	0.516831
chr1	5392	5394	0.258416
chr1	5394	5454	0.0
chr1	5454	5459	0.258416
chr1	5459	5467	0.516831
chr1	5467	5482	0.775247
chr1	5482	5489	1.03366
chr1	5489	5495	0.775247
chr1	5495	5501	0.516831
chr1	5501	5509	0.258416
chr1	5509	5597	0.0
chr1	5597	5598	0.258416
chr1	5598	5628	0.516831
chr1	5628	5629	0.775247
chr1	5629	5631	1.03366
chr1	5631	5632	0.775247
chr1	5632	5653	1.03366
chr1	5653	5656	0.775247
chr1	5656	5660	0.516831
chr1	5660	5664	0.258416
chr1	5664	5680	0.0
chr1	5680	5681	0.258416
chr1	5681	5691	0.516831
chr1	5691	5710	0.775247
chr1	5710	5715	0.516831
chr1	5715	5716	0.258416
chr1	5716	5738	0.0
chr1	5738	5740	0.258416
chr1	5740	5743	0.516831
chr1	5743	5774	0.775247
chr1	5774	5775	0.516831
chr1	5775	5778	0.258416
chr1	5778	5782	0.0
chr1	5782	5817	0.258416
chr1	5817	5850	0.0
chr1	5850	5859	0.258416
chr1	5859	5881	0.516831
chr1	5881	5883	0.775247
chr1	5883	5886	0.516831
chr1	5886	5899	0.258416
chr1	5899	5900	0.516831
chr1	5900	5916	0.775247
chr1	5916	5925	0.516831
chr1	5925	5927	0.775247
chr1	5927	5934	0.516831
chr1	5934	5946	0.258416
chr1	5946	5961	0.516831
chr1	5961	5966	0.258416
chr1	5966	5973	0.516831
chr1	5973	6000	0.775247
chr1	6000	6004	0.516831
chr1	6004	6009	0.775247
chr1	6009	6015	0.516831
chr1	6015	6039	0.258416
chr1	6039	6042	0.0
chr1	6042	6074	0.258416
chr1	6074	6076	0.516831
chr1	6076	6085	0.258416
chr1	6085	6087	0.516831
chr1	6087	6109	0.775247
chr1	6109	6113	0.516831
chr1	6113	6114	0.258416
chr1	6114	6125	0.0
chr1	6125	6141	0.258416
chr1	6141	6142	0.516831
chr1	6142	6154	0.258416
chr1	6154	6175	0.516831
chr1	6175	6218	0.258416
chr1	6218	6337	0.0
chr1	6337	6373	0.258416
chr1	6373	6375	0.0
chr1	6375	6376	0.258416
chr1	6376	6377	0.516831
chr1	6377	6382	0.775247
chr1	6382	6384	1.03366
chr1	6384	6397	1.55049
chr1	6397	6399	1.29208
chr1	6399	6400	1.03366
chr1	6400	6404	1.29208
chr1	6404	6410	1.03366
chr1	6410	6418	0.775247
chr1	6418	6425	0.516831
chr1	6425	6435	0.775247
chr1	6435	6436	0.516831
chr1	6436	6459	0.258416
chr1	6459	6478	0.0
chr1	6478	6481	0.258416
chr1	6481	6503	0.516831
chr1	6503	6512	0.258416
chr1	6512	6513	0.0
chr1	6513	6535	0.258416
chr1	6535	6549	0.516831
chr1	6549	6564	0.258416
chr1	6564	6566	0.0
chr1	6566	6571	0.258416
chr1	6571	6593	0.516831
chr1	6593	6602	0.258416
chr1	6602	6610	0.0
chr1	6610	6645	0.258416
chr1	6645	6652	0.0
chr1	6652	6658	0.258416
chr1	6658	6661	0.516831
chr1	6661	6681	0.775247
chr1	6681	6685	0.516831
chr1	6685	6691	0.258416
chr1	6691	6704	0.0
chr1	6704	6705	0.258416
chr1	6705	6716	0.516831
chr1	6716	6724	0.775247
chr1	6724	6726	1.03366
chr1	6726	6735	1.29208
chr1	6735	6738	0.775247
chr1	6738	6744	0.516831
chr1	6744	6758	0.775247
chr1	6758	6761	0.516831
chr1	6761	6779	0.258416
chr1	6779	6816	0.0
chr1	6816	6852	0.258416
chr1	6852	6855	0.0
chr1	6855	6877	0.258416
chr1	6877	6930	0.0
chr1	6930	6964	0.258416
chr1	6964	6967	0.0
chr1	6967	6982	0.258416
chr1	6982	6997	0.516831
chr1	6997	7001	0.775247
chr1	7001	7002	0.516831
chr1	7002	7017	0.775247
chr1	7017	7031	0.516831
chr1	7031	7033	0.775247
chr1	7033	7037	0.516831
chr1	7037	7058	0.258416
chr1	7058	7091	0.0
chr1	7091	7120	0.258416
chr1	7120	7203	0.0
chr1	7203	7233	0.258416
chr1	7233	7238	0.516831
chr1	7238	7260	0.258416
chr1	7260	7261	0.516831
chr1	7261	7278	0.258416
chr1	7278	7293	0.516831
chr1	7293	7298	0.258416
chr1	7298	7309	0.0
chr1	7309	7324	0.258416
chr1	7324	7330	0.516831
chr1	7330	7343	0.775247
chr1	7343	7359	0.516831
chr1	7359	7360	0.258416
chr1	7360	7384	0.0
chr1	7384	7419	0.258416
chr1	7419	7448	0.0
chr1	7448	7484	0.258416
chr1	7484	7541	0.0
chr1	7541	7542	0.258416
chr1	7542	7548	0.516831
chr1	7548	7551	1.03366
chr1	7551	7553	1.29208
chr1	7553	7566	1.55049
chr1	7566	7569	1.03366
chr1	7569	7573	1.29208
chr1	7573	7582	1.03366
chr1	7582	7585	0.775247
chr1	7585	7587	0.258416
chr1	7587	7588	0.516831
chr1	7588	7612	0.258416
chr1	7612	7646	0.516831
chr1	7646	7720	0.0
chr1	7720	7743	0.258416
chr1	7743	7793	0.0
chr1	7793	7837	0.258416
chr1	7837	7857	0.516831
chr1	7857	7863	0.775247
chr1	7863	7872	0.516831
chr1	7872	7888	0.258416
chr1	7888	7898	0.0
chr1	7898	7934	0.516831
chr1	7934	7992	0.0
chr1	7992	8026	0.258416
chr1	8026	8038	0.0
chr1	8038	8072	0.258416
chr1	8072	8098	0.0
chr1	8098	8118	0.258416
chr1	8118	8182	0.0
chr1	8182	8216	0.258416
chr1	8216	8259	0.0
chr1	8259	8294	0.258416
chr1	8294	8446	0.0
chr1	8446	8451	0.258416
chr1	8451	8478	0.516831
chr1	8478	8481	0.258416
chr1	8481	8514	0.0
chr1	8514	8548	0.258416
chr1	8548	8557	0.0
chr1	8557	8558	0.258416
chr1	8558	8575	0.516831
chr1	8575	8578	0.775247
chr1	8578	8581	1.03366
chr1	8581	8585	0.775247
chr1	8585	8589	1.03366
chr1	8589	8592	0.775247
chr1	8592	8610	1.03366
chr1	8610	8624	0.516831
chr1	8624	8627	0.775247
chr1	8627	8631	0.516831
chr1	8631	8635	0.775247
chr1	8635	8653	0.516831
chr1	8653	8657	0.775247
chr1	8657	8666	0.516831
chr1	8666	8688	0.258416
chr1	8688	8690	0.0
chr1	8690	8710	0.258416
chr1	8710	8725	0.516831
chr1	8725	8745	0.258416
chr1	8745	8835	0.0
chr1	8835	8841	0.258416
chr1	8841	8858	0.775247
chr1	8858	8868	1.03366
chr1	8868	8870	0.775247
chr1	8870	8877	0.516831
chr1	8877	8885	0.258416
chr1	8885	8897	0.0
chr1	8897	8928	0.258416
chr1	8928	8932	0.516831
chr1	8932	8963	0.258416
chr1	8963	8997	0.0
chr1	8997	9000	0.258416
chr1	9000	9002	0.516831
chr1	9002	9014	1.03366
chr1	9014	9032	1.29208
chr1	9032	9034	1.03366
chr1	9034	9037	0.775247
chr1	9037	9040	0.258416
chr1	9040	9146	0.0
chr1	9146	9178	0.258416
chr1	9178	9179	0.0
chr1	9179	9184	0.258416
chr1	9184	9208	0.516831
chr1	9208	9220	0.258416
chr1	9220	9271	0.0
chr1	9271	9272	0.258416
chr1	9272	9292	0.516831
chr1	9292	9307	0.258416
chr1	9307	9309	0.0
chr1	9309	9315	0.258416
chr1	9315	9322	0.516831
chr1	9322	9323	0.775247
chr1	9323	9338	1.03366
chr1	9338	9341	0.775247
chr1	9341	9347	0.516831
chr1	9347	9357	0.258416
chr1	9357	9389	0.0
chr1	9389	9415	0.258416
chr1	9415	9418	0.516831
chr1	9418	9435	0.258416
chr1	9435	9447	0.516831
chr1	9447	9451	0.775247
chr1	9451	9456	0.516831
chr1	9456	9463	0.775247
chr1	9463	9481	0.516831
chr1	9481	9492	0.258416
chr1	9492	9501	0.0
chr1	9501	9514	0.258416
chr1	9514	9534	0.516831
chr1	9534	9536	0.775247
chr1	9536	9549	0.516831
chr1	9549	9550	0.258416
chr1	9550	9556	0.516831
chr1	9556	9568	0.775247
chr1	9568	9584	0.516831
chr1	9584	9590	0.258416
chr1	9590	9591	0.516831
chr1	9591	9625	0.258416
chr1	9625	9626	0.516831
chr1	9626	9629	0.258416
chr1	9629	9650	0.516831
chr1	9650	9659	0.775247
chr1	9659	9663	0.516831
chr1	9663	9680	0.258416
chr1	9680	9724	0.0
chr1	9724	9747	0.258416
chr1	9747	9755	0.516831
chr1	9755	9769	0.258416
chr1	9769	9821	0.0
chr1	9821	9833	0.258416
chr1	9833	9856	0.516831
chr1	9856	9859	0.258416
chr1	9859	9860	0.0
chr1	9860	9872	0.258416
chr1	9872	9878	0.516831
chr1	9878	9891	0.775247
chr1	9891	9906	0.516831
chr1	9906	9907	0.775247
chr1	9907	9912	0.516831
chr1	9912	9929	0.258416
chr1	9929	9931	0.516831
chr1	9931	9957	0.775247
chr1	9957	9961	1.03366
chr1	9961	9962	0.775247
chr1	9962	9966	1.03366
chr1	9966	9975	0.775247
chr1	9975	9977	0.516831
chr1	9977	9982	0.258416
chr1	9982	10020	0.0
chr1	10020	10042	0.258416
chr1	10042	10145	0.0
chr1	10145	10146	0.258416
chr1	10146	10148	0.516831
chr1	10148	10173	1.03366
chr1	10173	10181	0.775247
chr1	10181	10183	0.516831
chr1	10183	10282	0.0
chr1	10282	10289	0.516831
chr1	10289	10294	0.775247
chr1	10294	10311	1.29208
chr1	10311	10317	1.55049
chr1	10317	10325	1.03366
chr1	10325	10326	0.775247
chr1	10326	10330	0.516831
chr1	10330	10331	0.258416
chr1	10331	10402	0.0
chr1	10402	10414	0.258416
chr1	10414	10419	0.516831
chr1	10419	10427	0.775247
chr1	10427	10443	0.516831
chr1	10443	10454	0.258416
chr1	10454	10462	0.0
chr1	10462	10492	0.258416
chr1	10492	10519	0.0
chr1	10519	10527	0.516831
chr1	10527	10528	0.775247
chr1	10528	10552	1.03366
chr1	10552	10553	0.775247
chr1	10553	10559	0.516831
chr1	10559	10560	0.258416
chr1	10560	10576	0.0
chr1	10576	10583	0.258416
chr1	10583	10584	0.516831
chr1	10584	10586	1.80891
chr1	10586	10591	2.06732
chr1	10591	10595	2.32574
chr1	10595	10611	2.58416
chr1	10611	10617	2.32574
chr1	10617	10619	1.80891
chr1	10619	10625	0.516831
chr1	10625	10637	0.258416
chr1	10637	10664	0.516831
chr1	10664	10669	0.258416
chr1	10669	10694	0.0
chr1	10694	10697	0.258416
chr1	10697	10729	0.775247
chr1	10729	10732	0.516831
chr1	10732	10745	0.0
chr1	10745	10752	0.258416
chr1	10752	10773	0.516831
chr1	10773	10777	0.775247
chr1	10777	10779	0.516831
chr1	10779	10787	0.258416
chr1	10787	10804	0.516831
chr1	10804	10815	0.258416
chr1	10815	10822	0.516831
chr1	10822	10851	0.258416
chr1	10851	10969	0.0
chr1	10969	10970	0.258416
chr1	10970	11002	0.516831
chr1	11002	11003	0.775247
chr1	11003	11006	0.516831
chr1	11006	11009	0.258416
chr1	11009	11037	0.516831
chr1	11037	11039	0.258416
chr1	11039	11044	0.0
chr1	11044	11078	0.258416
chr1	11078	11110	0.0
chr1	11110	11114	0.258416
chr1	11114	11143	0.516831
chr1	11143	11148	0.258416
chr1	11148	11175	0.0
chr1	11175	11209	0.516831
chr1	11209	11248	0.0
chr1	11248	11257	0.258416
chr1	11257	11270	0.516831
chr1	11270	11275	0.775247
chr1	11275	11304	0.516831
chr1	11304	11308	0.258416
chr1	11308	11327	0.516831
chr1	11327	11342	0.258416
chr1	11342	11353	0.0
chr1	11353	11369	0.258416
chr1	11369	11387	0.516831
chr1	11387	11403	0.258416
chr1	11403	11436	0.0
chr1	11436	11466	0.258416
chr1	11466	11502	0.0
chr1	11502	11525	0.258416
chr1	11525	11538	0.516831
chr1	11538	11559	0.258416
chr1	11559	11629	0.0
chr1	11629	11639	0.258416
chr1	11639	11664	0.516831
chr1	11664	11674	0.258416
chr1	11674	11789	0.0
chr1	11789	11807	0.258416
chr1	11807	11811	0.516831
chr1	11811	11812	0.775247
chr1	11812	11814	1.03366
chr1	11814	11815	1.29208
chr1	11815	11823	1.55049
chr1	11823	11843	1.29208
chr1	11843	11847	1.03366
chr1	11847	11848	0.516831
chr1	11848	11875	0.0
chr1	11875	11910	0.258416
chr1	11910	11943	0.0
chr1	11943	11963	0.258416
chr1	11963	11973	0.0
chr1	11973	11978	0.258416
chr1	11978	11982	0.775247
chr1	11982	11987	1.03366
chr1	11987	11994	1.29208
chr1	11994	11996	1.55049
chr1	11996	11999	2.06732
chr1	11999	12005	1.80891
chr1	12005	12010	2.06732
chr1	12010	12013	1.80891
chr1	12013	12014	1.55049
chr1	12014	12020	1.29208
chr1	12020	12022	1.03366
chr1	12022	12023	1.29208
chr1	12023	12029	1.03366
chr1	12029	12031	0.775247
chr1	12031	12048	0.258416
chr1	12048	12049	0.516831
chr1	12049	12050	0.775247
chr1	12050	12057	1.03366
chr1	12057	12078	0.775247
chr1	12078	12083	0.516831
chr1	12083	12116	0.258416
chr1	12116	12137	0.0
chr1	12137	12155	0.516831
chr1	12155	12156	0.258416
chr1	12156	12173	0.516831
chr1	12173	12191	0.258416
chr1	12191	12227	0.0
chr1	12227	12248	0.258416
chr1	12248	12258	0.516831
chr1	12258	12272	0.258416
chr1	12272	12282	0.516831
chr1	12282	12308	0.258416
chr1	12308	12332	0.0
chr1	12332	12334	0.258416
chr1	12334	12367	0.516831
chr1	12367	12370	0.258416
chr1	12370	12372	0.0
chr1	12372	12404	0.258416
chr1	12404	12408	0.516831
chr1	12408	12410	0.258416
chr1	12410	12440	0.516831
chr1	12440	12441	0.258416
chr1	12441	12445	0.516831
chr1	12445	12475	0.258416
chr1	12475	12489	0.0
chr1	12489	12505	0.258416
chr1	12505	12507	0.516831
chr1	12507	12519	0.775247
chr1	12519	12523	1.03366
chr1	12523	12526	0.775247
chr1	12526	12538	1.03366
chr1	12538	12541	0.775247
chr1	12541	12544	0.258416
chr1	12544	12555	0.516831
chr1	12555	12578	0.258416
chr1	12578	12584	0.0
chr1	12584	12607	0.516831
chr1	12607	12610	0.775247
chr1	12610	12612	1.03366
chr1	12612	12614	0.775247
chr1	12614	12632	0.516831
chr1	12632	12635	1.29208
chr1	12635	12638	1.03366
chr1	12638	12639	1.29208
chr1	12639	12643	1.55049
chr1	12643	12645	1.29208
chr1	12645	12648	1.55049
chr1	12648	12662	1.80891
chr1	12662	12664	2.06732
chr1	12664	12666	2.32574
chr1	12666	12668	1.80891
chr1	12668	12671	1.55049
chr1	12671	12673	1.80891
chr1	12673	12675	1.55049
chr1	12675	12679	1.29208
chr1	12679	12682	1.03366
chr1	12682	12691	0.775247
chr1	12691	12697	1.03366
chr1	12697	12699	0.775247
chr1	12699	12701	0.516831
chr1	12701	12706	0.775247
chr1	12706	12710	0.516831
chr1	12710	12712	0.775247
chr1	12712	12717	1.29208
chr1	12717	12723	1.55049
chr1	12723	12727	1.80891
chr1	12727	12728	1.55049
chr1	12728	12729	1.80891
chr1	12729	12736	2.06732
chr1	12736	12739	1.80891
chr1	12739	12745	1.55049
chr1	12745	12747	1.03366
chr1	12747	12748	0.775247
chr1	12748	12752	0.516831
chr1	12752	12755	0.258416
chr1	12755	12802	0.0
chr1	12802	12826	0.516831
chr1	12826	12837	0.775247
chr1	12837	12844	0.258416
chr1	12844	12846	0.516831
chr1	12846	12855	0.258416
chr1	12855	12881	0.516831
chr1	12881	12913	0.258416
chr1	12913	12988	0.0
chr1	12988	12998	0.258416
chr1	12998	13024	0.516831
chr1	13024	13025	0.258416
chr1	13025	13026	0.516831
chr1	13026	13031	0.775247
chr1	13031	13059	0.516831
chr1	13059	13061	0.258416
chr1	13061	13077	0.0
chr1	13077	13112	0.258416
chr1	13112	13161	0.0
chr1	13161	13186	0.258416
chr1	13186	13195	0.516831
chr1	13195	13218	0.258416
chr1	13218	13306	0.0
chr1	13306	13319	0.258416
chr1	13319	13327	0.516831
chr1	13327	13333	0.775247
chr1	13333	13336	1.03366
chr1	13336	13337	1.29208
chr1	13337	13339	1.55049
chr1	13339	13342	1.80891
chr1	13342	13346	1.55049
chr1	13346	13348	1.80891
chr1	13348	13361	1.55049
chr1	13361	13368	1.80891
chr1	13368	13371	1.55049
chr1	13371	13372	1.80891
chr1	13372	13374	1.29208
chr1	13374	13382	1.03366
chr1	13382	13387	0.775247
chr1	13387	13391	1.03366
chr1	13391	13396	1.29208
chr1	13396	13406	1.03366
chr1	13406	13416	0.775247
chr1	13416	13420	1.03366
chr1	13420	13423	0.775247
chr1	13423	13429	0.516831
chr1	13429	13445	0.775247
chr1	13445	13451	0.258416
chr1	13451	13471	0.0
chr1	13471	13472	0.258416
chr1	13472	13474	0.516831
chr1	13474	13477	0.775247
chr1	13477	13503	1.03366
chr1	13503	13506	0.516831
chr1	13506	13507	0.775247
chr1	13507	13513	0.516831
chr1	13513	13514	0.258416
chr1	13514	13538	0.516831
chr1	13538	13540	0.258416
chr1	13540	13569	0.0
chr1	13569	13604	0.258416
chr1	13604	13612	0.0
chr1	13612	13624	0.258416
chr1	13624	13626	0.775247
chr1	13626	13627	1.29208
chr1	13627	13628	1.55049
chr1	13628	13631	2.06732
chr1	13631	13636	2.32574
chr1	13636	13639	2.58416
chr1	13639	13651	2.32574
chr1	13651	13652	2.06732
chr1	13652	13656	1.80891
chr1	13656	13657	1.55049
chr1	13657	13678	0.0
chr1	13678	13679	0.258416
chr1	13679	13709	0.516831
chr1	13709	13713	0.258416
chr1	13713	13722	0.0
chr1	13722	13723	0.258416
chr1	13723	13758	0.516831
chr1	13758	13764	0.0
chr1	13764	13765	0.258416
chr1	13765	13795	0.516831
chr1	13795	13801	0.258416
chr1	13801	13805	0.0
chr1	13805	13806	0.258416
chr1	13806	13818	0.516831
chr1	13818	13840	0.775247
chr1	13840	13842	0.516831
chr1	13842	13845	0.258416
chr1	13845	13852	0.0
chr1	13852	13869	0.258416
chr1	13869	13883	0.516831
chr1	13883	13899	0.258416
chr1	13899	13903	0.516831
chr1	13903	13933	0.258416
chr1	13933	13938	0.0
chr1	13938	13968	0.258416
chr1	13968	14046	0.0
chr1	14046	14047	0.258416
chr1	14047	14050	0.516831
chr1	14050	14054	0.775247
chr1	14054	14074	1.03366
chr1	14074	14075	0.775247
chr1	14075	14082	0.516831
chr1	14082	14084	0.258416
chr1	14084	14113	0.0
chr1	14113	14136	0.258416
chr1	14136	14145	0.516831
chr1	14145	14146	0.775247
chr1	14146	14148	1.03366
chr1	14148	14165	0.775247
chr1	14165	14172	0.516831
chr1	14172	14176	0.258416
chr1	14176	14180	0.516831
chr1	14180	14188	0.258416
chr1	14188	14210	0.775247
chr1	14210	14217	0.516831
chr1	14217	14219	0.258416
chr1	14219	14295	0.0
chr1	14295	14319	0.258416
chr1	14319	14320	0.516831
chr1	14320	14321	0.775247
chr1	14321	14331	1.55049
chr1	14331	14336	1.29208
chr1	14336	14355	1.55049
chr1	14355	14368	0.775247
chr1	14368	14369	0.516831
chr1	14369	14382	0.258416
chr1	14382	14390	0.516831
chr1	14390	14396	0.258416
chr1	14396	14416	0.516831
chr1	14416	14417	1.29208
chr1	14417	14421	1.03366
chr1	14421	14431	1.29208
chr1	14431	14437	1.03366
chr1	14437	14442	0.775247
chr1	14442	14447	0.516831
chr1	14447	14449	0.258416
chr1	14449	14580	0.0
chr1	14580	14615	0.258416
chr1	14615	14644	0.0
chr1	14644	14660	0.258416
chr1	14660	14674	0.516831
chr1	14674	14681	0.258416
chr1	14681	14756	0.0
chr1	14756	14759	0.258416
chr1	14759	14779	0.516831
chr1	14779	14780	0.258416
chr1	14780	14793	0.516831
chr1	14793	14815	0.258416
chr1	14815	14822	0.0
chr1	14822	14837	0.258416
chr1	14837	14856	0.516831
chr1	14856	14866	0.258416
chr1	14866	14871	0.516831
chr1	14871	14893	0.258416
chr1	14893	14900	0.516831
chr1	14900	14929	0.258416
chr1	14929	15139	0.0
chr1	15139	15149	0.258416
chr1	15149	15160	0.516831
chr1	15160	15174	0.775247
chr1	15174	15183	0.516831
chr1	15183	15190	0.258416
chr1	15190	15195	0.516831
chr1	15195	15225	0.258416
chr1	15225	15290	0.0
chr1	15290	15292	0.258416
chr1	15292	15293	0.516831
chr1	15293	15296	0.775247
chr1	15296	15317	1.03366
chr1	15317	15320	0.775247
chr1	15320	15325	0.516831
chr1	15325	15328	0.258416
chr1	15328	15608	0.0
chr1	15608	15644	0.258416
chr1	15644	15651	0.0
chr1	15651	15686	0.258416
chr1	15686	15766	0.0
chr1	15766	15801	0.258416
chr1	15801	15813	0.0
chr1	15813	15831	0.258416
chr1	15831	15874	0.0
chr1	15874	15909	0.258416
chr1	15909	15914	0.0
chr1	15914	15918	0.516831
chr1	15918	15941	0.775247
chr1	15941	15942	0.516831
chr1	15942	15946	0.775247
chr1	15946	15949	0.516831
chr1	15949	15962	0.258416
chr1	15962	15978	0.516831
chr1	15978	15997	0.258416
chr1	15997	16074	0.0
chr1	16074	16094	0.258416
chr1	16094	16108	0.516831
chr1	16108	16130	0.258416
chr1	16130	16150	0.0
chr1	16150	16186	0.258416
chr1	16186	16198	0.0
chr1	16198	16202	0.258416
chr1	16202	16228	0.516831
chr1	16228	16234	0.258416
chr1	16234	16263	0.0
chr1	16263	16274	0.258416
chr1	16274	16286	0.516831
chr1	16286	16309	0.258416
chr1	16309	16311	0.0
chr1	16311	16318	0.258416
chr1	16318	16342	0.775247
chr1	16342	16343	0.516831
chr1	16343	16352	0.258416
chr1	16352	16362	0.0
chr1	16362	16392	0.258416
chr1	16392	16395	0.0
chr1	16395	16410	0.258416
chr1	16410	16412	0.516831
chr1	16412	16428	0.775247
chr1	16428	16438	0.516831
chr1	16438	16444	0.775247
chr1	16444	16447	0.516831
chr1	16447	16462	0.258416
chr1	16462	16558	0.0
chr1	16558	16559	0.775247
chr1	16559	16560	1.03366
chr1	16560	16565	1.29208
chr1	16565	16588	1.55049
chr1	16588	16589	1.03366
chr1	16589	16594	0.775247
chr1	16594	16595	0.516831
chr1	16595	16599	0.258416
chr1	16599	16612	0.0
chr1	16612	16646	0.258416
chr1	16646	16647	0.0
chr1	16647	16649	0.258416
chr1	16649	16650	0.775247
chr1	16650	16651	1.03366
chr1	16651	16662	1.29208
chr1	16662	16663	1.55049
chr1	16663	16664	2.32574
chr1	16664	16670	2.58416
chr1	16670	16671	2.32574
chr1	16671	16674	2.06732
chr1	16674	16675	2.32574
chr1	16675	16682	2.58416
chr1	16682	16684	2.32574
chr1	16684	16685	1.80891
chr1	16685	16689	1.55049
chr1	16689	16699	1.29208
chr1	16699	16708	0.516831
chr1	16708	16710	0.258416
chr1	16710	16770	0.0
chr1	16770	16806	0.258416
chr1	16806	16824	0.0
chr1	16824	16845	0.258416
chr1	16845	16914	0.0
chr1	16914	16917	0.258416
chr1	16917	16943	0.516831
chr1	16943	16947	0.258416
chr1	16947	16955	0.0
chr1	16955	16981	0.258416
chr1	16981	16985	0.516831
chr1	16985	17010	0.258416
chr1	17010	17016	0.516831
chr1	17016	17046	0.258416
chr1	17046	17051	0.0
chr1	17051	17055	0.258416
chr1	17055	17057	0.516831
chr1	17057	17061	0.775247
chr1	17061	17068	1.03366
chr1	17068	17076	1.29208
chr1	17076	17084	1.03366
chr1	17084	17087	0.775247
chr1	17087	17096	0.516831
chr1	17096	17102	0.258416
chr1	17102	17103	0.516831
chr1	17103	17120	0.258416
chr1	17120	17138	0.516831
chr1	17138	17145	0.258416
chr1	17145	17146	0.775247
chr1	17146	17147	1.03366
chr1	17147	17156	1.29208
chr1	17156	17167	1.03366
chr1	17167	17180	0.775247
chr1	17180	17183	0.258416
chr1	17183	17194	0.0
chr1	17194	17202	0.258416
chr1	17202	17218	0.516831
chr1	17218	17219	0.775247
chr1	17219	17220	1.03366
chr1	17220	17237	0.775247
chr1	17237	17253	0.516831
chr1	17253	17281	0.0
chr1	17281	17309	0.258416
chr1	17309	17310	0.0
chr1	17310	17342	0.516831
chr1	17342	17351	0.0
chr1	17351	17369	0.258416
chr1	17369	17373	0.516831
chr1	17373	17397	0.258416
chr1	17397	17471	0.0
chr1	17471	17506	0.258416
chr1	17506	17533	0.0
chr1	17533	17534	0.258416
chr1	17534	17547	0.516831
chr1	17547	17568	0.775247
chr1	17568	17569	0.516831
chr1	17569	17578	0.258416
chr1	17578	17581	0.0
chr1	17581	17590	0.258416
chr1	17590	17610	0.516831
chr1	17610	17616	0.775247
chr1	17616	17621	0.516831
chr1	17621	17646	0.258416
chr1	17646	17649	0.0
chr1	17649	17657	0.258416
chr1	17657	17685	0.516831
chr1	17685	17690	0.258416
chr1	17690	17712	0.0
chr1	17712	17744	0.258416
chr1	17744	17763	0.0
chr1	17763	17791	0.258416
chr1	17791	17797	0.516831
chr1	17797	17818	1.03366
chr1	17818	17821	0.775247
chr1	17821	17822	1.03366
chr1	17822	17832	0.775247
chr1	17832	17834	0.516831
chr1	17834	17843	0.258416
chr1	17843	17848	0.516831
chr1	17848	17860	0.258416
chr1	17860	17886	0.0
chr1	17886	17887	0.258416
chr1	17887	17893	0.775247
chr1	17893	17916	1.03366
chr1	17916	17922	0.775247
chr1	17922	17927	0.258416
chr1	17927	17948	0.0
chr1	17948	17958	0.258416
chr1	17958	17983	0.516831
chr1	17983	17984	0.258416
chr1	17984	18002	0.0
chr1	18002	18012	0.258416
chr1	18012	18032	0.516831
chr1	18032	18037	0.775247
chr1	18037	18067	0.258416
chr1	18067	18070	0.0
chr1	18070	18099	0.258416
chr1	18099	18105	0.516831
chr1	18105	18131	0.258416
chr1	18131	18133	0.516831
chr1	18133	18153	0.258416
chr1	18153	18223	0.0
chr1	18223	18239	0.516831
chr1	18239	18258	0.775247
chr1	18258	18263	0.258416
chr1	18263	18281	0.0
chr1	18281	18285	0.258416
chr1	18285	18300	0.516831
chr1	18300	18306	0.258416
chr1	18306	18347	0.0
chr1	18347	18382	0.258416
chr1	18382	18383	0.516831
chr1	18383	18415	0.258416
chr1	18415	18444	0.0
chr1	18444	18445	0.258416
chr1	18445	18467	0.516831
chr1	18467	18480	0.258416
chr1	18480	18495	0.0
chr1	18495	18499	0.258416
chr1	18499	18510	0.775247
chr1	18510	18520	1.03366
chr1	18520	18531	0.516831
chr1	18531	18534	0.258416
chr1	18534	18544	0.516831
chr1	18544	18564	0.258416
chr1	18564	18599	0.0
chr1	18599	18625	0.258416
chr1	18625	18633	0.516831
chr1	18633	18639	0.258416
chr1	18639	18640	0.516831
chr1	18640	18659	0.775247
chr1	18659	18674	0.516831
chr1	18674	18693	0.0
chr1	18693	18709	0.258416
chr1	18709	18729	0.516831
chr1	18729	18744	0.258416
chr1	18744	18750	0.0
chr1	18750	18751	0.258416
chr1	18751	18778	0.516831
chr1	18778	18784	0.258416
chr1	18784	18788	0.0
chr1	18788	18824	0.516831
chr1	18824	18825	0.0
chr1	18825	18851	0.258416
chr1	18851	18901	0.0
chr1	18901	18904	0.258416
chr1	18904	18920	0.516831
chr1	18920	18928	0.258416
chr1	18928	18938	0.516831
chr1	18938	18963	0.258416
chr1	18963	18975	0.0
chr1	18975	19008	0.258416
chr1	19008	19009	0.516831
chr1	19009	19032	0.258416
chr1	19032	19043	0.516831
chr1	19043	19053	0.258416
chr1	19053	19062	0.0
chr1	19062	19064	0.258416
chr1	19064	19096	0.516831
chr1	19096	19099	0.258416
chr1	19099	19132	0.0
chr1	19132	19161	0.258416
chr1	19161	19162	0.516831
chr1	19162	19168	0.775247
chr1	19168	19196	0.516831
chr1	19196	19234	0.258416
chr1	19234	19280	0.0
