# Supplementary material for: Structural modularity of the XIST ribonucleoprotein complex
Source: Nat Commun. 2020 Dec 2;11:6163. doi: 10.1038/s41467-020-20040-3 (PMC7710737; doi:10.1038/s41467-020-20040-3)
Supplement: Supplementary file 6 — Source Data [file 41467_2020_20040_MOESM6_ESM.zip › sourcedata/fig2efgi/K562_NCBP2_1_neg_XIST_1_hsXIST.bedgraph]

chr1	0	48	0.0
chr1	48	50	1.58841
chr1	50	76	2.38262
chr1	76	82	3.17683
chr1	82	83	2.38262
chr1	83	84	1.58841
chr1	84	85	0.794207
chr1	85	103	2.38262
chr1	103	110	3.17683
chr1	110	113	2.38262
chr1	113	115	3.17683
chr1	115	116	3.97104
chr1	116	121	4.76524
chr1	121	137	3.17683
chr1	137	144	2.38262
chr1	144	150	1.58841
chr1	150	151	0.794207
chr1	151	198	0.0
chr1	198	200	1.58841
chr1	200	230	2.38262
chr1	230	235	0.794207
chr1	235	240	0.0
chr1	240	242	0.794207
chr1	242	260	1.58841
chr1	260	275	2.38262
chr1	275	294	0.794207
chr1	294	295	1.58841
chr1	295	318	0.794207
chr1	318	326	0.0
chr1	326	329	0.794207
chr1	329	360	1.58841
chr1	360	361	0.794207
chr1	361	363	0.0
chr1	363	368	0.794207
chr1	368	389	1.58841
chr1	389	398	0.794207
chr1	398	411	0.0
chr1	411	429	0.794207
chr1	429	434	1.58841
chr1	434	455	0.794207
chr1	455	497	0.0
chr1	497	515	0.794207
chr1	515	518	1.58841
chr1	518	523	2.38262
chr1	523	533	3.17683
chr1	533	550	2.38262
chr1	550	552	1.58841
chr1	552	557	0.794207
chr1	557	603	0.0
chr1	603	629	0.794207
chr1	629	651	0.0
chr1	651	653	0.794207
chr1	653	671	1.58841
chr1	671	685	2.38262
chr1	685	686	1.58841
chr1	686	697	0.794207
chr1	697	705	1.58841
chr1	705	733	0.794207
chr1	733	740	0.0
chr1	740	741	1.58841
chr1	741	775	2.38262
chr1	775	776	0.794207
chr1	776	785	0.0
chr1	785	786	2.38262
chr1	786	809	3.17683
chr1	809	821	2.38262
chr1	821	822	0.794207
chr1	822	824	0.0
chr1	824	825	3.97104
chr1	825	826	4.76524
chr1	826	830	5.55945
chr1	830	836	6.35366
chr1	836	841	7.14787
chr1	841	849	7.94207
chr1	849	850	9.53049
chr1	850	855	8.73628
chr1	855	858	9.53049
chr1	858	860	7.94207
chr1	860	861	5.55945
chr1	861	865	4.76524
chr1	865	871	3.97104
chr1	871	876	3.17683
chr1	876	878	2.38262
chr1	878	891	0.794207
chr1	891	904	0.0
chr1	904	907	0.794207
chr1	907	940	1.58841
chr1	940	943	0.794207
chr1	943	951	1.58841
chr1	951	978	3.17683
chr1	978	984	1.58841
chr1	984	985	2.38262
chr1	985	986	0.794207
chr1	986	990	2.38262
chr1	990	996	3.17683
chr1	996	1006	3.97104
chr1	1006	1018	4.76524
chr1	1018	1021	3.97104
chr1	1021	1032	2.38262
chr1	1032	1041	1.58841
chr1	1041	1046	0.794207
chr1	1046	1066	0.0
chr1	1066	1071	0.794207
chr1	1071	1074	1.58841
chr1	1074	1090	2.38262
chr1	1090	1091	3.17683
chr1	1091	1095	3.97104
chr1	1095	1097	4.76524
chr1	1097	1098	3.97104
chr1	1098	1100	4.76524
chr1	1100	1109	6.35366
chr1	1109	1111	5.55945
chr1	1111	1126	6.35366
chr1	1126	1130	4.76524
chr1	1130	1133	5.55945
chr1	1133	1134	4.76524
chr1	1134	1135	7.14787
chr1	1135	1136	4.76524
chr1	1136	1137	5.55945
chr1	1137	1138	6.35366
chr1	1138	1146	7.14787
chr1	1146	1152	6.35366
chr1	1152	1153	9.53049
chr1	1153	1154	10.3247
chr1	1154	1167	9.53049
chr1	1167	1169	10.3247
chr1	1169	1170	8.73628
chr1	1170	1172	7.94207
chr1	1172	1177	7.14787
chr1	1177	1182	4.76524
chr1	1182	1188	5.55945
chr1	1188	1192	3.97104
chr1	1192	1194	2.38262
chr1	1194	1200	3.17683
chr1	1200	1202	2.38262
chr1	1202	1203	1.58841
chr1	1203	1208	2.38262
chr1	1208	1228	1.58841
chr1	1228	1239	0.794207
chr1	1239	1272	0.0
chr1	1272	1285	0.794207
chr1	1285	1302	1.58841
chr1	1302	1318	2.38262
chr1	1318	1321	3.17683
chr1	1321	1323	2.38262
chr1	1323	1324	3.17683
chr1	1324	1332	3.97104
chr1	1332	1336	4.76524
chr1	1336	1339	3.97104
chr1	1339	1343	2.38262
chr1	1343	1344	0.794207
chr1	1344	1346	1.58841
chr1	1346	1351	2.38262
chr1	1351	1379	1.58841
chr1	1379	1381	0.794207
chr1	1381	1435	0.0
chr1	1435	1438	0.794207
chr1	1438	1439	1.58841
chr1	1439	1440	3.97104
chr1	1440	1451	4.76524
chr1	1451	1458	5.55945
chr1	1458	1465	3.17683
chr1	1465	1474	1.58841
chr1	1474	1486	0.794207
chr1	1486	1488	0.0
chr1	1488	1500	0.794207
chr1	1500	1518	1.58841
chr1	1518	1521	3.17683
chr1	1521	1535	2.38262
chr1	1535	1544	1.58841
chr1	1544	1550	2.38262
chr1	1550	1552	3.17683
chr1	1552	1553	3.97104
chr1	1553	1554	2.38262
chr1	1554	1557	3.17683
chr1	1557	1562	3.97104
chr1	1562	1576	4.76524
chr1	1576	1579	5.55945
chr1	1579	1582	4.76524
chr1	1582	1589	3.97104
chr1	1589	1591	3.17683
chr1	1591	1597	2.38262
chr1	1597	1606	1.58841
chr1	1606	1607	2.38262
chr1	1607	1612	3.17683
chr1	1612	1613	2.38262
chr1	1613	1623	3.17683
chr1	1623	1627	2.38262
chr1	1627	1636	3.97104
chr1	1636	1640	5.55945
chr1	1640	1642	6.35366
chr1	1642	1662	4.76524
chr1	1662	1666	3.17683
chr1	1666	1672	0.794207
chr1	1672	1674	1.58841
chr1	1674	1676	0.794207
chr1	1676	1678	2.38262
chr1	1678	1681	3.17683
chr1	1681	1701	3.97104
chr1	1701	1706	2.38262
chr1	1706	1713	1.58841
chr1	1713	1721	0.0
chr1	1721	1746	0.794207
chr1	1746	1755	2.38262
chr1	1755	1758	1.58841
chr1	1758	1761	2.38262
chr1	1761	1764	3.17683
chr1	1764	1776	3.97104
chr1	1776	1781	5.55945
chr1	1781	1790	3.97104
chr1	1790	1791	4.76524
chr1	1791	1795	5.55945
chr1	1795	1811	4.76524
chr1	1811	1818	3.17683
chr1	1818	1819	2.38262
chr1	1819	1826	1.58841
chr1	1826	1827	0.794207
chr1	1827	1842	0.0
chr1	1842	1869	0.794207
chr1	1869	1871	2.38262
chr1	1871	1877	5.55945
chr1	1877	1881	4.76524
chr1	1881	1893	6.35366
chr1	1893	1894	4.76524
chr1	1894	1895	3.17683
chr1	1895	1916	1.58841
chr1	1916	1949	0.0
chr1	1949	1971	0.794207
chr1	1971	2102	0.0
chr1	2102	2120	0.794207
chr1	2120	2174	0.0
chr1	2174	2177	0.794207
chr1	2177	2178	1.58841
chr1	2178	2179	2.38262
chr1	2179	2181	3.17683
chr1	2181	2184	3.97104
chr1	2184	2207	4.76524
chr1	2207	2210	6.35366
chr1	2210	2214	5.55945
chr1	2214	2215	4.76524
chr1	2215	2216	3.97104
chr1	2216	2218	3.17683
chr1	2218	2238	2.38262
chr1	2238	2245	0.794207
chr1	2245	2278	0.0
chr1	2278	2295	0.794207
chr1	2295	2304	1.58841
chr1	2304	2311	2.38262
chr1	2311	2329	1.58841
chr1	2329	2330	2.38262
chr1	2330	2340	1.58841
chr1	2340	2365	0.794207
chr1	2365	2443	0.0
chr1	2443	2478	0.794207
chr1	2478	2571	0.0
chr1	2571	2601	0.794207
chr1	2601	2606	1.58841
chr1	2606	2635	0.794207
chr1	2635	2781	0.0
chr1	2781	2782	0.794207
chr1	2782	2808	1.58841
chr1	2808	2817	0.794207
chr1	2817	2820	0.0
chr1	2820	2855	0.794207
chr1	2855	2976	0.0
chr1	2976	2983	0.794207
chr1	2983	2990	1.58841
chr1	2990	3008	3.17683
chr1	3008	3018	2.38262
chr1	3018	3025	1.58841
chr1	3025	3038	0.0
chr1	3038	3058	0.794207
chr1	3058	3081	0.0
chr1	3081	3117	0.794207
chr1	3117	3149	0.0
chr1	3149	3182	0.794207
chr1	3182	3205	0.0
chr1	3205	3218	0.794207
chr1	3218	3233	2.38262
chr1	3233	3240	3.17683
chr1	3240	3249	2.38262
chr1	3249	3254	3.17683
chr1	3254	3268	1.58841
chr1	3268	3269	2.38262
chr1	3269	3285	1.58841
chr1	3285	3303	0.794207
chr1	3303	3395	0.0
chr1	3395	3408	1.58841
chr1	3408	3430	2.38262
chr1	3430	3443	0.794207
chr1	3443	3508	0.0
chr1	3508	3528	0.794207
chr1	3528	3575	0.0
chr1	3575	3611	0.794207
chr1	3611	3627	0.0
chr1	3627	3636	0.794207
chr1	3636	3649	1.58841
chr1	3649	3671	0.794207
chr1	3671	3689	0.0
chr1	3689	3703	0.794207
chr1	3703	3724	1.58841
chr1	3724	3737	0.794207
chr1	3737	3775	0.0
chr1	3775	3798	0.794207
chr1	3798	3843	0.0
chr1	3843	3857	0.794207
chr1	3857	3860	2.38262
chr1	3860	3878	3.17683
chr1	3878	3889	2.38262
chr1	3889	3892	1.58841
chr1	3892	3895	0.794207
chr1	3895	3930	0.0
chr1	3930	3955	0.794207
chr1	3955	3962	1.58841
chr1	3962	3965	0.794207
chr1	3965	3990	1.58841
chr1	3990	3998	0.794207
chr1	3998	4082	0.0
chr1	4082	4117	0.794207
chr1	4117	4220	0.0
chr1	4220	4248	0.794207
chr1	4248	4255	1.58841
chr1	4255	4274	0.794207
chr1	4274	4381	0.0
chr1	4381	4407	0.794207
chr1	4407	4504	0.0
chr1	4504	4522	1.58841
chr1	4522	4523	2.38262
chr1	4523	4540	3.97104
chr1	4540	4552	2.38262
chr1	4552	4559	1.58841
chr1	4559	4590	0.0
chr1	4590	4618	0.794207
chr1	4618	4689	0.0
chr1	4689	4724	0.794207
chr1	4724	4730	0.0
chr1	4730	4733	2.38262
chr1	4733	4758	3.17683
chr1	4758	4762	2.38262
chr1	4762	4765	1.58841
chr1	4765	4832	0.0
chr1	4832	4867	1.58841
chr1	4867	4957	0.0
chr1	4957	4958	0.794207
chr1	4958	4989	1.58841
chr1	4989	4993	0.794207
chr1	4993	5032	0.0
chr1	5032	5067	0.794207
chr1	5067	5180	0.0
chr1	5180	5214	0.794207
chr1	5214	5217	0.0
chr1	5217	5222	0.794207
chr1	5222	5252	1.58841
chr1	5252	5257	0.794207
chr1	5257	5547	0.0
chr1	5547	5583	0.794207
chr1	5583	5597	0.0
chr1	5597	5599	0.794207
chr1	5599	5604	2.38262
chr1	5604	5626	3.17683
chr1	5626	5631	3.97104
chr1	5631	5635	3.17683
chr1	5635	5639	1.58841
chr1	5639	5652	0.794207
chr1	5652	5657	1.58841
chr1	5657	5687	0.794207
chr1	5687	5805	0.0
chr1	5805	5841	0.794207
chr1	5841	5940	0.0
chr1	5940	5974	1.58841
chr1	5974	5986	0.0
chr1	5986	6004	0.794207
chr1	6004	6005	1.58841
chr1	6005	6014	2.38262
chr1	6014	6021	3.17683
chr1	6021	6039	2.38262
chr1	6039	6041	0.794207
chr1	6041	6085	0.0
chr1	6085	6086	0.794207
chr1	6086	6088	1.58841
chr1	6088	6098	2.38262
chr1	6098	6101	3.17683
chr1	6101	6105	3.97104
chr1	6105	6107	4.76524
chr1	6107	6122	3.97104
chr1	6122	6123	3.17683
chr1	6123	6126	2.38262
chr1	6126	6133	4.76524
chr1	6133	6134	3.97104
chr1	6134	6135	4.76524
chr1	6135	6140	3.97104
chr1	6140	6142	3.17683
chr1	6142	6150	2.38262
chr1	6150	6161	3.17683
chr1	6161	6170	1.58841
chr1	6170	6185	0.794207
chr1	6185	6189	0.0
chr1	6189	6216	0.794207
chr1	6216	6285	0.0
chr1	6285	6307	0.794207
chr1	6307	6325	0.0
chr1	6325	6347	0.794207
chr1	6347	6361	2.38262
chr1	6361	6362	1.58841
chr1	6362	6381	2.38262
chr1	6381	6397	0.794207
chr1	6397	6566	0.0
chr1	6566	6567	0.794207
chr1	6567	6590	2.38262
chr1	6590	6596	1.58841
chr1	6596	6602	2.38262
chr1	6602	6603	1.58841
chr1	6603	6631	0.794207
chr1	6631	6668	0.0
chr1	6668	6676	0.794207
chr1	6676	6700	2.38262
chr1	6700	6703	3.17683
chr1	6703	6710	2.38262
chr1	6710	6716	0.794207
chr1	6716	6732	1.58841
chr1	6732	6854	0.0
chr1	6854	6876	0.794207
chr1	6876	6883	0.0
chr1	6883	6889	0.794207
chr1	6889	6919	1.58841
chr1	6919	6925	0.794207
chr1	6925	6931	0.0
chr1	6931	6962	0.794207
chr1	6962	7018	0.0
chr1	7018	7050	0.794207
chr1	7050	7098	0.0
chr1	7098	7131	0.794207
chr1	7131	7249	0.0
chr1	7249	7260	0.794207
chr1	7260	7285	1.58841
chr1	7285	7295	0.794207
chr1	7295	7377	0.0
chr1	7377	7388	0.794207
chr1	7388	7397	1.58841
chr1	7397	7413	2.38262
chr1	7413	7421	1.58841
chr1	7421	7431	0.794207
chr1	7431	7541	0.0
chr1	7541	7557	0.794207
chr1	7557	7577	1.58841
chr1	7577	7591	0.794207
chr1	7591	7696	0.0
chr1	7696	7700	0.794207
chr1	7700	7723	1.58841
chr1	7723	7736	0.794207
chr1	7736	7767	0.0
chr1	7767	7770	0.794207
chr1	7770	7788	1.58841
chr1	7788	7797	2.38262
chr1	7797	7803	3.17683
chr1	7803	7806	2.38262
chr1	7806	7824	1.58841
chr1	7824	7833	0.794207
chr1	7833	7863	0.0
chr1	7863	7898	0.794207
chr1	7898	7905	0.0
chr1	7905	7927	1.58841
chr1	7927	8056	0.0
chr1	8056	8091	0.794207
chr1	8091	8126	0.0
chr1	8126	8139	0.794207
chr1	8139	8142	1.58841
chr1	8142	8155	2.38262
chr1	8155	8172	1.58841
chr1	8172	8173	0.794207
chr1	8173	8174	1.58841
chr1	8174	8209	0.794207
chr1	8209	8256	0.0
chr1	8256	8285	0.794207
chr1	8285	8308	0.0
chr1	8308	8343	0.794207
chr1	8343	8357	0.0
chr1	8357	8368	0.794207
chr1	8368	8389	1.58841
chr1	8389	8403	0.794207
chr1	8403	8425	0.0
chr1	8425	8451	0.794207
chr1	8451	8459	1.58841
chr1	8459	8484	0.794207
chr1	8484	8487	1.58841
chr1	8487	8520	0.794207
chr1	8520	8548	0.0
chr1	8548	8568	0.794207
chr1	8568	8584	1.58841
chr1	8584	8591	0.794207
chr1	8591	8597	1.58841
chr1	8597	8604	2.38262
chr1	8604	8605	1.58841
chr1	8605	8625	2.38262
chr1	8625	8631	1.58841
chr1	8631	8641	0.794207
chr1	8641	8809	0.0
chr1	8809	8841	0.794207
chr1	8841	8842	1.58841
chr1	8842	8843	2.38262
chr1	8843	8845	3.17683
chr1	8845	8846	2.38262
chr1	8846	8858	3.17683
chr1	8858	8875	3.97104
chr1	8875	8877	5.55945
chr1	8877	8879	3.97104
chr1	8879	8882	3.17683
chr1	8882	8892	1.58841
chr1	8892	8909	2.38262
chr1	8909	8922	0.794207
chr1	8922	9015	0.0
chr1	9015	9038	1.58841
chr1	9038	9039	3.17683
chr1	9039	9070	1.58841
chr1	9070	9152	0.0
chr1	9152	9175	0.794207
chr1	9175	9188	1.58841
chr1	9188	9210	0.794207
chr1	9210	9228	0.0
chr1	9228	9253	0.794207
chr1	9253	9257	0.0
chr1	9257	9258	0.794207
chr1	9258	9288	2.38262
chr1	9288	9289	0.794207
chr1	9289	9291	2.38262
chr1	9291	9324	1.58841
chr1	9324	9378	0.0
chr1	9378	9393	0.794207
chr1	9393	9413	1.58841
chr1	9413	9427	0.794207
chr1	9427	9456	0.0
chr1	9456	9478	0.794207
chr1	9478	9492	1.58841
chr1	9492	9503	0.794207
chr1	9503	9507	0.0
chr1	9507	9542	1.58841
chr1	9542	9719	0.0
chr1	9719	9724	0.794207
chr1	9724	9728	1.58841
chr1	9728	9751	2.38262
chr1	9751	9760	1.58841
chr1	9760	9762	0.794207
chr1	9762	9826	0.0
chr1	9826	9830	0.794207
chr1	9830	9856	1.58841
chr1	9856	9860	0.794207
chr1	9860	9896	0.0
chr1	9896	9902	0.794207
chr1	9902	9911	1.58841
chr1	9911	9924	2.38262
chr1	9924	9930	3.97104
chr1	9930	9932	5.55945
chr1	9932	9938	4.76524
chr1	9938	9946	3.97104
chr1	9946	9947	4.76524
chr1	9947	9954	3.97104
chr1	9954	9960	6.35366
chr1	9960	9961	4.76524
chr1	9961	9978	3.17683
chr1	9978	9981	1.58841
chr1	9981	9990	0.794207
chr1	9990	10012	0.0
chr1	10012	10013	0.794207
chr1	10013	10038	3.17683
chr1	10038	10042	3.97104
chr1	10042	10043	1.58841
chr1	10043	10069	0.794207
chr1	10069	10145	0.0
chr1	10145	10148	1.58841
chr1	10148	10149	2.38262
chr1	10149	10166	3.17683
chr1	10166	10180	3.97104
chr1	10180	10181	2.38262
chr1	10181	10185	1.58841
chr1	10185	10201	0.794207
chr1	10201	10359	0.0
chr1	10359	10389	1.58841
chr1	10389	10431	0.0
chr1	10431	10466	0.794207
chr1	10466	10523	0.0
chr1	10523	10558	0.794207
chr1	10558	10583	0.0
chr1	10583	10619	0.794207
chr1	10619	10636	0.0
chr1	10636	10658	0.794207
chr1	10658	10671	1.58841
chr1	10671	10688	0.794207
chr1	10688	10691	0.0
chr1	10691	10703	1.58841
chr1	10703	10727	3.17683
chr1	10727	10732	1.58841
chr1	10732	10738	0.794207
chr1	10738	10744	0.0
chr1	10744	10780	0.794207
chr1	10780	11042	0.0
chr1	11042	11077	0.794207
chr1	11077	11112	0.0
chr1	11112	11118	1.58841
chr1	11118	11120	2.38262
chr1	11120	11144	3.17683
chr1	11144	11153	1.58841
chr1	11153	11156	0.794207
chr1	11156	11226	0.0
chr1	11226	11227	0.794207
chr1	11227	11254	1.58841
chr1	11254	11263	0.794207
chr1	11263	11264	0.0
chr1	11264	11266	0.794207
chr1	11266	11268	1.58841
chr1	11268	11271	2.38262
chr1	11271	11283	3.17683
chr1	11283	11299	3.97104
chr1	11299	11301	3.17683
chr1	11301	11302	2.38262
chr1	11302	11307	1.58841
chr1	11307	11317	0.794207
chr1	11317	11319	0.0
chr1	11319	11341	0.794207
chr1	11341	11342	0.0
chr1	11342	11362	0.794207
chr1	11362	11363	3.17683
chr1	11363	11364	4.76524
chr1	11364	11372	5.55945
chr1	11372	11376	4.76524
chr1	11376	11377	5.55945
chr1	11377	11397	4.76524
chr1	11397	11399	2.38262
chr1	11399	11410	0.794207
chr1	11410	11456	0.0
chr1	11456	11476	0.794207
chr1	11476	11478	1.58841
chr1	11478	11492	2.38262
chr1	11492	11508	1.58841
chr1	11508	11511	2.38262
chr1	11511	11514	1.58841
chr1	11514	11543	0.794207
chr1	11543	11547	0.0
chr1	11547	11573	0.794207
chr1	11573	11580	1.58841
chr1	11580	11582	2.38262
chr1	11582	11589	1.58841
chr1	11589	11606	2.38262
chr1	11606	11609	3.97104
chr1	11609	11613	4.76524
chr1	11613	11616	5.55945
chr1	11616	11619	4.76524
chr1	11619	11625	5.55945
chr1	11625	11634	3.97104
chr1	11634	11641	3.17683
chr1	11641	11642	1.58841
chr1	11642	11645	2.38262
chr1	11645	11651	1.58841
chr1	11651	11675	2.38262
chr1	11675	11685	1.58841
chr1	11685	11689	0.794207
chr1	11689	11727	0.0
chr1	11727	11761	0.794207
chr1	11761	11823	0.0
chr1	11823	11843	0.794207
chr1	11843	11856	1.58841
chr1	11856	11857	2.38262
chr1	11857	11863	1.58841
chr1	11863	11872	3.17683
chr1	11872	11874	2.38262
chr1	11874	11875	3.17683
chr1	11875	11877	3.97104
chr1	11877	11881	4.76524
chr1	11881	11885	5.55945
chr1	11885	11890	6.35366
chr1	11890	11892	5.55945
chr1	11892	11898	6.35366
chr1	11898	11904	4.76524
chr1	11904	11910	5.55945
chr1	11910	11913	3.97104
chr1	11913	11917	3.17683
chr1	11917	11921	2.38262
chr1	11921	11927	1.58841
chr1	11927	11939	0.794207
chr1	11939	11947	0.0
chr1	11947	11972	0.794207
chr1	11972	11973	1.58841
chr1	11973	11976	3.17683
chr1	11976	11978	2.38262
chr1	11978	11999	3.17683
chr1	11999	12006	2.38262
chr1	12006	12007	1.58841
chr1	12007	12008	2.38262
chr1	12008	12009	3.17683
chr1	12009	12014	2.38262
chr1	12014	12022	1.58841
chr1	12022	12042	2.38262
chr1	12042	12043	1.58841
chr1	12043	12044	2.38262
chr1	12044	12046	0.794207
chr1	12046	12050	1.58841
chr1	12050	12071	2.38262
chr1	12071	12073	3.97104
chr1	12073	12075	2.38262
chr1	12075	12081	3.17683
chr1	12081	12100	2.38262
chr1	12100	12107	1.58841
chr1	12107	12111	0.794207
chr1	12111	12137	0.0
chr1	12137	12150	0.794207
chr1	12150	12155	1.58841
chr1	12155	12186	0.794207
chr1	12186	12246	0.0
chr1	12246	12250	0.794207
chr1	12250	12252	1.58841
chr1	12252	12273	2.38262
chr1	12273	12282	1.58841
chr1	12282	12284	0.794207
chr1	12284	12291	0.0
chr1	12291	12295	0.794207
chr1	12295	12300	1.58841
chr1	12300	12317	2.38262
chr1	12317	12319	1.58841
chr1	12319	12320	0.794207
chr1	12320	12328	0.0
chr1	12328	12347	0.794207
chr1	12347	12362	1.58841
chr1	12362	12383	0.794207
chr1	12383	12396	0.0
chr1	12396	12397	1.58841
chr1	12397	12412	2.38262
chr1	12412	12417	3.17683
chr1	12417	12419	3.97104
chr1	12419	12432	4.76524
chr1	12432	12433	3.17683
chr1	12433	12442	2.38262
chr1	12442	12448	1.58841
chr1	12448	12481	0.794207
chr1	12481	12493	0.0
chr1	12493	12505	0.794207
chr1	12505	12524	1.58841
chr1	12524	12527	2.38262
chr1	12527	12541	1.58841
chr1	12541	12558	0.794207
chr1	12558	12618	0.0
chr1	12618	12626	0.794207
chr1	12626	12630	2.38262
chr1	12630	12635	3.17683
chr1	12635	12636	3.97104
chr1	12636	12639	4.76524
chr1	12639	12648	5.55945
chr1	12648	12650	6.35366
chr1	12650	12652	4.76524
chr1	12652	12659	3.97104
chr1	12659	12661	3.17683
chr1	12661	12663	2.38262
chr1	12663	12665	3.17683
chr1	12665	12675	2.38262
chr1	12675	12683	1.58841
chr1	12683	12686	0.794207
chr1	12686	12697	1.58841
chr1	12697	12712	0.794207
chr1	12712	12722	1.58841
chr1	12722	12727	0.794207
chr1	12727	12740	3.17683
chr1	12740	12741	3.97104
chr1	12741	12747	4.76524
chr1	12747	12749	2.38262
chr1	12749	12761	3.17683
chr1	12761	12775	2.38262
chr1	12775	12776	0.794207
chr1	12776	12780	1.58841
chr1	12780	12783	2.38262
chr1	12783	12804	1.58841
chr1	12804	12811	2.38262
chr1	12811	12815	1.58841
chr1	12815	12821	0.794207
chr1	12821	12824	1.58841
chr1	12824	12826	3.17683
chr1	12826	12845	3.97104
chr1	12845	12846	4.76524
chr1	12846	12856	5.55945
chr1	12856	12859	4.76524
chr1	12859	12861	3.17683
chr1	12861	12868	2.38262
chr1	12868	12874	3.17683
chr1	12874	12880	2.38262
chr1	12880	12887	1.58841
chr1	12887	12899	2.38262
chr1	12899	12902	3.17683
chr1	12902	12911	2.38262
chr1	12911	12922	1.58841
chr1	12922	12935	0.794207
chr1	12935	12941	0.0
chr1	12941	12957	0.794207
chr1	12957	12964	1.58841
chr1	12964	12977	2.38262
chr1	12977	12989	1.58841
chr1	12989	13000	2.38262
chr1	13000	13012	1.58841
chr1	13012	13016	2.38262
chr1	13016	13018	3.17683
chr1	13018	13019	2.38262
chr1	13019	13024	3.17683
chr1	13024	13040	2.38262
chr1	13040	13063	0.0
chr1	13063	13099	0.794207
chr1	13099	13112	0.0
chr1	13112	13116	0.794207
chr1	13116	13151	1.58841
chr1	13151	13156	0.794207
chr1	13156	13167	2.38262
chr1	13167	13182	3.17683
chr1	13182	13186	2.38262
chr1	13186	13187	4.76524
chr1	13187	13201	3.17683
chr1	13201	13222	2.38262
chr1	13222	13234	0.0
chr1	13234	13245	0.794207
chr1	13245	13253	1.58841
chr1	13253	13261	2.38262
chr1	13261	13269	3.17683
chr1	13269	13279	2.38262
chr1	13279	13287	1.58841
chr1	13287	13293	0.794207
chr1	13293	13333	0.0
chr1	13333	13358	0.794207
chr1	13358	13367	1.58841
chr1	13367	13387	0.794207
chr1	13387	13394	1.58841
chr1	13394	13412	0.794207
chr1	13412	13423	1.58841
chr1	13423	13433	0.794207
chr1	13433	13447	1.58841
chr1	13447	13450	0.794207
chr1	13450	13463	1.58841
chr1	13463	13471	0.794207
chr1	13471	13476	1.58841
chr1	13476	13485	3.17683
chr1	13485	13493	2.38262
chr1	13493	13505	1.58841
chr1	13505	13508	2.38262
chr1	13508	13511	3.17683
chr1	13511	13540	1.58841
chr1	13540	13544	0.794207
chr1	13544	13554	0.0
chr1	13554	13570	1.58841
chr1	13570	13579	2.38262
chr1	13579	13589	3.17683
chr1	13589	13604	1.58841
chr1	13604	13615	0.794207
chr1	13615	13624	0.0
chr1	13624	13630	1.58841
chr1	13630	13652	3.17683
chr1	13652	13655	1.58841
chr1	13655	13754	0.0
chr1	13754	13773	0.794207
chr1	13773	13778	2.38262
chr1	13778	13801	1.58841
chr1	13801	13804	0.794207
chr1	13804	13806	1.58841
chr1	13806	13809	2.38262
chr1	13809	13813	1.58841
chr1	13813	13836	2.38262
chr1	13836	13840	1.58841
chr1	13840	13845	0.0
chr1	13845	13856	0.794207
chr1	13856	13870	1.58841
chr1	13870	13877	2.38262
chr1	13877	13880	3.17683
chr1	13880	13891	2.38262
chr1	13891	13896	1.58841
chr1	13896	13907	0.794207
chr1	13907	13913	1.58841
chr1	13913	13937	0.794207
chr1	13937	14114	0.0
chr1	14114	14127	0.794207
chr1	14127	14148	1.58841
chr1	14148	14162	0.794207
chr1	14162	14165	0.0
chr1	14165	14200	0.794207
chr1	14200	14236	0.0
chr1	14236	14265	2.38262
chr1	14265	14271	1.58841
chr1	14271	14320	0.0
chr1	14320	14321	1.58841
chr1	14321	14355	3.17683
chr1	14355	14433	0.0
chr1	14433	14464	0.794207
chr1	14464	14466	1.58841
chr1	14466	14499	0.794207
chr1	14499	14594	0.0
chr1	14594	14630	0.794207
chr1	14630	14647	0.0
chr1	14647	14672	0.794207
chr1	14672	14914	0.0
chr1	14914	14945	0.794207
chr1	14945	14949	1.58841
chr1	14949	14981	0.794207
chr1	14981	14989	0.0
chr1	14989	15023	1.58841
chr1	15023	15057	0.0
chr1	15057	15090	0.794207
chr1	15090	15108	0.0
chr1	15108	15130	0.794207
chr1	15130	15131	1.58841
chr1	15131	15143	0.794207
chr1	15143	15150	1.58841
chr1	15150	15165	3.17683
chr1	15165	15179	2.38262
chr1	15179	15184	1.58841
chr1	15184	15186	0.0
chr1	15186	15193	0.794207
chr1	15193	15220	1.58841
chr1	15220	15224	0.794207
chr1	15224	15295	0.0
chr1	15295	15297	0.794207
chr1	15297	15301	2.38262
chr1	15301	15330	3.17683
chr1	15330	15332	2.38262
chr1	15332	15337	0.794207
chr1	15337	15422	0.0
chr1	15422	15458	0.794207
chr1	15458	15484	0.0
chr1	15484	15519	0.794207
chr1	15519	15606	0.0
chr1	15606	15607	0.794207
chr1	15607	15613	1.58841
chr1	15613	15614	2.38262
chr1	15614	15641	3.17683
chr1	15641	15642	2.38262
chr1	15642	15648	1.58841
chr1	15648	15649	0.794207
chr1	15649	15653	0.0
chr1	15653	15684	0.794207
chr1	15684	15764	0.0
chr1	15764	15800	0.794207
chr1	15800	15945	0.0
chr1	15945	15981	0.794207
chr1	15981	16022	0.0
chr1	16022	16047	0.794207
chr1	16047	16057	2.38262
chr1	16057	16071	1.58841
chr1	16071	16099	0.0
chr1	16099	16134	0.794207
chr1	16134	16195	0.0
chr1	16195	16196	0.794207
chr1	16196	16230	1.58841
chr1	16230	16232	0.794207
chr1	16232	16393	0.0
chr1	16393	16414	1.58841
chr1	16414	16417	2.38262
chr1	16417	16421	0.794207
chr1	16421	16449	2.38262
chr1	16449	16451	1.58841
chr1	16451	16519	0.0
chr1	16519	16555	0.794207
chr1	16555	16760	0.0
chr1	16760	16781	1.58841
chr1	16781	16782	2.38262
chr1	16782	16786	3.17683
chr1	16786	16795	3.97104
chr1	16795	16815	2.38262
chr1	16815	16816	1.58841
chr1	16816	16822	0.794207
chr1	16822	16885	0.0
chr1	16885	16920	0.794207
chr1	16920	17034	0.0
chr1	17034	17069	0.794207
chr1	17069	17112	0.0
chr1	17112	17119	0.794207
chr1	17119	17125	1.58841
chr1	17125	17128	2.38262
chr1	17128	17144	3.17683
chr1	17144	17148	2.38262
chr1	17148	17151	1.58841
chr1	17151	17160	0.794207
chr1	17160	17182	0.0
chr1	17182	17216	0.794207
chr1	17216	17434	0.0
chr1	17434	17458	0.794207
chr1	17458	17799	0.0
chr1	17799	17834	2.38262
chr1	17834	17902	0.0
chr1	17902	17937	0.794207
chr1	17937	18011	0.0
chr1	18011	18046	0.794207
chr1	18046	18128	0.0
chr1	18128	18158	1.58841
chr1	18158	18184	0.0
chr1	18184	18220	0.794207
chr1	18220	18225	0.0
chr1	18225	18229	0.794207
chr1	18229	18256	1.58841
chr1	18256	18260	2.38262
chr1	18260	18261	1.58841
chr1	18261	18292	0.794207
chr1	18292	18327	0.0
chr1	18327	18352	0.794207
chr1	18352	18362	2.38262
chr1	18362	18387	1.58841
chr1	18387	18492	0.0
chr1	18492	18493	0.794207
chr1	18493	18495	1.58841
chr1	18495	18516	2.38262
chr1	18516	18531	0.794207
chr1	18531	18596	0.0
chr1	18596	18605	1.58841
chr1	18605	18630	2.38262
chr1	18630	18641	0.794207
chr1	18641	18750	0.0
chr1	18750	18752	0.794207
chr1	18752	18756	1.58841
chr1	18756	18786	2.38262
chr1	18786	18787	1.58841
chr1	18787	18791	0.794207
chr1	18791	18828	0.0
chr1	18828	18862	0.794207
chr1	18862	18873	0.0
chr1	18873	18879	0.794207
chr1	18879	18882	1.58841
chr1	18882	18906	2.38262
chr1	18906	18908	3.17683
chr1	18908	18914	2.38262
chr1	18914	18917	1.58841
chr1	18917	18939	0.794207
chr1	18939	19022	0.0
chr1	19022	19058	0.794207
chr1	19058	19280	0.0
