# Supplementary material for: Structural modularity of the XIST ribonucleoprotein complex
Source: Nat Commun. 2020 Dec 2;11:6163. doi: 10.1038/s41467-020-20040-3 (PMC7710737; doi:10.1038/s41467-020-20040-3)
Supplement: Supplementary file 6 — Source Data [file 41467_2020_20040_MOESM6_ESM.zip › sourcedata/fig2efgi/K562_GNL3_2_neg_XIST_1_hsXIST.bedgraph]

chr1	0	44	0.0
chr1	44	48	0.624734
chr1	48	57	1.8742
chr1	57	77	2.49893
chr1	77	78	3.12367
chr1	78	86	1.8742
chr1	86	100	0.624734
chr1	100	103	0.0
chr1	103	115	0.624734
chr1	115	119	3.12367
chr1	119	133	3.7484
chr1	133	134	3.12367
chr1	134	140	2.49893
chr1	140	146	1.8742
chr1	146	147	1.24947
chr1	147	149	0.624734
chr1	149	193	0.0
chr1	193	197	0.624734
chr1	197	198	1.24947
chr1	198	199	2.49893
chr1	199	226	3.7484
chr1	226	227	2.49893
chr1	227	234	1.24947
chr1	234	236	0.624734
chr1	236	290	0.0
chr1	290	292	1.24947
chr1	292	296	1.8742
chr1	296	314	2.49893
chr1	314	318	1.8742
chr1	318	326	0.0
chr1	326	362	0.624734
chr1	362	406	0.0
chr1	406	407	0.624734
chr1	407	408	1.8742
chr1	408	411	2.49893
chr1	411	430	3.12367
chr1	430	431	2.49893
chr1	431	440	1.8742
chr1	440	444	0.624734
chr1	444	451	0.0
chr1	451	454	0.624734
chr1	454	480	1.24947
chr1	480	494	0.0
chr1	494	496	1.24947
chr1	496	502	2.49893
chr1	502	518	3.12367
chr1	518	524	3.7484
chr1	524	532	3.12367
chr1	532	534	1.8742
chr1	534	536	1.24947
chr1	536	550	0.624734
chr1	550	603	0.0
chr1	603	607	0.624734
chr1	607	609	1.8742
chr1	609	623	2.49893
chr1	623	632	1.8742
chr1	632	637	0.624734
chr1	637	652	0.0
chr1	652	674	0.624734
chr1	674	697	0.0
chr1	697	725	0.624734
chr1	725	781	0.0
chr1	781	784	0.624734
chr1	784	785	1.24947
chr1	785	786	2.49893
chr1	786	791	3.7484
chr1	791	807	4.37314
chr1	807	809	3.7484
chr1	809	815	1.8742
chr1	815	818	1.24947
chr1	818	823	0.624734
chr1	823	824	0.0
chr1	824	825	0.624734
chr1	825	826	1.8742
chr1	826	835	2.49893
chr1	835	844	3.12367
chr1	844	850	3.7484
chr1	850	853	4.37314
chr1	853	854	4.99787
chr1	854	858	4.37314
chr1	858	859	3.7484
chr1	859	860	3.12367
chr1	860	863	2.49893
chr1	863	865	1.8742
chr1	865	874	2.49893
chr1	874	886	3.12367
chr1	886	891	2.49893
chr1	891	892	1.8742
chr1	892	902	2.49893
chr1	902	903	1.8742
chr1	903	904	2.49893
chr1	904	911	3.12367
chr1	911	913	1.8742
chr1	913	922	2.49893
chr1	922	931	1.8742
chr1	931	938	1.24947
chr1	938	940	2.49893
chr1	940	951	1.8742
chr1	951	957	1.24947
chr1	957	973	2.49893
chr1	973	976	1.8742
chr1	976	979	1.24947
chr1	979	991	0.0
chr1	991	993	0.624734
chr1	993	998	4.37314
chr1	998	1007	4.99787
chr1	1007	1010	5.6226
chr1	1010	1012	6.87207
chr1	1012	1013	7.4968
chr1	1013	1016	8.12154
chr1	1016	1021	8.74627
chr1	1021	1024	8.12154
chr1	1024	1025	8.74627
chr1	1025	1031	8.12154
chr1	1031	1036	4.99787
chr1	1036	1037	4.37314
chr1	1037	1038	3.7484
chr1	1038	1039	4.99787
chr1	1039	1045	4.37314
chr1	1045	1048	4.99787
chr1	1048	1050	3.7484
chr1	1050	1054	3.12367
chr1	1054	1065	1.8742
chr1	1065	1066	1.24947
chr1	1066	1067	1.8742
chr1	1067	1076	2.49893
chr1	1076	1084	1.24947
chr1	1084	1091	1.8742
chr1	1091	1101	1.24947
chr1	1101	1104	2.49893
chr1	1104	1111	1.8742
chr1	1111	1117	2.49893
chr1	1117	1131	1.8742
chr1	1131	1132	3.7484
chr1	1132	1133	4.99787
chr1	1133	1134	4.37314
chr1	1134	1135	4.99787
chr1	1135	1138	4.37314
chr1	1138	1139	4.99787
chr1	1139	1154	5.6226
chr1	1154	1157	4.99787
chr1	1157	1160	4.37314
chr1	1160	1165	4.99787
chr1	1165	1167	5.6226
chr1	1167	1171	4.37314
chr1	1171	1176	3.7484
chr1	1176	1177	3.12367
chr1	1177	1184	1.8742
chr1	1184	1191	2.49893
chr1	1191	1195	1.8742
chr1	1195	1198	1.24947
chr1	1198	1203	0.624734
chr1	1203	1217	1.24947
chr1	1217	1219	1.8742
chr1	1219	1222	2.49893
chr1	1222	1230	1.8742
chr1	1230	1243	1.24947
chr1	1243	1253	3.12367
chr1	1253	1255	2.49893
chr1	1255	1265	1.8742
chr1	1265	1273	2.49893
chr1	1273	1274	1.8742
chr1	1274	1279	1.24947
chr1	1279	1280	0.624734
chr1	1280	1292	1.24947
chr1	1292	1318	0.624734
chr1	1318	1324	0.0
chr1	1324	1325	1.24947
chr1	1325	1329	1.8742
chr1	1329	1331	2.49893
chr1	1331	1332	3.12367
chr1	1332	1333	3.7484
chr1	1333	1340	4.37314
chr1	1340	1341	4.99787
chr1	1341	1346	5.6226
chr1	1346	1352	6.24734
chr1	1352	1355	6.87207
chr1	1355	1362	6.24734
chr1	1362	1363	4.99787
chr1	1363	1365	4.37314
chr1	1365	1369	3.7484
chr1	1369	1370	3.12367
chr1	1370	1373	2.49893
chr1	1373	1377	1.8742
chr1	1377	1378	0.624734
chr1	1378	1427	0.0
chr1	1427	1436	0.624734
chr1	1436	1443	1.24947
chr1	1443	1450	1.8742
chr1	1450	1451	2.49893
chr1	1451	1456	4.37314
chr1	1456	1460	4.99787
chr1	1460	1461	5.6226
chr1	1461	1462	6.24734
chr1	1462	1464	6.87207
chr1	1464	1465	8.12154
chr1	1465	1475	7.4968
chr1	1475	1481	6.87207
chr1	1481	1482	6.24734
chr1	1482	1487	5.6226
chr1	1487	1488	4.37314
chr1	1488	1489	3.12367
chr1	1489	1490	2.49893
chr1	1490	1492	1.8742
chr1	1492	1496	1.24947
chr1	1496	1502	0.624734
chr1	1502	1509	1.24947
chr1	1509	1525	0.624734
chr1	1525	1533	0.0
chr1	1533	1536	0.624734
chr1	1536	1552	1.24947
chr1	1552	1559	1.8742
chr1	1559	1561	2.49893
chr1	1561	1563	3.12367
chr1	1563	1570	3.7484
chr1	1570	1575	3.12367
chr1	1575	1577	2.49893
chr1	1577	1588	3.12367
chr1	1588	1589	3.7484
chr1	1589	1596	3.12367
chr1	1596	1597	1.8742
chr1	1597	1600	2.49893
chr1	1600	1603	3.12367
chr1	1603	1621	3.7484
chr1	1621	1624	2.49893
chr1	1624	1628	3.12367
chr1	1628	1631	2.49893
chr1	1631	1636	1.8742
chr1	1636	1637	3.12367
chr1	1637	1640	3.7484
chr1	1640	1643	4.37314
chr1	1643	1648	3.7484
chr1	1648	1653	4.37314
chr1	1653	1654	3.7484
chr1	1654	1667	3.12367
chr1	1667	1668	2.49893
chr1	1668	1673	1.8742
chr1	1673	1675	2.49893
chr1	1675	1676	1.8742
chr1	1676	1677	3.12367
chr1	1677	1679	2.49893
chr1	1679	1686	1.8742
chr1	1686	1702	2.49893
chr1	1702	1706	1.8742
chr1	1706	1708	1.24947
chr1	1708	1712	0.624734
chr1	1712	1723	0.0
chr1	1723	1759	0.624734
chr1	1759	1762	0.0
chr1	1762	1799	0.624734
chr1	1799	1800	1.8742
chr1	1800	1818	1.24947
chr1	1818	1829	1.8742
chr1	1829	1837	2.49893
chr1	1837	1838	1.24947
chr1	1838	1846	1.8742
chr1	1846	1847	2.49893
chr1	1847	1856	1.8742
chr1	1856	1867	1.24947
chr1	1867	1868	1.8742
chr1	1868	1871	3.12367
chr1	1871	1876	3.7484
chr1	1876	1878	3.12367
chr1	1878	1883	4.37314
chr1	1883	1894	3.7484
chr1	1894	1896	4.37314
chr1	1896	1897	3.7484
chr1	1897	1901	3.12367
chr1	1901	1908	2.49893
chr1	1908	1916	3.12367
chr1	1916	1917	2.49893
chr1	1917	1922	3.12367
chr1	1922	1924	3.7484
chr1	1924	1926	4.37314
chr1	1926	1932	4.99787
chr1	1932	1935	4.37314
chr1	1935	1938	3.7484
chr1	1938	1941	3.12367
chr1	1941	1945	3.7484
chr1	1945	1946	4.37314
chr1	1946	1949	3.7484
chr1	1949	1951	3.12367
chr1	1951	1962	2.49893
chr1	1962	1964	1.8742
chr1	1964	1969	1.24947
chr1	1969	1974	0.624734
chr1	1974	2064	0.0
chr1	2064	2084	0.624734
chr1	2084	2092	1.24947
chr1	2092	2102	0.624734
chr1	2102	2121	1.8742
chr1	2121	2129	1.24947
chr1	2129	2140	1.8742
chr1	2140	2164	0.624734
chr1	2164	2180	0.0
chr1	2180	2218	0.624734
chr1	2218	2243	0.0
chr1	2243	2245	0.624734
chr1	2245	2273	1.24947
chr1	2273	2274	0.0
chr1	2274	2279	0.624734
chr1	2279	2283	1.8742
chr1	2283	2291	2.49893
chr1	2291	2300	3.12367
chr1	2300	2301	3.7484
chr1	2301	2316	3.12367
chr1	2316	2317	2.49893
chr1	2317	2321	1.24947
chr1	2321	2328	0.624734
chr1	2328	2329	0.0
chr1	2329	2352	0.624734
chr1	2352	2373	0.0
chr1	2373	2394	0.624734
chr1	2394	2408	0.0
chr1	2408	2430	0.624734
chr1	2430	2615	0.0
chr1	2615	2625	0.624734
chr1	2625	2651	1.24947
chr1	2651	2686	0.0
chr1	2686	2713	0.624734
chr1	2713	2718	0.0
chr1	2718	2740	0.624734
chr1	2740	2756	0.0
chr1	2756	2780	0.624734
chr1	2780	2788	0.0
chr1	2788	2799	0.624734
chr1	2799	2815	1.24947
chr1	2815	2837	0.624734
chr1	2837	2910	0.0
chr1	2910	2948	0.624734
chr1	2948	2976	0.0
chr1	2976	3006	0.624734
chr1	3006	3014	1.24947
chr1	3014	3019	0.624734
chr1	3019	3037	1.24947
chr1	3037	3048	0.624734
chr1	3048	3056	1.24947
chr1	3056	3063	0.624734
chr1	3063	3078	1.24947
chr1	3078	3081	0.624734
chr1	3081	3091	0.0
chr1	3091	3106	0.624734
chr1	3106	3111	1.24947
chr1	3111	3123	1.8742
chr1	3123	3125	1.24947
chr1	3125	3141	0.624734
chr1	3141	3162	0.0
chr1	3162	3182	0.624734
chr1	3182	3224	0.0
chr1	3224	3233	1.24947
chr1	3233	3243	1.8742
chr1	3243	3262	2.49893
chr1	3262	3270	1.24947
chr1	3270	3276	0.624734
chr1	3276	3288	0.0
chr1	3288	3295	0.624734
chr1	3295	3310	1.24947
chr1	3310	3315	1.8742
chr1	3315	3323	1.24947
chr1	3323	3330	1.8742
chr1	3330	3331	1.24947
chr1	3331	3361	0.624734
chr1	3361	3407	0.0
chr1	3407	3439	0.624734
chr1	3439	3441	0.0
chr1	3441	3453	0.624734
chr1	3453	3474	1.24947
chr1	3474	3476	0.624734
chr1	3476	3574	0.0
chr1	3574	3611	0.624734
chr1	3611	3616	0.0
chr1	3616	3629	0.624734
chr1	3629	3654	1.24947
chr1	3654	3667	0.624734
chr1	3667	3684	0.0
chr1	3684	3722	0.624734
chr1	3722	3751	0.0
chr1	3751	3789	0.624734
chr1	3789	3808	0.0
chr1	3808	3845	0.624734
chr1	3845	3862	0.0
chr1	3862	3863	0.624734
chr1	3863	3896	1.24947
chr1	3896	3897	0.624734
chr1	3897	3933	0.0
chr1	3933	3942	0.624734
chr1	3942	3971	1.8742
chr1	3971	3978	1.24947
chr1	3978	3979	0.624734
chr1	3979	4002	0.0
chr1	4002	4026	1.8742
chr1	4026	4040	2.49893
chr1	4040	4045	0.624734
chr1	4045	4066	0.0
chr1	4066	4073	0.624734
chr1	4073	4089	1.24947
chr1	4089	4102	0.624734
chr1	4102	4291	0.0
chr1	4291	4304	0.624734
chr1	4304	4309	1.24947
chr1	4309	4328	0.624734
chr1	4328	4342	1.24947
chr1	4342	4402	0.624734
chr1	4402	4477	0.0
chr1	4477	4512	0.624734
chr1	4512	4524	0.0
chr1	4524	4541	0.624734
chr1	4541	4561	1.24947
chr1	4561	4568	0.624734
chr1	4568	4623	0.0
chr1	4623	4625	0.624734
chr1	4625	4659	1.24947
chr1	4659	4663	0.624734
chr1	4663	4674	0.0
chr1	4674	4687	0.624734
chr1	4687	4690	1.24947
chr1	4690	4695	1.8742
chr1	4695	4708	2.49893
chr1	4708	4722	1.8742
chr1	4722	4728	2.49893
chr1	4728	4733	1.8742
chr1	4733	4743	1.24947
chr1	4743	4753	1.8742
chr1	4753	4754	2.49893
chr1	4754	4777	1.24947
chr1	4777	4778	1.8742
chr1	4778	4779	1.24947
chr1	4779	4799	1.8742
chr1	4799	4803	1.24947
chr1	4803	4816	0.624734
chr1	4816	4834	0.0
chr1	4834	4871	1.24947
chr1	4871	4880	0.0
chr1	4880	4918	0.624734
chr1	4918	4923	0.0
chr1	4923	4941	0.624734
chr1	4941	4944	0.0
chr1	4944	4957	0.624734
chr1	4957	4982	1.24947
chr1	4982	4995	0.624734
chr1	4995	5016	0.0
chr1	5016	5026	0.624734
chr1	5026	5053	1.24947
chr1	5053	5056	0.624734
chr1	5056	5074	0.0
chr1	5074	5108	0.624734
chr1	5108	5144	0.0
chr1	5144	5153	0.624734
chr1	5153	5178	1.24947
chr1	5178	5181	1.8742
chr1	5181	5191	1.24947
chr1	5191	5196	0.624734
chr1	5196	5298	0.0
chr1	5298	5316	0.624734
chr1	5316	5357	0.0
chr1	5357	5358	0.624734
chr1	5358	5359	1.24947
chr1	5359	5393	1.8742
chr1	5393	5394	2.49893
chr1	5394	5396	1.24947
chr1	5396	5431	0.624734
chr1	5431	5437	0.0
chr1	5437	5469	0.624734
chr1	5469	5494	0.0
chr1	5494	5498	0.624734
chr1	5498	5500	1.24947
chr1	5500	5514	1.8742
chr1	5514	5532	2.49893
chr1	5532	5534	1.8742
chr1	5534	5537	1.24947
chr1	5537	5538	0.624734
chr1	5538	5598	0.0
chr1	5598	5600	1.8742
chr1	5600	5603	2.49893
chr1	5603	5620	3.12367
chr1	5620	5623	1.8742
chr1	5623	5627	1.24947
chr1	5627	5636	1.8742
chr1	5636	5641	1.24947
chr1	5641	5653	0.624734
chr1	5653	5654	1.24947
chr1	5654	5674	0.624734
chr1	5674	5690	1.24947
chr1	5690	5695	0.624734
chr1	5695	5712	1.24947
chr1	5712	5713	0.624734
chr1	5713	5725	1.24947
chr1	5725	5738	0.624734
chr1	5738	5856	0.0
chr1	5856	5858	0.624734
chr1	5858	5859	1.24947
chr1	5859	5875	1.8742
chr1	5875	5876	1.24947
chr1	5876	5884	1.8742
chr1	5884	5895	1.24947
chr1	5895	5899	0.624734
chr1	5899	5967	0.0
chr1	5967	5979	0.624734
chr1	5979	6002	1.24947
chr1	6002	6008	0.624734
chr1	6008	6017	1.24947
chr1	6017	6044	0.624734
chr1	6044	6047	0.0
chr1	6047	6067	0.624734
chr1	6067	6078	0.0
chr1	6078	6086	0.624734
chr1	6086	6112	1.8742
chr1	6112	6116	1.24947
chr1	6116	6125	0.624734
chr1	6125	6126	2.49893
chr1	6126	6130	3.7484
chr1	6130	6131	4.37314
chr1	6131	6146	4.99787
chr1	6146	6147	5.6226
chr1	6147	6149	4.99787
chr1	6149	6150	3.7484
chr1	6150	6151	3.12367
chr1	6151	6158	2.49893
chr1	6158	6161	1.8742
chr1	6161	6168	1.24947
chr1	6168	6220	0.624734
chr1	6220	6249	0.0
chr1	6249	6251	0.624734
chr1	6251	6272	1.8742
chr1	6272	6292	0.624734
chr1	6292	6305	1.24947
chr1	6305	6323	1.8742
chr1	6323	6326	2.49893
chr1	6326	6329	1.8742
chr1	6329	6331	1.24947
chr1	6331	6341	0.624734
chr1	6341	6345	1.24947
chr1	6345	6359	1.8742
chr1	6359	6361	2.49893
chr1	6361	6365	1.8742
chr1	6365	6371	1.24947
chr1	6371	6377	1.8742
chr1	6377	6397	1.24947
chr1	6397	6400	0.0
chr1	6400	6412	0.624734
chr1	6412	6413	1.24947
chr1	6413	6418	1.8742
chr1	6418	6419	2.49893
chr1	6419	6430	3.12367
chr1	6430	6431	2.49893
chr1	6431	6433	1.8742
chr1	6433	6439	1.24947
chr1	6439	6447	0.624734
chr1	6447	6667	0.0
chr1	6667	6675	0.624734
chr1	6675	6690	1.24947
chr1	6690	6704	0.624734
chr1	6704	6762	0.0
chr1	6762	6800	0.624734
chr1	6800	6855	0.0
chr1	6855	6879	0.624734
chr1	6879	6893	1.24947
chr1	6893	6916	0.624734
chr1	6916	6928	0.0
chr1	6928	6966	0.624734
chr1	6966	6967	0.0
chr1	6967	6968	0.624734
chr1	6968	6990	1.24947
chr1	6990	6995	0.624734
chr1	6995	6999	1.24947
chr1	6999	7004	1.8742
chr1	7004	7016	1.24947
chr1	7016	7020	0.624734
chr1	7020	7022	0.0
chr1	7022	7038	0.624734
chr1	7038	7053	0.0
chr1	7053	7085	0.624734
chr1	7085	7091	0.0
chr1	7091	7127	0.624734
chr1	7127	7129	1.24947
chr1	7129	7156	0.624734
chr1	7156	7160	0.0
chr1	7160	7197	0.624734
chr1	7197	7250	0.0
chr1	7250	7261	0.624734
chr1	7261	7270	1.24947
chr1	7270	7288	1.8742
chr1	7288	7294	1.24947
chr1	7294	7318	0.624734
chr1	7318	7334	1.24947
chr1	7334	7343	0.624734
chr1	7343	7356	1.24947
chr1	7356	7374	0.624734
chr1	7374	7392	0.0
chr1	7392	7415	0.624734
chr1	7415	7433	0.0
chr1	7433	7453	0.624734
chr1	7453	7542	0.0
chr1	7542	7551	1.24947
chr1	7551	7563	1.8742
chr1	7563	7580	1.24947
chr1	7580	7587	0.624734
chr1	7587	7593	0.0
chr1	7593	7618	0.624734
chr1	7618	7722	0.0
chr1	7722	7760	1.24947
chr1	7760	7839	0.0
chr1	7839	7840	0.624734
chr1	7840	7849	1.24947
chr1	7849	7850	1.8742
chr1	7850	7876	2.49893
chr1	7876	7877	1.8742
chr1	7877	7878	2.49893
chr1	7878	7885	1.8742
chr1	7885	7898	1.24947
chr1	7898	7899	1.8742
chr1	7899	7908	2.49893
chr1	7908	7915	1.8742
chr1	7915	7937	1.24947
chr1	7937	7966	0.624734
chr1	7966	8034	0.0
chr1	8034	8071	0.624734
chr1	8071	8074	0.0
chr1	8074	8103	0.624734
chr1	8103	8112	1.24947
chr1	8112	8124	0.624734
chr1	8124	8126	1.8742
chr1	8126	8128	2.49893
chr1	8128	8139	3.12367
chr1	8139	8141	3.7484
chr1	8141	8142	3.12367
chr1	8142	8160	3.7484
chr1	8160	8162	3.12367
chr1	8162	8163	2.49893
chr1	8163	8166	1.8742
chr1	8166	8177	1.24947
chr1	8177	8195	0.624734
chr1	8195	8228	0.0
chr1	8228	8255	0.624734
chr1	8255	8258	0.0
chr1	8258	8296	0.624734
chr1	8296	8313	0.0
chr1	8313	8337	0.624734
chr1	8337	8366	0.0
chr1	8366	8387	0.624734
chr1	8387	8404	1.24947
chr1	8404	8405	0.624734
chr1	8405	8422	0.0
chr1	8422	8427	0.624734
chr1	8427	8428	1.8742
chr1	8428	8429	2.49893
chr1	8429	8448	3.12367
chr1	8448	8452	3.7484
chr1	8452	8465	3.12367
chr1	8465	8466	1.8742
chr1	8466	8467	1.24947
chr1	8467	8478	0.624734
chr1	8478	8511	0.0
chr1	8511	8540	1.24947
chr1	8540	8549	0.624734
chr1	8549	8562	0.0
chr1	8562	8570	0.624734
chr1	8570	8581	1.24947
chr1	8581	8591	0.624734
chr1	8591	8593	1.24947
chr1	8593	8600	1.8742
chr1	8600	8611	1.24947
chr1	8611	8626	0.624734
chr1	8626	8653	1.24947
chr1	8653	8654	1.8742
chr1	8654	8667	4.37314
chr1	8667	8678	3.7484
chr1	8678	8684	3.12367
chr1	8684	8686	2.49893
chr1	8686	8687	3.12367
chr1	8687	8688	2.49893
chr1	8688	8691	3.12367
chr1	8691	8700	3.7484
chr1	8700	8708	4.37314
chr1	8708	8713	4.99787
chr1	8713	8724	3.7484
chr1	8724	8725	3.12367
chr1	8725	8728	2.49893
chr1	8728	8729	1.8742
chr1	8729	8738	0.624734
chr1	8738	8757	0.0
chr1	8757	8789	0.624734
chr1	8789	8836	0.0
chr1	8836	8847	1.24947
chr1	8847	8874	3.12367
chr1	8874	8879	1.8742
chr1	8879	8882	0.624734
chr1	8882	8886	1.8742
chr1	8886	8909	2.49893
chr1	8909	8910	1.8742
chr1	8910	8918	1.24947
chr1	8918	8920	0.0
chr1	8920	8934	0.624734
chr1	8934	8936	1.24947
chr1	8936	8958	2.49893
chr1	8958	8969	1.8742
chr1	8969	9000	0.0
chr1	9000	9001	0.624734
chr1	9001	9002	1.8742
chr1	9002	9003	2.49893
chr1	9003	9015	3.12367
chr1	9015	9021	3.7484
chr1	9021	9025	5.6226
chr1	9025	9027	4.99787
chr1	9027	9031	4.37314
chr1	9031	9038	3.7484
chr1	9038	9041	3.12367
chr1	9041	9053	1.8742
chr1	9053	9059	1.24947
chr1	9059	9077	0.0
chr1	9077	9080	0.624734
chr1	9080	9115	1.24947
chr1	9115	9117	0.624734
chr1	9117	9133	0.0
chr1	9133	9134	0.624734
chr1	9134	9152	1.24947
chr1	9152	9158	1.8742
chr1	9158	9168	2.49893
chr1	9168	9172	1.8742
chr1	9172	9179	1.24947
chr1	9179	9186	0.624734
chr1	9186	9258	0.0
chr1	9258	9259	0.624734
chr1	9259	9267	1.24947
chr1	9267	9274	1.8742
chr1	9274	9293	2.49893
chr1	9293	9304	1.24947
chr1	9304	9308	1.8742
chr1	9308	9311	1.24947
chr1	9311	9331	0.624734
chr1	9331	9342	1.24947
chr1	9342	9365	0.624734
chr1	9365	9366	0.0
chr1	9366	9367	0.624734
chr1	9367	9391	1.24947
chr1	9391	9402	1.8742
chr1	9402	9404	1.24947
chr1	9404	9405	1.8742
chr1	9405	9409	1.24947
chr1	9409	9441	0.624734
chr1	9441	9500	0.0
chr1	9500	9516	1.24947
chr1	9516	9533	1.8742
chr1	9533	9538	2.49893
chr1	9538	9556	1.8742
chr1	9556	9575	1.24947
chr1	9575	9585	0.624734
chr1	9585	9595	0.0
chr1	9595	9633	0.624734
chr1	9633	9691	0.0
chr1	9691	9699	0.624734
chr1	9699	9708	1.24947
chr1	9708	9712	1.8742
chr1	9712	9730	1.24947
chr1	9730	9732	1.8742
chr1	9732	9766	1.24947
chr1	9766	9779	0.624734
chr1	9779	9860	0.0
chr1	9860	9868	0.624734
chr1	9868	9882	1.24947
chr1	9882	9904	0.624734
chr1	9904	9909	0.0
chr1	9909	9941	0.624734
chr1	9941	9955	1.24947
chr1	9955	9963	0.624734
chr1	9963	9964	1.24947
chr1	9964	9977	1.8742
chr1	9977	9988	1.24947
chr1	9988	9995	1.8742
chr1	9995	10000	2.49893
chr1	10000	10006	1.24947
chr1	10006	10026	1.8742
chr1	10026	10028	1.24947
chr1	10028	10033	0.624734
chr1	10033	10075	0.0
chr1	10075	10081	0.624734
chr1	10081	10112	1.24947
chr1	10112	10119	0.624734
chr1	10119	10137	0.0
chr1	10137	10146	0.624734
chr1	10146	10167	1.24947
chr1	10167	10174	1.8742
chr1	10174	10183	1.24947
chr1	10183	10205	0.624734
chr1	10205	10260	0.0
chr1	10260	10278	0.624734
chr1	10278	10283	1.24947
chr1	10283	10284	1.8742
chr1	10284	10285	2.49893
chr1	10285	10296	3.12367
chr1	10296	10307	2.49893
chr1	10307	10315	1.8742
chr1	10315	10322	1.24947
chr1	10322	10394	0.0
chr1	10394	10421	0.624734
chr1	10421	10423	1.24947
chr1	10423	10431	1.8742
chr1	10431	10432	2.49893
chr1	10432	10446	1.8742
chr1	10446	10450	1.24947
chr1	10450	10454	1.8742
chr1	10454	10488	1.24947
chr1	10488	10506	0.624734
chr1	10506	10519	0.0
chr1	10519	10556	0.624734
chr1	10556	10582	0.0
chr1	10582	10583	0.624734
chr1	10583	10584	1.24947
chr1	10584	10597	1.8742
chr1	10597	10600	2.49893
chr1	10600	10616	3.12367
chr1	10616	10618	2.49893
chr1	10618	10620	1.8742
chr1	10620	10635	1.24947
chr1	10635	10637	0.624734
chr1	10637	10638	0.0
chr1	10638	10642	0.624734
chr1	10642	10660	1.24947
chr1	10660	10668	1.8742
chr1	10668	10680	1.24947
chr1	10680	10688	0.624734
chr1	10688	10690	0.0
chr1	10690	10691	0.624734
chr1	10691	10718	2.49893
chr1	10718	10719	1.8742
chr1	10719	10729	1.24947
chr1	10729	10752	0.624734
chr1	10752	10756	1.24947
chr1	10756	10790	0.624734
chr1	10790	10848	0.0
chr1	10848	10849	0.624734
chr1	10849	10873	1.8742
chr1	10873	10881	1.24947
chr1	10881	10884	1.8742
chr1	10884	10902	1.24947
chr1	10902	10919	0.624734
chr1	10919	10970	0.0
chr1	10970	10996	0.624734
chr1	10996	10997	1.24947
chr1	10997	10998	0.624734
chr1	10998	11004	1.24947
chr1	11004	11031	1.8742
chr1	11031	11042	0.624734
chr1	11042	11112	0.0
chr1	11112	11119	0.624734
chr1	11119	11123	1.24947
chr1	11123	11128	1.8742
chr1	11128	11138	2.49893
chr1	11138	11145	1.8742
chr1	11145	11146	2.49893
chr1	11146	11157	1.8742
chr1	11157	11166	1.24947
chr1	11166	11174	0.624734
chr1	11174	11183	1.24947
chr1	11183	11191	0.624734
chr1	11191	11192	1.24947
chr1	11192	11210	3.12367
chr1	11210	11214	2.49893
chr1	11214	11217	1.8742
chr1	11217	11220	1.24947
chr1	11220	11224	0.624734
chr1	11224	11248	1.24947
chr1	11248	11260	1.8742
chr1	11260	11264	1.24947
chr1	11264	11265	0.624734
chr1	11265	11283	1.24947
chr1	11283	11284	0.624734
chr1	11284	11352	0.0
chr1	11352	11372	0.624734
chr1	11372	11414	0.0
chr1	11414	11436	0.624734
chr1	11436	11448	1.24947
chr1	11448	11452	1.8742
chr1	11452	11459	1.24947
chr1	11459	11474	1.8742
chr1	11474	11476	1.24947
chr1	11476	11479	0.624734
chr1	11479	11543	0.0
chr1	11543	11553	0.624734
chr1	11553	11566	1.24947
chr1	11566	11573	1.8742
chr1	11573	11581	0.624734
chr1	11581	11584	0.0
chr1	11584	11603	0.624734
chr1	11603	11622	1.24947
chr1	11622	11625	0.624734
chr1	11625	11663	0.0
chr1	11663	11701	1.24947
chr1	11701	11778	0.0
chr1	11778	11782	0.624734
chr1	11782	11814	1.24947
chr1	11814	11818	0.624734
chr1	11818	11822	1.8742
chr1	11822	11855	1.24947
chr1	11855	11865	0.0
chr1	11865	11883	0.624734
chr1	11883	11899	1.24947
chr1	11899	11921	0.624734
chr1	11921	11929	0.0
chr1	11929	11935	0.624734
chr1	11935	11946	1.24947
chr1	11946	11963	0.0
chr1	11963	11972	0.624734
chr1	11972	11979	1.24947
chr1	11979	11995	1.8742
chr1	11995	11998	1.24947
chr1	11998	12000	1.8742
chr1	12000	12002	1.24947
chr1	12002	12009	2.49893
chr1	12009	12010	3.12367
chr1	12010	12011	2.49893
chr1	12011	12023	1.8742
chr1	12023	12025	1.24947
chr1	12025	12030	0.624734
chr1	12030	12039	0.0
chr1	12039	12043	0.624734
chr1	12043	12046	1.24947
chr1	12046	12064	1.8742
chr1	12064	12067	1.24947
chr1	12067	12080	0.624734
chr1	12080	12081	1.24947
chr1	12081	12088	0.624734
chr1	12088	12115	1.24947
chr1	12115	12118	0.624734
chr1	12118	12157	0.0
chr1	12157	12216	0.624734
chr1	12216	12235	0.0
chr1	12235	12248	0.624734
chr1	12248	12267	1.24947
chr1	12267	12272	1.8742
chr1	12272	12286	1.24947
chr1	12286	12304	0.624734
chr1	12304	12330	0.0
chr1	12330	12332	0.624734
chr1	12332	12354	1.24947
chr1	12354	12369	0.0
chr1	12369	12402	0.624734
chr1	12402	12403	0.0
chr1	12403	12429	0.624734
chr1	12429	12441	0.0
chr1	12441	12456	0.624734
chr1	12456	12463	1.24947
chr1	12463	12476	0.624734
chr1	12476	12494	0.0
chr1	12494	12503	0.624734
chr1	12503	12505	1.24947
chr1	12505	12512	1.8742
chr1	12512	12526	1.24947
chr1	12526	12533	0.624734
chr1	12533	12607	0.0
chr1	12607	12609	0.624734
chr1	12609	12611	1.24947
chr1	12611	12618	1.8742
chr1	12618	12628	2.49893
chr1	12628	12632	3.7484
chr1	12632	12633	4.99787
chr1	12633	12640	4.37314
chr1	12640	12644	4.99787
chr1	12644	12645	4.37314
chr1	12645	12647	3.7484
chr1	12647	12651	4.37314
chr1	12651	12656	4.99787
chr1	12656	12663	4.37314
chr1	12663	12665	3.7484
chr1	12665	12670	3.12367
chr1	12670	12678	2.49893
chr1	12678	12680	1.8742
chr1	12680	12681	2.49893
chr1	12681	12683	3.12367
chr1	12683	12685	3.7484
chr1	12685	12689	3.12367
chr1	12689	12697	2.49893
chr1	12697	12701	1.8742
chr1	12701	12708	2.49893
chr1	12708	12718	1.8742
chr1	12718	12721	1.24947
chr1	12721	12727	0.624734
chr1	12727	12738	1.24947
chr1	12738	12755	0.624734
chr1	12755	12775	0.0
chr1	12775	12777	1.24947
chr1	12777	12794	1.8742
chr1	12794	12813	2.49893
chr1	12813	12829	0.624734
chr1	12829	12832	1.24947
chr1	12832	12842	0.624734
chr1	12842	12846	1.24947
chr1	12846	12856	1.8742
chr1	12856	12875	1.24947
chr1	12875	12876	0.624734
chr1	12876	12879	0.0
chr1	12879	12881	0.624734
chr1	12881	12886	1.24947
chr1	12886	12900	1.8742
chr1	12900	12905	1.24947
chr1	12905	12907	0.624734
chr1	12907	12911	1.24947
chr1	12911	12920	1.8742
chr1	12920	12924	2.49893
chr1	12924	12939	1.8742
chr1	12939	12943	1.24947
chr1	12943	12949	0.624734
chr1	12949	12954	0.0
chr1	12954	12982	0.624734
chr1	12982	13015	0.0
chr1	13015	13019	0.624734
chr1	13019	13044	1.24947
chr1	13044	13054	0.624734
chr1	13054	13056	1.24947
chr1	13056	13085	0.624734
chr1	13085	13093	0.0
chr1	13093	13100	1.24947
chr1	13100	13130	1.8742
chr1	13130	13136	0.624734
chr1	13136	13169	0.0
chr1	13169	13178	0.624734
chr1	13178	13215	1.24947
chr1	13215	13216	1.8742
chr1	13216	13228	1.24947
chr1	13228	13233	0.624734
chr1	13233	13235	0.0
chr1	13235	13253	0.624734
chr1	13253	13256	0.0
chr1	13256	13269	0.624734
chr1	13269	13290	1.24947
chr1	13290	13293	0.624734
chr1	13293	13399	0.0
chr1	13399	13407	0.624734
chr1	13407	13419	1.24947
chr1	13419	13420	1.8742
chr1	13420	13428	2.49893
chr1	13428	13437	1.8742
chr1	13437	13441	1.24947
chr1	13441	13456	0.624734
chr1	13456	13458	1.24947
chr1	13458	13489	0.624734
chr1	13489	13516	0.0
chr1	13516	13517	0.624734
chr1	13517	13539	1.24947
chr1	13539	13554	0.624734
chr1	13554	13570	0.0
chr1	13570	13608	0.624734
chr1	13608	13611	0.0
chr1	13611	13618	0.624734
chr1	13618	13623	1.24947
chr1	13623	13624	1.8742
chr1	13624	13627	4.37314
chr1	13627	13628	5.6226
chr1	13628	13629	6.24734
chr1	13629	13635	6.87207
chr1	13635	13637	7.4968
chr1	13637	13648	6.87207
chr1	13648	13649	6.24734
chr1	13649	13651	4.99787
chr1	13651	13652	4.37314
chr1	13652	13653	3.12367
chr1	13653	13654	1.8742
chr1	13654	13656	1.24947
chr1	13656	13662	0.624734
chr1	13662	13663	1.24947
chr1	13663	13670	2.49893
chr1	13670	13679	1.8742
chr1	13679	13698	3.12367
chr1	13698	13699	3.7484
chr1	13699	13700	1.8742
chr1	13700	13712	1.24947
chr1	13712	13716	1.8742
chr1	13716	13735	1.24947
chr1	13735	13736	1.8742
chr1	13736	13750	1.24947
chr1	13750	13767	0.624734
chr1	13767	13842	0.0
chr1	13842	13844	0.624734
chr1	13844	13853	1.24947
chr1	13853	13878	1.8742
chr1	13878	13881	1.24947
chr1	13881	13884	0.624734
chr1	13884	13908	0.0
chr1	13908	13945	1.24947
chr1	13945	13961	0.0
chr1	13961	13999	0.624734
chr1	13999	14048	0.0
chr1	14048	14054	0.624734
chr1	14054	14068	1.24947
chr1	14068	14070	1.8742
chr1	14070	14083	1.24947
chr1	14083	14089	0.624734
chr1	14089	14095	0.0
chr1	14095	14125	1.24947
chr1	14125	14136	0.0
chr1	14136	14144	0.624734
chr1	14144	14152	1.24947
chr1	14152	14157	1.8742
chr1	14157	14161	2.49893
chr1	14161	14176	1.8742
chr1	14176	14185	1.24947
chr1	14185	14188	0.624734
chr1	14188	14461	0.0
chr1	14461	14463	0.624734
chr1	14463	14469	1.24947
chr1	14469	14484	1.8742
chr1	14484	14501	1.24947
chr1	14501	14510	0.0
chr1	14510	14530	0.624734
chr1	14530	14588	0.0
chr1	14588	14598	1.24947
chr1	14598	14619	1.8742
chr1	14619	14628	0.624734
chr1	14628	14643	0.0
chr1	14643	14661	0.624734
chr1	14661	14673	1.24947
chr1	14673	14680	1.8742
chr1	14680	14681	1.24947
chr1	14681	14711	0.624734
chr1	14711	14800	0.0
chr1	14800	14820	0.624734
chr1	14820	14826	1.24947
chr1	14826	14828	0.624734
chr1	14828	14842	1.24947
chr1	14842	14850	0.624734
chr1	14850	14868	0.0
chr1	14868	14872	0.624734
chr1	14872	14891	1.24947
chr1	14891	14895	0.624734
chr1	14895	15088	0.0
chr1	15088	15116	1.8742
chr1	15116	15117	1.24947
chr1	15117	15122	0.624734
chr1	15122	15139	0.0
chr1	15139	15142	0.624734
chr1	15142	15168	1.8742
chr1	15168	15177	1.24947
chr1	15177	15179	0.624734
chr1	15179	15188	0.0
chr1	15188	15189	0.624734
chr1	15189	15195	1.24947
chr1	15195	15214	1.8742
chr1	15214	15225	1.24947
chr1	15225	15234	0.624734
chr1	15234	15297	0.0
chr1	15297	15298	0.624734
chr1	15298	15331	1.24947
chr1	15331	15335	0.624734
chr1	15335	15339	0.0
chr1	15339	15341	0.624734
chr1	15341	15362	1.24947
chr1	15362	15378	0.624734
chr1	15378	15401	0.0
chr1	15401	15428	0.624734
chr1	15428	15495	0.0
chr1	15495	15504	0.624734
chr1	15504	15532	1.24947
chr1	15532	15539	0.624734
chr1	15539	15553	0.0
chr1	15553	15591	0.624734
chr1	15591	15602	0.0
chr1	15602	15639	0.624734
chr1	15639	15764	0.0
chr1	15764	15766	0.624734
chr1	15766	15789	1.24947
chr1	15789	15811	0.0
chr1	15811	15821	0.624734
chr1	15821	15839	1.24947
chr1	15839	15858	0.624734
chr1	15858	15932	0.0
chr1	15932	15957	0.624734
chr1	15957	15997	0.0
chr1	15997	16017	1.24947
chr1	16017	16018	0.624734
chr1	16018	16129	0.0
chr1	16129	16132	0.624734
chr1	16132	16133	1.8742
chr1	16133	16137	3.12367
chr1	16137	16141	3.7484
chr1	16141	16155	4.99787
chr1	16155	16156	4.37314
chr1	16156	16157	3.7484
chr1	16157	16164	3.12367
chr1	16164	16167	2.49893
chr1	16167	16172	1.24947
chr1	16172	16176	0.0
chr1	16176	16212	0.624734
chr1	16212	16220	0.0
chr1	16220	16237	0.624734
chr1	16237	16254	1.24947
chr1	16254	16255	1.8742
chr1	16255	16257	3.12367
chr1	16257	16261	2.49893
chr1	16261	16273	1.8742
chr1	16273	16286	1.24947
chr1	16286	16290	0.624734
chr1	16290	16313	0.0
chr1	16313	16328	0.624734
chr1	16328	16349	1.24947
chr1	16349	16350	0.624734
chr1	16350	16393	0.0
chr1	16393	16421	0.624734
chr1	16421	16422	1.24947
chr1	16422	16434	0.624734
chr1	16434	16459	1.8742
chr1	16459	16461	1.24947
chr1	16461	16465	1.8742
chr1	16465	16471	0.624734
chr1	16471	16478	1.24947
chr1	16478	16497	1.8742
chr1	16497	16499	2.49893
chr1	16499	16509	1.8742
chr1	16509	16516	1.24947
chr1	16516	16525	0.624734
chr1	16525	16535	1.24947
chr1	16535	16544	0.624734
chr1	16544	16565	0.0
chr1	16565	16587	0.624734
chr1	16587	16590	0.0
chr1	16590	16626	0.624734
chr1	16626	16662	0.0
chr1	16662	16669	0.624734
chr1	16669	16685	1.24947
chr1	16685	16691	1.8742
chr1	16691	16700	1.24947
chr1	16700	16723	0.624734
chr1	16723	16782	0.0
chr1	16782	16820	0.624734
chr1	16820	16826	0.0
chr1	16826	16842	0.624734
chr1	16842	16864	1.24947
chr1	16864	16876	0.624734
chr1	16876	16890	0.0
chr1	16890	16928	0.624734
chr1	16928	16929	1.24947
chr1	16929	16959	0.624734
chr1	16959	16986	0.0
chr1	16986	16990	0.624734
chr1	16990	17024	1.24947
chr1	17024	17027	0.624734
chr1	17027	17035	0.0
chr1	17035	17040	1.24947
chr1	17040	17066	1.8742
chr1	17066	17077	0.624734
chr1	17077	17124	0.0
chr1	17124	17125	0.624734
chr1	17125	17145	1.8742
chr1	17145	17147	4.37314
chr1	17147	17148	7.4968
chr1	17148	17149	9.37101
chr1	17149	17161	9.99574
chr1	17161	17162	9.37101
chr1	17162	17163	9.99574
chr1	17163	17167	8.74627
chr1	17167	17168	8.12154
chr1	17168	17169	6.87207
chr1	17169	17178	4.99787
chr1	17178	17183	4.37314
chr1	17183	17185	3.12367
chr1	17185	17186	1.8742
chr1	17186	17191	0.624734
chr1	17191	17201	1.24947
chr1	17201	17222	0.624734
chr1	17222	17223	1.24947
chr1	17223	17228	1.8742
chr1	17228	17250	1.24947
chr1	17250	17251	0.624734
chr1	17251	17256	1.24947
chr1	17256	17260	1.8742
chr1	17260	17272	1.24947
chr1	17272	17279	1.8742
chr1	17279	17289	1.24947
chr1	17289	17296	0.624734
chr1	17296	17359	0.0
chr1	17359	17397	0.624734
chr1	17397	17435	0.0
chr1	17435	17469	0.624734
chr1	17469	17472	1.24947
chr1	17472	17473	1.8742
chr1	17473	17490	1.24947
chr1	17490	17505	1.8742
chr1	17505	17507	1.24947
chr1	17507	17513	0.624734
chr1	17513	17535	0.0
chr1	17535	17538	0.624734
chr1	17538	17542	1.24947
chr1	17542	17545	1.8742
chr1	17545	17557	2.49893
chr1	17557	17572	3.12367
chr1	17572	17573	2.49893
chr1	17573	17575	1.8742
chr1	17575	17578	1.24947
chr1	17578	17579	0.624734
chr1	17579	17582	0.0
chr1	17582	17620	0.624734
chr1	17620	17707	0.0
chr1	17707	17708	0.624734
chr1	17708	17727	1.24947
chr1	17727	17745	0.624734
chr1	17745	17763	0.0
chr1	17763	17801	0.624734
chr1	17801	17811	0.0
chr1	17811	17850	0.624734
chr1	17850	17886	0.0
chr1	17886	17910	1.24947
chr1	17910	17912	0.624734
chr1	17912	17919	1.8742
chr1	17919	17929	1.24947
chr1	17929	17937	2.49893
chr1	17937	17943	3.12367
chr1	17943	17948	3.7484
chr1	17948	17950	3.12367
chr1	17950	17965	2.49893
chr1	17965	17966	1.24947
chr1	17966	17975	0.624734
chr1	17975	18030	0.0
chr1	18030	18042	0.624734
chr1	18042	18058	1.24947
chr1	18058	18063	1.8742
chr1	18063	18069	1.24947
chr1	18069	18070	1.8742
chr1	18070	18084	2.49893
chr1	18084	18101	1.8742
chr1	18101	18106	2.49893
chr1	18106	18108	1.8742
chr1	18108	18117	1.24947
chr1	18117	18139	0.624734
chr1	18139	18180	0.0
chr1	18180	18182	0.624734
chr1	18182	18218	1.8742
chr1	18218	18220	1.24947
chr1	18220	18227	0.0
chr1	18227	18265	0.624734
chr1	18265	18281	0.0
chr1	18281	18300	0.624734
chr1	18300	18305	1.24947
chr1	18305	18322	0.624734
chr1	18322	18429	0.0
chr1	18429	18444	0.624734
chr1	18444	18448	2.49893
chr1	18448	18450	1.8742
chr1	18450	18459	2.49893
chr1	18459	18460	3.12367
chr1	18460	18465	3.7484
chr1	18465	18470	3.12367
chr1	18470	18482	2.49893
chr1	18482	18488	1.8742
chr1	18488	18494	1.24947
chr1	18494	18497	1.8742
chr1	18497	18526	0.624734
chr1	18526	18532	1.24947
chr1	18532	18537	0.624734
chr1	18537	18540	1.24947
chr1	18540	18563	1.8742
chr1	18563	18575	1.24947
chr1	18575	18578	0.624734
chr1	18578	18582	0.0
chr1	18582	18596	0.624734
chr1	18596	18609	1.24947
chr1	18609	18621	0.624734
chr1	18621	18629	1.24947
chr1	18629	18639	0.624734
chr1	18639	18657	1.24947
chr1	18657	18666	0.624734
chr1	18666	18668	1.24947
chr1	18668	18680	0.624734
chr1	18680	18698	1.24947
chr1	18698	18717	0.624734
chr1	18717	18749	0.0
chr1	18749	18750	0.624734
chr1	18750	18756	1.24947
chr1	18756	18772	1.8742
chr1	18772	18774	1.24947
chr1	18774	18779	0.624734
chr1	18779	18788	1.24947
chr1	18788	18809	0.624734
chr1	18809	18825	1.8742
chr1	18825	18835	2.49893
chr1	18835	18843	1.24947
chr1	18843	18847	1.8742
chr1	18847	18863	1.24947
chr1	18863	18866	0.624734
chr1	18866	18882	0.0
chr1	18882	18895	0.624734
chr1	18895	18917	1.24947
chr1	18917	18927	0.624734
chr1	18927	18929	1.24947
chr1	18929	18938	0.624734
chr1	18938	18952	1.24947
chr1	18952	18955	1.8742
chr1	18955	18963	2.49893
chr1	18963	18969	1.8742
chr1	18969	18970	2.49893
chr1	18970	18973	1.8742
chr1	18973	18988	1.24947
chr1	18988	18993	0.624734
chr1	18993	18996	0.0
chr1	18996	19002	0.624734
chr1	19002	19021	1.24947
chr1	19021	19040	0.624734
chr1	19040	19075	0.0
chr1	19075	19113	0.624734
chr1	19113	19146	0.0
chr1	19146	19182	0.624734
chr1	19182	19195	0.0
chr1	19195	19224	0.624734
chr1	19224	19280	0.0
