# Supplementary material for: Structural modularity of the XIST ribonucleoprotein complex
Source: Nat Commun. 2020 Dec 2;11:6163. doi: 10.1038/s41467-020-20040-3 (PMC7710737; doi:10.1038/s41467-020-20040-3)
Supplement: Supplementary file 6 — Source Data [file 41467_2020_20040_MOESM6_ESM.zip › sourcedata/fig2efgi/K562_APOBEC3C_0_neg_XIST_1_hsXIST.bedgraph]

chr1	0	45	0.0
chr1	45	46	0.457827
chr1	46	48	0.915653
chr1	48	57	1.37348
chr1	57	68	1.83131
chr1	68	76	1.37348
chr1	76	87	0.915653
chr1	87	93	0.457827
chr1	93	95	0.915653
chr1	95	103	0.457827
chr1	103	115	0.915653
chr1	115	126	1.83131
chr1	126	132	2.28913
chr1	132	141	1.83131
chr1	141	154	1.37348
chr1	154	165	0.457827
chr1	165	195	0.0
chr1	195	199	0.457827
chr1	199	200	0.915653
chr1	200	203	1.83131
chr1	203	214	2.28913
chr1	214	215	2.74696
chr1	215	229	2.28913
chr1	229	230	1.83131
chr1	230	252	1.37348
chr1	252	260	0.915653
chr1	260	262	1.37348
chr1	262	277	1.83131
chr1	277	295	0.915653
chr1	295	296	1.37348
chr1	296	299	0.915653
chr1	299	325	0.457827
chr1	325	331	0.915653
chr1	331	342	0.457827
chr1	342	359	0.915653
chr1	359	365	0.457827
chr1	365	366	0.915653
chr1	366	377	1.37348
chr1	377	381	1.83131
chr1	381	400	1.37348
chr1	400	404	0.915653
chr1	404	406	0.457827
chr1	406	408	0.915653
chr1	408	413	1.37348
chr1	413	416	1.83131
chr1	416	441	1.37348
chr1	441	442	0.915653
chr1	442	451	0.457827
chr1	451	452	0.915653
chr1	452	453	0.457827
chr1	453	466	0.915653
chr1	466	490	1.37348
chr1	490	492	0.915653
chr1	492	495	0.457827
chr1	495	496	0.915653
chr1	496	504	1.37348
chr1	504	505	1.83131
chr1	505	528	1.37348
chr1	528	535	0.915653
chr1	535	542	0.457827
chr1	542	603	0.0
chr1	603	631	0.915653
chr1	631	642	0.457827
chr1	642	650	0.0
chr1	650	652	0.457827
chr1	652	689	0.915653
chr1	689	691	0.457827
chr1	691	695	0.0
chr1	695	699	0.457827
chr1	699	709	0.915653
chr1	709	734	1.37348
chr1	734	738	0.915653
chr1	738	744	0.457827
chr1	744	780	0.0
chr1	780	784	0.457827
chr1	784	786	1.37348
chr1	786	796	1.83131
chr1	796	818	2.28913
chr1	818	822	1.83131
chr1	822	823	2.74696
chr1	823	824	1.83131
chr1	824	825	2.28913
chr1	825	833	2.74696
chr1	833	841	2.28913
chr1	841	846	2.74696
chr1	846	858	2.28913
chr1	858	861	2.74696
chr1	861	863	2.28913
chr1	863	879	0.915653
chr1	879	880	0.457827
chr1	880	891	0.915653
chr1	891	897	1.37348
chr1	897	918	0.915653
chr1	918	929	0.457827
chr1	929	937	0.0
chr1	937	944	1.37348
chr1	944	972	1.83131
chr1	972	974	2.28913
chr1	974	976	2.74696
chr1	976	980	1.83131
chr1	980	982	2.28913
chr1	982	983	2.74696
chr1	983	993	2.28913
chr1	993	1009	3.66261
chr1	1009	1010	4.12044
chr1	1010	1013	4.57827
chr1	1013	1014	4.12044
chr1	1014	1018	3.66261
chr1	1018	1021	3.20479
chr1	1021	1032	2.74696
chr1	1032	1041	1.37348
chr1	1041	1048	1.83131
chr1	1048	1049	1.37348
chr1	1049	1064	0.457827
chr1	1064	1067	1.37348
chr1	1067	1068	1.83131
chr1	1068	1073	1.37348
chr1	1073	1095	1.83131
chr1	1095	1097	1.37348
chr1	1097	1099	1.83131
chr1	1099	1101	1.37348
chr1	1101	1103	1.83131
chr1	1103	1132	1.37348
chr1	1132	1136	1.83131
chr1	1136	1138	1.37348
chr1	1138	1140	1.83131
chr1	1140	1142	1.37348
chr1	1142	1154	0.915653
chr1	1154	1168	1.37348
chr1	1168	1177	0.915653
chr1	1177	1180	0.457827
chr1	1180	1193	0.915653
chr1	1193	1198	0.457827
chr1	1198	1204	0.915653
chr1	1204	1218	1.37348
chr1	1218	1219	1.83131
chr1	1219	1237	1.37348
chr1	1237	1242	0.915653
chr1	1242	1243	1.37348
chr1	1243	1257	0.915653
chr1	1257	1280	0.457827
chr1	1280	1285	0.0
chr1	1285	1318	0.457827
chr1	1318	1324	0.915653
chr1	1324	1332	1.37348
chr1	1332	1334	1.83131
chr1	1334	1335	2.28913
chr1	1335	1338	2.74696
chr1	1338	1345	3.20479
chr1	1345	1356	3.66261
chr1	1356	1363	3.20479
chr1	1363	1371	2.28913
chr1	1371	1377	1.37348
chr1	1377	1383	0.915653
chr1	1383	1409	0.457827
chr1	1409	1410	0.915653
chr1	1410	1432	0.457827
chr1	1432	1471	0.915653
chr1	1471	1477	0.457827
chr1	1477	1486	0.915653
chr1	1486	1487	0.457827
chr1	1487	1489	0.915653
chr1	1489	1497	1.37348
chr1	1497	1516	1.83131
chr1	1516	1518	1.37348
chr1	1518	1520	0.915653
chr1	1520	1526	1.37348
chr1	1526	1528	0.915653
chr1	1528	1556	0.457827
chr1	1556	1559	0.915653
chr1	1559	1562	0.457827
chr1	1562	1576	0.915653
chr1	1576	1587	1.37348
chr1	1587	1593	0.915653
chr1	1593	1601	1.37348
chr1	1601	1604	0.915653
chr1	1604	1613	1.37348
chr1	1613	1615	1.83131
chr1	1615	1632	1.37348
chr1	1632	1634	0.915653
chr1	1634	1636	0.457827
chr1	1636	1640	0.915653
chr1	1640	1668	0.457827
chr1	1668	1677	0.0
chr1	1677	1678	0.457827
chr1	1678	1694	0.915653
chr1	1694	1716	1.37348
chr1	1716	1717	0.915653
chr1	1717	1726	0.457827
chr1	1726	1756	0.0
chr1	1756	1757	0.457827
chr1	1757	1768	0.915653
chr1	1768	1772	1.37348
chr1	1772	1784	1.83131
chr1	1784	1795	2.28913
chr1	1795	1796	1.83131
chr1	1796	1807	1.37348
chr1	1807	1811	0.915653
chr1	1811	1821	0.457827
chr1	1821	1825	0.0
chr1	1825	1840	0.457827
chr1	1840	1841	0.915653
chr1	1841	1842	1.37348
chr1	1842	1849	1.83131
chr1	1849	1856	2.28913
chr1	1856	1863	2.74696
chr1	1863	1865	2.28913
chr1	1865	1866	2.74696
chr1	1866	1867	2.28913
chr1	1867	1869	2.74696
chr1	1869	1870	3.20479
chr1	1870	1871	3.66261
chr1	1871	1873	4.57827
chr1	1873	1879	5.03609
chr1	1879	1881	4.57827
chr1	1881	1888	5.03609
chr1	1888	1892	4.57827
chr1	1892	1894	5.03609
chr1	1894	1896	4.12044
chr1	1896	1906	5.03609
chr1	1906	1907	3.66261
chr1	1907	1909	3.20479
chr1	1909	1910	3.66261
chr1	1910	1918	2.28913
chr1	1918	1925	1.83131
chr1	1925	1931	2.28913
chr1	1931	1935	1.83131
chr1	1935	1939	0.915653
chr1	1939	1947	0.457827
chr1	1947	1964	0.915653
chr1	1964	1979	0.457827
chr1	1979	2056	0.0
chr1	2056	2062	0.457827
chr1	2062	2064	0.915653
chr1	2064	2094	1.37348
chr1	2094	2095	1.83131
chr1	2095	2100	1.37348
chr1	2100	2102	0.915653
chr1	2102	2103	0.457827
chr1	2103	2130	0.915653
chr1	2130	2133	1.37348
chr1	2133	2134	0.915653
chr1	2134	2135	0.457827
chr1	2135	2169	0.915653
chr1	2169	2174	0.457827
chr1	2174	2188	0.0
chr1	2188	2227	0.457827
chr1	2227	2283	0.0
chr1	2283	2305	0.457827
chr1	2305	2321	0.915653
chr1	2321	2330	0.457827
chr1	2330	2344	0.915653
chr1	2344	2369	0.457827
chr1	2369	2463	0.0
chr1	2463	2471	0.457827
chr1	2471	2485	0.915653
chr1	2485	2489	0.457827
chr1	2489	2513	0.0
chr1	2513	2552	0.915653
chr1	2552	2572	0.0
chr1	2572	2595	0.457827
chr1	2595	2596	0.915653
chr1	2596	2599	1.37348
chr1	2599	2607	1.83131
chr1	2607	2611	2.28913
chr1	2611	2614	1.83131
chr1	2614	2634	2.28913
chr1	2634	2635	1.83131
chr1	2635	2638	1.37348
chr1	2638	2646	0.915653
chr1	2646	2653	0.457827
chr1	2653	2781	0.0
chr1	2781	2782	0.457827
chr1	2782	2784	0.915653
chr1	2784	2792	1.37348
chr1	2792	2800	1.83131
chr1	2800	2820	2.28913
chr1	2820	2821	1.83131
chr1	2821	2823	0.915653
chr1	2823	2827	0.457827
chr1	2827	2838	0.915653
chr1	2838	2865	0.457827
chr1	2865	2893	0.0
chr1	2893	2896	0.457827
chr1	2896	2897	0.915653
chr1	2897	2898	1.37348
chr1	2898	2931	1.83131
chr1	2931	2933	1.37348
chr1	2933	2936	0.915653
chr1	2936	2978	0.0
chr1	2978	2979	0.457827
chr1	2979	2984	0.915653
chr1	2984	3000	1.37348
chr1	3000	3008	1.83131
chr1	3008	3018	1.37348
chr1	3018	3021	0.915653
chr1	3021	3023	1.37348
chr1	3023	3039	0.915653
chr1	3039	3060	0.457827
chr1	3060	3081	0.0
chr1	3081	3097	0.457827
chr1	3097	3119	0.915653
chr1	3119	3128	0.457827
chr1	3128	3149	0.0
chr1	3149	3179	0.457827
chr1	3179	3182	0.0
chr1	3182	3200	0.457827
chr1	3200	3219	0.0
chr1	3219	3257	0.457827
chr1	3257	3258	0.915653
chr1	3258	3295	0.457827
chr1	3295	3306	0.0
chr1	3306	3339	0.457827
chr1	3339	3353	0.0
chr1	3353	3369	0.457827
chr1	3369	3392	0.915653
chr1	3392	3412	0.457827
chr1	3412	3435	0.915653
chr1	3435	3440	1.83131
chr1	3440	3445	2.28913
chr1	3445	3451	1.83131
chr1	3451	3468	1.37348
chr1	3468	3473	1.83131
chr1	3473	3479	0.915653
chr1	3479	3481	0.457827
chr1	3481	3507	0.915653
chr1	3507	3520	0.457827
chr1	3520	3571	0.0
chr1	3571	3572	0.457827
chr1	3572	3605	0.915653
chr1	3605	3607	1.37348
chr1	3607	3611	0.915653
chr1	3611	3618	0.457827
chr1	3618	3625	0.915653
chr1	3625	3644	1.37348
chr1	3644	3648	0.915653
chr1	3648	3657	0.457827
chr1	3657	3674	0.0
chr1	3674	3675	0.457827
chr1	3675	3711	0.915653
chr1	3711	3713	1.37348
chr1	3713	3714	0.915653
chr1	3714	3715	0.457827
chr1	3715	3734	0.915653
chr1	3734	3735	1.37348
chr1	3735	3749	1.83131
chr1	3749	3754	1.37348
chr1	3754	3759	0.915653
chr1	3759	3761	1.37348
chr1	3761	3773	0.915653
chr1	3773	3785	0.457827
chr1	3785	3859	0.0
chr1	3859	3860	0.457827
chr1	3860	3862	0.915653
chr1	3862	3873	1.37348
chr1	3873	3876	1.83131
chr1	3876	3878	2.28913
chr1	3878	3895	1.83131
chr1	3895	3896	1.37348
chr1	3896	3898	0.915653
chr1	3898	3903	0.457827
chr1	3903	3915	0.915653
chr1	3915	3927	0.457827
chr1	3927	3941	0.915653
chr1	3941	3942	1.37348
chr1	3942	3952	0.915653
chr1	3952	3960	1.37348
chr1	3960	3966	0.915653
chr1	3966	3991	0.457827
chr1	3991	4047	0.0
chr1	4047	4053	0.457827
chr1	4053	4054	0.915653
chr1	4054	4069	1.37348
chr1	4069	4073	1.83131
chr1	4073	4086	1.37348
chr1	4086	4092	0.915653
chr1	4092	4102	0.457827
chr1	4102	4103	0.0
chr1	4103	4119	0.457827
chr1	4119	4130	0.915653
chr1	4130	4142	1.37348
chr1	4142	4158	0.915653
chr1	4158	4169	0.457827
chr1	4169	4229	0.0
chr1	4229	4247	0.457827
chr1	4247	4253	0.915653
chr1	4253	4257	1.37348
chr1	4257	4267	1.83131
chr1	4267	4268	2.28913
chr1	4268	4285	1.83131
chr1	4285	4292	1.37348
chr1	4292	4294	0.457827
chr1	4294	4305	0.915653
chr1	4305	4333	0.457827
chr1	4333	4342	0.0
chr1	4342	4371	0.457827
chr1	4371	4372	0.915653
chr1	4372	4380	1.37348
chr1	4380	4381	1.83131
chr1	4381	4410	1.37348
chr1	4410	4411	0.915653
chr1	4411	4417	0.457827
chr1	4417	4433	0.0
chr1	4433	4436	0.457827
chr1	4436	4470	0.915653
chr1	4470	4472	1.37348
chr1	4472	4474	0.915653
chr1	4474	4508	0.457827
chr1	4508	4522	0.0
chr1	4522	4525	0.915653
chr1	4525	4539	1.37348
chr1	4539	4561	1.83131
chr1	4561	4564	0.915653
chr1	4564	4577	0.457827
chr1	4577	4592	0.0
chr1	4592	4630	0.457827
chr1	4630	4656	0.0
chr1	4656	4663	0.457827
chr1	4663	4695	0.915653
chr1	4695	4701	0.457827
chr1	4701	4703	0.0
chr1	4703	4716	0.457827
chr1	4716	4717	0.915653
chr1	4717	4727	1.37348
chr1	4727	4733	1.83131
chr1	4733	4737	2.28913
chr1	4737	4740	1.83131
chr1	4740	4747	1.37348
chr1	4747	4748	0.915653
chr1	4748	4762	0.457827
chr1	4762	4763	0.915653
chr1	4763	4770	1.83131
chr1	4770	4777	1.37348
chr1	4777	4779	1.83131
chr1	4779	4801	2.74696
chr1	4801	4802	2.28913
chr1	4802	4813	1.37348
chr1	4813	4816	1.83131
chr1	4816	4844	0.457827
chr1	4844	4851	1.37348
chr1	4851	4863	0.915653
chr1	4863	4872	1.37348
chr1	4872	4883	1.83131
chr1	4883	4898	0.915653
chr1	4898	4900	0.457827
chr1	4900	4930	0.0
chr1	4930	4955	0.457827
chr1	4955	4969	1.37348
chr1	4969	4994	0.915653
chr1	4994	5027	0.0
chr1	5027	5036	0.457827
chr1	5036	5046	0.915653
chr1	5046	5066	1.37348
chr1	5066	5068	0.915653
chr1	5068	5075	1.37348
chr1	5075	5085	0.915653
chr1	5085	5106	0.457827
chr1	5106	5131	0.0
chr1	5131	5159	0.457827
chr1	5159	5226	0.0
chr1	5226	5227	0.457827
chr1	5227	5241	1.37348
chr1	5241	5264	1.83131
chr1	5264	5265	1.37348
chr1	5265	5266	0.915653
chr1	5266	5280	0.457827
chr1	5280	5353	0.0
chr1	5353	5387	0.457827
chr1	5387	5426	0.915653
chr1	5426	5431	0.457827
chr1	5431	5446	0.0
chr1	5446	5457	0.457827
chr1	5457	5468	0.915653
chr1	5468	5484	1.37348
chr1	5484	5491	0.915653
chr1	5491	5507	0.457827
chr1	5507	5535	0.0
chr1	5535	5574	0.457827
chr1	5574	5640	0.0
chr1	5640	5644	0.457827
chr1	5644	5679	0.915653
chr1	5679	5682	0.457827
chr1	5682	5741	0.0
chr1	5741	5756	0.457827
chr1	5756	5780	0.915653
chr1	5780	5794	0.457827
chr1	5794	5795	0.0
chr1	5795	5815	0.457827
chr1	5815	5821	0.915653
chr1	5821	5851	1.37348
chr1	5851	5854	1.83131
chr1	5854	5857	1.37348
chr1	5857	5859	1.83131
chr1	5859	5872	1.37348
chr1	5872	5885	0.915653
chr1	5885	5890	1.37348
chr1	5890	5896	0.915653
chr1	5896	5906	0.457827
chr1	5906	5918	0.915653
chr1	5918	5944	0.457827
chr1	5944	5966	0.0
chr1	5966	5986	0.457827
chr1	5986	6004	0.915653
chr1	6004	6005	0.457827
chr1	6005	6007	0.915653
chr1	6007	6025	1.37348
chr1	6025	6044	0.915653
chr1	6044	6046	0.457827
chr1	6046	6047	0.0
chr1	6047	6086	0.457827
chr1	6086	6105	0.915653
chr1	6105	6114	1.37348
chr1	6114	6116	0.915653
chr1	6116	6125	1.37348
chr1	6125	6131	0.915653
chr1	6131	6144	1.37348
chr1	6144	6147	0.915653
chr1	6147	6155	1.37348
chr1	6155	6170	0.915653
chr1	6170	6181	0.457827
chr1	6181	6199	0.0
chr1	6199	6202	0.457827
chr1	6202	6228	0.915653
chr1	6228	6238	1.37348
chr1	6238	6241	0.915653
chr1	6241	6244	0.457827
chr1	6244	6246	0.915653
chr1	6246	6249	1.83131
chr1	6249	6253	2.28913
chr1	6253	6265	3.20479
chr1	6265	6272	2.74696
chr1	6272	6283	2.28913
chr1	6283	6285	1.83131
chr1	6285	6292	0.915653
chr1	6292	6293	0.0
chr1	6293	6309	0.457827
chr1	6309	6315	0.915653
chr1	6315	6317	1.37348
chr1	6317	6322	1.83131
chr1	6322	6326	2.28913
chr1	6326	6330	2.74696
chr1	6330	6336	2.28913
chr1	6336	6340	2.74696
chr1	6340	6347	3.20479
chr1	6347	6352	2.74696
chr1	6352	6354	3.20479
chr1	6354	6356	2.74696
chr1	6356	6359	2.28913
chr1	6359	6361	2.74696
chr1	6361	6365	2.28913
chr1	6365	6368	1.83131
chr1	6368	6375	2.28913
chr1	6375	6378	1.83131
chr1	6378	6385	1.37348
chr1	6385	6391	1.83131
chr1	6391	6397	1.37348
chr1	6397	6406	0.915653
chr1	6406	6418	0.457827
chr1	6418	6423	0.915653
chr1	6423	6457	0.457827
chr1	6457	6504	0.0
chr1	6504	6542	0.457827
chr1	6542	6566	0.0
chr1	6566	6567	0.457827
chr1	6567	6602	0.915653
chr1	6602	6605	0.457827
chr1	6605	6609	0.0
chr1	6609	6613	0.457827
chr1	6613	6618	1.37348
chr1	6618	6621	1.83131
chr1	6621	6643	2.28913
chr1	6643	6648	1.83131
chr1	6648	6652	1.37348
chr1	6652	6656	0.915653
chr1	6656	6660	0.457827
chr1	6660	6662	0.0
chr1	6662	6700	0.457827
chr1	6700	6761	0.0
chr1	6761	6786	0.457827
chr1	6786	6817	0.0
chr1	6817	6855	0.915653
chr1	6855	6856	0.457827
chr1	6856	6898	0.0
chr1	6898	6902	0.457827
chr1	6902	6931	1.37348
chr1	6931	6936	1.83131
chr1	6936	6937	1.37348
chr1	6937	6938	0.915653
chr1	6938	6959	0.457827
chr1	6959	6962	0.915653
chr1	6962	6967	1.37348
chr1	6967	6970	2.28913
chr1	6970	6995	1.83131
chr1	6995	6997	1.37348
chr1	6997	7006	0.915653
chr1	7006	7052	0.0
chr1	7052	7058	0.457827
chr1	7058	7070	0.915653
chr1	7070	7089	1.37348
chr1	7089	7097	0.915653
chr1	7097	7109	0.457827
chr1	7109	7162	0.0
chr1	7162	7172	0.457827
chr1	7172	7198	0.915653
chr1	7198	7201	0.457827
chr1	7201	7209	0.915653
chr1	7209	7222	0.457827
chr1	7222	7240	0.915653
chr1	7240	7254	0.457827
chr1	7254	7255	0.915653
chr1	7255	7260	1.83131
chr1	7260	7261	2.28913
chr1	7261	7293	1.83131
chr1	7293	7297	0.457827
chr1	7297	7304	0.0
chr1	7304	7343	0.457827
chr1	7343	7352	0.0
chr1	7352	7391	0.457827
chr1	7391	7478	0.0
chr1	7478	7479	0.457827
chr1	7479	7494	0.915653
chr1	7494	7514	1.37348
chr1	7514	7522	0.915653
chr1	7522	7533	1.37348
chr1	7533	7551	0.915653
chr1	7551	7555	1.37348
chr1	7555	7557	0.915653
chr1	7557	7561	1.37348
chr1	7561	7578	0.915653
chr1	7578	7585	0.457827
chr1	7585	7590	0.915653
chr1	7590	7611	0.457827
chr1	7611	7612	0.915653
chr1	7612	7624	1.37348
chr1	7624	7639	0.915653
chr1	7639	7650	1.37348
chr1	7650	7651	0.915653
chr1	7651	7661	0.457827
chr1	7661	7678	0.915653
chr1	7678	7688	0.457827
chr1	7688	7700	0.915653
chr1	7700	7727	0.457827
chr1	7727	7749	0.0
chr1	7749	7770	0.457827
chr1	7770	7778	0.915653
chr1	7778	7809	0.457827
chr1	7809	7847	0.0
chr1	7847	7879	0.457827
chr1	7879	7886	0.915653
chr1	7886	7918	0.457827
chr1	7918	7990	0.0
chr1	7990	7992	0.457827
chr1	7992	7993	0.915653
chr1	7993	8018	1.37348
chr1	8018	8019	1.83131
chr1	8019	8027	1.37348
chr1	8027	8030	1.83131
chr1	8030	8043	1.37348
chr1	8043	8044	1.83131
chr1	8044	8056	2.28913
chr1	8056	8057	1.83131
chr1	8057	8058	2.28913
chr1	8058	8059	2.74696
chr1	8059	8065	3.66261
chr1	8065	8068	3.20479
chr1	8068	8082	2.74696
chr1	8082	8083	2.28913
chr1	8083	8085	1.83131
chr1	8085	8095	2.28913
chr1	8095	8097	1.83131
chr1	8097	8098	1.37348
chr1	8098	8124	0.457827
chr1	8124	8125	0.0
chr1	8125	8127	0.915653
chr1	8127	8128	2.28913
chr1	8128	8130	2.74696
chr1	8130	8149	3.20479
chr1	8149	8150	2.74696
chr1	8150	8159	3.20479
chr1	8159	8162	3.66261
chr1	8162	8164	3.20479
chr1	8164	8166	2.74696
chr1	8166	8168	1.37348
chr1	8168	8189	0.915653
chr1	8189	8198	0.457827
chr1	8198	8244	0.0
chr1	8244	8283	0.457827
chr1	8283	8286	0.0
chr1	8286	8314	0.457827
chr1	8314	8325	0.915653
chr1	8325	8343	0.457827
chr1	8343	8352	1.37348
chr1	8352	8357	0.915653
chr1	8357	8369	1.37348
chr1	8369	8372	0.915653
chr1	8372	8382	1.37348
chr1	8382	8392	0.915653
chr1	8392	8393	0.457827
chr1	8393	8395	0.915653
chr1	8395	8398	0.457827
chr1	8398	8419	0.915653
chr1	8419	8421	0.457827
chr1	8421	8427	0.0
chr1	8427	8432	0.457827
chr1	8432	8447	0.915653
chr1	8447	8455	0.457827
chr1	8455	8471	1.37348
chr1	8471	8494	0.915653
chr1	8494	8527	0.0
chr1	8527	8537	0.457827
chr1	8537	8541	0.915653
chr1	8541	8566	1.37348
chr1	8566	8576	0.915653
chr1	8576	8580	0.457827
chr1	8580	8583	0.0
chr1	8583	8615	0.457827
chr1	8615	8616	0.0
chr1	8616	8617	0.915653
chr1	8617	8626	1.37348
chr1	8626	8631	1.83131
chr1	8631	8635	2.28913
chr1	8635	8649	1.83131
chr1	8649	8654	1.37348
chr1	8654	8656	1.83131
chr1	8656	8665	1.37348
chr1	8665	8670	0.915653
chr1	8670	8691	0.457827
chr1	8691	8692	0.915653
chr1	8692	8703	0.457827
chr1	8703	8730	0.915653
chr1	8730	8733	0.457827
chr1	8733	8741	0.915653
chr1	8741	8758	0.457827
chr1	8758	8768	0.915653
chr1	8768	8796	0.457827
chr1	8796	8835	0.0
chr1	8835	8836	0.457827
chr1	8836	8840	1.83131
chr1	8840	8841	2.28913
chr1	8841	8847	2.74696
chr1	8847	8851	3.20479
chr1	8851	8874	3.66261
chr1	8874	8875	2.74696
chr1	8875	8886	1.37348
chr1	8886	8919	0.457827
chr1	8919	8936	0.0
chr1	8936	8975	0.457827
chr1	8975	9002	0.0
chr1	9002	9012	0.457827
chr1	9012	9014	0.915653
chr1	9014	9019	1.37348
chr1	9019	9021	1.83131
chr1	9021	9036	2.28913
chr1	9036	9051	1.83131
chr1	9051	9053	1.37348
chr1	9053	9058	0.915653
chr1	9058	9059	0.457827
chr1	9059	9063	0.0
chr1	9063	9076	0.457827
chr1	9076	9102	0.915653
chr1	9102	9122	0.457827
chr1	9122	9153	0.915653
chr1	9153	9160	0.457827
chr1	9160	9161	1.37348
chr1	9161	9176	0.915653
chr1	9176	9189	1.83131
chr1	9189	9198	2.28913
chr1	9198	9212	1.37348
chr1	9212	9214	1.83131
chr1	9214	9228	0.915653
chr1	9228	9234	0.457827
chr1	9234	9277	0.0
chr1	9277	9313	0.457827
chr1	9313	9316	0.915653
chr1	9316	9332	0.457827
chr1	9332	9344	0.915653
chr1	9344	9363	0.457827
chr1	9363	9392	0.0
chr1	9392	9413	0.457827
chr1	9413	9431	0.915653
chr1	9431	9442	0.457827
chr1	9442	9452	0.915653
chr1	9452	9479	0.457827
chr1	9479	9499	0.0
chr1	9499	9524	0.457827
chr1	9524	9538	0.915653
chr1	9538	9541	0.457827
chr1	9541	9542	0.915653
chr1	9542	9553	1.37348
chr1	9553	9562	1.83131
chr1	9562	9581	1.37348
chr1	9581	9591	0.915653
chr1	9591	9601	0.457827
chr1	9601	9619	0.915653
chr1	9619	9640	0.457827
chr1	9640	9657	0.0
chr1	9657	9673	0.457827
chr1	9673	9690	0.915653
chr1	9690	9699	0.457827
chr1	9699	9711	0.915653
chr1	9711	9715	0.457827
chr1	9715	9738	0.915653
chr1	9738	9741	0.457827
chr1	9741	9754	0.915653
chr1	9754	9758	0.457827
chr1	9758	9767	0.915653
chr1	9767	9780	1.37348
chr1	9780	9797	0.915653
chr1	9797	9806	0.457827
chr1	9806	9816	0.0
chr1	9816	9840	0.457827
chr1	9840	9841	0.915653
chr1	9841	9855	1.37348
chr1	9855	9858	0.915653
chr1	9858	9877	1.37348
chr1	9877	9898	0.457827
chr1	9898	9910	0.915653
chr1	9910	9930	1.83131
chr1	9930	9935	1.37348
chr1	9935	9937	0.915653
chr1	9937	9947	0.457827
chr1	9947	9949	0.915653
chr1	9949	9954	0.457827
chr1	9954	9961	1.37348
chr1	9961	9962	1.83131
chr1	9962	9978	2.74696
chr1	9978	9986	3.20479
chr1	9986	9993	2.74696
chr1	9993	9994	1.83131
chr1	9994	10000	2.28913
chr1	10000	10013	0.915653
chr1	10013	10016	1.83131
chr1	10016	10017	1.37348
chr1	10017	10043	0.915653
chr1	10043	10051	1.37348
chr1	10051	10061	0.915653
chr1	10061	10075	1.37348
chr1	10075	10088	0.915653
chr1	10088	10090	1.37348
chr1	10090	10100	0.915653
chr1	10100	10119	0.457827
chr1	10119	10137	0.0
chr1	10137	10144	0.915653
chr1	10144	10145	1.37348
chr1	10145	10146	1.83131
chr1	10146	10149	2.74696
chr1	10149	10162	3.20479
chr1	10162	10165	3.66261
chr1	10165	10173	4.12044
chr1	10173	10176	3.66261
chr1	10176	10179	3.20479
chr1	10179	10182	2.74696
chr1	10182	10185	2.28913
chr1	10185	10200	1.37348
chr1	10200	10204	0.915653
chr1	10204	10209	0.457827
chr1	10209	10226	0.915653
chr1	10226	10248	0.457827
chr1	10248	10260	0.0
chr1	10260	10262	0.457827
chr1	10262	10264	0.915653
chr1	10264	10279	1.83131
chr1	10279	10292	2.28913
chr1	10292	10299	1.83131
chr1	10299	10301	1.37348
chr1	10301	10318	0.457827
chr1	10318	10351	0.0
chr1	10351	10369	0.457827
chr1	10369	10389	0.915653
chr1	10389	10408	0.457827
chr1	10408	10413	0.0
chr1	10413	10440	0.457827
chr1	10440	10448	0.915653
chr1	10448	10452	1.37348
chr1	10452	10476	0.915653
chr1	10476	10479	0.457827
chr1	10479	10498	0.0
chr1	10498	10536	0.457827
chr1	10536	10583	0.0
chr1	10583	10587	0.915653
chr1	10587	10613	1.37348
chr1	10613	10622	0.915653
chr1	10622	10650	0.457827
chr1	10650	10660	0.0
chr1	10660	10690	0.457827
chr1	10690	10691	0.915653
chr1	10691	10698	1.37348
chr1	10698	10700	0.915653
chr1	10700	10705	1.37348
chr1	10705	10721	1.83131
chr1	10721	10729	2.28913
chr1	10729	10739	1.37348
chr1	10739	10744	0.915653
chr1	10744	10750	0.457827
chr1	10750	10757	0.915653
chr1	10757	10758	1.37348
chr1	10758	10789	0.915653
chr1	10789	10796	0.457827
chr1	10796	10848	0.0
chr1	10848	10850	0.915653
chr1	10850	10876	1.83131
chr1	10876	10877	1.37348
chr1	10877	10878	1.83131
chr1	10878	10879	2.28913
chr1	10879	10880	1.83131
chr1	10880	10885	2.28913
chr1	10885	10888	1.83131
chr1	10888	10889	2.28913
chr1	10889	10890	1.83131
chr1	10890	10900	1.37348
chr1	10900	10916	1.83131
chr1	10916	10927	0.915653
chr1	10927	10936	0.457827
chr1	10936	10998	0.0
chr1	10998	11000	0.457827
chr1	11000	11009	0.915653
chr1	11009	11015	1.37348
chr1	11015	11031	1.83131
chr1	11031	11037	2.28913
chr1	11037	11039	1.83131
chr1	11039	11048	1.37348
chr1	11048	11053	0.915653
chr1	11053	11069	0.457827
chr1	11069	11108	0.915653
chr1	11108	11121	0.0
chr1	11121	11147	0.457827
chr1	11147	11160	0.915653
chr1	11160	11166	0.457827
chr1	11166	11175	0.0
chr1	11175	11212	0.457827
chr1	11212	11214	0.915653
chr1	11214	11251	0.457827
chr1	11251	11268	0.0
chr1	11268	11283	0.457827
chr1	11283	11306	0.915653
chr1	11306	11317	0.457827
chr1	11317	11320	0.915653
chr1	11320	11330	0.457827
chr1	11330	11331	0.915653
chr1	11331	11356	1.37348
chr1	11356	11365	0.915653
chr1	11365	11369	1.37348
chr1	11369	11370	0.915653
chr1	11370	11404	0.457827
chr1	11404	11408	0.0
chr1	11408	11416	0.457827
chr1	11416	11447	0.915653
chr1	11447	11453	0.457827
chr1	11453	11512	0.0
chr1	11512	11520	0.457827
chr1	11520	11521	0.915653
chr1	11521	11539	1.37348
chr1	11539	11551	1.83131
chr1	11551	11559	1.37348
chr1	11559	11573	0.457827
chr1	11573	11587	0.0
chr1	11587	11588	0.915653
chr1	11588	11589	1.83131
chr1	11589	11601	2.28913
chr1	11601	11602	2.74696
chr1	11602	11610	3.20479
chr1	11610	11626	3.66261
chr1	11626	11627	2.74696
chr1	11627	11628	1.83131
chr1	11628	11634	1.37348
chr1	11634	11639	1.83131
chr1	11639	11643	0.915653
chr1	11643	11648	1.83131
chr1	11648	11650	2.28913
chr1	11650	11657	3.20479
chr1	11657	11670	3.66261
chr1	11670	11682	3.20479
chr1	11682	11685	2.28913
chr1	11685	11688	1.83131
chr1	11688	11689	1.37348
chr1	11689	11690	0.457827
chr1	11690	11696	0.915653
chr1	11696	11706	0.457827
chr1	11706	11721	0.915653
chr1	11721	11728	1.37348
chr1	11728	11730	0.915653
chr1	11730	11736	1.37348
chr1	11736	11745	0.915653
chr1	11745	11760	1.37348
chr1	11760	11769	0.915653
chr1	11769	11782	0.457827
chr1	11782	11796	0.0
chr1	11796	11812	0.457827
chr1	11812	11816	0.915653
chr1	11816	11834	1.37348
chr1	11834	11847	0.915653
chr1	11847	11849	1.83131
chr1	11849	11854	1.37348
chr1	11854	11867	0.915653
chr1	11867	11868	1.37348
chr1	11868	11885	1.83131
chr1	11885	11891	0.915653
chr1	11891	11906	1.37348
chr1	11906	11907	0.915653
chr1	11907	11929	0.457827
chr1	11929	11978	0.0
chr1	11978	12002	0.457827
chr1	12002	12005	0.0
chr1	12005	12007	0.457827
chr1	12007	12010	1.37348
chr1	12010	12024	1.83131
chr1	12024	12033	2.28913
chr1	12033	12042	1.83131
chr1	12042	12046	1.37348
chr1	12046	12049	0.915653
chr1	12049	12054	0.457827
chr1	12054	12055	0.915653
chr1	12055	12063	1.37348
chr1	12063	12091	0.915653
chr1	12091	12093	1.37348
chr1	12093	12094	0.915653
chr1	12094	12128	0.457827
chr1	12128	12130	0.915653
chr1	12130	12135	0.457827
chr1	12135	12136	0.915653
chr1	12136	12137	1.37348
chr1	12137	12143	1.83131
chr1	12143	12144	2.28913
chr1	12144	12159	2.74696
chr1	12159	12165	3.20479
chr1	12165	12171	2.74696
chr1	12171	12174	2.28913
chr1	12174	12175	1.83131
chr1	12175	12176	1.37348
chr1	12176	12180	0.915653
chr1	12180	12182	1.37348
chr1	12182	12193	0.915653
chr1	12193	12205	1.37348
chr1	12205	12207	1.83131
chr1	12207	12209	2.28913
chr1	12209	12219	3.20479
chr1	12219	12224	2.74696
chr1	12224	12226	3.20479
chr1	12226	12230	3.66261
chr1	12230	12236	4.12044
chr1	12236	12238	4.57827
chr1	12238	12243	5.03609
chr1	12243	12247	4.57827
chr1	12247	12248	4.12044
chr1	12248	12253	3.66261
chr1	12253	12255	4.12044
chr1	12255	12262	4.57827
chr1	12262	12265	4.12044
chr1	12265	12267	3.66261
chr1	12267	12269	3.20479
chr1	12269	12273	2.28913
chr1	12273	12275	2.74696
chr1	12275	12276	2.28913
chr1	12276	12283	1.83131
chr1	12283	12289	0.915653
chr1	12289	12306	1.83131
chr1	12306	12312	2.28913
chr1	12312	12325	1.83131
chr1	12325	12327	1.37348
chr1	12327	12328	0.915653
chr1	12328	12331	0.457827
chr1	12331	12332	1.37348
chr1	12332	12370	1.83131
chr1	12370	12371	0.915653
chr1	12371	12373	1.37348
chr1	12373	12385	1.83131
chr1	12385	12388	2.28913
chr1	12388	12391	3.66261
chr1	12391	12394	3.20479
chr1	12394	12395	3.66261
chr1	12395	12398	4.12044
chr1	12398	12403	4.57827
chr1	12403	12409	5.03609
chr1	12409	12411	4.12044
chr1	12411	12420	3.66261
chr1	12420	12426	3.20479
chr1	12426	12427	2.28913
chr1	12427	12429	1.83131
chr1	12429	12433	2.28913
chr1	12433	12434	1.83131
chr1	12434	12436	1.37348
chr1	12436	12440	0.915653
chr1	12440	12441	0.457827
chr1	12441	12463	0.915653
chr1	12463	12473	0.457827
chr1	12473	12488	0.0
chr1	12488	12490	0.915653
chr1	12490	12493	1.37348
chr1	12493	12504	2.28913
chr1	12504	12505	2.74696
chr1	12505	12512	4.12044
chr1	12512	12518	4.57827
chr1	12518	12525	5.03609
chr1	12525	12526	5.49392
chr1	12526	12527	4.57827
chr1	12527	12531	4.12044
chr1	12531	12532	3.66261
chr1	12532	12536	3.20479
chr1	12536	12542	3.66261
chr1	12542	12543	3.20479
chr1	12543	12544	2.74696
chr1	12544	12546	1.83131
chr1	12546	12550	2.28913
chr1	12550	12557	1.83131
chr1	12557	12563	1.37348
chr1	12563	12575	0.915653
chr1	12575	12576	0.457827
chr1	12576	12578	0.915653
chr1	12578	12585	0.457827
chr1	12585	12607	0.915653
chr1	12607	12613	2.28913
chr1	12613	12614	2.74696
chr1	12614	12618	2.28913
chr1	12618	12623	2.74696
chr1	12623	12635	2.28913
chr1	12635	12640	2.74696
chr1	12640	12646	3.66261
chr1	12646	12647	2.28913
chr1	12647	12652	3.66261
chr1	12652	12656	3.20479
chr1	12656	12660	2.74696
chr1	12660	12662	3.20479
chr1	12662	12674	2.74696
chr1	12674	12675	2.28913
chr1	12675	12679	2.74696
chr1	12679	12685	2.28913
chr1	12685	12693	0.915653
chr1	12693	12707	0.457827
chr1	12707	12712	0.915653
chr1	12712	12714	1.37348
chr1	12714	12726	0.915653
chr1	12726	12729	1.37348
chr1	12729	12745	1.83131
chr1	12745	12749	1.37348
chr1	12749	12754	0.915653
chr1	12754	12761	0.457827
chr1	12761	12765	0.915653
chr1	12765	12780	0.457827
chr1	12780	12794	0.915653
chr1	12794	12800	1.37348
chr1	12800	12819	0.915653
chr1	12819	12833	0.457827
chr1	12833	12940	0.0
chr1	12940	12942	0.457827
chr1	12942	12958	0.915653
chr1	12958	12960	1.37348
chr1	12960	12976	1.83131
chr1	12976	12979	1.37348
chr1	12979	12995	0.915653
chr1	12995	12998	0.457827
chr1	12998	13040	0.0
chr1	13040	13079	0.457827
chr1	13079	13094	0.0
chr1	13094	13115	0.457827
chr1	13115	13149	0.0
chr1	13149	13172	0.457827
chr1	13172	13185	0.915653
chr1	13185	13192	0.457827
chr1	13192	13211	0.915653
chr1	13211	13213	0.457827
chr1	13213	13219	0.915653
chr1	13219	13247	0.457827
chr1	13247	13360	0.0
chr1	13360	13394	0.457827
chr1	13394	13396	0.915653
chr1	13396	13398	1.37348
chr1	13398	13414	0.915653
chr1	13414	13424	1.37348
chr1	13424	13433	1.83131
chr1	13433	13434	1.37348
chr1	13434	13450	0.915653
chr1	13450	13453	1.37348
chr1	13453	13462	0.915653
chr1	13462	13465	0.457827
chr1	13465	13475	0.915653
chr1	13475	13482	1.37348
chr1	13482	13504	0.915653
chr1	13504	13508	0.457827
chr1	13508	13509	2.74696
chr1	13509	13513	3.20479
chr1	13513	13531	2.74696
chr1	13531	13547	2.28913
chr1	13547	13553	0.0
chr1	13553	13573	0.457827
chr1	13573	13591	0.915653
chr1	13591	13611	0.457827
chr1	13611	13612	0.0
chr1	13612	13617	0.457827
chr1	13617	13624	0.915653
chr1	13624	13626	1.37348
chr1	13626	13627	1.83131
chr1	13627	13650	2.28913
chr1	13650	13662	1.83131
chr1	13662	13664	1.37348
chr1	13664	13666	0.915653
chr1	13666	13691	0.457827
chr1	13691	13699	0.0
chr1	13699	13733	0.457827
chr1	13733	13735	0.915653
chr1	13735	13737	1.37348
chr1	13737	13739	0.915653
chr1	13739	13772	1.37348
chr1	13772	13774	0.915653
chr1	13774	13776	0.457827
chr1	13776	13807	0.0
chr1	13807	13808	0.457827
chr1	13808	13842	0.915653
chr1	13842	13846	0.457827
chr1	13846	13899	0.0
chr1	13899	13935	0.457827
chr1	13935	13940	0.0
chr1	13940	13942	0.457827
chr1	13942	13951	0.915653
chr1	13951	13961	1.83131
chr1	13961	13964	2.28913
chr1	13964	13979	2.74696
chr1	13979	13980	2.28913
chr1	13980	13990	1.83131
chr1	13990	13999	0.915653
chr1	13999	14001	0.457827
chr1	14001	14053	0.0
chr1	14053	14056	0.457827
chr1	14056	14086	0.915653
chr1	14086	14087	0.457827
chr1	14087	14089	0.915653
chr1	14089	14093	1.37348
chr1	14093	14119	0.915653
chr1	14119	14126	0.457827
chr1	14126	14169	0.0
chr1	14169	14177	0.457827
chr1	14177	14208	0.915653
chr1	14208	14210	0.457827
chr1	14210	14211	0.915653
chr1	14211	14215	0.457827
chr1	14215	14248	0.915653
chr1	14248	14254	0.457827
chr1	14254	14283	0.0
chr1	14283	14287	0.457827
chr1	14287	14292	0.915653
chr1	14292	14294	1.37348
chr1	14294	14303	1.83131
chr1	14303	14313	2.28913
chr1	14313	14317	1.83131
chr1	14317	14319	2.28913
chr1	14319	14320	2.74696
chr1	14320	14326	3.20479
chr1	14326	14331	2.74696
chr1	14331	14336	2.28913
chr1	14336	14338	2.74696
chr1	14338	14342	3.20479
chr1	14342	14356	2.74696
chr1	14356	14358	2.28913
chr1	14358	14359	1.83131
chr1	14359	14361	1.37348
chr1	14361	14370	0.915653
chr1	14370	14374	0.457827
chr1	14374	14379	0.0
chr1	14379	14414	0.457827
chr1	14414	14416	0.915653
chr1	14416	14418	1.37348
chr1	14418	14419	1.83131
chr1	14419	14439	2.28913
chr1	14439	14446	2.74696
chr1	14446	14450	2.28913
chr1	14450	14453	2.74696
chr1	14453	14454	1.83131
chr1	14454	14478	0.915653
chr1	14478	14487	0.457827
chr1	14487	14492	0.0
chr1	14492	14505	0.457827
chr1	14505	14531	0.915653
chr1	14531	14535	0.457827
chr1	14535	14538	0.915653
chr1	14538	14544	1.37348
chr1	14544	14574	0.915653
chr1	14574	14577	0.457827
chr1	14577	14597	0.0
chr1	14597	14636	0.457827
chr1	14636	14648	0.0
chr1	14648	14660	0.457827
chr1	14660	14686	0.915653
chr1	14686	14691	0.457827
chr1	14691	14711	0.0
chr1	14711	14712	0.457827
chr1	14712	14750	0.915653
chr1	14750	14751	0.457827
chr1	14751	14765	0.0
chr1	14765	14792	0.457827
chr1	14792	14795	0.0
chr1	14795	14833	0.457827
chr1	14833	14909	0.0
chr1	14909	14947	0.457827
chr1	14947	14965	0.0
chr1	14965	14985	0.457827
chr1	14985	15003	0.915653
chr1	15003	15024	0.457827
chr1	15024	15108	0.0
chr1	15108	15110	0.457827
chr1	15110	15141	0.915653
chr1	15141	15146	1.83131
chr1	15146	15149	1.37348
chr1	15149	15171	0.915653
chr1	15171	15173	1.37348
chr1	15173	15176	1.83131
chr1	15176	15180	2.28913
chr1	15180	15209	1.37348
chr1	15209	15212	0.915653
chr1	15212	15215	0.457827
chr1	15215	15224	0.0
chr1	15224	15261	0.457827
chr1	15261	15262	0.915653
chr1	15262	15266	0.457827
chr1	15266	15300	0.915653
chr1	15300	15305	0.457827
chr1	15305	15393	0.0
chr1	15393	15431	0.457827
chr1	15431	15515	0.0
chr1	15515	15536	0.457827
chr1	15536	15605	0.0
chr1	15605	15630	0.457827
chr1	15630	15634	0.915653
chr1	15634	15636	1.37348
chr1	15636	15644	1.83131
chr1	15644	15651	1.37348
chr1	15651	15656	1.83131
chr1	15656	15668	1.37348
chr1	15668	15673	0.915653
chr1	15673	15677	0.457827
chr1	15677	15682	0.0
chr1	15682	15719	0.457827
chr1	15719	15750	0.0
chr1	15750	15789	0.457827
chr1	15789	15871	0.0
chr1	15871	15909	0.457827
chr1	15909	15915	0.0
chr1	15915	15954	0.457827
chr1	15954	15977	0.0
chr1	15977	16003	0.457827
chr1	16003	16015	0.915653
chr1	16015	16025	0.457827
chr1	16025	16042	0.915653
chr1	16042	16062	0.457827
chr1	16062	16101	0.0
chr1	16101	16121	0.457827
chr1	16121	16124	0.915653
chr1	16124	16164	0.457827
chr1	16164	16176	0.915653
chr1	16176	16194	1.37348
chr1	16194	16199	0.915653
chr1	16199	16202	1.37348
chr1	16202	16213	0.915653
chr1	16213	16231	0.457827
chr1	16231	16237	0.915653
chr1	16237	16270	0.457827
chr1	16270	16318	0.0
chr1	16318	16342	0.457827
chr1	16342	16352	0.0
chr1	16352	16391	0.457827
chr1	16391	16394	0.0
chr1	16394	16409	0.457827
chr1	16409	16414	1.37348
chr1	16414	16421	1.83131
chr1	16421	16424	1.37348
chr1	16424	16447	1.83131
chr1	16447	16453	0.915653
chr1	16453	16462	0.457827
chr1	16462	16487	0.0
chr1	16487	16493	0.457827
chr1	16493	16526	0.915653
chr1	16526	16531	0.457827
chr1	16531	16536	0.0
chr1	16536	16558	0.457827
chr1	16558	16575	0.915653
chr1	16575	16588	0.457827
chr1	16588	16613	0.0
chr1	16613	16652	0.457827
chr1	16652	16662	0.0
chr1	16662	16664	0.915653
chr1	16664	16700	1.37348
chr1	16700	16703	0.457827
chr1	16703	16710	0.0
chr1	16710	16742	0.457827
chr1	16742	16979	0.0
chr1	16979	16980	0.457827
chr1	16980	17008	0.915653
chr1	17008	17016	1.37348
chr1	17016	17019	0.915653
chr1	17019	17035	0.457827
chr1	17035	17036	0.0
chr1	17036	17048	0.457827
chr1	17048	17114	0.0
chr1	17114	17121	0.457827
chr1	17121	17122	0.915653
chr1	17122	17147	1.37348
chr1	17147	17151	1.83131
chr1	17151	17160	1.37348
chr1	17160	17163	0.915653
chr1	17163	17186	1.37348
chr1	17186	17198	0.915653
chr1	17198	17199	1.37348
chr1	17199	17202	0.915653
chr1	17202	17218	0.457827
chr1	17218	17237	0.915653
chr1	17237	17256	0.457827
chr1	17256	17265	0.0
chr1	17265	17292	0.457827
chr1	17292	17304	0.915653
chr1	17304	17309	0.457827
chr1	17309	17331	1.37348
chr1	17331	17348	0.915653
chr1	17348	17363	0.0
chr1	17363	17376	0.457827
chr1	17376	17385	0.915653
chr1	17385	17402	1.37348
chr1	17402	17415	0.915653
chr1	17415	17424	0.457827
chr1	17424	17434	0.0
chr1	17434	17498	0.457827
chr1	17498	17513	0.0
chr1	17513	17546	0.457827
chr1	17546	17551	0.915653
chr1	17551	17585	0.457827
chr1	17585	17597	0.0
chr1	17597	17601	0.457827
chr1	17601	17611	0.915653
chr1	17611	17636	1.37348
chr1	17636	17640	0.915653
chr1	17640	17650	0.457827
chr1	17650	17657	0.0
chr1	17657	17695	0.915653
chr1	17695	17697	0.457827
chr1	17697	17728	0.915653
chr1	17728	17733	0.457827
chr1	17733	17886	0.0
chr1	17886	17887	0.915653
chr1	17887	17889	2.28913
chr1	17889	17898	2.74696
chr1	17898	17903	3.20479
chr1	17903	17920	4.12044
chr1	17920	17923	2.28913
chr1	17923	17928	1.83131
chr1	17928	17937	1.37348
chr1	17937	17942	0.915653
chr1	17942	17964	0.0
chr1	17964	18002	0.457827
chr1	18002	18031	0.0
chr1	18031	18042	0.457827
chr1	18042	18045	0.915653
chr1	18045	18079	1.37348
chr1	18079	18083	0.915653
chr1	18083	18100	0.457827
chr1	18100	18109	1.37348
chr1	18109	18131	0.915653
chr1	18131	18136	0.457827
chr1	18136	18180	0.0
chr1	18180	18182	0.457827
chr1	18182	18219	1.37348
chr1	18219	18220	0.915653
chr1	18220	18221	0.457827
chr1	18221	18222	0.0
chr1	18222	18223	0.915653
chr1	18223	18242	1.83131
chr1	18242	18252	2.28913
chr1	18252	18260	2.74696
chr1	18260	18261	2.28913
chr1	18261	18262	1.37348
chr1	18262	18280	0.915653
chr1	18280	18291	1.37348
chr1	18291	18300	0.915653
chr1	18300	18317	1.37348
chr1	18317	18320	0.915653
chr1	18320	18339	0.457827
chr1	18339	18347	0.0
chr1	18347	18380	0.457827
chr1	18380	18393	0.0
chr1	18393	18415	0.457827
chr1	18415	18429	0.0
chr1	18429	18441	0.457827
chr1	18441	18447	0.915653
chr1	18447	18468	1.37348
chr1	18468	18472	0.915653
chr1	18472	18480	1.37348
chr1	18480	18485	0.915653
chr1	18485	18511	0.457827
chr1	18511	18536	0.0
chr1	18536	18575	0.457827
chr1	18575	18627	0.0
chr1	18627	18640	0.457827
chr1	18640	18663	0.915653
chr1	18663	18669	0.457827
chr1	18669	18694	0.0
chr1	18694	18726	0.457827
chr1	18726	18751	0.0
chr1	18751	18755	0.457827
chr1	18755	18789	0.915653
chr1	18789	18791	0.457827
chr1	18791	18794	0.915653
chr1	18794	18796	0.457827
chr1	18796	18830	0.915653
chr1	18830	18835	0.457827
chr1	18835	18905	0.0
chr1	18905	18944	0.457827
chr1	18944	19081	0.0
chr1	19081	19102	0.457827
chr1	19102	19116	0.0
chr1	19116	19131	0.457827
chr1	19131	19155	0.915653
chr1	19155	19169	0.457827
chr1	19169	19280	0.0
