# Supplementary material for: Structural modularity of the XIST ribonucleoprotein complex
Source: Nat Commun. 2020 Dec 2;11:6163. doi: 10.1038/s41467-020-20040-3 (PMC7710737; doi:10.1038/s41467-020-20040-3)
Supplement: Supplementary file 6 — Source Data [file 41467_2020_20040_MOESM6_ESM.zip › sourcedata/fig2efgi/K562_PCBP1_2_neg_XIST_1_hsXIST.bedgraph]

chr1	0	45	0.0
chr1	45	47	0.825868
chr1	47	48	1.65174
chr1	48	50	2.4776
chr1	50	67	3.30347
chr1	67	86	4.12934
chr1	86	87	3.30347
chr1	87	89	2.4776
chr1	89	91	1.65174
chr1	91	95	0.825868
chr1	95	115	0.0
chr1	115	152	0.825868
chr1	152	275	0.0
chr1	275	283	0.825868
chr1	283	294	1.65174
chr1	294	315	2.4776
chr1	315	321	1.65174
chr1	321	335	0.825868
chr1	335	499	0.0
chr1	499	540	0.825868
chr1	540	545	0.0
chr1	545	585	0.825868
chr1	585	740	0.0
chr1	740	781	0.825868
chr1	781	800	0.0
chr1	800	824	0.825868
chr1	824	826	1.65174
chr1	826	840	2.4776
chr1	840	864	1.65174
chr1	864	866	0.825868
chr1	866	874	0.0
chr1	874	885	0.825868
chr1	885	903	1.65174
chr1	903	914	2.4776
chr1	914	917	1.65174
chr1	917	935	0.825868
chr1	935	937	2.4776
chr1	937	943	3.30347
chr1	943	947	2.4776
chr1	947	950	3.30347
chr1	950	965	4.12934
chr1	965	972	4.95521
chr1	972	976	5.78108
chr1	976	980	3.30347
chr1	980	986	2.4776
chr1	986	993	1.65174
chr1	993	1001	2.4776
chr1	1001	1005	3.30347
chr1	1005	1010	2.4776
chr1	1010	1021	1.65174
chr1	1021	1034	2.4776
chr1	1034	1041	1.65174
chr1	1041	1061	0.825868
chr1	1061	1104	0.0
chr1	1104	1133	0.825868
chr1	1133	1139	1.65174
chr1	1139	1170	0.825868
chr1	1170	1172	1.65174
chr1	1172	1203	0.825868
chr1	1203	1210	1.65174
chr1	1210	1228	0.825868
chr1	1228	1241	1.65174
chr1	1241	1269	2.4776
chr1	1269	1272	1.65174
chr1	1272	1275	2.4776
chr1	1275	1280	3.30347
chr1	1280	1282	4.12934
chr1	1282	1283	3.30347
chr1	1283	1299	2.4776
chr1	1299	1310	3.30347
chr1	1310	1314	4.12934
chr1	1314	1316	4.95521
chr1	1316	1321	4.12934
chr1	1321	1325	3.30347
chr1	1325	1337	4.12934
chr1	1337	1339	4.95521
chr1	1339	1354	4.12934
chr1	1354	1363	3.30347
chr1	1363	1374	2.4776
chr1	1374	1378	1.65174
chr1	1378	1381	0.825868
chr1	1381	1390	1.65174
chr1	1390	1422	0.825868
chr1	1422	1423	0.0
chr1	1423	1441	0.825868
chr1	1441	1459	1.65174
chr1	1459	1467	0.825868
chr1	1467	1482	1.65174
chr1	1482	1508	0.825868
chr1	1508	1526	0.0
chr1	1526	1543	0.825868
chr1	1543	1549	1.65174
chr1	1549	1562	2.4776
chr1	1562	1567	3.30347
chr1	1567	1578	2.4776
chr1	1578	1579	1.65174
chr1	1579	1588	0.825868
chr1	1588	1603	1.65174
chr1	1603	1606	0.825868
chr1	1606	1613	1.65174
chr1	1613	1627	2.4776
chr1	1627	1646	1.65174
chr1	1646	1649	0.825868
chr1	1649	1652	1.65174
chr1	1652	1658	0.825868
chr1	1658	1659	1.65174
chr1	1659	1672	2.4776
chr1	1672	1688	3.30347
chr1	1688	1689	4.12934
chr1	1689	1698	3.30347
chr1	1698	1700	2.4776
chr1	1700	1702	1.65174
chr1	1702	1705	2.4776
chr1	1705	1707	3.30347
chr1	1707	1713	4.12934
chr1	1713	1725	3.30347
chr1	1725	1726	4.12934
chr1	1726	1728	4.95521
chr1	1728	1734	4.12934
chr1	1734	1736	4.95521
chr1	1736	1741	4.12934
chr1	1741	1764	3.30347
chr1	1764	1765	2.4776
chr1	1765	1774	1.65174
chr1	1774	1787	0.825868
chr1	1787	1834	0.0
chr1	1834	1839	0.825868
chr1	1839	1842	1.65174
chr1	1842	1843	2.4776
chr1	1843	1844	3.30347
chr1	1844	1846	4.12934
chr1	1846	1847	4.95521
chr1	1847	1851	5.78108
chr1	1851	1853	6.60695
chr1	1853	1855	7.43281
chr1	1855	1856	9.08455
chr1	1856	1857	9.91042
chr1	1857	1858	11.5622
chr1	1858	1864	12.388
chr1	1864	1867	14.8656
chr1	1867	1869	17.3432
chr1	1869	1870	18.1691
chr1	1870	1871	19.8208
chr1	1871	1874	23.1243
chr1	1874	1875	24.776
chr1	1875	1877	23.9502
chr1	1877	1881	25.6019
chr1	1881	1882	26.4278
chr1	1882	1884	25.6019
chr1	1884	1887	24.776
chr1	1887	1890	23.1243
chr1	1890	1894	22.2984
chr1	1894	1895	18.1691
chr1	1895	1896	16.5174
chr1	1896	1897	13.2139
chr1	1897	1904	14.0398
chr1	1904	1908	13.2139
chr1	1908	1909	11.5622
chr1	1909	1910	10.7363
chr1	1910	1911	6.60695
chr1	1911	1913	7.43281
chr1	1913	1914	8.25868
chr1	1914	1916	6.60695
chr1	1916	1920	5.78108
chr1	1920	1922	4.95521
chr1	1922	1935	3.30347
chr1	1935	1938	4.12934
chr1	1938	1941	3.30347
chr1	1941	1948	2.4776
chr1	1948	1949	1.65174
chr1	1949	1951	0.825868
chr1	1951	1952	1.65174
chr1	1952	1960	2.4776
chr1	1960	1976	3.30347
chr1	1976	1992	2.4776
chr1	1992	2001	0.825868
chr1	2001	2054	0.0
chr1	2054	2062	0.825868
chr1	2062	2063	1.65174
chr1	2063	2064	2.4776
chr1	2064	2071	4.12934
chr1	2071	2073	5.78108
chr1	2073	2074	6.60695
chr1	2074	2075	8.25868
chr1	2075	2076	9.08455
chr1	2076	2079	10.7363
chr1	2079	2087	11.5622
chr1	2087	2088	10.7363
chr1	2088	2089	11.5622
chr1	2089	2097	12.388
chr1	2097	2102	13.2139
chr1	2102	2104	14.0398
chr1	2104	2111	13.2139
chr1	2111	2112	11.5622
chr1	2112	2114	10.7363
chr1	2114	2116	9.08455
chr1	2116	2118	6.60695
chr1	2118	2129	5.78108
chr1	2129	2136	4.12934
chr1	2136	2137	3.30347
chr1	2137	2138	2.4776
chr1	2138	2141	1.65174
chr1	2141	2142	0.825868
chr1	2142	2146	0.0
chr1	2146	2177	0.825868
chr1	2177	2179	1.65174
chr1	2179	2186	2.4776
chr1	2186	2215	1.65174
chr1	2215	2219	0.825868
chr1	2219	2274	0.0
chr1	2274	2278	0.825868
chr1	2278	2306	1.65174
chr1	2306	2315	2.4776
chr1	2315	2319	1.65174
chr1	2319	2332	0.825868
chr1	2332	2451	0.0
chr1	2451	2490	0.825868
chr1	2490	2515	0.0
chr1	2515	2556	0.825868
chr1	2556	2774	0.0
chr1	2774	2815	0.825868
chr1	2815	2871	0.0
chr1	2871	2881	0.825868
chr1	2881	2884	1.65174
chr1	2884	2911	2.4776
chr1	2911	2922	1.65174
chr1	2922	2924	0.825868
chr1	2924	2938	0.0
chr1	2938	2954	0.825868
chr1	2954	2979	1.65174
chr1	2979	2990	0.825868
chr1	2990	3035	0.0
chr1	3035	3054	0.825868
chr1	3054	3073	1.65174
chr1	3073	3086	0.825868
chr1	3086	3093	1.65174
chr1	3093	3126	0.825868
chr1	3126	3248	0.0
chr1	3248	3288	0.825868
chr1	3288	3377	0.0
chr1	3377	3406	0.825868
chr1	3406	3416	1.65174
chr1	3416	3446	0.825868
chr1	3446	3482	0.0
chr1	3482	3522	0.825868
chr1	3522	3675	0.0
chr1	3675	3715	0.825868
chr1	3715	3724	0.0
chr1	3724	3733	0.825868
chr1	3733	3764	1.65174
chr1	3764	3774	0.825868
chr1	3774	3796	0.0
chr1	3796	3837	0.825868
chr1	3837	3857	0.0
chr1	3857	3860	0.825868
chr1	3860	3861	1.65174
chr1	3861	3862	2.4776
chr1	3862	3869	3.30347
chr1	3869	3873	4.12934
chr1	3873	3875	4.95521
chr1	3875	3898	5.78108
chr1	3898	3899	4.95521
chr1	3899	3900	3.30347
chr1	3900	3907	2.4776
chr1	3907	3914	1.65174
chr1	3914	3915	0.825868
chr1	3915	3917	0.0
chr1	3917	3956	0.825868
chr1	3956	3957	1.65174
chr1	3957	3992	0.825868
chr1	3992	4057	0.0
chr1	4057	4097	0.825868
chr1	4097	4183	0.0
chr1	4183	4221	0.825868
chr1	4221	4254	0.0
chr1	4254	4286	0.825868
chr1	4286	4290	1.65174
chr1	4290	4298	0.825868
chr1	4298	4305	1.65174
chr1	4305	4325	2.4776
chr1	4325	4339	1.65174
chr1	4339	4344	0.825868
chr1	4344	4464	0.0
chr1	4464	4505	0.825868
chr1	4505	4546	0.0
chr1	4546	4585	0.825868
chr1	4585	4598	0.0
chr1	4598	4618	0.825868
chr1	4618	4686	0.0
chr1	4686	4692	0.825868
chr1	4692	4695	1.65174
chr1	4695	4726	2.4776
chr1	4726	4727	1.65174
chr1	4727	4734	0.825868
chr1	4734	4763	0.0
chr1	4763	4801	0.825868
chr1	4801	4814	0.0
chr1	4814	4845	0.825868
chr1	4845	4847	1.65174
chr1	4847	4854	2.4776
chr1	4854	4871	1.65174
chr1	4871	4874	2.4776
chr1	4874	4886	3.30347
chr1	4886	4887	2.4776
chr1	4887	4902	1.65174
chr1	4902	4912	2.4776
chr1	4912	4914	1.65174
chr1	4914	4940	0.825868
chr1	4940	4943	1.65174
chr1	4943	4979	0.825868
chr1	4979	5216	0.0
chr1	5216	5220	0.825868
chr1	5220	5225	1.65174
chr1	5225	5254	2.4776
chr1	5254	5260	0.825868
chr1	5260	5358	0.0
chr1	5358	5363	0.825868
chr1	5363	5383	1.65174
chr1	5383	5397	2.4776
chr1	5397	5398	1.65174
chr1	5398	5412	0.825868
chr1	5412	5431	0.0
chr1	5431	5438	0.825868
chr1	5438	5443	1.65174
chr1	5443	5444	2.4776
chr1	5444	5446	3.30347
chr1	5446	5477	4.12934
chr1	5477	5483	3.30347
chr1	5483	5486	2.4776
chr1	5486	5512	1.65174
chr1	5512	5523	0.825868
chr1	5523	5581	0.0
chr1	5581	5585	0.825868
chr1	5585	5608	1.65174
chr1	5608	5625	0.825868
chr1	5625	5627	0.0
chr1	5627	5656	0.825868
chr1	5656	5666	1.65174
chr1	5666	5694	0.825868
chr1	5694	5712	0.0
chr1	5712	5747	0.825868
chr1	5747	5843	0.0
chr1	5843	5857	0.825868
chr1	5857	5883	1.65174
chr1	5883	5898	0.825868
chr1	5898	5904	0.0
chr1	5904	5922	0.825868
chr1	5922	5938	1.65174
chr1	5938	5963	0.825868
chr1	5963	6021	0.0
chr1	6021	6025	0.825868
chr1	6025	6043	1.65174
chr1	6043	6058	2.4776
chr1	6058	6066	1.65174
chr1	6066	6067	0.825868
chr1	6067	6070	1.65174
chr1	6070	6076	2.4776
chr1	6076	6077	3.30347
chr1	6077	6084	4.12934
chr1	6084	6085	3.30347
chr1	6085	6089	4.12934
chr1	6089	6090	4.95521
chr1	6090	6108	5.78108
chr1	6108	6109	4.95521
chr1	6109	6114	3.30347
chr1	6114	6116	2.4776
chr1	6116	6129	1.65174
chr1	6129	6130	0.825868
chr1	6130	6131	0.0
chr1	6131	6172	0.825868
chr1	6172	6308	0.0
chr1	6308	6327	0.825868
chr1	6327	6337	1.65174
chr1	6337	6348	2.4776
chr1	6348	6354	1.65174
chr1	6354	6361	2.4776
chr1	6361	6368	3.30347
chr1	6368	6369	2.4776
chr1	6369	6374	4.12934
chr1	6374	6377	4.95521
chr1	6377	6395	4.12934
chr1	6395	6402	3.30347
chr1	6402	6407	2.4776
chr1	6407	6410	3.30347
chr1	6410	6414	1.65174
chr1	6414	6438	0.825868
chr1	6438	6499	0.0
chr1	6499	6528	0.825868
chr1	6528	6539	1.65174
chr1	6539	6568	0.825868
chr1	6568	6593	0.0
chr1	6593	6597	0.825868
chr1	6597	6600	2.4776
chr1	6600	6611	3.30347
chr1	6611	6615	4.12934
chr1	6615	6624	5.78108
chr1	6624	6627	6.60695
chr1	6627	6634	7.43281
chr1	6634	6636	6.60695
chr1	6636	6638	5.78108
chr1	6638	6640	4.95521
chr1	6640	6651	4.12934
chr1	6651	6656	3.30347
chr1	6656	6665	1.65174
chr1	6665	6668	0.825868
chr1	6668	6670	0.0
chr1	6670	6709	0.825868
chr1	6709	6816	0.0
chr1	6816	6856	0.825868
chr1	6856	6859	0.0
chr1	6859	6881	0.825868
chr1	6881	6882	1.65174
chr1	6882	6883	2.4776
chr1	6883	6885	3.30347
chr1	6885	6905	4.12934
chr1	6905	6922	4.95521
chr1	6922	6923	4.12934
chr1	6923	6924	3.30347
chr1	6924	6926	2.4776
chr1	6926	6937	1.65174
chr1	6937	6938	2.4776
chr1	6938	6939	3.30347
chr1	6939	6948	4.12934
chr1	6948	6951	4.95521
chr1	6951	6953	5.78108
chr1	6953	6954	7.43281
chr1	6954	6955	8.25868
chr1	6955	6958	9.08455
chr1	6958	6959	9.91042
chr1	6959	6964	11.5622
chr1	6964	6965	10.7363
chr1	6965	6967	9.91042
chr1	6967	6968	10.7363
chr1	6968	6971	11.5622
chr1	6971	6977	12.388
chr1	6977	6979	11.5622
chr1	6979	6987	10.7363
chr1	6987	6988	9.08455
chr1	6988	6990	8.25868
chr1	6990	6993	6.60695
chr1	6993	6994	4.12934
chr1	6994	6995	3.30347
chr1	6995	7008	2.4776
chr1	7008	7010	0.825868
chr1	7010	7017	0.0
chr1	7017	7053	0.825868
chr1	7053	7055	1.65174
chr1	7055	7091	0.825868
chr1	7091	7093	1.65174
chr1	7093	7128	0.825868
chr1	7128	7197	0.0
chr1	7197	7219	0.825868
chr1	7219	7222	1.65174
chr1	7222	7234	2.4776
chr1	7234	7247	1.65174
chr1	7247	7256	2.4776
chr1	7256	7258	3.30347
chr1	7258	7260	4.12934
chr1	7260	7261	3.30347
chr1	7261	7271	2.4776
chr1	7271	7274	3.30347
chr1	7274	7280	4.12934
chr1	7280	7288	4.95521
chr1	7288	7297	4.12934
chr1	7297	7310	2.4776
chr1	7310	7314	1.65174
chr1	7314	7315	0.825868
chr1	7315	7413	0.0
chr1	7413	7417	0.825868
chr1	7417	7454	1.65174
chr1	7454	7457	0.825868
chr1	7457	7463	0.0
chr1	7463	7487	0.825868
chr1	7487	7500	1.65174
chr1	7500	7511	0.825868
chr1	7511	7527	1.65174
chr1	7527	7551	0.825868
chr1	7551	7712	0.0
chr1	7712	7751	0.825868
chr1	7751	7790	0.0
chr1	7790	7804	0.825868
chr1	7804	7806	1.65174
chr1	7806	7807	2.4776
chr1	7807	7819	3.30347
chr1	7819	7830	4.12934
chr1	7830	7831	4.95521
chr1	7831	7834	4.12934
chr1	7834	7844	4.95521
chr1	7844	7845	4.12934
chr1	7845	7855	2.4776
chr1	7855	7864	1.65174
chr1	7864	7874	0.825868
chr1	7874	8059	0.0
chr1	8059	8060	0.825868
chr1	8060	8064	1.65174
chr1	8064	8067	2.4776
chr1	8067	8092	3.30347
chr1	8092	8093	4.12934
chr1	8093	8099	4.95521
chr1	8099	8101	4.12934
chr1	8101	8102	3.30347
chr1	8102	8103	2.4776
chr1	8103	8123	1.65174
chr1	8123	8125	2.4776
chr1	8125	8127	4.12934
chr1	8127	8129	4.95521
chr1	8129	8132	6.60695
chr1	8132	8133	5.78108
chr1	8133	8159	4.95521
chr1	8159	8164	4.12934
chr1	8164	8165	3.30347
chr1	8165	8166	2.4776
chr1	8166	8168	0.825868
chr1	8168	8350	0.0
chr1	8350	8365	0.825868
chr1	8365	8388	1.65174
chr1	8388	8390	0.825868
chr1	8390	8447	0.0
chr1	8447	8487	0.825868
chr1	8487	8512	0.0
chr1	8512	8523	0.825868
chr1	8523	8529	1.65174
chr1	8529	8537	2.4776
chr1	8537	8542	3.30347
chr1	8542	8563	2.4776
chr1	8563	8568	1.65174
chr1	8568	8578	0.825868
chr1	8578	8616	0.0
chr1	8616	8647	1.65174
chr1	8647	8656	0.825868
chr1	8656	8686	0.0
chr1	8686	8688	0.825868
chr1	8688	8721	1.65174
chr1	8721	8722	2.4776
chr1	8722	8726	3.30347
chr1	8726	8729	2.4776
chr1	8729	8751	1.65174
chr1	8751	8757	0.825868
chr1	8757	8759	1.65174
chr1	8759	8765	0.825868
chr1	8765	8796	1.65174
chr1	8796	8806	0.825868
chr1	8806	8835	0.0
chr1	8835	8836	0.825868
chr1	8836	8837	2.4776
chr1	8837	8842	3.30347
chr1	8842	8854	4.12934
chr1	8854	8862	4.95521
chr1	8862	8876	5.78108
chr1	8876	8877	4.95521
chr1	8877	8880	2.4776
chr1	8880	8881	1.65174
chr1	8881	8886	2.4776
chr1	8886	8889	1.65174
chr1	8889	8921	0.825868
chr1	8921	8992	0.0
chr1	8992	9000	0.825868
chr1	9000	9033	1.65174
chr1	9033	9039	0.825868
chr1	9039	9117	0.0
chr1	9117	9157	0.825868
chr1	9157	9323	0.0
chr1	9323	9363	0.825868
chr1	9363	9440	0.0
chr1	9440	9479	0.825868
chr1	9479	9530	0.0
chr1	9530	9554	0.825868
chr1	9554	9557	1.65174
chr1	9557	9570	2.4776
chr1	9570	9586	1.65174
chr1	9586	9593	2.4776
chr1	9593	9596	1.65174
chr1	9596	9619	0.825868
chr1	9619	9630	0.0
chr1	9630	9647	0.825868
chr1	9647	9670	1.65174
chr1	9670	9677	0.825868
chr1	9677	9678	1.65174
chr1	9678	9718	0.825868
chr1	9718	9742	0.0
chr1	9742	9776	0.825868
chr1	9776	9782	1.65174
chr1	9782	9795	0.825868
chr1	9795	9810	1.65174
chr1	9810	9814	0.825868
chr1	9814	9815	1.65174
chr1	9815	9836	2.4776
chr1	9836	9848	1.65174
chr1	9848	9854	2.4776
chr1	9854	9856	1.65174
chr1	9856	9888	0.825868
chr1	9888	9907	0.0
chr1	9907	9913	0.825868
chr1	9913	9921	1.65174
chr1	9921	9929	2.4776
chr1	9929	9933	4.95521
chr1	9933	9948	5.78108
chr1	9948	9960	4.95521
chr1	9960	9961	4.12934
chr1	9961	9962	3.30347
chr1	9962	9963	2.4776
chr1	9963	9970	1.65174
chr1	9970	9995	0.825868
chr1	9995	10070	0.0
chr1	10070	10076	0.825868
chr1	10076	10086	1.65174
chr1	10086	10109	2.4776
chr1	10109	10115	1.65174
chr1	10115	10124	0.825868
chr1	10124	10128	0.0
chr1	10128	10134	0.825868
chr1	10134	10169	1.65174
chr1	10169	10174	0.825868
chr1	10174	10332	0.0
chr1	10332	10345	0.825868
chr1	10345	10351	1.65174
chr1	10351	10372	2.4776
chr1	10372	10385	1.65174
chr1	10385	10391	0.825868
chr1	10391	10583	0.0
chr1	10583	10584	0.825868
chr1	10584	10624	1.65174
chr1	10624	10639	0.0
chr1	10639	10667	0.825868
chr1	10667	10680	1.65174
chr1	10680	10690	0.825868
chr1	10690	10708	1.65174
chr1	10708	10731	0.825868
chr1	10731	10751	0.0
chr1	10751	10774	0.825868
chr1	10774	10791	1.65174
chr1	10791	10809	0.825868
chr1	10809	10813	0.0
chr1	10813	10836	0.825868
chr1	10836	10848	1.65174
chr1	10848	10876	0.825868
chr1	10876	11097	0.0
chr1	11097	11137	0.825868
chr1	11137	11144	0.0
chr1	11144	11184	0.825868
chr1	11184	11260	0.0
chr1	11260	11266	0.825868
chr1	11266	11284	2.4776
chr1	11284	11290	3.30347
chr1	11290	11293	4.12934
chr1	11293	11299	4.95521
chr1	11299	11307	4.12934
chr1	11307	11324	2.4776
chr1	11324	11330	1.65174
chr1	11330	11333	0.825868
chr1	11333	11335	0.0
chr1	11335	11385	0.825868
chr1	11385	11436	0.0
chr1	11436	11443	0.825868
chr1	11443	11452	1.65174
chr1	11452	11474	2.4776
chr1	11474	11475	1.65174
chr1	11475	11482	2.4776
chr1	11482	11484	3.30347
chr1	11484	11492	2.4776
chr1	11492	11496	1.65174
chr1	11496	11502	2.4776
chr1	11502	11504	3.30347
chr1	11504	11510	4.12934
chr1	11510	11511	3.30347
chr1	11511	11519	4.12934
chr1	11519	11537	3.30347
chr1	11537	11543	2.4776
chr1	11543	11545	1.65174
chr1	11545	11551	0.825868
chr1	11551	11562	0.0
chr1	11562	11573	0.825868
chr1	11573	11601	1.65174
chr1	11601	11602	2.4776
chr1	11602	11606	1.65174
chr1	11606	11612	2.4776
chr1	11612	11613	1.65174
chr1	11613	11644	2.4776
chr1	11644	11645	3.30347
chr1	11645	11653	2.4776
chr1	11653	11667	1.65174
chr1	11667	11685	0.825868
chr1	11685	11778	0.0
chr1	11778	11819	0.825868
chr1	11819	11830	0.0
chr1	11830	11832	0.825868
chr1	11832	11846	1.65174
chr1	11846	11865	2.4776
chr1	11865	11870	3.30347
chr1	11870	11872	2.4776
chr1	11872	11884	1.65174
chr1	11884	11887	2.4776
chr1	11887	11905	1.65174
chr1	11905	11918	0.825868
chr1	11918	11961	0.0
chr1	11961	11971	0.825868
chr1	11971	11996	1.65174
chr1	11996	12000	0.825868
chr1	12000	12005	0.0
chr1	12005	12010	0.825868
chr1	12010	12020	1.65174
chr1	12020	12022	2.4776
chr1	12022	12043	3.30347
chr1	12043	12046	4.12934
chr1	12046	12048	3.30347
chr1	12048	12051	4.12934
chr1	12051	12061	3.30347
chr1	12061	12063	2.4776
chr1	12063	12078	1.65174
chr1	12078	12083	2.4776
chr1	12083	12087	1.65174
chr1	12087	12098	0.825868
chr1	12098	12164	0.0
chr1	12164	12193	0.825868
chr1	12193	12235	0.0
chr1	12235	12236	0.825868
chr1	12236	12241	1.65174
chr1	12241	12247	2.4776
chr1	12247	12272	3.30347
chr1	12272	12274	4.12934
chr1	12274	12276	4.95521
chr1	12276	12277	4.12934
chr1	12277	12279	3.30347
chr1	12279	12281	2.4776
chr1	12281	12289	1.65174
chr1	12289	12311	3.30347
chr1	12311	12315	2.4776
chr1	12315	12325	1.65174
chr1	12325	12330	0.825868
chr1	12330	12343	0.0
chr1	12343	12347	0.825868
chr1	12347	12354	1.65174
chr1	12354	12369	2.4776
chr1	12369	12373	4.12934
chr1	12373	12378	3.30347
chr1	12378	12382	4.12934
chr1	12382	12387	3.30347
chr1	12387	12388	4.12934
chr1	12388	12389	4.95521
chr1	12389	12391	6.60695
chr1	12391	12395	7.43281
chr1	12395	12396	6.60695
chr1	12396	12398	7.43281
chr1	12398	12399	8.25868
chr1	12399	12402	9.08455
chr1	12402	12403	9.91042
chr1	12403	12409	11.5622
chr1	12409	12414	10.7363
chr1	12414	12418	9.91042
chr1	12418	12428	9.08455
chr1	12428	12429	8.25868
chr1	12429	12432	6.60695
chr1	12432	12435	5.78108
chr1	12435	12439	4.95521
chr1	12439	12442	2.4776
chr1	12442	12444	1.65174
chr1	12444	12449	0.825868
chr1	12449	12486	0.0
chr1	12486	12503	0.825868
chr1	12503	12505	2.4776
chr1	12505	12510	3.30347
chr1	12510	12512	4.12934
chr1	12512	12516	4.95521
chr1	12516	12517	5.78108
chr1	12517	12537	6.60695
chr1	12537	12541	7.43281
chr1	12541	12543	8.25868
chr1	12543	12545	6.60695
chr1	12545	12546	7.43281
chr1	12546	12551	6.60695
chr1	12551	12553	5.78108
chr1	12553	12556	4.95521
chr1	12556	12557	5.78108
chr1	12557	12561	4.12934
chr1	12561	12568	4.95521
chr1	12568	12577	4.12934
chr1	12577	12581	3.30347
chr1	12581	12583	2.4776
chr1	12583	12585	1.65174
chr1	12585	12595	2.4776
chr1	12595	12602	1.65174
chr1	12602	12620	0.825868
chr1	12620	12626	1.65174
chr1	12626	12642	0.825868
chr1	12642	12647	1.65174
chr1	12647	12661	2.4776
chr1	12661	12666	1.65174
chr1	12666	12675	2.4776
chr1	12675	12682	3.30347
chr1	12682	12683	1.65174
chr1	12683	12700	3.30347
chr1	12700	12715	2.4776
chr1	12715	12723	1.65174
chr1	12723	12727	0.825868
chr1	12727	12752	1.65174
chr1	12752	12760	2.4776
chr1	12760	12764	1.65174
chr1	12764	12766	2.4776
chr1	12766	12772	1.65174
chr1	12772	12783	2.4776
chr1	12783	12791	1.65174
chr1	12791	12804	2.4776
chr1	12804	12811	1.65174
chr1	12811	12826	0.825868
chr1	12826	12830	2.4776
chr1	12830	12833	1.65174
chr1	12833	12857	2.4776
chr1	12857	12861	3.30347
chr1	12861	12866	4.12934
chr1	12866	12867	2.4776
chr1	12867	12873	3.30347
chr1	12873	12884	2.4776
chr1	12884	12887	1.65174
chr1	12887	12901	2.4776
chr1	12901	12907	1.65174
chr1	12907	12927	0.825868
chr1	12927	12940	0.0
chr1	12940	12976	0.825868
chr1	12976	12978	1.65174
chr1	12978	13003	0.825868
chr1	13003	13004	1.65174
chr1	13004	13015	3.30347
chr1	13015	13019	2.4776
chr1	13019	13026	3.30347
chr1	13026	13027	4.12934
chr1	13027	13043	5.78108
chr1	13043	13045	4.95521
chr1	13045	13057	3.30347
chr1	13057	13059	1.65174
chr1	13059	13063	0.825868
chr1	13063	13065	0.0
chr1	13065	13088	0.825868
chr1	13088	13094	1.65174
chr1	13094	13106	2.4776
chr1	13106	13127	1.65174
chr1	13127	13133	0.825868
chr1	13133	13137	0.0
chr1	13137	13155	0.825868
chr1	13155	13169	1.65174
chr1	13169	13178	2.4776
chr1	13178	13191	0.825868
chr1	13191	13199	1.65174
chr1	13199	13209	2.4776
chr1	13209	13212	1.65174
chr1	13212	13215	2.4776
chr1	13215	13217	3.30347
chr1	13217	13220	4.12934
chr1	13220	13226	4.95521
chr1	13226	13231	5.78108
chr1	13231	13238	4.95521
chr1	13238	13249	4.12934
chr1	13249	13251	3.30347
chr1	13251	13256	2.4776
chr1	13256	13266	0.825868
chr1	13266	13390	0.0
chr1	13390	13422	0.825868
chr1	13422	13423	1.65174
chr1	13423	13431	2.4776
chr1	13431	13457	1.65174
chr1	13457	13463	0.825868
chr1	13463	13464	0.0
chr1	13464	13466	0.825868
chr1	13466	13491	1.65174
chr1	13491	13505	2.4776
chr1	13505	13531	0.825868
chr1	13531	13550	0.0
chr1	13550	13568	0.825868
chr1	13568	13575	1.65174
chr1	13575	13591	2.4776
chr1	13591	13604	1.65174
chr1	13604	13616	0.825868
chr1	13616	13625	0.0
chr1	13625	13644	0.825868
chr1	13644	13664	1.65174
chr1	13664	13679	0.825868
chr1	13679	13854	0.0
chr1	13854	13888	0.825868
chr1	13888	13894	1.65174
chr1	13894	13929	0.825868
chr1	13929	14292	0.0
chr1	14292	14321	0.825868
chr1	14321	14333	1.65174
chr1	14333	14362	0.825868
chr1	14362	14404	0.0
chr1	14404	14416	0.825868
chr1	14416	14442	1.65174
chr1	14442	14456	0.825868
chr1	14456	14945	0.0
chr1	14945	14965	0.825868
chr1	14965	14984	1.65174
chr1	14984	15002	0.825868
chr1	15002	15140	0.0
chr1	15140	15141	0.825868
chr1	15141	15142	1.65174
chr1	15142	15143	2.4776
chr1	15143	15144	3.30347
chr1	15144	15174	4.12934
chr1	15174	15178	2.4776
chr1	15178	15179	3.30347
chr1	15179	15182	2.4776
chr1	15182	15219	0.825868
chr1	15219	15562	0.0
chr1	15562	15603	0.825868
chr1	15603	15687	0.0
chr1	15687	15701	0.825868
chr1	15701	15727	1.65174
chr1	15727	15741	0.825868
chr1	15741	15943	0.0
chr1	15943	15984	0.825868
chr1	15984	16072	0.0
chr1	16072	16097	0.825868
chr1	16097	16108	0.0
chr1	16108	16132	0.825868
chr1	16132	16134	1.65174
chr1	16134	16147	2.4776
chr1	16147	16164	1.65174
chr1	16164	16169	2.4776
chr1	16169	16186	1.65174
chr1	16186	16203	2.4776
chr1	16203	16205	3.30347
chr1	16205	16212	2.4776
chr1	16212	16225	1.65174
chr1	16225	16227	2.4776
chr1	16227	16243	1.65174
chr1	16243	16259	0.825868
chr1	16259	16260	1.65174
chr1	16260	16294	0.825868
chr1	16294	16416	0.0
chr1	16416	16457	0.825868
chr1	16457	16559	0.0
chr1	16559	16591	0.825868
chr1	16591	16666	0.0
chr1	16666	16698	0.825868
chr1	16698	16936	0.0
chr1	16936	16944	0.825868
chr1	16944	16976	1.65174
chr1	16976	16984	0.825868
chr1	16984	17143	0.0
chr1	17143	17145	0.825868
chr1	17145	17175	1.65174
chr1	17175	17182	0.825868
chr1	17182	17410	0.0
chr1	17410	17451	0.825868
chr1	17451	17548	0.0
chr1	17548	17574	1.65174
chr1	17574	17589	0.825868
chr1	17589	17590	0.0
chr1	17590	17628	0.825868
chr1	17628	17705	0.0
chr1	17705	17745	0.825868
chr1	17745	17790	0.0
chr1	17790	17830	0.825868
chr1	17830	17887	0.0
chr1	17887	17927	1.65174
chr1	17927	17928	0.0
chr1	17928	17937	0.825868
chr1	17937	17951	1.65174
chr1	17951	17962	2.4776
chr1	17962	17970	1.65174
chr1	17970	17983	0.825868
chr1	17983	18031	0.0
chr1	18031	18034	0.825868
chr1	18034	18067	1.65174
chr1	18067	18073	0.825868
chr1	18073	18242	0.0
chr1	18242	18280	0.825868
chr1	18280	18320	1.65174
chr1	18320	18322	0.825868
chr1	18322	18685	0.0
chr1	18685	18726	0.825868
chr1	18726	18727	0.0
chr1	18727	18765	0.825868
chr1	18765	18791	0.0
chr1	18791	18828	0.825868
chr1	18828	18832	1.65174
chr1	18832	18856	0.825868
chr1	18856	18859	1.65174
chr1	18859	18866	2.4776
chr1	18866	18896	1.65174
chr1	18896	18899	0.825868
chr1	18899	18974	0.0
chr1	18974	18997	0.825868
chr1	18997	19004	1.65174
chr1	19004	19008	2.4776
chr1	19008	19013	3.30347
chr1	19013	19038	2.4776
chr1	19038	19045	1.65174
chr1	19045	19047	0.825868
chr1	19047	19063	0.0
chr1	19063	19094	1.65174
chr1	19094	19099	0.825868
chr1	19099	19104	1.65174
chr1	19104	19139	0.825868
chr1	19139	19147	0.0
chr1	19147	19185	0.825868
chr1	19185	19280	0.0
