# Supplementary material for: Structural modularity of the XIST ribonucleoprotein complex
Source: Nat Commun. 2020 Dec 2;11:6163. doi: 10.1038/s41467-020-20040-3 (PMC7710737; doi:10.1038/s41467-020-20040-3)
Supplement: Supplementary file 6 — Source Data [file 41467_2020_20040_MOESM6_ESM.zip › sourcedata/fig2efgi/K562_WRN_0_neg_XIST_1_hsXIST.bedgraph]

chr1	0	45	0.0
chr1	45	46	0.110199
chr1	46	50	0.220398
chr1	50	71	0.330598
chr1	71	82	0.440797
chr1	82	84	0.550996
chr1	84	85	0.661195
chr1	85	88	0.550996
chr1	88	94	0.661195
chr1	94	101	0.550996
chr1	101	112	0.440797
chr1	112	113	0.220398
chr1	113	114	0.330598
chr1	114	115	0.550996
chr1	115	116	0.661195
chr1	116	129	0.991793
chr1	129	133	1.10199
chr1	133	135	0.991793
chr1	135	136	1.10199
chr1	136	144	0.991793
chr1	144	147	0.881594
chr1	147	153	0.771394
chr1	153	157	0.991793
chr1	157	158	0.771394
chr1	158	162	0.440797
chr1	162	168	0.550996
chr1	168	172	0.661195
chr1	172	188	0.440797
chr1	188	192	0.330598
chr1	192	193	0.440797
chr1	193	194	0.550996
chr1	194	199	0.661195
chr1	199	202	0.771394
chr1	202	204	0.881594
chr1	204	205	0.661195
chr1	205	213	0.771394
chr1	213	223	0.881594
chr1	223	227	0.991793
chr1	227	229	0.881594
chr1	229	231	0.771394
chr1	231	232	0.661195
chr1	232	239	0.550996
chr1	239	241	0.440797
chr1	241	245	0.550996
chr1	245	251	0.330598
chr1	251	257	0.220398
chr1	257	260	0.110199
chr1	260	277	0.330598
chr1	277	289	0.220398
chr1	289	290	0.110199
chr1	290	291	0.220398
chr1	291	294	0.440797
chr1	294	295	1.10199
chr1	295	296	1.76319
chr1	296	300	2.09379
chr1	300	303	2.20398
chr1	303	304	2.42438
chr1	304	305	2.53458
chr1	305	306	2.64478
chr1	306	307	3.52637
chr1	307	308	4.40797
chr1	308	309	4.62837
chr1	309	310	4.73857
chr1	310	311	5.06916
chr1	311	312	5.17936
chr1	312	316	5.84056
chr1	316	317	5.73036
chr1	317	321	5.62016
chr1	321	323	5.50996
chr1	323	324	5.95076
chr1	324	325	6.17116
chr1	325	326	6.28135
chr1	326	327	6.83235
chr1	327	328	6.94255
chr1	328	329	7.16295
chr1	329	330	7.05275
chr1	330	331	7.16295
chr1	331	332	6.94255
chr1	332	334	6.83235
chr1	334	335	6.61195
chr1	335	336	6.50175
chr1	336	337	6.39155
chr1	337	338	6.28135
chr1	338	339	5.39976
chr1	339	340	4.51817
chr1	340	341	4.07737
chr1	341	343	3.74677
chr1	343	346	3.85697
chr1	346	348	3.96717
chr1	348	350	3.85697
chr1	350	351	3.63657
chr1	351	352	3.41618
chr1	352	353	3.19578
chr1	353	354	2.75498
chr1	354	357	2.31418
chr1	357	360	1.98359
chr1	360	361	1.87339
chr1	361	362	1.76319
chr1	362	363	1.65299
chr1	363	364	1.98359
chr1	364	366	1.76319
chr1	366	367	1.65299
chr1	367	368	1.87339
chr1	368	369	2.75498
chr1	369	374	3.19578
chr1	374	375	3.08558
chr1	375	377	2.86518
chr1	377	378	2.97538
chr1	378	380	3.08558
chr1	380	384	3.19578
chr1	384	388	3.08558
chr1	388	389	2.75498
chr1	389	396	2.86518
chr1	396	397	2.42438
chr1	397	398	1.87339
chr1	398	399	1.76319
chr1	399	400	1.65299
chr1	400	403	1.43259
chr1	403	406	1.32239
chr1	406	407	2.20398
chr1	407	408	2.64478
chr1	408	409	2.75498
chr1	409	410	2.86518
chr1	410	411	3.08558
chr1	411	412	3.74677
chr1	412	413	3.96717
chr1	413	418	4.07737
chr1	418	420	3.96717
chr1	420	424	3.85697
chr1	424	427	3.74677
chr1	427	428	3.63657
chr1	428	432	3.41618
chr1	432	433	3.85697
chr1	433	438	3.74677
chr1	438	439	3.41618
chr1	439	440	3.30598
chr1	440	441	3.08558
chr1	441	442	2.86518
chr1	442	443	2.75498
chr1	443	444	2.53458
chr1	444	447	2.20398
chr1	447	449	2.09379
chr1	449	450	1.98359
chr1	450	451	1.43259
chr1	451	452	2.20398
chr1	452	453	2.31418
chr1	453	454	2.09379
chr1	454	455	1.76319
chr1	455	456	1.87339
chr1	456	458	1.65299
chr1	458	462	1.76319
chr1	462	463	1.65299
chr1	463	474	1.43259
chr1	474	476	1.32239
chr1	476	477	1.21219
chr1	477	478	1.43259
chr1	478	479	1.54279
chr1	479	480	1.43259
chr1	480	482	1.21219
chr1	482	487	1.10199
chr1	487	494	0.881594
chr1	494	495	1.21219
chr1	495	496	2.09379
chr1	496	497	4.18757
chr1	497	498	4.73857
chr1	498	499	4.84877
chr1	499	501	4.73857
chr1	501	502	5.06916
chr1	502	505	4.95896
chr1	505	509	4.73857
chr1	509	513	4.84877
chr1	513	515	5.17936
chr1	515	516	4.40797
chr1	516	518	4.29777
chr1	518	519	4.18757
chr1	519	520	4.29777
chr1	520	522	4.51817
chr1	522	523	4.62837
chr1	523	524	4.29777
chr1	524	525	4.40797
chr1	525	526	4.62837
chr1	526	527	4.40797
chr1	527	528	4.18757
chr1	528	529	4.07737
chr1	529	530	4.18757
chr1	530	531	4.07737
chr1	531	532	4.18757
chr1	532	534	4.40797
chr1	534	537	4.51817
chr1	537	539	4.40797
chr1	539	540	4.18757
chr1	540	541	2.86518
chr1	541	542	2.75498
chr1	542	543	2.64478
chr1	543	544	2.75498
chr1	544	545	2.64478
chr1	545	550	2.53458
chr1	550	551	2.42438
chr1	551	553	2.31418
chr1	553	554	1.98359
chr1	554	557	2.09379
chr1	557	561	1.76319
chr1	561	564	1.98359
chr1	564	565	1.87339
chr1	565	566	1.65299
chr1	566	567	1.32239
chr1	567	569	1.10199
chr1	569	573	0.991793
chr1	573	576	1.10199
chr1	576	583	0.771394
chr1	583	589	0.661195
chr1	589	590	0.550996
chr1	590	591	0.440797
chr1	591	595	0.330598
chr1	595	600	0.220398
chr1	600	603	0.110199
chr1	603	604	0.220398
chr1	604	605	0.440797
chr1	605	608	0.661195
chr1	608	609	0.771394
chr1	609	617	0.881594
chr1	617	623	0.991793
chr1	623	629	0.881594
chr1	629	630	0.661195
chr1	630	635	0.550996
chr1	635	639	0.330598
chr1	639	643	0.220398
chr1	643	647	0.110199
chr1	647	650	0.0
chr1	650	651	0.661195
chr1	651	652	2.75498
chr1	652	653	3.41618
chr1	653	656	3.85697
chr1	656	658	4.07737
chr1	658	659	4.40797
chr1	659	661	4.62837
chr1	661	666	4.73857
chr1	666	668	4.84877
chr1	668	670	4.95896
chr1	670	671	4.84877
chr1	671	672	4.73857
chr1	672	673	4.62837
chr1	673	675	4.51817
chr1	675	677	4.40797
chr1	677	680	4.51817
chr1	680	682	4.40797
chr1	682	683	4.29777
chr1	683	684	4.18757
chr1	684	685	3.74677
chr1	685	686	3.19578
chr1	686	687	2.31418
chr1	687	688	2.09379
chr1	688	689	1.87339
chr1	689	691	1.76319
chr1	691	693	1.87339
chr1	693	694	1.76319
chr1	694	695	1.54279
chr1	695	696	1.43259
chr1	696	697	1.65299
chr1	697	700	2.09379
chr1	700	701	1.98359
chr1	701	703	2.09379
chr1	703	704	1.98359
chr1	704	707	2.09379
chr1	707	716	1.87339
chr1	716	717	1.76319
chr1	717	718	1.65299
chr1	718	720	1.76319
chr1	720	721	1.65299
chr1	721	723	1.54279
chr1	723	727	1.65299
chr1	727	728	1.54279
chr1	728	729	1.43259
chr1	729	730	1.10199
chr1	730	732	0.991793
chr1	732	733	0.771394
chr1	733	734	0.661195
chr1	734	735	0.550996
chr1	735	737	0.440797
chr1	737	738	0.550996
chr1	738	739	0.661195
chr1	739	740	1.54279
chr1	740	741	2.97538
chr1	741	746	3.63657
chr1	746	748	3.85697
chr1	748	751	3.96717
chr1	751	759	3.85697
chr1	759	761	3.74677
chr1	761	762	3.85697
chr1	762	763	3.96717
chr1	763	764	3.85697
chr1	764	765	3.30598
chr1	765	766	3.19578
chr1	766	767	3.08558
chr1	767	769	2.97538
chr1	769	771	2.86518
chr1	771	772	2.64478
chr1	772	773	2.53458
chr1	773	774	1.87339
chr1	774	775	1.32239
chr1	775	777	1.21219
chr1	777	779	0.991793
chr1	779	783	1.10199
chr1	783	785	0.991793
chr1	785	787	1.43259
chr1	787	788	1.76319
chr1	788	789	1.87339
chr1	789	791	1.98359
chr1	791	792	2.31418
chr1	792	794	2.20398
chr1	794	797	2.31418
chr1	797	800	2.64478
chr1	800	805	2.53458
chr1	805	806	2.42438
chr1	806	807	2.31418
chr1	807	808	2.20398
chr1	808	809	2.09379
chr1	809	811	1.65299
chr1	811	812	1.43259
chr1	812	813	1.21219
chr1	813	815	0.991793
chr1	815	817	0.881594
chr1	817	822	0.661195
chr1	822	823	0.881594
chr1	823	824	1.32239
chr1	824	825	1.54279
chr1	825	826	2.09379
chr1	826	827	2.53458
chr1	827	828	2.64478
chr1	828	832	2.53458
chr1	832	833	2.64478
chr1	833	834	2.53458
chr1	834	835	2.64478
chr1	835	836	2.75498
chr1	836	837	2.64478
chr1	837	839	2.53458
chr1	839	840	2.97538
chr1	840	842	3.08558
chr1	842	845	3.19578
chr1	845	846	3.30598
chr1	846	850	3.19578
chr1	850	853	3.30598
chr1	853	854	3.41618
chr1	854	855	3.52637
chr1	855	857	3.41618
chr1	857	858	3.19578
chr1	858	859	2.86518
chr1	859	862	2.97538
chr1	862	863	2.64478
chr1	863	865	2.42438
chr1	865	866	2.20398
chr1	866	867	1.76319
chr1	867	868	1.43259
chr1	868	872	1.21219
chr1	872	874	1.10199
chr1	874	878	0.881594
chr1	878	882	0.771394
chr1	882	884	0.661195
chr1	884	895	0.550996
chr1	895	897	0.440797
chr1	897	908	0.220398
chr1	908	910	0.330598
chr1	910	911	0.440797
chr1	911	916	0.330598
chr1	916	917	0.440797
chr1	917	925	0.330598
chr1	925	926	0.440797
chr1	926	927	0.550996
chr1	927	938	0.440797
chr1	938	942	0.550996
chr1	942	944	0.661195
chr1	944	951	0.771394
chr1	951	953	0.550996
chr1	953	958	0.661195
chr1	958	961	0.771394
chr1	961	966	0.881594
chr1	966	967	0.991793
chr1	967	969	1.10199
chr1	969	972	0.881594
chr1	972	973	0.991793
chr1	973	975	1.10199
chr1	975	977	1.21219
chr1	977	981	1.54279
chr1	981	983	1.65299
chr1	983	984	1.87339
chr1	984	985	1.98359
chr1	985	986	2.09379
chr1	986	987	1.98359
chr1	987	988	2.09379
chr1	988	992	1.98359
chr1	992	993	2.09379
chr1	993	997	2.97538
chr1	997	999	3.08558
chr1	999	1001	2.97538
chr1	1001	1003	3.08558
chr1	1003	1004	3.19578
chr1	1004	1005	3.30598
chr1	1005	1007	3.52637
chr1	1007	1010	3.41618
chr1	1010	1016	3.30598
chr1	1016	1018	3.19578
chr1	1018	1020	3.08558
chr1	1020	1022	3.19578
chr1	1022	1024	2.86518
chr1	1024	1025	2.64478
chr1	1025	1026	2.31418
chr1	1026	1027	2.20398
chr1	1027	1034	1.98359
chr1	1034	1035	1.87339
chr1	1035	1036	1.76319
chr1	1036	1037	1.65299
chr1	1037	1039	0.991793
chr1	1039	1041	0.881594
chr1	1041	1048	0.771394
chr1	1048	1050	0.661195
chr1	1050	1054	0.771394
chr1	1054	1060	0.661195
chr1	1060	1061	0.771394
chr1	1061	1063	0.661195
chr1	1063	1064	0.440797
chr1	1064	1069	0.330598
chr1	1069	1074	0.440797
chr1	1074	1080	0.771394
chr1	1080	1081	0.881594
chr1	1081	1091	0.991793
chr1	1091	1094	1.21219
chr1	1094	1097	1.10199
chr1	1097	1102	1.32239
chr1	1102	1105	1.54279
chr1	1105	1106	1.65299
chr1	1106	1107	1.54279
chr1	1107	1108	1.65299
chr1	1108	1110	1.87339
chr1	1110	1111	1.98359
chr1	1111	1113	2.09379
chr1	1113	1116	2.20398
chr1	1116	1117	2.09379
chr1	1117	1118	2.31418
chr1	1118	1119	2.20398
chr1	1119	1122	2.31418
chr1	1122	1130	2.42438
chr1	1130	1132	2.75498
chr1	1132	1133	2.86518
chr1	1133	1134	2.75498
chr1	1134	1135	3.08558
chr1	1135	1139	3.19578
chr1	1139	1141	3.30598
chr1	1141	1143	2.97538
chr1	1143	1144	2.86518
chr1	1144	1145	2.75498
chr1	1145	1147	2.86518
chr1	1147	1148	2.75498
chr1	1148	1149	2.64478
chr1	1149	1151	2.53458
chr1	1151	1152	2.09379
chr1	1152	1153	2.20398
chr1	1153	1154	2.42438
chr1	1154	1155	2.31418
chr1	1155	1158	2.42438
chr1	1158	1160	2.75498
chr1	1160	1161	2.97538
chr1	1161	1165	3.19578
chr1	1165	1166	3.41618
chr1	1166	1167	3.30598
chr1	1167	1172	3.41618
chr1	1172	1173	3.19578
chr1	1173	1176	3.30598
chr1	1176	1178	3.19578
chr1	1178	1182	2.75498
chr1	1182	1183	2.86518
chr1	1183	1184	2.75498
chr1	1184	1188	2.86518
chr1	1188	1189	2.75498
chr1	1189	1193	2.31418
chr1	1193	1196	2.20398
chr1	1196	1198	1.76319
chr1	1198	1201	1.65299
chr1	1201	1202	1.54279
chr1	1202	1203	1.32239
chr1	1203	1204	1.43259
chr1	1204	1205	1.98359
chr1	1205	1206	2.09379
chr1	1206	1208	2.20398
chr1	1208	1210	1.98359
chr1	1210	1216	2.20398
chr1	1216	1218	2.09379
chr1	1218	1221	2.20398
chr1	1221	1226	2.09379
chr1	1226	1231	1.87339
chr1	1231	1233	1.65299
chr1	1233	1235	1.76319
chr1	1235	1236	1.54279
chr1	1236	1239	1.65299
chr1	1239	1243	1.43259
chr1	1243	1245	1.65299
chr1	1245	1246	1.54279
chr1	1246	1247	1.21219
chr1	1247	1250	0.991793
chr1	1250	1252	0.881594
chr1	1252	1253	0.991793
chr1	1253	1254	1.10199
chr1	1254	1255	0.991793
chr1	1255	1256	0.881594
chr1	1256	1262	0.661195
chr1	1262	1267	0.550996
chr1	1267	1268	0.440797
chr1	1268	1271	0.330598
chr1	1271	1280	0.440797
chr1	1280	1281	0.330598
chr1	1281	1283	0.440797
chr1	1283	1284	0.661195
chr1	1284	1285	0.771394
chr1	1285	1295	0.881594
chr1	1295	1306	0.661195
chr1	1306	1322	0.771394
chr1	1322	1323	0.661195
chr1	1323	1324	0.771394
chr1	1324	1326	0.991793
chr1	1326	1329	1.21219
chr1	1329	1331	1.10199
chr1	1331	1332	0.991793
chr1	1332	1335	1.21219
chr1	1335	1336	1.43259
chr1	1336	1338	1.76319
chr1	1338	1341	1.87339
chr1	1341	1343	2.09379
chr1	1343	1344	2.42438
chr1	1344	1346	2.75498
chr1	1346	1347	2.97538
chr1	1347	1348	3.08558
chr1	1348	1350	3.30598
chr1	1350	1351	3.19578
chr1	1351	1352	3.08558
chr1	1352	1353	3.19578
chr1	1353	1357	3.41618
chr1	1357	1358	3.19578
chr1	1358	1365	3.30598
chr1	1365	1366	3.19578
chr1	1366	1368	2.75498
chr1	1368	1370	2.86518
chr1	1370	1371	2.75498
chr1	1371	1373	2.64478
chr1	1373	1375	2.75498
chr1	1375	1377	2.64478
chr1	1377	1378	2.53458
chr1	1378	1379	2.64478
chr1	1379	1380	2.53458
chr1	1380	1383	2.20398
chr1	1383	1384	2.09379
chr1	1384	1387	1.87339
chr1	1387	1389	1.43259
chr1	1389	1390	1.32239
chr1	1390	1391	1.21219
chr1	1391	1392	1.10199
chr1	1392	1396	0.881594
chr1	1396	1397	0.661195
chr1	1397	1398	0.550996
chr1	1398	1401	0.440797
chr1	1401	1402	0.550996
chr1	1402	1405	0.440797
chr1	1405	1408	0.330598
chr1	1408	1418	0.220398
chr1	1418	1434	0.110199
chr1	1434	1435	0.220398
chr1	1435	1439	0.110199
chr1	1439	1443	0.220398
chr1	1443	1451	0.440797
chr1	1451	1452	0.550996
chr1	1452	1456	0.771394
chr1	1456	1472	0.881594
chr1	1472	1478	0.771394
chr1	1478	1485	0.661195
chr1	1485	1487	0.550996
chr1	1487	1488	0.440797
chr1	1488	1490	0.330598
chr1	1490	1495	0.440797
chr1	1495	1498	0.330598
chr1	1498	1500	0.440797
chr1	1500	1501	0.661195
chr1	1501	1502	0.771394
chr1	1502	1503	0.991793
chr1	1503	1513	1.10199
chr1	1513	1524	1.21219
chr1	1524	1526	1.10199
chr1	1526	1527	1.21219
chr1	1527	1530	1.10199
chr1	1530	1531	0.881594
chr1	1531	1532	0.661195
chr1	1532	1535	0.550996
chr1	1535	1537	0.661195
chr1	1537	1538	0.440797
chr1	1538	1544	0.330598
chr1	1544	1552	0.220398
chr1	1552	1562	0.330598
chr1	1562	1565	0.440797
chr1	1565	1568	0.330598
chr1	1568	1570	0.440797
chr1	1570	1571	0.330598
chr1	1571	1579	0.440797
chr1	1579	1590	0.330598
chr1	1590	1595	0.440797
chr1	1595	1602	0.550996
chr1	1602	1603	0.661195
chr1	1603	1605	0.991793
chr1	1605	1606	1.10199
chr1	1606	1621	1.21219
chr1	1621	1622	1.32239
chr1	1622	1623	1.21219
chr1	1623	1624	1.10199
chr1	1624	1626	0.991793
chr1	1626	1627	1.10199
chr1	1627	1634	1.21219
chr1	1634	1635	1.32239
chr1	1635	1636	1.43259
chr1	1636	1639	1.76319
chr1	1639	1640	1.65299
chr1	1640	1644	1.76319
chr1	1644	1645	1.98359
chr1	1645	1646	2.31418
chr1	1646	1650	1.98359
chr1	1650	1652	1.87339
chr1	1652	1656	1.76319
chr1	1656	1658	1.87339
chr1	1658	1659	1.76319
chr1	1659	1665	1.65299
chr1	1665	1668	1.54279
chr1	1668	1671	1.32239
chr1	1671	1673	1.21219
chr1	1673	1674	1.32239
chr1	1674	1675	1.43259
chr1	1675	1678	1.54279
chr1	1678	1680	1.32239
chr1	1680	1682	1.43259
chr1	1682	1684	1.54279
chr1	1684	1686	1.65299
chr1	1686	1689	1.87339
chr1	1689	1690	1.65299
chr1	1690	1692	1.54279
chr1	1692	1694	1.65299
chr1	1694	1696	1.76319
chr1	1696	1699	1.87339
chr1	1699	1700	1.65299
chr1	1700	1704	1.54279
chr1	1704	1705	1.32239
chr1	1705	1706	1.21219
chr1	1706	1708	1.10199
chr1	1708	1710	0.991793
chr1	1710	1716	0.881594
chr1	1716	1719	0.771394
chr1	1719	1721	0.881594
chr1	1721	1722	0.661195
chr1	1722	1725	0.550996
chr1	1725	1726	0.661195
chr1	1726	1729	0.550996
chr1	1729	1736	0.440797
chr1	1736	1737	0.220398
chr1	1737	1738	0.550996
chr1	1738	1739	0.661195
chr1	1739	1747	0.771394
chr1	1747	1749	0.881594
chr1	1749	1750	0.771394
chr1	1750	1755	0.881594
chr1	1755	1761	0.771394
chr1	1761	1767	0.881594
chr1	1767	1768	0.771394
chr1	1768	1773	0.661195
chr1	1773	1775	0.771394
chr1	1775	1781	0.881594
chr1	1781	1783	0.661195
chr1	1783	1785	0.550996
chr1	1785	1787	0.440797
chr1	1787	1789	0.661195
chr1	1789	1790	0.771394
chr1	1790	1792	0.881594
chr1	1792	1807	0.991793
chr1	1807	1808	1.10199
chr1	1808	1812	0.991793
chr1	1812	1817	1.10199
chr1	1817	1818	0.991793
chr1	1818	1820	0.881594
chr1	1820	1829	0.771394
chr1	1829	1830	1.10199
chr1	1830	1838	1.21219
chr1	1838	1841	1.10199
chr1	1841	1846	1.21219
chr1	1846	1848	1.43259
chr1	1848	1849	1.54279
chr1	1849	1851	1.65299
chr1	1851	1853	1.76319
chr1	1853	1861	1.65299
chr1	1861	1865	1.43259
chr1	1865	1866	1.54279
chr1	1866	1868	1.65299
chr1	1868	1869	1.76319
chr1	1869	1870	2.31418
chr1	1870	1871	2.97538
chr1	1871	1873	3.63657
chr1	1873	1874	3.74677
chr1	1874	1876	3.63657
chr1	1876	1877	3.74677
chr1	1877	1881	3.63657
chr1	1881	1885	3.74677
chr1	1885	1890	3.85697
chr1	1890	1892	3.74677
chr1	1892	1893	3.63657
chr1	1893	1894	3.52637
chr1	1894	1895	2.97538
chr1	1895	1896	2.42438
chr1	1896	1897	2.20398
chr1	1897	1907	2.09379
chr1	1907	1908	2.31418
chr1	1908	1909	2.86518
chr1	1909	1910	2.75498
chr1	1910	1911	2.53458
chr1	1911	1913	2.31418
chr1	1913	1914	1.76319
chr1	1914	1917	1.21219
chr1	1917	1918	1.10199
chr1	1918	1920	1.21219
chr1	1920	1924	1.32239
chr1	1924	1925	1.21219
chr1	1925	1928	1.32239
chr1	1928	1929	1.21219
chr1	1929	1933	1.10199
chr1	1933	1937	1.32239
chr1	1937	1938	1.10199
chr1	1938	1939	0.991793
chr1	1939	1945	0.881594
chr1	1945	1946	0.771394
chr1	1946	1949	0.661195
chr1	1949	1951	0.771394
chr1	1951	1958	0.661195
chr1	1958	1962	0.550996
chr1	1962	1963	0.440797
chr1	1963	1969	0.330598
chr1	1969	1972	0.110199
chr1	1972	2056	0.0
chr1	2056	2064	0.110199
chr1	2064	2073	0.220398
chr1	2073	2074	0.330598
chr1	2074	2075	0.550996
chr1	2075	2090	0.661195
chr1	2090	2091	0.550996
chr1	2091	2096	0.440797
chr1	2096	2100	0.550996
chr1	2100	2105	0.440797
chr1	2105	2106	0.550996
chr1	2106	2109	0.661195
chr1	2109	2113	0.771394
chr1	2113	2118	0.661195
chr1	2118	2122	0.440797
chr1	2122	2123	0.550996
chr1	2123	2129	0.661195
chr1	2129	2140	0.771394
chr1	2140	2148	0.661195
chr1	2148	2150	0.550996
chr1	2150	2151	0.440797
chr1	2151	2152	0.330598
chr1	2152	2156	0.220398
chr1	2156	2163	0.110199
chr1	2163	2166	0.220398
chr1	2166	2170	0.330598
chr1	2170	2194	0.220398
chr1	2194	2198	0.110199
chr1	2198	2200	0.0
chr1	2200	2203	0.110199
chr1	2203	2209	0.220398
chr1	2209	2236	0.330598
chr1	2236	2237	0.440797
chr1	2237	2238	0.550996
chr1	2238	2244	0.440797
chr1	2244	2246	0.330598
chr1	2246	2247	0.440797
chr1	2247	2252	0.330598
chr1	2252	2266	0.440797
chr1	2266	2269	0.330598
chr1	2269	2271	0.220398
chr1	2271	2274	0.110199
chr1	2274	2275	0.440797
chr1	2275	2277	0.661195
chr1	2277	2278	0.771394
chr1	2278	2279	0.881594
chr1	2279	2280	0.991793
chr1	2280	2283	1.21219
chr1	2283	2286	1.32239
chr1	2286	2295	1.54279
chr1	2295	2302	1.43259
chr1	2302	2303	1.32239
chr1	2303	2304	1.43259
chr1	2304	2306	1.65299
chr1	2306	2307	1.76319
chr1	2307	2308	1.87339
chr1	2308	2316	1.76319
chr1	2316	2318	1.65299
chr1	2318	2319	1.43259
chr1	2319	2323	1.21219
chr1	2323	2326	0.991793
chr1	2326	2327	0.771394
chr1	2327	2328	0.881594
chr1	2328	2329	0.771394
chr1	2329	2330	1.10199
chr1	2330	2331	1.32239
chr1	2331	2346	1.21219
chr1	2346	2347	1.32239
chr1	2347	2349	1.10199
chr1	2349	2354	0.991793
chr1	2354	2357	1.10199
chr1	2357	2360	1.21219
chr1	2360	2364	1.32239
chr1	2364	2367	1.21219
chr1	2367	2370	1.10199
chr1	2370	2372	0.991793
chr1	2372	2373	1.10199
chr1	2373	2374	0.881594
chr1	2374	2376	0.771394
chr1	2376	2383	0.661195
chr1	2383	2389	0.550996
chr1	2389	2392	0.440797
chr1	2392	2396	0.330598
chr1	2396	2398	0.440797
chr1	2398	2401	0.330598
chr1	2401	2410	0.220398
chr1	2410	2412	0.330598
chr1	2412	2418	0.550996
chr1	2418	2425	0.440797
chr1	2425	2431	0.330598
chr1	2431	2432	0.220398
chr1	2432	2436	0.110199
chr1	2436	2439	0.220398
chr1	2439	2440	0.550996
chr1	2440	2441	0.881594
chr1	2441	2451	0.991793
chr1	2451	2455	1.10199
chr1	2455	2460	0.991793
chr1	2460	2461	1.21219
chr1	2461	2469	1.10199
chr1	2469	2470	1.32239
chr1	2470	2472	1.65299
chr1	2472	2473	2.20398
chr1	2473	2474	2.64478
chr1	2474	2475	2.75498
chr1	2475	2479	2.97538
chr1	2479	2480	3.08558
chr1	2480	2481	2.97538
chr1	2481	2484	2.42438
chr1	2484	2485	2.31418
chr1	2485	2495	2.20398
chr1	2495	2497	2.09379
chr1	2497	2500	1.98359
chr1	2500	2503	1.87339
chr1	2503	2505	1.65299
chr1	2505	2506	1.43259
chr1	2506	2507	1.32239
chr1	2507	2509	1.21219
chr1	2509	2510	1.10199
chr1	2510	2511	0.991793
chr1	2511	2513	0.881594
chr1	2513	2515	2.20398
chr1	2515	2516	2.64478
chr1	2516	2517	2.42438
chr1	2517	2518	2.20398
chr1	2518	2520	2.31418
chr1	2520	2523	2.42438
chr1	2523	2536	2.53458
chr1	2536	2538	2.42438
chr1	2538	2547	2.64478
chr1	2547	2548	2.31418
chr1	2548	2549	1.54279
chr1	2549	2551	1.43259
chr1	2551	2555	1.21219
chr1	2555	2556	1.10199
chr1	2556	2557	1.21219
chr1	2557	2559	0.991793
chr1	2559	2562	0.771394
chr1	2562	2563	0.881594
chr1	2563	2564	0.771394
chr1	2564	2566	0.881594
chr1	2566	2569	0.991793
chr1	2569	2571	1.10199
chr1	2571	2572	1.21219
chr1	2572	2573	1.32239
chr1	2573	2577	1.43259
chr1	2577	2579	1.54279
chr1	2579	2582	1.21219
chr1	2582	2592	1.10199
chr1	2592	2593	0.991793
chr1	2593	2594	0.881594
chr1	2594	2596	0.771394
chr1	2596	2600	0.991793
chr1	2600	2601	0.881594
chr1	2601	2605	0.991793
chr1	2605	2610	1.10199
chr1	2610	2611	0.771394
chr1	2611	2614	0.881594
chr1	2614	2615	1.10199
chr1	2615	2616	1.43259
chr1	2616	2617	1.65299
chr1	2617	2620	1.43259
chr1	2620	2621	1.21219
chr1	2621	2627	1.32239
chr1	2627	2644	1.21219
chr1	2644	2650	1.10199
chr1	2650	2653	0.991793
chr1	2653	2655	0.881594
chr1	2655	2657	0.771394
chr1	2657	2658	0.661195
chr1	2658	2659	0.550996
chr1	2659	2660	0.220398
chr1	2660	2670	0.110199
chr1	2670	2671	0.220398
chr1	2671	2680	0.330598
chr1	2680	2698	0.220398
chr1	2698	2721	0.0
chr1	2721	2722	0.110199
chr1	2722	2738	0.220398
chr1	2738	2743	0.330598
chr1	2743	2756	0.220398
chr1	2756	2776	0.330598
chr1	2776	2777	0.550996
chr1	2777	2780	0.661195
chr1	2780	2782	0.771394
chr1	2782	2783	0.661195
chr1	2783	2785	0.771394
chr1	2785	2786	0.881594
chr1	2786	2788	0.991793
chr1	2788	2797	1.10199
chr1	2797	2803	0.991793
chr1	2803	2805	1.10199
chr1	2805	2806	1.21219
chr1	2806	2813	1.32239
chr1	2813	2814	1.21219
chr1	2814	2816	1.10199
chr1	2816	2820	0.991793
chr1	2820	2828	0.771394
chr1	2828	2830	0.661195
chr1	2830	2838	0.550996
chr1	2838	2841	0.661195
chr1	2841	2843	0.771394
chr1	2843	2847	0.661195
chr1	2847	2849	0.440797
chr1	2849	2860	0.330598
chr1	2860	2871	0.220398
chr1	2871	2873	0.110199
chr1	2873	2888	0.0
chr1	2888	2890	0.330598
chr1	2890	2892	0.440797
chr1	2892	2894	0.550996
chr1	2894	2896	0.661195
chr1	2896	2898	0.881594
chr1	2898	2899	0.991793
chr1	2899	2900	1.10199
chr1	2900	2904	1.21219
chr1	2904	2910	1.32239
chr1	2910	2913	1.54279
chr1	2913	2917	1.65299
chr1	2917	2918	1.76319
chr1	2918	2919	2.20398
chr1	2919	2922	2.31418
chr1	2922	2924	2.42438
chr1	2924	2925	2.53458
chr1	2925	2930	2.64478
chr1	2930	2931	2.97538
chr1	2931	2932	3.08558
chr1	2932	2933	3.63657
chr1	2933	2934	3.74677
chr1	2934	2936	3.63657
chr1	2936	2937	3.30598
chr1	2937	2939	3.41618
chr1	2939	2940	3.30598
chr1	2940	2944	3.19578
chr1	2944	2946	3.08558
chr1	2946	2948	2.97538
chr1	2948	2950	2.64478
chr1	2950	2953	2.75498
chr1	2953	2954	2.64478
chr1	2954	2955	2.53458
chr1	2955	2956	2.64478
chr1	2956	2957	2.53458
chr1	2957	2958	2.31418
chr1	2958	2959	1.76319
chr1	2959	2960	1.65299
chr1	2960	2961	1.54279
chr1	2961	2969	1.43259
chr1	2969	2970	1.32239
chr1	2970	2971	1.21219
chr1	2971	2972	1.10199
chr1	2972	2973	1.76319
chr1	2973	2974	1.65299
chr1	2974	2975	1.54279
chr1	2975	2976	1.32239
chr1	2976	2978	1.98359
chr1	2978	2979	1.87339
chr1	2979	2980	1.98359
chr1	2980	2991	1.87339
chr1	2991	2993	1.98359
chr1	2993	2999	1.87339
chr1	2999	3001	1.76319
chr1	3001	3006	1.87339
chr1	3006	3008	1.76319
chr1	3008	3013	1.87339
chr1	3013	3016	1.76319
chr1	3016	3017	1.21219
chr1	3017	3019	1.10199
chr1	3019	3020	0.550996
chr1	3020	3035	0.440797
chr1	3035	3036	0.330598
chr1	3036	3038	0.440797
chr1	3038	3039	0.661195
chr1	3039	3042	0.771394
chr1	3042	3043	0.881594
chr1	3043	3048	0.991793
chr1	3048	3055	1.10199
chr1	3055	3056	1.21219
chr1	3056	3057	1.32239
chr1	3057	3058	1.21219
chr1	3058	3060	1.32239
chr1	3060	3063	1.21219
chr1	3063	3070	1.32239
chr1	3070	3072	1.21219
chr1	3072	3073	1.10199
chr1	3073	3075	1.21219
chr1	3075	3076	1.10199
chr1	3076	3077	0.881594
chr1	3077	3078	0.771394
chr1	3078	3081	0.661195
chr1	3081	3083	0.771394
chr1	3083	3084	0.881594
chr1	3084	3086	0.991793
chr1	3086	3088	0.881594
chr1	3088	3090	0.771394
chr1	3090	3092	0.881594
chr1	3092	3093	0.771394
chr1	3093	3094	0.881594
chr1	3094	3097	0.771394
chr1	3097	3098	0.881594
chr1	3098	3099	0.991793
chr1	3099	3107	1.10199
chr1	3107	3109	0.991793
chr1	3109	3114	1.10199
chr1	3114	3117	0.991793
chr1	3117	3124	0.881594
chr1	3124	3125	0.661195
chr1	3125	3126	0.550996
chr1	3126	3127	0.440797
chr1	3127	3131	0.330598
chr1	3131	3133	0.440797
chr1	3133	3137	0.550996
chr1	3137	3149	0.220398
chr1	3149	3163	0.330598
chr1	3163	3164	0.440797
chr1	3164	3167	0.330598
chr1	3167	3172	0.440797
chr1	3172	3175	0.550996
chr1	3175	3176	0.440797
chr1	3176	3177	0.550996
chr1	3177	3183	0.661195
chr1	3183	3192	0.771394
chr1	3192	3193	0.661195
chr1	3193	3201	0.550996
chr1	3201	3203	0.440797
chr1	3203	3204	0.550996
chr1	3204	3206	0.440797
chr1	3206	3215	0.330598
chr1	3215	3218	0.440797
chr1	3218	3219	0.881594
chr1	3219	3220	1.32239
chr1	3220	3221	1.76319
chr1	3221	3223	1.87339
chr1	3223	3226	1.98359
chr1	3226	3237	2.09379
chr1	3237	3238	2.20398
chr1	3238	3239	2.09379
chr1	3239	3241	1.98359
chr1	3241	3245	2.09379
chr1	3245	3247	2.42438
chr1	3247	3255	2.20398
chr1	3255	3258	2.31418
chr1	3258	3262	2.20398
chr1	3262	3264	1.65299
chr1	3264	3265	1.21219
chr1	3265	3266	0.881594
chr1	3266	3267	0.771394
chr1	3267	3274	0.661195
chr1	3274	3289	0.550996
chr1	3289	3298	0.330598
chr1	3298	3299	0.220398
chr1	3299	3300	0.110199
chr1	3300	3329	0.0
chr1	3329	3335	0.330598
chr1	3335	3339	0.440797
chr1	3339	3353	0.661195
chr1	3353	3354	0.991793
chr1	3354	3360	1.32239
chr1	3360	3361	1.43259
chr1	3361	3364	1.32239
chr1	3364	3365	1.21219
chr1	3365	3366	1.32239
chr1	3366	3369	1.54279
chr1	3369	3371	1.65299
chr1	3371	3373	1.76319
chr1	3373	3376	1.65299
chr1	3376	3378	1.54279
chr1	3378	3383	1.65299
chr1	3383	3386	1.54279
chr1	3386	3388	1.43259
chr1	3388	3391	1.32239
chr1	3391	3394	1.21219
chr1	3394	3396	1.10199
chr1	3396	3398	0.881594
chr1	3398	3401	0.771394
chr1	3401	3402	0.661195
chr1	3402	3403	0.550996
chr1	3403	3404	0.440797
chr1	3404	3405	0.220398
chr1	3405	3409	0.330598
chr1	3409	3449	0.110199
chr1	3449	3451	0.0
chr1	3451	3453	0.110199
chr1	3453	3459	0.220398
chr1	3459	3464	0.330598
chr1	3464	3471	0.440797
chr1	3471	3472	0.550996
chr1	3472	3475	0.661195
chr1	3475	3481	0.771394
chr1	3481	3483	0.881594
chr1	3483	3488	0.991793
chr1	3488	3490	1.21219
chr1	3490	3495	1.32239
chr1	3495	3496	1.21219
chr1	3496	3503	1.10199
chr1	3503	3504	0.991793
chr1	3504	3507	1.10199
chr1	3507	3508	0.991793
chr1	3508	3513	0.881594
chr1	3513	3514	0.771394
chr1	3514	3517	0.881594
chr1	3517	3519	1.10199
chr1	3519	3523	0.991793
chr1	3523	3525	0.881594
chr1	3525	3526	0.771394
chr1	3526	3527	0.661195
chr1	3527	3528	0.771394
chr1	3528	3530	0.881594
chr1	3530	3551	0.661195
chr1	3551	3553	0.550996
chr1	3553	3554	0.330598
chr1	3554	3559	0.550996
chr1	3559	3564	0.440797
chr1	3564	3574	0.550996
chr1	3574	3580	0.661195
chr1	3580	3582	0.771394
chr1	3582	3584	0.881594
chr1	3584	3586	0.991793
chr1	3586	3593	0.881594
chr1	3593	3597	0.991793
chr1	3597	3599	0.661195
chr1	3599	3600	0.550996
chr1	3600	3604	0.661195
chr1	3604	3615	0.550996
chr1	3615	3616	0.661195
chr1	3616	3618	0.771394
chr1	3618	3624	0.661195
chr1	3624	3625	0.771394
chr1	3625	3626	0.991793
chr1	3626	3627	0.881594
chr1	3627	3628	0.771394
chr1	3628	3645	0.661195
chr1	3645	3653	0.550996
chr1	3653	3659	0.440797
chr1	3659	3663	0.330598
chr1	3663	3667	0.220398
chr1	3667	3673	0.110199
chr1	3673	3674	0.220398
chr1	3674	3679	0.330598
chr1	3679	3683	0.440797
chr1	3683	3690	0.550996
chr1	3690	3691	0.661195
chr1	3691	3693	0.771394
chr1	3693	3699	0.881594
chr1	3699	3706	0.771394
chr1	3706	3707	0.881594
chr1	3707	3708	0.991793
chr1	3708	3716	1.21219
chr1	3716	3717	1.32239
chr1	3717	3718	1.43259
chr1	3718	3720	1.32239
chr1	3720	3723	1.21219
chr1	3723	3731	1.10199
chr1	3731	3732	0.991793
chr1	3732	3733	1.10199
chr1	3733	3734	1.21219
chr1	3734	3735	1.10199
chr1	3735	3736	0.991793
chr1	3736	3737	1.10199
chr1	3737	3743	0.991793
chr1	3743	3748	0.881594
chr1	3748	3750	0.991793
chr1	3750	3756	0.881594
chr1	3756	3757	0.991793
chr1	3757	3760	0.881594
chr1	3760	3761	0.771394
chr1	3761	3762	0.881594
chr1	3762	3766	0.991793
chr1	3766	3772	0.881594
chr1	3772	3775	0.991793
chr1	3775	3776	0.881594
chr1	3776	3777	0.991793
chr1	3777	3778	0.881594
chr1	3778	3780	0.771394
chr1	3780	3786	0.661195
chr1	3786	3787	0.771394
chr1	3787	3788	0.661195
chr1	3788	3789	0.771394
chr1	3789	3790	0.881594
chr1	3790	3795	0.771394
chr1	3795	3797	0.661195
chr1	3797	3806	0.550996
chr1	3806	3807	0.661195
chr1	3807	3808	0.771394
chr1	3808	3812	0.881594
chr1	3812	3814	0.991793
chr1	3814	3815	1.10199
chr1	3815	3816	1.21219
chr1	3816	3820	1.10199
chr1	3820	3827	0.991793
chr1	3827	3832	0.881594
chr1	3832	3833	0.771394
chr1	3833	3836	0.661195
chr1	3836	3840	0.771394
chr1	3840	3846	0.550996
chr1	3846	3848	0.771394
chr1	3848	3851	0.661195
chr1	3851	3852	0.550996
chr1	3852	3855	0.661195
chr1	3855	3856	0.881594
chr1	3856	3859	1.10199
chr1	3859	3860	1.21219
chr1	3860	3861	1.43259
chr1	3861	3862	1.54279
chr1	3862	3865	1.65299
chr1	3865	3866	1.76319
chr1	3866	3868	1.87339
chr1	3868	3869	2.09379
chr1	3869	3870	2.31418
chr1	3870	3878	2.42438
chr1	3878	3879	2.20398
chr1	3879	3881	2.31418
chr1	3881	3882	2.09379
chr1	3882	3884	1.98359
chr1	3884	3886	1.87339
chr1	3886	3887	2.09379
chr1	3887	3890	1.98359
chr1	3890	3894	2.09379
chr1	3894	3895	2.20398
chr1	3895	3896	2.09379
chr1	3896	3897	1.87339
chr1	3897	3899	1.76319
chr1	3899	3900	1.65299
chr1	3900	3902	1.54279
chr1	3902	3903	1.32239
chr1	3903	3904	1.43259
chr1	3904	3906	1.32239
chr1	3906	3907	1.21219
chr1	3907	3908	1.32239
chr1	3908	3910	1.43259
chr1	3910	3911	1.32239
chr1	3911	3914	1.43259
chr1	3914	3916	1.32239
chr1	3916	3917	1.65299
chr1	3917	3918	1.76319
chr1	3918	3919	2.20398
chr1	3919	3920	2.42438
chr1	3920	3921	2.31418
chr1	3921	3925	2.20398
chr1	3925	3930	2.31418
chr1	3930	3933	2.20398
chr1	3933	3934	2.09379
chr1	3934	3935	2.20398
chr1	3935	3936	2.53458
chr1	3936	3939	2.75498
chr1	3939	3940	2.64478
chr1	3940	3941	2.86518
chr1	3941	3942	2.75498
chr1	3942	3945	2.86518
chr1	3945	3946	2.97538
chr1	3946	3949	2.86518
chr1	3949	3950	2.75498
chr1	3950	3951	2.64478
chr1	3951	3952	2.31418
chr1	3952	3954	2.20398
chr1	3954	3956	2.31418
chr1	3956	3959	2.42438
chr1	3959	3960	1.98359
chr1	3960	3961	1.87339
chr1	3961	3962	1.65299
chr1	3962	3963	1.21219
chr1	3963	3971	1.10199
chr1	3971	3976	1.21219
chr1	3976	3983	1.10199
chr1	3983	3984	0.991793
chr1	3984	3985	0.771394
chr1	3985	3986	0.661195
chr1	3986	3988	0.550996
chr1	3988	3989	0.440797
chr1	3989	3995	0.330598
chr1	3995	3997	0.440797
chr1	3997	3998	0.661195
chr1	3998	4002	0.550996
chr1	4002	4018	0.440797
chr1	4018	4026	0.661195
chr1	4026	4027	0.550996
chr1	4027	4028	0.771394
chr1	4028	4034	0.881594
chr1	4034	4041	0.771394
chr1	4041	4045	0.550996
chr1	4045	4054	0.440797
chr1	4054	4055	0.550996
chr1	4055	4057	0.661195
chr1	4057	4062	0.771394
chr1	4062	4071	0.661195
chr1	4071	4072	0.440797
chr1	4072	4084	0.330598
chr1	4084	4095	0.440797
chr1	4095	4097	0.550996
chr1	4097	4101	0.440797
chr1	4101	4110	0.330598
chr1	4110	4113	0.440797
chr1	4113	4116	0.330598
chr1	4116	4117	0.440797
chr1	4117	4121	0.550996
chr1	4121	4126	0.661195
chr1	4126	4127	0.550996
chr1	4127	4130	0.661195
chr1	4130	4139	0.771394
chr1	4139	4145	0.661195
chr1	4145	4147	0.881594
chr1	4147	4159	0.771394
chr1	4159	4160	0.550996
chr1	4160	4161	0.661195
chr1	4161	4165	0.550996
chr1	4165	4167	0.440797
chr1	4167	4170	0.330598
chr1	4170	4180	0.440797
chr1	4180	4182	0.550996
chr1	4182	4183	0.661195
chr1	4183	4188	0.550996
chr1	4188	4189	0.661195
chr1	4189	4195	0.550996
chr1	4195	4197	0.661195
chr1	4197	4198	0.771394
chr1	4198	4199	0.661195
chr1	4199	4205	0.550996
chr1	4205	4223	0.661195
chr1	4223	4224	0.550996
chr1	4224	4225	0.440797
chr1	4225	4229	0.330598
chr1	4229	4232	0.220398
chr1	4232	4249	0.110199
chr1	4249	4252	0.220398
chr1	4252	4253	0.330598
chr1	4253	4254	0.440797
chr1	4254	4255	0.550996
chr1	4255	4256	0.661195
chr1	4256	4262	0.771394
chr1	4262	4264	0.881594
chr1	4264	4271	0.991793
chr1	4271	4274	1.10199
chr1	4274	4279	0.991793
chr1	4279	4286	0.881594
chr1	4286	4287	0.991793
chr1	4287	4289	0.881594
chr1	4289	4290	0.661195
chr1	4290	4291	0.550996
chr1	4291	4293	0.440797
chr1	4293	4295	0.550996
chr1	4295	4308	0.771394
chr1	4308	4312	0.661195
chr1	4312	4314	0.550996
chr1	4314	4315	0.440797
chr1	4315	4318	0.330598
chr1	4318	4326	0.440797
chr1	4326	4331	0.550996
chr1	4331	4333	0.661195
chr1	4333	4334	0.771394
chr1	4334	4335	0.881594
chr1	4335	4339	0.771394
chr1	4339	4341	0.550996
chr1	4341	4343	0.661195
chr1	4343	4360	0.771394
chr1	4360	4364	0.661195
chr1	4364	4370	0.771394
chr1	4370	4375	0.661195
chr1	4375	4377	0.550996
chr1	4377	4380	0.440797
chr1	4380	4381	0.661195
chr1	4381	4382	0.881594
chr1	4382	4385	0.771394
chr1	4385	4387	0.881594
chr1	4387	4390	0.771394
chr1	4390	4398	0.991793
chr1	4398	4400	0.881594
chr1	4400	4401	0.771394
chr1	4401	4403	0.881594
chr1	4403	4425	0.771394
chr1	4425	4429	0.661195
chr1	4429	4430	0.330598
chr1	4430	4434	0.220398
chr1	4434	4436	0.110199
chr1	4436	4438	0.220398
chr1	4438	4463	0.330598
chr1	4463	4468	0.220398
chr1	4468	4470	0.110199
chr1	4470	4476	0.220398
chr1	4476	4477	0.330598
chr1	4477	4482	0.440797
chr1	4482	4483	0.330598
chr1	4483	4486	0.440797
chr1	4486	4491	0.550996
chr1	4491	4497	0.661195
chr1	4497	4502	0.771394
chr1	4502	4504	0.661195
chr1	4504	4513	0.771394
chr1	4513	4516	0.661195
chr1	4516	4519	0.550996
chr1	4519	4520	0.440797
chr1	4520	4521	0.220398
chr1	4521	4522	0.330598
chr1	4522	4525	0.550996
chr1	4525	4526	0.661195
chr1	4526	4527	0.771394
chr1	4527	4528	0.991793
chr1	4528	4542	1.10199
chr1	4542	4546	0.991793
chr1	4546	4550	0.881594
chr1	4550	4551	0.661195
chr1	4551	4554	0.550996
chr1	4554	4561	0.440797
chr1	4561	4564	0.330598
chr1	4564	4566	0.220398
chr1	4566	4570	0.330598
chr1	4570	4571	0.110199
chr1	4571	4587	0.220398
chr1	4587	4590	0.330598
chr1	4590	4591	0.550996
chr1	4591	4594	0.661195
chr1	4594	4598	0.771394
chr1	4598	4610	0.881594
chr1	4610	4611	0.771394
chr1	4611	4615	0.881594
chr1	4615	4617	0.771394
chr1	4617	4620	0.550996
chr1	4620	4621	0.440797
chr1	4621	4623	0.330598
chr1	4623	4625	0.440797
chr1	4625	4634	0.550996
chr1	4634	4639	0.440797
chr1	4639	4655	0.550996
chr1	4655	4660	0.440797
chr1	4660	4662	0.550996
chr1	4662	4664	0.330598
chr1	4664	4667	0.550996
chr1	4667	4674	0.440797
chr1	4674	4677	0.550996
chr1	4677	4681	0.661195
chr1	4681	4683	0.771394
chr1	4683	4684	0.881594
chr1	4684	4685	0.991793
chr1	4685	4686	1.10199
chr1	4686	4691	1.21219
chr1	4691	4692	1.10199
chr1	4692	4693	1.21219
chr1	4693	4694	1.32239
chr1	4694	4695	1.43259
chr1	4695	4704	1.54279
chr1	4704	4706	1.43259
chr1	4706	4707	1.32239
chr1	4707	4708	1.21219
chr1	4708	4714	1.10199
chr1	4714	4717	1.21219
chr1	4717	4719	1.10199
chr1	4719	4724	0.991793
chr1	4724	4727	0.881594
chr1	4727	4728	0.661195
chr1	4728	4729	0.550996
chr1	4729	4731	0.661195
chr1	4731	4739	0.771394
chr1	4739	4740	0.661195
chr1	4740	4741	0.771394
chr1	4741	4746	0.881594
chr1	4746	4751	0.771394
chr1	4751	4755	0.881594
chr1	4755	4757	0.771394
chr1	4757	4762	0.661195
chr1	4762	4764	0.771394
chr1	4764	4771	0.881594
chr1	4771	4774	0.771394
chr1	4774	4776	0.661195
chr1	4776	4779	0.771394
chr1	4779	4780	0.661195
chr1	4780	4781	0.771394
chr1	4781	4785	0.881594
chr1	4785	4801	0.771394
chr1	4801	4806	0.661195
chr1	4806	4809	0.440797
chr1	4809	4814	0.330598
chr1	4814	4821	0.550996
chr1	4821	4824	0.440797
chr1	4824	4830	0.330598
chr1	4830	4831	0.440797
chr1	4831	4832	0.550996
chr1	4832	4845	0.661195
chr1	4845	4846	0.550996
chr1	4846	4856	0.661195
chr1	4856	4858	0.550996
chr1	4858	4860	0.440797
chr1	4860	4863	0.330598
chr1	4863	4865	0.440797
chr1	4865	4866	0.550996
chr1	4866	4868	0.440797
chr1	4868	4873	0.330598
chr1	4873	4875	0.440797
chr1	4875	4877	0.550996
chr1	4877	4890	0.771394
chr1	4890	4900	0.661195
chr1	4900	4901	0.440797
chr1	4901	4904	0.220398
chr1	4904	4905	0.330598
chr1	4905	4906	0.550996
chr1	4906	4908	0.661195
chr1	4908	4909	0.881594
chr1	4909	4910	0.771394
chr1	4910	4912	0.881594
chr1	4912	4921	0.991793
chr1	4921	4926	0.881594
chr1	4926	4929	0.771394
chr1	4929	4930	0.881594
chr1	4930	4936	0.771394
chr1	4936	4939	0.661195
chr1	4939	4940	0.771394
chr1	4940	4943	0.881594
chr1	4943	4948	0.991793
chr1	4948	4949	0.881594
chr1	4949	4952	0.661195
chr1	4952	4955	0.550996
chr1	4955	4956	0.771394
chr1	4956	4957	0.881594
chr1	4957	4958	0.991793
chr1	4958	4972	1.10199
chr1	4972	4974	0.991793
chr1	4974	4980	1.10199
chr1	4980	4982	0.991793
chr1	4982	4984	0.881594
chr1	4984	4993	0.771394
chr1	4993	4999	0.661195
chr1	4999	5001	0.440797
chr1	5001	5002	0.330598
chr1	5002	5017	0.220398
chr1	5017	5019	0.330598
chr1	5019	5031	0.550996
chr1	5031	5039	0.440797
chr1	5039	5045	0.330598
chr1	5045	5052	0.550996
chr1	5052	5053	0.440797
chr1	5053	5056	0.330598
chr1	5056	5066	0.440797
chr1	5066	5068	0.550996
chr1	5068	5072	0.661195
chr1	5072	5081	0.550996
chr1	5081	5083	0.440797
chr1	5083	5106	0.330598
chr1	5106	5109	0.220398
chr1	5109	5112	0.110199
chr1	5112	5115	0.0
chr1	5115	5127	0.110199
chr1	5127	5144	0.220398
chr1	5144	5159	0.330598
chr1	5159	5171	0.220398
chr1	5171	5186	0.110199
chr1	5186	5189	0.0
chr1	5189	5190	0.110199
chr1	5190	5192	0.220398
chr1	5192	5214	0.330598
chr1	5214	5217	0.220398
chr1	5217	5218	0.330598
chr1	5218	5219	0.440797
chr1	5219	5221	0.550996
chr1	5221	5222	0.661195
chr1	5222	5223	0.881594
chr1	5223	5225	0.991793
chr1	5225	5226	1.10199
chr1	5226	5227	1.32239
chr1	5227	5228	1.76319
chr1	5228	5229	1.87339
chr1	5229	5261	1.98359
chr1	5261	5264	1.65299
chr1	5264	5265	1.54279
chr1	5265	5266	1.43259
chr1	5266	5269	1.10199
chr1	5269	5270	0.991793
chr1	5270	5271	0.881594
chr1	5271	5273	0.440797
chr1	5273	5274	0.550996
chr1	5274	5294	0.661195
chr1	5294	5301	0.771394
chr1	5301	5307	0.881594
chr1	5307	5311	0.771394
chr1	5311	5312	0.661195
chr1	5312	5314	0.550996
chr1	5314	5315	0.440797
chr1	5315	5338	0.220398
chr1	5338	5343	0.110199
chr1	5343	5349	0.0
chr1	5349	5351	0.110199
chr1	5351	5360	0.330598
chr1	5360	5367	0.550996
chr1	5367	5368	0.661195
chr1	5368	5369	0.771394
chr1	5369	5374	0.881594
chr1	5374	5392	0.991793
chr1	5392	5394	0.771394
chr1	5394	5395	0.881594
chr1	5395	5396	0.771394
chr1	5396	5401	0.661195
chr1	5401	5403	0.771394
chr1	5403	5410	0.661195
chr1	5410	5417	0.440797
chr1	5417	5435	0.330598
chr1	5435	5442	0.110199
chr1	5442	5443	0.0
chr1	5443	5458	0.110199
chr1	5458	5461	0.220398
chr1	5461	5464	0.330598
chr1	5464	5466	0.440797
chr1	5466	5467	0.550996
chr1	5467	5468	0.661195
chr1	5468	5471	0.881594
chr1	5471	5474	0.991793
chr1	5474	5480	1.10199
chr1	5480	5481	1.21219
chr1	5481	5486	1.32239
chr1	5486	5489	1.21219
chr1	5489	5490	1.32239
chr1	5490	5498	1.21219
chr1	5498	5501	1.10199
chr1	5501	5502	1.21219
chr1	5502	5503	0.991793
chr1	5503	5504	0.881594
chr1	5504	5505	0.771394
chr1	5505	5508	0.661195
chr1	5508	5510	0.550996
chr1	5510	5511	0.440797
chr1	5511	5512	0.330598
chr1	5512	5513	0.220398
chr1	5513	5517	0.110199
chr1	5517	5532	0.220398
chr1	5532	5548	0.330598
chr1	5548	5561	0.440797
chr1	5561	5576	0.330598
chr1	5576	5578	0.110199
chr1	5578	5580	0.0
chr1	5580	5597	0.110199
chr1	5597	5598	0.220398
chr1	5598	5599	0.661195
chr1	5599	5600	0.991793
chr1	5600	5601	1.10199
chr1	5601	5603	1.32239
chr1	5603	5606	1.43259
chr1	5606	5607	1.54279
chr1	5607	5613	1.76319
chr1	5613	5614	1.98359
chr1	5614	5619	2.09379
chr1	5619	5623	1.98359
chr1	5623	5624	2.09379
chr1	5624	5625	1.98359
chr1	5625	5626	1.76319
chr1	5626	5627	2.20398
chr1	5627	5628	2.53458
chr1	5628	5629	2.64478
chr1	5629	5639	2.86518
chr1	5639	5640	2.75498
chr1	5640	5641	2.09379
chr1	5641	5643	2.20398
chr1	5643	5651	2.09379
chr1	5651	5655	1.98359
chr1	5655	5656	2.09379
chr1	5656	5657	1.98359
chr1	5657	5659	1.87339
chr1	5659	5665	1.98359
chr1	5665	5666	2.09379
chr1	5666	5670	1.87339
chr1	5670	5671	1.54279
chr1	5671	5672	1.21219
chr1	5672	5673	1.32239
chr1	5673	5676	1.10199
chr1	5676	5679	0.991793
chr1	5679	5680	1.10199
chr1	5680	5684	0.991793
chr1	5684	5689	0.881594
chr1	5689	5690	0.991793
chr1	5690	5693	1.10199
chr1	5693	5694	0.991793
chr1	5694	5699	0.881594
chr1	5699	5702	0.771394
chr1	5702	5704	0.661195
chr1	5704	5711	0.550996
chr1	5711	5712	0.440797
chr1	5712	5714	0.550996
chr1	5714	5716	0.661195
chr1	5716	5721	0.550996
chr1	5721	5722	0.440797
chr1	5722	5726	0.220398
chr1	5726	5730	0.330598
chr1	5730	5736	0.440797
chr1	5736	5737	0.550996
chr1	5737	5739	0.661195
chr1	5739	5756	0.550996
chr1	5756	5757	0.440797
chr1	5757	5762	0.550996
chr1	5762	5774	0.440797
chr1	5774	5776	0.330598
chr1	5776	5780	0.220398
chr1	5780	5782	0.110199
chr1	5782	5786	0.220398
chr1	5786	5797	0.330598
chr1	5797	5801	0.440797
chr1	5801	5818	0.330598
chr1	5818	5820	0.440797
chr1	5820	5830	0.550996
chr1	5830	5841	0.440797
chr1	5841	5845	0.330598
chr1	5845	5851	0.220398
chr1	5851	5856	0.330598
chr1	5856	5860	0.220398
chr1	5860	5864	0.330598
chr1	5864	5865	0.220398
chr1	5865	5867	0.330598
chr1	5867	5899	0.440797
chr1	5899	5903	0.550996
chr1	5903	5904	0.661195
chr1	5904	5905	0.550996
chr1	5905	5908	0.661195
chr1	5908	5911	0.550996
chr1	5911	5914	0.440797
chr1	5914	5937	0.330598
chr1	5937	5938	0.220398
chr1	5938	5940	0.330598
chr1	5940	5968	0.440797
chr1	5968	5976	0.550996
chr1	5976	5979	0.440797
chr1	5979	5982	0.330598
chr1	5982	5983	0.220398
chr1	5983	5993	0.110199
chr1	5993	6004	0.220398
chr1	6004	6005	0.330598
chr1	6005	6007	0.440797
chr1	6007	6008	0.550996
chr1	6008	6012	0.661195
chr1	6012	6016	0.550996
chr1	6016	6029	0.661195
chr1	6029	6036	0.881594
chr1	6036	6044	0.771394
chr1	6044	6047	0.881594
chr1	6047	6049	0.771394
chr1	6049	6051	0.661195
chr1	6051	6065	0.550996
chr1	6065	6067	0.440797
chr1	6067	6072	0.550996
chr1	6072	6073	0.661195
chr1	6073	6076	0.550996
chr1	6076	6077	0.661195
chr1	6077	6078	0.881594
chr1	6078	6085	0.771394
chr1	6085	6086	0.881594
chr1	6086	6088	1.21219
chr1	6088	6089	1.32239
chr1	6089	6090	1.43259
chr1	6090	6101	1.54279
chr1	6101	6103	1.65299
chr1	6103	6105	1.87339
chr1	6105	6111	2.09379
chr1	6111	6114	1.98359
chr1	6114	6115	1.87339
chr1	6115	6116	1.76319
chr1	6116	6120	1.43259
chr1	6120	6121	1.32239
chr1	6121	6122	1.21219
chr1	6122	6125	1.10199
chr1	6125	6126	1.43259
chr1	6126	6127	1.54279
chr1	6127	6128	1.32239
chr1	6128	6130	1.43259
chr1	6130	6131	1.54279
chr1	6131	6133	1.43259
chr1	6133	6138	1.32239
chr1	6138	6142	0.991793
chr1	6142	6145	0.881594
chr1	6145	6149	0.771394
chr1	6149	6150	0.661195
chr1	6150	6152	0.771394
chr1	6152	6156	0.991793
chr1	6156	6170	1.10199
chr1	6170	6171	0.991793
chr1	6171	6172	0.771394
chr1	6172	6179	0.661195
chr1	6179	6181	0.550996
chr1	6181	6182	0.440797
chr1	6182	6184	0.110199
chr1	6184	6193	0.220398
chr1	6193	6208	0.330598
chr1	6208	6212	0.440797
chr1	6212	6215	0.330598
chr1	6215	6217	0.440797
chr1	6217	6220	0.661195
chr1	6220	6236	0.771394
chr1	6236	6244	0.661195
chr1	6244	6246	0.440797
chr1	6246	6248	0.550996
chr1	6248	6252	0.440797
chr1	6252	6258	0.330598
chr1	6258	6264	0.220398
chr1	6264	6266	0.110199
chr1	6266	6286	0.220398
chr1	6286	6290	0.330598
chr1	6290	6305	0.220398
chr1	6305	6306	0.330598
chr1	6306	6308	0.440797
chr1	6308	6316	0.330598
chr1	6316	6320	0.440797
chr1	6320	6323	0.550996
chr1	6323	6330	0.771394
chr1	6330	6334	0.661195
chr1	6334	6337	0.881594
chr1	6337	6341	0.991793
chr1	6341	6350	1.10199
chr1	6350	6351	0.991793
chr1	6351	6354	0.881594
chr1	6354	6355	0.991793
chr1	6355	6357	1.21219
chr1	6357	6359	1.10199
chr1	6359	6360	0.991793
chr1	6360	6367	1.10199
chr1	6367	6370	0.991793
chr1	6370	6373	1.10199
chr1	6373	6375	1.21219
chr1	6375	6376	1.32239
chr1	6376	6378	1.43259
chr1	6378	6379	1.21219
chr1	6379	6381	1.10199
chr1	6381	6383	1.21219
chr1	6383	6384	1.10199
chr1	6384	6387	1.76319
chr1	6387	6388	1.98359
chr1	6388	6397	2.09379
chr1	6397	6398	1.98359
chr1	6398	6399	1.87339
chr1	6399	6400	1.76319
chr1	6400	6402	1.87339
chr1	6402	6405	1.98359
chr1	6405	6410	1.87339
chr1	6410	6411	1.65299
chr1	6411	6412	1.54279
chr1	6412	6413	1.43259
chr1	6413	6414	1.32239
chr1	6414	6416	1.43259
chr1	6416	6417	1.65299
chr1	6417	6418	1.54279
chr1	6418	6419	1.43259
chr1	6419	6422	1.54279
chr1	6422	6423	1.43259
chr1	6423	6424	1.32239
chr1	6424	6428	1.21219
chr1	6428	6430	0.991793
chr1	6430	6431	0.881594
chr1	6431	6432	0.771394
chr1	6432	6434	0.661195
chr1	6434	6435	0.550996
chr1	6435	6437	0.661195
chr1	6437	6438	0.550996
chr1	6438	6439	0.440797
chr1	6439	6440	0.330598
chr1	6440	6449	0.550996
chr1	6449	6460	0.661195
chr1	6460	6475	0.440797
chr1	6475	6476	0.330598
chr1	6476	6479	0.220398
chr1	6479	6491	0.110199
chr1	6491	6506	0.220398
chr1	6506	6517	0.330598
chr1	6517	6518	0.220398
chr1	6518	6529	0.330598
chr1	6529	6534	0.440797
chr1	6534	6535	0.330598
chr1	6535	6562	0.220398
chr1	6562	6566	0.110199
chr1	6566	6568	0.220398
chr1	6568	6573	0.330598
chr1	6573	6591	0.220398
chr1	6591	6597	0.330598
chr1	6597	6602	0.440797
chr1	6602	6608	0.330598
chr1	6608	6613	0.440797
chr1	6613	6630	0.550996
chr1	6630	6635	0.440797
chr1	6635	6638	0.330598
chr1	6638	6639	0.220398
chr1	6639	6641	0.110199
chr1	6641	6642	0.0
chr1	6642	6656	0.220398
chr1	6656	6661	0.330598
chr1	6661	6662	0.440797
chr1	6662	6675	0.661195
chr1	6675	6685	0.991793
chr1	6685	6688	0.771394
chr1	6688	6691	0.661195
chr1	6691	6694	0.550996
chr1	6694	6714	0.440797
chr1	6714	6716	0.330598
chr1	6716	6719	0.440797
chr1	6719	6721	0.330598
chr1	6721	6724	0.440797
chr1	6724	6729	0.550996
chr1	6729	6734	0.440797
chr1	6734	6737	0.330598
chr1	6737	6765	0.220398
chr1	6765	6781	0.110199
chr1	6781	6810	0.220398
chr1	6810	6813	0.110199
chr1	6813	6817	0.0
chr1	6817	6835	0.110199
chr1	6835	6853	0.220398
chr1	6853	6859	0.330598
chr1	6859	6861	0.440797
chr1	6861	6867	0.330598
chr1	6867	6879	0.550996
chr1	6879	6880	0.440797
chr1	6880	6881	0.550996
chr1	6881	6882	0.771394
chr1	6882	6884	0.881594
chr1	6884	6885	1.10199
chr1	6885	6897	1.21219
chr1	6897	6898	1.10199
chr1	6898	6903	1.21219
chr1	6903	6910	1.10199
chr1	6910	6912	0.881594
chr1	6912	6924	0.771394
chr1	6924	6926	0.440797
chr1	6926	6928	0.330598
chr1	6928	6929	0.220398
chr1	6929	6941	0.110199
chr1	6941	6942	0.220398
chr1	6942	6947	0.110199
chr1	6947	6951	0.440797
chr1	6951	6953	0.550996
chr1	6953	6954	0.661195
chr1	6954	6956	0.771394
chr1	6956	6957	0.881594
chr1	6957	6958	1.10199
chr1	6958	6967	1.32239
chr1	6967	6968	2.31418
chr1	6968	6972	2.53458
chr1	6972	6976	2.64478
chr1	6976	6979	2.75498
chr1	6979	6982	2.53458
chr1	6982	6983	2.42438
chr1	6983	6984	2.31418
chr1	6984	6985	2.42438
chr1	6985	6986	2.31418
chr1	6986	6987	2.20398
chr1	6987	6989	1.98359
chr1	6989	6990	2.09379
chr1	6990	6991	2.20398
chr1	6991	6993	1.98359
chr1	6993	6999	1.76319
chr1	6999	7000	1.65299
chr1	7000	7001	1.54279
chr1	7001	7005	1.43259
chr1	7005	7006	1.32239
chr1	7006	7011	1.43259
chr1	7011	7012	1.21219
chr1	7012	7018	0.991793
chr1	7018	7019	1.54279
chr1	7019	7022	1.43259
chr1	7022	7028	1.54279
chr1	7028	7030	1.43259
chr1	7030	7032	1.32239
chr1	7032	7033	1.43259
chr1	7033	7034	1.54279
chr1	7034	7044	1.32239
chr1	7044	7045	1.21219
chr1	7045	7047	1.10199
chr1	7047	7050	0.991793
chr1	7050	7053	0.881594
chr1	7053	7056	1.10199
chr1	7056	7057	0.991793
chr1	7057	7061	0.771394
chr1	7061	7064	0.550996
chr1	7064	7066	0.440797
chr1	7066	7070	0.550996
chr1	7070	7073	0.440797
chr1	7073	7076	0.550996
[truncated: 3,354 more rows]
