# Supplementary material for: Structural modularity of the XIST ribonucleoprotein complex
Source: Nat Commun. 2020 Dec 2;11:6163. doi: 10.1038/s41467-020-20040-3 (PMC7710737; doi:10.1038/s41467-020-20040-3)
Supplement: Supplementary file 6 — Source Data [file 41467_2020_20040_MOESM6_ESM.zip › sourcedata/fig2efgi/K562_HLTF_0_neg_XIST_1_hsXIST.bedgraph]

chr1	0	75	0.0
chr1	75	112	0.679631
chr1	112	119	0.0
chr1	119	163	0.679631
chr1	163	257	0.0
chr1	257	279	0.679631
chr1	279	299	1.35926
chr1	299	311	0.679631
chr1	311	323	1.35926
chr1	323	338	0.679631
chr1	338	341	0.0
chr1	341	365	0.679631
chr1	365	370	1.35926
chr1	370	384	2.03889
chr1	384	389	1.35926
chr1	389	392	3.39816
chr1	392	396	4.07779
chr1	396	404	3.39816
chr1	404	405	4.07779
chr1	405	408	4.75742
chr1	408	411	4.07779
chr1	411	432	4.75742
chr1	432	433	6.11668
chr1	433	435	4.75742
chr1	435	436	4.07779
chr1	436	438	3.39816
chr1	438	448	2.71853
chr1	448	453	2.03889
chr1	453	471	2.71853
chr1	471	472	2.03889
chr1	472	474	1.35926
chr1	474	477	0.679631
chr1	477	478	2.71853
chr1	478	496	2.03889
chr1	496	501	2.71853
chr1	501	506	3.39816
chr1	506	507	2.71853
chr1	507	522	2.03889
chr1	522	528	2.71853
chr1	528	531	3.39816
chr1	531	540	4.07779
chr1	540	544	3.39816
chr1	544	545	2.71853
chr1	545	556	2.03889
chr1	556	566	1.35926
chr1	566	569	0.679631
chr1	569	574	1.35926
chr1	574	601	0.679631
chr1	601	603	1.35926
chr1	603	607	2.03889
chr1	607	609	2.71853
chr1	609	613	3.39816
chr1	613	629	2.71853
chr1	629	645	2.03889
chr1	645	647	1.35926
chr1	647	648	2.03889
chr1	648	649	1.35926
chr1	649	651	2.71853
chr1	651	652	3.39816
chr1	652	673	2.71853
chr1	673	687	2.03889
chr1	687	689	1.35926
chr1	689	691	0.679631
chr1	691	696	0.0
chr1	696	727	0.679631
chr1	727	740	0.0
chr1	740	746	0.679631
chr1	746	784	1.35926
chr1	784	797	0.679631
chr1	797	829	1.35926
chr1	829	830	0.679631
chr1	830	874	0.0
chr1	874	904	0.679631
chr1	904	917	1.35926
chr1	917	947	0.679631
chr1	947	948	1.35926
chr1	948	955	0.679631
chr1	955	975	2.03889
chr1	975	984	2.71853
chr1	984	990	3.39816
chr1	990	998	2.71853
chr1	998	999	2.03889
chr1	999	1018	1.35926
chr1	1018	1027	0.679631
chr1	1027	1057	0.0
chr1	1057	1069	0.679631
chr1	1069	1097	1.35926
chr1	1097	1098	2.03889
chr1	1098	1100	1.35926
chr1	1100	1101	2.03889
chr1	1101	1106	2.71853
chr1	1106	1112	3.39816
chr1	1112	1115	2.71853
chr1	1115	1119	3.39816
chr1	1119	1128	4.07779
chr1	1128	1132	4.75742
chr1	1132	1139	5.43705
chr1	1139	1141	6.11668
chr1	1141	1143	5.43705
chr1	1143	1144	4.75742
chr1	1144	1149	4.07779
chr1	1149	1157	3.39816
chr1	1157	1159	4.07779
chr1	1159	1161	2.71853
chr1	1161	1172	3.39816
chr1	1172	1176	2.71853
chr1	1176	1178	2.03889
chr1	1178	1183	2.71853
chr1	1183	1188	2.03889
chr1	1188	1191	1.35926
chr1	1191	1200	2.03889
chr1	1200	1221	1.35926
chr1	1221	1235	0.679631
chr1	1235	1243	0.0
chr1	1243	1259	0.679631
chr1	1259	1266	1.35926
chr1	1266	1295	0.679631
chr1	1295	1310	0.0
chr1	1310	1354	0.679631
chr1	1354	1360	0.0
chr1	1360	1396	0.679631
chr1	1396	1487	0.0
chr1	1487	1525	0.679631
chr1	1525	1586	0.0
chr1	1586	1621	0.679631
chr1	1621	1647	0.0
chr1	1647	1684	0.679631
chr1	1684	1691	1.35926
chr1	1691	1710	0.679631
chr1	1710	1769	0.0
chr1	1769	1811	0.679631
chr1	1811	1841	0.0
chr1	1841	1885	0.679631
chr1	1885	1945	0.0
chr1	1945	1989	0.679631
chr1	1989	2146	0.0
chr1	2146	2165	0.679631
chr1	2165	2172	1.35926
chr1	2172	2189	2.03889
chr1	2189	2209	1.35926
chr1	2209	2216	0.679631
chr1	2216	2453	0.0
chr1	2453	2472	0.679631
chr1	2472	2474	1.35926
chr1	2474	2491	2.03889
chr1	2491	2497	1.35926
chr1	2497	2511	2.03889
chr1	2511	2516	1.35926
chr1	2516	2536	0.679631
chr1	2536	2577	0.0
chr1	2577	2620	0.679631
chr1	2620	2775	0.0
chr1	2775	2789	0.679631
chr1	2789	2805	1.35926
chr1	2805	2810	2.03889
chr1	2810	2819	2.71853
chr1	2819	2829	2.03889
chr1	2829	2848	1.35926
chr1	2848	2849	2.03889
chr1	2849	2854	1.35926
chr1	2854	2889	0.679631
chr1	2889	2909	0.0
chr1	2909	2948	0.679631
chr1	2948	3083	0.0
chr1	3083	3126	0.679631
chr1	3126	3141	0.0
chr1	3141	3183	0.679631
chr1	3183	3874	0.0
chr1	3874	3904	0.679631
chr1	3904	3917	1.35926
chr1	3917	3923	0.679631
chr1	3923	3925	1.35926
chr1	3925	3937	2.03889
chr1	3937	3948	2.71853
chr1	3948	3957	2.03889
chr1	3957	3964	1.35926
chr1	3964	3976	0.679631
chr1	3976	4032	0.0
chr1	4032	4076	0.679631
chr1	4076	4811	0.0
chr1	4811	4854	0.679631
chr1	4854	5210	0.0
chr1	5210	5227	0.679631
chr1	5227	5254	1.35926
chr1	5254	5271	0.679631
chr1	5271	5646	0.0
chr1	5646	5655	0.679631
chr1	5655	5690	1.35926
chr1	5690	5699	0.679631
chr1	5699	5741	0.0
chr1	5741	5770	0.679631
chr1	5770	5792	0.0
chr1	5792	5835	0.679631
chr1	5835	6044	0.0
chr1	6044	6080	0.679631
chr1	6080	6104	0.0
chr1	6104	6125	0.679631
chr1	6125	6148	1.35926
chr1	6148	6168	0.679631
chr1	6168	6990	0.0
chr1	6990	7034	0.679631
chr1	7034	8027	0.0
chr1	8027	8054	0.679631
chr1	8054	8059	1.35926
chr1	8059	8060	2.03889
chr1	8060	8071	2.71853
chr1	8071	8094	2.03889
chr1	8094	8101	1.35926
chr1	8101	8103	0.679631
chr1	8103	8365	0.0
chr1	8365	8393	0.679631
chr1	8393	8409	1.35926
chr1	8409	8437	0.679631
chr1	8437	8712	0.0
chr1	8712	8737	0.679631
chr1	8737	8775	0.0
chr1	8775	8782	0.679631
chr1	8782	8818	1.35926
chr1	8818	8826	0.679631
chr1	8826	8845	0.0
chr1	8845	8887	0.679631
chr1	8887	8952	0.0
chr1	8952	8995	0.679631
chr1	8995	9019	0.0
chr1	9019	9062	0.679631
chr1	9062	9160	0.0
chr1	9160	9204	0.679631
chr1	9204	9222	0.0
chr1	9222	9265	0.679631
chr1	9265	9278	0.0
chr1	9278	9289	0.679631
chr1	9289	9298	1.35926
chr1	9298	9309	2.03889
chr1	9309	9322	1.35926
chr1	9322	9342	0.679631
chr1	9342	9375	0.0
chr1	9375	9386	0.679631
chr1	9386	9418	1.35926
chr1	9418	9428	0.679631
chr1	9428	9429	1.35926
chr1	9429	9472	0.679631
chr1	9472	9795	0.0
chr1	9795	9839	0.679631
chr1	9839	9861	0.0
chr1	9861	9865	0.679631
chr1	9865	9894	1.35926
chr1	9894	9905	2.03889
chr1	9905	9909	1.35926
chr1	9909	9961	0.679631
chr1	9961	10295	0.0
chr1	10295	10329	0.679631
chr1	10329	10337	0.0
chr1	10337	10381	0.679631
chr1	10381	10486	0.0
chr1	10486	10530	0.679631
chr1	10530	10581	0.0
chr1	10581	10624	0.679631
chr1	10624	10690	0.0
chr1	10690	10710	0.679631
chr1	10710	10734	1.35926
chr1	10734	10753	0.679631
chr1	10753	10813	0.0
chr1	10813	10840	0.679631
chr1	10840	10851	0.0
chr1	10851	10881	0.679631
chr1	10881	10990	0.0
chr1	10990	11000	0.679631
chr1	11000	11032	1.35926
chr1	11032	11044	0.679631
chr1	11044	11084	0.0
chr1	11084	11128	0.679631
chr1	11128	11224	0.0
chr1	11224	11251	0.679631
chr1	11251	11268	1.35926
chr1	11268	11270	0.679631
chr1	11270	11273	2.03889
chr1	11273	11289	2.71853
chr1	11289	11314	2.03889
chr1	11314	11315	0.679631
chr1	11315	11320	0.0
chr1	11320	11324	0.679631
chr1	11324	11361	1.35926
chr1	11361	11363	0.679631
chr1	11363	11364	2.03889
chr1	11364	11367	3.39816
chr1	11367	11372	2.71853
chr1	11372	11373	4.07779
chr1	11373	11375	4.75742
chr1	11375	11378	5.43705
chr1	11378	11381	6.11668
chr1	11381	11384	6.79631
chr1	11384	11385	7.47594
chr1	11385	11404	8.15558
chr1	11404	11406	7.47594
chr1	11406	11407	5.43705
chr1	11407	11409	3.39816
chr1	11409	11412	4.07779
chr1	11412	11413	4.75742
chr1	11413	11417	4.07779
chr1	11417	11422	3.39816
chr1	11422	11424	2.71853
chr1	11424	11428	2.03889
chr1	11428	11441	1.35926
chr1	11441	11442	2.03889
chr1	11442	11456	2.71853
chr1	11456	11477	2.03889
chr1	11477	11478	1.35926
chr1	11478	11485	0.679631
chr1	11485	11509	0.0
chr1	11509	11533	0.679631
chr1	11533	11553	1.35926
chr1	11553	11559	0.679631
chr1	11559	11577	1.35926
chr1	11577	11636	0.679631
chr1	11636	11647	1.35926
chr1	11647	11649	2.03889
chr1	11649	11651	2.71853
chr1	11651	11660	3.39816
chr1	11660	11664	4.07779
chr1	11664	11673	4.75742
chr1	11673	11683	4.07779
chr1	11683	11687	3.39816
chr1	11687	11689	2.71853
chr1	11689	11691	2.03889
chr1	11691	11703	1.35926
chr1	11703	11707	0.679631
chr1	11707	11736	0.0
chr1	11736	11755	0.679631
chr1	11755	11762	1.35926
chr1	11762	11797	0.679631
chr1	11797	11809	0.0
chr1	11809	11811	1.35926
chr1	11811	11812	2.03889
chr1	11812	11815	2.71853
chr1	11815	11817	3.39816
chr1	11817	11818	4.07779
chr1	11818	11830	4.75742
chr1	11830	11838	4.07779
chr1	11838	11846	4.75742
chr1	11846	11852	6.11668
chr1	11852	11854	5.43705
chr1	11854	11855	4.75742
chr1	11855	11856	6.11668
chr1	11856	11858	5.43705
chr1	11858	11864	4.75742
chr1	11864	11865	5.43705
chr1	11865	11875	6.11668
chr1	11875	11878	6.79631
chr1	11878	11890	6.11668
chr1	11890	11898	5.43705
chr1	11898	11900	4.07779
chr1	11900	11904	2.71853
chr1	11904	11908	3.39816
chr1	11908	11918	2.03889
chr1	11918	11924	1.35926
chr1	11924	11945	0.679631
chr1	11945	12218	0.0
chr1	12218	12256	0.679631
chr1	12256	12674	0.0
chr1	12674	12715	0.679631
chr1	12715	12718	1.35926
chr1	12718	12741	0.679631
chr1	12741	12744	1.35926
chr1	12744	12752	2.03889
chr1	12752	12759	2.71853
chr1	12759	12783	2.03889
chr1	12783	12784	2.71853
chr1	12784	12785	2.03889
chr1	12785	12790	1.35926
chr1	12790	12792	0.679631
chr1	12792	12794	1.35926
chr1	12794	12797	2.03889
chr1	12797	12801	2.71853
chr1	12801	12818	3.39816
chr1	12818	12826	4.07779
chr1	12826	12836	3.39816
chr1	12836	12838	2.71853
chr1	12838	12841	2.03889
chr1	12841	12844	1.35926
chr1	12844	12845	0.679631
chr1	12845	12846	1.35926
chr1	12846	12851	2.03889
chr1	12851	12855	1.35926
chr1	12855	12857	2.03889
chr1	12857	12861	2.71853
chr1	12861	12862	3.39816
chr1	12862	12865	4.07779
chr1	12865	12866	4.75742
chr1	12866	12885	5.43705
chr1	12885	12886	6.11668
chr1	12886	12890	5.43705
chr1	12890	12896	4.75742
chr1	12896	12899	4.07779
chr1	12899	12901	4.75742
chr1	12901	12903	4.07779
chr1	12903	12905	2.71853
chr1	12905	12907	3.39816
chr1	12907	12918	2.71853
chr1	12918	12919	3.39816
chr1	12919	12929	4.07779
chr1	12929	12935	3.39816
chr1	12935	12942	2.71853
chr1	12942	12945	3.39816
chr1	12945	12949	2.03889
chr1	12949	12961	1.35926
chr1	12961	12978	0.679631
chr1	12978	12986	1.35926
chr1	12986	12997	0.679631
chr1	12997	13019	1.35926
chr1	13019	13020	2.03889
chr1	13020	13022	2.71853
chr1	13022	13023	2.03889
chr1	13023	13025	2.71853
chr1	13025	13033	3.39816
chr1	13033	13040	4.07779
chr1	13040	13049	3.39816
chr1	13049	13052	4.07779
chr1	13052	13058	4.75742
chr1	13058	13063	4.07779
chr1	13063	13064	3.39816
chr1	13064	13066	2.71853
chr1	13066	13068	2.03889
chr1	13068	13077	2.71853
chr1	13077	13093	2.03889
chr1	13093	13094	1.35926
chr1	13094	13097	0.679631
chr1	13097	13098	0.0
chr1	13098	13124	0.679631
chr1	13124	13139	1.35926
chr1	13139	13150	2.03889
chr1	13150	13160	2.71853
chr1	13160	13165	3.39816
chr1	13165	13182	2.71853
chr1	13182	13183	3.39816
chr1	13183	13192	2.71853
chr1	13192	13199	2.03889
chr1	13199	13200	2.71853
chr1	13200	13204	3.39816
chr1	13204	13209	2.71853
chr1	13209	13211	3.39816
chr1	13211	13212	4.07779
chr1	13212	13218	4.75742
chr1	13218	13224	6.79631
chr1	13224	13226	7.47594
chr1	13226	13229	6.11668
chr1	13229	13230	6.79631
chr1	13230	13231	8.15558
chr1	13231	13239	9.51484
chr1	13239	13240	10.1945
chr1	13240	13242	10.8741
chr1	13242	13243	10.1945
chr1	13243	13249	9.51484
chr1	13249	13251	10.1945
chr1	13251	13254	9.51484
chr1	13254	13255	8.83521
chr1	13255	13256	9.51484
chr1	13256	13259	8.15558
chr1	13259	13261	8.83521
chr1	13261	13267	7.47594
chr1	13267	13273	6.79631
chr1	13273	13278	3.39816
chr1	13278	13283	2.71853
chr1	13283	13293	1.35926
chr1	13293	13302	0.679631
chr1	13302	13314	0.0
chr1	13314	13346	0.679631
chr1	13346	13471	0.0
chr1	13471	13503	0.679631
chr1	13503	13651	0.0
chr1	13651	13654	0.679631
chr1	13654	13679	1.35926
chr1	13679	13688	0.679631
chr1	13688	13695	1.35926
chr1	13695	13700	0.679631
chr1	13700	13709	1.35926
chr1	13709	13731	2.03889
chr1	13731	13743	1.35926
chr1	13743	13752	0.679631
chr1	13752	13753	0.0
chr1	13753	13797	0.679631
chr1	13797	14141	0.0
chr1	14141	14175	0.679631
chr1	14175	14286	0.0
chr1	14286	14328	0.679631
chr1	14328	14335	0.0
chr1	14335	14379	0.679631
chr1	14379	14460	0.0
chr1	14460	14504	1.35926
chr1	14504	14644	0.0
chr1	14644	14688	0.679631
chr1	14688	14764	0.0
chr1	14764	14796	0.679631
chr1	14796	14798	2.03889
chr1	14798	14825	1.35926
chr1	14825	14835	0.679631
chr1	14835	14837	1.35926
chr1	14837	14878	0.679631
chr1	14878	15050	0.0
chr1	15050	15093	0.679631
chr1	15093	15125	0.0
chr1	15125	15129	1.35926
chr1	15129	15142	2.03889
chr1	15142	15149	2.71853
chr1	15149	15156	4.07779
chr1	15156	15168	4.75742
chr1	15168	15172	3.39816
chr1	15172	15176	2.71853
chr1	15176	15186	3.39816
chr1	15186	15192	2.71853
chr1	15192	15219	0.679631
chr1	15219	15324	0.0
chr1	15324	15357	0.679631
chr1	15357	15365	1.35926
chr1	15365	15368	2.03889
chr1	15368	15401	1.35926
chr1	15401	15407	0.679631
chr1	15407	15555	0.0
chr1	15555	15598	0.679631
chr1	15598	15776	0.0
chr1	15776	15779	0.679631
chr1	15779	15820	1.35926
chr1	15820	15823	0.679631
chr1	15823	15864	0.0
chr1	15864	15906	0.679631
chr1	15906	16168	0.0
chr1	16168	16183	0.679631
chr1	16183	16185	1.35926
chr1	16185	16210	2.03889
chr1	16210	16228	0.679631
chr1	16228	16254	0.0
chr1	16254	16298	0.679631
chr1	16298	16535	0.0
chr1	16535	16578	0.679631
chr1	16578	16866	0.0
chr1	16866	16910	0.679631
chr1	16910	17363	0.0
chr1	17363	17407	0.679631
chr1	17407	17499	0.0
chr1	17499	17515	0.679631
chr1	17515	17559	2.03889
chr1	17559	17587	0.679631
chr1	17587	17647	0.0
chr1	17647	17688	0.679631
chr1	17688	17847	0.0
chr1	17847	17860	0.679631
chr1	17860	17872	0.0
chr1	17872	17886	1.35926
chr1	17886	17893	2.03889
chr1	17893	17896	2.71853
chr1	17896	17916	3.39816
chr1	17916	17928	2.03889
chr1	17928	17930	1.35926
chr1	17930	17937	2.03889
chr1	17937	17938	1.35926
chr1	17938	17974	0.679631
chr1	17974	18089	0.0
chr1	18089	18117	0.679631
chr1	18117	18124	0.0
chr1	18124	18168	0.679631
chr1	18168	18184	0.0
chr1	18184	18185	0.679631
chr1	18185	18189	2.03889
chr1	18189	18226	2.71853
chr1	18226	18229	2.03889
chr1	18229	18233	0.679631
chr1	18233	18292	0.0
chr1	18292	18335	0.679631
chr1	18335	18640	0.0
chr1	18640	18653	0.679631
chr1	18653	18661	1.35926
chr1	18661	18684	2.03889
chr1	18684	18697	1.35926
chr1	18697	18705	0.679631
chr1	18705	18779	0.0
chr1	18779	18782	0.679631
chr1	18782	18793	1.35926
chr1	18793	18818	2.03889
chr1	18818	18823	2.71853
chr1	18823	18826	2.03889
chr1	18826	18836	1.35926
chr1	18836	18848	0.679631
chr1	18848	18855	1.35926
chr1	18855	18862	2.03889
chr1	18862	18866	1.35926
chr1	18866	18871	2.03889
chr1	18871	18892	2.71853
chr1	18892	18899	2.03889
chr1	18899	18901	1.35926
chr1	18901	18915	2.03889
chr1	18915	18932	1.35926
chr1	18932	18951	0.679631
chr1	18951	18956	0.0
chr1	18956	19000	0.679631
chr1	19000	19137	0.0
chr1	19137	19173	0.679631
chr1	19173	19181	1.35926
chr1	19181	19186	0.679631
chr1	19186	19217	1.35926
chr1	19217	19225	0.679631
chr1	19225	19280	0.0
