# Supplementary material for: Structural modularity of the XIST ribonucleoprotein complex
Source: Nat Commun. 2020 Dec 2;11:6163. doi: 10.1038/s41467-020-20040-3 (PMC7710737; doi:10.1038/s41467-020-20040-3)
Supplement: Supplementary file 6 — Source Data [file 41467_2020_20040_MOESM6_ESM.zip › sourcedata/fig2efgi/K562_FTO_2_neg_XIST_1_hsXIST.bedgraph]

chr1	0	60	0.0
chr1	60	68	0.392843
chr1	68	84	0.785687
chr1	84	94	1.17853
chr1	94	101	1.57137
chr1	101	110	1.17853
chr1	110	114	0.785687
chr1	114	115	1.17853
chr1	115	116	1.96422
chr1	116	126	2.7499
chr1	126	130	2.35706
chr1	130	136	1.96422
chr1	136	142	2.35706
chr1	142	144	1.96422
chr1	144	154	1.57137
chr1	154	157	1.96422
chr1	157	158	1.57137
chr1	158	162	0.785687
chr1	162	179	1.57137
chr1	179	195	1.17853
chr1	195	196	1.57137
chr1	196	197	1.17853
chr1	197	199	1.57137
chr1	199	205	1.96422
chr1	205	229	1.57137
chr1	229	231	1.17853
chr1	231	241	0.785687
chr1	241	242	0.392843
chr1	242	245	0.785687
chr1	245	247	1.17853
chr1	247	251	1.57137
chr1	251	260	1.96422
chr1	260	283	3.14275
chr1	283	288	2.35706
chr1	288	289	1.96422
chr1	289	290	2.35706
chr1	290	291	1.96422
chr1	291	292	2.7499
chr1	292	302	2.35706
chr1	302	305	1.17853
chr1	305	306	1.57137
chr1	306	307	1.96422
chr1	307	324	2.35706
chr1	324	328	2.7499
chr1	328	330	3.14275
chr1	330	331	3.92843
chr1	331	334	3.53559
chr1	334	342	2.7499
chr1	342	345	3.14275
chr1	345	346	3.53559
chr1	346	348	3.14275
chr1	348	349	2.7499
chr1	349	359	2.35706
chr1	359	363	1.96422
chr1	363	370	2.7499
chr1	370	372	2.35706
chr1	372	384	1.96422
chr1	384	388	1.57137
chr1	388	406	1.17853
chr1	406	407	1.96422
chr1	407	411	1.57137
chr1	411	413	1.96422
chr1	413	436	2.35706
chr1	436	440	1.96422
chr1	440	448	1.57137
chr1	448	449	1.17853
chr1	449	451	0.392843
chr1	451	452	1.57137
chr1	452	454	1.96422
chr1	454	459	1.57137
chr1	459	489	1.96422
chr1	489	490	1.57137
chr1	490	494	1.17853
chr1	494	495	0.392843
chr1	495	496	0.785687
chr1	496	497	1.57137
chr1	497	499	1.96422
chr1	499	512	1.57137
chr1	512	516	1.96422
chr1	516	527	2.35706
chr1	527	538	1.96422
chr1	538	539	1.57137
chr1	539	559	0.785687
chr1	559	592	0.392843
chr1	592	603	0.0
chr1	603	609	0.785687
chr1	609	620	1.17853
chr1	620	623	1.57137
chr1	623	642	1.17853
chr1	642	651	0.785687
chr1	651	652	1.57137
chr1	652	655	1.17853
chr1	655	657	1.57137
chr1	657	670	2.35706
chr1	670	677	2.7499
chr1	677	680	2.35706
chr1	680	686	1.96422
chr1	686	696	1.57137
chr1	696	697	1.96422
chr1	697	699	1.57137
chr1	699	700	1.96422
chr1	700	712	1.17853
chr1	712	716	0.785687
chr1	716	731	1.17853
chr1	731	739	0.785687
chr1	739	740	1.17853
chr1	740	741	1.96422
chr1	741	742	1.57137
chr1	742	751	1.96422
chr1	751	765	1.57137
chr1	765	772	1.96422
chr1	772	777	1.57137
chr1	777	780	1.96422
chr1	780	781	2.7499
chr1	781	783	3.14275
chr1	783	785	1.96422
chr1	785	786	2.35706
chr1	786	796	3.14275
chr1	796	805	2.7499
chr1	805	815	2.35706
chr1	815	817	1.96422
chr1	817	818	1.57137
chr1	818	822	1.17853
chr1	822	823	1.96422
chr1	823	824	2.35706
chr1	824	825	2.7499
chr1	825	826	3.53559
chr1	826	829	3.92843
chr1	829	832	3.53559
chr1	832	837	3.92843
chr1	837	841	4.32128
chr1	841	843	4.71412
chr1	843	852	5.49981
chr1	852	858	5.89265
chr1	858	859	6.67834
chr1	859	861	7.07118
chr1	861	863	6.67834
chr1	863	864	6.2855
chr1	864	866	5.49981
chr1	866	867	5.10697
chr1	867	869	3.92843
chr1	869	876	3.53559
chr1	876	878	3.92843
chr1	878	884	3.53559
chr1	884	886	2.7499
chr1	886	887	2.35706
chr1	887	889	1.96422
chr1	889	893	2.35706
chr1	893	901	2.7499
chr1	901	907	1.96422
chr1	907	915	1.57137
chr1	915	918	1.96422
chr1	918	923	1.57137
chr1	923	930	1.17853
chr1	930	935	0.785687
chr1	935	936	1.17853
chr1	936	937	1.57137
chr1	937	938	2.35706
chr1	938	939	3.14275
chr1	939	942	3.92843
chr1	942	951	4.71412
chr1	951	952	5.10697
chr1	952	955	5.49981
chr1	955	958	5.10697
chr1	958	960	5.49981
chr1	960	966	5.89265
chr1	966	967	5.49981
chr1	967	969	5.89265
chr1	969	971	6.2855
chr1	971	973	6.67834
chr1	973	974	7.46403
chr1	974	975	7.85687
chr1	975	976	8.24971
chr1	976	979	7.85687
chr1	979	980	7.46403
chr1	980	982	6.2855
chr1	982	983	6.67834
chr1	983	984	5.89265
chr1	984	985	7.07118
chr1	985	987	7.46403
chr1	987	990	7.85687
chr1	990	993	9.0354
chr1	993	994	9.82109
chr1	994	995	9.42824
chr1	995	999	9.0354
chr1	999	1001	8.24971
chr1	1001	1004	8.64256
chr1	1004	1005	9.0354
chr1	1005	1009	9.42824
chr1	1009	1012	9.0354
chr1	1012	1013	8.64256
chr1	1013	1016	9.42824
chr1	1016	1017	8.64256
chr1	1017	1018	7.85687
chr1	1018	1021	8.64256
chr1	1021	1024	9.0354
chr1	1024	1025	9.42824
chr1	1025	1033	6.67834
chr1	1033	1035	5.49981
chr1	1035	1039	4.71412
chr1	1039	1040	3.92843
chr1	1040	1044	4.32128
chr1	1044	1046	3.92843
chr1	1046	1047	3.14275
chr1	1047	1058	2.35706
chr1	1058	1061	1.57137
chr1	1061	1063	1.17853
chr1	1063	1064	0.785687
chr1	1064	1067	0.392843
chr1	1067	1069	1.57137
chr1	1069	1070	1.96422
chr1	1070	1074	2.35706
chr1	1074	1075	2.7499
chr1	1075	1080	3.92843
chr1	1080	1082	4.32128
chr1	1082	1083	3.92843
chr1	1083	1085	4.32128
chr1	1085	1090	4.71412
chr1	1090	1099	5.10697
chr1	1099	1101	5.89265
chr1	1101	1104	7.46403
chr1	1104	1106	7.85687
chr1	1106	1110	7.46403
chr1	1110	1112	6.2855
chr1	1112	1113	5.89265
chr1	1113	1118	5.49981
chr1	1118	1119	4.71412
chr1	1119	1122	4.32128
chr1	1122	1126	3.92843
chr1	1126	1128	3.53559
chr1	1128	1131	3.14275
chr1	1131	1132	3.92843
chr1	1132	1135	6.2855
chr1	1135	1136	7.07118
chr1	1136	1137	8.24971
chr1	1137	1138	8.64256
chr1	1138	1139	8.24971
chr1	1139	1144	6.67834
chr1	1144	1146	7.07118
chr1	1146	1147	7.46403
chr1	1147	1152	7.07118
chr1	1152	1158	8.24971
chr1	1158	1159	8.64256
chr1	1159	1164	9.0354
chr1	1164	1165	9.42824
chr1	1165	1167	9.82109
chr1	1167	1172	10.6068
chr1	1172	1174	9.82109
chr1	1174	1175	8.64256
chr1	1175	1177	7.07118
chr1	1177	1179	6.2855
chr1	1179	1180	5.10697
chr1	1180	1181	5.49981
chr1	1181	1187	5.10697
chr1	1187	1188	4.32128
chr1	1188	1190	4.71412
chr1	1190	1192	5.10697
chr1	1192	1195	5.49981
chr1	1195	1200	4.71412
chr1	1200	1202	4.32128
chr1	1202	1204	3.92843
chr1	1204	1205	5.10697
chr1	1205	1207	5.89265
chr1	1207	1208	6.2855
chr1	1208	1211	5.49981
chr1	1211	1216	6.2855
chr1	1216	1218	5.89265
chr1	1218	1219	6.2855
chr1	1219	1221	6.67834
chr1	1221	1233	7.07118
chr1	1233	1237	6.2855
chr1	1237	1240	5.49981
chr1	1240	1242	5.10697
chr1	1242	1243	5.49981
chr1	1243	1244	4.71412
chr1	1244	1247	4.32128
chr1	1247	1248	3.92843
chr1	1248	1249	4.32128
chr1	1249	1250	3.14275
chr1	1250	1253	3.53559
chr1	1253	1255	3.14275
chr1	1255	1256	3.53559
chr1	1256	1258	3.14275
chr1	1258	1269	2.7499
chr1	1269	1272	3.53559
chr1	1272	1278	4.32128
chr1	1278	1284	4.71412
chr1	1284	1287	5.49981
chr1	1287	1289	5.10697
chr1	1289	1293	4.71412
chr1	1293	1295	4.32128
chr1	1295	1298	3.92843
chr1	1298	1305	3.53559
chr1	1305	1307	3.14275
chr1	1307	1310	2.7499
chr1	1310	1315	3.14275
chr1	1315	1319	2.35706
chr1	1319	1324	1.96422
chr1	1324	1326	4.32128
chr1	1326	1327	3.92843
chr1	1327	1328	4.32128
chr1	1328	1332	3.92843
chr1	1332	1334	5.10697
chr1	1334	1335	5.49981
chr1	1335	1336	6.2855
chr1	1336	1341	6.67834
chr1	1341	1343	7.46403
chr1	1343	1344	7.85687
chr1	1344	1345	8.24971
chr1	1345	1349	8.64256
chr1	1349	1354	9.0354
chr1	1354	1355	8.64256
chr1	1355	1357	9.0354
chr1	1357	1363	9.42824
chr1	1363	1365	9.0354
chr1	1365	1366	8.64256
chr1	1366	1369	7.46403
chr1	1369	1370	6.2855
chr1	1370	1374	5.89265
chr1	1374	1375	5.49981
chr1	1375	1377	5.10697
chr1	1377	1383	4.32128
chr1	1383	1387	3.53559
chr1	1387	1388	2.7499
chr1	1388	1391	2.35706
chr1	1391	1395	1.57137
chr1	1395	1398	1.17853
chr1	1398	1400	0.785687
chr1	1400	1401	0.392843
chr1	1401	1403	0.785687
chr1	1403	1419	0.392843
chr1	1419	1425	0.785687
chr1	1425	1430	1.57137
chr1	1430	1432	1.96422
chr1	1432	1434	2.35706
chr1	1434	1436	2.7499
chr1	1436	1438	3.53559
chr1	1438	1439	4.71412
chr1	1439	1444	5.49981
chr1	1444	1445	5.10697
chr1	1445	1451	5.49981
chr1	1451	1452	7.07118
chr1	1452	1463	6.67834
chr1	1463	1467	6.2855
chr1	1467	1473	6.67834
chr1	1473	1475	5.89265
chr1	1475	1476	5.49981
chr1	1476	1477	5.10697
chr1	1477	1480	4.71412
chr1	1480	1482	4.32128
chr1	1482	1487	3.53559
chr1	1487	1489	3.14275
chr1	1489	1492	2.7499
chr1	1492	1494	2.35706
chr1	1494	1500	1.96422
chr1	1500	1501	1.57137
chr1	1501	1504	1.96422
chr1	1504	1505	2.35706
chr1	1505	1509	1.96422
chr1	1509	1515	1.57137
chr1	1515	1519	1.17853
chr1	1519	1540	1.57137
chr1	1540	1544	1.17853
chr1	1544	1547	0.785687
chr1	1547	1552	1.17853
chr1	1552	1557	2.35706
chr1	1557	1563	3.53559
chr1	1563	1564	3.14275
chr1	1564	1575	3.53559
chr1	1575	1577	3.92843
chr1	1577	1589	3.53559
chr1	1589	1593	3.14275
chr1	1593	1595	3.53559
chr1	1595	1599	2.7499
chr1	1599	1602	1.57137
chr1	1602	1604	1.96422
chr1	1604	1605	2.35706
chr1	1605	1606	1.96422
chr1	1606	1616	2.35706
chr1	1616	1620	1.96422
chr1	1620	1626	2.35706
chr1	1626	1629	2.7499
chr1	1629	1631	3.14275
chr1	1631	1632	3.53559
chr1	1632	1634	3.92843
chr1	1634	1636	4.71412
chr1	1636	1640	5.10697
chr1	1640	1641	5.49981
chr1	1641	1643	6.2855
chr1	1643	1645	5.89265
chr1	1645	1646	6.2855
chr1	1646	1647	6.67834
chr1	1647	1648	7.07118
chr1	1648	1651	6.67834
chr1	1651	1652	7.07118
chr1	1652	1657	6.67834
chr1	1657	1667	7.07118
chr1	1667	1668	6.67834
chr1	1668	1672	6.2855
chr1	1672	1675	5.49981
chr1	1675	1676	4.71412
chr1	1676	1683	3.92843
chr1	1683	1685	2.7499
chr1	1685	1687	3.14275
chr1	1687	1689	2.35706
chr1	1689	1692	1.57137
chr1	1692	1693	1.17853
chr1	1693	1695	1.57137
chr1	1695	1699	1.17853
chr1	1699	1720	0.785687
chr1	1720	1723	1.17853
chr1	1723	1728	1.57137
chr1	1728	1735	1.17853
chr1	1735	1747	0.785687
chr1	1747	1750	1.17853
chr1	1750	1751	1.96422
chr1	1751	1759	2.35706
chr1	1759	1760	2.7499
chr1	1760	1762	2.35706
chr1	1762	1764	2.7499
chr1	1764	1765	3.14275
chr1	1765	1774	2.7499
chr1	1774	1777	3.14275
chr1	1777	1783	3.53559
chr1	1783	1790	3.92843
chr1	1790	1793	3.53559
chr1	1793	1794	2.7499
chr1	1794	1799	2.35706
chr1	1799	1802	2.7499
chr1	1802	1804	2.35706
chr1	1804	1805	1.96422
chr1	1805	1815	1.57137
chr1	1815	1816	1.96422
chr1	1816	1817	1.57137
chr1	1817	1818	1.96422
chr1	1818	1831	1.57137
chr1	1831	1832	1.17853
chr1	1832	1833	0.785687
chr1	1833	1834	1.17853
chr1	1834	1839	1.57137
chr1	1839	1847	1.96422
chr1	1847	1849	2.35706
chr1	1849	1857	1.96422
chr1	1857	1858	1.57137
chr1	1858	1859	1.96422
chr1	1859	1862	1.57137
chr1	1862	1865	1.17853
chr1	1865	1867	1.96422
chr1	1867	1870	2.35706
chr1	1870	1877	2.7499
chr1	1877	1890	2.35706
chr1	1890	1894	1.96422
chr1	1894	1896	1.57137
chr1	1896	1898	1.17853
chr1	1898	1902	1.57137
chr1	1902	1906	1.17853
chr1	1906	1908	0.785687
chr1	1908	1910	1.96422
chr1	1910	1914	1.57137
chr1	1914	1919	1.96422
chr1	1919	1928	2.35706
chr1	1928	1939	1.96422
chr1	1939	1941	1.57137
chr1	1941	1948	1.17853
chr1	1948	1949	0.785687
chr1	1949	1950	0.392843
chr1	1950	2119	0.0
chr1	2119	2129	0.392843
chr1	2129	2136	0.785687
chr1	2136	2162	1.17853
chr1	2162	2168	0.785687
chr1	2168	2169	1.17853
chr1	2169	2174	0.785687
chr1	2174	2180	0.392843
chr1	2180	2181	1.17853
chr1	2181	2194	1.57137
chr1	2194	2201	1.96422
chr1	2201	2202	2.35706
chr1	2202	2206	2.7499
chr1	2206	2207	3.14275
chr1	2207	2210	3.53559
chr1	2210	2222	3.14275
chr1	2222	2223	2.7499
chr1	2223	2226	2.35706
chr1	2226	2234	1.96422
chr1	2234	2243	1.57137
chr1	2243	2250	0.785687
chr1	2250	2265	0.392843
chr1	2265	2273	0.0
chr1	2273	2274	0.392843
chr1	2274	2276	1.57137
chr1	2276	2279	1.96422
chr1	2279	2280	2.35706
chr1	2280	2304	2.7499
chr1	2304	2305	3.14275
chr1	2305	2307	3.53559
chr1	2307	2310	3.92843
chr1	2310	2311	4.32128
chr1	2311	2315	4.71412
chr1	2315	2318	4.32128
chr1	2318	2320	3.53559
chr1	2320	2321	3.14275
chr1	2321	2323	2.7499
chr1	2323	2331	2.35706
chr1	2331	2344	2.7499
chr1	2344	2345	3.14275
chr1	2345	2348	2.7499
chr1	2348	2353	2.35706
chr1	2353	2372	1.96422
chr1	2372	2374	1.57137
chr1	2374	2375	1.96422
chr1	2375	2383	1.57137
chr1	2383	2396	0.785687
chr1	2396	2399	0.392843
chr1	2399	2400	0.785687
chr1	2400	2407	1.17853
chr1	2407	2409	1.57137
chr1	2409	2410	1.96422
chr1	2410	2414	2.35706
chr1	2414	2417	2.7499
chr1	2417	2432	2.35706
chr1	2432	2435	1.96422
chr1	2435	2439	1.57137
chr1	2439	2440	1.96422
chr1	2440	2444	1.57137
chr1	2444	2450	1.96422
chr1	2450	2451	1.57137
chr1	2451	2457	1.17853
chr1	2457	2469	0.785687
chr1	2469	2474	1.57137
chr1	2474	2475	2.35706
chr1	2475	2478	2.7499
chr1	2478	2484	2.35706
chr1	2484	2491	1.96422
chr1	2491	2512	2.35706
chr1	2512	2517	1.57137
chr1	2517	2522	1.17853
chr1	2522	2534	1.96422
chr1	2534	2550	1.57137
chr1	2550	2554	1.17853
chr1	2554	2557	0.785687
chr1	2557	2564	0.392843
chr1	2564	2596	0.0
chr1	2596	2615	0.392843
chr1	2615	2627	0.785687
chr1	2627	2639	1.17853
chr1	2639	2652	0.785687
chr1	2652	2669	0.392843
chr1	2669	2680	0.0
chr1	2680	2703	0.392843
chr1	2703	2720	0.785687
chr1	2720	2741	0.392843
chr1	2741	2746	0.785687
chr1	2746	2775	0.392843
chr1	2775	2782	0.785687
chr1	2782	2813	1.17853
chr1	2813	2820	0.785687
chr1	2820	2825	0.392843
chr1	2825	2896	0.0
chr1	2896	2913	0.785687
chr1	2913	2916	1.17853
chr1	2916	2931	1.57137
chr1	2931	2939	1.96422
chr1	2939	2950	1.17853
chr1	2950	2956	0.785687
chr1	2956	2974	0.392843
chr1	2974	3032	0.0
chr1	3032	3038	0.392843
chr1	3038	3043	1.17853
chr1	3043	3044	1.57137
chr1	3044	3074	1.96422
chr1	3074	3075	1.57137
chr1	3075	3086	1.17853
chr1	3086	3090	0.785687
chr1	3090	3124	1.57137
chr1	3124	3129	1.17853
chr1	3129	3133	0.785687
chr1	3133	3154	0.0
chr1	3154	3184	0.392843
chr1	3184	3188	0.785687
chr1	3188	3191	1.17853
chr1	3191	3203	0.785687
chr1	3203	3218	1.17853
chr1	3218	3219	1.57137
chr1	3219	3221	2.35706
chr1	3221	3223	3.14275
chr1	3223	3224	3.53559
chr1	3224	3225	3.92843
chr1	3225	3231	3.53559
chr1	3231	3237	3.14275
chr1	3237	3246	3.53559
chr1	3246	3255	3.14275
chr1	3255	3258	3.53559
chr1	3258	3260	3.92843
chr1	3260	3262	3.53559
chr1	3262	3273	1.57137
chr1	3273	3274	0.785687
chr1	3274	3275	1.57137
chr1	3275	3290	1.17853
chr1	3290	3298	1.57137
chr1	3298	3301	0.785687
chr1	3301	3324	0.392843
chr1	3324	3353	0.0
chr1	3353	3386	0.785687
chr1	3386	3396	0.392843
chr1	3396	3437	0.0
chr1	3437	3478	0.392843
chr1	3478	3522	0.0
chr1	3522	3526	0.392843
chr1	3526	3543	0.785687
chr1	3543	3553	0.392843
chr1	3553	3558	1.17853
chr1	3558	3574	0.785687
chr1	3574	3593	1.17853
chr1	3593	3596	0.785687
chr1	3596	3616	0.392843
chr1	3616	3618	0.0
chr1	3618	3661	0.392843
chr1	3661	3674	0.0
chr1	3674	3681	0.392843
chr1	3681	3717	0.785687
chr1	3717	3722	0.392843
chr1	3722	3739	1.17853
chr1	3739	3760	1.57137
chr1	3760	3762	1.96422
chr1	3762	3763	2.35706
chr1	3763	3764	1.57137
chr1	3764	3782	1.17853
chr1	3782	3785	0.785687
chr1	3785	3792	1.17853
chr1	3792	3800	1.57137
chr1	3800	3801	1.17853
chr1	3801	3826	0.785687
chr1	3826	3835	0.392843
chr1	3835	3849	0.0
chr1	3849	3891	0.392843
chr1	3891	3904	0.0
chr1	3904	3918	0.392843
chr1	3918	3940	1.17853
chr1	3940	3941	1.57137
chr1	3941	3948	1.96422
chr1	3948	3955	1.57137
chr1	3955	3959	1.96422
chr1	3959	3960	1.17853
chr1	3960	3964	1.57137
chr1	3964	3973	1.96422
chr1	3973	3979	1.57137
chr1	3979	3986	1.17853
chr1	3986	3996	1.57137
chr1	3996	3998	1.96422
chr1	3998	4006	1.57137
chr1	4006	4011	1.17853
chr1	4011	4026	1.57137
chr1	4026	4029	1.96422
chr1	4029	4035	1.57137
chr1	4035	4038	1.96422
chr1	4038	4044	1.57137
chr1	4044	4045	1.17853
chr1	4045	4058	0.785687
chr1	4058	4063	1.17853
chr1	4063	4069	0.785687
chr1	4069	4100	0.392843
chr1	4100	4104	0.0
chr1	4104	4122	0.785687
chr1	4122	4146	1.17853
chr1	4146	4147	0.785687
chr1	4147	4159	0.392843
chr1	4159	4187	0.0
chr1	4187	4212	0.392843
chr1	4212	4230	0.785687
chr1	4230	4237	0.392843
chr1	4237	4291	0.0
chr1	4291	4293	0.392843
chr1	4293	4294	0.785687
chr1	4294	4333	1.17853
chr1	4333	4335	0.785687
chr1	4335	4380	0.0
chr1	4380	4382	0.392843
chr1	4382	4383	0.785687
chr1	4383	4399	1.17853
chr1	4399	4412	1.57137
chr1	4412	4421	1.17853
chr1	4421	4423	1.57137
chr1	4423	4424	0.785687
chr1	4424	4431	1.17853
chr1	4431	4456	0.785687
chr1	4456	4458	1.57137
chr1	4458	4463	2.35706
chr1	4463	4467	1.96422
chr1	4467	4495	1.57137
chr1	4495	4499	1.17853
chr1	4499	4523	0.0
chr1	4523	4551	0.785687
chr1	4551	4564	1.17853
chr1	4564	4589	0.392843
chr1	4589	4593	0.785687
chr1	4593	4607	0.392843
chr1	4607	4622	0.785687
chr1	4622	4633	0.392843
chr1	4633	4648	0.785687
chr1	4648	4676	0.392843
chr1	4676	4685	0.0
chr1	4685	4699	0.392843
chr1	4699	4719	0.785687
chr1	4719	4729	1.17853
chr1	4729	4730	0.785687
chr1	4730	4734	0.392843
chr1	4734	4751	0.785687
chr1	4751	4754	1.57137
chr1	4754	4761	1.17853
chr1	4761	4776	1.57137
chr1	4776	4783	1.17853
chr1	4783	4792	1.57137
chr1	4792	4794	1.17853
chr1	4794	4801	0.785687
chr1	4801	4813	0.392843
chr1	4813	4820	1.17853
chr1	4820	4831	0.785687
chr1	4831	4846	1.17853
chr1	4846	4847	1.57137
chr1	4847	4855	1.96422
chr1	4855	4864	1.17853
chr1	4864	4874	1.57137
chr1	4874	4885	1.17853
chr1	4885	4890	0.785687
chr1	4890	4901	0.392843
chr1	4901	4957	0.0
chr1	4957	4959	0.785687
chr1	4959	4972	1.17853
chr1	4972	5000	1.57137
chr1	5000	5015	0.392843
chr1	5015	5045	0.0
chr1	5045	5051	0.392843
chr1	5051	5084	0.785687
chr1	5084	5089	0.392843
chr1	5089	5104	0.0
chr1	5104	5140	0.392843
chr1	5140	5146	0.785687
chr1	5146	5175	0.392843
chr1	5175	5183	0.785687
chr1	5183	5189	0.392843
chr1	5189	5207	0.785687
chr1	5207	5217	0.392843
chr1	5217	5218	0.785687
chr1	5218	5220	1.57137
chr1	5220	5221	2.35706
chr1	5221	5224	2.7499
chr1	5224	5232	3.14275
chr1	5232	5261	2.7499
chr1	5261	5262	1.96422
chr1	5262	5263	1.57137
chr1	5263	5264	1.17853
chr1	5264	5266	0.785687
chr1	5266	5273	0.392843
chr1	5273	5274	1.96422
chr1	5274	5299	2.35706
chr1	5299	5302	2.7499
chr1	5302	5307	2.35706
chr1	5307	5315	2.7499
chr1	5315	5317	1.17853
chr1	5317	5341	0.785687
chr1	5341	5348	0.392843
chr1	5348	5391	0.0
chr1	5391	5404	0.392843
chr1	5404	5405	0.785687
chr1	5405	5432	1.17853
chr1	5432	5442	0.785687
chr1	5442	5461	0.0
chr1	5461	5468	0.392843
chr1	5468	5489	0.785687
chr1	5489	5502	1.17853
chr1	5502	5510	0.785687
chr1	5510	5514	0.392843
chr1	5514	5520	0.785687
chr1	5520	5557	1.17853
chr1	5557	5563	0.785687
chr1	5563	5564	0.392843
chr1	5564	5575	0.785687
chr1	5575	5599	0.392843
chr1	5599	5600	1.17853
chr1	5600	5607	1.57137
chr1	5607	5627	1.17853
chr1	5627	5629	1.96422
chr1	5629	5640	2.35706
chr1	5640	5654	1.17853
chr1	5654	5655	1.57137
chr1	5655	5666	0.785687
chr1	5666	5667	1.57137
chr1	5667	5669	1.17853
chr1	5669	5673	1.57137
chr1	5673	5674	1.96422
chr1	5674	5690	2.35706
chr1	5690	5692	2.7499
chr1	5692	5695	3.14275
chr1	5695	5698	2.35706
chr1	5698	5702	1.96422
chr1	5702	5713	1.57137
chr1	5713	5715	2.35706
chr1	5715	5732	1.96422
chr1	5732	5734	1.57137
chr1	5734	5753	1.17853
chr1	5753	5782	0.0
chr1	5782	5784	0.392843
chr1	5784	5785	0.785687
chr1	5785	5786	1.17853
chr1	5786	5819	1.57137
chr1	5819	5820	1.17853
chr1	5820	5825	0.785687
chr1	5825	5828	0.392843
chr1	5828	5833	0.0
chr1	5833	5849	0.392843
chr1	5849	5857	0.785687
chr1	5857	5865	0.392843
chr1	5865	5892	0.785687
chr1	5892	5900	0.392843
chr1	5900	5906	1.17853
chr1	5906	5908	1.57137
chr1	5908	5914	1.17853
chr1	5914	5936	1.57137
chr1	5936	5941	1.17853
chr1	5941	5942	0.392843
chr1	5942	5945	0.785687
chr1	5945	5957	1.17853
chr1	5957	5967	0.785687
chr1	5967	5985	1.17853
chr1	5985	5987	0.785687
chr1	5987	6001	0.392843
chr1	6001	6003	0.785687
chr1	6003	6004	1.17853
chr1	6004	6005	2.35706
chr1	6005	6009	2.7499
chr1	6009	6032	2.35706
chr1	6032	6034	1.96422
chr1	6034	6038	2.35706
chr1	6038	6041	2.7499
chr1	6041	6042	2.35706
chr1	6042	6043	1.57137
chr1	6043	6046	1.17853
chr1	6046	6076	0.785687
chr1	6076	6077	0.392843
chr1	6077	6086	0.0
chr1	6086	6094	0.392843
chr1	6094	6101	0.785687
chr1	6101	6118	1.17853
chr1	6118	6125	1.57137
chr1	6125	6127	1.96422
chr1	6127	6128	1.57137
chr1	6128	6129	1.96422
chr1	6129	6131	2.35706
chr1	6131	6137	3.14275
chr1	6137	6142	3.53559
chr1	6142	6143	3.14275
chr1	6143	6160	2.7499
chr1	6160	6171	2.35706
chr1	6171	6172	1.96422
chr1	6172	6173	1.57137
chr1	6173	6174	1.17853
chr1	6174	6179	0.785687
chr1	6179	6183	0.392843
chr1	6183	6185	0.785687
chr1	6185	6194	1.17853
chr1	6194	6226	0.785687
chr1	6226	6228	0.392843
chr1	6228	6245	0.0
chr1	6245	6275	0.785687
chr1	6275	6282	0.392843
chr1	6282	6285	0.785687
chr1	6285	6288	1.17853
chr1	6288	6324	0.785687
chr1	6324	6328	0.392843
chr1	6328	6370	0.0
chr1	6370	6377	0.392843
chr1	6377	6384	0.785687
chr1	6384	6412	1.17853
chr1	6412	6420	0.785687
chr1	6420	6426	0.392843
chr1	6426	6487	0.0
chr1	6487	6529	0.392843
chr1	6529	6573	0.0
chr1	6573	6574	0.392843
chr1	6574	6579	0.785687
chr1	6579	6581	1.17853
chr1	6581	6584	1.96422
chr1	6584	6591	2.35706
chr1	6591	6614	2.7499
chr1	6614	6616	1.96422
chr1	6616	6634	0.785687
chr1	6634	6635	0.392843
chr1	6635	6656	1.17853
chr1	6656	6661	0.785687
chr1	6661	6675	1.17853
chr1	6675	6678	1.96422
chr1	6678	6689	1.17853
chr1	6689	6703	1.57137
chr1	6703	6716	1.17853
chr1	6716	6717	1.57137
chr1	6717	6723	0.785687
chr1	6723	6734	0.392843
chr1	6734	6817	0.0
chr1	6817	6840	0.392843
chr1	6840	6860	0.785687
chr1	6860	6877	0.392843
chr1	6877	6939	0.0
chr1	6939	6955	0.392843
chr1	6955	6968	0.785687
chr1	6968	6969	1.57137
chr1	6969	6982	1.96422
chr1	6982	6997	1.57137
chr1	6997	7005	1.17853
chr1	7005	7011	1.57137
chr1	7011	7012	0.785687
chr1	7012	7015	0.392843
chr1	7015	7016	0.785687
chr1	7016	7018	1.17853
chr1	7018	7026	1.96422
chr1	7026	7047	2.35706
chr1	7047	7050	1.96422
chr1	7050	7053	1.17853
chr1	7053	7058	1.57137
chr1	7058	7059	1.17853
chr1	7059	7060	0.785687
chr1	7060	7061	1.17853
chr1	7061	7094	0.785687
chr1	7094	7096	0.392843
chr1	7096	7106	0.0
chr1	7106	7148	0.392843
chr1	7148	7160	0.0
chr1	7160	7209	0.392843
chr1	7209	7211	0.785687
chr1	7211	7245	1.17853
chr1	7245	7249	0.785687
chr1	7249	7250	1.17853
chr1	7250	7251	1.57137
chr1	7251	7254	1.17853
chr1	7254	7255	1.96422
chr1	7255	7259	2.35706
chr1	7259	7260	2.7499
chr1	7260	7261	3.14275
chr1	7261	7271	3.53559
chr1	7271	7280	3.92843
chr1	7280	7281	3.53559
chr1	7281	7291	3.14275
chr1	7291	7293	2.7499
chr1	7293	7294	2.35706
chr1	7294	7296	1.96422
chr1	7296	7297	1.57137
chr1	7297	7299	1.17853
chr1	7299	7302	0.785687
chr1	7302	7312	0.392843
chr1	7312	7392	0.0
chr1	7392	7410	0.392843
chr1	7410	7411	1.17853
chr1	7411	7435	1.96422
chr1	7435	7448	1.57137
chr1	7448	7449	1.96422
chr1	7449	7453	2.35706
chr1	7453	7454	1.57137
chr1	7454	7466	0.785687
chr1	7466	7477	1.17853
chr1	7477	7478	1.96422
chr1	7478	7482	2.35706
chr1	7482	7483	2.7499
chr1	7483	7485	3.14275
chr1	7485	7492	2.7499
chr1	7492	7496	2.35706
chr1	7496	7516	1.96422
chr1	7516	7520	2.35706
chr1	7520	7525	1.17853
chr1	7525	7531	0.392843
chr1	7531	7551	0.785687
chr1	7551	7555	1.57137
chr1	7555	7556	1.17853
chr1	7556	7560	1.57137
chr1	7560	7573	1.96422
chr1	7573	7589	1.57137
chr1	7589	7594	1.17853
chr1	7594	7599	0.785687
chr1	7599	7601	0.392843
chr1	7601	7660	0.0
chr1	7660	7703	0.392843
chr1	7703	7877	0.0
chr1	7877	7891	0.392843
chr1	7891	7919	1.17853
chr1	7919	7935	0.785687
chr1	7935	7993	0.0
chr1	7993	8035	0.392843
chr1	8035	8044	0.0
chr1	8044	8065	0.392843
chr1	8065	8069	0.785687
chr1	8069	8085	1.17853
chr1	8085	8098	0.785687
chr1	8098	8108	1.17853
chr1	8108	8112	0.785687
chr1	8112	8120	0.392843
chr1	8120	8124	0.0
chr1	8124	8126	0.392843
chr1	8126	8127	0.785687
chr1	8127	8128	1.96422
chr1	8128	8129	2.35706
chr1	8129	8130	3.14275
chr1	8130	8142	3.53559
chr1	8142	8157	4.32128
chr1	8157	8166	3.92843
chr1	8166	8168	3.53559
chr1	8168	8169	3.14275
chr1	8169	8170	2.7499
chr1	8170	8172	1.96422
chr1	8172	8184	1.17853
chr1	8184	8209	0.392843
chr1	8209	8286	0.0
chr1	8286	8299	0.392843
chr1	8299	8303	0.785687
chr1	8303	8329	1.17853
chr1	8329	8342	0.785687
chr1	8342	8346	0.392843
chr1	8346	8366	0.0
chr1	8366	8387	0.392843
chr1	8387	8388	0.785687
chr1	8388	8401	1.17853
chr1	8401	8427	0.785687
chr1	8427	8430	1.17853
chr1	8430	8431	0.785687
chr1	8431	8446	0.392843
chr1	8446	8469	0.785687
chr1	8469	8485	0.392843
chr1	8485	8531	0.0
chr1	8531	8536	0.392843
chr1	8536	8542	0.785687
chr1	8542	8547	1.96422
chr1	8547	8554	2.35706
chr1	8554	8556	2.7499
chr1	8556	8559	3.14275
chr1	8559	8570	3.53559
chr1	8570	8573	3.92843
chr1	8573	8574	5.10697
chr1	8574	8579	4.71412
chr1	8579	8580	4.32128
chr1	8580	8581	4.71412
chr1	8581	8583	6.67834
chr1	8583	8585	6.2855
chr1	8585	8588	5.89265
chr1	8588	8590	6.67834
chr1	8590	8597	5.89265
chr1	8597	8599	5.49981
chr1	8599	8603	5.10697
chr1	8603	8604	3.53559
chr1	8604	8605	3.14275
chr1	8605	8612	3.53559
chr1	8612	8613	2.7499
chr1	8613	8614	2.35706
chr1	8614	8615	2.7499
chr1	8615	8617	2.35706
chr1	8617	8621	2.7499
chr1	8621	8624	2.35706
chr1	8624	8625	2.7499
chr1	8625	8648	1.57137
chr1	8648	8650	1.17853
chr1	8650	8652	0.392843
chr1	8652	8654	0.785687
chr1	8654	8655	1.17853
chr1	8655	8662	1.57137
chr1	8662	8665	1.96422
chr1	8665	8666	2.7499
chr1	8666	8672	2.35706
chr1	8672	8688	2.7499
chr1	8688	8691	3.14275
chr1	8691	8694	3.53559
chr1	8694	8697	3.14275
chr1	8697	8698	2.7499
chr1	8698	8704	2.35706
chr1	8704	8705	1.96422
chr1	8705	8709	1.57137
chr1	8709	8713	1.17853
chr1	8713	8720	1.57137
chr1	8720	8731	1.96422
chr1	8731	8732	1.57137
chr1	8732	8735	1.17853
chr1	8735	8755	0.785687
chr1	8755	8762	0.392843
chr1	8762	8772	0.0
chr1	8772	8778	0.392843
chr1	8778	8795	0.785687
chr1	8795	8803	1.17853
chr1	8803	8806	1.57137
chr1	8806	8814	1.96422
chr1	8814	8821	1.57137
chr1	8821	8836	1.17853
chr1	8836	8837	2.7499
chr1	8837	8841	2.35706
chr1	8841	8842	3.53559
chr1	8842	8843	4.71412
chr1	8843	8845	5.10697
chr1	8845	8847	4.71412
chr1	8847	8850	5.10697
chr1	8850	8851	5.49981
chr1	8851	8863	5.89265
chr1	8863	8874	6.2855
chr1	8874	8877	5.89265
chr1	8877	8879	5.10697
chr1	8879	8880	3.92843
chr1	8880	8883	4.32128
chr1	8883	8885	4.71412
chr1	8885	8889	3.14275
chr1	8889	8890	2.7499
chr1	8890	8893	2.35706
chr1	8893	8895	1.96422
chr1	8895	8898	1.57137
chr1	8898	8911	1.17853
chr1	8911	8921	0.785687
chr1	8921	8924	0.392843
chr1	8924	8945	0.0
chr1	8945	8988	0.392843
chr1	8988	8998	0.0
chr1	8998	9000	0.392843
chr1	9000	9001	1.17853
chr1	9001	9003	1.57137
chr1	9003	9012	1.96422
chr1	9012	9016	2.35706
chr1	9016	9023	2.7499
chr1	9023	9034	3.14275
chr1	9034	9037	2.7499
chr1	9037	9041	3.14275
chr1	9041	9044	2.7499
chr1	9044	9046	1.96422
chr1	9046	9053	1.57137
chr1	9053	9058	1.17853
chr1	9058	9066	0.785687
chr1	9066	9069	0.392843
chr1	9069	9070	0.785687
chr1	9070	9073	1.17853
chr1	9073	9080	0.785687
chr1	9080	9095	1.17853
chr1	9095	9112	1.57137
chr1	9112	9113	1.17853
chr1	9113	9115	0.785687
chr1	9115	9123	1.17853
chr1	9123	9136	0.785687
chr1	9136	9138	1.17853
chr1	9138	9152	0.785687
chr1	9152	9155	0.392843
chr1	9155	9175	0.785687
chr1	9175	9176	1.96422
chr1	9176	9179	1.57137
chr1	9179	9192	1.17853
chr1	9192	9199	1.57137
chr1	9199	9213	1.96422
chr1	9213	9218	1.57137
chr1	9218	9227	0.785687
chr1	9227	9235	0.392843
chr1	9235	9254	0.0
chr1	9254	9258	0.392843
chr1	9258	9259	1.17853
chr1	9259	9268	1.57137
chr1	9268	9271	1.96422
chr1	9271	9290	2.35706
chr1	9290	9297	2.7499
chr1	9297	9301	2.35706
chr1	9301	9303	1.57137
chr1	9303	9304	1.96422
chr1	9304	9311	3.14275
chr1	9311	9312	2.7499
chr1	9312	9325	2.35706
chr1	9325	9333	1.96422
chr1	9333	9342	1.57137
chr1	9342	9344	0.392843
chr1	9344	9429	0.0
chr1	9429	9438	0.392843
chr1	9438	9454	0.785687
chr1	9454	9471	1.57137
chr1	9471	9479	1.17853
chr1	9479	9481	0.785687
chr1	9481	9489	0.392843
chr1	9489	9497	0.785687
chr1	9497	9499	0.392843
chr1	9499	9514	0.785687
chr1	9514	9515	1.17853
chr1	9515	9518	1.57137
chr1	9518	9532	1.96422
chr1	9532	9542	1.57137
chr1	9542	9551	1.17853
chr1	9551	9553	1.57137
chr1	9553	9556	1.96422
chr1	9556	9558	1.17853
chr1	9558	9594	0.785687
chr1	9594	9596	0.392843
chr1	9596	9607	0.0
chr1	9607	9639	0.392843
chr1	9639	9643	0.785687
chr1	9643	9669	0.392843
chr1	9669	9682	0.785687
chr1	9682	9700	0.392843
chr1	9700	9709	0.785687
chr1	9709	9733	0.392843
chr1	9733	9738	0.785687
chr1	9738	9743	1.17853
chr1	9743	9758	0.785687
chr1	9758	9776	1.17853
chr1	9776	9777	0.785687
chr1	9777	9801	0.392843
chr1	9801	9832	0.0
chr1	9832	9835	0.392843
chr1	9835	9857	0.785687
chr1	9857	9860	1.17853
chr1	9860	9873	1.57137
chr1	9873	9874	1.96422
chr1	9874	9877	1.57137
chr1	9877	9885	1.17853
chr1	9885	9891	1.57137
chr1	9891	9899	1.96422
chr1	9899	9916	1.57137
chr1	9916	9917	1.17853
chr1	9917	9924	1.96422
chr1	9924	9928	2.35706
chr1	9928	9929	1.96422
chr1	9929	9934	2.35706
chr1	9934	9942	1.96422
chr1	9942	9945	2.35706
chr1	9945	9953	1.96422
chr1	9953	9960	2.35706
chr1	9960	9962	1.57137
chr1	9962	9963	1.17853
chr1	9963	9967	1.57137
chr1	9967	9970	1.96422
chr1	9970	9975	1.57137
chr1	9975	9983	1.17853
chr1	9983	9999	0.785687
chr1	9999	10005	1.17853
chr1	10005	10006	0.785687
chr1	10006	10032	0.392843
chr1	10032	10042	0.785687
chr1	10042	10044	0.392843
chr1	10044	10051	0.785687
chr1	10051	10064	1.17853
chr1	10064	10069	1.57137
chr1	10069	10073	1.96422
chr1	10073	10082	1.57137
chr1	10082	10087	1.96422
chr1	10087	10089	1.57137
chr1	10089	10106	1.17853
chr1	10106	10112	0.785687
chr1	10112	10119	0.392843
chr1	10119	10129	0.785687
chr1	10129	10147	1.17853
chr1	10147	10148	1.96422
chr1	10148	10160	3.53559
chr1	10160	10161	3.92843
chr1	10161	10164	3.53559
chr1	10164	10171	3.14275
chr1	10171	10181	2.7499
chr1	10181	10184	3.53559
chr1	10184	10188	3.92843
chr1	10188	10190	3.53559
chr1	10190	10192	2.7499
chr1	10192	10199	1.57137
chr1	10199	10203	1.96422
chr1	10203	10224	1.57137
chr1	10224	10228	0.785687
chr1	10228	10242	0.392843
chr1	10242	10289	0.0
chr1	10289	10332	0.392843
chr1	10332	10356	0.0
chr1	10356	10394	0.392843
chr1	10394	10397	0.785687
chr1	10397	10399	1.17853
chr1	10399	10414	0.785687
chr1	10414	10417	1.57137
chr1	10417	10419	1.96422
chr1	10419	10422	2.35706
chr1	10422	10431	2.7499
chr1	10431	10435	3.14275
chr1	10435	10437	3.53559
chr1	10437	10439	3.14275
chr1	10439	10447	2.7499
chr1	10447	10455	2.35706
chr1	10455	10457	1.96422
chr1	10457	10458	1.57137
chr1	10458	10463	1.17853
chr1	10463	10465	1.57137
chr1	10465	10471	1.17853
chr1	10471	10477	0.785687
chr1	10477	10492	0.392843
chr1	10492	10522	0.0
chr1	10522	10538	0.392843
chr1	10538	10555	0.785687
chr1	10555	10581	0.392843
chr1	10581	10582	0.0
chr1	10582	10583	0.392843
chr1	10583	10585	0.785687
chr1	10585	10597	2.35706
chr1	10597	10598	2.7499
chr1	10598	10604	3.53559
chr1	10604	10614	3.14275
chr1	10614	10619	3.53559
chr1	10619	10626	3.14275
chr1	10626	10628	2.35706
chr1	10628	10636	1.57137
chr1	10636	10637	2.35706
chr1	10637	10638	2.7499
chr1	10638	10640	3.14275
chr1	10640	10656	1.96422
chr1	10656	10657	1.57137
chr1	10657	10675	2.35706
chr1	10675	10680	1.96422
chr1	10680	10690	0.785687
chr1	10690	10699	1.96422
chr1	10699	10700	1.57137
chr1	10700	10706	1.17853
chr1	10706	10715	1.57137
chr1	10715	10716	1.17853
chr1	10716	10718	1.57137
chr1	10718	10731	1.96422
chr1	10731	10741	1.17853
chr1	10741	10748	1.57137
chr1	10748	10757	1.17853
chr1	10757	10759	0.785687
chr1	10759	10762	1.17853
chr1	10762	10764	0.785687
chr1	10764	10767	1.17853
chr1	10767	10772	1.57137
chr1	10772	10782	1.96422
chr1	10782	10783	2.35706
chr1	10783	10797	1.96422
chr1	10797	10798	1.57137
chr1	10798	10801	1.17853
chr1	10801	10812	0.785687
chr1	10812	10813	0.392843
chr1	10813	10815	1.17853
chr1	10815	10819	1.57137
chr1	10819	10847	1.17853
chr1	10847	10848	1.57137
chr1	10848	10849	2.35706
chr1	10849	10850	3.53559
chr1	10850	10856	3.92843
chr1	10856	10857	3.14275
chr1	10857	10863	2.7499
chr1	10863	10867	3.14275
chr1	10867	10887	3.53559
chr1	10887	10888	2.7499
chr1	10888	10891	2.35706
chr1	10891	10894	1.17853
chr1	10894	10906	0.785687
chr1	10906	10910	0.392843
chr1	10910	10970	0.0
chr1	10970	10997	0.785687
chr1	10997	10999	1.17853
chr1	10999	11001	1.57137
chr1	11001	11012	1.96422
chr1	11012	11013	2.7499
chr1	11013	11040	1.96422
chr1	11040	11041	1.57137
chr1	11041	11042	1.17853
chr1	11042	11043	0.785687
chr1	11043	11044	1.17853
chr1	11044	11045	0.785687
chr1	11045	11049	0.392843
chr1	11049	11070	0.785687
chr1	11070	11071	1.17853
chr1	11071	11079	1.57137
chr1	11079	11085	2.35706
chr1	11085	11092	1.96422
chr1	11092	11112	1.57137
chr1	11112	11114	1.17853
chr1	11114	11118	0.785687
chr1	11118	11120	0.392843
chr1	11120	11123	0.0
chr1	11123	11143	0.392843
chr1	11143	11150	0.785687
chr1	11150	11160	1.17853
chr1	11160	11161	1.57137
chr1	11161	11165	1.96422
chr1	11165	11170	1.57137
chr1	11170	11174	1.96422
chr1	11174	11175	1.57137
chr1	11175	11179	1.96422
chr1	11179	11190	2.7499
chr1	11190	11203	2.35706
chr1	11203	11204	1.96422
chr1	11204	11208	1.57137
chr1	11208	11210	1.17853
chr1	11210	11217	0.785687
chr1	11217	11223	1.17853
chr1	11223	11258	0.392843
chr1	11258	11266	0.0
chr1	11266	11269	0.392843
chr1	11269	11308	0.785687
chr1	11308	11313	0.392843
chr1	11313	11314	0.0
chr1	11314	11316	0.392843
chr1	11316	11357	0.785687
chr1	11357	11359	0.392843
chr1	11359	11369	0.0
chr1	11369	11372	0.392843
chr1	11372	11390	0.785687
chr1	11390	11407	0.392843
chr1	11407	11436	0.0
chr1	11436	11444	0.392843
chr1	11444	11477	1.17853
chr1	11477	11486	0.785687
chr1	11486	11502	0.0
chr1	11502	11510	0.392843
chr1	11510	11511	0.785687
chr1	11511	11541	1.17853
chr1	11541	11544	1.96422
chr1	11544	11552	1.57137
chr1	11552	11563	1.17853
chr1	11563	11565	1.57137
chr1	11565	11584	1.96422
chr1	11584	11592	1.17853
chr1	11592	11603	0.785687
chr1	11603	11604	1.17853
chr1	11604	11605	1.57137
chr1	11605	11608	1.17853
chr1	11608	11640	0.785687
chr1	11640	11646	0.392843
chr1	11646	11652	0.0
chr1	11652	11656	1.17853
chr1	11656	11694	1.57137
chr1	11694	11699	0.392843
chr1	11699	11720	0.0
chr1	11720	11739	0.392843
chr1	11739	11763	0.785687
chr1	11763	11781	0.392843
chr1	11781	11784	0.0
chr1	11784	11821	0.392843
chr1	11821	11827	0.0
chr1	11827	11863	0.392843
chr1	11863	11870	0.785687
chr1	11870	11886	0.392843
chr1	11886	11887	0.785687
chr1	11887	11889	1.17853
chr1	11889	11901	1.57137
chr1	11901	11906	1.96422
chr1	11906	11928	1.57137
chr1	11928	11929	1.96422
chr1	11929	11930	1.57137
chr1	11930	11931	1.17853
chr1	11931	11944	0.785687
chr1	11944	11958	0.392843
chr1	11958	11970	0.785687
chr1	11970	11972	0.392843
chr1	11972	11974	1.17853
chr1	11974	11975	1.57137
chr1	11975	11977	1.96422
chr1	11977	11978	2.35706
chr1	11978	11979	2.7499
chr1	11979	11996	3.14275
chr1	11996	11998	2.7499
chr1	11998	12000	1.96422
chr1	12000	12003	1.57137
chr1	12003	12007	1.96422
chr1	12007	12012	2.35706
chr1	12012	12014	1.96422
chr1	12014	12018	1.57137
chr1	12018	12029	2.35706
chr1	12029	12038	1.96422
chr1	12038	12043	2.35706
chr1	12043	12046	2.7499
chr1	12046	12049	2.35706
chr1	12049	12055	1.96422
chr1	12055	12061	2.35706
chr1	12061	12071	1.57137
chr1	12071	12072	1.17853
chr1	12072	12073	0.785687
chr1	12073	12075	1.17853
chr1	12075	12084	1.57137
chr1	12084	12091	1.17853
chr1	12091	12096	1.57137
chr1	12096	12104	1.17853
chr1	12104	12116	0.785687
chr1	12116	12126	0.392843
chr1	12126	12129	0.785687
chr1	12129	12130	0.392843
chr1	12130	12137	0.785687
chr1	12137	12169	1.17853
chr1	12169	12172	0.785687
chr1	12172	12173	0.392843
chr1	12173	12184	0.0
chr1	12184	12192	0.392843
chr1	12192	12217	0.785687
chr1	12217	12218	1.17853
chr1	12218	12225	1.57137
chr1	12225	12226	2.35706
chr1	12226	12229	1.96422
chr1	12229	12230	2.35706
chr1	12230	12232	2.7499
chr1	12232	12235	3.14275
chr1	12235	12236	2.7499
chr1	12236	12239	3.53559
chr1	12239	12256	3.92843
chr1	12256	12260	4.32128
chr1	12260	12261	3.92843
chr1	12261	12262	3.53559
chr1	12262	12268	3.14275
chr1	12268	12272	2.7499
chr1	12272	12275	1.96422
chr1	12275	12277	1.57137
chr1	12277	12279	1.17853
chr1	12279	12284	0.392843
chr1	12284	12325	0.0
chr1	12325	12330	0.392843
chr1	12330	12331	0.785687
chr1	12331	12334	1.17853
chr1	12334	12352	1.57137
chr1	12352	12364	1.96422
chr1	12364	12366	1.57137
chr1	12366	12368	1.17853
chr1	12368	12382	0.785687
chr1	12382	12384	1.17853
chr1	12384	12386	0.785687
chr1	12386	12415	1.17853
chr1	12415	12418	0.785687
chr1	12418	12424	1.17853
chr1	12424	12425	0.785687
chr1	12425	12427	1.17853
chr1	12427	12429	1.96422
chr1	12429	12439	1.57137
chr1	12439	12449	1.96422
chr1	12449	12454	2.35706
chr1	12454	12456	1.96422
chr1	12456	12457	2.35706
chr1	12457	12460	1.96422
chr1	12460	12465	2.35706
chr1	12465	12481	1.57137
chr1	12481	12488	1.17853
chr1	12488	12492	0.785687
chr1	12492	12498	0.392843
chr1	12498	12507	0.0
chr1	12507	12509	0.785687
chr1	12509	12510	1.17853
chr1	12510	12516	1.57137
chr1	12516	12520	1.96422
chr1	12520	12526	2.35706
chr1	12526	12528	2.7499
chr1	12528	12534	3.14275
chr1	12534	12540	2.7499
chr1	12540	12544	3.53559
chr1	12544	12547	3.14275
chr1	12547	12550	3.53559
chr1	12550	12551	2.7499
chr1	12551	12553	2.35706
chr1	12553	12561	1.96422
chr1	12561	12569	2.35706
chr1	12569	12571	1.96422
chr1	12571	12577	1.57137
chr1	12577	12582	1.96422
chr1	12582	12588	1.17853
chr1	12588	12606	0.785687
chr1	12606	12618	1.17853
chr1	12618	12620	1.96422
chr1	12620	12626	1.57137
chr1	12626	12634	1.96422
chr1	12634	12638	2.7499
chr1	12638	12642	3.14275
chr1	12642	12645	4.71412
chr1	12645	12646	5.10697
chr1	12646	12647	5.49981
chr1	12647	12649	5.10697
chr1	12649	12658	5.49981
chr1	12658	12661	5.89265
chr1	12661	12663	5.49981
chr1	12663	12665	5.10697
chr1	12665	12669	5.49981
chr1	12669	12676	5.10697
chr1	12676	12680	4.71412
chr1	12680	12682	4.32128
chr1	12682	12684	3.53559
chr1	12684	12685	2.7499
chr1	12685	12688	1.96422
chr1	12688	12691	1.57137
chr1	12691	12699	1.17853
chr1	12699	12704	0.785687
chr1	12704	12727	0.0
chr1	12727	12737	0.392843
chr1	12737	12769	0.785687
chr1	12769	12770	1.17853
chr1	12770	12779	0.785687
chr1	12779	12797	0.392843
chr1	12797	12800	0.785687
chr1	12800	12801	1.17853
chr1	12801	12812	1.57137
chr1	12812	12840	1.17853
chr1	12840	12843	0.785687
chr1	12843	12847	0.0
chr1	12847	12848	0.392843
chr1	12848	12849	0.785687
chr1	12849	12855	1.17853
chr1	12855	12859	1.57137
chr1	12859	12860	1.96422
chr1	12860	12862	2.7499
chr1	12862	12887	3.14275
chr1	12887	12889	3.53559
chr1	12889	12898	2.35706
chr1	12898	12901	1.96422
chr1	12901	12903	0.785687
chr1	12903	12906	0.392843
chr1	12906	12907	0.785687
chr1	12907	12930	1.17853
chr1	12930	12940	0.785687
chr1	12940	12947	1.57137
chr1	12947	12964	0.785687
chr1	12964	12974	1.17853
chr1	12974	12975	1.57137
chr1	12975	12982	1.96422
chr1	12982	13004	1.17853
chr1	13004	13006	1.57137
chr1	13006	13017	1.17853
chr1	13017	13036	0.392843
chr1	13036	13040	0.785687
chr1	13040	13047	1.17853
chr1	13047	13077	0.785687
chr1	13077	13087	0.0
chr1	13087	13129	0.392843
chr1	13129	13132	0.0
chr1	13132	13167	0.392843
chr1	13167	13175	0.785687
chr1	13175	13197	0.392843
chr1	13197	13210	0.785687
chr1	13210	13220	0.392843
chr1	13220	13236	0.785687
chr1	13236	13240	1.17853
chr1	13240	13263	0.785687
chr1	13263	13277	0.392843
chr1	13277	13315	0.0
chr1	13315	13323	0.785687
chr1	13323	13345	1.17853
chr1	13345	13356	0.785687
chr1	13356	13361	1.17853
chr1	13361	13364	0.785687
chr1	13364	13376	1.17853
chr1	13376	13380	1.57137
chr1	13380	13388	1.17853
chr1	13388	13392	1.57137
chr1	13392	13394	1.17853
chr1	13394	13419	1.57137
chr1	13419	13420	1.17853
chr1	13420	13421	1.57137
chr1	13421	13427	2.35706
chr1	13427	13429	2.7499
chr1	13429	13431	2.35706
chr1	13431	13451	1.96422
chr1	13451	13463	2.35706
chr1	13463	13469	1.17853
chr1	13469	13472	0.785687
chr1	13472	13475	1.96422
chr1	13475	13483	2.35706
chr1	13483	13490	2.7499
chr1	13490	13491	3.53559
chr1	13491	13492	3.92843
chr1	13492	13494	3.53559
chr1	13494	13495	3.14275
chr1	13495	13505	3.53559
chr1	13505	13507	3.92843
chr1	13507	13508	4.32128
chr1	13508	13509	4.71412
chr1	13509	13511	5.10697
chr1	13511	13515	5.49981
chr1	13515	13518	4.71412
chr1	13518	13525	4.32128
chr1	13525	13526	4.71412
chr1	13526	13533	4.32128
chr1	13533	13537	3.14275
chr1	13537	13548	2.7499
chr1	13548	13551	1.96422
chr1	13551	13552	0.785687
chr1	13552	13556	0.392843
chr1	13556	13568	0.785687
chr1	13568	13569	1.17853
chr1	13569	13570	0.785687
chr1	13570	13581	1.17853
chr1	13581	13593	1.57137
chr1	13593	13595	2.35706
chr1	13595	13598	2.7499
chr1	13598	13603	2.35706
chr1	13603	13608	2.7499
chr1	13608	13611	3.53559
chr1	13611	13613	3.14275
chr1	13613	13619	2.7499
chr1	13619	13623	3.14275
chr1	13623	13624	3.92843
chr1	13624	13627	3.53559
chr1	13627	13629	4.32128
chr1	13629	13631	5.10697
chr1	13631	13633	5.49981
chr1	13633	13637	4.71412
chr1	13637	13643	4.32128
chr1	13643	13647	3.92843
chr1	13647	13650	3.14275
chr1	13650	13656	2.35706
chr1	13656	13658	1.96422
chr1	13658	13662	1.57137
chr1	13662	13665	1.96422
chr1	13665	13670	1.57137
chr1	13670	13671	1.96422
chr1	13671	13672	2.35706
chr1	13672	13674	1.57137
chr1	13674	13698	1.17853
chr1	13698	13705	1.57137
chr1	13705	13706	1.17853
chr1	13706	13713	0.785687
chr1	13713	13740	0.392843
chr1	13740	13752	0.0
chr1	13752	13753	0.392843
chr1	13753	13754	0.785687
chr1	13754	13778	1.17853
chr1	13778	13794	1.96422
chr1	13794	13795	1.57137
chr1	13795	13803	0.785687
chr1	13803	13804	1.17853
chr1	13804	13806	1.57137
chr1	13806	13808	1.96422
chr1	13808	13816	2.7499
chr1	13816	13821	2.35706
chr1	13821	13822	1.96422
chr1	13822	13841	2.35706
chr1	13841	13844	1.96422
chr1	13844	13845	1.57137
chr1	13845	13850	1.17853
chr1	13850	13851	0.785687
chr1	13851	13854	0.392843
chr1	13854	13861	0.785687
chr1	13861	13877	0.392843
chr1	13877	13894	1.17853
chr1	13894	13920	0.785687
chr1	13920	14008	0.0
chr1	14008	14011	0.392843
chr1	14011	14014	1.17853
chr1	14014	14051	1.96422
chr1	14051	14052	1.57137
chr1	14052	14053	1.96422
chr1	14053	14055	1.57137
chr1	14055	14093	1.17853
chr1	14093	14095	0.785687
chr1	14095	14097	0.392843
chr1	14097	14113	0.0
chr1	14113	14135	0.392843
chr1	14135	14152	0.785687
chr1	14152	14155	1.17853
chr1	14155	14158	0.785687
chr1	14158	14167	1.17853
chr1	14167	14176	1.57137
chr1	14176	14195	1.17853
chr1	14195	14201	0.785687
chr1	14201	14214	0.392843
chr1	14214	14234	0.785687
chr1	14234	14235	0.392843
chr1	14235	14236	0.785687
chr1	14236	14240	1.17853
chr1	14240	14253	1.57137
chr1	14253	14259	1.17853
chr1	14259	14262	0.785687
chr1	14262	14268	1.17853
chr1	14268	14280	0.785687
chr1	14280	14283	1.17853
chr1	14283	14293	0.785687
chr1	14293	14294	1.57137
chr1	14294	14295	1.96422
chr1	14295	14296	2.35706
chr1	14296	14305	2.7499
chr1	14305	14311	2.35706
chr1	14311	14321	1.96422
chr1	14321	14323	3.14275
chr1	14323	14335	2.7499
chr1	14335	14338	1.96422
chr1	14338	14359	1.17853
chr1	14359	14364	0.785687
chr1	14364	14397	0.0
chr1	14397	14398	0.392843
chr1	14398	14402	0.785687
chr1	14402	14403	1.57137
chr1	14403	14410	1.96422
chr1	14410	14413	2.35706
chr1	14413	14416	2.7499
chr1	14416	14440	3.92843
chr1	14440	14445	3.14275
chr1	14445	14446	2.35706
chr1	14446	14450	1.57137
chr1	14450	14453	1.17853
chr1	14453	14454	0.785687
chr1	14454	14457	0.392843
chr1	14457	14461	0.0
chr1	14461	14462	0.392843
chr1	14462	14466	0.785687
chr1	14466	14468	1.17853
chr1	14468	14503	1.57137
chr1	14503	14505	1.17853
chr1	14505	14509	0.785687
chr1	14509	14511	0.392843
chr1	14511	14528	0.0
chr1	14528	14571	0.392843
chr1	14571	14582	0.0
chr1	14582	14625	0.392843
chr1	14625	14642	0.0
chr1	14642	14643	0.392843
chr1	14643	14645	0.785687
chr1	14645	14646	1.17853
chr1	14646	14671	1.57137
chr1	14671	14674	1.96422
chr1	14674	14685	1.57137
chr1	14685	14688	1.17853
chr1	14688	14689	0.785687
chr1	14689	14712	0.392843
chr1	14712	14756	0.0
chr1	14756	14782	0.392843
chr1	14782	14790	0.785687
chr1	14790	14793	1.17853
chr1	14793	14795	1.57137
chr1	14795	14824	1.17853
chr1	14824	14832	0.785687
chr1	14832	14836	0.392843
chr1	14836	14865	0.0
chr1	14865	14907	0.392843
chr1	14907	14935	0.0
chr1	14935	14936	0.392843
chr1	14936	14961	0.785687
chr1	14961	14963	1.17853
chr1	14963	14978	1.57137
chr1	14978	14979	1.17853
chr1	14979	14988	0.785687
chr1	14988	14991	1.17853
chr1	14991	15004	1.96422
chr1	15004	15005	1.57137
chr1	15005	15013	1.17853
chr1	15013	15030	1.57137
chr1	15030	15033	1.17853
chr1	15033	15054	0.392843
chr1	15054	15089	0.0
chr1	15089	15091	0.785687
chr1	15091	15129	1.17853
chr1	15129	15132	1.96422
chr1	15132	15133	1.17853
chr1	15133	15141	0.785687
chr1	15141	15142	2.35706
chr1	15142	15146	3.53559
chr1	15146	15170	3.92843
chr1	15170	15172	4.32128
chr1	15172	15178	3.53559
chr1	15178	15179	3.92843
chr1	15179	15182	3.53559
chr1	15182	15183	3.14275
chr1	15183	15184	2.7499
chr1	15184	15185	1.57137
chr1	15185	15195	0.785687
chr1	15195	15217	1.17853
chr1	15217	15221	1.57137
chr1	15221	15238	1.96422
chr1	15238	15254	1.57137
chr1	15254	15259	1.17853
chr1	15259	15264	0.392843
chr1	15264	15265	0.0
chr1	15265	15309	0.392843
chr1	15309	15310	0.0
chr1	15310	15338	0.392843
chr1	15338	15352	0.785687
chr1	15352	15372	0.392843
chr1	15372	15380	0.785687
chr1	15380	15404	0.392843
chr1	15404	15469	0.0
chr1	15469	15470	0.392843
chr1	15470	15486	0.785687
chr1	15486	15490	1.17853
chr1	15490	15491	1.57137
chr1	15491	15511	1.96422
chr1	15511	15512	1.57137
chr1	15512	15514	1.17853
chr1	15514	15515	1.57137
chr1	15515	15529	1.96422
chr1	15529	15532	1.57137
chr1	15532	15533	1.17853
chr1	15533	15553	0.785687
chr1	15553	15554	0.392843
chr1	15554	15556	0.785687
chr1	15556	15598	0.392843
chr1	15598	15603	0.0
chr1	15603	15645	0.392843
chr1	15645	15705	0.0
chr1	15705	15706	0.392843
chr1	15706	15745	0.785687
chr1	15745	15747	0.392843
chr1	15747	15812	0.0
chr1	15812	15813	0.392843
chr1	15813	15842	0.785687
chr1	15842	15855	1.17853
chr1	15855	15866	0.392843
chr1	15866	15880	0.785687
chr1	15880	15885	1.17853
chr1	15885	15909	0.785687
chr1	15909	15912	0.392843
chr1	15912	15918	0.0
chr1	15918	15961	0.392843
chr1	15961	16057	0.0
chr1	16057	16088	0.392843
chr1	16088	16100	0.785687
chr1	16100	16107	0.392843
chr1	16107	16122	0.785687
chr1	16122	16130	1.17853
chr1	16130	16131	1.57137
chr1	16131	16132	1.17853
chr1	16132	16148	1.57137
chr1	16148	16150	1.96422
chr1	16150	16168	1.57137
chr1	16168	16172	1.96422
chr1	16172	16181	1.57137
chr1	16181	16189	1.96422
chr1	16189	16198	2.35706
chr1	16198	16207	2.7499
chr1	16207	16208	2.35706
chr1	16208	16217	1.96422
chr1	16217	16224	1.57137
chr1	16224	16232	1.17853
chr1	16232	16234	0.392843
chr1	16234	16236	0.0
chr1	16236	16254	0.392843
chr1	16254	16255	1.57137
chr1	16255	16256	2.35706
chr1	16256	16261	2.7499
chr1	16261	16278	3.14275
chr1	16278	16282	2.7499
chr1	16282	16286	3.14275
chr1	16286	16287	2.7499
chr1	16287	16292	2.35706
chr1	16292	16295	3.14275
chr1	16295	16298	2.7499
chr1	16298	16304	1.57137
chr1	16304	16325	1.17853
chr1	16325	16335	0.785687
chr1	16335	16358	0.0
chr1	16358	16397	0.392843
chr1	16397	16410	0.785687
chr1	16410	16411	1.57137
chr1	16411	16414	2.7499
chr1	16414	16415	3.14275
chr1	16415	16428	3.53559
chr1	16428	16440	3.92843
chr1	16440	16444	3.53559
chr1	16444	16453	3.14275
chr1	16453	16454	2.35706
chr1	16454	16457	1.17853
chr1	16457	16458	0.785687
chr1	16458	16471	0.392843
chr1	16471	16558	0.0
chr1	16558	16560	0.392843
chr1	16560	16561	0.785687
chr1	16561	16599	1.17853
chr1	16599	16601	0.785687
chr1	16601	16604	0.392843
chr1	16604	16661	0.0
chr1	16661	16663	0.392843
chr1	16663	16664	0.785687
chr1	16664	16696	1.17853
chr1	16696	16698	0.785687
chr1	16698	16705	0.392843
chr1	16705	16715	0.785687
chr1	16715	16747	1.17853
chr1	16747	16757	0.785687
chr1	16757	16771	0.392843
chr1	16771	16785	0.0
chr1	16785	16794	0.392843
chr1	16794	16816	0.785687
chr1	16816	16828	1.17853
chr1	16828	16836	0.785687
chr1	16836	16842	0.392843
chr1	16842	16848	0.785687
chr1	16848	16883	0.392843
chr1	16883	16985	0.0
chr1	16985	17027	0.392843
chr1	17027	17077	0.0
chr1	17077	17084	0.785687
chr1	17084	17101	1.17853
chr1	17101	17114	1.57137
chr1	17114	17120	2.35706
chr1	17120	17121	1.57137
chr1	17121	17124	1.96422
chr1	17124	17126	2.35706
chr1	17126	17144	1.96422
chr1	17144	17145	3.14275
chr1	17145	17147	3.53559
chr1	17147	17150	3.92843
chr1	17150	17152	3.53559
chr1	17152	17155	3.14275
chr1	17155	17162	2.7499
chr1	17162	17167	3.14275
chr1	17167	17176	2.7499
chr1	17176	17178	3.14275
chr1	17178	17182	2.7499
chr1	17182	17184	3.14275
chr1	17184	17187	2.7499
chr1	17187	17188	1.96422
chr1	17188	17190	1.57137
chr1	17190	17192	1.17853
chr1	17192	17201	1.57137
chr1	17201	17219	1.17853
chr1	17219	17224	0.785687
chr1	17224	17235	0.392843
chr1	17235	17245	0.0
chr1	17245	17251	0.392843
chr1	17251	17269	0.785687
chr1	17269	17271	1.17853
chr1	17271	17285	1.57137
chr1	17285	17293	1.17853
chr1	17293	17302	0.785687
[truncated: 122 more rows]
