# Supplementary material for: Structural modularity of the XIST ribonucleoprotein complex
Source: Nat Commun. 2020 Dec 2;11:6163. doi: 10.1038/s41467-020-20040-3 (PMC7710737; doi:10.1038/s41467-020-20040-3)
Supplement: Supplementary file 6 — Source Data [file 41467_2020_20040_MOESM6_ESM.zip › sourcedata/fig2efgi/K562_EFTUD2_0_neg_XIST_1_hsXIST.bedgraph]

chr1	0	49	0.0
chr1	49	68	0.12078
chr1	68	70	0.241559
chr1	70	74	0.362339
chr1	74	80	0.483118
chr1	80	93	0.603898
chr1	93	112	0.483118
chr1	112	118	0.362339
chr1	118	124	0.241559
chr1	124	136	0.12078
chr1	136	155	0.362339
chr1	155	156	0.241559
chr1	156	165	0.362339
chr1	165	179	0.483118
chr1	179	191	0.241559
chr1	191	194	0.362339
chr1	194	199	0.483118
chr1	199	200	0.603898
chr1	200	205	0.483118
chr1	205	209	0.603898
chr1	209	211	0.483118
chr1	211	213	0.603898
chr1	213	216	0.724677
chr1	216	217	0.845457
chr1	217	226	0.966236
chr1	226	248	0.845457
chr1	248	252	0.724677
chr1	252	255	0.603898
chr1	255	257	0.724677
chr1	257	260	0.603898
chr1	260	277	0.483118
chr1	277	279	0.603898
chr1	279	281	0.845457
chr1	281	282	0.966236
chr1	282	283	0.845457
chr1	283	290	0.724677
chr1	290	292	0.845457
chr1	292	295	0.966236
chr1	295	301	1.2078
chr1	301	304	1.32857
chr1	304	307	1.44935
chr1	307	308	1.69091
chr1	308	310	1.81169
chr1	310	311	1.93247
chr1	311	314	2.05325
chr1	314	316	2.17403
chr1	316	323	2.05325
chr1	323	324	1.81169
chr1	324	326	2.05325
chr1	326	327	2.17403
chr1	327	330	2.41559
chr1	330	331	2.65715
chr1	331	335	2.53637
chr1	335	339	2.41559
chr1	339	340	1.93247
chr1	340	342	1.81169
chr1	342	343	1.57013
chr1	343	345	1.69091
chr1	345	348	1.81169
chr1	348	351	1.69091
chr1	351	352	1.57013
chr1	352	353	1.44935
chr1	353	355	1.32857
chr1	355	363	1.2078
chr1	363	364	1.44935
chr1	364	368	1.57013
chr1	368	370	1.44935
chr1	370	371	1.69091
chr1	371	374	1.44935
chr1	374	378	1.32857
chr1	378	383	1.57013
chr1	383	384	1.69091
chr1	384	387	1.57013
chr1	387	389	1.69091
chr1	389	406	1.57013
chr1	406	407	1.69091
chr1	407	411	1.44935
chr1	411	413	1.57013
chr1	413	414	1.44935
chr1	414	418	1.08702
chr1	418	421	0.845457
chr1	421	426	0.724677
chr1	426	427	0.845457
chr1	427	428	0.724677
chr1	428	429	0.603898
chr1	429	441	0.724677
chr1	441	443	0.845457
chr1	443	450	0.724677
chr1	450	451	0.603898
chr1	451	452	0.966236
chr1	452	453	0.845457
chr1	453	454	0.966236
chr1	454	456	1.08702
chr1	456	457	1.32857
chr1	457	458	1.2078
chr1	458	464	1.44935
chr1	464	465	1.57013
chr1	465	472	1.69091
chr1	472	485	1.57013
chr1	485	494	1.44935
chr1	494	495	1.81169
chr1	495	496	1.93247
chr1	496	500	2.41559
chr1	500	501	2.17403
chr1	501	507	2.41559
chr1	507	511	2.17403
chr1	511	512	2.41559
chr1	512	513	2.53637
chr1	513	515	2.65715
chr1	515	516	2.77793
chr1	516	521	3.01949
chr1	521	522	3.14027
chr1	522	525	3.38183
chr1	525	529	3.50261
chr1	529	537	3.62339
chr1	537	539	3.26105
chr1	539	540	2.77793
chr1	540	541	2.29481
chr1	541	542	1.93247
chr1	542	544	2.05325
chr1	544	545	2.17403
chr1	545	553	1.81169
chr1	553	555	1.93247
chr1	555	556	1.69091
chr1	556	557	1.57013
chr1	557	558	1.44935
chr1	558	560	1.32857
chr1	560	565	1.08702
chr1	565	566	0.845457
chr1	566	572	0.483118
chr1	572	581	0.603898
chr1	581	586	0.724677
chr1	586	588	0.603898
chr1	588	589	0.483118
chr1	589	596	0.362339
chr1	596	614	0.241559
chr1	614	623	0.12078
chr1	623	651	0.0
chr1	651	653	0.724677
chr1	653	660	0.845457
chr1	660	668	0.966236
chr1	668	673	1.08702
chr1	673	686	1.2078
chr1	686	689	1.08702
chr1	689	695	0.966236
chr1	695	696	0.603898
chr1	696	697	0.724677
chr1	697	704	0.603898
chr1	704	706	0.483118
chr1	706	709	0.362339
chr1	709	722	0.241559
chr1	722	739	0.362339
chr1	739	740	0.241559
chr1	740	741	0.362339
chr1	741	762	0.483118
chr1	762	764	0.724677
chr1	764	776	0.845457
chr1	776	780	0.966236
chr1	780	781	1.08702
chr1	781	782	1.32857
chr1	782	786	1.44935
chr1	786	794	1.57013
chr1	794	799	1.81169
chr1	799	802	1.93247
chr1	802	806	2.05325
chr1	806	809	1.69091
chr1	809	816	1.57013
chr1	816	819	1.44935
chr1	819	822	1.32857
chr1	822	823	1.44935
chr1	823	825	1.69091
chr1	825	826	1.93247
chr1	826	829	2.17403
chr1	829	833	2.05325
chr1	833	834	1.93247
chr1	834	837	2.05325
chr1	837	839	1.93247
chr1	839	840	2.17403
chr1	840	841	2.29481
chr1	841	843	2.41559
chr1	843	844	2.29481
chr1	844	846	2.41559
chr1	846	849	2.29481
chr1	849	864	2.41559
chr1	864	866	2.29481
chr1	866	867	2.17403
chr1	867	868	1.93247
chr1	868	869	1.57013
chr1	869	872	1.08702
chr1	872	877	0.845457
chr1	877	880	0.724677
chr1	880	882	0.603898
chr1	882	884	0.483118
chr1	884	885	0.362339
chr1	885	887	0.241559
chr1	887	889	0.12078
chr1	889	890	0.241559
chr1	890	894	0.362339
chr1	894	898	0.483118
chr1	898	904	0.603898
chr1	904	906	0.724677
chr1	906	908	0.845457
chr1	908	913	0.966236
chr1	913	915	1.2078
chr1	915	920	1.32857
chr1	920	927	1.44935
chr1	927	933	1.57013
chr1	933	937	1.32857
chr1	937	942	1.69091
chr1	942	943	1.57013
chr1	943	944	1.69091
chr1	944	948	1.81169
chr1	948	949	1.69091
chr1	949	952	1.32857
chr1	952	954	1.2078
chr1	954	958	1.32857
chr1	958	959	1.44935
chr1	959	960	1.32857
chr1	960	961	1.44935
chr1	961	963	1.32857
chr1	963	964	1.2078
chr1	964	969	1.32857
chr1	969	970	1.2078
chr1	970	975	1.44935
chr1	975	977	1.57013
chr1	977	981	1.81169
chr1	981	984	1.32857
chr1	984	987	1.44935
chr1	987	990	1.32857
chr1	990	993	1.44935
chr1	993	994	1.69091
chr1	994	996	1.81169
chr1	996	998	1.93247
chr1	998	999	1.81169
chr1	999	1003	1.69091
chr1	1003	1004	1.93247
chr1	1004	1006	2.05325
chr1	1006	1007	2.29481
chr1	1007	1008	2.17403
chr1	1008	1009	2.53637
chr1	1009	1013	2.65715
chr1	1013	1018	2.41559
chr1	1018	1021	2.29481
chr1	1021	1025	2.17403
chr1	1025	1026	2.05325
chr1	1026	1027	2.17403
chr1	1027	1032	2.29481
chr1	1032	1037	2.17403
chr1	1037	1038	1.81169
chr1	1038	1040	1.69091
chr1	1040	1046	1.81169
chr1	1046	1048	1.44935
chr1	1048	1050	1.32857
chr1	1050	1051	1.08702
chr1	1051	1052	1.2078
chr1	1052	1053	0.966236
chr1	1053	1058	0.845457
chr1	1058	1064	0.724677
chr1	1064	1066	0.845457
chr1	1066	1067	0.724677
chr1	1067	1068	0.966236
chr1	1068	1069	1.08702
chr1	1069	1071	0.845457
chr1	1071	1072	1.08702
chr1	1072	1074	1.2078
chr1	1074	1075	1.32857
chr1	1075	1084	1.44935
chr1	1084	1087	1.32857
chr1	1087	1091	1.44935
chr1	1091	1094	1.57013
chr1	1094	1101	1.44935
chr1	1101	1106	1.57013
chr1	1106	1109	1.32857
chr1	1109	1110	1.44935
chr1	1110	1115	1.08702
chr1	1115	1116	0.845457
chr1	1116	1117	0.603898
chr1	1117	1118	0.724677
chr1	1118	1120	0.603898
chr1	1120	1121	0.724677
chr1	1121	1130	0.845457
chr1	1130	1132	0.966236
chr1	1132	1133	1.44935
chr1	1133	1134	1.32857
chr1	1134	1138	1.44935
chr1	1138	1144	1.57013
chr1	1144	1145	1.44935
chr1	1145	1149	1.69091
chr1	1149	1150	1.81169
chr1	1150	1151	2.05325
chr1	1151	1152	2.17403
chr1	1152	1153	2.53637
chr1	1153	1155	2.65715
chr1	1155	1158	2.77793
chr1	1158	1160	2.89871
chr1	1160	1163	3.01949
chr1	1163	1165	2.89871
chr1	1165	1166	2.77793
chr1	1166	1167	2.89871
chr1	1167	1168	3.01949
chr1	1168	1171	3.14027
chr1	1171	1174	3.26105
chr1	1174	1176	3.50261
chr1	1176	1177	3.01949
chr1	1177	1178	3.14027
chr1	1178	1179	3.26105
chr1	1179	1180	3.38183
chr1	1180	1184	3.50261
chr1	1184	1185	3.62339
chr1	1185	1189	3.74417
chr1	1189	1190	3.50261
chr1	1190	1193	3.62339
chr1	1193	1194	3.50261
chr1	1194	1196	3.26105
chr1	1196	1197	2.89871
chr1	1197	1198	3.01949
chr1	1198	1203	2.89871
chr1	1203	1204	3.26105
chr1	1204	1205	3.86494
chr1	1205	1208	4.1065
chr1	1208	1209	4.22728
chr1	1209	1210	4.34806
chr1	1210	1211	4.22728
chr1	1211	1212	4.1065
chr1	1212	1213	3.98572
chr1	1213	1215	4.1065
chr1	1215	1216	3.86494
chr1	1216	1217	3.74417
chr1	1217	1218	3.62339
chr1	1218	1219	3.38183
chr1	1219	1220	3.86494
chr1	1220	1221	3.74417
chr1	1221	1222	3.62339
chr1	1222	1223	3.74417
chr1	1223	1224	3.62339
chr1	1224	1225	3.50261
chr1	1225	1228	3.62339
chr1	1228	1230	3.50261
chr1	1230	1232	3.62339
chr1	1232	1234	3.74417
chr1	1234	1235	3.62339
chr1	1235	1238	3.74417
chr1	1238	1239	3.62339
chr1	1239	1241	3.74417
chr1	1241	1246	3.98572
chr1	1246	1247	3.38183
chr1	1247	1249	2.77793
chr1	1249	1251	2.53637
chr1	1251	1252	2.65715
chr1	1252	1253	2.41559
chr1	1253	1257	2.53637
chr1	1257	1259	2.41559
chr1	1259	1260	2.29481
chr1	1260	1261	2.41559
chr1	1261	1262	2.53637
chr1	1262	1263	2.05325
chr1	1263	1265	1.93247
chr1	1265	1267	2.05325
chr1	1267	1268	2.29481
chr1	1268	1270	2.41559
chr1	1270	1271	2.65715
chr1	1271	1273	2.53637
chr1	1273	1274	2.77793
chr1	1274	1276	2.65715
chr1	1276	1278	2.41559
chr1	1278	1279	2.65715
chr1	1279	1280	2.53637
chr1	1280	1283	2.41559
chr1	1283	1284	2.29481
chr1	1284	1285	2.41559
chr1	1285	1287	2.17403
chr1	1287	1289	2.29481
chr1	1289	1293	2.41559
chr1	1293	1295	2.29481
chr1	1295	1304	2.17403
chr1	1304	1305	2.05325
chr1	1305	1308	1.93247
chr1	1308	1310	1.81169
chr1	1310	1311	1.44935
chr1	1311	1312	1.57013
chr1	1312	1313	1.69091
chr1	1313	1315	1.32857
chr1	1315	1316	1.57013
chr1	1316	1319	1.32857
chr1	1319	1322	1.44935
chr1	1322	1323	1.2078
chr1	1323	1324	1.32857
chr1	1324	1325	1.57013
chr1	1325	1327	1.69091
chr1	1327	1328	1.93247
chr1	1328	1329	2.05325
chr1	1329	1330	1.93247
chr1	1330	1331	2.05325
chr1	1331	1332	1.93247
chr1	1332	1333	1.81169
chr1	1333	1334	1.93247
chr1	1334	1335	2.17403
chr1	1335	1336	2.29481
chr1	1336	1337	2.41559
chr1	1337	1341	2.53637
chr1	1341	1342	2.65715
chr1	1342	1343	2.77793
chr1	1343	1344	3.26105
chr1	1344	1345	3.38183
chr1	1345	1346	3.62339
chr1	1346	1348	3.86494
chr1	1348	1349	4.1065
chr1	1349	1350	4.34806
chr1	1350	1352	4.22728
chr1	1352	1353	4.34806
chr1	1353	1355	4.58962
chr1	1355	1358	4.46884
chr1	1358	1359	4.58962
chr1	1359	1360	4.34806
chr1	1360	1363	4.46884
chr1	1363	1364	4.34806
chr1	1364	1366	4.46884
chr1	1366	1369	3.98572
chr1	1369	1370	4.1065
chr1	1370	1371	3.98572
chr1	1371	1373	3.50261
chr1	1373	1375	3.38183
chr1	1375	1377	3.26105
chr1	1377	1378	3.01949
chr1	1378	1380	3.14027
chr1	1380	1381	3.01949
chr1	1381	1384	2.89871
chr1	1384	1385	2.77793
chr1	1385	1387	2.65715
chr1	1387	1389	2.05325
chr1	1389	1390	1.81169
chr1	1390	1392	1.44935
chr1	1392	1393	1.2078
chr1	1393	1396	0.966236
chr1	1396	1400	0.603898
chr1	1400	1412	0.483118
chr1	1412	1420	0.362339
chr1	1420	1421	0.603898
chr1	1421	1422	0.724677
chr1	1422	1436	0.603898
chr1	1436	1437	0.724677
chr1	1437	1438	0.845457
chr1	1438	1445	0.966236
chr1	1445	1451	0.845457
chr1	1451	1452	1.32857
chr1	1452	1453	1.2078
chr1	1453	1464	1.32857
chr1	1464	1465	1.08702
chr1	1465	1480	0.966236
chr1	1480	1482	0.724677
chr1	1482	1485	0.603898
chr1	1485	1488	0.483118
chr1	1488	1491	0.362339
chr1	1491	1495	0.483118
chr1	1495	1497	0.241559
chr1	1497	1535	0.12078
chr1	1535	1544	0.0
chr1	1544	1550	0.12078
chr1	1550	1577	0.241559
chr1	1577	1581	0.362339
chr1	1581	1586	0.483118
chr1	1586	1588	0.603898
chr1	1588	1593	0.483118
chr1	1593	1600	0.362339
chr1	1600	1605	0.483118
chr1	1605	1621	0.603898
chr1	1621	1623	0.483118
chr1	1623	1626	0.603898
chr1	1626	1627	0.724677
chr1	1627	1628	0.966236
chr1	1628	1634	1.08702
chr1	1634	1636	1.2078
chr1	1636	1637	1.81169
chr1	1637	1638	1.93247
chr1	1638	1640	2.05325
chr1	1640	1642	2.29481
chr1	1642	1643	2.53637
chr1	1643	1644	2.65715
chr1	1644	1645	2.77793
chr1	1645	1646	3.01949
chr1	1646	1648	2.89871
chr1	1648	1649	3.01949
chr1	1649	1651	3.14027
chr1	1651	1654	3.38183
chr1	1654	1658	3.50261
chr1	1658	1660	3.62339
chr1	1660	1661	3.86494
chr1	1661	1662	3.98572
chr1	1662	1665	4.22728
chr1	1665	1668	4.1065
chr1	1668	1670	3.62339
chr1	1670	1672	3.74417
chr1	1672	1674	3.62339
chr1	1674	1676	3.74417
chr1	1676	1678	3.86494
chr1	1678	1679	3.14027
chr1	1679	1681	3.26105
chr1	1681	1682	3.14027
chr1	1682	1683	3.01949
chr1	1683	1684	2.89871
chr1	1684	1685	3.01949
chr1	1685	1686	3.14027
chr1	1686	1687	2.65715
chr1	1687	1688	2.77793
chr1	1688	1689	2.65715
chr1	1689	1692	2.41559
chr1	1692	1693	2.29481
chr1	1693	1695	2.17403
chr1	1695	1698	2.05325
chr1	1698	1703	1.93247
chr1	1703	1704	2.05325
chr1	1704	1705	1.69091
chr1	1705	1706	1.81169
chr1	1706	1709	1.57013
chr1	1709	1710	1.69091
chr1	1710	1711	1.81169
chr1	1711	1712	1.69091
chr1	1712	1716	1.81169
chr1	1716	1719	1.69091
chr1	1719	1721	1.81169
chr1	1721	1724	1.69091
chr1	1724	1726	1.81169
chr1	1726	1728	1.69091
chr1	1728	1729	1.57013
chr1	1729	1730	1.44935
chr1	1730	1731	1.57013
chr1	1731	1737	1.44935
chr1	1737	1740	1.32857
chr1	1740	1745	1.2078
chr1	1745	1746	1.32857
chr1	1746	1749	1.2078
chr1	1749	1750	1.08702
chr1	1750	1753	1.2078
chr1	1753	1754	1.08702
chr1	1754	1760	0.966236
chr1	1760	1762	0.845457
chr1	1762	1764	0.603898
chr1	1764	1766	0.724677
chr1	1766	1771	0.603898
chr1	1771	1772	0.483118
chr1	1772	1775	0.362339
chr1	1775	1777	0.483118
chr1	1777	1781	0.603898
chr1	1781	1785	0.724677
chr1	1785	1787	0.845457
chr1	1787	1792	0.966236
chr1	1792	1794	1.08702
chr1	1794	1799	0.966236
chr1	1799	1808	0.845457
chr1	1808	1817	0.724677
chr1	1817	1818	0.845457
chr1	1818	1825	0.966236
chr1	1825	1826	0.724677
chr1	1826	1828	0.845457
chr1	1828	1829	0.966236
chr1	1829	1830	1.32857
chr1	1830	1834	1.69091
chr1	1834	1839	1.57013
chr1	1839	1840	1.69091
chr1	1840	1841	1.93247
chr1	1841	1846	2.05325
chr1	1846	1847	2.17403
chr1	1847	1849	2.29481
chr1	1849	1854	2.53637
chr1	1854	1856	2.41559
chr1	1856	1860	2.53637
chr1	1860	1861	2.65715
chr1	1861	1862	2.53637
chr1	1862	1864	2.41559
chr1	1864	1867	2.53637
chr1	1867	1868	3.14027
chr1	1868	1870	3.38183
chr1	1870	1871	3.50261
chr1	1871	1872	4.22728
chr1	1872	1873	3.74417
chr1	1873	1874	3.86494
chr1	1874	1881	3.50261
chr1	1881	1882	3.86494
chr1	1882	1883	3.74417
chr1	1883	1884	3.86494
chr1	1884	1885	3.62339
chr1	1885	1889	3.50261
chr1	1889	1890	3.62339
chr1	1890	1891	3.50261
chr1	1891	1893	3.38183
chr1	1893	1896	3.14027
chr1	1896	1897	3.01949
chr1	1897	1900	3.14027
chr1	1900	1904	3.01949
chr1	1904	1906	2.89871
chr1	1906	1907	2.77793
chr1	1907	1908	2.53637
chr1	1908	1910	2.65715
chr1	1910	1913	2.05325
chr1	1913	1914	1.93247
chr1	1914	1915	1.2078
chr1	1915	1916	1.32857
chr1	1916	1917	1.2078
chr1	1917	1920	1.08702
chr1	1920	1924	1.2078
chr1	1924	1926	0.845457
chr1	1926	1927	0.966236
chr1	1927	1931	0.845457
chr1	1931	1932	0.966236
chr1	1932	1938	0.845457
chr1	1938	1944	0.724677
chr1	1944	1946	0.603898
chr1	1946	1957	0.724677
chr1	1957	1958	0.603898
chr1	1958	1970	0.483118
chr1	1970	1974	0.362339
chr1	1974	1990	0.241559
chr1	1990	1993	0.12078
chr1	1993	2048	0.0
chr1	2048	2050	0.12078
chr1	2050	2062	0.241559
chr1	2062	2063	0.362339
chr1	2063	2064	0.603898
chr1	2064	2070	0.845457
chr1	2070	2072	0.966236
chr1	2072	2076	1.08702
chr1	2076	2077	1.2078
chr1	2077	2079	1.32857
chr1	2079	2082	1.44935
chr1	2082	2092	1.57013
chr1	2092	2094	1.44935
chr1	2094	2095	1.32857
chr1	2095	2096	1.57013
chr1	2096	2103	1.69091
chr1	2103	2106	1.81169
chr1	2106	2108	1.44935
chr1	2108	2109	1.2078
chr1	2109	2114	1.44935
chr1	2114	2115	1.32857
chr1	2115	2120	1.2078
chr1	2120	2121	1.08702
chr1	2121	2123	0.966236
chr1	2123	2136	0.845457
chr1	2136	2138	0.966236
chr1	2138	2140	0.845457
chr1	2140	2141	0.724677
chr1	2141	2147	0.845457
chr1	2147	2152	0.724677
chr1	2152	2164	0.483118
chr1	2164	2167	0.241559
chr1	2167	2168	0.362339
chr1	2168	2174	0.241559
chr1	2174	2175	0.483118
chr1	2175	2177	0.362339
chr1	2177	2181	0.483118
chr1	2181	2183	0.603898
chr1	2183	2184	0.724677
chr1	2184	2190	0.845457
chr1	2190	2208	0.966236
chr1	2208	2211	1.08702
chr1	2211	2217	0.966236
chr1	2217	2220	0.724677
chr1	2220	2223	0.603898
chr1	2223	2225	0.483118
chr1	2225	2226	0.603898
chr1	2226	2227	0.724677
chr1	2227	2228	0.603898
chr1	2228	2234	0.483118
chr1	2234	2251	0.362339
chr1	2251	2252	0.241559
chr1	2252	2269	0.12078
chr1	2269	2278	0.0
chr1	2278	2279	0.362339
chr1	2279	2281	0.603898
chr1	2281	2282	0.724677
chr1	2282	2287	0.845457
chr1	2287	2303	0.966236
chr1	2303	2307	1.08702
chr1	2307	2313	1.2078
chr1	2313	2322	1.44935
chr1	2322	2323	1.08702
chr1	2323	2325	0.845457
chr1	2325	2347	0.603898
chr1	2347	2351	0.483118
chr1	2351	2355	0.603898
chr1	2355	2359	0.724677
chr1	2359	2363	0.845457
chr1	2363	2374	0.966236
chr1	2374	2381	1.08702
chr1	2381	2393	1.2078
chr1	2393	2395	1.08702
chr1	2395	2398	0.966236
chr1	2398	2401	0.845457
chr1	2401	2402	0.603898
chr1	2402	2403	0.483118
chr1	2403	2407	0.603898
chr1	2407	2408	0.483118
chr1	2408	2411	0.724677
chr1	2411	2412	0.966236
chr1	2412	2413	1.08702
chr1	2413	2414	1.32857
chr1	2414	2418	1.44935
chr1	2418	2425	1.2078
chr1	2425	2427	1.08702
chr1	2427	2433	0.966236
chr1	2433	2434	0.845457
chr1	2434	2436	0.966236
chr1	2436	2438	1.08702
chr1	2438	2439	1.2078
chr1	2439	2443	1.44935
chr1	2443	2450	1.69091
chr1	2450	2451	1.57013
chr1	2451	2455	1.69091
chr1	2455	2456	1.57013
chr1	2456	2457	1.44935
chr1	2457	2459	1.08702
chr1	2459	2468	0.966236
chr1	2468	2469	1.08702
chr1	2469	2472	1.32857
chr1	2472	2473	1.44935
chr1	2473	2480	1.57013
chr1	2480	2481	1.44935
chr1	2481	2482	1.08702
chr1	2482	2485	1.2078
chr1	2485	2487	1.32857
chr1	2487	2492	1.08702
chr1	2492	2495	1.32857
chr1	2495	2496	1.2078
chr1	2496	2513	1.08702
chr1	2513	2515	1.44935
chr1	2515	2516	1.81169
chr1	2516	2517	1.69091
chr1	2517	2520	1.57013
chr1	2520	2521	1.69091
chr1	2521	2525	1.81169
chr1	2525	2529	1.69091
chr1	2529	2536	1.57013
chr1	2536	2538	1.32857
chr1	2538	2546	1.44935
chr1	2546	2548	1.32857
chr1	2548	2549	1.2078
chr1	2549	2555	1.08702
chr1	2555	2556	1.2078
chr1	2556	2557	1.57013
chr1	2557	2558	1.2078
chr1	2558	2559	1.32857
chr1	2559	2560	0.966236
chr1	2560	2561	0.845457
chr1	2561	2567	1.08702
chr1	2567	2575	1.2078
chr1	2575	2579	1.32857
chr1	2579	2596	1.2078
chr1	2596	2598	1.69091
chr1	2598	2599	1.81169
chr1	2599	2600	1.69091
chr1	2600	2601	1.32857
chr1	2601	2603	1.08702
chr1	2603	2605	1.32857
chr1	2605	2606	1.08702
chr1	2606	2609	1.2078
chr1	2609	2616	1.08702
chr1	2616	2619	1.2078
chr1	2619	2623	1.08702
chr1	2623	2635	1.2078
chr1	2635	2640	1.32857
chr1	2640	2641	0.845457
chr1	2641	2647	0.724677
chr1	2647	2650	0.483118
chr1	2650	2653	0.362339
chr1	2653	2654	0.241559
chr1	2654	2662	0.362339
chr1	2662	2665	0.241559
chr1	2665	2679	0.362339
chr1	2679	2692	0.241559
chr1	2692	2696	0.362339
chr1	2696	2698	0.483118
chr1	2698	2701	0.362339
chr1	2701	2717	0.241559
chr1	2717	2718	0.362339
chr1	2718	2721	0.483118
chr1	2721	2723	0.603898
chr1	2723	2736	0.724677
chr1	2736	2740	0.603898
chr1	2740	2755	0.483118
chr1	2755	2756	0.603898
chr1	2756	2761	0.724677
chr1	2761	2765	0.483118
chr1	2765	2766	0.362339
chr1	2766	2774	0.241559
chr1	2774	2775	0.362339
chr1	2775	2777	0.483118
chr1	2777	2778	0.603898
chr1	2778	2781	0.724677
chr1	2781	2799	0.845457
chr1	2799	2801	0.724677
chr1	2801	2804	0.845457
chr1	2804	2807	0.966236
chr1	2807	2811	1.08702
chr1	2811	2814	1.2078
chr1	2814	2815	1.32857
chr1	2815	2818	1.44935
chr1	2818	2819	1.32857
chr1	2819	2821	1.2078
chr1	2821	2822	1.08702
chr1	2822	2823	0.966236
chr1	2823	2825	1.08702
chr1	2825	2826	0.966236
chr1	2826	2837	1.08702
chr1	2837	2840	0.966236
chr1	2840	2841	1.08702
chr1	2841	2845	1.2078
chr1	2845	2848	1.08702
chr1	2848	2851	0.966236
chr1	2851	2853	0.845457
chr1	2853	2855	0.724677
chr1	2855	2857	0.603898
chr1	2857	2860	0.483118
chr1	2860	2866	0.362339
chr1	2866	2871	0.483118
chr1	2871	2877	0.603898
chr1	2877	2884	0.724677
chr1	2884	2885	0.603898
chr1	2885	2889	0.483118
chr1	2889	2891	0.724677
chr1	2891	2893	0.966236
chr1	2893	2895	1.08702
chr1	2895	2896	1.2078
chr1	2896	2900	1.44935
chr1	2900	2903	1.57013
chr1	2903	2904	1.69091
chr1	2904	2905	1.81169
chr1	2905	2906	1.93247
chr1	2906	2908	2.05325
chr1	2908	2910	2.17403
chr1	2910	2912	2.41559
chr1	2912	2915	2.65715
chr1	2915	2916	2.53637
chr1	2916	2917	2.65715
chr1	2917	2918	2.77793
chr1	2918	2919	2.89871
chr1	2919	2920	3.01949
chr1	2920	2921	3.14027
chr1	2921	2923	3.01949
chr1	2923	2924	3.14027
chr1	2924	2925	3.26105
chr1	2925	2929	3.38183
chr1	2929	2930	3.50261
chr1	2930	2932	3.62339
chr1	2932	2933	3.98572
chr1	2933	2934	3.86494
chr1	2934	2935	3.74417
chr1	2935	2936	3.86494
chr1	2936	2938	3.62339
chr1	2938	2940	3.86494
chr1	2940	2942	3.62339
chr1	2942	2944	3.74417
chr1	2944	2946	3.62339
chr1	2946	2947	3.86494
chr1	2947	2949	3.74417
chr1	2949	2950	3.62339
chr1	2950	2952	3.50261
chr1	2952	2954	3.38183
chr1	2954	2956	2.65715
chr1	2956	2959	2.53637
chr1	2959	2961	2.41559
chr1	2961	2963	2.17403
chr1	2963	2964	2.05325
chr1	2964	2969	1.93247
chr1	2969	2972	1.81169
chr1	2972	2975	2.17403
chr1	2975	2976	2.05325
chr1	2976	2978	2.29481
chr1	2978	2979	2.17403
chr1	2979	2980	2.41559
chr1	2980	2981	2.53637
chr1	2981	2984	2.17403
chr1	2984	2986	2.41559
chr1	2986	2990	2.29481
chr1	2990	3001	2.05325
chr1	3001	3007	1.93247
chr1	3007	3016	2.05325
chr1	3016	3017	1.08702
chr1	3017	3018	1.57013
chr1	3018	3019	1.44935
chr1	3019	3021	1.32857
chr1	3021	3023	1.57013
chr1	3023	3024	1.44935
chr1	3024	3026	1.32857
chr1	3026	3033	1.08702
chr1	3033	3036	1.2078
chr1	3036	3041	1.32857
chr1	3041	3042	1.44935
chr1	3042	3044	1.57013
chr1	3044	3051	1.44935
chr1	3051	3060	1.32857
chr1	3060	3062	0.845457
chr1	3062	3064	0.724677
chr1	3064	3065	0.845457
chr1	3065	3073	0.603898
chr1	3073	3077	0.845457
chr1	3077	3079	0.724677
chr1	3079	3080	0.603898
chr1	3080	3081	0.483118
chr1	3081	3082	0.603898
chr1	3082	3094	0.845457
chr1	3094	3095	0.966236
chr1	3095	3099	1.08702
chr1	3099	3105	1.2078
chr1	3105	3108	1.32857
chr1	3108	3112	1.2078
chr1	3112	3116	1.32857
chr1	3116	3117	1.2078
chr1	3117	3125	1.08702
chr1	3125	3126	0.966236
chr1	3126	3129	0.724677
chr1	3129	3139	0.603898
chr1	3139	3141	0.483118
chr1	3141	3146	0.362339
chr1	3146	3149	0.483118
chr1	3149	3150	0.603898
chr1	3150	3154	0.724677
chr1	3154	3155	0.845457
chr1	3155	3161	0.724677
chr1	3161	3166	0.845457
chr1	3166	3168	0.966236
chr1	3168	3169	1.2078
chr1	3169	3170	1.32857
chr1	3170	3176	1.44935
chr1	3176	3178	1.32857
chr1	3178	3190	1.44935
chr1	3190	3193	1.32857
chr1	3193	3194	1.2078
chr1	3194	3198	1.08702
chr1	3198	3200	0.966236
chr1	3200	3203	1.08702
chr1	3203	3208	1.2078
chr1	3208	3210	1.32857
chr1	3210	3212	1.2078
chr1	3212	3213	0.966236
chr1	3213	3214	0.845457
chr1	3214	3218	0.724677
chr1	3218	3219	0.966236
chr1	3219	3220	1.93247
chr1	3220	3221	2.17403
chr1	3221	3222	2.41559
chr1	3222	3223	2.65715
chr1	3223	3227	2.77793
chr1	3227	3233	3.26105
chr1	3233	3236	3.38183
chr1	3236	3237	3.98572
chr1	3237	3238	4.34806
chr1	3238	3239	4.46884
chr1	3239	3241	4.34806
chr1	3241	3242	4.46884
chr1	3242	3243	4.34806
chr1	3243	3246	4.46884
chr1	3246	3247	4.58962
chr1	3247	3249	4.46884
chr1	3249	3252	4.34806
chr1	3252	3258	4.46884
chr1	3258	3262	4.58962
chr1	3262	3264	3.38183
chr1	3264	3265	3.14027
chr1	3265	3266	2.77793
chr1	3266	3267	2.41559
chr1	3267	3268	2.17403
chr1	3268	3271	2.05325
chr1	3271	3276	1.69091
chr1	3276	3279	1.57013
chr1	3279	3281	1.2078
chr1	3281	3285	0.845457
chr1	3285	3286	0.724677
chr1	3286	3290	0.603898
chr1	3290	3294	0.483118
chr1	3294	3302	0.362339
chr1	3302	3304	0.241559
chr1	3304	3305	0.362339
chr1	3305	3306	0.241559
chr1	3306	3307	0.362339
chr1	3307	3309	0.483118
chr1	3309	3313	0.603898
chr1	3313	3316	0.724677
chr1	3316	3320	0.845457
chr1	3320	3321	0.966236
chr1	3321	3324	0.845457
chr1	3324	3326	0.724677
chr1	3326	3329	0.845457
chr1	3329	3336	1.08702
chr1	3336	3339	1.2078
chr1	3339	3343	1.32857
chr1	3343	3344	1.44935
chr1	3344	3346	1.57013
chr1	3346	3350	1.44935
chr1	3350	3354	1.32857
chr1	3354	3357	1.57013
chr1	3357	3360	1.44935
chr1	3360	3364	1.57013
chr1	3364	3368	1.44935
chr1	3368	3370	1.57013
chr1	3370	3372	1.44935
chr1	3372	3373	1.57013
chr1	3373	3379	1.32857
chr1	3379	3382	1.2078
chr1	3382	3383	1.32857
chr1	3383	3387	1.2078
chr1	3387	3388	1.08702
chr1	3388	3396	0.966236
chr1	3396	3398	0.845457
chr1	3398	3402	0.603898
chr1	3402	3403	0.724677
chr1	3403	3405	0.483118
chr1	3405	3406	0.603898
chr1	3406	3411	0.724677
chr1	3411	3413	0.603898
chr1	3413	3414	0.845457
chr1	3414	3416	0.966236
chr1	3416	3426	0.845457
chr1	3426	3440	0.724677
chr1	3440	3449	0.845457
chr1	3449	3454	0.603898
chr1	3454	3456	0.724677
chr1	3456	3472	0.483118
chr1	3472	3473	0.603898
chr1	3473	3476	0.724677
chr1	3476	3482	0.845457
chr1	3482	3484	1.08702
chr1	3484	3487	0.966236
chr1	3487	3488	0.845457
chr1	3488	3489	0.966236
chr1	3489	3491	1.08702
chr1	3491	3492	1.2078
chr1	3492	3495	1.32857
chr1	3495	3497	1.44935
chr1	3497	3502	1.32857
chr1	3502	3508	1.2078
chr1	3508	3514	1.32857
chr1	3514	3516	1.44935
chr1	3516	3517	1.32857
chr1	3517	3525	1.2078
chr1	3525	3528	0.966236
chr1	3528	3530	0.845457
chr1	3530	3533	0.724677
chr1	3533	3536	0.603898
chr1	3536	3552	0.483118
chr1	3552	3553	0.362339
chr1	3553	3555	0.483118
chr1	3555	3563	0.362339
chr1	3563	3564	0.483118
chr1	3564	3572	0.362339
chr1	3572	3573	0.603898
chr1	3573	3574	0.724677
chr1	3574	3575	0.966236
chr1	3575	3577	1.08702
chr1	3577	3579	1.32857
chr1	3579	3582	1.44935
chr1	3582	3593	1.32857
chr1	3593	3594	1.57013
chr1	3594	3597	1.44935
chr1	3597	3605	1.57013
chr1	3605	3607	1.81169
chr1	3607	3612	1.69091
chr1	3612	3616	1.81169
chr1	3616	3617	1.57013
chr1	3617	3618	1.44935
chr1	3618	3619	1.2078
chr1	3619	3621	1.08702
chr1	3621	3622	0.845457
chr1	3622	3623	0.966236
chr1	3623	3624	1.08702
chr1	3624	3625	1.32857
chr1	3625	3637	1.44935
chr1	3637	3641	1.2078
chr1	3641	3648	1.08702
chr1	3648	3649	0.966236
chr1	3649	3656	0.845457
chr1	3656	3657	0.724677
chr1	3657	3666	0.845457
chr1	3666	3667	0.724677
chr1	3667	3668	0.483118
chr1	3668	3669	0.241559
chr1	3669	3672	0.12078
chr1	3672	3673	0.241559
chr1	3673	3674	0.362339
chr1	3674	3675	0.603898
chr1	3675	3679	1.08702
chr1	3679	3696	1.2078
chr1	3696	3699	1.32857
chr1	3699	3705	1.44935
chr1	3705	3708	1.57013
chr1	3708	3715	1.93247
chr1	3715	3716	1.81169
chr1	3716	3717	1.93247
chr1	3717	3719	1.57013
chr1	3719	3722	1.08702
chr1	3722	3723	1.2078
chr1	3723	3726	1.08702
chr1	3726	3732	1.2078
chr1	3732	3734	1.32857
chr1	3734	3735	1.69091
chr1	3735	3736	1.81169
chr1	3736	3739	1.93247
chr1	3739	3743	2.29481
chr1	3743	3744	2.05325
chr1	3744	3748	2.17403
chr1	3748	3749	2.05325
chr1	3749	3750	2.17403
chr1	3750	3753	1.81169
chr1	3753	3754	1.93247
chr1	3754	3755	2.05325
chr1	3755	3762	2.17403
chr1	3762	3763	2.29481
chr1	3763	3766	2.41559
chr1	3766	3770	2.29481
chr1	3770	3775	2.17403
chr1	3775	3776	2.05325
chr1	3776	3778	1.93247
chr1	3778	3779	1.57013
chr1	3779	3780	1.44935
chr1	3780	3781	1.32857
chr1	3781	3786	0.966236
chr1	3786	3788	1.57013
chr1	3788	3792	1.69091
chr1	3792	3797	1.57013
chr1	3797	3799	1.32857
chr1	3799	3804	1.2078
chr1	3804	3805	1.08702
chr1	3805	3807	0.966236
chr1	3807	3808	0.845457
chr1	3808	3809	1.32857
chr1	3809	3814	1.44935
chr1	3814	3815	1.69091
chr1	3815	3816	1.81169
chr1	3816	3817	1.93247
chr1	3817	3818	2.17403
chr1	3818	3820	2.29481
chr1	3820	3829	2.41559
chr1	3829	3832	1.81169
chr1	3832	3839	1.57013
chr1	3839	3840	1.69091
chr1	3840	3842	1.81169
chr1	3842	3843	1.93247
chr1	3843	3844	2.05325
chr1	3844	3850	2.17403
chr1	3850	3852	2.41559
chr1	3852	3853	1.93247
chr1	3853	3855	1.81169
chr1	3855	3857	2.29481
chr1	3857	3859	2.41559
chr1	3859	3862	2.17403
chr1	3862	3864	2.05325
chr1	3864	3866	1.93247
chr1	3866	3868	2.29481
chr1	3868	3871	2.41559
chr1	3871	3875	2.53637
chr1	3875	3876	2.65715
chr1	3876	3879	2.89871
chr1	3879	3882	3.01949
chr1	3882	3886	3.14027
chr1	3886	3888	3.26105
chr1	3888	3890	3.14027
chr1	3890	3899	3.26105
chr1	3899	3900	2.65715
chr1	3900	3902	2.29481
chr1	3902	3903	2.41559
chr1	3903	3904	3.01949
chr1	3904	3905	3.38183
chr1	3905	3906	3.14027
chr1	3906	3907	3.26105
chr1	3907	3908	3.50261
chr1	3908	3909	3.74417
chr1	3909	3910	3.86494
chr1	3910	3912	3.62339
chr1	3912	3913	3.74417
chr1	3913	3914	3.86494
chr1	3914	3915	4.22728
chr1	3915	3916	4.1065
chr1	3916	3918	4.46884
chr1	3918	3919	5.07274
chr1	3919	3920	4.95196
chr1	3920	3922	4.7104
chr1	3922	3923	4.83118
chr1	3923	3924	4.95196
chr1	3924	3926	5.07274
chr1	3926	3928	5.19352
chr1	3928	3930	5.07274
chr1	3930	3931	4.83118
chr1	3931	3932	4.7104
chr1	3932	3933	4.83118
chr1	3933	3934	4.95196
chr1	3934	3936	5.19352
chr1	3936	3937	5.43508
chr1	3937	3942	5.55586
chr1	3942	3944	5.67664
chr1	3944	3947	5.55586
chr1	3947	3948	5.07274
chr1	3948	3951	4.7104
chr1	3951	3952	4.22728
chr1	3952	3953	4.34806
chr1	3953	3954	4.46884
chr1	3954	3956	4.7104
chr1	3956	3957	4.58962
chr1	3957	3958	4.7104
chr1	3958	3959	4.34806
chr1	3959	3962	3.98572
chr1	3962	3963	3.50261
chr1	3963	3966	3.74417
chr1	3966	3967	3.62339
chr1	3967	3969	3.38183
chr1	3969	3972	3.01949
chr1	3972	3974	3.14027
chr1	3974	3975	3.01949
chr1	3975	3977	2.89871
chr1	3977	3978	2.77793
chr1	3978	3980	2.53637
chr1	3980	3981	2.05325
chr1	3981	3983	1.93247
chr1	3983	3986	1.81169
chr1	3986	3987	1.69091
chr1	3987	3994	1.81169
chr1	3994	3995	1.69091
chr1	3995	3998	1.93247
chr1	3998	3999	1.69091
chr1	3999	4000	1.57013
chr1	4000	4001	1.44935
chr1	4001	4005	1.2078
chr1	4005	4011	1.32857
chr1	4011	4016	1.44935
chr1	4016	4021	1.32857
chr1	4021	4023	1.2078
chr1	4023	4030	1.32857
chr1	4030	4031	1.44935
chr1	4031	4032	1.2078
chr1	4032	4035	1.32857
chr1	4035	4039	1.2078
chr1	4039	4040	0.966236
chr1	4040	4042	0.845457
chr1	4042	4043	0.724677
chr1	4043	4048	0.845457
chr1	4048	4050	0.724677
chr1	4050	4056	0.603898
chr1	4056	4067	0.724677
chr1	4067	4071	0.603898
chr1	4071	4073	0.483118
chr1	4073	4074	0.603898
chr1	4074	4082	0.483118
chr1	4082	4085	0.603898
chr1	4085	4087	0.724677
chr1	4087	4090	0.603898
chr1	4090	4095	0.724677
chr1	4095	4097	0.845457
chr1	4097	4109	0.603898
chr1	4109	4116	0.724677
chr1	4116	4117	0.845457
chr1	4117	4128	0.724677
chr1	4128	4130	0.603898
chr1	4130	4134	0.724677
chr1	4134	4152	0.603898
chr1	4152	4158	0.483118
chr1	4158	4162	0.362339
chr1	4162	4169	0.483118
chr1	4169	4170	0.362339
chr1	4170	4174	0.483118
chr1	4174	4177	0.362339
chr1	4177	4178	0.483118
chr1	4178	4180	0.603898
chr1	4180	4184	0.483118
chr1	4184	4185	0.603898
chr1	4185	4186	0.724677
chr1	4186	4187	0.966236
chr1	4187	4189	1.08702
chr1	4189	4202	1.2078
chr1	4202	4203	1.44935
chr1	4203	4204	1.57013
chr1	4204	4206	1.69091
chr1	4206	4207	1.57013
chr1	4207	4214	1.69091
chr1	4214	4219	1.57013
chr1	4219	4221	1.44935
chr1	4221	4222	1.32857
chr1	4222	4228	1.2078
chr1	4228	4230	1.08702
chr1	4230	4231	0.845457
chr1	4231	4233	0.724677
chr1	4233	4246	0.603898
chr1	4246	4248	0.362339
chr1	4248	4251	0.483118
chr1	4251	4255	0.362339
chr1	4255	4263	0.483118
chr1	4263	4266	0.603898
chr1	4266	4267	0.724677
chr1	4267	4268	0.845457
chr1	4268	4272	0.966236
chr1	4272	4273	1.08702
chr1	4273	4280	0.966236
chr1	4280	4289	1.08702
chr1	4289	4291	0.966236
chr1	4291	4292	1.08702
chr1	4292	4293	0.966236
chr1	4293	4295	1.08702
chr1	4295	4296	1.2078
chr1	4296	4299	1.32857
chr1	4299	4305	1.2078
chr1	4305	4310	1.08702
chr1	4310	4311	0.966236
chr1	4311	4313	0.845457
chr1	4313	4314	1.08702
chr1	4314	4316	1.2078
chr1	4316	4324	1.08702
chr1	4324	4333	0.966236
chr1	4333	4334	1.08702
chr1	4334	4335	0.966236
chr1	4335	4339	0.845457
chr1	4339	4341	0.603898
chr1	4341	4344	0.724677
chr1	4344	4346	0.845457
chr1	4346	4348	1.08702
chr1	4348	4353	0.966236
chr1	4353	4354	0.845457
chr1	4354	4357	0.966236
chr1	4357	4362	0.724677
chr1	4362	4363	0.845457
chr1	4363	4375	1.08702
chr1	4375	4377	0.966236
chr1	4377	4380	0.845457
chr1	4380	4381	1.08702
chr1	4381	4382	1.44935
chr1	4382	4387	1.57013
chr1	4387	4389	1.44935
chr1	4389	4390	1.32857
chr1	4390	4397	1.2078
chr1	4397	4400	1.08702
chr1	4400	4406	1.2078
chr1	4406	4407	1.08702
chr1	4407	4408	0.845457
chr1	4408	4410	0.966236
chr1	4410	4411	1.2078
chr1	4411	4417	1.32857
chr1	4417	4424	1.2078
chr1	4424	4425	0.966236
chr1	4425	4429	0.603898
chr1	4429	4438	0.845457
chr1	4438	4443	0.966236
chr1	4443	4449	0.845457
chr1	4449	4452	0.724677
chr1	4452	4453	0.603898
chr1	4453	4455	0.483118
chr1	4455	4456	0.362339
chr1	4456	4457	0.483118
chr1	4457	4458	0.603898
chr1	4458	4460	0.724677
chr1	4460	4473	0.845457
chr1	4473	4475	0.603898
chr1	4475	4482	0.845457
chr1	4482	4488	0.724677
chr1	4488	4491	0.845457
chr1	4491	4494	1.08702
chr1	4494	4495	1.2078
chr1	4495	4496	1.32857
chr1	4496	4498	1.2078
chr1	4498	4501	1.08702
chr1	4501	4504	0.845457
chr1	4504	4519	0.724677
chr1	4519	4522	0.603898
chr1	4522	4527	0.724677
chr1	4527	4531	0.845457
chr1	4531	4534	0.724677
chr1	4534	4536	0.483118
chr1	4536	4537	0.603898
chr1	4537	4538	0.483118
chr1	4538	4548	0.603898
chr1	4548	4549	0.724677
chr1	4549	4554	0.845457
chr1	4554	4557	0.966236
chr1	4557	4559	1.08702
chr1	4559	4567	1.2078
chr1	4567	4575	1.08702
chr1	4575	4579	1.2078
chr1	4579	4582	1.08702
chr1	4582	4588	0.966236
chr1	4588	4592	1.08702
chr1	4592	4593	0.966236
chr1	4593	4594	0.845457
chr1	4594	4595	0.724677
chr1	4595	4601	0.845457
chr1	4601	4603	0.724677
chr1	4603	4605	0.603898
chr1	4605	4610	0.724677
chr1	4610	4612	0.603898
chr1	4612	4614	0.724677
chr1	4614	4619	0.603898
chr1	4619	4622	0.483118
chr1	4622	4623	0.724677
chr1	4623	4630	0.845457
chr1	4630	4639	0.724677
chr1	4639	4655	0.845457
chr1	4655	4660	0.724677
chr1	4660	4662	0.845457
chr1	4662	4666	0.724677
chr1	4666	4669	0.483118
chr1	4669	4672	0.603898
chr1	4672	4675	0.845457
chr1	4675	4680	0.966236
chr1	4680	4683	1.08702
chr1	4683	4686	0.966236
chr1	4686	4696	1.08702
chr1	4696	4698	1.2078
chr1	4698	4700	1.32857
chr1	4700	4701	1.44935
chr1	4701	4703	1.57013
chr1	4703	4704	1.69091
chr1	4704	4711	1.57013
chr1	4711	4712	1.44935
chr1	4712	4716	1.32857
chr1	4716	4718	1.2078
chr1	4718	4719	1.57013
chr1	4719	4723	1.44935
chr1	4723	4724	1.57013
chr1	4724	4727	1.44935
chr1	4727	4730	1.32857
chr1	4730	4733	1.2078
chr1	4733	4734	1.44935
chr1	4734	4735	1.32857
chr1	4735	4737	1.2078
chr1	4737	4740	0.966236
chr1	4740	4743	1.2078
chr1	4743	4751	1.32857
chr1	4751	4752	1.44935
chr1	4752	4762	1.57013
chr1	4762	4763	1.32857
chr1	4763	4764	1.44935
chr1	4764	4767	1.57013
chr1	4767	4777	1.44935
chr1	4777	4783	1.2078
chr1	4783	4787	0.966236
chr1	4787	4788	0.724677
chr1	4788	4790	0.603898
chr1	4790	4796	0.483118
chr1	4796	4804	0.362339
chr1	4804	4805	0.241559
chr1	4805	4807	0.12078
chr1	4807	4828	0.0
chr1	4828	4830	0.12078
chr1	4830	4837	0.241559
chr1	4837	4843	0.362339
chr1	4843	4846	0.483118
chr1	4846	4865	0.603898
chr1	4865	4867	0.724677
chr1	4867	4874	0.845457
chr1	4874	4878	0.724677
chr1	4878	4881	0.966236
chr1	4881	4890	0.845457
chr1	4890	4895	0.724677
chr1	4895	4899	0.845457
chr1	4899	4904	0.724677
chr1	4904	4906	0.966236
chr1	4906	4911	1.2078
chr1	4911	4921	1.08702
chr1	4921	4930	0.845457
chr1	4930	4935	1.08702
chr1	4935	4936	0.845457
chr1	4936	4937	0.966236
chr1	4937	4938	1.08702
chr1	4938	4939	1.32857
chr1	4939	4941	1.44935
chr1	4941	4948	1.57013
chr1	4948	4950	1.44935
chr1	4950	4957	1.08702
chr1	4957	4968	1.2078
chr1	4968	4969	1.32857
chr1	4969	4972	1.44935
chr1	4972	4980	1.08702
chr1	4980	4982	0.603898
chr1	4982	4984	0.483118
chr1	4984	5001	0.362339
chr1	5001	5003	0.241559
chr1	5003	5012	0.362339
chr1	5012	5013	0.241559
chr1	5013	5016	0.12078
chr1	5016	5024	0.241559
chr1	5024	5027	0.362339
chr1	5027	5035	0.483118
chr1	5035	5045	0.603898
chr1	5045	5060	0.724677
chr1	5060	5067	0.603898
chr1	5067	5068	0.483118
chr1	5068	5071	0.603898
chr1	5071	5072	0.483118
chr1	5072	5079	0.603898
chr1	5079	5089	0.483118
chr1	5089	5096	0.241559
chr1	5096	5098	0.362339
chr1	5098	5112	0.483118
chr1	5112	5115	0.362339
chr1	5115	5139	0.241559
chr1	5139	5141	0.12078
chr1	5141	5147	0.0
chr1	5147	5159	0.12078
chr1	5159	5161	0.241559
chr1	5161	5170	0.362339
chr1	5170	5190	0.483118
chr1	5190	5201	0.362339
chr1	5201	5202	0.241559
chr1	5202	5210	0.12078
chr1	5210	5212	0.241559
chr1	5212	5216	0.362339
chr1	5216	5217	0.483118
chr1	5217	5218	1.32857
chr1	5218	5219	1.69091
chr1	5219	5220	2.05325
chr1	5220	5221	2.41559
chr1	5221	5223	2.53637
chr1	5223	5224	2.65715
chr1	5224	5226	3.14027
chr1	5226	5227	3.50261
chr1	5227	5228	4.34806
chr1	5228	5230	4.58962
chr1	5230	5233	4.7104
chr1	5233	5234	4.95196
chr1	5234	5243	5.19352
chr1	5243	5244	5.3143
chr1	5244	5246	5.43508
chr1	5246	5254	5.55586
chr1	5254	5256	5.43508
chr1	5256	5258	5.3143
chr1	5258	5260	5.19352
chr1	5260	5261	4.95196
chr1	5261	5264	3.50261
chr1	5264	5265	3.14027
chr1	5265	5266	3.01949
chr1	5266	5268	2.89871
chr1	5268	5270	2.41559
chr1	5270	5271	2.05325
chr1	5271	5273	1.32857
chr1	5273	5275	1.44935
chr1	5275	5277	1.2078
chr1	5277	5279	1.08702
chr1	5279	5286	1.2078
chr1	5286	5288	1.44935
chr1	5288	5290	1.32857
chr1	5290	5291	1.57013
chr1	5291	5292	1.69091
chr1	5292	5293	1.81169
chr1	5293	5294	1.93247
chr1	5294	5299	2.05325
chr1	5299	5310	2.29481
chr1	5310	5312	2.41559
chr1	5312	5314	2.77793
chr1	5314	5315	2.53637
chr1	5315	5320	2.17403
chr1	5320	5321	2.05325
chr1	5321	5323	2.29481
chr1	5323	5329	2.17403
chr1	5329	5330	2.05325
chr1	5330	5331	1.69091
chr1	5331	5334	1.57013
chr1	5334	5336	1.32857
chr1	5336	5337	1.2078
chr1	5337	5338	1.08702
chr1	5338	5341	0.966236
chr1	5341	5342	0.845457
chr1	5342	5345	0.966236
chr1	5345	5351	1.2078
chr1	5351	5352	1.32857
chr1	5352	5353	1.2078
chr1	5353	5354	1.44935
chr1	5354	5356	1.69091
chr1	5356	5360	1.44935
chr1	5360	5362	1.57013
chr1	5362	5365	1.69091
chr1	5365	5370	1.44935
chr1	5370	5373	1.57013
chr1	5373	5374	1.69091
chr1	5374	5380	1.81169
chr1	5380	5386	1.93247
chr1	5386	5387	1.81169
chr1	5387	5389	1.69091
chr1	5389	5393	1.44935
chr1	5393	5395	1.32857
chr1	5395	5397	1.2078
chr1	5397	5400	0.845457
chr1	5400	5403	0.724677
chr1	5403	5405	0.603898
chr1	5405	5407	0.483118
chr1	5407	5411	0.603898
chr1	5411	5416	0.483118
chr1	5416	5418	0.362339
chr1	5418	5424	0.241559
chr1	5424	5446	0.12078
chr1	5446	5451	0.241559
chr1	5451	5458	0.12078
chr1	5458	5462	0.241559
chr1	5462	5468	0.362339
chr1	5468	5469	0.483118
chr1	5469	5470	0.603898
chr1	5470	5472	0.724677
chr1	5472	5480	0.845457
chr1	5480	5489	0.966236
chr1	5489	5502	0.845457
chr1	5502	5506	0.724677
chr1	5506	5511	0.603898
chr1	5511	5512	0.362339
chr1	5512	5516	0.241559
chr1	5516	5520	0.12078
chr1	5520	5522	0.0
chr1	5522	5532	0.12078
chr1	5532	5533	0.241559
chr1	5533	5535	0.483118
chr1	5535	5551	0.724677
chr1	5551	5560	0.845457
chr1	5560	5564	0.966236
chr1	5564	5566	0.845457
chr1	5566	5568	0.724677
chr1	5568	5577	0.845457
chr1	5577	5578	0.483118
chr1	5578	5580	0.362339
chr1	5580	5581	0.483118
chr1	5581	5582	0.603898
chr1	5582	5584	0.724677
chr1	5584	5585	0.845457
chr1	5585	5595	0.966236
chr1	5595	5596	0.845457
chr1	5596	5597	0.966236
chr1	5597	5598	1.2078
chr1	5598	5599	1.44935
chr1	5599	5600	1.57013
chr1	5600	5609	1.81169
chr1	5609	5612	2.05325
chr1	5612	5623	1.93247
chr1	5623	5624	2.05325
chr1	5624	5625	1.93247
chr1	5625	5626	1.69091
chr1	5626	5627	1.81169
chr1	5627	5629	1.93247
chr1	5629	5630	1.81169
chr1	5630	5632	1.93247
chr1	5632	5634	2.05325
chr1	5634	5636	2.17403
chr1	5636	5637	2.53637
chr1	5637	5640	2.65715
chr1	5640	5643	1.69091
chr1	5643	5644	1.81169
chr1	5644	5647	2.05325
chr1	5647	5650	1.93247
chr1	5650	5651	2.17403
chr1	5651	5653	2.53637
chr1	5653	5654	2.41559
chr1	5654	5656	2.53637
chr1	5656	5657	2.65715
chr1	5657	5665	2.89871
chr1	5665	5671	3.14027
chr1	5671	5676	3.01949
chr1	5676	5678	2.89871
chr1	5678	5679	2.77793
chr1	5679	5680	3.01949
chr1	5680	5687	2.53637
chr1	5687	5689	2.17403
chr1	5689	5691	2.05325
chr1	5691	5692	2.17403
chr1	5692	5695	2.05325
chr1	5695	5696	1.81169
chr1	5696	5698	1.69091
chr1	5698	5700	1.57013
chr1	5700	5701	1.44935
chr1	5701	5709	1.2078
chr1	5709	5711	0.966236
chr1	5711	5714	1.08702
chr1	5714	5718	0.966236
chr1	5718	5722	0.845457
chr1	5722	5730	0.603898
chr1	5730	5735	0.724677
chr1	5735	5737	0.603898
chr1	5737	5738	0.724677
chr1	5738	5739	0.845457
chr1	5739	5741	0.966236
chr1	5741	5745	1.2078
chr1	5745	5754	1.32857
chr1	5754	5755	1.2078
chr1	5755	5757	1.08702
chr1	5757	5758	0.966236
chr1	5758	5770	1.08702
chr1	5770	5774	1.2078
chr1	5774	5775	1.08702
chr1	5775	5776	1.2078
chr1	5776	5779	1.08702
chr1	5779	5780	1.2078
chr1	5780	5782	1.32857
chr1	5782	5785	1.2078
chr1	5785	5789	1.08702
chr1	5789	5797	0.966236
chr1	5797	5802	1.08702
chr1	5802	5818	0.966236
chr1	5818	5821	0.845457
chr1	5821	5823	1.08702
chr1	5823	5825	0.724677
chr1	5825	5828	0.603898
chr1	5828	5838	0.483118
chr1	5838	5845	0.362339
chr1	5845	5856	0.603898
chr1	5856	5857	0.483118
chr1	5857	5859	0.603898
chr1	5859	5862	0.724677
chr1	5862	5883	0.845457
chr1	5883	5888	0.966236
chr1	5888	5890	0.724677
chr1	5890	5898	0.845457
chr1	5898	5899	0.724677
chr1	5899	5900	0.845457
chr1	5900	5901	0.724677
chr1	5901	5905	0.603898
chr1	5905	5906	0.845457
chr1	5906	5907	0.724677
chr1	5907	5909	0.603898
chr1	5909	5915	0.724677
chr1	5915	5916	0.845457
chr1	5916	5917	0.966236
chr1	5917	5922	1.08702
chr1	5922	5927	1.2078
chr1	5927	5935	1.08702
chr1	5935	5943	1.2078
chr1	5943	5949	1.08702
chr1	5949	5959	0.845457
chr1	5959	5960	0.724677
chr1	5960	5969	0.483118
chr1	5969	5977	0.603898
chr1	5977	5979	0.483118
chr1	5979	5985	0.362339
chr1	5985	5990	0.603898
chr1	5990	6002	0.483118
chr1	6002	6007	0.603898
chr1	6007	6010	0.724677
chr1	6010	6012	0.603898
chr1	6012	6021	0.483118
chr1	6021	6022	0.603898
chr1	6022	6023	0.724677
chr1	6023	6029	0.845457
chr1	6029	6044	0.603898
chr1	6044	6046	0.724677
chr1	6046	6051	0.603898
chr1	6051	6054	0.483118
chr1	6054	6058	0.603898
chr1	6058	6064	0.724677
chr1	6064	6065	0.845457
chr1	6065	6066	0.966236
chr1	6066	6067	0.845457
chr1	6067	6068	0.966236
chr1	6068	6075	1.08702
chr1	6075	6079	1.32857
chr1	6079	6080	1.44935
chr1	6080	6086	1.57013
chr1	6086	6087	1.69091
chr1	6087	6089	1.81169
chr1	6089	6091	2.17403
chr1	6091	6093	2.29481
chr1	6093	6094	2.41559
chr1	6094	6095	2.29481
chr1	6095	6098	2.41559
chr1	6098	6099	2.29481
chr1	6099	6101	2.17403
chr1	6101	6105	2.41559
chr1	6105	6106	2.53637
chr1	6106	6108	2.65715
chr1	6108	6109	2.53637
chr1	6109	6111	2.29481
chr1	6111	6112	2.05325
chr1	6112	6113	1.93247
chr1	6113	6114	2.05325
chr1	6114	6118	2.17403
chr1	6118	6120	2.29481
chr1	6120	6123	2.17403
chr1	6123	6124	2.05325
chr1	6124	6125	1.93247
chr1	6125	6126	2.29481
chr1	6126	6130	2.41559
chr1	6130	6131	2.77793
chr1	6131	6133	2.41559
chr1	6133	6134	2.29481
chr1	6134	6135	2.41559
chr1	6135	6137	2.65715
chr1	6137	6139	2.53637
chr1	6139	6142	2.65715
chr1	6142	6145	2.53637
chr1	6145	6149	2.29481
chr1	6149	6151	2.17403
chr1	6151	6153	2.05325
chr1	6153	6154	2.17403
chr1	6154	6155	2.29481
chr1	6155	6156	2.41559
chr1	6156	6161	2.29481
chr1	6161	6162	2.17403
chr1	6162	6168	2.05325
chr1	6168	6170	1.81169
chr1	6170	6172	1.69091
chr1	6172	6175	1.2078
chr1	6175	6177	0.966236
chr1	6177	6184	0.724677
chr1	6184	6185	0.845457
chr1	6185	6187	0.966236
chr1	6187	6194	1.08702
chr1	6194	6195	0.724677
chr1	6195	6199	0.845457
chr1	6199	6204	0.724677
chr1	6204	6222	0.845457
chr1	6222	6227	0.724677
chr1	6227	6228	0.483118
chr1	6228	6229	0.362339
chr1	6229	6231	0.241559
chr1	6231	6246	0.12078
chr1	6246	6248	0.241559
chr1	6248	6258	0.12078
chr1	6258	6262	0.241559
chr1	6262	6266	0.362339
chr1	6266	6267	0.483118
chr1	6267	6286	0.603898
chr1	6286	6287	0.724677
chr1	6287	6290	0.845457
chr1	6290	6295	0.724677
chr1	6295	6296	0.845457
chr1	6296	6304	0.966236
chr1	6304	6305	1.08702
chr1	6305	6308	0.966236
chr1	6308	6311	0.724677
chr1	6311	6312	0.845457
chr1	6312	6313	0.966236
chr1	6313	6314	1.08702
chr1	6314	6323	1.2078
chr1	6323	6325	1.44935
chr1	6325	6328	1.57013
chr1	6328	6329	1.69091
chr1	6329	6330	1.81169
chr1	6330	6335	1.57013
chr1	6335	6336	1.69091
chr1	6336	6337	1.57013
chr1	6337	6338	1.81169
chr1	6338	6345	1.69091
chr1	6345	6348	1.81169
chr1	6348	6349	1.93247
chr1	6349	6351	2.05325
chr1	6351	6355	2.17403
chr1	6355	6357	2.05325
chr1	6357	6360	1.81169
chr1	6360	6361	1.93247
chr1	6361	6363	2.05325
chr1	6363	6367	2.41559
chr1	6367	6369	2.17403
chr1	6369	6370	2.05325
chr1	6370	6371	2.17403
chr1	6371	6372	2.29481
chr1	6372	6373	2.17403
chr1	6373	6375	2.05325
chr1	6375	6376	2.17403
chr1	6376	6381	2.53637
chr1	6381	6382	2.29481
chr1	6382	6384	2.17403
chr1	6384	6387	2.53637
chr1	6387	6390	2.65715
chr1	6390	6393	2.53637
chr1	6393	6395	2.41559
chr1	6395	6397	2.53637
chr1	6397	6398	2.65715
chr1	6398	6399	2.77793
chr1	6399	6404	2.65715
chr1	6404	6406	2.41559
chr1	6406	6407	2.05325
chr1	6407	6414	2.17403
chr1	6414	6418	1.93247
chr1	6418	6420	1.81169
chr1	6420	6423	1.32857
chr1	6423	6428	1.2078
chr1	6428	6431	0.845457
chr1	6431	6432	0.724677
chr1	6432	6438	0.603898
chr1	6438	6439	0.483118
chr1	6439	6440	0.362339
chr1	6440	6442	0.483118
chr1	6442	6444	0.362339
chr1	6444	6445	0.483118
chr1	6445	6454	0.362339
chr1	6454	6460	0.483118
chr1	6460	6469	0.603898
chr1	6469	6472	0.724677
chr1	6472	6478	0.845457
chr1	6478	6481	0.724677
chr1	6481	6482	0.845457
chr1	6482	6487	0.724677
chr1	6487	6489	0.603898
chr1	6489	6497	0.724677
chr1	6497	6503	0.603898
chr1	6503	6509	0.483118
chr1	6509	6513	0.603898
chr1	6513	6515	0.483118
chr1	6515	6525	0.362339
chr1	6525	6528	0.241559
chr1	6528	6532	0.362339
chr1	6532	6533	0.241559
chr1	6533	6545	0.362339
chr1	6545	6553	0.483118
chr1	6553	6565	0.362339
chr1	6565	6571	0.483118
chr1	6571	6577	0.362339
chr1	6577	6581	0.483118
chr1	6581	6584	0.603898
chr1	6584	6587	0.845457
chr1	6587	6590	0.724677
chr1	6590	6609	0.845457
chr1	6609	6613	0.724677
chr1	6613	6614	0.845457
chr1	6614	6620	0.966236
chr1	6620	6622	0.724677
chr1	6622	6628	0.603898
chr1	6628	6634	0.483118
chr1	6634	6635	0.362339
chr1	6635	6638	0.603898
chr1	6638	6641	0.724677
chr1	6641	6653	0.845457
chr1	6653	6656	0.966236
chr1	6656	6658	0.845457
chr1	6658	6659	0.724677
chr1	6659	6661	0.845457
chr1	6661	6664	1.08702
chr1	6664	6672	1.2078
chr1	6672	6675	1.08702
chr1	6675	6679	1.2078
chr1	6679	6682	0.966236
chr1	6682	6685	0.845457
chr1	6685	6686	0.724677
chr1	6686	6687	0.845457
chr1	6687	6692	0.966236
chr1	6692	6694	0.845457
chr1	6694	6696	0.724677
chr1	6696	6705	0.845457
chr1	6705	6706	0.724677
chr1	6706	6716	0.845457
chr1	6716	6719	0.966236
chr1	6719	6727	0.845457
chr1	6727	6729	0.966236
chr1	6729	6731	0.845457
chr1	6731	6732	0.724677
chr1	6732	6739	0.603898
chr1	6739	6741	0.483118
chr1	6741	6749	0.362339
chr1	6749	6750	0.241559
chr1	6750	6771	0.12078
chr1	6771	6775	0.0
chr1	6775	6776	0.12078
chr1	6776	6780	0.241559
chr1	6780	6787	0.362339
chr1	6787	6815	0.483118
chr1	6815	6819	0.362339
chr1	6819	6820	0.241559
chr1	6820	6830	0.12078
chr1	6830	6859	0.0
chr1	6859	6881	0.12078
chr1	6881	6882	0.241559
chr1	6882	6883	0.362339
chr1	6883	6884	0.483118
chr1	6884	6885	0.603898
chr1	6885	6889	0.724677
chr1	6889	6896	0.603898
chr1	6896	6897	0.724677
chr1	6897	6899	0.845457
chr1	6899	6903	0.966236
chr1	6903	6926	1.32857
chr1	6926	6927	1.2078
chr1	6927	6928	1.08702
chr1	6928	6929	0.966236
chr1	6929	6940	0.845457
chr1	6940	6946	0.724677
chr1	6946	6947	0.966236
chr1	6947	6948	0.603898
chr1	6948	6949	0.724677
chr1	6949	6951	0.845457
chr1	6951	6952	1.08702
chr1	6952	6953	1.69091
chr1	6953	6956	2.05325
chr1	6956	6957	2.17403
chr1	6957	6959	2.41559
chr1	6959	6964	2.89871
chr1	6964	6965	3.14027
chr1	6965	6966	3.50261
chr1	6966	6967	3.62339
chr1	6967	6977	4.34806
chr1	6977	6978	4.22728
chr1	6978	6982	4.34806
chr1	6982	6983	4.46884
chr1	6983	6986	4.34806
chr1	6986	6989	4.46884
chr1	6989	6990	4.7104
chr1	6990	6991	4.83118
chr1	6991	6992	5.43508
chr1	6992	6993	5.3143
chr1	6993	6994	5.19352
chr1	6994	6995	5.3143
chr1	6995	6996	4.83118
chr1	6996	6997	4.22728
chr1	6997	6999	4.58962
chr1	6999	7000	4.95196
chr1	7000	7001	4.7104
chr1	7001	7002	4.46884
chr1	7002	7006	3.98572
chr1	7006	7007	4.1065
chr1	7007	7009	3.86494
chr1	7009	7010	3.62339
chr1	7010	7011	3.50261
chr1	7011	7015	2.77793
chr1	7015	7017	2.89871
[truncated: 3,628 more rows]
