# Supplementary material for: Structural modularity of the XIST ribonucleoprotein complex
Source: Nat Commun. 2020 Dec 2;11:6163. doi: 10.1038/s41467-020-20040-3 (PMC7710737; doi:10.1038/s41467-020-20040-3)
Supplement: Supplementary file 6 — Source Data [file 41467_2020_20040_MOESM6_ESM.zip › sourcedata/fig2efgi/K562_SDAD1_2_neg_XIST_1_hsXIST.bedgraph]

chr1	0	45	0.0
chr1	45	48	1.37868
chr1	48	62	2.75736
chr1	62	83	4.13604
chr1	83	86	2.75736
chr1	86	100	1.37868
chr1	100	105	0.0
chr1	105	114	1.37868
chr1	114	116	2.75736
chr1	116	117	4.13604
chr1	117	135	5.51472
chr1	135	137	4.13604
chr1	137	145	5.51472
chr1	145	154	4.13604
chr1	154	174	2.75736
chr1	174	175	1.37868
chr1	175	192	0.0
chr1	192	194	1.37868
chr1	194	196	2.75736
chr1	196	213	4.13604
chr1	213	214	2.75736
chr1	214	231	1.37868
chr1	231	236	0.0
chr1	236	239	2.75736
chr1	239	257	4.13604
chr1	257	260	6.8934
chr1	260	261	8.27209
chr1	261	267	11.0294
chr1	267	269	9.65077
chr1	269	277	8.27209
chr1	277	281	6.8934
chr1	281	290	8.27209
chr1	290	294	9.65077
chr1	294	295	8.27209
chr1	295	296	9.65077
chr1	296	299	8.27209
chr1	299	305	5.51472
chr1	305	306	9.65077
chr1	306	307	13.7868
chr1	307	310	15.1655
chr1	310	311	17.9229
chr1	311	312	19.3015
chr1	312	319	20.6802
chr1	319	327	19.3015
chr1	327	328	20.6802
chr1	328	329	22.0589
chr1	329	331	19.3015
chr1	331	340	16.5442
chr1	340	343	17.9229
chr1	343	344	15.1655
chr1	344	345	13.7868
chr1	345	348	12.4081
chr1	348	349	9.65077
chr1	349	364	6.8934
chr1	364	365	8.27209
chr1	365	367	5.51472
chr1	367	368	6.8934
chr1	368	369	13.7868
chr1	369	371	17.9229
chr1	371	378	19.3015
chr1	378	380	17.9229
chr1	380	389	16.5442
chr1	389	396	20.6802
chr1	396	399	19.3015
chr1	399	402	17.9229
chr1	402	405	16.5442
chr1	405	406	15.1655
chr1	406	407	12.4081
chr1	407	409	11.0294
chr1	409	410	9.65077
chr1	410	411	11.0294
chr1	411	412	13.7868
chr1	412	413	15.1655
chr1	413	418	16.5442
chr1	418	421	15.1655
chr1	421	427	16.5442
chr1	427	432	13.7868
chr1	432	438	15.1655
chr1	438	439	13.7868
chr1	439	440	12.4081
chr1	440	444	4.13604
chr1	444	451	2.75736
chr1	451	452	4.13604
chr1	452	453	8.27209
chr1	453	454	11.0294
chr1	454	460	12.4081
chr1	460	479	11.0294
chr1	479	480	9.65077
chr1	480	482	8.27209
chr1	482	484	6.8934
chr1	484	490	5.51472
chr1	490	492	1.37868
chr1	492	494	0.0
chr1	494	495	1.37868
chr1	495	496	5.51472
chr1	496	497	24.8163
chr1	497	499	33.0883
chr1	499	500	34.467
chr1	500	503	38.6031
chr1	503	510	39.9817
chr1	510	514	41.3604
chr1	514	515	42.7391
chr1	515	517	41.3604
chr1	517	518	42.7391
chr1	518	519	44.1178
chr1	519	522	42.7391
chr1	522	527	44.1178
chr1	527	529	42.7391
chr1	529	530	44.1178
chr1	530	531	45.4965
chr1	531	533	44.1178
chr1	533	534	42.7391
chr1	534	535	30.331
chr1	535	536	24.8163
chr1	536	537	26.1949
chr1	537	538	27.5736
chr1	538	541	22.0589
chr1	541	544	20.6802
chr1	544	545	22.0589
chr1	545	548	24.8163
chr1	548	551	23.4376
chr1	551	554	22.0589
chr1	554	555	17.9229
chr1	555	560	19.3015
chr1	560	562	17.9229
chr1	562	566	16.5442
chr1	566	569	12.4081
chr1	569	570	11.0294
chr1	570	573	9.65077
chr1	573	578	8.27209
chr1	578	580	6.8934
chr1	580	581	4.13604
chr1	581	583	2.75736
chr1	583	593	1.37868
chr1	593	603	0.0
chr1	603	604	1.37868
chr1	604	607	2.75736
chr1	607	608	4.13604
chr1	608	636	5.51472
chr1	636	638	2.75736
chr1	638	642	1.37868
chr1	642	649	0.0
chr1	649	650	1.37868
chr1	650	651	4.13604
chr1	651	652	12.4081
chr1	652	653	17.9229
chr1	653	655	19.3015
chr1	655	657	20.6802
chr1	657	658	24.8163
chr1	658	671	26.1949
chr1	671	672	24.8163
chr1	672	674	23.4376
chr1	674	677	22.0589
chr1	677	679	20.6802
chr1	679	680	19.3015
chr1	680	684	17.9229
chr1	684	685	16.5442
chr1	685	687	15.1655
chr1	687	689	12.4081
chr1	689	690	6.8934
chr1	690	695	4.13604
chr1	695	696	5.51472
chr1	696	697	6.8934
chr1	697	698	8.27209
chr1	698	700	11.0294
chr1	700	705	12.4081
chr1	705	719	11.0294
chr1	719	721	9.65077
chr1	721	722	11.0294
chr1	722	723	9.65077
chr1	723	724	8.27209
chr1	724	728	6.8934
chr1	728	733	4.13604
chr1	733	736	2.75736
chr1	736	739	1.37868
chr1	739	740	2.75736
chr1	740	741	11.0294
chr1	741	742	15.1655
chr1	742	753	17.9229
chr1	753	755	16.5442
chr1	755	762	15.1655
chr1	762	763	16.5442
chr1	763	767	15.1655
chr1	767	771	13.7868
chr1	771	776	11.0294
chr1	776	777	9.65077
chr1	777	778	8.27209
chr1	778	779	6.8934
chr1	779	785	1.37868
chr1	785	786	4.13604
chr1	786	787	5.51472
chr1	787	796	6.8934
chr1	796	797	8.27209
chr1	797	800	15.1655
chr1	800	824	13.7868
chr1	824	825	12.4081
chr1	825	833	19.3015
chr1	833	834	12.4081
chr1	834	841	11.0294
chr1	841	843	12.4081
chr1	843	847	13.7868
chr1	847	849	12.4081
chr1	849	851	13.7868
chr1	851	858	12.4081
chr1	858	863	13.7868
chr1	863	876	5.51472
chr1	876	877	4.13604
chr1	877	878	1.37868
chr1	878	879	4.13604
chr1	879	882	6.8934
chr1	882	886	8.27209
chr1	886	890	11.0294
chr1	890	896	12.4081
chr1	896	907	11.0294
chr1	907	913	12.4081
chr1	913	915	13.7868
chr1	915	916	11.0294
chr1	916	917	9.65077
chr1	917	918	8.27209
chr1	918	921	6.8934
chr1	921	925	8.27209
chr1	925	927	6.8934
chr1	927	935	5.51472
chr1	935	938	8.27209
chr1	938	940	11.0294
chr1	940	943	12.4081
chr1	943	944	13.7868
chr1	944	949	12.4081
chr1	949	950	13.7868
chr1	950	951	15.1655
chr1	951	955	13.7868
chr1	955	957	15.1655
chr1	957	972	13.7868
chr1	972	973	15.1655
chr1	973	974	13.7868
chr1	974	975	16.5442
chr1	975	976	20.6802
chr1	976	977	16.5442
chr1	977	980	17.9229
chr1	980	984	16.5442
chr1	984	988	17.9229
chr1	988	991	16.5442
chr1	991	992	17.9229
chr1	992	993	16.5442
chr1	993	995	24.8163
chr1	995	1003	23.4376
chr1	1003	1006	24.8163
chr1	1006	1008	26.1949
chr1	1008	1009	27.5736
chr1	1009	1010	26.1949
chr1	1010	1012	24.8163
chr1	1012	1016	17.9229
chr1	1016	1021	16.5442
chr1	1021	1023	15.1655
chr1	1023	1025	16.5442
chr1	1025	1028	13.7868
chr1	1028	1031	11.0294
chr1	1031	1038	5.51472
chr1	1038	1044	4.13604
chr1	1044	1046	2.75736
chr1	1046	1061	1.37868
chr1	1061	1067	0.0
chr1	1067	1092	1.37868
chr1	1092	1093	2.75736
chr1	1093	1104	4.13604
chr1	1104	1105	5.51472
chr1	1105	1108	4.13604
chr1	1108	1114	5.51472
chr1	1114	1119	6.8934
chr1	1119	1130	8.27209
chr1	1130	1131	6.8934
chr1	1131	1132	5.51472
chr1	1132	1133	6.8934
chr1	1133	1136	8.27209
chr1	1136	1138	9.65077
chr1	1138	1141	11.0294
chr1	1141	1146	12.4081
chr1	1146	1151	11.0294
chr1	1151	1157	9.65077
chr1	1157	1158	8.27209
chr1	1158	1160	12.4081
chr1	1160	1164	15.1655
chr1	1164	1167	16.5442
chr1	1167	1168	17.9229
chr1	1168	1169	16.5442
chr1	1169	1171	17.9229
chr1	1171	1173	16.5442
chr1	1173	1174	17.9229
chr1	1174	1176	16.5442
chr1	1176	1177	15.1655
chr1	1177	1185	13.7868
chr1	1185	1190	15.1655
chr1	1190	1196	16.5442
chr1	1196	1198	13.7868
chr1	1198	1202	11.0294
chr1	1202	1203	9.65077
chr1	1203	1204	11.0294
chr1	1204	1206	12.4081
chr1	1206	1208	13.7868
chr1	1208	1210	12.4081
chr1	1210	1215	11.0294
chr1	1215	1216	12.4081
chr1	1216	1217	11.0294
chr1	1217	1219	12.4081
chr1	1219	1225	13.7868
chr1	1225	1228	12.4081
chr1	1228	1233	11.0294
chr1	1233	1241	9.65077
chr1	1241	1242	6.8934
chr1	1242	1243	8.27209
chr1	1243	1244	9.65077
chr1	1244	1251	6.8934
chr1	1251	1254	8.27209
chr1	1254	1255	6.8934
chr1	1255	1270	8.27209
chr1	1270	1271	9.65077
chr1	1271	1272	12.4081
chr1	1272	1275	13.7868
chr1	1275	1279	15.1655
chr1	1279	1282	13.7868
chr1	1282	1283	12.4081
chr1	1283	1285	13.7868
chr1	1285	1287	16.5442
chr1	1287	1290	15.1655
chr1	1290	1291	12.4081
chr1	1291	1300	11.0294
chr1	1300	1306	12.4081
chr1	1306	1308	13.7868
chr1	1308	1310	12.4081
chr1	1310	1313	11.0294
chr1	1313	1314	12.4081
chr1	1314	1320	13.7868
chr1	1320	1323	11.0294
chr1	1323	1334	12.4081
chr1	1334	1336	13.7868
chr1	1336	1338	15.1655
chr1	1338	1341	13.7868
chr1	1341	1343	15.1655
chr1	1343	1344	16.5442
chr1	1344	1347	15.1655
chr1	1347	1348	13.7868
chr1	1348	1349	15.1655
chr1	1349	1351	16.5442
chr1	1351	1352	13.7868
chr1	1352	1353	12.4081
chr1	1353	1355	13.7868
chr1	1355	1361	15.1655
chr1	1361	1366	12.4081
chr1	1366	1371	13.7868
chr1	1371	1374	12.4081
chr1	1374	1379	11.0294
chr1	1379	1381	9.65077
chr1	1381	1383	8.27209
chr1	1383	1385	9.65077
chr1	1385	1387	8.27209
chr1	1387	1389	5.51472
chr1	1389	1391	4.13604
chr1	1391	1393	2.75736
chr1	1393	1403	1.37868
chr1	1403	1417	2.75736
chr1	1417	1422	1.37868
chr1	1422	1439	2.75736
chr1	1439	1442	4.13604
chr1	1442	1449	2.75736
chr1	1449	1451	4.13604
chr1	1451	1460	5.51472
chr1	1460	1474	4.13604
chr1	1474	1475	1.37868
chr1	1475	1502	0.0
chr1	1502	1528	1.37868
chr1	1528	1539	2.75736
chr1	1539	1564	1.37868
chr1	1564	1576	0.0
chr1	1576	1581	1.37868
chr1	1581	1586	2.75736
chr1	1586	1606	4.13604
chr1	1606	1608	6.8934
chr1	1608	1614	8.27209
chr1	1614	1616	6.8934
chr1	1616	1618	8.27209
chr1	1618	1623	6.8934
chr1	1623	1629	5.51472
chr1	1629	1636	8.27209
chr1	1636	1637	9.65077
chr1	1637	1642	11.0294
chr1	1642	1643	13.7868
chr1	1643	1652	11.0294
chr1	1652	1663	9.65077
chr1	1663	1664	11.0294
chr1	1664	1667	9.65077
chr1	1667	1672	6.8934
chr1	1672	1675	5.51472
chr1	1675	1677	4.13604
chr1	1677	1680	5.51472
chr1	1680	1694	2.75736
chr1	1694	1701	4.13604
chr1	1701	1711	2.75736
chr1	1711	1715	4.13604
chr1	1715	1732	2.75736
chr1	1732	1749	1.37868
chr1	1749	1751	0.0
chr1	1751	1752	1.37868
chr1	1752	1778	2.75736
chr1	1778	1781	4.13604
chr1	1781	1784	2.75736
chr1	1784	1816	1.37868
chr1	1816	1829	0.0
chr1	1829	1830	1.37868
chr1	1830	1840	2.75736
chr1	1840	1847	4.13604
chr1	1847	1855	5.51472
chr1	1855	1867	6.8934
chr1	1867	1877	5.51472
chr1	1877	1878	8.27209
chr1	1878	1883	6.8934
chr1	1883	1893	5.51472
chr1	1893	1894	4.13604
chr1	1894	1912	2.75736
chr1	1912	1915	4.13604
chr1	1915	1949	1.37868
chr1	1949	2096	0.0
chr1	2096	2102	1.37868
chr1	2102	2129	2.75736
chr1	2129	2134	4.13604
chr1	2134	2140	2.75736
chr1	2140	2163	1.37868
chr1	2163	2167	2.75736
chr1	2167	2177	1.37868
chr1	2177	2180	2.75736
chr1	2180	2201	4.13604
chr1	2201	2206	2.75736
chr1	2206	2215	4.13604
chr1	2215	2218	2.75736
chr1	2218	2244	1.37868
chr1	2244	2398	0.0
chr1	2398	2437	1.37868
chr1	2437	2474	0.0
chr1	2474	2498	1.37868
chr1	2498	2803	0.0
chr1	2803	2841	1.37868
chr1	2841	2894	0.0
chr1	2894	2918	1.37868
chr1	2918	2925	2.75736
chr1	2925	2932	1.37868
chr1	2932	2941	2.75736
chr1	2941	2956	4.13604
chr1	2956	2969	2.75736
chr1	2969	2978	1.37868
chr1	2978	3038	0.0
chr1	3038	3056	1.37868
chr1	3056	3076	2.75736
chr1	3076	3094	1.37868
chr1	3094	3674	0.0
chr1	3674	3703	1.37868
chr1	3703	3709	2.75736
chr1	3709	3712	4.13604
chr1	3712	3732	2.75736
chr1	3732	3740	4.13604
chr1	3740	3741	5.51472
chr1	3741	3748	4.13604
chr1	3748	3763	2.75736
chr1	3763	3765	1.37868
chr1	3765	3847	0.0
chr1	3847	3871	1.37868
chr1	3871	3979	0.0
chr1	3979	4016	1.37868
chr1	4016	4182	0.0
chr1	4182	4220	1.37868
chr1	4220	4291	0.0
chr1	4291	4330	1.37868
chr1	4330	4588	0.0
chr1	4588	4623	1.37868
chr1	4623	4965	0.0
chr1	4965	5003	1.37868
chr1	5003	5224	0.0
chr1	5224	5227	1.37868
chr1	5227	5249	2.75736
chr1	5249	5261	4.13604
chr1	5261	5264	2.75736
chr1	5264	5287	1.37868
chr1	5287	5600	0.0
chr1	5600	5637	1.37868
chr1	5637	5640	0.0
chr1	5640	5678	1.37868
chr1	5678	6044	0.0
chr1	6044	6047	1.37868
chr1	6047	6077	2.75736
chr1	6077	6085	1.37868
chr1	6085	6309	0.0
chr1	6309	6316	1.37868
chr1	6316	6347	2.75736
chr1	6347	6354	1.37868
chr1	6354	6366	0.0
chr1	6366	6371	1.37868
chr1	6371	6384	2.75736
chr1	6384	6399	4.13604
chr1	6399	6408	2.75736
chr1	6408	6421	1.37868
chr1	6421	6596	0.0
chr1	6596	6634	1.37868
chr1	6634	6951	0.0
chr1	6951	6957	1.37868
chr1	6957	6966	2.75736
chr1	6966	6983	4.13604
chr1	6983	7004	2.75736
chr1	7004	7030	1.37868
chr1	7030	7218	0.0
chr1	7218	7248	1.37868
chr1	7248	7256	2.75736
chr1	7256	7286	1.37868
chr1	7286	7525	0.0
chr1	7525	7543	1.37868
chr1	7543	7553	2.75736
chr1	7553	7581	1.37868
chr1	7581	7631	0.0
chr1	7631	7669	1.37868
chr1	7669	7795	0.0
chr1	7795	7820	1.37868
chr1	7820	8130	0.0
chr1	8130	8168	1.37868
chr1	8168	8208	0.0
chr1	8208	8245	1.37868
chr1	8245	8581	0.0
chr1	8581	8615	1.37868
chr1	8615	8835	0.0
chr1	8835	8872	1.37868
chr1	8872	9175	0.0
chr1	9175	9213	1.37868
chr1	9213	9293	0.0
chr1	9293	9325	1.37868
chr1	9325	9716	0.0
chr1	9716	9754	1.37868
chr1	9754	9849	0.0
chr1	9849	9887	1.37868
chr1	9887	10369	0.0
chr1	10369	10407	1.37868
chr1	10407	10541	0.0
chr1	10541	10579	1.37868
chr1	10579	10584	0.0
chr1	10584	10613	1.37868
chr1	10613	10849	0.0
chr1	10849	10851	1.37868
chr1	10851	10883	2.75736
chr1	10883	10885	1.37868
chr1	10885	10999	0.0
chr1	10999	11035	1.37868
chr1	11035	11122	0.0
chr1	11122	11141	1.37868
chr1	11141	11221	0.0
chr1	11221	11222	1.37868
chr1	11222	11248	2.75736
chr1	11248	11260	1.37868
chr1	11260	11264	0.0
chr1	11264	11269	1.37868
chr1	11269	11302	2.75736
chr1	11302	11306	1.37868
chr1	11306	11342	0.0
chr1	11342	11374	1.37868
chr1	11374	11378	2.75736
chr1	11378	11381	1.37868
chr1	11381	11401	2.75736
chr1	11401	11404	1.37868
chr1	11404	11436	0.0
chr1	11436	11467	1.37868
chr1	11467	11500	0.0
chr1	11500	11502	1.37868
chr1	11502	11503	2.75736
chr1	11503	11519	4.13604
chr1	11519	11538	5.51472
chr1	11538	11540	4.13604
chr1	11540	11541	1.37868
chr1	11541	11556	2.75736
chr1	11556	11579	1.37868
chr1	11579	11602	0.0
chr1	11602	11635	2.75736
chr1	11635	11640	4.13604
chr1	11640	11647	1.37868
chr1	11647	11673	2.75736
chr1	11673	11684	1.37868
chr1	11684	11732	0.0
chr1	11732	11770	1.37868
chr1	11770	11791	0.0
chr1	11791	11792	1.37868
chr1	11792	11829	2.75736
chr1	11829	11840	0.0
chr1	11840	11855	1.37868
chr1	11855	11878	2.75736
chr1	11878	11892	1.37868
chr1	11892	11928	0.0
chr1	11928	11966	1.37868
chr1	11966	12386	0.0
chr1	12386	12424	1.37868
chr1	12424	12426	0.0
chr1	12426	12463	1.37868
chr1	12463	12505	0.0
chr1	12505	12543	1.37868
chr1	12543	12677	0.0
chr1	12677	12692	1.37868
chr1	12692	12714	2.75736
chr1	12714	12723	1.37868
chr1	12723	12729	2.75736
chr1	12729	12744	1.37868
chr1	12744	12761	2.75736
chr1	12761	12772	1.37868
chr1	12772	12782	2.75736
chr1	12782	12793	1.37868
chr1	12793	12810	2.75736
chr1	12810	12813	1.37868
chr1	12813	12827	2.75736
chr1	12827	12829	4.13604
chr1	12829	12850	2.75736
chr1	12850	12859	1.37868
chr1	12859	12864	2.75736
chr1	12864	12872	1.37868
chr1	12872	12878	2.75736
chr1	12878	12887	4.13604
chr1	12887	12898	5.51472
chr1	12898	12902	4.13604
chr1	12902	12907	5.51472
chr1	12907	12910	6.8934
chr1	12910	12913	5.51472
chr1	12913	12925	4.13604
chr1	12925	12937	2.75736
chr1	12937	12943	1.37868
chr1	12943	12951	0.0
chr1	12951	12989	1.37868
chr1	12989	13006	0.0
chr1	13006	13009	1.37868
chr1	13009	13043	2.75736
chr1	13043	13047	1.37868
chr1	13047	13058	0.0
chr1	13058	13076	1.37868
chr1	13076	13091	2.75736
chr1	13091	13099	1.37868
chr1	13099	13113	2.75736
chr1	13113	13137	1.37868
chr1	13137	13168	0.0
chr1	13168	13176	1.37868
chr1	13176	13193	2.75736
chr1	13193	13197	4.13604
chr1	13197	13199	5.51472
chr1	13199	13200	6.8934
chr1	13200	13206	8.27209
chr1	13206	13212	6.8934
chr1	13212	13231	5.51472
chr1	13231	13233	4.13604
chr1	13233	13236	1.37868
chr1	13236	13237	2.75736
chr1	13237	13259	1.37868
chr1	13259	13273	2.75736
chr1	13273	13297	1.37868
chr1	13297	13388	0.0
chr1	13388	13425	1.37868
chr1	13425	13426	0.0
chr1	13426	13455	1.37868
chr1	13455	13463	2.75736
chr1	13463	13493	1.37868
chr1	13493	13504	0.0
chr1	13504	13507	1.37868
chr1	13507	13541	2.75736
chr1	13541	13543	1.37868
chr1	13543	13552	0.0
chr1	13552	13589	1.37868
chr1	13589	13767	0.0
chr1	13767	13779	1.37868
chr1	13779	13788	2.75736
chr1	13788	13804	4.13604
chr1	13804	13817	2.75736
chr1	13817	13825	1.37868
chr1	13825	13837	0.0
chr1	13837	13875	1.37868
chr1	13875	14281	0.0
chr1	14281	14284	1.37868
chr1	14284	14319	2.75736
chr1	14319	14322	1.37868
chr1	14322	14421	0.0
chr1	14421	14458	1.37868
chr1	14458	14606	0.0
chr1	14606	14644	1.37868
chr1	14644	14660	0.0
chr1	14660	14699	1.37868
chr1	14699	14840	0.0
chr1	14840	14878	1.37868
chr1	14878	14908	0.0
chr1	14908	14946	1.37868
chr1	14946	15143	0.0
chr1	15143	15182	1.37868
chr1	15182	15214	0.0
chr1	15214	15234	1.37868
chr1	15234	15650	0.0
chr1	15650	15677	1.37868
chr1	15677	15680	2.75736
chr1	15680	15714	1.37868
chr1	15714	15878	0.0
chr1	15878	15916	1.37868
chr1	15916	16094	0.0
chr1	16094	16118	1.37868
chr1	16118	16130	2.75736
chr1	16130	16131	4.13604
chr1	16131	16156	2.75736
chr1	16156	16168	1.37868
chr1	16168	16181	0.0
chr1	16181	16219	1.37868
chr1	16219	16256	0.0
chr1	16256	16258	1.37868
chr1	16258	16287	2.75736
chr1	16287	16295	1.37868
chr1	16295	16343	0.0
chr1	16343	16376	1.37868
chr1	16376	16518	0.0
chr1	16518	16556	1.37868
chr1	16556	16662	0.0
chr1	16662	16700	1.37868
chr1	16700	16917	0.0
chr1	16917	16955	1.37868
chr1	16955	17148	0.0
chr1	17148	17173	1.37868
chr1	17173	17193	0.0
chr1	17193	17200	1.37868
chr1	17200	17231	2.75736
chr1	17231	17238	1.37868
chr1	17238	17821	0.0
chr1	17821	17859	1.37868
chr1	17859	17886	0.0
chr1	17886	17893	1.37868
chr1	17893	17919	2.75736
chr1	17919	17930	1.37868
chr1	17930	17937	0.0
chr1	17937	17957	1.37868
chr1	17957	18101	0.0
chr1	18101	18139	1.37868
chr1	18139	18190	0.0
chr1	18190	18228	1.37868
chr1	18228	18242	0.0
chr1	18242	18280	1.37868
chr1	18280	18591	0.0
chr1	18591	18629	1.37868
chr1	18629	18733	0.0
chr1	18733	18771	1.37868
chr1	18771	18779	0.0
chr1	18779	18800	1.37868
chr1	18800	18817	2.75736
chr1	18817	18828	1.37868
chr1	18828	18838	2.75736
chr1	18838	18857	1.37868
chr1	18857	18861	2.75736
chr1	18861	18887	1.37868
chr1	18887	18896	0.0
chr1	18896	18904	1.37868
chr1	18904	18921	2.75736
chr1	18921	18941	1.37868
chr1	18941	19159	0.0
chr1	19159	19160	1.37868
chr1	19160	19195	2.75736
chr1	19195	19198	1.37868
chr1	19198	19205	0.0
chr1	19205	19243	1.37868
chr1	19243	19280	0.0
