# Supplementary material for: Structural modularity of the XIST ribonucleoprotein complex
Source: Nat Commun. 2020 Dec 2;11:6163. doi: 10.1038/s41467-020-20040-3 (PMC7710737; doi:10.1038/s41467-020-20040-3)
Supplement: Supplementary file 6 — Source Data [file 41467_2020_20040_MOESM6_ESM.zip › sourcedata/fig2efgi/K562_PPIL4_2_neg_XIST_1_hsXIST.bedgraph]

chr1	0	47	0.0
chr1	47	51	0.361301
chr1	51	69	0.541952
chr1	69	72	0.722603
chr1	72	81	0.903253
chr1	81	85	1.0839
chr1	85	89	0.722603
chr1	89	90	0.903253
chr1	90	94	0.722603
chr1	94	106	0.903253
chr1	106	109	0.722603
chr1	109	112	0.541952
chr1	112	114	0.361301
chr1	114	117	0.541952
chr1	117	118	0.722603
chr1	118	123	0.541952
chr1	123	134	0.722603
chr1	134	136	0.541952
chr1	136	137	0.361301
chr1	137	146	0.541952
chr1	146	161	0.361301
chr1	161	171	0.180651
chr1	171	191	0.0
chr1	191	197	0.180651
chr1	197	198	0.541952
chr1	198	200	0.903253
chr1	200	202	1.26455
chr1	202	219	1.80651
chr1	219	226	1.62586
chr1	226	227	1.44521
chr1	227	228	1.26455
chr1	228	229	1.0839
chr1	229	230	0.903253
chr1	230	231	0.722603
chr1	231	235	0.180651
chr1	235	241	0.0
chr1	241	255	0.180651
chr1	255	279	0.361301
chr1	279	292	0.180651
chr1	292	294	0.0
chr1	294	295	0.180651
chr1	295	308	0.361301
chr1	308	315	0.541952
chr1	315	328	0.722603
chr1	328	331	0.903253
chr1	331	340	0.541952
chr1	340	346	0.722603
chr1	346	353	0.541952
chr1	353	366	0.361301
chr1	366	369	0.180651
chr1	369	378	0.361301
chr1	378	385	0.180651
chr1	385	406	0.361301
chr1	406	407	0.541952
chr1	407	408	0.361301
chr1	408	410	0.541952
chr1	410	411	0.361301
chr1	411	423	0.903253
chr1	423	432	1.0839
chr1	432	441	0.903253
chr1	441	444	0.722603
chr1	444	446	0.541952
chr1	446	449	0.361301
chr1	449	451	0.180651
chr1	451	454	0.361301
chr1	454	479	0.180651
chr1	479	494	0.0
chr1	494	496	0.180651
chr1	496	497	1.0839
chr1	497	513	1.26455
chr1	513	515	1.44521
chr1	515	520	1.26455
chr1	520	522	1.44521
chr1	522	532	1.26455
chr1	532	534	1.0839
chr1	534	544	0.361301
chr1	544	546	0.541952
chr1	546	551	0.722603
chr1	551	558	0.541952
chr1	558	567	0.361301
chr1	567	580	0.180651
chr1	580	603	0.0
chr1	603	605	0.180651
chr1	605	632	0.361301
chr1	632	641	0.180651
chr1	641	650	0.0
chr1	650	651	0.361301
chr1	651	652	0.903253
chr1	652	653	1.0839
chr1	653	675	1.26455
chr1	675	686	1.0839
chr1	686	687	0.903253
chr1	687	688	0.722603
chr1	688	689	0.541952
chr1	689	691	0.180651
chr1	691	693	0.0
chr1	693	695	0.180651
chr1	695	696	0.361301
chr1	696	704	0.541952
chr1	704	724	0.722603
chr1	724	730	0.541952
chr1	730	734	0.361301
chr1	734	739	0.180651
chr1	739	740	0.541952
chr1	740	742	0.903253
chr1	742	765	0.722603
chr1	765	771	0.541952
chr1	771	777	0.361301
chr1	777	782	0.0
chr1	782	785	0.180651
chr1	785	794	0.361301
chr1	794	804	0.541952
chr1	804	811	0.722603
chr1	811	820	0.541952
chr1	820	823	0.180651
chr1	823	824	0.361301
chr1	824	825	0.722603
chr1	825	826	0.903253
chr1	826	838	1.44521
chr1	838	840	1.62586
chr1	840	842	1.98716
chr1	842	847	1.80651
chr1	847	850	1.98716
chr1	850	854	2.16781
chr1	854	855	2.52911
chr1	855	857	2.70976
chr1	857	859	2.89041
chr1	859	861	3.07106
chr1	861	862	2.52911
chr1	862	863	2.34846
chr1	863	865	1.80651
chr1	865	873	1.62586
chr1	873	877	1.44521
chr1	877	878	1.0839
chr1	878	888	0.903253
chr1	888	894	0.722603
chr1	894	895	0.541952
chr1	895	896	0.361301
chr1	896	897	0.180651
chr1	897	906	0.361301
chr1	906	907	0.541952
chr1	907	915	0.722603
chr1	915	917	0.903253
chr1	917	918	0.722603
chr1	918	920	0.903253
chr1	920	935	1.0839
chr1	935	938	0.903253
chr1	938	940	1.0839
chr1	940	943	0.722603
chr1	943	944	0.903253
chr1	944	951	1.0839
chr1	951	954	0.903253
chr1	954	955	0.722603
chr1	955	958	0.903253
chr1	958	962	0.722603
chr1	962	969	1.0839
chr1	969	970	1.44521
chr1	970	973	1.80651
chr1	973	975	1.98716
chr1	975	976	1.80651
chr1	976	982	1.62586
chr1	982	990	1.44521
chr1	990	992	1.62586
chr1	992	993	1.44521
chr1	993	995	2.34846
chr1	995	997	2.52911
chr1	997	998	2.89041
chr1	998	1001	2.52911
chr1	1001	1003	2.70976
chr1	1003	1007	2.89041
chr1	1007	1012	2.52911
chr1	1012	1021	2.34846
chr1	1021	1025	2.52911
chr1	1025	1028	2.34846
chr1	1028	1031	2.16781
chr1	1031	1035	1.44521
chr1	1035	1039	1.0839
chr1	1039	1042	0.903253
chr1	1042	1059	0.541952
chr1	1059	1063	0.361301
chr1	1063	1065	0.180651
chr1	1065	1068	0.0
chr1	1068	1074	0.180651
chr1	1074	1077	0.541952
chr1	1077	1083	0.722603
chr1	1083	1094	0.903253
chr1	1094	1095	1.0839
chr1	1095	1098	0.903253
chr1	1098	1100	0.722603
chr1	1100	1101	0.903253
chr1	1101	1102	1.44521
chr1	1102	1103	1.80651
chr1	1103	1107	1.98716
chr1	1107	1112	2.16781
chr1	1112	1115	1.98716
chr1	1115	1117	1.80651
chr1	1117	1119	1.98716
chr1	1119	1128	1.80651
chr1	1128	1129	1.98716
chr1	1129	1130	1.80651
chr1	1130	1137	1.98716
chr1	1137	1139	1.80651
chr1	1139	1140	1.44521
chr1	1140	1144	0.903253
chr1	1144	1150	0.722603
chr1	1150	1152	0.903253
chr1	1152	1153	1.26455
chr1	1153	1155	1.44521
chr1	1155	1159	1.26455
chr1	1159	1164	1.44521
chr1	1164	1167	1.62586
chr1	1167	1172	1.44521
chr1	1172	1176	1.62586
chr1	1176	1188	1.80651
chr1	1188	1190	1.62586
chr1	1190	1191	1.26455
chr1	1191	1192	1.0839
chr1	1192	1193	1.26455
chr1	1193	1195	1.0839
chr1	1195	1198	1.26455
chr1	1198	1199	1.0839
chr1	1199	1200	0.903253
chr1	1200	1203	1.0839
chr1	1203	1204	0.903253
chr1	1204	1206	1.0839
chr1	1206	1209	1.26455
chr1	1209	1215	1.0839
chr1	1215	1218	0.903253
chr1	1218	1230	1.0839
chr1	1230	1234	0.903253
chr1	1234	1239	0.722603
chr1	1239	1243	0.541952
chr1	1243	1244	0.722603
chr1	1244	1253	0.541952
chr1	1253	1256	0.722603
chr1	1256	1263	0.541952
chr1	1263	1279	0.722603
chr1	1279	1281	0.541952
chr1	1281	1285	0.361301
chr1	1285	1286	0.541952
chr1	1286	1290	0.722603
chr1	1290	1291	0.903253
chr1	1291	1296	0.722603
chr1	1296	1301	0.903253
chr1	1301	1314	0.722603
chr1	1314	1322	1.0839
chr1	1322	1327	0.903253
chr1	1327	1332	0.722603
chr1	1332	1333	0.903253
chr1	1333	1336	1.0839
chr1	1336	1337	1.62586
chr1	1337	1343	1.80651
chr1	1343	1349	1.98716
chr1	1349	1352	2.16781
chr1	1352	1357	1.80651
chr1	1357	1358	1.98716
chr1	1358	1361	2.16781
chr1	1361	1370	1.98716
chr1	1370	1374	1.26455
chr1	1374	1378	0.903253
chr1	1378	1381	0.722603
chr1	1381	1385	0.541952
chr1	1385	1396	0.361301
chr1	1396	1420	0.180651
chr1	1420	1421	0.361301
chr1	1421	1423	0.541952
chr1	1423	1438	0.722603
chr1	1438	1439	1.44521
chr1	1439	1449	1.26455
chr1	1449	1451	1.44521
chr1	1451	1452	1.80651
chr1	1452	1453	2.34846
chr1	1453	1457	2.52911
chr1	1457	1458	2.34846
chr1	1458	1460	2.16781
chr1	1460	1464	1.98716
chr1	1464	1467	2.34846
chr1	1467	1475	2.52911
chr1	1475	1476	2.34846
chr1	1476	1488	1.62586
chr1	1488	1489	1.26455
chr1	1489	1490	0.722603
chr1	1490	1491	1.0839
chr1	1491	1500	0.903253
chr1	1500	1501	1.0839
chr1	1501	1505	0.903253
chr1	1505	1524	0.722603
chr1	1524	1528	0.361301
chr1	1528	1535	0.180651
chr1	1535	1538	0.361301
chr1	1538	1539	0.180651
chr1	1539	1551	0.361301
chr1	1551	1554	0.722603
chr1	1554	1555	0.903253
chr1	1555	1558	1.0839
chr1	1558	1573	1.26455
chr1	1573	1582	1.0839
chr1	1582	1586	1.44521
chr1	1586	1587	1.62586
chr1	1587	1588	1.80651
chr1	1588	1589	1.98716
chr1	1589	1592	1.62586
chr1	1592	1593	1.44521
chr1	1593	1595	1.26455
chr1	1595	1596	1.44521
chr1	1596	1600	1.26455
chr1	1600	1601	1.44521
chr1	1601	1603	1.62586
chr1	1603	1608	1.80651
chr1	1608	1615	2.16781
chr1	1615	1616	1.98716
chr1	1616	1618	2.16781
chr1	1618	1621	1.80651
chr1	1621	1630	1.44521
chr1	1630	1633	1.26455
chr1	1633	1634	1.0839
chr1	1634	1636	1.26455
chr1	1636	1639	1.44521
chr1	1639	1640	1.26455
chr1	1640	1642	1.44521
chr1	1642	1643	1.62586
chr1	1643	1644	1.80651
chr1	1644	1645	1.98716
chr1	1645	1646	2.34846
chr1	1646	1660	2.52911
chr1	1660	1663	2.70976
chr1	1663	1667	2.89041
chr1	1667	1671	2.34846
chr1	1671	1676	2.16781
chr1	1676	1679	2.34846
chr1	1679	1680	2.16781
chr1	1680	1682	1.98716
chr1	1682	1683	1.80651
chr1	1683	1684	1.26455
chr1	1684	1686	1.0839
chr1	1686	1698	1.26455
chr1	1698	1702	1.0839
chr1	1702	1708	0.903253
chr1	1708	1712	1.0839
chr1	1712	1715	0.903253
chr1	1715	1721	0.722603
chr1	1721	1725	0.541952
chr1	1725	1727	0.722603
chr1	1727	1738	1.0839
chr1	1738	1740	1.26455
chr1	1740	1741	1.0839
chr1	1741	1746	1.26455
chr1	1746	1750	1.0839
chr1	1750	1762	1.26455
chr1	1762	1763	1.0839
chr1	1763	1765	0.903253
chr1	1765	1771	0.722603
chr1	1771	1772	0.903253
chr1	1772	1776	1.0839
chr1	1776	1779	0.903253
chr1	1779	1787	0.722603
chr1	1787	1788	0.903253
chr1	1788	1792	0.722603
chr1	1792	1800	0.903253
chr1	1800	1804	0.722603
chr1	1804	1808	1.0839
chr1	1808	1817	0.722603
chr1	1817	1823	0.903253
chr1	1823	1825	1.0839
chr1	1825	1829	0.903253
chr1	1829	1830	1.0839
chr1	1830	1832	1.44521
chr1	1832	1833	1.26455
chr1	1833	1839	1.0839
chr1	1839	1841	1.26455
chr1	1841	1848	1.62586
chr1	1848	1849	1.80651
chr1	1849	1855	1.98716
chr1	1855	1859	1.80651
chr1	1859	1861	1.98716
chr1	1861	1862	1.80651
chr1	1862	1868	1.62586
chr1	1868	1871	1.0839
chr1	1871	1879	1.26455
chr1	1879	1881	1.0839
chr1	1881	1883	1.26455
chr1	1883	1886	1.44521
chr1	1886	1887	1.26455
chr1	1887	1889	1.0839
chr1	1889	1892	1.26455
chr1	1892	1894	1.80651
chr1	1894	1895	1.98716
chr1	1895	1905	1.80651
chr1	1905	1909	1.62586
chr1	1909	1914	1.44521
chr1	1914	1915	1.62586
chr1	1915	1919	1.80651
chr1	1919	1921	1.62586
chr1	1921	1922	1.44521
chr1	1922	1925	1.26455
chr1	1925	1927	1.44521
chr1	1927	1929	1.26455
chr1	1929	1932	0.903253
chr1	1932	1949	0.722603
chr1	1949	1951	0.541952
chr1	1951	1953	0.722603
chr1	1953	1963	0.541952
chr1	1963	1975	0.361301
chr1	1975	1987	0.180651
chr1	1987	2054	0.0
chr1	2054	2056	0.180651
chr1	2056	2074	0.361301
chr1	2074	2091	0.541952
chr1	2091	2092	0.361301
chr1	2092	2094	0.0
chr1	2094	2097	0.180651
chr1	2097	2110	0.361301
chr1	2110	2124	0.541952
chr1	2124	2130	0.722603
chr1	2130	2132	0.903253
chr1	2132	2139	0.722603
chr1	2139	2148	0.903253
chr1	2148	2162	0.722603
chr1	2162	2167	0.541952
chr1	2167	2168	0.722603
chr1	2168	2170	0.541952
chr1	2170	2183	0.361301
chr1	2183	2186	0.541952
chr1	2186	2191	0.722603
chr1	2191	2212	0.903253
chr1	2212	2214	0.722603
chr1	2214	2215	0.903253
chr1	2215	2218	1.26455
chr1	2218	2222	1.0839
chr1	2222	2228	0.903253
chr1	2228	2229	0.722603
chr1	2229	2231	0.903253
chr1	2231	2242	1.0839
chr1	2242	2243	1.26455
chr1	2243	2244	1.0839
chr1	2244	2246	0.903253
chr1	2246	2249	1.0839
chr1	2249	2251	0.903253
chr1	2251	2253	0.722603
chr1	2253	2268	0.361301
chr1	2268	2274	0.180651
chr1	2274	2277	0.541952
chr1	2277	2278	0.722603
chr1	2278	2281	1.0839
chr1	2281	2287	1.26455
chr1	2287	2298	1.44521
chr1	2298	2301	1.62586
chr1	2301	2311	1.44521
chr1	2311	2314	1.26455
chr1	2314	2315	1.0839
chr1	2315	2317	0.722603
chr1	2317	2318	0.541952
chr1	2318	2323	0.361301
chr1	2323	2325	0.180651
chr1	2325	2329	0.0
chr1	2329	2330	0.180651
chr1	2330	2334	0.361301
chr1	2334	2338	0.541952
chr1	2338	2348	0.722603
chr1	2348	2354	0.541952
chr1	2354	2368	0.722603
chr1	2368	2372	0.541952
chr1	2372	2392	0.180651
chr1	2392	2414	0.0
chr1	2414	2417	0.361301
chr1	2417	2436	0.541952
chr1	2436	2440	0.722603
chr1	2440	2442	1.0839
chr1	2442	2452	1.26455
chr1	2452	2454	0.903253
chr1	2454	2469	0.722603
chr1	2469	2471	0.903253
chr1	2471	2472	1.0839
chr1	2472	2473	1.26455
chr1	2473	2474	1.0839
chr1	2474	2478	1.62586
chr1	2478	2479	1.44521
chr1	2479	2506	1.26455
chr1	2506	2507	1.0839
chr1	2507	2508	0.903253
chr1	2508	2509	0.722603
chr1	2509	2512	0.541952
chr1	2512	2514	0.180651
chr1	2514	2515	0.361301
chr1	2515	2548	0.180651
chr1	2548	2596	0.0
chr1	2596	2599	0.361301
chr1	2599	2602	0.541952
chr1	2602	2615	0.722603
chr1	2615	2621	0.903253
chr1	2621	2634	1.0839
chr1	2634	2636	0.722603
chr1	2636	2637	0.541952
chr1	2637	2651	0.361301
chr1	2651	2657	0.180651
chr1	2657	2662	0.0
chr1	2662	2676	0.180651
chr1	2676	2694	0.361301
chr1	2694	2698	0.541952
chr1	2698	2700	0.361301
chr1	2700	2726	0.180651
chr1	2726	2794	0.0
chr1	2794	2803	0.180651
chr1	2803	2819	0.361301
chr1	2819	2835	0.180651
chr1	2835	2904	0.0
chr1	2904	2926	0.180651
chr1	2926	2927	0.361301
chr1	2927	2932	0.541952
chr1	2932	2943	0.722603
chr1	2943	2955	0.541952
chr1	2955	2963	0.722603
chr1	2963	2965	0.541952
chr1	2965	2966	0.361301
chr1	2966	2982	0.180651
chr1	2982	2993	0.361301
chr1	2993	3019	0.180651
chr1	3019	3020	0.361301
chr1	3020	3029	0.180651
chr1	3029	3055	0.361301
chr1	3055	3056	0.541952
chr1	3056	3066	0.361301
chr1	3066	3081	0.180651
chr1	3081	3088	0.361301
chr1	3088	3095	0.180651
chr1	3095	3106	0.722603
chr1	3106	3119	0.903253
chr1	3119	3123	0.722603
chr1	3123	3126	0.541952
chr1	3126	3133	0.361301
chr1	3133	3140	0.0
chr1	3140	3153	0.361301
chr1	3153	3178	0.541952
chr1	3178	3191	0.180651
chr1	3191	3219	0.0
chr1	3219	3220	0.180651
chr1	3220	3223	0.361301
chr1	3223	3225	0.722603
chr1	3225	3235	1.0839
chr1	3235	3239	1.26455
chr1	3239	3242	1.44521
chr1	3242	3251	1.62586
chr1	3251	3257	1.80651
chr1	3257	3258	1.62586
chr1	3258	3261	1.44521
chr1	3261	3263	1.0839
chr1	3263	3270	0.722603
chr1	3270	3271	0.541952
chr1	3271	3280	0.722603
chr1	3280	3281	0.541952
chr1	3281	3298	0.722603
chr1	3298	3304	0.541952
chr1	3304	3306	0.722603
chr1	3306	3308	0.903253
chr1	3308	3309	1.26455
chr1	3309	3319	1.44521
chr1	3319	3323	1.26455
chr1	3323	3327	1.44521
chr1	3327	3328	1.26455
chr1	3328	3329	1.0839
chr1	3329	3331	1.44521
chr1	3331	3342	1.26455
chr1	3342	3344	1.44521
chr1	3344	3346	1.26455
chr1	3346	3361	0.722603
chr1	3361	3364	0.541952
chr1	3364	3367	0.361301
chr1	3367	3379	0.180651
chr1	3379	3390	0.0
chr1	3390	3419	0.180651
chr1	3419	3428	0.361301
chr1	3428	3445	0.180651
chr1	3445	3449	0.361301
chr1	3449	3451	0.541952
chr1	3451	3457	0.722603
chr1	3457	3464	0.541952
chr1	3464	3470	0.722603
chr1	3470	3472	0.903253
chr1	3472	3484	1.0839
chr1	3484	3487	0.903253
chr1	3487	3488	0.722603
chr1	3488	3502	0.541952
chr1	3502	3509	0.361301
chr1	3509	3511	0.180651
chr1	3511	3514	0.0
chr1	3514	3515	0.180651
chr1	3515	3552	0.361301
chr1	3552	3582	0.0
chr1	3582	3595	0.180651
chr1	3595	3597	0.361301
chr1	3597	3620	0.541952
chr1	3620	3626	0.361301
chr1	3626	3634	0.541952
chr1	3634	3635	0.361301
chr1	3635	3664	0.180651
chr1	3664	3669	0.0
chr1	3669	3699	0.180651
chr1	3699	3706	0.0
chr1	3706	3710	0.180651
chr1	3710	3721	0.361301
chr1	3721	3730	0.541952
chr1	3730	3733	0.722603
chr1	3733	3735	0.903253
chr1	3735	3745	1.0839
chr1	3745	3748	0.903253
chr1	3748	3759	0.722603
chr1	3759	3764	0.541952
chr1	3764	3768	0.722603
chr1	3768	3771	0.541952
chr1	3771	3773	0.361301
chr1	3773	3774	0.180651
chr1	3774	3802	0.361301
chr1	3802	3803	0.180651
chr1	3803	3809	0.0
chr1	3809	3811	0.180651
chr1	3811	3826	0.361301
chr1	3826	3840	0.541952
chr1	3840	3848	0.361301
chr1	3848	3849	0.541952
chr1	3849	3854	0.361301
chr1	3854	3855	0.541952
chr1	3855	3862	0.903253
chr1	3862	3864	1.0839
chr1	3864	3865	0.903253
chr1	3865	3873	1.0839
chr1	3873	3885	1.26455
chr1	3885	3891	1.0839
chr1	3891	3892	0.541952
chr1	3892	3897	0.361301
chr1	3897	3900	0.180651
chr1	3900	3918	0.0
chr1	3918	3922	0.180651
chr1	3922	3935	0.361301
chr1	3935	3957	0.541952
chr1	3957	3960	0.361301
chr1	3960	3961	0.180651
chr1	3961	3973	0.361301
chr1	3973	3974	0.180651
chr1	3974	3982	0.361301
chr1	3982	3987	0.541952
chr1	3987	3994	0.722603
chr1	3994	3999	0.903253
chr1	3999	4000	0.722603
chr1	4000	4004	0.541952
chr1	4004	4017	0.722603
chr1	4017	4020	0.541952
chr1	4020	4032	0.361301
chr1	4032	4033	0.180651
chr1	4033	4042	0.361301
chr1	4042	4046	0.180651
chr1	4046	4055	0.361301
chr1	4055	4070	0.541952
chr1	4070	4083	0.361301
chr1	4083	4093	0.180651
chr1	4093	4132	0.0
chr1	4132	4145	0.180651
chr1	4145	4165	0.361301
chr1	4165	4169	0.541952
chr1	4169	4183	0.361301
chr1	4183	4203	0.180651
chr1	4203	4204	0.0
chr1	4204	4242	0.180651
chr1	4242	4253	0.0
chr1	4253	4266	0.361301
chr1	4266	4268	0.541952
chr1	4268	4269	0.722603
chr1	4269	4290	0.903253
chr1	4290	4292	0.541952
chr1	4292	4294	0.722603
chr1	4294	4298	0.541952
chr1	4298	4305	0.361301
chr1	4305	4320	0.180651
chr1	4320	4328	0.361301
chr1	4328	4358	0.180651
chr1	4358	4364	0.0
chr1	4364	4366	0.361301
chr1	4366	4380	0.541952
chr1	4380	4386	0.722603
chr1	4386	4400	0.903253
chr1	4400	4402	1.26455
chr1	4402	4404	0.903253
chr1	4404	4410	0.722603
chr1	4410	4415	0.903253
chr1	4415	4416	0.722603
chr1	4416	4425	0.903253
chr1	4425	4432	0.722603
chr1	4432	4436	0.903253
chr1	4436	4447	0.722603
chr1	4447	4454	0.541952
chr1	4454	4470	0.361301
chr1	4470	4477	0.180651
chr1	4477	4490	0.361301
chr1	4490	4515	0.180651
chr1	4515	4516	0.0
chr1	4516	4522	0.180651
chr1	4522	4525	0.541952
chr1	4525	4526	0.722603
chr1	4526	4554	0.903253
chr1	4554	4560	0.722603
chr1	4560	4563	0.361301
chr1	4563	4564	0.180651
chr1	4564	4566	0.0
chr1	4566	4567	0.180651
chr1	4567	4589	0.361301
chr1	4589	4590	0.541952
chr1	4590	4604	0.722603
chr1	4604	4605	0.541952
chr1	4605	4606	0.722603
chr1	4606	4618	0.541952
chr1	4618	4625	0.361301
chr1	4625	4628	0.541952
chr1	4628	4643	0.361301
chr1	4643	4655	0.180651
chr1	4655	4660	0.0
chr1	4660	4662	0.180651
chr1	4662	4663	0.361301
chr1	4663	4671	0.541952
chr1	4671	4675	0.722603
chr1	4675	4678	0.903253
chr1	4678	4698	1.0839
chr1	4698	4700	0.903253
chr1	4700	4702	0.722603
chr1	4702	4707	0.541952
chr1	4707	4713	0.361301
chr1	4713	4715	0.180651
chr1	4715	4733	0.0
chr1	4733	4739	0.180651
chr1	4739	4761	0.361301
chr1	4761	4769	0.541952
chr1	4769	4777	0.361301
chr1	4777	4797	0.180651
chr1	4797	4829	0.0
chr1	4829	4859	0.180651
chr1	4859	4940	0.0
chr1	4940	4958	0.180651
chr1	4958	4968	0.361301
chr1	4968	4970	0.541952
chr1	4970	4978	0.722603
chr1	4978	4988	0.541952
chr1	4988	5004	0.361301
chr1	5004	5005	0.180651
chr1	5005	5018	0.0
chr1	5018	5043	0.180651
chr1	5043	5119	0.0
chr1	5119	5157	0.180651
chr1	5157	5165	0.0
chr1	5165	5179	0.180651
chr1	5179	5203	0.361301
chr1	5203	5217	0.180651
chr1	5217	5218	0.0
chr1	5218	5219	0.180651
chr1	5219	5220	0.361301
chr1	5220	5237	0.541952
chr1	5237	5256	0.722603
chr1	5256	5257	0.541952
chr1	5257	5272	0.180651
chr1	5272	5275	0.361301
chr1	5275	5309	0.180651
chr1	5309	5319	0.0
chr1	5319	5356	0.180651
chr1	5356	5357	0.361301
chr1	5357	5394	0.180651
chr1	5394	5413	0.0
chr1	5413	5436	0.180651
chr1	5436	5448	0.0
chr1	5448	5458	0.180651
chr1	5458	5466	0.361301
chr1	5466	5468	0.541952
chr1	5468	5471	0.722603
chr1	5471	5486	0.903253
chr1	5486	5493	0.722603
chr1	5493	5496	0.903253
chr1	5496	5502	0.722603
chr1	5502	5506	0.541952
chr1	5506	5508	0.361301
chr1	5508	5531	0.180651
chr1	5531	5532	0.0
chr1	5532	5538	0.180651
chr1	5538	5550	0.361301
chr1	5550	5574	0.541952
chr1	5574	5575	0.361301
chr1	5575	5577	0.180651
chr1	5577	5581	0.361301
chr1	5581	5598	0.180651
chr1	5598	5603	0.541952
chr1	5603	5608	0.722603
chr1	5608	5613	0.541952
chr1	5613	5615	0.722603
chr1	5615	5618	1.0839
chr1	5618	5627	1.26455
chr1	5627	5635	1.62586
chr1	5635	5636	1.80651
chr1	5636	5640	1.44521
chr1	5640	5650	1.26455
chr1	5650	5653	1.0839
chr1	5653	5656	0.722603
chr1	5656	5665	0.541952
chr1	5665	5672	0.180651
chr1	5672	5676	0.0
chr1	5676	5677	0.180651
chr1	5677	5678	0.541952
chr1	5678	5679	0.722603
chr1	5679	5685	0.903253
chr1	5685	5686	1.0839
chr1	5686	5699	1.26455
chr1	5699	5700	1.44521
chr1	5700	5712	1.62586
chr1	5712	5713	1.80651
chr1	5713	5715	2.16781
chr1	5715	5716	1.80651
chr1	5716	5717	1.62586
chr1	5717	5722	1.44521
chr1	5722	5724	1.62586
chr1	5724	5737	1.44521
chr1	5737	5738	1.26455
chr1	5738	5739	1.0839
chr1	5739	5740	0.903253
chr1	5740	5741	1.0839
chr1	5741	5750	0.903253
chr1	5750	5761	0.541952
chr1	5761	5776	0.361301
chr1	5776	5778	0.180651
chr1	5778	5824	0.0
chr1	5824	5833	0.180651
chr1	5833	5841	0.361301
chr1	5841	5856	0.541952
chr1	5856	5859	0.722603
chr1	5859	5871	0.541952
chr1	5871	5879	0.361301
chr1	5879	5886	0.180651
chr1	5886	5893	0.361301
chr1	5893	5899	0.180651
chr1	5899	5909	0.361301
chr1	5909	5917	0.541952
chr1	5917	5924	0.722603
chr1	5924	5937	0.541952
chr1	5937	5938	0.361301
chr1	5938	5944	0.541952
chr1	5944	5946	0.361301
chr1	5946	5947	0.541952
chr1	5947	5965	0.361301
chr1	5965	5966	0.541952
chr1	5966	5976	0.722603
chr1	5976	5983	0.541952
chr1	5983	5984	0.722603
chr1	5984	5993	0.541952
chr1	5993	6000	0.361301
chr1	6000	6007	0.180651
chr1	6007	6020	0.361301
chr1	6020	6042	0.180651
chr1	6042	6045	0.361301
chr1	6045	6068	0.180651
chr1	6068	6070	0.361301
chr1	6070	6073	0.180651
chr1	6073	6077	0.361301
chr1	6077	6085	0.541952
chr1	6085	6093	0.722603
chr1	6093	6101	0.903253
chr1	6101	6103	1.0839
chr1	6103	6104	1.26455
chr1	6104	6106	1.44521
chr1	6106	6111	1.26455
chr1	6111	6114	1.0839
chr1	6114	6115	1.26455
chr1	6115	6122	1.0839
chr1	6122	6125	0.903253
chr1	6125	6126	1.26455
chr1	6126	6129	1.44521
chr1	6129	6130	1.62586
chr1	6130	6134	1.98716
chr1	6134	6135	2.16781
chr1	6135	6139	2.34846
chr1	6139	6140	2.16781
chr1	6140	6142	1.98716
chr1	6142	6147	1.62586
chr1	6147	6150	1.80651
chr1	6150	6154	1.62586
chr1	6154	6158	1.44521
chr1	6158	6167	1.0839
chr1	6167	6168	0.903253
chr1	6168	6169	0.541952
chr1	6169	6172	0.361301
chr1	6172	6184	0.180651
chr1	6184	6245	0.0
chr1	6245	6257	0.180651
chr1	6257	6271	0.361301
chr1	6271	6283	0.180651
chr1	6283	6285	0.0
chr1	6285	6288	0.180651
chr1	6288	6315	0.361301
chr1	6315	6320	0.541952
chr1	6320	6323	0.903253
chr1	6323	6326	0.722603
chr1	6326	6347	0.541952
chr1	6347	6351	0.722603
chr1	6351	6353	0.903253
chr1	6353	6358	0.722603
chr1	6358	6362	0.361301
chr1	6362	6376	0.541952
chr1	6376	6377	0.722603
chr1	6377	6380	0.541952
chr1	6380	6383	0.722603
chr1	6383	6384	0.903253
chr1	6384	6385	1.26455
chr1	6385	6399	1.0839
chr1	6399	6404	0.903253
chr1	6404	6413	1.0839
chr1	6413	6414	1.44521
chr1	6414	6418	1.26455
chr1	6418	6421	1.0839
chr1	6421	6428	0.722603
chr1	6428	6433	0.903253
chr1	6433	6438	0.722603
chr1	6438	6442	0.541952
chr1	6442	6449	0.361301
chr1	6449	6466	0.180651
chr1	6466	6530	0.0
chr1	6530	6563	0.180651
chr1	6563	6566	0.361301
chr1	6566	6585	0.722603
chr1	6585	6601	0.903253
chr1	6601	6604	0.722603
chr1	6604	6613	0.180651
chr1	6613	6614	0.361301
chr1	6614	6622	0.541952
chr1	6622	6649	0.361301
chr1	6649	6652	0.180651
chr1	6652	6659	0.0
chr1	6659	6661	0.180651
chr1	6661	6666	0.361301
chr1	6666	6667	0.541952
chr1	6667	6676	0.722603
chr1	6676	6689	0.903253
chr1	6689	6703	0.541952
chr1	6703	6705	0.361301
chr1	6705	6712	0.180651
chr1	6712	6716	0.0
chr1	6716	6732	0.180651
chr1	6732	6817	0.0
chr1	6817	6855	0.180651
chr1	6855	6899	0.0
chr1	6899	6925	0.180651
chr1	6925	6937	0.361301
chr1	6937	6951	0.180651
chr1	6951	6952	0.361301
chr1	6952	6959	0.541952
chr1	6959	6963	0.722603
chr1	6963	6977	0.541952
chr1	6977	6982	0.722603
chr1	6982	6986	0.541952
chr1	6986	6989	0.722603
chr1	6989	6991	0.541952
chr1	6991	6995	0.722603
chr1	6995	6997	0.903253
chr1	6997	7013	1.62586
chr1	7013	7016	1.44521
chr1	7016	7020	1.80651
chr1	7020	7025	1.98716
chr1	7025	7028	1.80651
chr1	7028	7032	1.62586
chr1	7032	7035	1.44521
chr1	7035	7042	0.722603
chr1	7042	7045	0.903253
chr1	7045	7053	0.722603
chr1	7053	7058	0.361301
chr1	7058	7068	0.180651
chr1	7068	7081	0.361301
chr1	7081	7091	0.180651
chr1	7091	7097	0.361301
chr1	7097	7105	0.541952
chr1	7105	7107	0.361301
chr1	7107	7108	0.541952
chr1	7108	7128	0.722603
chr1	7128	7129	0.541952
chr1	7129	7135	0.361301
chr1	7135	7145	0.180651
chr1	7145	7146	0.0
chr1	7146	7158	0.180651
chr1	7158	7159	0.361301
chr1	7159	7162	0.541952
chr1	7162	7172	0.722603
chr1	7172	7174	0.903253
chr1	7174	7178	1.0839
chr1	7178	7189	0.903253
chr1	7189	7190	1.0839
chr1	7190	7191	1.26455
chr1	7191	7193	1.0839
chr1	7193	7196	1.26455
chr1	7196	7197	1.0839
chr1	7197	7199	0.903253
chr1	7199	7208	1.0839
chr1	7208	7209	0.903253
chr1	7209	7211	1.0839
chr1	7211	7212	1.26455
chr1	7212	7218	1.0839
chr1	7218	7222	0.903253
chr1	7222	7227	1.0839
chr1	7227	7228	0.903253
chr1	7228	7229	1.0839
chr1	7229	7236	0.903253
chr1	7236	7241	0.722603
chr1	7241	7244	0.903253
chr1	7244	7247	0.722603
chr1	7247	7253	0.541952
chr1	7253	7259	0.722603
chr1	7259	7261	0.903253
chr1	7261	7265	1.26455
chr1	7265	7268	1.0839
chr1	7268	7275	1.26455
chr1	7275	7279	1.0839
chr1	7279	7287	0.903253
chr1	7287	7293	0.722603
chr1	7293	7297	0.541952
chr1	7297	7306	0.180651
chr1	7306	7334	0.0
chr1	7334	7349	0.180651
chr1	7349	7353	0.361301
chr1	7353	7354	0.541952
chr1	7354	7372	0.722603
chr1	7372	7387	0.541952
chr1	7387	7391	0.722603
chr1	7391	7392	0.541952
chr1	7392	7400	0.361301
chr1	7400	7425	0.541952
chr1	7425	7435	0.180651
chr1	7435	7448	0.0
chr1	7448	7452	0.180651
chr1	7452	7463	0.361301
chr1	7463	7478	0.541952
chr1	7478	7479	0.722603
chr1	7479	7481	0.903253
chr1	7481	7486	1.0839
chr1	7486	7490	0.903253
chr1	7490	7516	0.541952
chr1	7516	7518	0.361301
chr1	7518	7532	0.0
chr1	7532	7543	0.180651
chr1	7543	7551	0.361301
chr1	7551	7565	1.0839
chr1	7565	7570	0.903253
chr1	7570	7579	0.722603
chr1	7579	7580	0.903253
chr1	7580	7587	1.0839
chr1	7587	7614	0.361301
chr1	7614	7615	0.180651
chr1	7615	7618	0.361301
chr1	7618	7638	0.180651
chr1	7638	7654	0.361301
chr1	7654	7675	0.180651
chr1	7675	7688	0.0
chr1	7688	7700	0.180651
chr1	7700	7701	0.541952
chr1	7701	7719	0.722603
chr1	7719	7724	1.0839
chr1	7724	7725	1.26455
chr1	7725	7737	1.0839
chr1	7737	7739	0.722603
chr1	7739	7756	0.541952
chr1	7756	7757	0.361301
chr1	7757	7762	0.180651
chr1	7762	7765	0.0
chr1	7765	7768	0.180651
chr1	7768	7780	0.361301
chr1	7780	7781	0.541952
chr1	7781	7787	0.722603
chr1	7787	7788	0.541952
chr1	7788	7795	0.722603
chr1	7795	7806	0.903253
chr1	7806	7814	0.722603
chr1	7814	7818	0.903253
chr1	7818	7825	0.541952
chr1	7825	7829	0.361301
chr1	7829	7830	0.541952
chr1	7830	7832	0.722603
chr1	7832	7833	0.903253
chr1	7833	7834	0.722603
chr1	7834	7836	0.903253
chr1	7836	7841	1.26455
chr1	7841	7845	1.44521
chr1	7845	7850	1.62586
chr1	7850	7851	1.80651
chr1	7851	7853	1.98716
chr1	7853	7865	1.80651
chr1	7865	7866	1.62586
chr1	7866	7867	1.44521
chr1	7867	7869	1.26455
chr1	7869	7874	1.0839
chr1	7874	7878	0.722603
chr1	7878	7882	0.541952
chr1	7882	7887	0.722603
chr1	7887	7889	0.541952
chr1	7889	7896	0.361301
chr1	7896	7910	0.541952
chr1	7910	7919	0.361301
chr1	7919	7933	0.180651
chr1	7933	7934	0.0
chr1	7934	7948	0.180651
chr1	7948	7969	0.361301
chr1	7969	7986	0.180651
chr1	7986	8029	0.0
chr1	8029	8042	0.180651
chr1	8042	8054	0.361301
chr1	8054	8062	0.541952
chr1	8062	8067	0.722603
chr1	8067	8074	0.541952
chr1	8074	8078	0.722603
chr1	8078	8085	0.541952
chr1	8085	8092	0.722603
chr1	8092	8096	0.541952
chr1	8096	8100	0.722603
chr1	8100	8111	0.541952
chr1	8111	8112	0.361301
chr1	8112	8124	0.541952
chr1	8124	8125	0.722603
chr1	8125	8126	0.903253
chr1	8126	8128	1.0839
chr1	8128	8129	1.44521
chr1	8129	8134	1.80651
chr1	8134	8142	1.62586
chr1	8142	8147	1.80651
chr1	8147	8150	1.98716
chr1	8150	8153	1.44521
chr1	8153	8155	1.80651
chr1	8155	8162	1.62586
chr1	8162	8163	1.44521
chr1	8163	8166	1.26455
chr1	8166	8167	0.903253
chr1	8167	8172	0.722603
chr1	8172	8179	0.903253
chr1	8179	8186	0.722603
chr1	8186	8191	0.541952
chr1	8191	8193	0.180651
chr1	8193	8203	0.361301
chr1	8203	8210	0.541952
chr1	8210	8231	0.361301
chr1	8231	8241	0.180651
chr1	8241	8257	0.0
chr1	8257	8258	0.361301
chr1	8258	8270	0.541952
chr1	8270	8287	0.722603
chr1	8287	8292	0.903253
chr1	8292	8296	0.541952
chr1	8296	8306	0.361301
chr1	8306	8310	0.180651
chr1	8310	8325	0.361301
chr1	8325	8327	0.180651
chr1	8327	8346	0.361301
chr1	8346	8352	0.180651
chr1	8352	8364	0.541952
chr1	8364	8366	0.361301
chr1	8366	8386	0.541952
chr1	8386	8387	0.903253
chr1	8387	8389	1.26455
chr1	8389	8404	0.903253
chr1	8404	8412	0.722603
chr1	8412	8413	0.541952
chr1	8413	8424	0.361301
chr1	8424	8425	0.180651
chr1	8425	8427	0.0
chr1	8427	8431	0.361301
chr1	8431	8446	0.541952
chr1	8446	8448	0.722603
chr1	8448	8450	0.541952
chr1	8450	8458	0.722603
chr1	8458	8459	0.541952
chr1	8459	8478	0.722603
chr1	8478	8488	0.541952
chr1	8488	8489	0.361301
chr1	8489	8490	0.541952
chr1	8490	8495	0.361301
chr1	8495	8497	0.541952
chr1	8497	8510	0.361301
chr1	8510	8517	0.541952
chr1	8517	8522	0.722603
chr1	8522	8524	0.903253
chr1	8524	8525	1.0839
chr1	8525	8526	1.26455
chr1	8526	8530	1.0839
chr1	8530	8532	1.26455
chr1	8532	8536	1.0839
chr1	8536	8544	1.26455
chr1	8544	8547	1.44521
chr1	8547	8548	1.62586
chr1	8548	8550	1.80651
chr1	8550	8552	2.52911
chr1	8552	8553	2.34846
chr1	8553	8557	2.16781
chr1	8557	8558	2.34846
chr1	8558	8560	2.70976
chr1	8560	8562	2.52911
chr1	8562	8568	2.34846
chr1	8568	8570	2.16781
chr1	8570	8574	2.34846
chr1	8574	8580	2.16781
chr1	8580	8582	2.89041
chr1	8582	8584	2.52911
chr1	8584	8585	2.70976
chr1	8585	8587	2.89041
chr1	8587	8590	1.98716
chr1	8590	8591	2.16781
chr1	8591	8592	1.98716
chr1	8592	8595	2.34846
chr1	8595	8596	2.16781
chr1	8596	8599	1.98716
chr1	8599	8611	1.80651
chr1	8611	8612	1.62586
chr1	8612	8615	1.26455
chr1	8615	8616	1.44521
chr1	8616	8618	1.26455
chr1	8618	8619	1.0839
chr1	8619	8621	1.26455
chr1	8621	8623	0.722603
chr1	8623	8626	0.903253
chr1	8626	8628	1.0839
chr1	8628	8653	0.903253
chr1	8653	8654	0.722603
chr1	8654	8657	0.903253
chr1	8657	8661	0.722603
chr1	8661	8668	0.541952
chr1	8668	8678	0.361301
chr1	8678	8691	0.541952
chr1	8691	8692	0.722603
chr1	8692	8702	0.541952
chr1	8702	8709	0.361301
chr1	8709	8711	0.180651
chr1	8711	8717	0.361301
chr1	8717	8720	0.541952
chr1	8720	8729	0.722603
chr1	8729	8749	0.541952
chr1	8749	8753	0.361301
chr1	8753	8755	0.541952
chr1	8755	8775	0.361301
chr1	8775	8788	0.541952
chr1	8788	8796	0.361301
chr1	8796	8797	0.180651
chr1	8797	8812	0.361301
chr1	8812	8820	0.180651
chr1	8820	8821	0.361301
chr1	8821	8835	0.180651
chr1	8835	8836	0.541952
chr1	8836	8841	1.26455
chr1	8841	8842	1.44521
chr1	8842	8849	1.98716
chr1	8849	8850	2.16781
chr1	8850	8851	2.34846
chr1	8851	8857	2.52911
chr1	8857	8858	2.70976
chr1	8858	8861	2.52911
chr1	8861	8863	2.70976
chr1	8863	8865	2.89041
chr1	8865	8868	2.70976
chr1	8868	8869	2.52911
chr1	8869	8872	2.70976
chr1	8872	8874	2.34846
chr1	8874	8879	1.80651
chr1	8879	8887	1.44521
chr1	8887	8888	1.26455
chr1	8888	8892	1.0839
chr1	8892	8895	1.26455
chr1	8895	8899	1.0839
chr1	8899	8901	0.903253
chr1	8901	8906	0.722603
chr1	8906	8912	0.541952
chr1	8912	8919	0.361301
chr1	8919	8925	0.180651
chr1	8925	8939	0.0
chr1	8939	8946	0.180651
chr1	8946	8975	0.361301
chr1	8975	8982	0.180651
chr1	8982	9002	0.0
chr1	9002	9003	0.180651
chr1	9003	9004	0.361301
chr1	9004	9005	0.541952
chr1	9005	9014	0.722603
chr1	9014	9018	0.903253
chr1	9018	9024	1.0839
chr1	9024	9041	0.903253
chr1	9041	9042	0.722603
chr1	9042	9043	0.361301
chr1	9043	9044	0.541952
chr1	9044	9047	0.361301
chr1	9047	9050	0.541952
chr1	9050	9051	0.722603
chr1	9051	9052	0.903253
chr1	9052	9080	0.722603
chr1	9080	9083	0.541952
chr1	9083	9088	0.361301
chr1	9088	9091	0.0
chr1	9091	9092	0.180651
chr1	9092	9120	0.361301
chr1	9120	9124	0.541952
chr1	9124	9128	0.722603
chr1	9128	9130	0.541952
chr1	9130	9135	0.361301
chr1	9135	9143	0.541952
chr1	9143	9158	0.361301
chr1	9158	9166	0.180651
chr1	9166	9176	0.0
chr1	9176	9188	0.180651
chr1	9188	9189	0.361301
chr1	9189	9206	0.541952
chr1	9206	9211	0.722603
chr1	9211	9212	0.541952
chr1	9212	9227	0.361301
chr1	9227	9241	0.180651
chr1	9241	9254	0.0
chr1	9254	9259	0.180651
chr1	9259	9269	0.541952
chr1	9269	9272	0.903253
chr1	9272	9282	1.26455
chr1	9282	9292	1.44521
chr1	9292	9293	1.26455
chr1	9293	9296	1.44521
chr1	9296	9304	1.0839
chr1	9304	9307	1.44521
chr1	9307	9310	1.0839
chr1	9310	9319	0.722603
chr1	9319	9327	0.541952
chr1	9327	9332	0.361301
chr1	9332	9337	0.180651
chr1	9337	9342	0.361301
chr1	9342	9343	0.180651
chr1	9343	9345	0.361301
chr1	9345	9374	0.541952
chr1	9374	9375	0.361301
chr1	9375	9383	0.180651
chr1	9383	9436	0.0
chr1	9436	9470	0.180651
chr1	9470	9500	0.0
chr1	9500	9516	0.180651
chr1	9516	9523	0.361301
chr1	9523	9529	0.541952
chr1	9529	9532	0.722603
chr1	9532	9533	0.541952
chr1	9533	9550	0.722603
chr1	9550	9553	1.0839
chr1	9553	9556	0.903253
chr1	9556	9559	1.26455
chr1	9559	9561	1.44521
chr1	9561	9567	1.26455
chr1	9567	9571	1.0839
chr1	9571	9580	0.903253
chr1	9580	9592	0.541952
chr1	9592	9594	0.180651
chr1	9594	9596	0.361301
chr1	9596	9623	0.180651
chr1	9623	9632	0.361301
chr1	9632	9635	0.180651
chr1	9635	9647	0.361301
chr1	9647	9661	0.541952
chr1	9661	9663	0.361301
chr1	9663	9669	0.541952
chr1	9669	9673	0.722603
chr1	9673	9675	0.541952
chr1	9675	9676	0.722603
chr1	9676	9686	0.903253
chr1	9686	9699	0.722603
chr1	9699	9702	0.541952
chr1	9702	9706	0.361301
chr1	9706	9713	0.180651
chr1	9713	9759	0.0
chr1	9759	9764	0.180651
chr1	9764	9776	0.361301
chr1	9776	9781	0.541952
chr1	9781	9794	0.722603
chr1	9794	9797	0.903253
chr1	9797	9802	0.722603
chr1	9802	9807	0.541952
chr1	9807	9810	0.722603
chr1	9810	9812	0.541952
chr1	9812	9815	0.361301
chr1	9815	9820	0.180651
chr1	9820	9821	0.361301
chr1	9821	9841	0.541952
chr1	9841	9845	0.722603
chr1	9845	9858	0.541952
chr1	9858	9859	0.361301
chr1	9859	9860	0.180651
chr1	9860	9879	0.361301
chr1	9879	9881	0.180651
chr1	9881	9915	0.0
chr1	9915	9930	0.180651
chr1	9930	9953	0.361301
chr1	9953	9954	0.180651
chr1	9954	9964	0.722603
chr1	9964	9974	0.541952
chr1	9974	9977	0.722603
chr1	9977	9991	0.541952
chr1	9991	9995	0.180651
chr1	9995	9996	0.361301
chr1	9996	10013	0.541952
chr1	10013	10033	1.0839
chr1	10033	10034	0.903253
chr1	10034	10043	0.722603
chr1	10043	10045	0.541952
chr1	10045	10047	0.361301
chr1	10047	10048	0.541952
chr1	10048	10051	0.361301
chr1	10051	10053	0.180651
chr1	10053	10064	0.361301
chr1	10064	10066	0.541952
chr1	10066	10067	0.722603
chr1	10067	10071	0.903253
chr1	10071	10081	1.0839
chr1	10081	10084	1.26455
chr1	10084	10086	1.0839
chr1	10086	10087	1.26455
chr1	10087	10088	1.44521
chr1	10088	10098	1.80651
chr1	10098	10103	1.62586
chr1	10103	10104	1.44521
chr1	10104	10109	1.26455
chr1	10109	10115	1.0839
chr1	10115	10116	0.903253
chr1	10116	10119	0.722603
chr1	10119	10128	0.361301
chr1	10128	10136	0.180651
chr1	10136	10147	0.361301
chr1	10147	10150	0.722603
chr1	10150	10158	0.903253
chr1	10158	10160	1.0839
chr1	10160	10161	1.26455
chr1	10161	10162	1.0839
chr1	10162	10167	1.26455
chr1	10167	10168	1.62586
chr1	10168	10169	1.44521
chr1	10169	10174	1.62586
chr1	10174	10175	1.44521
chr1	10175	10184	1.62586
chr1	10184	10188	1.44521
chr1	10188	10195	1.26455
chr1	10195	10197	1.0839
chr1	10197	10198	0.903253
chr1	10198	10204	0.722603
chr1	10204	10205	0.541952
chr1	10205	10213	0.180651
chr1	10213	10232	0.0
chr1	10232	10268	0.180651
chr1	10268	10270	0.361301
chr1	10270	10282	0.180651
chr1	10282	10284	0.361301
chr1	10284	10290	0.541952
chr1	10290	10294	0.722603
chr1	10294	10301	0.903253
chr1	10301	10306	0.722603
chr1	10306	10320	0.541952
chr1	10320	10328	0.361301
chr1	10328	10331	0.180651
chr1	10331	10332	0.361301
chr1	10332	10368	0.180651
chr1	10368	10394	0.0
chr1	10394	10397	0.180651
chr1	10397	10411	0.361301
chr1	10411	10420	0.541952
chr1	10420	10422	0.722603
chr1	10422	10428	0.903253
chr1	10428	10429	1.0839
chr1	10429	10433	0.903253
chr1	10433	10435	0.722603
chr1	10435	10449	0.903253
chr1	10449	10451	0.722603
chr1	10451	10457	0.903253
chr1	10457	10458	1.0839
chr1	10458	10465	0.903253
chr1	10465	10468	0.722603
chr1	10468	10472	0.903253
chr1	10472	10475	0.722603
chr1	10475	10477	0.541952
chr1	10477	10479	0.722603
chr1	10479	10481	0.903253
chr1	10481	10485	1.0839
chr1	10485	10490	0.903253
chr1	10490	10492	1.0839
chr1	10492	10494	0.903253
chr1	10494	10498	0.722603
chr1	10498	10513	0.903253
chr1	10513	10517	0.361301
chr1	10517	10519	0.180651
chr1	10519	10522	0.541952
chr1	10522	10524	0.722603
chr1	10524	10527	0.903253
chr1	10527	10529	0.722603
chr1	10529	10533	0.903253
chr1	10533	10554	1.0839
chr1	10554	10556	0.903253
chr1	10556	10558	0.541952
chr1	10558	10562	0.361301
chr1	10562	10571	0.180651
chr1	10571	10582	0.0
chr1	10582	10583	0.361301
chr1	10583	10584	0.541952
chr1	10584	10585	0.903253
chr1	10585	10601	1.44521
chr1	10601	10603	1.62586
chr1	10603	10604	1.80651
chr1	10604	10615	1.98716
chr1	10615	10616	1.62586
chr1	10616	10619	1.80651
chr1	10619	10622	1.62586
chr1	10622	10623	1.26455
chr1	10623	10636	0.722603
chr1	10636	10637	0.903253
chr1	10637	10638	1.0839
chr1	10638	10639	1.26455
chr1	10639	10640	1.0839
chr1	10640	10641	0.903253
chr1	10641	10643	1.0839
chr1	10643	10654	0.903253
chr1	10654	10658	0.722603
chr1	10658	10659	0.903253
chr1	10659	10661	1.0839
chr1	10661	10663	0.903253
chr1	10663	10665	0.722603
chr1	10665	10671	0.903253
chr1	10671	10674	1.0839
chr1	10674	10689	0.722603
chr1	10689	10690	0.541952
chr1	10690	10691	0.722603
chr1	10691	10692	0.903253
chr1	10692	10695	1.26455
chr1	10695	10696	1.44521
chr1	10696	10698	1.26455
chr1	10698	10703	1.44521
chr1	10703	10709	1.62586
chr1	10709	10726	1.44521
chr1	10726	10727	1.62586
chr1	10727	10729	1.44521
chr1	10729	10730	1.26455
chr1	10730	10734	0.903253
chr1	10734	10736	0.722603
chr1	10736	10741	0.541952
chr1	10741	10746	0.180651
chr1	10746	10748	0.361301
chr1	10748	10763	0.541952
chr1	10763	10768	0.361301
chr1	10768	10778	0.180651
chr1	10778	10782	0.361301
chr1	10782	10816	0.180651
chr1	10816	10847	0.0
chr1	10847	10848	0.180651
chr1	10848	10849	0.722603
chr1	10849	10850	1.26455
chr1	10850	10852	1.62586
chr1	10852	10853	1.80651
chr1	10853	10857	1.98716
chr1	10857	10860	2.16781
chr1	10860	10867	2.52911
chr1	10867	10871	2.70976
chr1	10871	10873	2.52911
chr1	10873	10877	2.70976
chr1	10877	10878	2.89041
chr1	10878	10880	3.07106
chr1	10880	10882	2.89041
chr1	10882	10883	2.70976
chr1	10883	10884	2.89041
chr1	10884	10891	2.16781
chr1	10891	10895	1.80651
chr1	10895	10897	1.62586
chr1	10897	10905	1.26455
chr1	10905	10906	1.0839
chr1	10906	10911	1.26455
chr1	10911	10913	1.0839
chr1	10913	10914	0.903253
chr1	10914	10916	0.722603
chr1	10916	10921	0.361301
chr1	10921	10934	0.180651
chr1	10934	10970	0.0
chr1	10970	10971	0.361301
chr1	10971	10994	0.541952
chr1	10994	10998	0.361301
chr1	10998	10999	0.541952
chr1	10999	11000	0.722603
chr1	11000	11001	0.903253
chr1	11001	11002	1.0839
chr1	11002	11004	1.26455
chr1	11004	11008	1.44521
chr1	11008	11009	1.26455
chr1	11009	11026	1.0839
chr1	11026	11037	0.903253
chr1	11037	11038	0.361301
chr1	11038	11039	0.180651
chr1	11039	11109	0.0
chr1	11109	11110	0.361301
chr1	11110	11121	0.903253
chr1	11121	11136	1.0839
chr1	11136	11140	0.903253
chr1	11140	11141	0.722603
chr1	11141	11145	0.541952
chr1	11145	11147	0.903253
chr1	11147	11148	0.722603
chr1	11148	11153	0.541952
chr1	11153	11158	0.722603
chr1	11158	11159	0.903253
chr1	11159	11167	0.722603
chr1	11167	11171	1.0839
chr1	11171	11175	1.26455
chr1	11175	11177	1.98716
chr1	11177	11179	2.16781
chr1	11179	11180	1.98716
chr1	11180	11183	1.80651
chr1	11183	11184	1.62586
chr1	11184	11191	1.44521
chr1	11191	11192	1.62586
chr1	11192	11194	1.80651
chr1	11194	11199	1.98716
chr1	11199	11200	2.16781
chr1	11200	11206	2.52911
chr1	11206	11208	2.16781
chr1	11208	11211	1.98716
chr1	11211	11212	1.80651
chr1	11212	11213	1.26455
chr1	11213	11220	1.44521
chr1	11220	11221	1.62586
chr1	11221	11222	1.80651
chr1	11222	11223	1.62586
chr1	11223	11227	1.80651
chr1	11227	11229	1.98716
chr1	11229	11236	1.80651
chr1	11236	11237	1.98716
chr1	11237	11238	1.80651
chr1	11238	11242	1.44521
chr1	11242	11244	1.26455
chr1	11244	11251	1.0839
chr1	11251	11257	0.903253
chr1	11257	11261	0.541952
chr1	11261	11264	0.361301
chr1	11264	11268	0.0
chr1	11268	11269	0.180651
chr1	11269	11272	0.361301
chr1	11272	11276	0.722603
chr1	11276	11277	0.903253
chr1	11277	11278	1.0839
chr1	11278	11283	1.26455
chr1	11283	11284	1.44521
chr1	11284	11287	1.62586
chr1	11287	11297	1.80651
chr1	11297	11303	2.16781
chr1	11303	11304	1.98716
chr1	11304	11306	1.80651
chr1	11306	11307	1.44521
chr1	11307	11314	1.80651
chr1	11314	11317	1.44521
chr1	11317	11320	1.26455
chr1	11320	11321	1.0839
chr1	11321	11323	0.903253
chr1	11323	11324	1.0839
chr1	11324	11330	1.26455
chr1	11330	11332	0.903253
chr1	11332	11338	1.0839
chr1	11338	11343	1.26455
chr1	11343	11345	0.903253
chr1	11345	11349	1.0839
chr1	11349	11354	1.26455
chr1	11354	11361	1.44521
chr1	11361	11362	1.26455
chr1	11362	11363	1.0839
chr1	11363	11368	0.722603
chr1	11368	11369	0.541952
chr1	11369	11372	0.722603
chr1	11372	11374	1.26455
chr1	11374	11378	1.44521
chr1	11378	11380	1.62586
chr1	11380	11382	1.98716
chr1	11382	11384	1.80651
chr1	11384	11386	1.98716
chr1	11386	11393	2.16781
chr1	11393	11394	1.80651
chr1	11394	11395	1.98716
chr1	11395	11400	2.16781
chr1	11400	11401	1.80651
chr1	11401	11403	1.98716
chr1	11403	11406	2.16781
chr1	11406	11408	1.98716
chr1	11408	11409	1.80651
chr1	11409	11412	1.98716
chr1	11412	11414	1.80651
chr1	11414	11415	1.62586
chr1	11415	11418	1.44521
chr1	11418	11421	1.0839
chr1	11421	11423	0.903253
chr1	11423	11432	0.722603
chr1	11432	11436	0.541952
chr1	11436	11441	0.722603
chr1	11441	11442	0.541952
chr1	11442	11445	0.722603
chr1	11445	11447	0.903253
chr1	11447	11455	0.722603
chr1	11455	11459	0.903253
chr1	11459	11460	1.0839
chr1	11460	11466	1.44521
chr1	11466	11469	1.26455
chr1	11469	11477	1.0839
chr1	11477	11478	0.903253
chr1	11478	11486	0.722603
chr1	11486	11493	0.541952
chr1	11493	11496	0.361301
chr1	11496	11497	0.541952
chr1	11497	11503	0.180651
chr1	11503	11504	0.361301
chr1	11504	11510	0.722603
chr1	11510	11514	0.903253
chr1	11514	11515	1.0839
chr1	11515	11516	0.903253
chr1	11516	11531	1.0839
chr1	11531	11534	1.26455
chr1	11534	11535	1.44521
chr1	11535	11536	1.26455
chr1	11536	11537	1.44521
chr1	11537	11539	1.26455
chr1	11539	11548	0.903253
chr1	11548	11549	0.722603
chr1	11549	11550	0.903253
chr1	11550	11552	1.0839
chr1	11552	11553	1.26455
chr1	11553	11561	1.0839
chr1	11561	11570	0.903253
chr1	11570	11582	0.541952
chr1	11582	11588	0.361301
chr1	11588	11589	0.180651
chr1	11589	11612	0.0
chr1	11612	11646	0.180651
chr1	11646	11650	0.361301
chr1	11650	11652	0.180651
chr1	11652	11682	0.361301
chr1	11682	11683	0.541952
chr1	11683	11689	0.361301
chr1	11689	11696	0.722603
chr1	11696	11715	0.903253
chr1	11715	11717	0.722603
chr1	11717	11719	0.903253
chr1	11719	11720	0.722603
chr1	11720	11721	0.541952
chr1	11721	11725	0.722603
chr1	11725	11734	0.903253
chr1	11734	11741	0.722603
chr1	11741	11752	0.541952
chr1	11752	11754	0.361301
chr1	11754	11762	0.180651
chr1	11762	11779	0.0
chr1	11779	11787	0.180651
chr1	11787	11788	0.541952
chr1	11788	11789	0.722603
chr1	11789	11791	0.903253
chr1	11791	11793	1.26455
chr1	11793	11796	1.44521
chr1	11796	11800	1.80651
chr1	11800	11806	1.98716
chr1	11806	11811	1.80651
chr1	11811	11812	1.98716
chr1	11812	11817	1.80651
chr1	11817	11822	1.62586
chr1	11822	11823	1.44521
chr1	11823	11826	1.26455
chr1	11826	11829	0.903253
chr1	11829	11831	0.722603
chr1	11831	11834	0.541952
chr1	11834	11839	0.722603
chr1	11839	11845	0.903253
chr1	11845	11846	1.0839
chr1	11846	11847	1.26455
chr1	11847	11850	1.44521
chr1	11850	11858	1.26455
chr1	11858	11863	1.44521
chr1	11863	11864	1.62586
chr1	11864	11865	2.16781
chr1	11865	11866	2.34846
chr1	11866	11872	2.70976
chr1	11872	11875	2.52911
chr1	11875	11876	2.89041
chr1	11876	11878	2.70976
chr1	11878	11881	2.52911
chr1	11881	11885	2.89041
chr1	11885	11887	2.70976
chr1	11887	11896	2.89041
chr1	11896	11899	2.70976
chr1	11899	11900	1.44521
chr1	11900	11901	1.26455
chr1	11901	11905	1.44521
chr1	11905	11909	1.62586
chr1	11909	11911	1.80651
chr1	11911	11913	1.62586
chr1	11913	11914	1.26455
chr1	11914	11919	1.0839
chr1	11919	11921	0.903253
chr1	11921	11922	0.722603
chr1	11922	11924	0.903253
chr1	11924	11926	0.722603
chr1	11926	11928	0.903253
chr1	11928	11929	0.722603
chr1	11929	11933	0.903253
chr1	11933	11946	0.722603
chr1	11946	11947	0.541952
chr1	11947	11953	1.26455
chr1	11953	11955	1.44521
chr1	11955	11960	1.62586
chr1	11960	11967	1.44521
chr1	11967	11971	1.26455
chr1	11971	11973	1.0839
chr1	11973	11976	1.44521
chr1	11976	11979	1.62586
chr1	11979	11980	1.98716
chr1	11980	11981	2.34846
chr1	11981	11983	2.52911
chr1	11983	11984	2.70976
chr1	11984	11985	2.52911
chr1	11985	11991	1.98716
chr1	11991	11993	1.62586
chr1	11993	11998	1.44521
chr1	11998	12007	1.26455
chr1	12007	12011	1.44521
chr1	12011	12016	1.26455
chr1	12016	12017	1.44521
chr1	12017	12018	1.26455
chr1	12018	12028	1.0839
chr1	12028	12038	0.903253
chr1	12038	12040	1.0839
chr1	12040	12043	1.62586
chr1	12043	12044	1.80651
chr1	12044	12047	1.62586
chr1	12047	12050	1.80651
chr1	12050	12052	1.98716
chr1	12052	12054	1.80651
chr1	12054	12055	1.62586
chr1	12055	12060	1.80651
chr1	12060	12065	1.62586
chr1	12065	12071	1.44521
chr1	12071	12073	1.62586
chr1	12073	12074	1.80651
chr1	12074	12076	2.16781
chr1	12076	12078	1.98716
chr1	12078	12079	1.80651
chr1	12079	12085	1.44521
chr1	12085	12088	1.26455
chr1	12088	12092	1.0839
chr1	12092	12104	0.722603
chr1	12104	12107	0.541952
chr1	12107	12109	0.722603
chr1	12109	12112	0.541952
chr1	12112	12139	0.180651
chr1	12139	12140	0.361301
chr1	12140	12145	0.541952
chr1	12145	12148	0.361301
chr1	12148	12165	0.541952
chr1	12165	12177	0.361301
chr1	12177	12178	0.180651
chr1	12178	12180	0.0
chr1	12180	12185	0.180651
chr1	12185	12190	0.361301
chr1	12190	12193	0.541952
chr1	12193	12194	0.722603
chr1	12194	12202	0.903253
chr1	12202	12207	1.0839
chr1	12207	12216	1.26455
chr1	12216	12224	0.903253
chr1	12224	12226	0.541952
chr1	12226	12227	0.361301
chr1	12227	12228	0.541952
chr1	12228	12231	0.722603
chr1	12231	12234	0.903253
chr1	12234	12237	1.0839
chr1	12237	12240	1.26455
chr1	12240	12245	1.0839
chr1	12245	12246	0.903253
chr1	12246	12248	1.0839
chr1	12248	12250	1.26455
chr1	12250	12265	1.62586
chr1	12265	12266	1.44521
chr1	12266	12269	1.26455
chr1	12269	12271	1.0839
chr1	12271	12272	0.903253
chr1	12272	12275	0.722603
chr1	12275	12283	0.541952
chr1	12283	12286	0.361301
chr1	12286	12289	0.180651
chr1	12289	12291	0.722603
chr1	12291	12292	0.903253
chr1	12292	12294	1.0839
chr1	12294	12300	1.26455
chr1	12300	12316	1.44521
chr1	12316	12317	1.26455
chr1	12317	12318	1.0839
chr1	12318	12319	0.903253
chr1	12319	12320	0.722603
chr1	12320	12328	0.541952
chr1	12328	12331	0.361301
chr1	12331	12332	0.722603
chr1	12332	12335	0.903253
chr1	12335	12337	1.0839
chr1	12337	12338	1.26455
chr1	12338	12340	1.0839
chr1	12340	12343	1.26455
chr1	12343	12358	1.44521
chr1	12358	12364	1.26455
chr1	12364	12365	0.722603
chr1	12365	12367	0.541952
chr1	12367	12368	0.361301
chr1	12368	12372	0.541952
chr1	12372	12373	0.722603
chr1	12373	12375	0.541952
chr1	12375	12385	0.361301
chr1	12385	12388	0.541952
chr1	12388	12389	0.903253
chr1	12389	12394	1.44521
chr1	12394	12396	1.62586
chr1	12396	12399	1.80651
chr1	12399	12401	1.98716
chr1	12401	12402	2.16781
chr1	12402	12403	2.34846
chr1	12403	12406	2.16781
chr1	12406	12408	1.98716
chr1	12408	12409	1.80651
chr1	12409	12419	1.98716
chr1	12419	12422	2.16781
chr1	12422	12423	1.80651
chr1	12423	12426	1.62586
chr1	12426	12427	1.26455
chr1	12427	12432	0.903253
chr1	12432	12433	0.722603
chr1	12433	12434	0.903253
chr1	12434	12435	0.722603
chr1	12435	12438	0.903253
chr1	12438	12441	0.722603
chr1	12441	12444	0.903253
chr1	12444	12448	1.0839
chr1	12448	12454	0.903253
chr1	12454	12471	0.722603
chr1	12471	12473	0.541952
chr1	12473	12479	0.361301
chr1	12479	12493	0.180651
chr1	12493	12494	0.541952
chr1	12494	12503	0.722603
chr1	12503	12504	0.903253
chr1	12504	12505	1.26455
chr1	12505	12507	1.44521
chr1	12507	12510	1.80651
chr1	12510	12515	1.98716
chr1	12515	12516	2.16781
chr1	12516	12520	2.34846
chr1	12520	12522	2.16781
chr1	12522	12526	2.34846
chr1	12526	12529	2.16781
chr1	12529	12531	2.34846
chr1	12531	12541	1.98716
chr1	12541	12542	1.62586
chr1	12542	12543	1.44521
chr1	12543	12544	1.26455
chr1	12544	12545	1.44521
chr1	12545	12546	1.0839
chr1	12546	12548	0.903253
chr1	12548	12552	0.722603
chr1	12552	12553	0.903253
chr1	12553	12559	0.722603
chr1	12559	12567	0.541952
chr1	12567	12574	0.361301
chr1	12574	12576	0.180651
chr1	12576	12583	0.361301
chr1	12583	12584	0.541952
chr1	12584	12585	0.722603
chr1	12585	12591	0.903253
chr1	12591	12603	1.0839
chr1	12603	12608	1.26455
chr1	12608	12609	1.62586
chr1	12609	12614	1.80651
chr1	12614	12616	1.98716
chr1	12616	12617	2.16781
chr1	12617	12618	2.34846
chr1	12618	12619	2.52911
chr1	12619	12621	2.89041
chr1	12621	12625	2.34846
chr1	12625	12626	2.52911
chr1	12626	12629	2.89041
chr1	12629	12630	2.70976
chr1	12630	12631	2.89041
chr1	12631	12632	3.07106
chr1	12632	12633	3.61301
chr1	12633	12636	3.79366
chr1	12636	12638	4.15496
chr1	12638	12639	4.87757
chr1	12639	12640	5.05822
chr1	12640	12641	5.23887
chr1	12641	12642	4.87757
chr1	12642	12644	5.05822
chr1	12644	12645	5.60017
chr1	12645	12647	5.78082
chr1	12647	12648	5.96147
chr1	12648	12649	6.50342
chr1	12649	12650	6.68407
chr1	12650	12652	6.86472
chr1	12652	12654	6.68407
chr1	12654	12655	6.50342
chr1	12655	12657	6.68407
chr1	12657	12659	6.32277
chr1	12659	12660	6.14212
chr1	12660	12662	6.32277
chr1	12662	12663	6.14212
chr1	12663	12664	5.96147
chr1	12664	12665	5.78082
chr1	12665	12667	5.41952
chr1	12667	12670	4.87757
chr1	12670	12671	4.33562
[truncated: 1,528 more rows]
