# Supplementary material for: Structural modularity of the XIST ribonucleoprotein complex
Source: Nat Commun. 2020 Dec 2;11:6163. doi: 10.1038/s41467-020-20040-3 (PMC7710737; doi:10.1038/s41467-020-20040-3)
Supplement: Supplementary file 6 — Source Data [file 41467_2020_20040_MOESM6_ESM.zip › sourcedata/fig2efgi/K562_DDX42_0_neg_XIST_1_hsXIST.bedgraph]

chr1	0	45	0.0
chr1	45	46	0.217205
chr1	46	47	0.434409
chr1	47	48	0.868819
chr1	48	54	1.52043
chr1	54	55	1.73764
chr1	55	72	1.95484
chr1	72	89	2.17205
chr1	89	90	1.95484
chr1	90	91	1.73764
chr1	91	92	1.08602
chr1	92	97	0.651614
chr1	97	99	0.434409
chr1	99	114	0.217205
chr1	114	116	0.434409
chr1	116	130	0.651614
chr1	130	157	0.868819
chr1	157	158	0.651614
chr1	158	174	0.217205
chr1	174	198	0.0
chr1	198	205	0.217205
chr1	205	215	0.434409
chr1	215	240	0.651614
chr1	240	241	0.434409
chr1	241	245	0.651614
chr1	245	248	0.868819
chr1	248	252	0.651614
chr1	252	259	0.868819
chr1	259	283	0.651614
chr1	283	289	0.434409
chr1	289	291	0.217205
chr1	291	296	0.434409
chr1	296	305	0.217205
chr1	305	306	0.434409
chr1	306	323	0.651614
chr1	323	335	0.868819
chr1	335	346	0.651614
chr1	346	348	0.868819
chr1	348	350	0.651614
chr1	350	363	0.434409
chr1	363	366	0.217205
chr1	366	368	0.651614
chr1	368	370	0.868819
chr1	370	387	1.08602
chr1	387	389	1.30323
chr1	389	407	1.08602
chr1	407	410	1.30323
chr1	410	411	1.08602
chr1	411	413	1.30323
chr1	413	414	1.52043
chr1	414	421	1.30323
chr1	421	429	1.52043
chr1	429	443	1.30323
chr1	443	452	1.08602
chr1	452	454	1.30323
chr1	454	456	0.868819
chr1	456	495	0.434409
chr1	495	496	0.651614
chr1	496	497	1.30323
chr1	497	498	1.73764
chr1	498	500	2.17205
chr1	500	502	2.38925
chr1	502	504	2.82366
chr1	504	506	3.04087
chr1	506	526	2.82366
chr1	526	527	3.04087
chr1	527	533	3.25807
chr1	533	539	3.47528
chr1	539	540	3.25807
chr1	540	541	2.60646
chr1	541	542	2.17205
chr1	542	544	1.73764
chr1	544	545	1.52043
chr1	545	548	1.30323
chr1	548	550	1.08602
chr1	550	552	1.30323
chr1	552	555	1.52043
chr1	555	566	1.73764
chr1	566	570	1.52043
chr1	570	576	1.30323
chr1	576	580	1.08602
chr1	580	581	1.30323
chr1	581	584	1.52043
chr1	584	589	1.30323
chr1	589	592	1.08602
chr1	592	596	0.868819
chr1	596	599	0.651614
chr1	599	608	0.434409
chr1	608	614	0.651614
chr1	614	623	0.434409
chr1	623	651	0.217205
chr1	651	655	1.30323
chr1	655	656	1.52043
chr1	656	657	2.17205
chr1	657	658	2.38925
chr1	658	663	2.60646
chr1	663	665	2.82366
chr1	665	681	3.04087
chr1	681	685	3.25807
chr1	685	686	3.04087
chr1	686	689	2.60646
chr1	689	695	2.17205
chr1	695	696	1.52043
chr1	696	697	1.73764
chr1	697	698	1.95484
chr1	698	700	1.73764
chr1	700	706	1.30323
chr1	706	721	0.868819
chr1	721	740	0.651614
chr1	740	741	1.30323
chr1	741	744	1.52043
chr1	744	759	1.30323
chr1	759	783	1.52043
chr1	783	784	1.73764
chr1	784	785	0.868819
chr1	785	802	0.434409
chr1	802	803	0.651614
chr1	803	804	0.434409
chr1	804	823	0.651614
chr1	823	827	0.868819
chr1	827	831	0.651614
chr1	831	837	0.868819
chr1	837	839	1.08602
chr1	839	846	1.30323
chr1	846	848	1.08602
chr1	848	849	0.868819
chr1	849	854	1.08602
chr1	854	858	1.52043
chr1	858	859	1.73764
chr1	859	867	2.17205
chr1	867	872	1.95484
chr1	872	877	1.73764
chr1	877	892	1.52043
chr1	892	896	1.30323
chr1	896	897	1.52043
chr1	897	901	1.08602
chr1	901	903	0.868819
chr1	903	912	0.434409
chr1	912	913	0.651614
chr1	913	924	0.868819
chr1	924	925	1.08602
chr1	925	926	1.30323
chr1	926	937	1.08602
chr1	937	938	1.30323
chr1	938	940	1.52043
chr1	940	952	1.73764
chr1	952	953	1.95484
chr1	953	954	2.17205
chr1	954	967	1.73764
chr1	967	968	1.52043
chr1	968	969	1.73764
chr1	969	974	1.52043
chr1	974	975	1.30323
chr1	975	981	1.52043
chr1	981	983	1.08602
chr1	983	985	1.30323
chr1	985	986	1.08602
chr1	986	988	1.30323
chr1	988	995	1.73764
chr1	995	997	1.52043
chr1	997	1005	1.30323
chr1	1005	1009	1.52043
chr1	1009	1015	2.17205
chr1	1015	1016	2.38925
chr1	1016	1022	2.60646
chr1	1022	1025	2.38925
chr1	1025	1032	1.95484
chr1	1032	1033	1.52043
chr1	1033	1035	1.73764
chr1	1035	1040	1.95484
chr1	1040	1045	2.38925
chr1	1045	1049	2.60646
chr1	1049	1053	2.38925
chr1	1053	1056	1.73764
chr1	1056	1059	1.52043
chr1	1059	1060	1.30323
chr1	1060	1072	1.08602
chr1	1072	1076	1.30323
chr1	1076	1079	1.08602
chr1	1079	1082	0.868819
chr1	1082	1084	0.651614
chr1	1084	1089	0.868819
chr1	1089	1099	0.651614
chr1	1099	1101	0.868819
chr1	1101	1103	1.30323
chr1	1103	1108	1.52043
chr1	1108	1116	1.73764
chr1	1116	1119	1.52043
chr1	1119	1126	1.73764
chr1	1126	1133	1.30323
chr1	1133	1141	1.52043
chr1	1141	1142	1.30323
chr1	1142	1144	1.08602
chr1	1144	1161	0.651614
chr1	1161	1171	0.868819
chr1	1171	1173	1.08602
chr1	1173	1179	1.30323
chr1	1179	1181	1.52043
chr1	1181	1187	1.73764
chr1	1187	1196	1.95484
chr1	1196	1199	1.73764
chr1	1199	1203	1.95484
chr1	1203	1204	1.73764
chr1	1204	1205	1.95484
chr1	1205	1213	1.73764
chr1	1213	1215	1.95484
chr1	1215	1216	1.73764
chr1	1216	1218	1.52043
chr1	1218	1221	1.73764
chr1	1221	1222	1.52043
chr1	1222	1224	1.95484
chr1	1224	1225	2.17205
chr1	1225	1227	1.95484
chr1	1227	1230	2.17205
chr1	1230	1236	1.95484
chr1	1236	1257	2.17205
chr1	1257	1258	1.95484
chr1	1258	1259	1.73764
chr1	1259	1260	1.95484
chr1	1260	1262	2.17205
chr1	1262	1263	1.95484
chr1	1263	1264	2.38925
chr1	1264	1268	2.17205
chr1	1268	1271	1.95484
chr1	1271	1272	1.73764
chr1	1272	1273	1.95484
chr1	1273	1280	2.17205
chr1	1280	1282	1.95484
chr1	1282	1285	2.17205
chr1	1285	1287	2.38925
chr1	1287	1288	2.17205
chr1	1288	1303	2.38925
chr1	1303	1304	2.17205
chr1	1304	1308	1.95484
chr1	1308	1313	1.73764
chr1	1313	1316	1.95484
chr1	1316	1326	1.52043
chr1	1326	1328	1.73764
chr1	1328	1329	2.17205
chr1	1329	1330	1.73764
chr1	1330	1332	1.95484
chr1	1332	1334	1.73764
chr1	1334	1335	1.95484
chr1	1335	1336	1.73764
chr1	1336	1338	2.17205
chr1	1338	1339	2.38925
chr1	1339	1340	2.60646
chr1	1340	1341	3.04087
chr1	1341	1346	3.25807
chr1	1346	1347	3.69248
chr1	1347	1348	3.47528
chr1	1348	1349	3.69248
chr1	1349	1353	3.90968
chr1	1353	1355	4.12689
chr1	1355	1356	4.34409
chr1	1356	1359	4.12689
chr1	1359	1365	4.34409
chr1	1365	1370	4.12689
chr1	1370	1371	3.90968
chr1	1371	1377	3.25807
chr1	1377	1380	3.04087
chr1	1380	1382	2.38925
chr1	1382	1384	1.95484
chr1	1384	1390	1.52043
chr1	1390	1392	1.08602
chr1	1392	1393	0.868819
chr1	1393	1396	0.651614
chr1	1396	1399	0.217205
chr1	1399	1441	0.0
chr1	1441	1443	0.217205
chr1	1443	1444	0.434409
chr1	1444	1451	0.651614
chr1	1451	1452	0.868819
chr1	1452	1454	1.08602
chr1	1454	1461	1.30323
chr1	1461	1462	1.52043
chr1	1462	1484	1.95484
chr1	1484	1486	1.73764
chr1	1486	1487	1.95484
chr1	1487	1488	1.73764
chr1	1488	1495	1.52043
chr1	1495	1498	1.30323
chr1	1498	1501	1.08602
chr1	1501	1506	1.30323
chr1	1506	1529	0.868819
chr1	1529	1539	0.651614
chr1	1539	1540	0.868819
chr1	1540	1542	0.434409
chr1	1542	1543	0.651614
chr1	1543	1544	0.868819
chr1	1544	1552	0.651614
chr1	1552	1556	0.868819
chr1	1556	1574	1.08602
chr1	1574	1576	1.30323
chr1	1576	1581	1.52043
chr1	1581	1582	1.73764
chr1	1582	1583	1.95484
chr1	1583	1585	1.73764
chr1	1585	1587	1.52043
chr1	1587	1590	1.73764
chr1	1590	1596	2.17205
chr1	1596	1599	1.95484
chr1	1599	1600	2.17205
chr1	1600	1620	1.95484
chr1	1620	1625	1.73764
chr1	1625	1627	1.30323
chr1	1627	1631	1.52043
chr1	1631	1634	1.08602
chr1	1634	1635	0.868819
chr1	1635	1640	1.08602
chr1	1640	1645	0.868819
chr1	1645	1646	1.08602
chr1	1646	1648	1.30323
chr1	1648	1650	1.52043
chr1	1650	1651	1.73764
chr1	1651	1658	1.95484
chr1	1658	1665	2.17205
chr1	1665	1668	2.38925
chr1	1668	1672	2.17205
chr1	1672	1677	2.38925
chr1	1677	1678	2.60646
chr1	1678	1679	2.17205
chr1	1679	1682	2.38925
chr1	1682	1689	2.60646
chr1	1689	1690	2.38925
chr1	1690	1695	2.17205
chr1	1695	1702	1.95484
chr1	1702	1708	1.73764
chr1	1708	1713	1.52043
chr1	1713	1716	1.73764
chr1	1716	1720	1.52043
chr1	1720	1721	1.73764
chr1	1721	1723	1.52043
chr1	1723	1726	1.30323
chr1	1726	1727	1.52043
chr1	1727	1729	1.73764
chr1	1729	1736	1.95484
chr1	1736	1747	1.73764
chr1	1747	1748	1.95484
chr1	1748	1757	1.73764
chr1	1757	1758	1.52043
chr1	1758	1769	1.73764
chr1	1769	1771	1.30323
chr1	1771	1772	1.08602
chr1	1772	1781	0.868819
chr1	1781	1789	0.651614
chr1	1789	1790	0.868819
chr1	1790	1793	1.08602
chr1	1793	1801	1.30323
chr1	1801	1802	1.52043
chr1	1802	1806	1.30323
chr1	1806	1818	1.08602
chr1	1818	1833	1.30323
chr1	1833	1834	0.651614
chr1	1834	1841	0.217205
chr1	1841	1842	0.434409
chr1	1842	1846	0.651614
chr1	1846	1848	0.868819
chr1	1848	1849	1.52043
chr1	1849	1850	1.73764
chr1	1850	1854	1.95484
chr1	1854	1862	2.17205
chr1	1862	1867	1.95484
chr1	1867	1869	2.38925
chr1	1869	1870	2.60646
chr1	1870	1871	2.82366
chr1	1871	1874	3.25807
chr1	1874	1876	3.69248
chr1	1876	1878	3.90968
chr1	1878	1879	4.34409
chr1	1879	1881	4.5613
chr1	1881	1885	4.7785
chr1	1885	1890	4.5613
chr1	1890	1892	4.34409
chr1	1892	1893	4.12689
chr1	1893	1894	3.90968
chr1	1894	1895	3.69248
chr1	1895	1896	3.90968
chr1	1896	1898	4.34409
chr1	1898	1910	4.12689
chr1	1910	1911	3.90968
chr1	1911	1913	3.69248
chr1	1913	1914	3.47528
chr1	1914	1918	3.04087
chr1	1918	1919	2.82366
chr1	1919	1922	2.60646
chr1	1922	1925	1.95484
chr1	1925	1928	2.17205
chr1	1928	1929	2.38925
chr1	1929	1930	2.17205
chr1	1930	1934	2.38925
chr1	1934	1935	2.17205
chr1	1935	1939	1.95484
chr1	1939	1943	1.73764
chr1	1943	1944	1.52043
chr1	1944	1947	1.73764
chr1	1947	1948	1.52043
chr1	1948	1950	1.30323
chr1	1950	1958	1.08602
chr1	1958	1965	0.868819
chr1	1965	1969	0.651614
chr1	1969	1971	0.434409
chr1	1971	2056	0.0
chr1	2056	2073	0.217205
chr1	2073	2074	0.434409
chr1	2074	2082	0.651614
chr1	2082	2083	0.434409
chr1	2083	2096	0.651614
chr1	2096	2098	0.868819
chr1	2098	2099	0.651614
chr1	2099	2102	0.868819
chr1	2102	2116	1.08602
chr1	2116	2117	1.30323
chr1	2117	2118	1.08602
chr1	2118	2122	0.868819
chr1	2122	2124	1.08602
chr1	2124	2126	1.30323
chr1	2126	2129	1.73764
chr1	2129	2133	1.52043
chr1	2133	2135	1.73764
chr1	2135	2136	1.95484
chr1	2136	2138	2.17205
chr1	2138	2142	2.38925
chr1	2142	2147	2.17205
chr1	2147	2158	1.95484
chr1	2158	2164	1.73764
chr1	2164	2167	1.30323
chr1	2167	2168	1.52043
chr1	2168	2170	1.30323
chr1	2170	2172	1.08602
chr1	2172	2173	1.30323
chr1	2173	2174	1.73764
chr1	2174	2181	1.30323
chr1	2181	2183	1.08602
chr1	2183	2188	1.30323
chr1	2188	2205	1.52043
chr1	2205	2216	1.73764
chr1	2216	2217	1.52043
chr1	2217	2223	0.868819
chr1	2223	2232	0.651614
chr1	2232	2245	0.434409
chr1	2245	2247	0.651614
chr1	2247	2249	0.868819
chr1	2249	2255	0.651614
chr1	2255	2274	0.434409
chr1	2274	2275	0.868819
chr1	2275	2278	1.08602
chr1	2278	2279	1.52043
chr1	2279	2283	1.73764
chr1	2283	2289	1.95484
chr1	2289	2291	1.73764
chr1	2291	2295	1.52043
chr1	2295	2300	1.73764
chr1	2300	2303	1.95484
chr1	2303	2307	2.17205
chr1	2307	2311	2.60646
chr1	2311	2313	2.82366
chr1	2313	2318	2.60646
chr1	2318	2319	2.17205
chr1	2319	2322	1.95484
chr1	2322	2327	1.30323
chr1	2327	2339	1.08602
chr1	2339	2344	0.868819
chr1	2344	2349	0.651614
chr1	2349	2355	0.217205
chr1	2355	2357	0.0
chr1	2357	2401	0.217205
chr1	2401	2408	0.0
chr1	2408	2411	0.217205
chr1	2411	2425	0.434409
chr1	2425	2439	0.651614
chr1	2439	2441	0.868819
chr1	2441	2442	1.30323
chr1	2442	2451	1.52043
chr1	2451	2455	1.73764
chr1	2455	2456	1.52043
chr1	2456	2457	1.73764
chr1	2457	2469	1.95484
chr1	2469	2474	1.73764
chr1	2474	2475	1.52043
chr1	2475	2481	1.73764
chr1	2481	2485	1.52043
chr1	2485	2489	0.868819
chr1	2489	2495	0.651614
chr1	2495	2500	0.434409
chr1	2500	2513	0.0
chr1	2513	2514	0.434409
chr1	2514	2515	0.651614
chr1	2515	2516	1.08602
chr1	2516	2537	1.30323
chr1	2537	2555	1.52043
chr1	2555	2557	1.73764
chr1	2557	2559	1.52043
chr1	2559	2560	1.08602
chr1	2560	2561	0.868819
chr1	2561	2579	1.08602
chr1	2579	2596	0.868819
chr1	2596	2598	1.73764
chr1	2598	2601	1.95484
chr1	2601	2605	1.52043
chr1	2605	2613	1.30323
chr1	2613	2627	1.52043
chr1	2627	2631	1.73764
chr1	2631	2635	1.95484
chr1	2635	2636	2.17205
chr1	2636	2637	2.60646
chr1	2637	2639	2.38925
chr1	2639	2640	2.60646
chr1	2640	2641	1.95484
chr1	2641	2642	1.73764
chr1	2642	2657	1.52043
chr1	2657	2660	1.30323
chr1	2660	2668	1.08602
chr1	2668	2671	1.30323
chr1	2671	2675	1.08602
chr1	2675	2680	0.651614
chr1	2680	2681	0.434409
chr1	2681	2684	0.217205
chr1	2684	2709	0.434409
chr1	2709	2710	0.651614
chr1	2710	2721	0.434409
chr1	2721	2725	0.651614
chr1	2725	2728	0.868819
chr1	2728	2751	0.651614
chr1	2751	2753	0.434409
chr1	2753	2754	0.217205
chr1	2754	2756	0.434409
chr1	2756	2757	0.651614
chr1	2757	2768	0.868819
chr1	2768	2778	0.651614
chr1	2778	2779	1.30323
chr1	2779	2780	1.73764
chr1	2780	2784	2.17205
chr1	2784	2787	2.38925
chr1	2787	2788	2.60646
chr1	2788	2795	2.82366
chr1	2795	2797	3.04087
chr1	2797	2798	2.82366
chr1	2798	2799	3.04087
chr1	2799	2804	2.82366
chr1	2804	2808	3.04087
chr1	2808	2809	3.47528
chr1	2809	2810	3.69248
chr1	2810	2815	3.90968
chr1	2815	2821	3.69248
chr1	2821	2822	3.47528
chr1	2822	2823	3.04087
chr1	2823	2827	2.38925
chr1	2827	2832	2.17205
chr1	2832	2838	1.95484
chr1	2838	2840	1.73764
chr1	2840	2843	1.95484
chr1	2843	2848	1.73764
chr1	2848	2852	1.52043
chr1	2852	2853	1.08602
chr1	2853	2854	0.868819
chr1	2854	2870	0.651614
chr1	2870	2876	0.434409
chr1	2876	2881	0.651614
chr1	2881	2886	0.434409
chr1	2886	2887	0.217205
chr1	2887	2888	0.434409
chr1	2888	2891	0.868819
chr1	2891	2895	1.08602
chr1	2895	2896	1.95484
chr1	2896	2897	2.82366
chr1	2897	2905	3.04087
chr1	2905	2916	3.25807
chr1	2916	2923	3.47528
chr1	2923	2925	3.69248
chr1	2925	2929	3.90968
chr1	2929	2931	4.34409
chr1	2931	2935	3.90968
chr1	2935	2936	4.12689
chr1	2936	2938	4.34409
chr1	2938	2940	3.69248
chr1	2940	2941	2.82366
chr1	2941	2943	2.60646
chr1	2943	2945	2.82366
chr1	2945	2948	2.60646
chr1	2948	2957	2.38925
chr1	2957	2959	2.60646
chr1	2959	2967	2.38925
chr1	2967	2969	2.17205
chr1	2969	2973	1.95484
chr1	2973	2975	1.52043
chr1	2975	2976	1.30323
chr1	2976	2978	1.95484
chr1	2978	2987	1.30323
chr1	2987	2996	1.08602
chr1	2996	3001	0.868819
chr1	3001	3016	0.651614
chr1	3016	3022	0.434409
chr1	3022	3040	0.868819
chr1	3040	3042	1.08602
chr1	3042	3044	1.30323
chr1	3044	3063	1.73764
chr1	3063	3064	1.30323
chr1	3064	3066	1.52043
chr1	3066	3073	1.08602
chr1	3073	3079	0.868819
chr1	3079	3083	0.651614
chr1	3083	3086	0.434409
chr1	3086	3097	0.217205
chr1	3097	3105	0.434409
chr1	3105	3132	0.651614
chr1	3132	3139	0.868819
chr1	3139	3149	0.651614
chr1	3149	3151	0.434409
chr1	3151	3162	0.217205
chr1	3162	3164	0.434409
chr1	3164	3167	0.651614
chr1	3167	3176	0.868819
chr1	3176	3203	0.651614
chr1	3203	3204	0.868819
chr1	3204	3205	1.30323
chr1	3205	3208	1.08602
chr1	3208	3211	0.868819
chr1	3211	3217	0.651614
chr1	3217	3219	0.868819
chr1	3219	3220	1.08602
chr1	3220	3221	1.30323
chr1	3221	3222	1.73764
chr1	3222	3223	1.95484
chr1	3223	3224	2.17205
chr1	3224	3232	2.38925
chr1	3232	3234	2.60646
chr1	3234	3246	2.82366
chr1	3246	3247	3.04087
chr1	3247	3248	2.82366
chr1	3248	3250	2.60646
chr1	3250	3260	2.82366
chr1	3260	3262	2.60646
chr1	3262	3264	2.38925
chr1	3264	3265	2.17205
chr1	3265	3266	1.95484
chr1	3266	3267	1.52043
chr1	3267	3268	1.30323
chr1	3268	3270	1.08602
chr1	3270	3273	1.30323
chr1	3273	3275	1.52043
chr1	3275	3290	1.30323
chr1	3290	3294	1.08602
chr1	3294	3308	0.868819
chr1	3308	3311	0.651614
chr1	3311	3317	0.868819
chr1	3317	3334	0.651614
chr1	3334	3340	0.434409
chr1	3340	3344	0.217205
chr1	3344	3354	0.434409
chr1	3354	3355	0.651614
chr1	3355	3359	0.434409
chr1	3359	3388	0.651614
chr1	3388	3390	0.434409
chr1	3390	3391	0.651614
chr1	3391	3392	0.868819
chr1	3392	3396	0.651614
chr1	3396	3403	0.868819
chr1	3403	3405	0.651614
chr1	3405	3410	0.868819
chr1	3410	3411	1.52043
chr1	3411	3430	1.73764
chr1	3430	3434	1.52043
chr1	3434	3440	1.30323
chr1	3440	3442	1.52043
chr1	3442	3443	1.73764
chr1	3443	3448	1.52043
chr1	3448	3454	1.30323
chr1	3454	3455	0.868819
chr1	3455	3484	0.651614
chr1	3484	3486	0.217205
chr1	3486	3489	0.0
chr1	3489	3490	0.434409
chr1	3490	3494	0.868819
chr1	3494	3495	1.08602
chr1	3495	3504	1.30323
chr1	3504	3506	1.52043
chr1	3506	3515	1.73764
chr1	3515	3528	1.95484
chr1	3528	3533	2.17205
chr1	3533	3538	1.30323
chr1	3538	3539	1.08602
chr1	3539	3547	0.868819
chr1	3547	3550	0.651614
chr1	3550	3557	0.434409
chr1	3557	3571	0.217205
chr1	3571	3572	0.0
chr1	3572	3600	0.217205
chr1	3600	3601	0.434409
chr1	3601	3602	0.868819
chr1	3602	3612	1.08602
chr1	3612	3623	1.30323
chr1	3623	3624	1.52043
chr1	3624	3627	1.95484
chr1	3627	3632	2.17205
chr1	3632	3633	2.38925
chr1	3633	3639	2.60646
chr1	3639	3644	2.82366
chr1	3644	3645	2.60646
chr1	3645	3646	2.17205
chr1	3646	3653	1.95484
chr1	3653	3656	1.73764
chr1	3656	3659	1.52043
chr1	3659	3667	1.30323
chr1	3667	3668	1.08602
chr1	3668	3675	0.651614
chr1	3675	3676	0.434409
chr1	3676	3682	0.217205
chr1	3682	3683	0.0
chr1	3683	3708	0.217205
chr1	3708	3709	0.434409
chr1	3709	3711	0.651614
chr1	3711	3715	0.868819
chr1	3715	3722	1.08602
chr1	3722	3727	1.30323
chr1	3727	3733	1.08602
chr1	3733	3734	1.30323
chr1	3734	3738	1.73764
chr1	3738	3741	1.95484
chr1	3741	3742	2.17205
chr1	3742	3743	2.38925
chr1	3743	3750	2.60646
chr1	3750	3753	2.38925
chr1	3753	3755	2.17205
chr1	3755	3758	1.95484
chr1	3758	3762	1.73764
chr1	3762	3764	1.95484
chr1	3764	3766	2.17205
chr1	3766	3767	1.95484
chr1	3767	3777	2.17205
chr1	3777	3778	1.95484
chr1	3778	3779	1.52043
chr1	3779	3781	1.30323
chr1	3781	3784	1.08602
chr1	3784	3786	0.868819
chr1	3786	3805	0.651614
chr1	3805	3810	0.434409
chr1	3810	3817	0.217205
chr1	3817	3819	0.434409
chr1	3819	3826	0.868819
chr1	3826	3827	1.08602
chr1	3827	3828	1.52043
chr1	3828	3830	1.73764
chr1	3830	3852	1.95484
chr1	3852	3854	1.73764
chr1	3854	3855	1.95484
chr1	3855	3856	1.73764
chr1	3856	3863	1.95484
chr1	3863	3868	1.73764
chr1	3868	3869	1.08602
chr1	3869	3872	1.30323
chr1	3872	3874	1.08602
chr1	3874	3884	0.868819
chr1	3884	3888	1.08602
chr1	3888	3889	1.30323
chr1	3889	3898	1.52043
chr1	3898	3905	1.30323
chr1	3905	3907	1.08602
chr1	3907	3908	0.868819
chr1	3908	3911	1.08602
chr1	3911	3912	1.30323
chr1	3912	3913	1.52043
chr1	3913	3917	1.30323
chr1	3917	3918	1.73764
chr1	3918	3922	1.95484
chr1	3922	3924	2.17205
chr1	3924	3928	2.38925
chr1	3928	3930	2.17205
chr1	3930	3932	2.38925
chr1	3932	3934	1.95484
chr1	3934	3935	2.17205
chr1	3935	3937	2.60646
chr1	3937	3938	2.82366
chr1	3938	3942	3.04087
chr1	3942	3948	3.25807
chr1	3948	3950	3.47528
chr1	3950	3955	3.69248
chr1	3955	3961	3.47528
chr1	3961	3962	3.04087
chr1	3962	3965	2.82366
chr1	3965	3966	3.04087
chr1	3966	3974	2.82366
chr1	3974	3977	2.60646
chr1	3977	3978	3.04087
chr1	3978	3979	2.82366
chr1	3979	3981	2.38925
chr1	3981	3982	2.17205
chr1	3982	3986	1.95484
chr1	3986	3992	1.73764
chr1	3992	3994	1.52043
chr1	3994	3997	1.08602
chr1	3997	4000	1.52043
chr1	4000	4009	1.30323
chr1	4009	4012	1.08602
chr1	4012	4018	0.868819
chr1	4018	4021	1.08602
chr1	4021	4025	0.651614
chr1	4025	4038	0.868819
chr1	4038	4040	1.08602
chr1	4040	4041	1.30323
chr1	4041	4043	0.868819
chr1	4043	4044	1.08602
chr1	4044	4053	1.30323
chr1	4053	4054	1.52043
chr1	4054	4056	1.73764
chr1	4056	4062	1.95484
chr1	4062	4067	1.73764
chr1	4067	4069	1.95484
chr1	4069	4082	1.73764
chr1	4082	4085	1.52043
chr1	4085	4087	1.73764
chr1	4087	4088	1.52043
chr1	4088	4095	1.30323
chr1	4095	4097	1.52043
chr1	4097	4105	0.868819
chr1	4105	4125	0.651614
chr1	4125	4126	0.868819
chr1	4126	4128	1.08602
chr1	4128	4131	0.868819
chr1	4131	4138	1.08602
chr1	4138	4139	1.30323
chr1	4139	4143	1.08602
chr1	4143	4144	0.868819
chr1	4144	4147	1.30323
chr1	4147	4163	1.52043
chr1	4163	4165	1.73764
chr1	4165	4169	1.95484
chr1	4169	4171	1.73764
chr1	4171	4175	1.52043
chr1	4175	4180	1.30323
chr1	4180	4184	1.08602
chr1	4184	4185	1.30323
chr1	4185	4187	1.08602
chr1	4187	4188	1.30323
chr1	4188	4191	1.08602
chr1	4191	4196	0.868819
chr1	4196	4201	1.52043
chr1	4201	4207	1.95484
chr1	4207	4208	1.73764
chr1	4208	4228	1.52043
chr1	4228	4230	1.30323
chr1	4230	4240	1.52043
chr1	4240	4243	0.868819
chr1	4243	4245	0.651614
chr1	4245	4248	0.434409
chr1	4248	4253	0.651614
chr1	4253	4255	0.868819
chr1	4255	4274	1.08602
chr1	4274	4279	0.651614
chr1	4279	4283	0.868819
chr1	4283	4290	0.651614
chr1	4290	4291	1.08602
chr1	4291	4292	1.30323
chr1	4292	4293	1.52043
chr1	4293	4294	1.73764
chr1	4294	4295	2.17205
chr1	4295	4298	2.38925
chr1	4298	4316	2.60646
chr1	4316	4320	2.82366
chr1	4320	4321	2.60646
chr1	4321	4334	2.38925
chr1	4334	4335	1.73764
chr1	4335	4338	1.52043
chr1	4338	4339	1.08602
chr1	4339	4342	0.651614
chr1	4342	4343	0.217205
chr1	4343	4359	0.434409
chr1	4359	4365	0.217205
chr1	4365	4387	0.434409
chr1	4387	4409	0.217205
chr1	4409	4411	0.0
chr1	4411	4437	0.217205
chr1	4437	4453	0.434409
chr1	4453	4455	0.651614
chr1	4455	4456	0.434409
chr1	4456	4457	0.651614
chr1	4457	4462	0.868819
chr1	4462	4471	1.08602
chr1	4471	4476	1.30323
chr1	4476	4481	1.52043
chr1	4481	4483	1.30323
chr1	4483	4484	1.52043
chr1	4484	4492	1.73764
chr1	4492	4499	1.52043
chr1	4499	4501	1.30323
chr1	4501	4502	1.08602
chr1	4502	4515	1.52043
chr1	4515	4520	1.30323
chr1	4520	4522	1.08602
chr1	4522	4523	1.30323
chr1	4523	4525	1.52043
chr1	4525	4528	1.73764
chr1	4528	4545	1.52043
chr1	4545	4566	0.868819
chr1	4566	4567	0.651614
chr1	4567	4569	0.434409
chr1	4569	4570	0.217205
chr1	4570	4593	0.0
chr1	4593	4618	0.217205
chr1	4618	4637	0.434409
chr1	4637	4662	0.217205
chr1	4662	4664	0.0
chr1	4664	4670	0.217205
chr1	4670	4671	0.434409
chr1	4671	4678	0.651614
chr1	4678	4680	0.868819
chr1	4680	4681	1.08602
chr1	4681	4689	1.30323
chr1	4689	4693	1.52043
chr1	4693	4694	1.73764
chr1	4694	4696	2.17205
chr1	4696	4697	2.38925
chr1	4697	4700	2.60646
chr1	4700	4704	2.82366
chr1	4704	4708	3.04087
chr1	4708	4712	2.82366
chr1	4712	4714	3.04087
chr1	4714	4715	2.82366
chr1	4715	4722	2.60646
chr1	4722	4724	2.82366
chr1	4724	4725	2.60646
chr1	4725	4732	2.38925
chr1	4732	4733	2.17205
chr1	4733	4734	2.38925
chr1	4734	4737	2.17205
chr1	4737	4748	1.08602
chr1	4748	4751	0.868819
chr1	4751	4754	1.08602
chr1	4754	4756	1.30323
chr1	4756	4766	1.08602
chr1	4766	4775	0.651614
chr1	4775	4777	0.868819
chr1	4777	4780	0.651614
chr1	4780	4795	0.868819
chr1	4795	4797	0.651614
chr1	4797	4807	0.434409
chr1	4807	4811	0.651614
chr1	4811	4816	0.868819
chr1	4816	4851	0.434409
chr1	4851	4854	0.217205
chr1	4854	4870	0.0
chr1	4870	4876	0.434409
chr1	4876	4905	0.651614
chr1	4905	4911	0.868819
chr1	4911	4913	1.08602
chr1	4913	4919	0.651614
chr1	4919	4930	0.434409
chr1	4930	4936	0.651614
chr1	4936	4937	0.868819
chr1	4937	4939	1.30323
chr1	4939	4943	1.52043
chr1	4943	4954	1.30323
chr1	4954	4955	1.08602
chr1	4955	4957	1.30323
chr1	4957	4964	1.52043
chr1	4964	4970	1.73764
chr1	4970	4972	2.17205
chr1	4972	4973	1.95484
chr1	4973	4980	2.17205
chr1	4980	4982	1.52043
chr1	4982	4987	1.30323
chr1	4987	4991	1.52043
chr1	4991	4999	1.73764
chr1	4999	5001	1.52043
chr1	5001	5008	1.30323
chr1	5008	5013	1.08602
chr1	5013	5017	0.651614
chr1	5017	5019	0.434409
chr1	5019	5020	0.651614
chr1	5020	5022	0.868819
chr1	5022	5031	1.08602
chr1	5031	5033	0.868819
chr1	5033	5034	1.08602
chr1	5034	5063	0.868819
chr1	5063	5064	0.651614
chr1	5064	5066	0.434409
chr1	5066	5075	0.217205
chr1	5075	5086	0.0
chr1	5086	5104	0.217205
chr1	5104	5105	0.434409
chr1	5105	5128	0.651614
chr1	5128	5129	0.434409
chr1	5129	5148	0.651614
chr1	5148	5149	0.434409
chr1	5149	5159	0.217205
chr1	5159	5161	0.434409
chr1	5161	5171	0.651614
chr1	5171	5173	1.08602
chr1	5173	5199	0.868819
chr1	5199	5202	0.651614
chr1	5202	5214	0.434409
chr1	5214	5219	0.0
chr1	5219	5222	0.217205
chr1	5222	5225	0.651614
chr1	5225	5226	0.868819
chr1	5226	5227	1.30323
chr1	5227	5228	2.60646
chr1	5228	5230	3.04087
chr1	5230	5231	3.47528
chr1	5231	5233	3.69248
chr1	5233	5234	3.90968
chr1	5234	5247	4.12689
chr1	5247	5253	3.90968
chr1	5253	5257	3.69248
chr1	5257	5260	3.90968
chr1	5260	5266	4.12689
chr1	5266	5269	3.69248
chr1	5269	5270	3.47528
chr1	5270	5271	3.04087
chr1	5271	5272	1.95484
chr1	5272	5274	1.73764
chr1	5274	5275	1.08602
chr1	5275	5301	0.868819
chr1	5301	5304	0.651614
chr1	5304	5312	0.434409
chr1	5312	5336	0.651614
chr1	5336	5346	0.434409
chr1	5346	5348	0.217205
chr1	5348	5354	0.0
chr1	5354	5359	0.217205
chr1	5359	5363	0.434409
chr1	5363	5365	0.651614
chr1	5365	5382	0.868819
chr1	5382	5386	1.08602
chr1	5386	5388	1.30323
chr1	5388	5397	1.52043
chr1	5397	5403	1.30323
chr1	5403	5404	1.08602
chr1	5404	5408	0.868819
chr1	5408	5426	0.651614
chr1	5426	5429	0.434409
chr1	5429	5430	0.217205
chr1	5430	5439	0.0
chr1	5439	5441	0.217205
chr1	5441	5456	0.434409
chr1	5456	5457	0.651614
chr1	5457	5463	0.868819
chr1	5463	5465	1.08602
chr1	5465	5473	1.30323
chr1	5473	5484	1.52043
chr1	5484	5486	1.30323
chr1	5486	5499	1.52043
chr1	5499	5500	1.30323
chr1	5500	5501	1.08602
chr1	5501	5509	0.868819
chr1	5509	5510	0.651614
chr1	5510	5512	0.434409
chr1	5512	5520	0.868819
chr1	5520	5525	1.08602
chr1	5525	5538	0.868819
chr1	5538	5543	1.08602
chr1	5543	5556	1.30323
chr1	5556	5564	1.08602
chr1	5564	5574	0.868819
chr1	5574	5581	0.651614
chr1	5581	5582	0.868819
chr1	5582	5586	0.651614
chr1	5586	5587	0.868819
chr1	5587	5598	0.651614
chr1	5598	5600	0.868819
chr1	5600	5601	0.651614
chr1	5601	5604	0.868819
chr1	5604	5605	1.08602
chr1	5605	5623	1.30323
chr1	5623	5625	1.52043
chr1	5625	5626	1.30323
chr1	5626	5627	1.52043
chr1	5627	5628	1.73764
chr1	5628	5629	1.95484
chr1	5629	5636	2.17205
chr1	5636	5638	2.38925
chr1	5638	5640	2.60646
chr1	5640	5648	2.17205
chr1	5648	5649	1.95484
chr1	5649	5655	1.73764
chr1	5655	5656	1.95484
chr1	5656	5666	2.17205
chr1	5666	5670	1.95484
chr1	5670	5671	1.73764
chr1	5671	5673	1.30323
chr1	5673	5674	1.08602
chr1	5674	5680	0.868819
chr1	5680	5685	0.651614
chr1	5685	5689	0.868819
chr1	5689	5694	0.651614
chr1	5694	5699	0.868819
chr1	5699	5714	0.651614
chr1	5714	5726	0.868819
chr1	5726	5729	0.651614
chr1	5729	5730	0.434409
chr1	5730	5736	0.651614
chr1	5736	5737	0.868819
chr1	5737	5738	1.08602
chr1	5738	5753	0.868819
chr1	5753	5758	0.651614
chr1	5758	5759	0.434409
chr1	5759	5780	0.651614
chr1	5780	5781	0.434409
chr1	5781	5782	0.651614
chr1	5782	5783	0.868819
chr1	5783	5784	1.08602
chr1	5784	5797	1.30323
chr1	5797	5798	1.52043
chr1	5798	5801	1.73764
chr1	5801	5823	1.52043
chr1	5823	5826	1.08602
chr1	5826	5828	0.868819
chr1	5828	5841	0.651614
chr1	5841	5842	0.434409
chr1	5842	5847	0.217205
chr1	5847	5848	0.434409
chr1	5848	5852	0.651614
chr1	5852	5859	0.868819
chr1	5859	5867	1.08602
chr1	5867	5871	1.30323
chr1	5871	5885	1.08602
chr1	5885	5890	1.30323
chr1	5890	5891	1.08602
chr1	5891	5896	1.30323
chr1	5896	5899	1.08602
chr1	5899	5902	1.30323
chr1	5902	5903	1.08602
chr1	5903	5905	1.30323
chr1	5905	5911	1.52043
chr1	5911	5920	1.30323
chr1	5920	5925	1.08602
chr1	5925	5927	1.30323
chr1	5927	5935	1.08602
chr1	5935	5940	0.868819
chr1	5940	5943	1.08602
chr1	5943	5946	0.868819
chr1	5946	5947	1.08602
chr1	5947	5963	1.30323
chr1	5963	5968	1.08602
chr1	5968	5984	1.30323
chr1	5984	5986	1.52043
chr1	5986	5990	1.73764
chr1	5990	5991	1.52043
chr1	5991	5993	1.08602
chr1	5993	6002	0.868819
chr1	6002	6004	1.08602
chr1	6004	6005	1.30323
chr1	6005	6012	1.52043
chr1	6012	6025	1.30323
chr1	6025	6028	1.08602
chr1	6028	6030	0.868819
chr1	6030	6046	0.651614
chr1	6046	6047	0.434409
chr1	6047	6049	0.217205
chr1	6049	6052	0.0
chr1	6052	6068	0.217205
chr1	6068	6074	0.868819
chr1	6074	6076	1.08602
chr1	6076	6078	1.30323
chr1	6078	6085	1.52043
chr1	6085	6086	1.73764
chr1	6086	6087	1.95484
chr1	6087	6093	2.82366
chr1	6093	6094	3.04087
chr1	6094	6095	3.25807
chr1	6095	6096	3.04087
chr1	6096	6100	3.25807
chr1	6100	6101	3.47528
chr1	6101	6105	3.90968
chr1	6105	6108	4.34409
chr1	6108	6112	4.5613
chr1	6112	6114	3.90968
chr1	6114	6117	4.12689
chr1	6117	6120	3.90968
chr1	6120	6122	3.69248
chr1	6122	6125	3.47528
chr1	6125	6127	3.69248
chr1	6127	6129	3.90968
chr1	6129	6131	4.12689
chr1	6131	6137	3.25807
chr1	6137	6140	2.82366
chr1	6140	6143	2.60646
chr1	6143	6144	2.38925
chr1	6144	6145	2.17205
chr1	6145	6147	1.73764
chr1	6147	6151	1.52043
chr1	6151	6152	1.73764
chr1	6152	6158	1.52043
chr1	6158	6168	1.30323
chr1	6168	6171	1.08602
chr1	6171	6172	0.868819
chr1	6172	6185	0.217205
chr1	6185	6186	0.651614
chr1	6186	6193	0.868819
chr1	6193	6194	1.08602
chr1	6194	6202	0.868819
chr1	6202	6205	1.08602
chr1	6205	6208	1.30323
chr1	6208	6217	1.52043
chr1	6217	6220	1.73764
chr1	6220	6227	1.95484
chr1	6227	6229	2.17205
chr1	6229	6230	1.73764
chr1	6230	6236	1.52043
chr1	6236	6246	1.30323
chr1	6246	6249	1.08602
chr1	6249	6252	0.868819
chr1	6252	6261	0.651614
chr1	6261	6264	0.434409
chr1	6264	6266	0.217205
chr1	6266	6269	0.434409
chr1	6269	6271	0.217205
chr1	6271	6291	0.651614
chr1	6291	6304	0.868819
chr1	6304	6308	1.08602
chr1	6308	6312	0.868819
chr1	6312	6315	1.08602
chr1	6315	6342	0.651614
chr1	6342	6345	0.868819
chr1	6345	6347	1.08602
chr1	6347	6350	0.868819
chr1	6350	6353	1.08602
chr1	6353	6355	1.30323
chr1	6355	6356	1.52043
chr1	6356	6359	1.30323
chr1	6359	6363	1.52043
chr1	6363	6368	1.73764
chr1	6368	6369	1.95484
chr1	6369	6372	2.38925
chr1	6372	6373	2.82366
chr1	6373	6375	3.04087
chr1	6375	6376	3.69248
chr1	6376	6379	4.5613
chr1	6379	6380	4.7785
chr1	6380	6384	4.99571
chr1	6384	6385	5.21291
chr1	6385	6388	4.99571
chr1	6388	6389	4.7785
chr1	6389	6394	4.5613
chr1	6394	6397	4.34409
chr1	6397	6403	4.12689
chr1	6403	6412	3.90968
chr1	6412	6413	3.69248
chr1	6413	6414	3.47528
chr1	6414	6417	3.04087
chr1	6417	6418	2.82366
chr1	6418	6420	1.95484
chr1	6420	6423	1.30323
chr1	6423	6428	0.868819
chr1	6428	6438	0.651614
chr1	6438	6442	0.868819
chr1	6442	6449	0.651614
chr1	6449	6452	0.868819
chr1	6452	6456	0.651614
chr1	6456	6460	0.434409
chr1	6460	6468	0.651614
chr1	6468	6477	0.868819
chr1	6477	6482	1.08602
chr1	6482	6493	0.868819
chr1	6493	6503	0.651614
chr1	6503	6512	0.434409
chr1	6512	6519	0.217205
chr1	6519	6528	0.0
chr1	6528	6529	0.434409
chr1	6529	6530	0.868819
chr1	6530	6533	1.30323
chr1	6533	6538	1.52043
chr1	6538	6549	1.73764
chr1	6549	6568	1.95484
chr1	6568	6571	2.17205
chr1	6571	6573	1.73764
chr1	6573	6574	1.30323
chr1	6574	6576	0.868819
chr1	6576	6579	0.651614
chr1	6579	6584	0.434409
chr1	6584	6592	0.651614
chr1	6592	6597	0.868819
chr1	6597	6598	1.30323
chr1	6598	6611	1.52043
chr1	6611	6625	1.30323
chr1	6625	6628	1.52043
chr1	6628	6630	1.30323
chr1	6630	6633	1.52043
chr1	6633	6636	1.73764
chr1	6636	6637	1.52043
chr1	6637	6641	1.30323
chr1	6641	6642	0.868819
chr1	6642	6644	0.651614
chr1	6644	6646	0.868819
chr1	6646	6654	1.08602
chr1	6654	6659	1.30323
chr1	6659	6660	1.52043
chr1	6660	6663	1.73764
chr1	6663	6666	1.95484
chr1	6666	6667	2.60646
chr1	6667	6668	3.04087
chr1	6668	6671	2.82366
chr1	6671	6673	3.04087
chr1	6673	6675	2.82366
chr1	6675	6676	3.04087
chr1	6676	6685	2.82366
chr1	6685	6686	2.38925
chr1	6686	6687	2.60646
chr1	6687	6688	2.82366
chr1	6688	6690	2.60646
chr1	6690	6692	2.38925
chr1	6692	6698	2.17205
chr1	6698	6703	1.95484
chr1	6703	6705	1.73764
chr1	6705	6708	1.30323
chr1	6708	6710	1.08602
chr1	6710	6719	0.434409
chr1	6719	6724	0.217205
chr1	6724	6726	0.434409
chr1	6726	6729	0.651614
chr1	6729	6759	0.434409
chr1	6759	6767	0.651614
chr1	6767	6768	0.868819
chr1	6768	6770	0.651614
chr1	6770	6772	0.434409
chr1	6772	6777	0.651614
chr1	6777	6794	0.868819
chr1	6794	6803	1.08602
chr1	6803	6811	0.868819
chr1	6811	6821	0.651614
chr1	6821	6836	0.434409
chr1	6836	6837	0.651614
chr1	6837	6856	0.434409
chr1	6856	6859	0.651614
chr1	6859	6872	0.434409
chr1	6872	6877	0.651614
chr1	6877	6881	0.434409
chr1	6881	6882	0.868819
chr1	6882	6883	1.08602
chr1	6883	6884	1.30323
chr1	6884	6886	1.52043
chr1	6886	6894	1.73764
chr1	6894	6895	1.95484
chr1	6895	6900	2.17205
chr1	6900	6902	1.95484
chr1	6902	6904	2.17205
chr1	6904	6905	2.38925
chr1	6905	6907	2.82366
chr1	6907	6908	3.04087
chr1	6908	6910	3.25807
chr1	6910	6912	3.47528
chr1	6912	6913	4.12689
chr1	6913	6924	4.34409
chr1	6924	6925	3.90968
chr1	6925	6926	4.34409
chr1	6926	6927	4.12689
chr1	6927	6928	3.90968
chr1	6928	6930	3.69248
chr1	6930	6931	3.47528
chr1	6931	6935	4.12689
chr1	6935	6936	3.90968
chr1	6936	6938	3.25807
chr1	6938	6942	3.04087
chr1	6942	6945	2.60646
chr1	6945	6948	2.38925
chr1	6948	6951	2.17205
chr1	6951	6953	2.60646
chr1	6953	6955	2.38925
chr1	6955	6956	2.60646
chr1	6956	6957	1.95484
chr1	6957	6958	2.17205
chr1	6958	6959	2.38925
chr1	6959	6960	3.25807
chr1	6960	6961	3.47528
chr1	6961	6965	3.69248
chr1	6965	6967	3.47528
chr1	6967	6968	3.90968
chr1	6968	6971	3.69248
chr1	6971	6975	4.12689
chr1	6975	6980	3.47528
chr1	6980	6982	3.69248
chr1	6982	6990	3.47528
chr1	6990	6991	3.90968
chr1	6991	6995	4.12689
chr1	6995	7001	3.90968
chr1	7001	7002	3.69248
chr1	7002	7005	2.38925
chr1	7005	7011	2.17205
chr1	7011	7015	1.73764
chr1	7015	7018	1.30323
chr1	7018	7020	1.73764
chr1	7020	7034	2.38925
chr1	7034	7039	1.73764
chr1	7039	7041	1.52043
chr1	7041	7049	1.30323
chr1	7049	7053	1.08602
chr1	7053	7061	1.30323
chr1	7061	7064	0.868819
chr1	7064	7067	0.217205
chr1	7067	7085	0.434409
chr1	7085	7103	0.651614
chr1	7103	7105	0.868819
chr1	7105	7111	1.08602
chr1	7111	7115	0.868819
chr1	7115	7116	1.08602
chr1	7116	7128	1.30323
chr1	7128	7129	1.52043
chr1	7129	7138	1.30323
chr1	7138	7139	1.08602
chr1	7139	7141	0.868819
chr1	7141	7149	0.651614
chr1	7149	7156	0.434409
chr1	7156	7172	0.217205
chr1	7172	7188	0.0
chr1	7188	7189	0.217205
chr1	7189	7200	0.434409
chr1	7200	7208	0.651614
chr1	7208	7211	0.868819
chr1	7211	7217	1.08602
chr1	7217	7218	1.30323
chr1	7218	7222	1.52043
chr1	7222	7224	1.73764
chr1	7224	7227	1.95484
chr1	7227	7228	2.17205
chr1	7228	7232	2.38925
chr1	7232	7233	2.17205
chr1	7233	7244	1.95484
chr1	7244	7246	1.73764
chr1	7246	7249	1.95484
chr1	7249	7250	2.17205
chr1	7250	7252	2.38925
chr1	7252	7254	2.60646
chr1	7254	7255	2.38925
chr1	7255	7256	3.04087
chr1	7256	7257	3.25807
chr1	7257	7259	3.47528
chr1	7259	7261	3.69248
chr1	7261	7262	3.47528
chr1	7262	7265	3.25807
chr1	7265	7267	3.04087
chr1	7267	7268	2.82366
chr1	7268	7271	3.04087
chr1	7271	7280	2.82366
chr1	7280	7282	2.60646
chr1	7282	7285	2.38925
chr1	7285	7291	2.60646
chr1	7291	7293	2.38925
chr1	7293	7294	2.17205
chr1	7294	7295	2.38925
chr1	7295	7296	2.82366
chr1	7296	7297	2.60646
chr1	7297	7301	2.17205
chr1	7301	7302	1.95484
chr1	7302	7305	1.73764
chr1	7305	7306	1.95484
chr1	7306	7312	2.17205
chr1	7312	7315	1.95484
chr1	7315	7317	1.73764
chr1	7317	7320	1.95484
chr1	7320	7328	2.38925
chr1	7328	7329	2.17205
chr1	7329	7330	2.38925
chr1	7330	7338	2.60646
chr1	7338	7339	2.38925
chr1	7339	7341	1.95484
chr1	7341	7343	1.73764
chr1	7343	7349	1.52043
chr1	7349	7361	1.08602
chr1	7361	7363	0.868819
chr1	7363	7364	1.08602
chr1	7364	7373	0.868819
chr1	7373	7374	0.651614
chr1	7374	7393	0.434409
chr1	7393	7400	0.651614
chr1	7400	7401	1.08602
chr1	7401	7407	1.30323
chr1	7407	7408	1.08602
chr1	7408	7409	0.868819
chr1	7409	7410	1.30323
chr1	7410	7411	1.52043
chr1	7411	7412	1.95484
chr1	7412	7413	2.17205
chr1	7413	7417	2.38925
chr1	7417	7419	2.60646
chr1	7419	7437	2.82366
chr1	7437	7444	2.60646
chr1	7444	7445	2.17205
chr1	7445	7452	1.95484
chr1	7452	7453	1.73764
chr1	7453	7455	1.30323
chr1	7455	7456	0.868819
chr1	7456	7457	0.651614
chr1	7457	7461	0.434409
chr1	7461	7463	0.217205
chr1	7463	7475	0.0
chr1	7475	7478	0.434409
chr1	7478	7481	0.651614
chr1	7481	7491	0.868819
chr1	7491	7507	1.08602
chr1	7507	7516	1.30323
chr1	7516	7517	1.52043
chr1	7517	7519	1.95484
chr1	7519	7522	1.52043
chr1	7522	7524	1.30323
chr1	7524	7525	1.08602
chr1	7525	7527	1.30323
chr1	7527	7534	1.52043
chr1	7534	7541	1.30323
chr1	7541	7544	1.52043
chr1	7544	7555	1.73764
chr1	7555	7557	1.52043
chr1	7557	7561	1.73764
chr1	7561	7569	1.30323
chr1	7569	7585	0.868819
chr1	7585	7592	0.651614
chr1	7592	7595	0.868819
chr1	7595	7601	0.651614
chr1	7601	7606	0.434409
chr1	7606	7607	0.651614
chr1	7607	7613	0.868819
chr1	7613	7631	1.08602
chr1	7631	7633	0.868819
chr1	7633	7650	0.651614
chr1	7650	7651	0.434409
chr1	7651	7657	0.217205
chr1	7657	7664	0.0
chr1	7664	7671	0.217205
chr1	7671	7687	0.434409
chr1	7687	7695	0.651614
chr1	7695	7700	0.868819
chr1	7700	7701	1.08602
chr1	7701	7708	1.73764
chr1	7708	7709	1.52043
chr1	7709	7715	1.73764
chr1	7715	7723	1.52043
chr1	7723	7724	1.73764
chr1	7724	7728	1.95484
chr1	7728	7739	2.17205
chr1	7739	7743	1.95484
chr1	7743	7745	1.73764
chr1	7745	7753	1.08602
chr1	7753	7766	0.868819
chr1	7766	7768	0.651614
chr1	7768	7770	0.868819
chr1	7770	7771	1.08602
chr1	7771	7774	0.868819
chr1	7774	7788	0.651614
chr1	7788	7790	0.868819
chr1	7790	7792	1.30323
chr1	7792	7795	1.52043
chr1	7795	7796	1.73764
chr1	7796	7797	2.17205
chr1	7797	7798	2.38925
chr1	7798	7803	2.60646
chr1	7803	7806	2.82366
chr1	7806	7812	3.04087
chr1	7812	7814	2.60646
chr1	7814	7818	2.38925
chr1	7818	7827	2.60646
chr1	7827	7832	2.82366
chr1	7832	7833	3.04087
chr1	7833	7834	3.47528
chr1	7834	7838	3.69248
chr1	7838	7839	3.90968
chr1	7839	7840	3.47528
chr1	7840	7841	3.90968
chr1	7841	7842	3.69248
chr1	7842	7846	3.47528
chr1	7846	7849	3.25807
chr1	7849	7853	3.04087
chr1	7853	7863	2.82366
chr1	7863	7871	3.04087
chr1	7871	7875	2.82366
chr1	7875	7876	3.04087
chr1	7876	7877	2.82366
chr1	7877	7878	2.38925
chr1	7878	7882	1.73764
chr1	7882	7884	1.52043
chr1	7884	7897	1.08602
chr1	7897	7898	1.30323
chr1	7898	7899	1.52043
chr1	7899	7901	1.73764
chr1	7901	7904	1.95484
chr1	7904	7907	2.17205
chr1	7907	7919	1.95484
chr1	7919	7920	1.52043
chr1	7920	7921	1.30323
chr1	7921	7931	1.08602
chr1	7931	7939	0.868819
chr1	7939	7942	1.08602
chr1	7942	7943	0.868819
chr1	7943	7945	0.651614
chr1	7945	7948	0.434409
chr1	7948	7974	0.217205
chr1	7974	7982	0.434409
chr1	7982	7992	0.217205
chr1	7992	7994	0.434409
chr1	7994	8018	0.651614
chr1	8018	8036	0.434409
chr1	8036	8038	0.217205
chr1	8038	8056	0.0
chr1	8056	8058	0.217205
chr1	8058	8063	0.434409
chr1	8063	8065	0.868819
chr1	8065	8073	1.08602
chr1	8073	8074	1.30323
chr1	8074	8079	1.52043
chr1	8079	8081	1.73764
chr1	8081	8084	1.95484
chr1	8084	8094	2.17205
chr1	8094	8096	2.38925
chr1	8096	8098	2.17205
chr1	8098	8102	2.60646
chr1	8102	8103	2.38925
chr1	8103	8107	2.60646
chr1	8107	8108	2.17205
chr1	8108	8115	1.95484
chr1	8115	8116	1.73764
chr1	8116	8118	1.52043
chr1	8118	8121	1.73764
chr1	8121	8123	1.52043
chr1	8123	8124	1.30323
chr1	8124	8125	1.08602
chr1	8125	8126	1.30323
chr1	8126	8127	1.73764
chr1	8127	8129	2.60646
chr1	8129	8132	3.47528
chr1	8132	8135	3.90968
chr1	8135	8141	4.12689
chr1	8141	8143	3.69248
chr1	8143	8147	3.90968
chr1	8147	8162	3.69248
chr1	8162	8168	3.47528
chr1	8168	8170	3.04087
chr1	8170	8171	2.82366
chr1	8171	8172	2.17205
chr1	8172	8176	1.52043
chr1	8176	8177	1.30323
chr1	8177	8187	1.08602
chr1	8187	8191	0.868819
chr1	8191	8194	1.08602
chr1	8194	8201	1.30323
chr1	8201	8213	1.52043
chr1	8213	8215	1.30323
chr1	8215	8216	1.52043
chr1	8216	8218	1.08602
chr1	8218	8228	0.868819
chr1	8228	8235	1.08602
chr1	8235	8238	0.868819
chr1	8238	8244	0.651614
chr1	8244	8258	0.434409
chr1	8258	8261	0.217205
chr1	8261	8262	0.434409
chr1	8262	8272	0.651614
chr1	8272	8286	0.434409
chr1	8286	8293	0.868819
chr1	8293	8304	1.08602
chr1	8304	8305	1.30323
chr1	8305	8306	1.08602
chr1	8306	8310	0.868819
chr1	8310	8312	1.08602
chr1	8312	8321	1.30323
chr1	8321	8322	1.52043
chr1	8322	8330	1.73764
chr1	8330	8337	1.30323
chr1	8337	8339	0.868819
chr1	8339	8347	1.08602
chr1	8347	8350	0.868819
chr1	8350	8351	1.08602
chr1	8351	8356	1.30323
chr1	8356	8365	1.08602
chr1	8365	8375	0.868819
chr1	8375	8383	1.08602
chr1	8383	8389	0.868819
chr1	8389	8393	1.52043
chr1	8393	8394	1.30323
chr1	8394	8402	1.08602
chr1	8402	8410	1.30323
chr1	8410	8419	1.08602
chr1	8419	8423	0.868819
chr1	8423	8427	0.651614
chr1	8427	8428	0.868819
chr1	8428	8431	1.08602
chr1	8431	8433	1.30323
chr1	8433	8446	1.08602
chr1	8446	8450	0.868819
chr1	8450	8454	1.08602
chr1	8454	8457	1.30323
chr1	8457	8470	1.52043
chr1	8470	8475	1.73764
chr1	8475	8477	1.52043
chr1	8477	8494	1.30323
chr1	8494	8498	1.52043
chr1	8498	8501	1.30323
chr1	8501	8511	1.08602
chr1	8511	8512	1.30323
chr1	8512	8514	1.52043
chr1	8514	8515	1.30323
chr1	8515	8538	0.868819
chr1	8538	8541	0.434409
chr1	8541	8542	0.651614
chr1	8542	8549	0.868819
chr1	8549	8554	1.30323
chr1	8554	8555	1.08602
chr1	8555	8556	0.868819
chr1	8556	8559	1.08602
chr1	8559	8561	1.52043
chr1	8561	8562	1.73764
chr1	8562	8570	1.95484
chr1	8570	8577	2.17205
chr1	8577	8579	1.95484
chr1	8579	8585	2.17205
chr1	8585	8593	1.73764
chr1	8593	8600	1.52043
chr1	8600	8603	1.08602
chr1	8603	8606	0.651614
chr1	8606	8611	0.434409
chr1	8611	8612	0.651614
chr1	8612	8614	0.868819
chr1	8614	8616	0.651614
chr1	8616	8619	0.868819
chr1	8619	8620	1.08602
chr1	8620	8624	1.30323
chr1	8624	8629	1.73764
chr1	8629	8641	1.95484
chr1	8641	8649	2.17205
chr1	8649	8653	1.95484
chr1	8653	8654	2.17205
chr1	8654	8655	1.95484
chr1	8655	8657	1.73764
chr1	8657	8663	1.95484
chr1	8663	8667	1.73764
chr1	8667	8668	1.52043
chr1	8668	8672	1.08602
chr1	8672	8685	0.868819
chr1	8685	8689	0.651614
chr1	8689	8696	0.868819
chr1	8696	8701	0.651614
chr1	8701	8703	0.434409
chr1	8703	8710	0.217205
chr1	8710	8717	0.651614
chr1	8717	8719	0.868819
chr1	8719	8720	1.08602
chr1	8720	8726	1.30323
chr1	8726	8731	1.52043
chr1	8731	8736	1.30323
chr1	8736	8739	1.52043
chr1	8739	8740	1.73764
chr1	8740	8754	2.17205
chr1	8754	8757	1.73764
chr1	8757	8761	1.52043
chr1	8761	8762	1.30323
chr1	8762	8763	1.52043
chr1	8763	8765	1.73764
chr1	8765	8768	1.95484
chr1	8768	8770	2.17205
chr1	8770	8780	1.95484
chr1	8780	8783	2.17205
chr1	8783	8788	1.73764
chr1	8788	8805	1.95484
chr1	8805	8809	1.08602
chr1	8809	8810	0.868819
chr1	8810	8818	0.651614
chr1	8818	8824	0.434409
chr1	8824	8827	0.217205
chr1	8827	8844	0.0
chr1	8844	8847	0.217205
chr1	8847	8849	0.434409
chr1	8849	8851	0.651614
chr1	8851	8854	1.08602
chr1	8854	8856	1.30323
chr1	8856	8858	2.38925
chr1	8858	8861	2.60646
chr1	8861	8862	2.82366
chr1	8862	8863	3.25807
chr1	8863	8872	3.47528
chr1	8872	8873	3.25807
chr1	8873	8879	3.47528
chr1	8879	8880	3.90968
chr1	8880	8881	4.12689
chr1	8881	8882	4.34409
chr1	8882	8883	4.5613
chr1	8883	8889	4.7785
chr1	8889	8890	4.5613
chr1	8890	8891	4.34409
chr1	8891	8892	4.5613
chr1	8892	8895	4.34409
chr1	8895	8897	4.12689
chr1	8897	8899	3.90968
chr1	8899	8900	4.12689
chr1	8900	8901	3.04087
chr1	8901	8902	2.82366
chr1	8902	8904	3.25807
chr1	8904	8906	3.04087
chr1	8906	8907	2.82366
chr1	8907	8918	2.60646
chr1	8918	8920	2.38925
chr1	8920	8921	2.17205
chr1	8921	8923	2.38925
chr1	8923	8925	2.17205
chr1	8925	8931	1.52043
chr1	8931	8933	1.30323
chr1	8933	8934	1.08602
chr1	8934	8938	1.30323
chr1	8938	8943	1.52043
chr1	8943	8946	1.08602
chr1	8946	8950	0.651614
chr1	8950	8956	0.868819
chr1	8956	8965	1.08602
chr1	8965	8971	0.868819
chr1	8971	8982	1.08602
chr1	8982	8994	0.868819
chr1	8994	9002	0.651614
chr1	9002	9003	1.30323
chr1	9003	9007	1.95484
chr1	9007	9010	2.17205
chr1	9010	9012	2.60646
chr1	9012	9015	2.82366
chr1	9015	9020	2.60646
chr1	9020	9021	2.38925
chr1	9021	9025	2.60646
chr1	9025	9041	2.82366
chr1	9041	9043	3.04087
chr1	9043	9044	3.25807
chr1	9044	9045	3.04087
chr1	9045	9047	2.38925
chr1	9047	9051	1.73764
chr1	9051	9054	1.52043
chr1	9054	9056	1.30323
chr1	9056	9063	1.08602
chr1	9063	9064	1.30323
chr1	9064	9069	1.08602
chr1	9069	9077	0.868819
chr1	9077	9079	1.08602
chr1	9079	9080	1.30323
chr1	9080	9082	1.73764
chr1	9082	9085	1.52043
chr1	9085	9087	1.30323
chr1	9087	9090	1.08602
chr1	9090	9091	1.52043
chr1	9091	9096	1.73764
chr1	9096	9097	1.52043
chr1	9097	9106	1.73764
chr1	9106	9120	1.52043
chr1	9120	9121	1.73764
chr1	9121	9123	1.52043
chr1	9123	9125	1.08602
chr1	9125	9130	0.868819
chr1	9130	9134	1.08602
chr1	9134	9135	0.651614
chr1	9135	9145	0.434409
chr1	9145	9153	0.651614
chr1	9153	9155	0.868819
chr1	9155	9160	1.08602
chr1	9160	9164	1.30323
chr1	9164	9174	1.08602
chr1	9174	9175	0.868819
chr1	9175	9177	1.08602
chr1	9177	9180	1.30323
chr1	9180	9186	1.52043
chr1	9186	9189	1.73764
chr1	9189	9191	1.52043
chr1	9191	9197	1.73764
chr1	9197	9198	1.52043
chr1	9198	9201	1.30323
chr1	9201	9202	1.52043
chr1	9202	9204	1.73764
chr1	9204	9209	1.52043
chr1	9209	9219	1.73764
chr1	9219	9220	1.52043
chr1	9220	9223	1.30323
chr1	9223	9227	1.08602
chr1	9227	9229	0.868819
chr1	9229	9230	0.651614
chr1	9230	9237	0.868819
chr1	9237	9246	0.651614
chr1	9246	9248	0.434409
chr1	9248	9272	0.217205
chr1	9272	9273	0.651614
chr1	9273	9274	1.08602
chr1	9274	9282	1.52043
chr1	9282	9287	1.95484
chr1	9287	9295	2.17205
chr1	9295	9300	2.60646
chr1	9300	9303	2.82366
chr1	9303	9313	3.04087
chr1	9313	9316	2.82366
chr1	9316	9317	2.60646
chr1	9317	9318	2.17205
chr1	9318	9323	1.52043
chr1	9323	9324	1.30323
chr1	9324	9331	0.868819
chr1	9331	9338	0.651614
chr1	9338	9344	0.434409
chr1	9344	9347	0.217205
chr1	9347	9351	0.0
chr1	9351	9354	0.217205
chr1	9354	9377	0.434409
chr1	9377	9378	0.651614
chr1	9378	9393	0.868819
chr1	9393	9394	1.08602
chr1	9394	9398	0.868819
chr1	9398	9412	0.651614
chr1	9412	9413	0.868819
chr1	9413	9421	1.08602
chr1	9421	9422	0.868819
chr1	9422	9431	0.651614
chr1	9431	9439	0.868819
chr1	9439	9440	1.30323
chr1	9440	9443	1.95484
chr1	9443	9453	2.17205
chr1	9453	9455	2.38925
chr1	9455	9457	2.17205
chr1	9457	9462	1.95484
chr1	9462	9468	2.17205
chr1	9468	9481	1.95484
chr1	9481	9482	1.73764
chr1	9482	9484	1.30323
chr1	9484	9486	0.868819
chr1	9486	9490	0.651614
chr1	9490	9497	0.868819
chr1	9497	9505	0.651614
chr1	9505	9508	0.434409
chr1	9508	9525	0.651614
chr1	9525	9534	0.434409
chr1	9534	9537	0.217205
chr1	9537	9540	0.651614
chr1	9540	9542	0.868819
chr1	9542	9548	1.08602
chr1	9548	9551	1.30323
chr1	9551	9553	1.52043
chr1	9553	9555	1.73764
chr1	9555	9559	1.95484
chr1	9559	9565	2.17205
chr1	9565	9581	2.38925
chr1	9581	9583	1.95484
chr1	9583	9584	2.17205
chr1	9584	9585	1.73764
chr1	9585	9588	1.95484
chr1	9588	9591	2.38925
chr1	9591	9595	2.17205
chr1	9595	9596	1.95484
chr1	9596	9597	1.73764
chr1	9597	9599	1.52043
chr1	9599	9603	1.30323
chr1	9603	9609	1.08602
chr1	9609	9622	0.868819
chr1	9622	9629	1.08602
chr1	9629	9630	0.868819
chr1	9630	9631	1.08602
chr1	9631	9632	1.30323
chr1	9632	9641	0.868819
chr1	9641	9646	1.08602
chr1	9646	9649	1.30323
chr1	9649	9651	1.52043
chr1	9651	9655	1.73764
chr1	9655	9666	1.95484
chr1	9666	9669	1.73764
chr1	9669	9671	1.52043
chr1	9671	9673	1.30323
chr1	9673	9674	1.08602
chr1	9674	9684	0.868819
chr1	9684	9690	0.651614
chr1	9690	9693	0.434409
chr1	9693	9699	0.217205
chr1	9699	9727	0.0
chr1	9727	9728	0.217205
chr1	9728	9729	0.434409
chr1	9729	9734	0.651614
chr1	9734	9738	0.868819
chr1	9738	9749	1.08602
chr1	9749	9751	1.30323
chr1	9751	9752	1.73764
chr1	9752	9760	1.95484
chr1	9760	9763	2.17205
chr1	9763	9764	1.95484
chr1	9764	9772	2.17205
chr1	9772	9773	1.95484
chr1	9773	9777	1.73764
chr1	9777	9778	1.95484
chr1	9778	9780	1.73764
chr1	9780	9781	1.52043
chr1	9781	9793	1.73764
chr1	9793	9795	1.52043
chr1	9795	9796	1.08602
chr1	9796	9804	1.30323
chr1	9804	9808	1.08602
chr1	9808	9810	0.868819
chr1	9810	9811	1.08602
chr1	9811	9821	1.30323
chr1	9821	9822	1.08602
chr1	9822	9826	1.30323
chr1	9826	9829	1.52043
chr1	9829	9830	1.73764
chr1	9830	9831	1.95484
chr1	9831	9832	2.38925
chr1	9832	9833	2.60646
chr1	9833	9834	2.82366
chr1	9834	9837	3.04087
chr1	9837	9838	3.25807
chr1	9838	9839	3.47528
chr1	9839	9840	3.25807
chr1	9840	9841	3.04087
chr1	9841	9854	3.25807
chr1	9854	9855	3.04087
chr1	9855	9858	2.82366
chr1	9858	9862	3.04087
chr1	9862	9866	2.82366
chr1	9866	9867	2.60646
chr1	9867	9870	2.38925
[truncated: 1,509 more rows]
