# Supplementary material for: Structural modularity of the XIST ribonucleoprotein complex
Source: Nat Commun. 2020 Dec 2;11:6163. doi: 10.1038/s41467-020-20040-3 (PMC7710737; doi:10.1038/s41467-020-20040-3)
Supplement: Supplementary file 6 — Source Data [file 41467_2020_20040_MOESM6_ESM.zip › sourcedata/fig2efgi/K562_CSTF2T_1_neg_XIST_1_hsXIST.bedgraph]

chr1	0	48	0.0
chr1	48	82	0.174093
chr1	82	90	0.348186
chr1	90	118	0.174093
chr1	118	119	0.348186
chr1	119	139	0.522279
chr1	139	154	0.696371
chr1	154	161	0.522279
chr1	161	174	0.174093
chr1	174	282	0.0
chr1	282	307	0.174093
chr1	307	325	0.348186
chr1	325	340	0.174093
chr1	340	343	0.348186
chr1	343	365	0.174093
chr1	365	524	0.0
chr1	524	556	0.174093
chr1	556	566	0.348186
chr1	566	569	0.174093
chr1	569	592	0.348186
chr1	592	594	0.174093
chr1	594	604	0.0
chr1	604	605	0.174093
chr1	605	606	0.348186
chr1	606	609	0.522279
chr1	609	630	0.696371
chr1	630	631	0.522279
chr1	631	632	0.348186
chr1	632	649	0.174093
chr1	649	740	0.0
chr1	740	772	0.174093
chr1	772	776	0.0
chr1	776	804	0.174093
chr1	804	812	0.348186
chr1	812	839	0.174093
chr1	839	865	0.0
chr1	865	901	0.174093
chr1	901	907	0.348186
chr1	907	911	0.174093
chr1	911	913	0.348186
chr1	913	944	0.696371
chr1	944	954	0.522279
chr1	954	958	0.174093
chr1	958	973	0.522279
chr1	973	974	0.696371
chr1	974	975	0.870464
chr1	975	977	1.04456
chr1	977	980	1.21865
chr1	980	982	1.04456
chr1	982	983	1.21865
chr1	983	988	1.39274
chr1	988	990	1.74093
chr1	990	991	1.91502
chr1	991	993	2.08911
chr1	993	998	2.95958
chr1	998	999	3.13367
chr1	999	1005	2.78549
chr1	1005	1006	2.95958
chr1	1006	1007	3.48186
chr1	1007	1008	3.83004
chr1	1008	1016	4.17823
chr1	1016	1017	4.00414
chr1	1017	1019	3.83004
chr1	1019	1020	4.00414
chr1	1020	1025	3.83004
chr1	1025	1028	3.48186
chr1	1028	1031	3.30776
chr1	1031	1033	2.95958
chr1	1033	1035	2.61139
chr1	1035	1036	2.26321
chr1	1036	1037	1.91502
chr1	1037	1038	1.74093
chr1	1038	1039	1.21865
chr1	1039	1044	1.04456
chr1	1044	1047	0.870464
chr1	1047	1048	0.696371
chr1	1048	1050	0.522279
chr1	1050	1051	0.174093
chr1	1051	1067	0.0
chr1	1067	1069	0.348186
chr1	1069	1073	0.522279
chr1	1073	1078	0.696371
chr1	1078	1081	0.870464
chr1	1081	1082	1.04456
chr1	1082	1083	1.21865
chr1	1083	1089	1.39274
chr1	1089	1090	1.56684
chr1	1090	1091	1.74093
chr1	1091	1093	1.56684
chr1	1093	1097	1.39274
chr1	1097	1098	1.56684
chr1	1098	1099	1.39274
chr1	1099	1101	1.21865
chr1	1101	1102	1.39274
chr1	1102	1103	1.56684
chr1	1103	1104	1.74093
chr1	1104	1105	1.91502
chr1	1105	1108	2.08911
chr1	1108	1115	1.91502
chr1	1115	1119	1.74093
chr1	1119	1125	1.56684
chr1	1125	1126	1.39274
chr1	1126	1132	1.21865
chr1	1132	1133	1.04456
chr1	1133	1134	0.870464
chr1	1134	1137	1.04456
chr1	1137	1139	1.21865
chr1	1139	1145	1.04456
chr1	1145	1146	1.39274
chr1	1146	1147	1.21865
chr1	1147	1148	1.04456
chr1	1148	1150	0.870464
chr1	1150	1151	1.04456
chr1	1151	1152	1.21865
chr1	1152	1153	1.39274
chr1	1153	1154	1.56684
chr1	1154	1158	1.74093
chr1	1158	1159	1.91502
chr1	1159	1160	2.08911
chr1	1160	1166	2.26321
chr1	1166	1171	2.4373
chr1	1171	1173	2.61139
chr1	1173	1174	2.78549
chr1	1174	1180	2.61139
chr1	1180	1187	2.78549
chr1	1187	1189	2.08911
chr1	1189	1191	2.26321
chr1	1191	1193	2.61139
chr1	1193	1195	2.26321
chr1	1195	1196	2.08911
chr1	1196	1200	1.91502
chr1	1200	1204	1.74093
chr1	1204	1205	1.91502
chr1	1205	1207	2.26321
chr1	1207	1209	2.08911
chr1	1209	1211	1.91502
chr1	1211	1216	2.08911
chr1	1216	1217	1.74093
chr1	1217	1219	1.91502
chr1	1219	1220	2.08911
chr1	1220	1223	1.91502
chr1	1223	1226	2.08911
chr1	1226	1228	2.26321
chr1	1228	1230	2.78549
chr1	1230	1237	2.61139
chr1	1237	1242	2.4373
chr1	1242	1243	2.26321
chr1	1243	1245	2.4373
chr1	1245	1246	2.26321
chr1	1246	1249	2.08911
chr1	1249	1250	1.56684
chr1	1250	1251	1.91502
chr1	1251	1252	2.08911
chr1	1252	1253	1.91502
chr1	1253	1254	1.74093
chr1	1254	1259	1.56684
chr1	1259	1262	1.39274
chr1	1262	1263	1.21865
chr1	1263	1264	1.39274
chr1	1264	1267	1.56684
chr1	1267	1271	1.39274
chr1	1271	1272	1.04456
chr1	1272	1276	1.21865
chr1	1276	1277	1.04456
chr1	1277	1281	1.21865
chr1	1281	1286	1.04456
chr1	1286	1293	1.21865
chr1	1293	1297	1.04456
chr1	1297	1305	1.21865
chr1	1305	1307	1.04456
chr1	1307	1308	0.870464
chr1	1308	1310	0.696371
chr1	1310	1313	0.870464
chr1	1313	1314	1.04456
chr1	1314	1315	1.21865
chr1	1315	1321	1.04456
chr1	1321	1323	1.21865
chr1	1323	1324	1.56684
chr1	1324	1325	1.74093
chr1	1325	1326	1.91502
chr1	1326	1331	2.08911
chr1	1331	1333	2.26321
chr1	1333	1335	2.4373
chr1	1335	1336	2.78549
chr1	1336	1339	3.30776
chr1	1339	1341	3.48186
chr1	1341	1342	3.65595
chr1	1342	1343	3.83004
chr1	1343	1345	4.35232
chr1	1345	1346	4.52641
chr1	1346	1347	5.04869
chr1	1347	1348	5.22279
chr1	1348	1349	5.57097
chr1	1349	1353	5.91916
chr1	1353	1354	6.09325
chr1	1354	1355	5.91916
chr1	1355	1356	6.09325
chr1	1356	1359	5.57097
chr1	1359	1362	5.74506
chr1	1362	1363	5.57097
chr1	1363	1366	5.39688
chr1	1366	1369	5.04869
chr1	1369	1373	4.70051
chr1	1373	1374	4.52641
chr1	1374	1376	4.35232
chr1	1376	1377	4.17823
chr1	1377	1378	3.65595
chr1	1378	1379	2.95958
chr1	1379	1380	2.4373
chr1	1380	1383	2.26321
chr1	1383	1387	1.91502
chr1	1387	1388	2.08911
chr1	1388	1391	1.39274
chr1	1391	1396	1.04456
chr1	1396	1398	0.870464
chr1	1398	1402	0.522279
chr1	1402	1413	0.348186
chr1	1413	1420	0.174093
chr1	1420	1423	0.348186
chr1	1423	1427	0.522279
chr1	1427	1429	0.696371
chr1	1429	1430	0.870464
chr1	1430	1434	0.696371
chr1	1434	1437	0.870464
chr1	1437	1438	1.04456
chr1	1438	1439	1.21865
chr1	1439	1440	1.39274
chr1	1440	1441	1.91502
chr1	1441	1443	2.4373
chr1	1443	1446	3.30776
chr1	1446	1447	3.83004
chr1	1447	1448	4.00414
chr1	1448	1450	4.35232
chr1	1450	1451	4.70051
chr1	1451	1452	5.04869
chr1	1452	1459	5.22279
chr1	1459	1461	5.04869
chr1	1461	1462	5.22279
chr1	1462	1464	5.04869
chr1	1464	1467	4.70051
chr1	1467	1468	4.52641
chr1	1468	1469	4.8746
chr1	1469	1470	5.04869
chr1	1470	1471	4.8746
chr1	1471	1475	4.70051
chr1	1475	1477	4.35232
chr1	1477	1481	4.00414
chr1	1481	1482	3.83004
chr1	1482	1483	3.48186
chr1	1483	1484	2.78549
chr1	1484	1486	2.4373
chr1	1486	1487	2.78549
chr1	1487	1488	2.26321
chr1	1488	1489	2.08911
chr1	1489	1491	1.56684
chr1	1491	1492	1.39274
chr1	1492	1493	1.56684
chr1	1493	1494	1.39274
chr1	1494	1499	1.56684
chr1	1499	1500	1.74093
chr1	1500	1501	2.08911
chr1	1501	1502	2.26321
chr1	1502	1503	2.4373
chr1	1503	1504	2.61139
chr1	1504	1507	2.4373
chr1	1507	1508	2.26321
chr1	1508	1509	2.4373
chr1	1509	1511	2.61139
chr1	1511	1512	2.4373
chr1	1512	1518	2.78549
chr1	1518	1520	3.13367
chr1	1520	1524	3.30776
chr1	1524	1525	3.13367
chr1	1525	1529	2.95958
chr1	1529	1534	2.61139
chr1	1534	1536	2.4373
chr1	1536	1538	2.08911
chr1	1538	1539	2.26321
chr1	1539	1540	1.91502
chr1	1540	1541	1.56684
chr1	1541	1543	1.74093
chr1	1543	1544	1.56684
chr1	1544	1545	1.39274
chr1	1545	1547	1.04456
chr1	1547	1549	1.21865
chr1	1549	1555	1.04456
chr1	1555	1557	1.21865
chr1	1557	1558	1.56684
chr1	1558	1559	1.91502
chr1	1559	1560	2.26321
chr1	1560	1561	2.08911
chr1	1561	1562	2.26321
chr1	1562	1563	2.61139
chr1	1563	1568	2.4373
chr1	1568	1573	2.61139
chr1	1573	1575	2.78549
chr1	1575	1578	3.13367
chr1	1578	1579	3.48186
chr1	1579	1580	3.65595
chr1	1580	1583	3.83004
chr1	1583	1586	3.65595
chr1	1586	1587	3.83004
chr1	1587	1588	4.35232
chr1	1588	1589	4.52641
chr1	1589	1590	4.35232
chr1	1590	1596	4.70051
chr1	1596	1599	4.52641
chr1	1599	1600	4.00414
chr1	1600	1602	4.17823
chr1	1602	1604	3.83004
chr1	1604	1605	3.30776
chr1	1605	1608	3.65595
chr1	1608	1609	4.35232
chr1	1609	1611	4.52641
chr1	1611	1615	4.70051
chr1	1615	1617	4.8746
chr1	1617	1618	4.70051
chr1	1618	1619	4.35232
chr1	1619	1620	4.17823
chr1	1620	1621	4.00414
chr1	1621	1622	3.48186
chr1	1622	1623	3.30776
chr1	1623	1625	3.13367
chr1	1625	1626	2.95958
chr1	1626	1627	2.61139
chr1	1627	1628	3.13367
chr1	1628	1629	3.48186
chr1	1629	1630	3.83004
chr1	1630	1632	3.65595
chr1	1632	1633	3.83004
chr1	1633	1634	3.65595
chr1	1634	1635	3.83004
chr1	1635	1636	4.35232
chr1	1636	1637	5.22279
chr1	1637	1640	5.57097
chr1	1640	1642	5.91916
chr1	1642	1643	6.44144
chr1	1643	1644	6.26734
chr1	1644	1645	6.78962
chr1	1645	1647	6.96371
chr1	1647	1650	7.13781
chr1	1650	1652	6.78962
chr1	1652	1653	6.44144
chr1	1653	1656	6.61553
chr1	1656	1657	6.44144
chr1	1657	1658	6.61553
chr1	1658	1659	6.96371
chr1	1659	1661	7.13781
chr1	1661	1665	7.3119
chr1	1665	1667	7.13781
chr1	1667	1668	6.61553
chr1	1668	1670	5.91916
chr1	1670	1671	5.74506
chr1	1671	1672	5.39688
chr1	1672	1674	5.22279
chr1	1674	1675	5.04869
chr1	1675	1676	4.8746
chr1	1676	1677	3.83004
chr1	1677	1679	4.70051
chr1	1679	1682	4.52641
chr1	1682	1683	4.35232
chr1	1683	1685	3.83004
chr1	1685	1686	3.48186
chr1	1686	1687	3.30776
chr1	1687	1688	2.4373
chr1	1688	1693	2.78549
chr1	1693	1698	2.95958
chr1	1698	1699	3.13367
chr1	1699	1701	2.95958
chr1	1701	1702	2.78549
chr1	1702	1703	2.95958
chr1	1703	1709	2.61139
chr1	1709	1711	2.78549
chr1	1711	1715	2.61139
chr1	1715	1718	2.4373
chr1	1718	1719	2.61139
chr1	1719	1720	2.4373
chr1	1720	1721	2.26321
chr1	1721	1722	2.08911
chr1	1722	1735	1.91502
chr1	1735	1736	1.74093
chr1	1736	1738	1.91502
chr1	1738	1739	2.08911
chr1	1739	1744	2.26321
chr1	1744	1748	2.08911
chr1	1748	1749	1.91502
chr1	1749	1750	2.08911
chr1	1750	1751	2.26321
chr1	1751	1754	2.4373
chr1	1754	1757	2.61139
chr1	1757	1758	3.13367
chr1	1758	1759	3.65595
chr1	1759	1762	3.48186
chr1	1762	1764	3.30776
chr1	1764	1765	3.13367
chr1	1765	1766	3.30776
chr1	1766	1767	3.65595
chr1	1767	1768	3.83004
chr1	1768	1771	4.00414
chr1	1771	1773	4.35232
chr1	1773	1774	4.52641
chr1	1774	1776	4.70051
chr1	1776	1778	5.04869
chr1	1778	1780	4.70051
chr1	1780	1784	4.52641
chr1	1784	1786	4.17823
chr1	1786	1787	4.52641
chr1	1787	1788	4.70051
chr1	1788	1789	4.52641
chr1	1789	1790	4.35232
chr1	1790	1791	4.00414
chr1	1791	1794	4.70051
chr1	1794	1800	5.04869
chr1	1800	1801	4.8746
chr1	1801	1805	4.52641
chr1	1805	1806	4.8746
chr1	1806	1807	4.52641
chr1	1807	1808	4.35232
chr1	1808	1809	4.17823
chr1	1809	1810	3.83004
chr1	1810	1811	3.48186
chr1	1811	1813	3.30776
chr1	1813	1814	3.13367
chr1	1814	1816	2.78549
chr1	1816	1817	2.61139
chr1	1817	1818	2.08911
chr1	1818	1819	1.74093
chr1	1819	1821	1.56684
chr1	1821	1822	1.39274
chr1	1822	1823	1.21865
chr1	1823	1828	1.39274
chr1	1828	1829	1.21865
chr1	1829	1830	1.04456
chr1	1830	1831	1.56684
chr1	1831	1833	1.39274
chr1	1833	1834	1.21865
chr1	1834	1836	1.04456
chr1	1836	1840	1.21865
chr1	1840	1841	1.91502
chr1	1841	1842	2.08911
chr1	1842	1845	2.26321
chr1	1845	1846	2.4373
chr1	1846	1848	2.78549
chr1	1848	1849	3.13367
chr1	1849	1850	3.30776
chr1	1850	1852	3.48186
chr1	1852	1856	3.65595
chr1	1856	1858	3.83004
chr1	1858	1864	4.17823
chr1	1864	1866	4.00414
chr1	1866	1867	4.17823
chr1	1867	1868	4.35232
chr1	1868	1869	4.8746
chr1	1869	1870	5.39688
chr1	1870	1871	5.74506
chr1	1871	1872	6.44144
chr1	1872	1873	6.96371
chr1	1873	1875	6.61553
chr1	1875	1876	6.78962
chr1	1876	1878	6.96371
chr1	1878	1880	7.13781
chr1	1880	1881	6.96371
chr1	1881	1883	7.13781
chr1	1883	1884	6.26734
chr1	1884	1887	6.44144
chr1	1887	1890	5.91916
chr1	1890	1893	5.74506
chr1	1893	1894	5.57097
chr1	1894	1895	5.04869
chr1	1895	1896	4.52641
chr1	1896	1897	4.00414
chr1	1897	1910	3.83004
chr1	1910	1911	3.65595
chr1	1911	1912	3.48186
chr1	1912	1913	2.95958
chr1	1913	1914	2.78549
chr1	1914	1915	2.4373
chr1	1915	1917	2.61139
chr1	1917	1919	2.78549
chr1	1919	1920	2.61139
chr1	1920	1921	2.78549
chr1	1921	1922	2.61139
chr1	1922	1924	2.78549
chr1	1924	1925	2.95958
chr1	1925	1926	3.13367
chr1	1926	1928	3.30776
chr1	1928	1932	3.48186
chr1	1932	1936	4.17823
chr1	1936	1939	4.35232
chr1	1939	1940	3.65595
chr1	1940	1941	3.48186
chr1	1941	1945	3.30776
chr1	1945	1950	3.48186
chr1	1950	1951	3.65595
chr1	1951	1953	3.48186
chr1	1953	1954	3.30776
chr1	1954	1958	3.13367
chr1	1958	1959	2.78549
chr1	1959	1960	2.61139
chr1	1960	1961	2.4373
chr1	1961	1964	2.26321
chr1	1964	1965	1.91502
chr1	1965	1967	1.56684
chr1	1967	1970	1.04456
chr1	1970	1971	0.696371
chr1	1971	1975	0.522279
chr1	1975	1976	0.348186
chr1	1976	1987	0.174093
chr1	1987	2052	0.0
chr1	2052	2055	0.174093
chr1	2055	2056	0.522279
chr1	2056	2061	1.04456
chr1	2061	2062	1.39274
chr1	2062	2063	1.91502
chr1	2063	2064	2.26321
chr1	2064	2065	3.30776
chr1	2065	2067	3.48186
chr1	2067	2068	3.65595
chr1	2068	2069	3.83004
chr1	2069	2070	4.52641
chr1	2070	2071	4.8746
chr1	2071	2072	5.91916
chr1	2072	2073	6.61553
chr1	2073	2074	7.48599
chr1	2074	2083	9.22692
chr1	2083	2084	9.05283
chr1	2084	2089	9.22692
chr1	2089	2090	9.40101
chr1	2090	2091	9.57511
chr1	2091	2092	9.22692
chr1	2092	2094	8.70464
chr1	2094	2096	8.87874
chr1	2096	2097	8.53055
chr1	2097	2098	8.70464
chr1	2098	2099	8.53055
chr1	2099	2100	8.35646
chr1	2100	2102	8.00827
chr1	2102	2104	8.35646
chr1	2104	2105	8.18236
chr1	2105	2106	7.83418
chr1	2106	2108	8.00827
chr1	2108	2111	7.83418
chr1	2111	2112	7.66009
chr1	2112	2113	6.44144
chr1	2113	2114	6.26734
chr1	2114	2115	6.61553
chr1	2115	2116	5.91916
chr1	2116	2117	3.83004
chr1	2117	2118	4.00414
chr1	2118	2119	3.83004
chr1	2119	2121	4.52641
chr1	2121	2123	4.70051
chr1	2123	2124	5.39688
chr1	2124	2125	6.09325
chr1	2125	2127	6.26734
chr1	2127	2128	6.61553
chr1	2128	2129	6.78962
chr1	2129	2131	7.13781
chr1	2131	2132	6.96371
chr1	2132	2133	7.13781
chr1	2133	2136	6.44144
chr1	2136	2137	6.78962
chr1	2137	2140	6.96371
chr1	2140	2141	6.44144
chr1	2141	2142	6.96371
chr1	2142	2145	6.78962
chr1	2145	2146	6.61553
chr1	2146	2151	6.78962
chr1	2151	2152	6.61553
chr1	2152	2156	6.44144
chr1	2156	2158	5.74506
chr1	2158	2159	5.39688
chr1	2159	2160	5.22279
chr1	2160	2162	5.04869
chr1	2162	2164	4.35232
chr1	2164	2166	4.00414
chr1	2166	2168	4.17823
chr1	2168	2169	4.00414
chr1	2169	2170	3.30776
chr1	2170	2171	2.95958
chr1	2171	2173	2.61139
chr1	2173	2174	2.4373
chr1	2174	2177	2.26321
chr1	2177	2178	2.61139
chr1	2178	2179	2.78549
chr1	2179	2181	3.13367
chr1	2181	2184	3.65595
chr1	2184	2187	3.48186
chr1	2187	2188	3.30776
chr1	2188	2189	3.48186
chr1	2189	2190	3.30776
chr1	2190	2195	3.48186
chr1	2195	2201	3.30776
chr1	2201	2205	3.48186
chr1	2205	2207	3.65595
chr1	2207	2208	3.30776
chr1	2208	2209	3.48186
chr1	2209	2210	3.13367
chr1	2210	2215	2.95958
chr1	2215	2218	3.13367
chr1	2218	2222	2.61139
chr1	2222	2223	2.4373
chr1	2223	2226	1.56684
chr1	2226	2230	1.39274
chr1	2230	2231	1.56684
chr1	2231	2238	1.39274
chr1	2238	2239	1.04456
chr1	2239	2241	1.39274
chr1	2241	2242	1.56684
chr1	2242	2243	1.74093
chr1	2243	2244	1.91502
chr1	2244	2246	1.74093
chr1	2246	2251	1.56684
chr1	2251	2259	1.39274
chr1	2259	2261	1.21865
chr1	2261	2262	1.04456
chr1	2262	2267	0.870464
chr1	2267	2269	0.696371
chr1	2269	2273	0.348186
chr1	2273	2274	0.522279
chr1	2274	2275	0.696371
chr1	2275	2278	1.04456
chr1	2278	2279	1.56684
chr1	2279	2280	2.08911
chr1	2280	2288	2.4373
chr1	2288	2289	2.26321
chr1	2289	2291	2.4373
chr1	2291	2296	2.95958
chr1	2296	2298	3.13367
chr1	2298	2299	3.30776
chr1	2299	2303	2.95958
chr1	2303	2305	2.78549
chr1	2305	2306	2.95958
chr1	2306	2309	3.13367
chr1	2309	2311	3.30776
chr1	2311	2313	2.95958
chr1	2313	2315	2.78549
chr1	2315	2317	2.26321
chr1	2317	2321	2.08911
chr1	2321	2324	1.56684
chr1	2324	2329	1.04456
chr1	2329	2330	0.696371
chr1	2330	2333	1.04456
chr1	2333	2336	0.870464
chr1	2336	2338	0.522279
chr1	2338	2339	0.696371
chr1	2339	2340	0.870464
chr1	2340	2348	1.04456
chr1	2348	2354	0.870464
chr1	2354	2355	1.04456
chr1	2355	2357	1.21865
chr1	2357	2360	0.870464
chr1	2360	2370	1.04456
chr1	2370	2376	0.870464
chr1	2376	2379	0.696371
chr1	2379	2393	0.522279
chr1	2393	2396	0.348186
chr1	2396	2402	0.174093
chr1	2402	2407	0.0
chr1	2407	2408	0.348186
chr1	2408	2431	0.522279
chr1	2431	2447	0.348186
chr1	2447	2449	0.522279
chr1	2449	2451	0.348186
chr1	2451	2471	0.174093
chr1	2471	2473	0.522279
chr1	2473	2490	0.696371
chr1	2490	2493	0.522279
chr1	2493	2514	0.696371
chr1	2514	2515	0.522279
chr1	2515	2534	1.04456
chr1	2534	2537	0.870464
chr1	2537	2549	1.04456
chr1	2549	2553	0.870464
chr1	2553	2556	0.522279
chr1	2556	2558	0.696371
chr1	2558	2561	0.522279
chr1	2561	2569	0.870464
chr1	2569	2571	1.04456
chr1	2571	2578	1.21865
chr1	2578	2586	1.04456
chr1	2586	2595	0.870464
chr1	2595	2599	0.696371
chr1	2599	2604	0.522279
chr1	2604	2606	0.348186
chr1	2606	2614	0.174093
chr1	2614	2616	0.348186
chr1	2616	2652	0.522279
chr1	2652	2660	0.174093
chr1	2660	2689	0.0
chr1	2689	2720	0.174093
chr1	2720	2721	0.0
chr1	2721	2755	0.174093
chr1	2755	2781	0.348186
chr1	2781	2797	0.522279
chr1	2797	2800	0.348186
chr1	2800	2824	0.174093
chr1	2824	2904	0.0
chr1	2904	2910	0.174093
chr1	2910	2931	0.348186
chr1	2931	2946	0.696371
chr1	2946	2953	0.522279
chr1	2953	2959	0.174093
chr1	2959	2979	0.0
chr1	2979	2989	0.174093
chr1	2989	3005	0.348186
chr1	3005	3018	0.174093
chr1	3018	3039	0.0
chr1	3039	3044	0.174093
chr1	3044	3052	0.348186
chr1	3052	3084	0.522279
chr1	3084	3086	0.348186
chr1	3086	3093	0.174093
chr1	3093	3125	0.348186
chr1	3125	3134	0.174093
chr1	3134	3166	0.0
chr1	3166	3208	0.174093
chr1	3208	3218	0.0
chr1	3218	3219	0.174093
chr1	3219	3220	0.348186
chr1	3220	3221	0.696371
chr1	3221	3223	0.870464
chr1	3223	3233	1.04456
chr1	3233	3247	1.21865
chr1	3247	3252	1.04456
chr1	3252	3254	1.21865
chr1	3254	3255	1.39274
chr1	3255	3258	1.21865
chr1	3258	3262	1.39274
chr1	3262	3266	0.870464
chr1	3266	3278	0.522279
chr1	3278	3294	0.348186
chr1	3294	3297	0.174093
chr1	3297	3324	0.0
chr1	3324	3334	0.174093
chr1	3334	3353	0.348186
chr1	3353	3359	0.696371
chr1	3359	3361	0.522279
chr1	3361	3373	0.348186
chr1	3373	3383	0.522279
chr1	3383	3396	0.348186
chr1	3396	3405	0.174093
chr1	3405	3406	0.0
chr1	3406	3440	0.174093
chr1	3440	3448	0.348186
chr1	3448	3453	0.174093
chr1	3453	3476	0.348186
chr1	3476	3491	0.174093
chr1	3491	3495	0.348186
chr1	3495	3533	0.174093
chr1	3533	3584	0.0
chr1	3584	3611	0.174093
chr1	3611	3675	0.0
chr1	3675	3698	0.348186
chr1	3698	3715	0.522279
chr1	3715	3718	0.348186
chr1	3718	3728	0.174093
chr1	3728	3741	0.348186
chr1	3741	3762	0.174093
chr1	3762	3765	0.348186
chr1	3765	3771	0.522279
chr1	3771	3795	0.348186
chr1	3795	3803	0.174093
chr1	3803	3806	0.0
chr1	3806	3841	0.174093
chr1	3841	3861	0.0
chr1	3861	3866	0.174093
chr1	3866	3909	0.348186
chr1	3909	3914	0.174093
chr1	3914	3916	0.348186
chr1	3916	3923	0.522279
chr1	3923	3943	0.696371
chr1	3943	3946	0.348186
chr1	3946	3949	0.522279
chr1	3949	3956	0.696371
chr1	3956	3975	0.522279
chr1	3975	3988	0.348186
chr1	3988	3995	0.174093
chr1	3995	4026	0.0
chr1	4026	4046	0.174093
chr1	4046	4103	0.0
chr1	4103	4146	0.174093
chr1	4146	4164	0.0
chr1	4164	4207	0.174093
chr1	4207	4239	0.0
chr1	4239	4249	0.174093
chr1	4249	4290	0.348186
chr1	4290	4293	0.522279
chr1	4293	4313	0.348186
chr1	4313	4324	0.174093
chr1	4324	4381	0.0
chr1	4381	4410	0.174093
chr1	4410	4423	0.348186
chr1	4423	4445	0.174093
chr1	4445	4477	0.0
chr1	4477	4495	0.174093
chr1	4495	4505	0.348186
chr1	4505	4519	0.174093
chr1	4519	4522	0.0
chr1	4522	4564	0.174093
chr1	4564	4589	0.0
chr1	4589	4595	0.174093
chr1	4595	4598	0.348186
chr1	4598	4609	0.522279
chr1	4609	4626	0.348186
chr1	4626	4641	0.174093
chr1	4641	4693	0.0
chr1	4693	4696	0.174093
chr1	4696	4721	0.348186
chr1	4721	4727	0.174093
chr1	4727	4761	0.0
chr1	4761	4768	0.174093
chr1	4768	4788	0.348186
chr1	4788	4797	0.522279
chr1	4797	4803	0.696371
chr1	4803	4804	0.870464
chr1	4804	4807	0.696371
chr1	4807	4811	0.870464
chr1	4811	4830	0.696371
chr1	4830	4839	0.348186
chr1	4839	4845	0.174093
chr1	4845	4968	0.0
chr1	4968	5004	0.348186
chr1	5004	5010	0.174093
chr1	5010	5026	0.0
chr1	5026	5061	0.348186
chr1	5061	5064	0.174093
chr1	5064	5067	0.348186
chr1	5067	5096	0.174093
chr1	5096	5146	0.0
chr1	5146	5171	0.174093
chr1	5171	5221	0.0
chr1	5221	5257	0.174093
chr1	5257	5260	0.348186
chr1	5260	5273	0.174093
chr1	5273	5300	0.348186
chr1	5300	5315	0.174093
chr1	5315	5363	0.0
chr1	5363	5406	0.174093
chr1	5406	5452	0.0
chr1	5452	5453	0.174093
chr1	5453	5456	0.348186
chr1	5456	5478	0.522279
chr1	5478	5495	0.696371
chr1	5495	5496	0.522279
chr1	5496	5497	0.348186
chr1	5497	5521	0.174093
chr1	5521	5600	0.0
chr1	5600	5603	0.174093
chr1	5603	5608	0.348186
chr1	5608	5627	0.522279
chr1	5627	5639	0.696371
chr1	5639	5640	0.870464
chr1	5640	5646	1.04456
chr1	5646	5649	0.870464
chr1	5649	5651	0.696371
chr1	5651	5653	0.870464
chr1	5653	5654	1.04456
chr1	5654	5666	1.21865
chr1	5666	5670	1.39274
chr1	5670	5682	1.21865
chr1	5682	5684	1.04456
chr1	5684	5688	0.696371
chr1	5688	5692	0.870464
chr1	5692	5696	0.522279
chr1	5696	5702	0.348186
chr1	5702	5716	0.174093
chr1	5716	5739	0.0
chr1	5739	5750	0.174093
chr1	5750	5778	0.348186
chr1	5778	5782	0.174093
chr1	5782	5790	0.0
chr1	5790	5809	0.174093
chr1	5809	5814	0.0
chr1	5814	5857	0.174093
chr1	5857	5886	0.0
chr1	5886	5900	0.174093
chr1	5900	5916	0.348186
chr1	5916	5929	0.522279
chr1	5929	5941	0.348186
chr1	5941	5952	0.174093
chr1	5952	5983	0.0
chr1	5983	6004	0.174093
chr1	6004	6020	0.348186
chr1	6020	6021	0.174093
chr1	6021	6028	0.348186
chr1	6028	6032	0.696371
chr1	6032	6041	0.870464
chr1	6041	6042	1.04456
chr1	6042	6048	0.870464
chr1	6048	6051	1.04456
chr1	6051	6054	0.870464
chr1	6054	6063	0.696371
chr1	6063	6069	0.522279
chr1	6069	6075	0.348186
chr1	6075	6077	0.174093
chr1	6077	6084	0.348186
chr1	6084	6087	0.522279
chr1	6087	6090	0.696371
chr1	6090	6091	0.522279
chr1	6091	6092	0.870464
chr1	6092	6094	1.04456
chr1	6094	6101	1.21865
chr1	6101	6105	1.39274
chr1	6105	6111	1.74093
chr1	6111	6120	1.91502
chr1	6120	6123	1.74093
chr1	6123	6125	1.56684
chr1	6125	6126	1.91502
chr1	6126	6127	2.08911
chr1	6127	6129	1.91502
chr1	6129	6130	2.08911
chr1	6130	6131	2.4373
chr1	6131	6133	2.61139
chr1	6133	6137	2.4373
chr1	6137	6141	2.26321
chr1	6141	6142	2.08911
chr1	6142	6143	1.56684
chr1	6143	6147	1.39274
chr1	6147	6151	1.21865
chr1	6151	6153	1.04456
chr1	6153	6154	0.870464
chr1	6154	6169	0.696371
chr1	6169	6170	0.522279
chr1	6170	6172	0.348186
chr1	6172	6179	0.174093
chr1	6179	6187	0.348186
chr1	6187	6190	0.522279
chr1	6190	6221	0.348186
chr1	6221	6226	0.174093
chr1	6226	6230	0.348186
chr1	6230	6249	0.174093
chr1	6249	6294	0.0
chr1	6294	6305	0.174093
chr1	6305	6317	0.348186
chr1	6317	6324	0.522279
chr1	6324	6329	0.696371
chr1	6329	6330	0.522279
chr1	6330	6331	0.696371
chr1	6331	6334	0.870464
chr1	6334	6348	1.04456
chr1	6348	6357	0.870464
chr1	6357	6361	1.21865
chr1	6361	6363	1.04456
chr1	6363	6366	1.21865
chr1	6366	6367	1.04456
chr1	6367	6369	0.870464
chr1	6369	6370	1.04456
chr1	6370	6376	1.21865
chr1	6376	6384	1.04456
chr1	6384	6388	1.39274
chr1	6388	6395	1.21865
chr1	6395	6399	1.39274
chr1	6399	6412	1.04456
chr1	6412	6414	0.696371
chr1	6414	6416	1.04456
chr1	6416	6421	0.870464
chr1	6421	6437	0.696371
chr1	6437	6438	0.522279
chr1	6438	6439	0.348186
chr1	6439	6446	0.174093
chr1	6446	6570	0.0
chr1	6570	6608	0.174093
chr1	6608	6613	0.348186
chr1	6613	6650	0.174093
chr1	6650	6651	0.0
chr1	6651	6693	0.174093
chr1	6693	6704	0.0
chr1	6704	6716	0.174093
chr1	6716	6729	0.696371
chr1	6729	6735	0.870464
chr1	6735	6736	0.696371
chr1	6736	6737	0.522279
chr1	6737	6758	0.174093
chr1	6758	6781	0.0
chr1	6781	6802	0.174093
chr1	6802	6944	0.0
chr1	6944	6948	0.174093
chr1	6948	6954	0.348186
chr1	6954	6957	0.696371
chr1	6957	6958	0.870464
chr1	6958	6967	1.04456
chr1	6967	6981	2.26321
chr1	6981	6983	2.08911
chr1	6983	6987	1.74093
chr1	6987	6990	1.39274
chr1	6990	6993	1.56684
chr1	6993	6996	1.39274
chr1	6996	7001	1.56684
chr1	7001	7003	1.39274
chr1	7003	7004	1.21865
chr1	7004	7009	1.39274
chr1	7009	7018	0.696371
chr1	7018	7020	0.870464
chr1	7020	7030	1.21865
chr1	7030	7039	1.04456
chr1	7039	7041	0.870464
chr1	7041	7047	0.696371
chr1	7047	7058	0.522279
chr1	7058	7060	0.348186
chr1	7060	7064	0.174093
chr1	7064	7172	0.0
chr1	7172	7192	0.174093
chr1	7192	7199	0.348186
chr1	7199	7200	0.174093
chr1	7200	7216	0.348186
chr1	7216	7223	0.174093
chr1	7223	7235	0.348186
chr1	7235	7250	0.174093
chr1	7250	7252	0.348186
chr1	7252	7254	0.696371
chr1	7254	7255	0.870464
chr1	7255	7264	1.21865
chr1	7264	7268	1.04456
chr1	7268	7277	1.21865
chr1	7277	7285	1.04456
chr1	7285	7291	1.21865
chr1	7291	7293	1.39274
chr1	7293	7295	0.870464
chr1	7295	7297	0.696371
chr1	7297	7311	0.522279
chr1	7311	7317	0.348186
chr1	7317	7328	0.522279
chr1	7328	7334	0.348186
chr1	7334	7335	0.174093
chr1	7335	7345	0.348186
chr1	7345	7374	0.174093
chr1	7374	7375	0.348186
chr1	7375	7416	0.174093
chr1	7416	7434	0.0
chr1	7434	7441	0.174093
chr1	7441	7475	0.348186
chr1	7475	7477	0.174093
chr1	7477	7516	0.0
chr1	7516	7536	0.174093
chr1	7536	7549	0.348186
chr1	7549	7553	0.522279
chr1	7553	7555	0.696371
chr1	7555	7561	0.522279
chr1	7561	7578	0.696371
chr1	7578	7587	0.522279
chr1	7587	7589	0.696371
chr1	7589	7593	0.522279
chr1	7593	7594	0.348186
chr1	7594	7606	0.174093
chr1	7606	7626	0.348186
chr1	7626	7630	0.522279
chr1	7630	7639	0.348186
chr1	7639	7669	0.174093
chr1	7669	7688	0.0
chr1	7688	7700	0.174093
chr1	7700	7706	0.348186
chr1	7706	7717	0.522279
chr1	7717	7731	0.696371
chr1	7731	7743	0.522279
chr1	7743	7749	0.348186
chr1	7749	7754	0.174093
chr1	7754	7759	0.348186
chr1	7759	7764	0.174093
chr1	7764	7791	0.348186
chr1	7791	7797	0.174093
chr1	7797	7800	0.348186
chr1	7800	7808	0.522279
chr1	7808	7823	0.696371
chr1	7823	7829	0.870464
chr1	7829	7831	1.04456
chr1	7831	7832	0.870464
chr1	7832	7837	1.04456
chr1	7837	7840	0.870464
chr1	7840	7842	0.696371
chr1	7842	7843	0.870464
chr1	7843	7848	1.04456
chr1	7848	7853	1.39274
chr1	7853	7855	1.21865
chr1	7855	7859	1.04456
chr1	7859	7860	1.21865
chr1	7860	7874	1.04456
chr1	7874	7878	0.870464
chr1	7878	7885	0.696371
chr1	7885	7890	0.348186
chr1	7890	7896	0.174093
chr1	7896	7898	0.348186
chr1	7898	7905	0.174093
chr1	7905	7916	0.348186
chr1	7916	7917	0.522279
chr1	7917	7930	0.696371
chr1	7930	7943	0.522279
chr1	7943	7948	0.348186
chr1	7948	7949	0.174093
chr1	7949	7989	0.0
chr1	7989	7993	0.174093
chr1	7993	7998	0.348186
chr1	7998	8019	0.522279
chr1	8019	8026	0.696371
chr1	8026	8032	0.522279
chr1	8032	8035	0.348186
chr1	8035	8055	0.174093
chr1	8055	8060	0.348186
chr1	8060	8069	0.174093
chr1	8069	8073	0.348186
chr1	8073	8080	0.696371
chr1	8080	8092	0.870464
chr1	8092	8097	1.04456
chr1	8097	8100	0.870464
chr1	8100	8107	0.696371
chr1	8107	8111	0.522279
chr1	8111	8112	0.348186
chr1	8112	8124	0.174093
chr1	8124	8126	0.348186
chr1	8126	8128	0.696371
chr1	8128	8131	1.04456
chr1	8131	8134	1.21865
chr1	8134	8145	1.04456
chr1	8145	8146	1.21865
chr1	8146	8147	1.39274
chr1	8147	8157	1.56684
chr1	8157	8163	1.39274
chr1	8163	8166	1.21865
chr1	8166	8169	1.04456
chr1	8169	8174	0.696371
chr1	8174	8184	0.522279
chr1	8184	8187	0.348186
chr1	8187	8203	0.0
chr1	8203	8227	0.174093
chr1	8227	8245	0.348186
chr1	8245	8250	0.174093
chr1	8250	8257	0.348186
chr1	8257	8270	0.522279
chr1	8270	8284	0.348186
chr1	8284	8292	0.174093
chr1	8292	8296	0.348186
chr1	8296	8313	0.174093
chr1	8313	8322	0.0
chr1	8322	8350	0.174093
chr1	8350	8351	0.348186
chr1	8351	8364	0.522279
chr1	8364	8386	0.348186
chr1	8386	8387	0.522279
chr1	8387	8391	0.870464
chr1	8391	8414	0.522279
chr1	8414	8420	0.348186
chr1	8420	8430	0.174093
chr1	8430	8445	0.0
chr1	8445	8455	0.174093
chr1	8455	8488	0.348186
chr1	8488	8498	0.174093
chr1	8498	8548	0.0
chr1	8548	8549	0.174093
chr1	8549	8555	0.348186
chr1	8555	8558	0.522279
chr1	8558	8582	0.696371
chr1	8582	8586	0.870464
chr1	8586	8589	1.04456
chr1	8589	8591	0.870464
chr1	8591	8597	0.522279
chr1	8597	8599	0.348186
chr1	8599	8616	0.522279
chr1	8616	8617	0.348186
chr1	8617	8623	0.696371
chr1	8623	8624	0.522279
chr1	8624	8650	0.696371
chr1	8650	8651	0.522279
chr1	8651	8666	0.348186
chr1	8666	8678	0.174093
chr1	8678	8706	0.0
chr1	8706	8719	0.174093
chr1	8719	8720	0.348186
chr1	8720	8738	0.522279
chr1	8738	8749	0.696371
chr1	8749	8755	0.522279
chr1	8755	8756	0.348186
chr1	8756	8775	0.174093
chr1	8775	8801	0.0
chr1	8801	8837	0.174093
chr1	8837	8844	0.348186
chr1	8844	8870	0.174093
chr1	8870	8875	0.0
chr1	8875	8884	0.348186
chr1	8884	8909	0.522279
chr1	8909	8917	0.348186
chr1	8917	8927	0.174093
chr1	8927	9003	0.0
chr1	9003	9038	0.174093
chr1	9038	9045	0.348186
chr1	9045	9060	0.174093
chr1	9060	9078	0.348186
chr1	9078	9082	0.522279
chr1	9082	9092	0.348186
chr1	9092	9093	0.522279
chr1	9093	9094	0.696371
chr1	9094	9103	0.870464
chr1	9103	9117	0.696371
chr1	9117	9120	0.870464
chr1	9120	9122	0.696371
chr1	9122	9134	0.522279
chr1	9134	9136	0.348186
chr1	9136	9141	0.174093
chr1	9141	9176	0.0
chr1	9176	9211	0.174093
chr1	9211	9232	0.0
chr1	9232	9262	0.174093
chr1	9262	9275	0.0
chr1	9275	9291	0.174093
chr1	9291	9316	0.348186
chr1	9316	9318	0.174093
chr1	9318	9346	0.0
chr1	9346	9347	0.174093
chr1	9347	9388	0.348186
chr1	9388	9392	0.0
chr1	9392	9413	0.174093
chr1	9413	9431	0.348186
chr1	9431	9435	0.522279
chr1	9435	9438	0.348186
chr1	9438	9473	0.174093
chr1	9473	9507	0.0
chr1	9507	9531	0.174093
chr1	9531	9534	0.348186
chr1	9534	9549	0.522279
chr1	9549	9553	0.348186
chr1	9553	9556	0.174093
chr1	9556	9571	0.0
chr1	9571	9614	0.174093
chr1	9614	9689	0.0
chr1	9689	9692	0.174093
chr1	9692	9698	0.348186
chr1	9698	9721	0.522279
chr1	9721	9723	0.348186
chr1	9723	9734	0.174093
chr1	9734	9819	0.0
chr1	9819	9821	0.174093
chr1	9821	9830	0.348186
chr1	9830	9836	0.522279
chr1	9836	9859	0.696371
chr1	9859	9861	0.522279
chr1	9861	9864	0.348186
chr1	9864	9867	0.174093
chr1	9867	9905	0.0
chr1	9905	9916	0.174093
chr1	9916	9922	0.348186
chr1	9922	9927	0.522279
chr1	9927	9932	0.696371
chr1	9932	9935	0.870464
chr1	9935	9940	1.04456
chr1	9940	9942	0.870464
chr1	9942	9947	1.04456
chr1	9947	9959	1.21865
chr1	9959	9962	1.04456
chr1	9962	9964	0.870464
chr1	9964	9970	1.04456
chr1	9970	9973	0.870464
chr1	9973	9983	1.04456
chr1	9983	9988	0.870464
chr1	9988	9990	1.04456
chr1	9990	10010	0.870464
chr1	10010	10016	0.696371
chr1	10016	10020	0.348186
chr1	10020	10031	0.174093
chr1	10031	10057	0.0
chr1	10057	10065	0.174093
chr1	10065	10069	0.522279
chr1	10069	10096	0.696371
chr1	10096	10100	0.870464
chr1	10100	10106	0.696371
chr1	10106	10108	0.522279
chr1	10108	10112	0.348186
chr1	10112	10134	0.174093
chr1	10134	10139	0.348186
chr1	10139	10140	0.174093
chr1	10140	10145	0.348186
chr1	10145	10148	0.522279
chr1	10148	10165	0.696371
chr1	10165	10167	0.870464
chr1	10167	10177	1.04456
chr1	10177	10184	0.870464
chr1	10184	10187	0.696371
chr1	10187	10192	0.870464
chr1	10192	10205	0.696371
chr1	10205	10207	0.522279
chr1	10207	10224	0.348186
chr1	10224	10229	0.174093
chr1	10229	10260	0.0
chr1	10260	10261	0.174093
chr1	10261	10288	0.348186
chr1	10288	10298	0.522279
chr1	10298	10304	0.348186
chr1	10304	10322	0.174093
chr1	10322	10325	0.348186
chr1	10325	10328	0.522279
chr1	10328	10358	0.348186
chr1	10358	10364	0.522279
chr1	10364	10368	0.348186
chr1	10368	10369	0.174093
chr1	10369	10396	0.348186
chr1	10396	10400	0.522279
chr1	10400	10412	0.348186
chr1	10412	10418	0.174093
chr1	10418	10431	0.348186
chr1	10431	10439	0.522279
chr1	10439	10444	0.348186
chr1	10444	10452	0.522279
chr1	10452	10465	0.348186
chr1	10465	10486	0.174093
chr1	10486	10496	0.0
chr1	10496	10526	0.174093
chr1	10526	10529	0.348186
chr1	10529	10533	0.522279
chr1	10533	10568	0.348186
chr1	10568	10584	0.0
chr1	10584	10585	0.174093
chr1	10585	10589	0.522279
chr1	10589	10601	0.696371
chr1	10601	10609	0.870464
chr1	10609	10610	1.04456
chr1	10610	10612	1.21865
chr1	10612	10613	1.39274
chr1	10613	10627	1.21865
chr1	10627	10628	1.04456
chr1	10628	10630	0.870464
chr1	10630	10631	0.696371
chr1	10631	10641	0.522279
chr1	10641	10652	0.348186
chr1	10652	10654	0.174093
chr1	10654	10657	0.0
chr1	10657	10660	0.174093
chr1	10660	10661	0.348186
chr1	10661	10667	0.522279
chr1	10667	10671	0.696371
chr1	10671	10692	0.870464
chr1	10692	10693	1.04456
chr1	10693	10699	1.21865
chr1	10699	10701	1.39274
chr1	10701	10703	1.56684
chr1	10703	10704	1.74093
chr1	10704	10705	1.56684
chr1	10705	10706	1.39274
chr1	10706	10708	1.56684
chr1	10708	10710	1.74093
chr1	10710	10714	1.56684
chr1	10714	10720	1.39274
chr1	10720	10725	1.21865
chr1	10725	10731	1.39274
chr1	10731	10742	1.04456
chr1	10742	10746	0.696371
chr1	10746	10748	0.522279
chr1	10748	10749	0.348186
chr1	10749	10768	0.174093
chr1	10768	10786	0.0
chr1	10786	10812	0.174093
chr1	10812	10850	0.0
chr1	10850	10852	0.174093
chr1	10852	10859	0.348186
chr1	10859	10874	0.522279
chr1	10874	10881	0.348186
chr1	10881	10895	0.174093
chr1	10895	10897	0.0
chr1	10897	10903	0.174093
chr1	10903	10940	0.348186
chr1	10940	10945	0.174093
chr1	10945	10971	0.0
chr1	10971	11002	0.174093
chr1	11002	11004	0.348186
chr1	11004	11044	0.174093
chr1	11044	11099	0.0
chr1	11099	11134	0.174093
chr1	11134	11140	0.348186
chr1	11140	11157	0.174093
chr1	11157	11162	0.348186
chr1	11162	11176	0.522279
chr1	11176	11181	0.870464
chr1	11181	11193	1.04456
chr1	11193	11199	1.21865
chr1	11199	11204	1.04456
chr1	11204	11208	0.870464
chr1	11208	11210	0.696371
chr1	11210	11219	0.522279
chr1	11219	11235	0.174093
chr1	11235	11265	0.0
chr1	11265	11266	0.174093
chr1	11266	11277	0.348186
chr1	11277	11290	0.522279
chr1	11290	11293	0.348186
chr1	11293	11319	0.174093
chr1	11319	11331	0.0
chr1	11331	11350	0.174093
chr1	11350	11363	0.348186
chr1	11363	11372	0.522279
chr1	11372	11407	0.0
chr1	11407	11423	0.174093
chr1	11423	11443	0.348186
chr1	11443	11451	0.522279
chr1	11451	11464	0.348186
chr1	11464	11485	0.174093
chr1	11485	11536	0.0
chr1	11536	11622	0.174093
chr1	11622	11642	0.0
chr1	11642	11684	0.174093
chr1	11684	11730	0.0
chr1	11730	11772	0.174093
chr1	11772	11786	0.0
chr1	11786	11821	0.174093
chr1	11821	11824	0.0
chr1	11824	11847	0.174093
chr1	11847	11857	0.348186
chr1	11857	11870	0.174093
chr1	11870	11890	0.348186
chr1	11890	11903	0.174093
chr1	11903	11913	0.348186
chr1	11913	11915	0.174093
chr1	11915	11925	0.522279
chr1	11925	11927	0.696371
chr1	11927	11929	0.522279
chr1	11929	11935	0.696371
chr1	11935	11946	0.348186
chr1	11946	11967	0.174093
chr1	11967	11972	0.0
chr1	11972	11975	0.174093
chr1	11975	11978	0.348186
chr1	11978	11991	0.522279
chr1	11991	11996	0.696371
chr1	11996	11999	0.870464
chr1	11999	12002	0.696371
chr1	12002	12008	0.870464
chr1	12008	12009	0.696371
chr1	12009	12015	0.522279
chr1	12015	12017	0.348186
chr1	12017	12020	0.522279
chr1	12020	12023	0.348186
chr1	12023	12028	0.522279
chr1	12028	12037	0.348186
chr1	12037	12045	0.522279
chr1	12045	12056	0.870464
chr1	12056	12064	1.04456
chr1	12064	12066	0.870464
chr1	12066	12067	0.696371
chr1	12067	12071	0.522279
chr1	12071	12072	0.696371
chr1	12072	12075	0.870464
chr1	12075	12077	1.39274
chr1	12077	12080	1.21865
chr1	12080	12082	1.04456
chr1	12082	12092	0.870464
chr1	12092	12103	1.04456
chr1	12103	12113	0.870464
chr1	12113	12114	0.696371
chr1	12114	12115	0.522279
chr1	12115	12118	0.348186
chr1	12118	12129	0.174093
chr1	12129	12135	0.0
chr1	12135	12177	0.174093
chr1	12177	12222	0.0
chr1	12222	12228	0.174093
chr1	12228	12265	0.348186
chr1	12265	12269	0.174093
chr1	12269	12270	0.348186
chr1	12270	12281	0.174093
chr1	12281	12292	0.348186
chr1	12292	12312	0.522279
chr1	12312	12324	0.348186
chr1	12324	12334	0.174093
chr1	12334	12335	0.348186
chr1	12335	12370	0.174093
chr1	12370	12383	0.0
chr1	12383	12386	0.174093
chr1	12386	12394	0.348186
chr1	12394	12405	0.522279
chr1	12405	12418	0.696371
chr1	12418	12422	0.522279
chr1	12422	12429	0.696371
chr1	12429	12437	0.522279
chr1	12437	12442	0.696371
chr1	12442	12448	0.522279
chr1	12448	12467	0.348186
chr1	12467	12474	0.174093
chr1	12474	12489	0.0
chr1	12489	12490	0.174093
chr1	12490	12512	0.348186
chr1	12512	12519	0.522279
chr1	12519	12523	0.348186
chr1	12523	12529	0.522279
chr1	12529	12533	0.696371
chr1	12533	12539	0.522279
chr1	12539	12541	0.696371
chr1	12541	12553	0.870464
chr1	12553	12563	0.696371
chr1	12563	12572	0.348186
chr1	12572	12581	0.174093
chr1	12581	12584	0.348186
chr1	12584	12592	0.174093
chr1	12592	12608	0.348186
chr1	12608	12616	0.522279
chr1	12616	12618	0.870464
chr1	12618	12625	1.04456
chr1	12625	12632	0.870464
chr1	12632	12635	1.04456
chr1	12635	12636	0.870464
chr1	12636	12638	1.04456
chr1	12638	12642	1.39274
chr1	12642	12643	1.56684
chr1	12643	12645	1.39274
chr1	12645	12647	1.74093
chr1	12647	12649	2.08911
chr1	12649	12650	2.26321
chr1	12650	12654	2.4373
chr1	12654	12658	2.61139
chr1	12658	12660	2.4373
chr1	12660	12661	2.61139
chr1	12661	12662	2.78549
chr1	12662	12665	2.61139
chr1	12665	12678	2.78549
chr1	12678	12682	2.61139
chr1	12682	12684	2.26321
chr1	12684	12688	1.56684
chr1	12688	12691	1.04456
chr1	12691	12697	0.522279
chr1	12697	12701	0.348186
chr1	12701	12708	0.174093
chr1	12708	12710	0.0
chr1	12710	12713	0.174093
chr1	12713	12726	0.348186
chr1	12726	12738	0.522279
chr1	12738	12744	0.696371
chr1	12744	12746	0.522279
chr1	12746	12752	0.696371
chr1	12752	12757	0.522279
chr1	12757	12763	0.348186
chr1	12763	12782	0.522279
chr1	12782	12788	0.348186
chr1	12788	12791	0.174093
chr1	12791	12792	0.0
chr1	12792	12801	0.174093
chr1	12801	12812	0.348186
chr1	12812	12826	0.696371
chr1	12826	12841	0.522279
chr1	12841	12849	0.348186
chr1	12849	12850	0.522279
chr1	12850	12861	0.174093
chr1	12861	12874	0.522279
chr1	12874	12889	0.696371
chr1	12889	12897	0.522279
chr1	12897	12899	0.696371
chr1	12899	12903	0.870464
chr1	12903	12915	0.522279
chr1	12915	12917	0.696371
chr1	12917	12937	0.522279
chr1	12937	12950	0.174093
chr1	12950	12956	0.348186
chr1	12956	12966	0.174093
chr1	12966	12992	0.348186
chr1	12992	13009	0.174093
chr1	13009	13013	0.0
chr1	13013	13025	0.174093
chr1	13025	13027	0.522279
chr1	13027	13048	0.696371
chr1	13048	13049	0.870464
chr1	13049	13051	1.04456
chr1	13051	13056	1.21865
chr1	13056	13063	1.04456
chr1	13063	13068	0.870464
chr1	13068	13069	0.696371
chr1	13069	13076	0.522279
chr1	13076	13087	0.696371
chr1	13087	13092	0.522279
chr1	13092	13093	0.348186
chr1	13093	13099	0.174093
chr1	13099	13135	0.348186
chr1	13135	13138	0.522279
chr1	13138	13140	0.348186
chr1	13140	13154	0.522279
chr1	13154	13167	0.348186
chr1	13167	13172	0.522279
chr1	13172	13178	0.348186
chr1	13178	13181	0.522279
chr1	13181	13188	0.348186
chr1	13188	13190	0.174093
chr1	13190	13213	0.348186
chr1	13213	13232	0.174093
chr1	13232	13317	0.0
chr1	13317	13338	0.174093
chr1	13338	13348	0.348186
chr1	13348	13369	0.174093
chr1	13369	13374	0.348186
chr1	13374	13388	0.174093
chr1	13388	13399	0.348186
chr1	13399	13404	0.522279
chr1	13404	13407	0.696371
chr1	13407	13412	0.522279
chr1	13412	13421	0.696371
chr1	13421	13441	0.522279
chr1	13441	13455	0.348186
chr1	13455	13466	0.174093
chr1	13466	13473	0.0
chr1	13473	13498	0.174093
chr1	13498	13505	0.348186
chr1	13505	13508	0.522279
chr1	13508	13509	0.696371
chr1	13509	13511	0.870464
chr1	13511	13515	1.04456
chr1	13515	13540	0.870464
chr1	13540	13541	0.696371
chr1	13541	13548	0.522279
chr1	13548	13552	0.174093
chr1	13552	13569	0.0
chr1	13569	13595	0.174093
chr1	13595	13616	0.0
chr1	13616	13624	0.174093
chr1	13624	13628	0.348186
chr1	13628	13644	0.696371
chr1	13644	13660	0.522279
chr1	13660	13672	0.348186
chr1	13672	13679	0.0
chr1	13679	13699	0.174093
chr1	13699	13722	0.348186
chr1	13722	13741	0.174093
chr1	13741	13742	0.0
chr1	13742	13764	0.174093
chr1	13764	13767	0.348186
chr1	13767	13773	0.174093
chr1	13773	13790	0.348186
chr1	13790	13794	0.174093
chr1	13794	13800	0.348186
chr1	13800	13801	0.522279
chr1	13801	13803	0.696371
chr1	13803	13816	0.870464
chr1	13816	13818	0.696371
chr1	13818	13825	0.870464
chr1	13825	13829	1.04456
chr1	13829	13837	1.21865
chr1	13837	13842	1.04456
chr1	13842	13843	0.696371
chr1	13843	13855	0.522279
chr1	13855	13857	0.348186
chr1	13857	13868	0.522279
chr1	13868	13872	0.348186
chr1	13872	13877	0.174093
chr1	13877	13894	0.348186
chr1	13894	13920	0.174093
chr1	13920	13998	0.0
chr1	13998	14041	0.174093
chr1	14041	14048	0.0
chr1	14048	14054	0.174093
chr1	14054	14075	0.348186
chr1	14075	14090	0.174093
chr1	14090	14106	0.0
chr1	14106	14117	0.174093
chr1	14117	14136	0.348186
chr1	14136	14143	0.522279
chr1	14143	14157	0.348186
chr1	14157	14160	0.174093
chr1	14160	14212	0.0
chr1	14212	14255	0.174093
chr1	14255	14297	0.0
chr1	14297	14320	0.174093
chr1	14320	14329	0.348186
chr1	14329	14350	0.174093
chr1	14350	14363	0.348186
chr1	14363	14392	0.174093
chr1	14392	14433	0.0
chr1	14433	14476	0.174093
chr1	14476	14568	0.0
chr1	14568	14601	0.174093
chr1	14601	14667	0.0
chr1	14667	14709	0.174093
chr1	14709	14761	0.0
chr1	14761	14762	0.174093
chr1	14762	14797	0.348186
chr1	14797	14806	0.174093
chr1	14806	15024	0.0
chr1	15024	15051	0.174093
chr1	15051	15066	0.348186
chr1	15066	15076	0.174093
chr1	15076	15143	0.0
chr1	15143	15170	0.174093
chr1	15170	15185	0.348186
chr1	15185	15212	0.174093
chr1	15212	15721	0.0
chr1	15721	15743	0.174093
chr1	15743	15752	0.348186
chr1	15752	15786	0.174093
chr1	15786	15817	0.0
chr1	15817	15859	0.174093
chr1	15859	15946	0.0
chr1	15946	15978	0.174093
chr1	15978	15990	0.0
chr1	15990	16028	0.174093
chr1	16028	16030	0.0
chr1	16030	16072	0.174093
chr1	16072	16152	0.0
chr1	16152	16172	0.174093
chr1	16172	16190	0.348186
chr1	16190	16212	0.174093
chr1	16212	16256	0.0
chr1	16256	16258	0.174093
chr1	16258	16264	0.348186
chr1	16264	16286	0.522279
chr1	16286	16294	0.348186
chr1	16294	16298	0.174093
chr1	16298	16313	0.0
chr1	16313	16318	0.174093
chr1	16318	16321	0.348186
chr1	16321	16348	0.522279
chr1	16348	16361	0.348186
chr1	16361	16364	0.174093
chr1	16364	16397	0.0
chr1	16397	16409	0.174093
chr1	16409	16423	0.348186
chr1	16423	16428	0.522279
chr1	16428	16430	0.696371
chr1	16430	16440	0.870464
chr1	16440	16442	0.696371
chr1	16442	16449	0.522279
chr1	16449	16452	0.696371
chr1	16452	16471	0.522279
chr1	16471	16472	0.348186
chr1	16472	16491	0.174093
chr1	16491	16498	0.0
chr1	16498	16523	0.174093
chr1	16523	16558	0.0
chr1	16558	16564	0.174093
chr1	16564	16588	0.348186
chr1	16588	16589	0.174093
chr1	16589	16726	0.0
chr1	16726	16769	0.174093
chr1	16769	16917	0.0
chr1	16917	16946	0.174093
chr1	16946	17016	0.0
chr1	17016	17047	0.174093
chr1	17047	17067	0.0
chr1	17067	17106	0.174093
chr1	17106	17110	0.348186
chr1	17110	17123	0.174093
chr1	17123	17124	0.0
chr1	17124	17125	0.174093
chr1	17125	17144	0.348186
chr1	17144	17147	0.522279
chr1	17147	17150	1.21865
chr1	17150	17167	1.04456
chr1	17167	17176	0.870464
chr1	17176	17182	0.696371
chr1	17182	17184	0.870464
chr1	17184	17190	0.696371
chr1	17190	17224	0.174093
chr1	17224	17360	0.0
chr1	17360	17402	0.174093
chr1	17402	17434	0.0
chr1	17434	17470	0.174093
chr1	17470	17471	0.348186
chr1	17471	17510	0.174093
chr1	17510	17675	0.0
chr1	17675	17693	0.174093
chr1	17693	17704	0.348186
chr1	17704	17705	0.174093
chr1	17705	17724	0.348186
chr1	17724	17745	0.174093
chr1	17745	17748	0.348186
chr1	17748	17786	0.174093
chr1	17786	17810	0.0
chr1	17810	17843	0.174093
chr1	17843	17844	0.348186
chr1	17844	17853	0.522279
chr1	17853	17881	0.348186
chr1	17881	17886	0.174093
chr1	17886	17887	0.0
chr1	17887	17910	0.522279
chr1	17910	17920	0.696371
chr1	17920	17930	0.522279
chr1	17930	17953	0.174093
chr1	17953	18031	0.0
chr1	18031	18072	0.174093
chr1	18072	18183	0.0
chr1	18183	18184	0.348186
chr1	18184	18210	0.522279
chr1	18210	18224	0.696371
chr1	18224	18225	0.870464
chr1	18225	18226	1.04456
chr1	18226	18242	0.522279
chr1	18242	18251	0.696371
chr1	18251	18253	0.522279
chr1	18253	18266	0.696371
chr1	18266	18267	0.522279
chr1	18267	18283	0.348186
chr1	18283	18292	0.174093
chr1	18292	18451	0.0
chr1	18451	18494	0.174093
chr1	18494	18602	0.0
chr1	18602	18621	0.174093
chr1	18621	18641	0.348186
chr1	18641	18645	0.522279
chr1	18645	18662	0.348186
chr1	18662	18668	0.174093
chr1	18668	18670	0.0
chr1	18670	18680	0.174093
chr1	18680	18687	0.348186
chr1	18687	18695	0.522279
chr1	18695	18707	0.696371
chr1	18707	18716	0.522279
chr1	18716	18723	0.696371
chr1	18723	18729	0.522279
chr1	18729	18737	0.348186
chr1	18737	18746	0.174093
chr1	18746	18751	0.0
chr1	18751	18779	0.174093
chr1	18779	18784	0.348186
chr1	18784	18788	0.522279
chr1	18788	18789	0.696371
chr1	18789	18795	0.870464
chr1	18795	18796	0.696371
chr1	18796	18817	0.870464
chr1	18817	18822	0.696371
chr1	18822	18827	0.522279
chr1	18827	18828	0.348186
chr1	18828	18831	0.522279
chr1	18831	18838	0.348186
chr1	18838	18854	0.174093
chr1	18854	18856	0.348186
chr1	18856	18871	0.522279
chr1	18871	18880	0.348186
chr1	18880	18894	0.522279
chr1	18894	18897	0.696371
chr1	18897	18898	0.522279
chr1	18898	18905	0.348186
chr1	18905	18910	0.522279
chr1	18910	18920	0.696371
chr1	18920	18932	0.522279
chr1	18932	18937	0.348186
chr1	18937	18951	0.174093
chr1	18951	18952	0.348186
chr1	18952	18953	0.522279
chr1	18953	18972	0.348186
chr1	18972	18976	0.522279
chr1	18976	18994	0.348186
chr1	18994	19013	0.174093
chr1	19013	19040	0.0
chr1	19040	19083	0.174093
chr1	19083	19147	0.0
chr1	19147	19164	0.174093
chr1	19164	19182	0.348186
chr1	19182	19206	0.174093
chr1	19206	19225	0.0
chr1	19225	19233	0.174093
chr1	19233	19252	0.348186
chr1	19252	19267	0.174093
chr1	19267	19280	0.0
