# Supplementary material for: Structural modularity of the XIST ribonucleoprotein complex
Source: Nat Commun. 2020 Dec 2;11:6163. doi: 10.1038/s41467-020-20040-3 (PMC7710737; doi:10.1038/s41467-020-20040-3)
Supplement: Supplementary file 6 — Source Data [file 41467_2020_20040_MOESM6_ESM.zip › sourcedata/fig2efgi/K562_KHDRBS1_2_neg_XIST_1_hsXIST.bedgraph]

chr1	0	43	0.0
chr1	43	45	0.0875353
chr1	45	52	0.175071
chr1	52	62	0.262606
chr1	62	73	0.175071
chr1	73	78	0.262606
chr1	78	85	0.175071
chr1	85	88	0.262606
chr1	88	89	0.350141
chr1	89	90	0.437676
chr1	90	111	0.350141
chr1	111	116	0.262606
chr1	116	117	0.350141
chr1	117	119	0.437676
chr1	119	123	0.350141
chr1	123	125	0.262606
chr1	125	138	0.175071
chr1	138	152	0.0875353
chr1	152	156	0.175071
chr1	156	175	0.262606
chr1	175	183	0.175071
chr1	183	194	0.0875353
chr1	194	198	0.0
chr1	198	199	0.0875353
chr1	199	200	0.175071
chr1	200	207	0.437676
chr1	207	220	0.525212
chr1	220	226	0.437676
chr1	226	227	0.350141
chr1	227	229	0.175071
chr1	229	234	0.0875353
chr1	234	239	0.175071
chr1	239	244	0.262606
chr1	244	272	0.175071
chr1	272	277	0.0875353
chr1	277	281	0.0
chr1	281	290	0.0875353
chr1	290	291	0.175071
chr1	291	305	0.262606
chr1	305	312	0.175071
chr1	312	315	0.262606
chr1	315	320	0.175071
chr1	320	328	0.0875353
chr1	328	342	0.175071
chr1	342	362	0.0875353
chr1	362	363	0.0
chr1	363	401	0.175071
chr1	401	406	0.0
chr1	406	407	0.0875353
chr1	407	425	0.175071
chr1	425	432	0.262606
chr1	432	441	0.175071
chr1	441	443	0.0875353
chr1	443	451	0.0
chr1	451	474	0.0875353
chr1	474	488	0.175071
chr1	488	495	0.0875353
chr1	495	496	0.175071
chr1	496	501	0.262606
chr1	501	511	0.175071
chr1	511	521	0.262606
chr1	521	524	0.175071
chr1	524	549	0.0875353
chr1	549	649	0.0
chr1	649	651	0.0875353
chr1	651	658	0.175071
chr1	658	680	0.262606
chr1	680	687	0.175071
chr1	687	688	0.0875353
chr1	688	696	0.0
chr1	696	713	0.0875353
chr1	713	723	0.175071
chr1	723	740	0.0875353
chr1	740	741	0.175071
chr1	741	761	0.0875353
chr1	761	765	0.175071
chr1	765	766	0.262606
chr1	766	777	0.350141
chr1	777	788	0.262606
chr1	788	791	0.350141
chr1	791	793	0.437676
chr1	793	803	0.350141
chr1	803	804	0.262606
chr1	804	815	0.175071
chr1	815	822	0.0875353
chr1	822	827	0.175071
chr1	827	848	0.262606
chr1	848	860	0.350141
chr1	860	861	0.262606
chr1	861	863	0.350141
chr1	863	864	0.262606
chr1	864	865	0.350141
chr1	865	878	0.262606
chr1	878	899	0.350141
chr1	899	901	0.262606
chr1	901	906	0.175071
chr1	906	907	0.0875353
chr1	907	912	0.175071
chr1	912	913	0.262606
chr1	913	918	0.350141
chr1	918	935	0.437676
chr1	935	938	0.525212
chr1	938	940	0.437676
chr1	940	951	0.0875353
chr1	951	960	0.175071
chr1	960	961	0.350141
chr1	961	971	0.437676
chr1	971	972	0.350141
chr1	972	973	0.437676
chr1	973	974	0.525212
chr1	974	975	0.700282
chr1	975	976	0.787817
chr1	976	979	0.875353
chr1	979	981	0.962888
chr1	981	985	1.13796
chr1	985	987	1.31303
chr1	987	988	1.40056
chr1	988	989	1.4881
chr1	989	990	1.40056
chr1	990	992	1.4881
chr1	992	993	1.57563
chr1	993	994	3.58895
chr1	994	995	3.85155
chr1	995	997	3.93909
chr1	997	998	3.76402
chr1	998	1001	3.85155
chr1	1001	1003	3.93909
chr1	1003	1004	4.02662
chr1	1004	1005	4.11416
chr1	1005	1007	4.20169
chr1	1007	1008	4.37676
chr1	1008	1010	4.63937
chr1	1010	1011	4.55183
chr1	1011	1012	4.4643
chr1	1012	1013	4.20169
chr1	1013	1016	4.11416
chr1	1016	1017	4.20169
chr1	1017	1018	4.11416
chr1	1018	1021	3.85155
chr1	1021	1022	3.93909
chr1	1022	1024	3.76402
chr1	1024	1025	3.58895
chr1	1025	1026	3.23881
chr1	1026	1027	3.15127
chr1	1027	1028	2.80113
chr1	1028	1029	2.53852
chr1	1029	1031	2.45099
chr1	1031	1032	1.40056
chr1	1032	1034	1.22549
chr1	1034	1035	1.31303
chr1	1035	1036	1.40056
chr1	1036	1037	1.57563
chr1	1037	1039	1.4881
chr1	1039	1040	1.57563
chr1	1040	1041	1.66317
chr1	1041	1042	1.75071
chr1	1042	1045	1.66317
chr1	1045	1046	1.4881
chr1	1046	1048	1.22549
chr1	1048	1051	1.13796
chr1	1051	1054	1.05042
chr1	1054	1056	0.962888
chr1	1056	1061	0.875353
chr1	1061	1064	0.612747
chr1	1064	1065	0.700282
chr1	1065	1072	0.612747
chr1	1072	1074	0.525212
chr1	1074	1077	0.612747
chr1	1077	1078	0.700282
chr1	1078	1080	0.525212
chr1	1080	1084	0.437676
chr1	1084	1089	0.525212
chr1	1089	1093	0.612747
chr1	1093	1100	0.787817
chr1	1100	1101	0.700282
chr1	1101	1102	0.875353
chr1	1102	1103	0.787817
chr1	1103	1106	0.875353
chr1	1106	1115	0.787817
chr1	1115	1120	0.700282
chr1	1120	1121	0.612747
chr1	1121	1126	0.525212
chr1	1126	1128	0.437676
chr1	1128	1132	0.350141
chr1	1132	1133	1.05042
chr1	1133	1135	1.40056
chr1	1135	1138	1.4881
chr1	1138	1145	1.57563
chr1	1145	1150	1.75071
chr1	1150	1151	1.83824
chr1	1151	1152	1.92578
chr1	1152	1153	2.10085
chr1	1153	1154	2.27592
chr1	1154	1156	2.45099
chr1	1156	1157	2.36345
chr1	1157	1160	2.27592
chr1	1160	1161	2.45099
chr1	1161	1164	2.53852
chr1	1164	1165	2.62606
chr1	1165	1166	2.80113
chr1	1166	1167	2.9762
chr1	1167	1168	3.06373
chr1	1168	1171	2.71359
chr1	1171	1172	2.27592
chr1	1172	1175	2.53852
chr1	1175	1176	2.45099
chr1	1176	1179	2.27592
chr1	1179	1180	2.36345
chr1	1180	1182	2.27592
chr1	1182	1183	2.36345
chr1	1183	1184	2.27592
chr1	1184	1188	2.18838
chr1	1188	1190	2.01331
chr1	1190	1191	1.92578
chr1	1191	1192	1.66317
chr1	1192	1193	1.57563
chr1	1193	1195	1.4881
chr1	1195	1196	1.31303
chr1	1196	1198	1.13796
chr1	1198	1201	0.962888
chr1	1201	1202	0.787817
chr1	1202	1204	0.875353
chr1	1204	1207	0.962888
chr1	1207	1209	0.875353
chr1	1209	1212	0.787817
chr1	1212	1213	0.700282
chr1	1213	1215	0.787817
chr1	1215	1217	0.700282
chr1	1217	1219	0.612747
chr1	1219	1220	0.700282
chr1	1220	1228	0.787817
chr1	1228	1230	0.700282
chr1	1230	1233	0.787817
chr1	1233	1239	0.875353
chr1	1239	1241	0.787817
chr1	1241	1249	0.437676
chr1	1249	1255	0.350141
chr1	1255	1257	0.175071
chr1	1257	1263	0.0875353
chr1	1263	1267	0.262606
chr1	1267	1275	0.175071
chr1	1275	1279	0.262606
chr1	1279	1281	0.350141
chr1	1281	1283	0.262606
chr1	1283	1297	0.350141
chr1	1297	1301	0.437676
chr1	1301	1310	0.350141
chr1	1310	1313	0.262606
chr1	1313	1314	0.350141
chr1	1314	1324	0.262606
chr1	1324	1325	0.437676
chr1	1325	1326	0.612747
chr1	1326	1327	0.700282
chr1	1327	1328	0.787817
chr1	1328	1331	0.875353
chr1	1331	1333	1.05042
chr1	1333	1334	1.13796
chr1	1334	1335	1.22549
chr1	1335	1337	1.13796
chr1	1337	1341	1.22549
chr1	1341	1343	1.40056
chr1	1343	1347	1.57563
chr1	1347	1352	1.66317
chr1	1352	1360	1.57563
chr1	1360	1362	1.66317
chr1	1362	1363	1.57563
chr1	1363	1364	1.40056
chr1	1364	1365	1.31303
chr1	1365	1366	1.05042
chr1	1366	1369	0.875353
chr1	1369	1370	0.700282
chr1	1370	1381	0.437676
chr1	1381	1382	0.350141
chr1	1382	1383	0.262606
chr1	1383	1396	0.175071
chr1	1396	1398	0.0875353
chr1	1398	1420	0.0
chr1	1420	1424	0.0875353
chr1	1424	1425	0.175071
chr1	1425	1426	0.262606
chr1	1426	1440	0.350141
chr1	1440	1442	0.437676
chr1	1442	1447	0.525212
chr1	1447	1448	0.437676
chr1	1448	1451	0.525212
chr1	1451	1453	0.787817
chr1	1453	1456	0.875353
chr1	1456	1458	0.962888
chr1	1458	1461	0.875353
chr1	1461	1463	1.05042
chr1	1463	1477	0.962888
chr1	1477	1479	0.875353
chr1	1479	1481	0.787817
chr1	1481	1484	0.700282
chr1	1484	1485	0.612747
chr1	1485	1488	0.525212
chr1	1488	1489	0.437676
chr1	1489	1492	0.262606
chr1	1492	1494	0.175071
chr1	1494	1501	0.0875353
chr1	1501	1528	0.262606
chr1	1528	1539	0.175071
chr1	1539	1549	0.0
chr1	1549	1552	0.0875353
chr1	1552	1556	0.350141
chr1	1556	1579	0.437676
chr1	1579	1587	0.525212
chr1	1587	1588	0.612747
chr1	1588	1589	0.700282
chr1	1589	1590	0.437676
chr1	1590	1593	0.525212
chr1	1593	1595	0.612747
chr1	1595	1603	0.700282
chr1	1603	1604	0.875353
chr1	1604	1613	0.962888
chr1	1613	1615	1.05042
chr1	1615	1623	1.13796
chr1	1623	1625	1.05042
chr1	1625	1627	0.700282
chr1	1627	1628	0.525212
chr1	1628	1629	0.437676
chr1	1629	1636	0.350141
chr1	1636	1643	0.525212
chr1	1643	1647	0.612747
chr1	1647	1651	0.700282
chr1	1651	1654	0.612747
chr1	1654	1656	0.525212
chr1	1656	1659	0.612747
chr1	1659	1661	0.700282
chr1	1661	1663	0.787817
chr1	1663	1667	0.875353
chr1	1667	1672	0.700282
chr1	1672	1673	0.875353
chr1	1673	1683	0.962888
chr1	1683	1684	1.05042
chr1	1684	1685	1.13796
chr1	1685	1686	1.05042
chr1	1686	1692	0.962888
chr1	1692	1696	0.875353
chr1	1696	1697	0.787817
chr1	1697	1700	0.700282
chr1	1700	1705	0.612747
chr1	1705	1706	0.525212
chr1	1706	1707	0.437676
chr1	1707	1710	0.350141
chr1	1710	1712	0.0875353
chr1	1712	1723	0.0
chr1	1723	1728	0.0875353
chr1	1728	1747	0.175071
chr1	1747	1749	0.262606
chr1	1749	1750	0.350141
chr1	1750	1751	0.437676
chr1	1751	1752	0.350141
chr1	1752	1761	0.437676
chr1	1761	1764	0.525212
chr1	1764	1768	0.612747
chr1	1768	1772	0.787817
chr1	1772	1773	0.875353
chr1	1773	1775	0.962888
chr1	1775	1776	1.05042
chr1	1776	1781	1.31303
chr1	1781	1784	1.22549
chr1	1784	1785	1.05042
chr1	1785	1787	1.13796
chr1	1787	1788	1.05042
chr1	1788	1789	0.962888
chr1	1789	1792	1.13796
chr1	1792	1798	1.22549
chr1	1798	1799	1.31303
chr1	1799	1801	1.22549
chr1	1801	1802	1.31303
chr1	1802	1804	1.22549
chr1	1804	1806	1.31303
chr1	1806	1807	1.13796
chr1	1807	1808	1.05042
chr1	1808	1813	0.962888
chr1	1813	1814	0.787817
chr1	1814	1815	0.612747
chr1	1815	1819	0.700282
chr1	1819	1826	0.437676
chr1	1826	1830	0.350141
chr1	1830	1832	0.262606
chr1	1832	1839	0.175071
chr1	1839	1842	0.0875353
chr1	1842	1849	0.175071
chr1	1849	1851	0.0875353
chr1	1851	1855	0.175071
chr1	1855	1869	0.262606
chr1	1869	1870	0.437676
chr1	1870	1871	0.350141
chr1	1871	1872	0.437676
chr1	1872	1889	0.525212
chr1	1889	1893	0.437676
chr1	1893	1894	0.350141
chr1	1894	1895	0.437676
chr1	1895	1896	0.350141
chr1	1896	1906	0.262606
chr1	1906	1910	0.175071
chr1	1910	1916	0.0875353
chr1	1916	1932	0.175071
chr1	1932	1947	0.0875353
chr1	1947	1949	0.0
chr1	1949	1968	0.0875353
chr1	1968	2074	0.0
chr1	2074	2097	0.0875353
chr1	2097	2112	0.175071
chr1	2112	2135	0.0875353
chr1	2135	2158	0.0
chr1	2158	2163	0.0875353
chr1	2163	2170	0.175071
chr1	2170	2195	0.262606
chr1	2195	2198	0.175071
chr1	2198	2206	0.0875353
chr1	2206	2207	0.175071
chr1	2207	2219	0.262606
chr1	2219	2232	0.350141
chr1	2232	2244	0.262606
chr1	2244	2247	0.175071
chr1	2247	2256	0.0875353
chr1	2256	2273	0.0
chr1	2273	2274	0.0875353
chr1	2274	2275	0.175071
chr1	2275	2276	0.350141
chr1	2276	2277	0.437676
chr1	2277	2278	0.612747
chr1	2278	2279	0.787817
chr1	2279	2284	0.875353
chr1	2284	2291	1.05042
chr1	2291	2299	1.13796
chr1	2299	2300	1.22549
chr1	2300	2302	1.05042
chr1	2302	2305	0.962888
chr1	2305	2306	0.875353
chr1	2306	2311	0.787817
chr1	2311	2314	0.700282
chr1	2314	2315	0.612747
chr1	2315	2317	0.437676
chr1	2317	2322	0.262606
chr1	2322	2328	0.350141
chr1	2328	2329	0.437676
chr1	2329	2333	0.350141
chr1	2333	2341	0.437676
chr1	2341	2347	0.350141
chr1	2347	2348	0.262606
chr1	2348	2349	0.350141
chr1	2349	2358	0.437676
chr1	2358	2362	0.525212
chr1	2362	2366	0.612747
chr1	2366	2367	0.525212
chr1	2367	2371	0.437676
chr1	2371	2372	0.350141
chr1	2372	2373	0.262606
chr1	2373	2376	0.350141
chr1	2376	2383	0.437676
chr1	2383	2395	0.350141
chr1	2395	2397	0.262606
chr1	2397	2407	0.175071
chr1	2407	2408	0.262606
chr1	2408	2409	0.525212
chr1	2409	2412	0.612747
chr1	2412	2414	0.700282
chr1	2414	2421	0.612747
chr1	2421	2430	0.700282
chr1	2430	2431	0.525212
chr1	2431	2434	0.437676
chr1	2434	2438	0.350141
chr1	2438	2440	0.437676
chr1	2440	2442	0.612747
chr1	2442	2444	0.700282
chr1	2444	2447	0.612747
chr1	2447	2450	0.525212
chr1	2450	2459	0.437676
chr1	2459	2469	0.350141
chr1	2469	2470	0.525212
chr1	2470	2472	0.875353
chr1	2472	2473	1.22549
chr1	2473	2474	1.66317
chr1	2474	2476	2.01331
chr1	2476	2477	2.18838
chr1	2477	2478	2.27592
chr1	2478	2479	2.10085
chr1	2479	2483	2.01331
chr1	2483	2491	2.10085
chr1	2491	2493	2.27592
chr1	2493	2495	2.36345
chr1	2495	2496	2.18838
chr1	2496	2497	2.10085
chr1	2497	2499	2.01331
chr1	2499	2502	1.83824
chr1	2502	2505	1.66317
chr1	2505	2506	1.4881
chr1	2506	2507	1.40056
chr1	2507	2508	1.13796
chr1	2508	2509	0.962888
chr1	2509	2510	0.875353
chr1	2510	2511	0.787817
chr1	2511	2512	0.700282
chr1	2512	2513	0.525212
chr1	2513	2514	1.4881
chr1	2514	2515	1.40056
chr1	2515	2517	1.4881
chr1	2517	2520	1.57563
chr1	2520	2521	1.75071
chr1	2521	2522	1.66317
chr1	2522	2524	1.75071
chr1	2524	2529	1.83824
chr1	2529	2541	1.66317
chr1	2541	2549	1.75071
chr1	2549	2550	0.612747
chr1	2550	2553	0.525212
chr1	2553	2554	0.350141
chr1	2554	2555	0.262606
chr1	2555	2556	0.175071
chr1	2556	2557	0.262606
chr1	2557	2558	0.525212
chr1	2558	2562	0.612747
chr1	2562	2567	0.787817
chr1	2567	2569	0.875353
chr1	2569	2570	1.22549
chr1	2570	2571	1.31303
chr1	2571	2572	1.4881
chr1	2572	2577	1.75071
chr1	2577	2578	1.92578
chr1	2578	2579	2.01331
chr1	2579	2580	1.92578
chr1	2580	2581	2.01331
chr1	2581	2587	2.10085
chr1	2587	2589	2.01331
chr1	2589	2590	1.92578
chr1	2590	2595	1.83824
chr1	2595	2596	1.66317
chr1	2596	2597	1.75071
chr1	2597	2598	1.31303
chr1	2598	2599	1.40056
chr1	2599	2600	1.22549
chr1	2600	2601	1.31303
chr1	2601	2604	1.40056
chr1	2604	2605	1.4881
chr1	2605	2608	1.57563
chr1	2608	2609	1.4881
chr1	2609	2610	1.40056
chr1	2610	2613	1.31303
chr1	2613	2614	1.57563
chr1	2614	2615	1.66317
chr1	2615	2616	1.75071
chr1	2616	2618	1.83824
chr1	2618	2619	1.66317
chr1	2619	2623	1.57563
chr1	2623	2626	1.66317
chr1	2626	2629	1.4881
chr1	2629	2636	1.57563
chr1	2636	2637	1.40056
chr1	2637	2639	1.31303
chr1	2639	2641	1.22549
chr1	2641	2643	1.13796
chr1	2643	2650	0.962888
chr1	2650	2651	0.875353
chr1	2651	2652	0.437676
chr1	2652	2654	0.700282
chr1	2654	2655	0.787817
chr1	2655	2659	0.612747
chr1	2659	2660	0.525212
chr1	2660	2667	0.612747
chr1	2667	2671	0.525212
chr1	2671	2672	0.612747
chr1	2672	2675	0.700282
chr1	2675	2682	0.612747
chr1	2682	2684	0.525212
chr1	2684	2686	0.437676
chr1	2686	2691	0.350141
chr1	2691	2697	0.262606
chr1	2697	2701	0.350141
chr1	2701	2702	0.437676
chr1	2702	2707	0.525212
chr1	2707	2709	0.612747
chr1	2709	2715	0.437676
chr1	2715	2723	0.350141
chr1	2723	2724	0.437676
chr1	2724	2728	0.350141
chr1	2728	2732	0.437676
chr1	2732	2740	0.350141
chr1	2740	2755	0.175071
chr1	2755	2761	0.262606
chr1	2761	2766	0.175071
chr1	2766	2776	0.0875353
chr1	2776	2778	0.262606
chr1	2778	2781	0.350141
chr1	2781	2783	0.437676
chr1	2783	2784	0.525212
chr1	2784	2794	0.612747
chr1	2794	2796	0.525212
chr1	2796	2801	0.437676
chr1	2801	2804	0.262606
chr1	2804	2815	0.175071
chr1	2815	2828	0.0875353
chr1	2828	2888	0.0
chr1	2888	2895	0.0875353
chr1	2895	2896	0.175071
chr1	2896	2904	0.262606
chr1	2904	2916	0.350141
chr1	2916	2917	0.437676
chr1	2917	2923	0.525212
chr1	2923	2926	0.612747
chr1	2926	2930	0.525212
chr1	2930	2931	0.437676
chr1	2931	2932	0.525212
chr1	2932	2934	0.612747
chr1	2934	2943	0.525212
chr1	2943	2950	0.437676
chr1	2950	2952	0.350141
chr1	2952	2954	0.525212
chr1	2954	2956	0.350141
chr1	2956	2970	0.262606
chr1	2970	2976	0.175071
chr1	2976	2978	0.525212
chr1	2978	2985	0.612747
chr1	2985	2989	0.700282
chr1	2989	2990	0.525212
chr1	2990	2997	0.612747
chr1	2997	3004	0.700282
chr1	3004	3007	0.787817
chr1	3007	3008	0.875353
chr1	3008	3014	0.787817
chr1	3014	3016	0.437676
chr1	3016	3017	0.350141
chr1	3017	3019	0.437676
chr1	3019	3020	0.700282
chr1	3020	3028	0.612747
chr1	3028	3035	0.525212
chr1	3035	3038	0.612747
chr1	3038	3041	0.700282
chr1	3041	3045	0.612747
chr1	3045	3046	0.787817
chr1	3046	3049	0.700282
chr1	3049	3053	0.787817
chr1	3053	3055	0.700282
chr1	3055	3056	0.787817
chr1	3056	3061	0.525212
chr1	3061	3062	0.612747
chr1	3062	3071	0.700282
chr1	3071	3076	0.612747
chr1	3076	3082	0.525212
chr1	3082	3083	0.612747
chr1	3083	3087	0.437676
chr1	3087	3088	0.350141
chr1	3088	3095	0.437676
chr1	3095	3098	0.525212
chr1	3098	3103	0.350141
chr1	3103	3105	0.262606
chr1	3105	3125	0.350141
chr1	3125	3130	0.262606
chr1	3130	3132	0.175071
chr1	3132	3133	0.262606
chr1	3133	3135	0.0875353
chr1	3135	3136	0.175071
chr1	3136	3137	0.262606
chr1	3137	3149	0.350141
chr1	3149	3154	0.525212
chr1	3154	3162	0.612747
chr1	3162	3165	0.700282
chr1	3165	3169	0.787817
chr1	3169	3170	0.875353
chr1	3170	3174	0.787817
chr1	3174	3177	0.525212
chr1	3177	3181	0.700282
chr1	3181	3187	0.787817
chr1	3187	3192	0.612747
chr1	3192	3193	0.525212
chr1	3193	3198	0.612747
chr1	3198	3199	0.700282
chr1	3199	3203	0.612747
chr1	3203	3204	0.525212
chr1	3204	3205	0.787817
chr1	3205	3207	0.875353
chr1	3207	3213	0.787817
chr1	3213	3214	0.700282
chr1	3214	3215	0.612747
chr1	3215	3216	0.700282
chr1	3216	3217	0.612747
chr1	3217	3218	0.787817
chr1	3218	3219	0.962888
chr1	3219	3220	1.66317
chr1	3220	3221	1.92578
chr1	3221	3222	2.18838
chr1	3222	3223	2.27592
chr1	3223	3225	2.36345
chr1	3225	3226	2.45099
chr1	3226	3227	2.53852
chr1	3227	3231	2.62606
chr1	3231	3233	2.53852
chr1	3233	3236	2.62606
chr1	3236	3238	2.53852
chr1	3238	3240	2.62606
chr1	3240	3241	2.53852
chr1	3241	3249	2.18838
chr1	3249	3251	2.10085
chr1	3251	3253	2.01331
chr1	3253	3254	2.10085
chr1	3254	3255	2.01331
chr1	3255	3256	1.92578
chr1	3256	3257	1.66317
chr1	3257	3258	1.05042
chr1	3258	3261	0.700282
chr1	3261	3263	0.612747
chr1	3263	3270	0.437676
chr1	3270	3272	0.350141
chr1	3272	3273	0.437676
chr1	3273	3274	0.525212
chr1	3274	3275	0.437676
chr1	3275	3276	0.525212
chr1	3276	3286	0.437676
chr1	3286	3289	0.350141
chr1	3289	3292	0.437676
chr1	3292	3293	0.350141
chr1	3293	3298	0.262606
chr1	3298	3304	0.350141
chr1	3304	3305	0.612747
chr1	3305	3306	0.787817
chr1	3306	3308	0.962888
chr1	3308	3309	1.13796
chr1	3309	3311	1.31303
chr1	3311	3314	1.4881
chr1	3314	3319	1.40056
chr1	3319	3320	1.4881
chr1	3320	3322	1.57563
chr1	3322	3324	1.66317
chr1	3324	3326	1.75071
chr1	3326	3328	1.66317
chr1	3328	3329	1.57563
chr1	3329	3330	1.75071
chr1	3330	3334	1.92578
chr1	3334	3335	1.83824
chr1	3335	3336	1.75071
chr1	3336	3337	1.83824
chr1	3337	3339	2.10085
chr1	3339	3341	2.27592
chr1	3341	3342	2.18838
chr1	3342	3344	1.83824
chr1	3344	3345	1.75071
chr1	3345	3346	1.66317
chr1	3346	3351	1.40056
chr1	3351	3352	1.31303
chr1	3352	3353	1.40056
chr1	3353	3355	1.75071
chr1	3355	3356	1.66317
chr1	3356	3358	1.57563
chr1	3358	3359	1.66317
chr1	3359	3360	1.83824
chr1	3360	3362	1.92578
chr1	3362	3365	2.01331
chr1	3365	3366	1.92578
chr1	3366	3367	2.01331
chr1	3367	3372	1.83824
chr1	3372	3374	1.75071
chr1	3374	3375	1.57563
chr1	3375	3376	1.40056
chr1	3376	3377	1.31303
chr1	3377	3379	1.22549
chr1	3379	3380	1.31303
chr1	3380	3382	1.40056
chr1	3382	3384	1.31303
chr1	3384	3390	1.40056
chr1	3390	3391	1.22549
chr1	3391	3393	1.05042
chr1	3393	3394	0.962888
chr1	3394	3395	0.875353
chr1	3395	3396	0.787817
chr1	3396	3397	0.962888
chr1	3397	3403	0.787817
chr1	3403	3404	0.700282
chr1	3404	3405	0.612747
chr1	3405	3407	0.700282
chr1	3407	3408	0.787817
chr1	3408	3413	0.700282
chr1	3413	3414	0.612747
chr1	3414	3416	0.525212
chr1	3416	3421	0.437676
chr1	3421	3423	0.525212
chr1	3423	3425	0.612747
chr1	3425	3427	0.700282
chr1	3427	3432	0.612747
chr1	3432	3434	0.525212
chr1	3434	3440	0.437676
chr1	3440	3442	0.700282
chr1	3442	3443	0.787817
chr1	3443	3447	0.612747
chr1	3447	3449	0.700282
chr1	3449	3452	0.787817
chr1	3452	3453	0.962888
chr1	3453	3458	1.05042
chr1	3458	3461	1.22549
chr1	3461	3463	1.13796
chr1	3463	3475	1.05042
chr1	3475	3477	0.962888
chr1	3477	3478	0.875353
chr1	3478	3479	0.787817
chr1	3479	3482	0.525212
chr1	3482	3484	0.437676
chr1	3484	3485	0.525212
chr1	3485	3488	0.437676
chr1	3488	3490	0.612747
chr1	3490	3511	0.525212
chr1	3511	3515	0.437676
chr1	3515	3516	0.787817
chr1	3516	3518	0.875353
chr1	3518	3520	0.787817
chr1	3520	3522	0.962888
chr1	3522	3523	1.05042
chr1	3523	3525	0.962888
chr1	3525	3528	1.05042
chr1	3528	3535	1.13796
chr1	3535	3547	1.22549
chr1	3547	3549	1.13796
chr1	3549	3550	1.05042
chr1	3550	3551	0.962888
chr1	3551	3552	0.787817
chr1	3552	3553	0.612747
chr1	3553	3554	0.437676
chr1	3554	3555	0.262606
chr1	3555	3556	0.175071
chr1	3556	3557	0.262606
chr1	3557	3571	0.350141
chr1	3571	3572	0.437676
chr1	3572	3575	0.350141
chr1	3575	3578	0.612747
chr1	3578	3583	0.700282
chr1	3583	3585	0.787817
chr1	3585	3592	0.875353
chr1	3592	3593	1.05042
chr1	3593	3594	1.13796
chr1	3594	3599	0.962888
chr1	3599	3602	0.875353
chr1	3602	3605	0.787817
chr1	3605	3614	0.700282
chr1	3614	3617	0.612747
chr1	3617	3618	0.525212
chr1	3618	3621	0.612747
chr1	3621	3623	0.525212
chr1	3623	3624	0.612747
chr1	3624	3628	0.700282
chr1	3628	3631	0.787817
chr1	3631	3637	0.612747
chr1	3637	3646	0.525212
chr1	3646	3648	0.437676
chr1	3648	3654	0.350141
chr1	3654	3666	0.262606
chr1	3666	3668	0.175071
chr1	3668	3671	0.0875353
chr1	3671	3673	0.175071
chr1	3673	3674	0.262606
chr1	3674	3675	0.437676
chr1	3675	3677	0.525212
chr1	3677	3678	0.612747
chr1	3678	3679	0.700282
chr1	3679	3682	0.875353
chr1	3682	3683	0.962888
chr1	3683	3685	1.05042
chr1	3685	3690	0.962888
chr1	3690	3692	1.22549
chr1	3692	3696	1.31303
chr1	3696	3706	1.40056
chr1	3706	3708	1.4881
chr1	3708	3709	1.66317
chr1	3709	3710	1.4881
chr1	3710	3711	1.92578
chr1	3711	3712	1.83824
chr1	3712	3713	1.66317
chr1	3713	3715	1.57563
chr1	3715	3716	1.66317
chr1	3716	3719	1.57563
chr1	3719	3720	1.66317
chr1	3720	3721	1.4881
chr1	3721	3722	1.31303
chr1	3722	3723	1.40056
chr1	3723	3730	1.57563
chr1	3730	3731	1.4881
chr1	3731	3732	1.31303
chr1	3732	3734	1.40056
chr1	3734	3735	1.83824
chr1	3735	3737	1.92578
chr1	3737	3738	1.83824
chr1	3738	3740	1.92578
chr1	3740	3746	1.83824
chr1	3746	3748	1.75071
chr1	3748	3750	1.40056
chr1	3750	3751	1.4881
chr1	3751	3756	1.57563
chr1	3756	3757	1.40056
chr1	3757	3760	1.31303
chr1	3760	3761	1.22549
chr1	3761	3762	1.31303
chr1	3762	3763	1.22549
chr1	3763	3764	1.13796
chr1	3764	3770	1.05042
chr1	3770	3772	0.962888
chr1	3772	3773	0.787817
chr1	3773	3775	0.700282
chr1	3775	3776	0.787817
chr1	3776	3777	0.875353
chr1	3777	3781	0.700282
chr1	3781	3782	0.875353
chr1	3782	3783	0.962888
chr1	3783	3785	1.05042
chr1	3785	3786	1.13796
chr1	3786	3787	1.22549
chr1	3787	3791	1.31303
chr1	3791	3792	1.22549
chr1	3792	3796	1.31303
chr1	3796	3797	1.40056
chr1	3797	3799	1.31303
chr1	3799	3804	1.13796
chr1	3804	3807	1.05042
chr1	3807	3808	0.962888
chr1	3808	3811	1.22549
chr1	3811	3812	1.13796
chr1	3812	3813	1.05042
chr1	3813	3814	0.962888
chr1	3814	3817	1.05042
chr1	3817	3818	0.962888
chr1	3818	3819	1.05042
chr1	3819	3821	0.962888
chr1	3821	3822	0.875353
chr1	3822	3823	0.962888
chr1	3823	3824	1.05042
chr1	3824	3825	0.787817
chr1	3825	3826	0.700282
chr1	3826	3828	0.612747
chr1	3828	3831	0.700282
chr1	3831	3834	0.787817
chr1	3834	3839	0.875353
chr1	3839	3842	0.787817
chr1	3842	3843	0.700282
chr1	3843	3844	0.875353
chr1	3844	3845	0.962888
chr1	3845	3846	1.05042
chr1	3846	3848	1.13796
chr1	3848	3849	1.22549
chr1	3849	3850	1.31303
chr1	3850	3851	1.40056
chr1	3851	3852	1.4881
chr1	3852	3854	1.40056
chr1	3854	3855	1.4881
chr1	3855	3856	1.66317
chr1	3856	3857	1.57563
chr1	3857	3860	1.66317
chr1	3860	3864	1.57563
chr1	3864	3865	1.66317
chr1	3865	3866	1.75071
chr1	3866	3868	1.66317
chr1	3868	3869	1.92578
chr1	3869	3871	2.01331
chr1	3871	3875	1.92578
chr1	3875	3876	2.01331
chr1	3876	3877	2.10085
chr1	3877	3878	2.18838
chr1	3878	3879	2.10085
chr1	3879	3881	2.27592
chr1	3881	3882	2.10085
chr1	3882	3887	1.83824
chr1	3887	3889	1.92578
chr1	3889	3891	1.83824
chr1	3891	3895	1.66317
chr1	3895	3898	1.57563
chr1	3898	3902	1.4881
chr1	3902	3903	1.57563
chr1	3903	3904	1.92578
chr1	3904	3905	1.83824
chr1	3905	3906	1.92578
chr1	3906	3908	1.83824
chr1	3908	3910	2.01331
chr1	3910	3911	1.92578
chr1	3911	3914	2.01331
chr1	3914	3915	1.92578
chr1	3915	3918	1.83824
chr1	3918	3919	2.01331
chr1	3919	3921	2.18838
chr1	3921	3923	2.10085
chr1	3923	3924	2.18838
chr1	3924	3927	2.01331
chr1	3927	3928	2.10085
chr1	3928	3931	2.01331
chr1	3931	3932	2.10085
chr1	3932	3933	2.18838
chr1	3933	3935	2.10085
chr1	3935	3936	2.18838
chr1	3936	3938	2.27592
chr1	3938	3940	2.10085
chr1	3940	3941	2.01331
chr1	3941	3942	1.66317
chr1	3942	3945	1.4881
chr1	3945	3946	1.57563
chr1	3946	3949	1.40056
chr1	3949	3950	1.4881
chr1	3950	3952	1.31303
chr1	3952	3954	1.13796
chr1	3954	3955	1.31303
chr1	3955	3956	1.40056
chr1	3956	3957	1.66317
chr1	3957	3959	1.4881
chr1	3959	3960	1.40056
chr1	3960	3963	1.57563
chr1	3963	3964	1.4881
chr1	3964	3965	1.57563
chr1	3965	3966	1.75071
chr1	3966	3970	1.66317
chr1	3970	3971	1.75071
chr1	3971	3972	1.92578
chr1	3972	3973	2.36345
chr1	3973	3976	2.53852
chr1	3976	3978	2.62606
chr1	3978	3979	2.53852
chr1	3979	3980	2.62606
chr1	3980	3981	2.53852
chr1	3981	3982	2.36345
chr1	3982	3983	2.27592
chr1	3983	3985	2.18838
chr1	3985	3987	2.10085
chr1	3987	3988	2.01331
chr1	3988	3993	2.10085
chr1	3993	3995	2.01331
chr1	3995	3996	2.27592
chr1	3996	3997	2.9762
chr1	3997	3998	3.15127
chr1	3998	3999	3.06373
chr1	3999	4002	2.9762
chr1	4002	4003	2.80113
chr1	4003	4005	2.62606
chr1	4005	4006	2.71359
chr1	4006	4008	2.62606
chr1	4008	4010	2.45099
chr1	4010	4011	2.27592
chr1	4011	4012	2.36345
chr1	4012	4014	2.18838
chr1	4014	4017	2.01331
chr1	4017	4024	1.75071
chr1	4024	4025	1.83824
chr1	4025	4026	1.92578
chr1	4026	4028	1.83824
chr1	4028	4030	1.75071
chr1	4030	4031	1.66317
chr1	4031	4033	1.4881
chr1	4033	4034	1.22549
chr1	4034	4035	0.787817
chr1	4035	4037	0.700282
chr1	4037	4038	0.787817
chr1	4038	4043	0.700282
chr1	4043	4044	0.612747
chr1	4044	4046	0.700282
chr1	4046	4047	0.612747
chr1	4047	4049	0.700282
chr1	4049	4052	0.612747
chr1	4052	4053	0.700282
chr1	4053	4054	0.962888
chr1	4054	4055	1.05042
chr1	4055	4056	1.22549
chr1	4056	4057	1.31303
chr1	4057	4063	1.4881
chr1	4063	4070	1.40056
chr1	4070	4071	1.57563
chr1	4071	4074	1.66317
chr1	4074	4075	1.4881
chr1	4075	4082	1.57563
chr1	4082	4083	1.83824
chr1	4083	4084	2.27592
chr1	4084	4085	2.36345
chr1	4085	4086	2.62606
chr1	4086	4087	2.53852
chr1	4087	4088	2.62606
chr1	4088	4090	2.45099
chr1	4090	4091	2.36345
chr1	4091	4092	2.10085
chr1	4092	4093	1.92578
chr1	4093	4096	1.83824
chr1	4096	4099	1.75071
chr1	4099	4104	1.83824
chr1	4104	4105	1.92578
chr1	4105	4106	1.83824
chr1	4106	4109	1.66317
chr1	4109	4110	1.75071
chr1	4110	4111	1.57563
chr1	4111	4113	1.40056
chr1	4113	4114	1.31303
chr1	4114	4119	1.22549
chr1	4119	4120	1.13796
chr1	4120	4123	0.787817
chr1	4123	4125	0.525212
chr1	4125	4128	0.612747
chr1	4128	4129	0.525212
chr1	4129	4133	0.612747
chr1	4133	4137	0.525212
chr1	4137	4143	0.437676
chr1	4143	4144	0.350141
chr1	4144	4145	0.262606
chr1	4145	4146	0.350141
chr1	4146	4147	0.437676
chr1	4147	4148	0.350141
chr1	4148	4158	0.437676
chr1	4158	4160	0.525212
chr1	4160	4163	0.437676
chr1	4163	4173	0.350141
chr1	4173	4180	0.437676
chr1	4180	4183	0.350141
chr1	4183	4184	0.262606
chr1	4184	4187	0.175071
chr1	4187	4202	0.350141
chr1	4202	4211	0.437676
chr1	4211	4221	0.350141
chr1	4221	4222	0.437676
chr1	4222	4225	0.525212
chr1	4225	4232	0.350141
chr1	4232	4240	0.262606
chr1	4240	4253	0.175071
chr1	4253	4255	0.350141
chr1	4255	4256	0.525212
chr1	4256	4257	0.612747
chr1	4257	4259	0.525212
chr1	4259	4263	0.437676
chr1	4263	4272	0.525212
chr1	4272	4278	0.612747
chr1	4278	4279	0.525212
chr1	4279	4280	0.437676
chr1	4280	4283	0.525212
chr1	4283	4290	0.612747
chr1	4290	4291	0.525212
chr1	4291	4292	0.612747
chr1	4292	4296	0.787817
chr1	4296	4301	0.875353
chr1	4301	4305	0.787817
chr1	4305	4306	0.700282
chr1	4306	4307	0.875353
chr1	4307	4311	0.962888
chr1	4311	4314	0.875353
chr1	4314	4317	0.962888
chr1	4317	4318	0.787817
chr1	4318	4323	0.700282
chr1	4323	4326	0.787817
chr1	4326	4328	0.700282
chr1	4328	4333	0.437676
chr1	4333	4336	0.525212
chr1	4336	4344	0.612747
chr1	4344	4345	0.525212
chr1	4345	4346	0.437676
chr1	4346	4360	0.525212
chr1	4360	4366	0.612747
chr1	4366	4367	0.525212
chr1	4367	4373	0.437676
chr1	4373	4374	0.350141
chr1	4374	4379	0.262606
chr1	4379	4380	0.350141
chr1	4380	4381	0.700282
chr1	4381	4382	1.22549
chr1	4382	4383	1.31303
chr1	4383	4386	1.22549
chr1	4386	4397	1.31303
chr1	4397	4401	1.13796
chr1	4401	4402	1.05042
chr1	4402	4404	0.962888
chr1	4404	4406	1.05042
chr1	4406	4407	0.962888
chr1	4407	4409	0.875353
chr1	4409	4412	0.787817
chr1	4412	4415	0.700282
chr1	4415	4416	0.612747
chr1	4416	4417	0.700282
chr1	4417	4419	0.525212
chr1	4419	4427	0.262606
chr1	4427	4431	0.350141
chr1	4431	4433	0.437676
chr1	4433	4437	0.525212
chr1	4437	4438	0.437676
chr1	4438	4447	0.525212
chr1	4447	4449	0.437676
chr1	4449	4451	0.350141
chr1	4451	4465	0.262606
chr1	4465	4470	0.175071
chr1	4470	4472	0.262606
chr1	4472	4477	0.175071
chr1	4477	4491	0.262606
chr1	4491	4496	0.350141
chr1	4496	4497	0.437676
chr1	4497	4500	0.525212
chr1	4500	4504	0.612747
chr1	4504	4508	0.700282
chr1	4508	4511	0.612747
chr1	4511	4513	0.525212
chr1	4513	4516	0.437676
chr1	4516	4517	0.525212
chr1	4517	4522	0.612747
chr1	4522	4523	0.875353
chr1	4523	4526	1.13796
chr1	4526	4529	1.22549
chr1	4529	4534	1.13796
chr1	4534	4538	1.05042
chr1	4538	4541	0.962888
chr1	4541	4544	0.875353
chr1	4544	4550	0.787817
chr1	4550	4553	0.875353
chr1	4553	4554	0.787817
chr1	4554	4555	0.612747
chr1	4555	4560	0.525212
chr1	4560	4561	0.350141
chr1	4561	4567	0.0875353
chr1	4567	4568	0.175071
chr1	4568	4570	0.262606
chr1	4570	4587	0.350141
chr1	4587	4588	0.437676
chr1	4588	4589	0.700282
chr1	4589	4590	0.787817
chr1	4590	4591	0.875353
chr1	4591	4592	0.962888
chr1	4592	4593	1.31303
chr1	4593	4594	1.40056
chr1	4594	4595	1.4881
chr1	4595	4596	1.57563
chr1	4596	4598	1.75071
chr1	4598	4604	1.83824
chr1	4604	4605	1.75071
chr1	4605	4606	1.83824
chr1	4606	4607	1.75071
chr1	4607	4609	1.83824
chr1	4609	4617	1.75071
chr1	4617	4618	1.66317
chr1	4618	4619	1.4881
chr1	4619	4621	1.31303
chr1	4621	4624	1.13796
chr1	4624	4626	1.22549
chr1	4626	4628	1.13796
chr1	4628	4632	0.787817
chr1	4632	4634	0.525212
chr1	4634	4636	0.437676
chr1	4636	4637	0.612747
chr1	4637	4638	0.787817
chr1	4638	4639	0.875353
chr1	4639	4643	0.962888
chr1	4643	4645	0.787817
chr1	4645	4648	0.700282
chr1	4648	4654	0.787817
chr1	4654	4656	0.700282
chr1	4656	4658	0.612747
chr1	4658	4659	0.437676
chr1	4659	4660	0.350141
chr1	4660	4661	0.525212
chr1	4661	4663	0.612747
chr1	4663	4674	0.787817
chr1	4674	4675	0.875353
chr1	4675	4677	0.787817
chr1	4677	4678	0.700282
chr1	4678	4680	0.612747
chr1	4680	4681	0.525212
chr1	4681	4685	0.700282
chr1	4685	4692	0.875353
chr1	4692	4696	0.962888
chr1	4696	4698	1.05042
chr1	4698	4699	0.962888
chr1	4699	4702	1.05042
chr1	4702	4710	0.787817
chr1	4710	4712	0.962888
chr1	4712	4713	0.875353
chr1	4713	4717	0.787817
chr1	4717	4718	0.875353
chr1	4718	4719	0.700282
chr1	4719	4722	0.787817
chr1	4722	4729	0.700282
chr1	4729	4733	0.612747
chr1	4733	4736	0.525212
chr1	4736	4737	0.437676
chr1	4737	4740	0.350141
chr1	4740	4741	0.262606
chr1	4741	4742	0.175071
chr1	4742	4744	0.262606
chr1	4744	4745	0.437676
chr1	4745	4747	0.612747
chr1	4747	4750	0.700282
chr1	4750	4751	0.875353
chr1	4751	4752	1.05042
chr1	4752	4754	1.13796
chr1	4754	4757	1.22549
chr1	4757	4762	1.31303
chr1	4762	4763	1.57563
chr1	4763	4765	1.66317
chr1	4765	4771	1.75071
chr1	4771	4776	1.83824
chr1	4776	4777	1.92578
chr1	4777	4779	2.01331
chr1	4779	4780	1.83824
chr1	4780	4781	2.10085
chr1	4781	4783	2.18838
chr1	4783	4784	2.10085
chr1	4784	4788	2.01331
chr1	4788	4789	1.83824
chr1	4789	4790	1.75071
chr1	4790	4791	1.83824
chr1	4791	4792	1.92578
chr1	4792	4793	1.83824
chr1	4793	4794	1.66317
chr1	4794	4799	1.4881
chr1	4799	4800	1.40056
chr1	4800	4804	1.31303
chr1	4804	4805	1.22549
chr1	4805	4806	1.13796
chr1	4806	4807	0.875353
chr1	4807	4811	0.700282
chr1	4811	4814	0.787817
chr1	4814	4815	0.875353
chr1	4815	4816	0.700282
chr1	4816	4817	0.525212
chr1	4817	4819	0.437676
chr1	4819	4829	0.350141
chr1	4829	4830	0.437676
chr1	4830	4831	0.525212
chr1	4831	4832	0.612747
chr1	4832	4840	0.962888
chr1	4840	4843	0.875353
chr1	4843	4844	1.05042
chr1	4844	4850	1.13796
chr1	4850	4853	0.962888
chr1	4853	4860	1.05042
chr1	4860	4861	0.962888
chr1	4861	4865	0.875353
chr1	4865	4867	0.787817
chr1	4867	4868	0.700282
chr1	4868	4869	0.437676
chr1	4869	4871	0.525212
chr1	4871	4872	0.612747
chr1	4872	4873	0.875353
chr1	4873	4874	0.962888
chr1	4874	4877	1.13796
chr1	4877	4878	1.22549
chr1	4878	4879	1.31303
chr1	4879	4880	1.57563
chr1	4880	4881	1.66317
chr1	4881	4882	1.57563
chr1	4882	4886	1.4881
chr1	4886	4889	1.57563
chr1	4889	4891	1.66317
chr1	4891	4897	1.4881
chr1	4897	4899	1.40056
chr1	4899	4901	1.31303
chr1	4901	4902	1.22549
chr1	4902	4905	1.13796
chr1	4905	4906	1.05042
chr1	4906	4908	1.31303
chr1	4908	4910	1.13796
chr1	4910	4912	0.875353
chr1	4912	4913	0.787817
chr1	4913	4917	0.875353
chr1	4917	4918	0.787817
chr1	4918	4921	0.700282
chr1	4921	4926	0.787817
chr1	4926	4929	0.700282
chr1	4929	4931	1.05042
chr1	4931	4932	1.13796
chr1	4932	4935	1.05042
chr1	4935	4938	0.962888
chr1	4938	4940	1.13796
chr1	4940	4942	1.22549
chr1	4942	4943	1.13796
chr1	4943	4946	1.05042
chr1	4946	4948	0.962888
chr1	4948	4951	0.875353
chr1	4951	4952	0.787817
chr1	4952	4953	0.700282
chr1	4953	4955	0.612747
chr1	4955	4957	0.700282
chr1	4957	4959	1.05042
chr1	4959	4963	1.22549
chr1	4963	4964	1.05042
chr1	4964	4967	1.13796
chr1	4967	4969	1.40056
chr1	4969	4971	1.4881
chr1	4971	4974	1.57563
chr1	4974	4975	1.75071
chr1	4975	4987	1.57563
chr1	4987	4990	1.66317
chr1	4990	4992	1.57563
chr1	4992	4995	1.4881
chr1	4995	4999	0.962888
chr1	4999	5002	1.05042
chr1	5002	5004	0.962888
chr1	5004	5005	0.875353
chr1	5005	5007	0.787817
chr1	5007	5009	0.700282
chr1	5009	5011	0.612747
chr1	5011	5012	0.525212
chr1	5012	5015	0.437676
chr1	5015	5019	0.525212
chr1	5019	5020	0.612747
chr1	5020	5021	0.787817
chr1	5021	5025	0.875353
chr1	5025	5028	0.787817
chr1	5028	5029	0.700282
chr1	5029	5030	0.612747
chr1	5030	5031	0.525212
chr1	5031	5036	0.612747
chr1	5036	5037	0.700282
chr1	5037	5044	0.612747
chr1	5044	5045	0.525212
chr1	5045	5046	0.962888
chr1	5046	5053	1.13796
chr1	5053	5055	0.962888
chr1	5055	5056	0.875353
chr1	5056	5058	0.787817
chr1	5058	5062	0.700282
chr1	5062	5064	0.612747
chr1	5064	5066	0.700282
chr1	5066	5070	0.612747
chr1	5070	5073	0.700282
chr1	5073	5081	0.612747
chr1	5081	5082	0.525212
chr1	5082	5083	0.437676
chr1	5083	5084	0.262606
chr1	5084	5102	0.175071
chr1	5102	5107	0.0875353
chr1	5107	5114	0.0
chr1	5114	5130	0.0875353
chr1	5130	5136	0.175071
chr1	5136	5137	0.0875353
chr1	5137	5141	0.175071
chr1	5141	5145	0.262606
chr1	5145	5150	0.350141
chr1	5150	5152	0.437676
chr1	5152	5156	0.525212
chr1	5156	5168	0.612747
chr1	5168	5170	0.525212
chr1	5170	5173	0.437676
chr1	5173	5175	0.525212
chr1	5175	5179	0.437676
chr1	5179	5183	0.350141
chr1	5183	5184	0.437676
chr1	5184	5188	0.350141
chr1	5188	5191	0.175071
chr1	5191	5200	0.437676
chr1	5200	5203	0.525212
chr1	5203	5204	0.612747
chr1	5204	5205	0.525212
chr1	5205	5212	0.437676
chr1	5212	5213	0.525212
chr1	5213	5219	0.437676
chr1	5219	5222	0.700282
chr1	5222	5226	0.787817
chr1	5226	5227	0.700282
chr1	5227	5229	0.787817
chr1	5229	5233	0.700282
chr1	5233	5237	0.787817
chr1	5237	5249	0.700282
chr1	5249	5250	0.612747
chr1	5250	5254	0.525212
chr1	5254	5257	0.437676
chr1	5257	5259	0.262606
chr1	5259	5264	0.175071
chr1	5264	5269	0.0875353
chr1	5269	5273	0.0
chr1	5273	5274	0.175071
chr1	5274	5285	0.437676
chr1	5285	5287	0.525212
chr1	5287	5288	0.700282
chr1	5288	5291	0.787817
chr1	5291	5294	0.875353
chr1	5294	5295	0.962888
chr1	5295	5300	1.13796
chr1	5300	5306	1.22549
chr1	5306	5310	1.13796
chr1	5310	5312	0.962888
chr1	5312	5313	0.700282
chr1	5313	5314	0.787817
chr1	5314	5315	0.700282
chr1	5315	5317	0.875353
chr1	5317	5323	0.962888
chr1	5323	5325	0.875353
chr1	5325	5327	0.962888
chr1	5327	5329	0.787817
chr1	5329	5333	0.700282
chr1	5333	5338	0.612747
chr1	5338	5340	0.525212
chr1	5340	5341	0.700282
chr1	5341	5343	0.875353
chr1	5343	5344	0.962888
chr1	5344	5346	1.05042
chr1	5346	5347	0.962888
chr1	5347	5349	0.875353
chr1	5349	5351	0.787817
chr1	5351	5354	1.05042
chr1	5354	5358	1.13796
chr1	5358	5359	1.22549
chr1	5359	5360	1.31303
chr1	5360	5361	1.40056
chr1	5361	5363	1.31303
chr1	5363	5365	1.22549
chr1	5365	5366	1.40056
chr1	5366	5367	1.4881
chr1	5367	5378	1.40056
chr1	5378	5379	1.22549
chr1	5379	5380	1.31303
chr1	5380	5381	1.4881
chr1	5381	5382	1.40056
chr1	5382	5383	1.22549
chr1	5383	5384	1.05042
chr1	5384	5385	0.962888
chr1	5385	5386	1.05042
chr1	5386	5387	0.962888
chr1	5387	5388	1.05042
chr1	5388	5389	1.13796
chr1	5389	5397	0.962888
chr1	5397	5399	1.13796
chr1	5399	5403	1.05042
chr1	5403	5404	0.787817
chr1	5404	5414	0.962888
chr1	5414	5416	0.875353
chr1	5416	5418	0.787817
chr1	5418	5423	0.700282
chr1	5423	5427	0.787817
chr1	5427	5430	0.700282
chr1	5430	5431	0.787817
chr1	5431	5432	0.700282
chr1	5432	5435	0.787817
chr1	5435	5438	0.700282
chr1	5438	5440	0.787817
chr1	5440	5441	0.962888
chr1	5441	5443	0.875353
chr1	5443	5444	0.962888
chr1	5444	5446	0.875353
chr1	5446	5450	0.787817
chr1	5450	5452	0.875353
chr1	5452	5453	0.962888
chr1	5453	5454	0.875353
chr1	5454	5461	0.962888
chr1	5461	5467	0.875353
chr1	5467	5469	0.962888
chr1	5469	5470	1.05042
chr1	5470	5471	0.962888
chr1	5471	5472	1.22549
chr1	5472	5473	1.31303
chr1	5473	5474	1.40056
chr1	5474	5476	1.31303
chr1	5476	5481	1.13796
chr1	5481	5482	1.4881
chr1	5482	5483	1.92578
chr1	5483	5484	2.01331
chr1	5484	5485	2.10085
chr1	5485	5486	2.01331
chr1	5486	5487	1.92578
chr1	5487	5488	2.01331
chr1	5488	5489	2.10085
chr1	5489	5490	2.18838
chr1	5490	5493	2.27592
chr1	5493	5494	2.36345
chr1	5494	5495	2.27592
chr1	5495	5498	2.36345
chr1	5498	5500	2.45099
chr1	5500	5501	2.62606
chr1	5501	5502	2.80113
chr1	5502	5503	2.62606
chr1	5503	5506	2.36345
chr1	5506	5507	2.27592
chr1	5507	5508	2.18838
chr1	5508	5509	2.10085
chr1	5509	5510	1.92578
chr1	5510	5511	1.75071
chr1	5511	5512	1.57563
chr1	5512	5513	1.75071
chr1	5513	5514	1.57563
chr1	5514	5517	1.75071
chr1	5517	5518	1.66317
chr1	5518	5519	1.75071
chr1	5519	5524	1.57563
chr1	5524	5531	1.4881
chr1	5531	5533	1.40056
chr1	5533	5534	1.31303
chr1	5534	5535	0.962888
chr1	5535	5536	1.05042
chr1	5536	5539	0.962888
chr1	5539	5540	1.05042
chr1	5540	5541	0.962888
chr1	5541	5544	0.875353
chr1	5544	5545	0.787817
chr1	5545	5547	0.875353
chr1	5547	5548	1.05042
chr1	5548	5549	1.13796
chr1	5549	5552	1.22549
chr1	5552	5553	1.13796
chr1	5553	5554	1.22549
chr1	5554	5564	1.05042
chr1	5564	5567	1.13796
chr1	5567	5571	1.22549
chr1	5571	5572	1.13796
chr1	5572	5574	1.05042
chr1	5574	5576	0.962888
chr1	5576	5578	0.875353
chr1	5578	5579	0.700282
chr1	5579	5580	0.525212
chr1	5580	5582	0.700282
chr1	5582	5584	0.875353
chr1	5584	5585	1.05042
chr1	5585	5595	0.962888
chr1	5595	5596	0.875353
chr1	5596	5597	1.05042
chr1	5597	5598	1.22549
chr1	5598	5599	1.66317
chr1	5599	5600	2.01331
chr1	5600	5604	2.18838
chr1	5604	5605	2.10085
chr1	5605	5606	2.18838
chr1	5606	5614	2.27592
chr1	5614	5618	2.36345
chr1	5618	5619	2.18838
chr1	5619	5620	2.01331
chr1	5620	5621	1.4881
chr1	5621	5622	1.57563
chr1	5622	5625	1.4881
chr1	5625	5626	1.40056
chr1	5626	5627	1.31303
chr1	5627	5629	1.57563
chr1	5629	5631	1.83824
chr1	5631	5634	1.92578
chr1	5634	5636	1.75071
chr1	5636	5637	1.40056
chr1	5637	5638	1.31303
chr1	5638	5642	1.13796
chr1	5642	5646	1.40056
chr1	5646	5649	1.31303
chr1	5649	5650	1.22549
chr1	5650	5651	1.13796
chr1	5651	5653	1.22549
chr1	5653	5654	1.31303
chr1	5654	5656	1.22549
chr1	5656	5659	1.31303
chr1	5659	5660	1.22549
chr1	5660	5665	1.31303
chr1	5665	5667	0.962888
chr1	5667	5670	1.05042
chr1	5670	5671	1.13796
chr1	5671	5673	1.4881
chr1	5673	5674	1.40056
chr1	5674	5675	1.66317
chr1	5675	5676	1.57563
chr1	5676	5679	1.4881
chr1	5679	5685	1.66317
chr1	5685	5686	1.75071
chr1	5686	5689	1.66317
chr1	5689	5690	1.4881
chr1	5690	5694	1.31303
chr1	5694	5696	1.13796
chr1	5696	5701	1.22549
chr1	5701	5702	1.05042
chr1	5702	5703	0.962888
chr1	5703	5704	1.05042
chr1	5704	5706	0.875353
chr1	5706	5709	0.787817
chr1	5709	5714	0.700282
chr1	5714	5716	0.962888
chr1	5716	5717	0.875353
chr1	5717	5718	0.612747
chr1	5718	5722	0.700282
chr1	5722	5723	0.612747
chr1	5723	5724	0.525212
chr1	5724	5728	0.612747
chr1	5728	5737	0.525212
chr1	5737	5739	0.700282
chr1	5739	5740	0.787817
chr1	5740	5741	0.700282
chr1	5741	5742	0.787817
chr1	5742	5750	0.875353
chr1	5750	5755	0.787817
chr1	5755	5756	0.875353
chr1	5756	5759	0.962888
chr1	5759	5761	0.875353
chr1	5761	5774	0.700282
chr1	5774	5775	0.612747
chr1	5775	5776	0.525212
chr1	5776	5778	0.350141
chr1	5778	5780	0.175071
chr1	5780	5782	0.262606
chr1	5782	5785	0.437676
chr1	5785	5786	0.787817
chr1	5786	5792	0.875353
chr1	5792	5793	0.962888
chr1	5793	5794	1.05042
chr1	5794	5800	0.962888
chr1	5800	5803	0.875353
chr1	5803	5805	0.700282
chr1	5805	5810	0.612747
chr1	5810	5813	0.700282
chr1	5813	5814	0.612747
chr1	5814	5815	0.700282
chr1	5815	5819	0.612747
chr1	5819	5821	0.437676
chr1	5821	5822	0.525212
chr1	5822	5823	0.612747
chr1	5823	5824	0.525212
chr1	5824	5826	0.437676
chr1	5826	5827	0.612747
chr1	5827	5839	0.700282
chr1	5839	5840	0.787817
chr1	5840	5841	0.875353
chr1	5841	5842	0.787817
chr1	5842	5847	0.700282
chr1	5847	5856	0.612747
chr1	5856	5857	0.525212
chr1	5857	5859	0.612747
chr1	5859	5860	0.525212
chr1	5860	5864	0.612747
chr1	5864	5865	0.525212
chr1	5865	5874	0.612747
chr1	5874	5876	0.525212
chr1	5876	5877	0.437676
chr1	5877	5884	0.350141
chr1	5884	5890	0.437676
chr1	5890	5895	0.525212
chr1	5895	5896	0.437676
chr1	5896	5899	0.350141
chr1	5899	5902	0.437676
chr1	5902	5905	0.350141
chr1	5905	5906	0.437676
chr1	5906	5916	0.525212
chr1	5916	5917	0.612747
chr1	5917	5919	0.700282
chr1	5919	5921	0.787817
chr1	5921	5925	0.700282
chr1	5925	5926	0.612747
chr1	5926	5937	0.700282
chr1	5937	5942	0.612747
chr1	5942	5944	0.525212
chr1	5944	5945	0.437676
chr1	5945	5949	0.612747
chr1	5949	5950	0.700282
chr1	5950	5951	0.612747
chr1	5951	5953	0.525212
chr1	5953	5956	0.437676
chr1	5956	5964	0.350141
chr1	5964	5966	0.437676
chr1	5966	5967	0.525212
chr1	5967	5976	0.612747
chr1	5976	5978	0.525212
chr1	5978	5986	0.437676
chr1	5986	5988	0.350141
chr1	5988	5992	0.262606
chr1	5992	5997	0.175071
chr1	5997	6004	0.0875353
chr1	6004	6006	0.175071
chr1	6006	6008	0.437676
chr1	6008	6012	0.525212
chr1	6012	6021	0.612747
chr1	6021	6027	0.700282
chr1	6027	6029	0.525212
chr1	6029	6031	0.612747
chr1	6031	6033	0.525212
chr1	6033	6035	0.437676
chr1	6035	6040	0.350141
chr1	6040	6042	0.262606
chr1	6042	6043	0.350141
chr1	6043	6045	0.437676
chr1	6045	6058	0.350141
chr1	6058	6062	0.262606
chr1	6062	6067	0.350141
chr1	6067	6068	0.437676
chr1	6068	6074	0.350141
chr1	6074	6078	0.437676
chr1	6078	6079	0.525212
chr1	6079	6080	0.437676
chr1	6080	6081	0.350141
chr1	6081	6086	0.437676
chr1	6086	6087	0.612747
chr1	6087	6091	0.787817
chr1	6091	6098	0.962888
chr1	6098	6100	0.875353
chr1	6100	6102	0.962888
chr1	6102	6106	1.05042
chr1	6106	6107	0.962888
chr1	6107	6111	1.05042
chr1	6111	6112	0.962888
chr1	6112	6113	0.875353
chr1	6113	6118	0.962888
chr1	6118	6119	0.875353
chr1	6119	6123	0.962888
chr1	6123	6125	0.875353
chr1	6125	6126	1.22549
chr1	6126	6127	1.40056
chr1	6127	6129	1.66317
chr1	6129	6131	1.57563
chr1	6131	6135	2.01331
chr1	6135	6138	2.10085
chr1	6138	6140	2.01331
chr1	6140	6142	1.92578
chr1	6142	6145	2.01331
chr1	6145	6146	1.92578
chr1	6146	6147	1.83824
chr1	6147	6150	1.66317
chr1	6150	6151	1.40056
chr1	6151	6152	1.4881
chr1	6152	6153	1.57563
chr1	6153	6154	1.4881
chr1	6154	6158	1.40056
chr1	6158	6169	0.787817
chr1	6169	6171	0.525212
chr1	6171	6177	0.437676
chr1	6177	6180	0.525212
chr1	6180	6182	0.350141
chr1	6182	6183	0.612747
chr1	6183	6185	0.525212
chr1	6185	6186	0.612747
chr1	6186	6189	0.437676
chr1	6189	6204	0.525212
chr1	6204	6208	0.612747
chr1	6208	6217	0.700282
chr1	6217	6219	0.875353
chr1	6219	6220	0.787817
chr1	6220	6222	0.612747
chr1	6222	6241	0.525212
chr1	6241	6244	0.437676
chr1	6244	6245	0.700282
chr1	6245	6247	1.05042
chr1	6247	6251	0.962888
chr1	6251	6252	1.05042
chr1	6252	6255	0.962888
chr1	6255	6261	0.787817
chr1	6261	6262	0.875353
chr1	6262	6263	0.962888
chr1	6263	6266	0.875353
chr1	6266	6269	0.962888
chr1	6269	6275	0.875353
chr1	6275	6276	0.962888
chr1	6276	6281	1.05042
chr1	6281	6282	1.13796
chr1	6282	6283	0.875353
chr1	6283	6284	0.700282
chr1	6284	6285	0.787817
chr1	6285	6287	0.700282
chr1	6287	6300	0.787817
chr1	6300	6302	0.700282
chr1	6302	6304	0.612747
chr1	6304	6305	0.525212
chr1	6305	6306	0.700282
chr1	6306	6308	0.612747
chr1	6308	6309	0.700282
chr1	6309	6312	0.787817
chr1	6312	6313	0.700282
chr1	6313	6315	0.612747
chr1	6315	6316	0.700282
chr1	6316	6320	0.787817
chr1	6320	6321	0.875353
chr1	6321	6323	0.787817
chr1	6323	6326	0.875353
chr1	6326	6329	0.787817
chr1	6329	6330	0.700282
chr1	6330	6331	0.612747
chr1	6331	6335	0.700282
chr1	6335	6337	0.612747
chr1	6337	6343	0.700282
chr1	6343	6347	0.612747
chr1	6347	6354	0.525212
chr1	6354	6355	0.437676
chr1	6355	6356	0.350141
chr1	6356	6358	0.262606
chr1	6358	6359	0.175071
chr1	6359	6361	0.0875353
chr1	6361	6363	0.175071
chr1	6363	6364	0.262606
chr1	6364	6367	0.350141
chr1	6367	6368	0.437676
chr1	6368	6369	0.525212
chr1	6369	6370	0.612747
chr1	6370	6373	0.875353
chr1	6373	6376	0.962888
chr1	6376	6379	1.05042
chr1	6379	6383	1.22549
chr1	6383	6384	1.31303
chr1	6384	6388	2.01331
chr1	6388	6391	2.10085
chr1	6391	6392	2.01331
chr1	6392	6395	1.92578
chr1	6395	6396	2.01331
chr1	6396	6398	2.10085
chr1	6398	6399	2.01331
chr1	6399	6400	2.10085
chr1	6400	6402	2.01331
chr1	6402	6404	1.92578
chr1	6404	6405	1.83824
chr1	6405	6407	1.57563
chr1	6407	6408	1.83824
chr1	6408	6410	1.66317
chr1	6410	6413	1.57563
chr1	6413	6414	1.4881
chr1	6414	6416	1.57563
chr1	6416	6417	1.66317
chr1	6417	6418	1.57563
chr1	6418	6421	1.4881
chr1	6421	6422	1.22549
chr1	6422	6424	1.31303
chr1	6424	6432	1.4881
chr1	6432	6433	1.40056
chr1	6433	6437	1.13796
chr1	6437	6439	0.962888
chr1	6439	6442	0.787817
chr1	6442	6444	0.875353
chr1	6444	6445	0.962888
chr1	6445	6446	0.875353
chr1	6446	6447	0.962888
chr1	6447	6448	0.875353
chr1	6448	6450	0.700282
chr1	6450	6452	0.612747
chr1	6452	6453	0.525212
chr1	6453	6454	0.612747
chr1	6454	6455	0.700282
chr1	6455	6460	0.612747
chr1	6460	6477	0.437676
chr1	6477	6479	0.350141
chr1	6479	6482	0.262606
chr1	6482	6490	0.175071
chr1	6490	6491	0.0875353
chr1	6491	6503	0.0
chr1	6503	6530	0.0875353
chr1	6530	6536	0.175071
chr1	6536	6567	0.0875353
chr1	6567	6579	0.262606
chr1	6579	6584	0.350141
chr1	6584	6593	0.437676
chr1	6593	6595	0.525212
chr1	6595	6602	0.437676
chr1	6602	6608	0.350141
chr1	6608	6609	0.437676
chr1	6609	6612	0.525212
chr1	6612	6613	0.437676
chr1	6613	6615	0.525212
chr1	6615	6624	0.262606
chr1	6624	6645	0.350141
chr1	6645	6647	0.262606
chr1	6647	6651	0.175071
chr1	6651	6656	0.0875353
chr1	6656	6659	0.175071
chr1	6659	6662	0.262606
chr1	6662	6674	0.175071
chr1	6674	6675	0.262606
chr1	6675	6676	0.875353
chr1	6676	6678	0.962888
chr1	6678	6679	1.05042
chr1	6679	6684	1.13796
chr1	6684	6689	1.22549
chr1	6689	6690	1.13796
chr1	6690	6691	1.22549
chr1	6691	6693	1.31303
chr1	6693	6694	1.40056
chr1	6694	6696	1.22549
chr1	6696	6698	1.13796
chr1	6698	6699	0.962888
chr1	6699	6700	1.05042
chr1	6700	6702	1.13796
chr1	6702	6704	1.05042
chr1	6704	6711	1.13796
chr1	6711	6712	1.05042
chr1	6712	6713	0.700282
chr1	6713	6714	0.612747
chr1	6714	6716	0.525212
chr1	6716	6718	0.437676
chr1	6718	6726	0.525212
chr1	6726	6727	0.612747
chr1	6727	6728	0.525212
chr1	6728	6734	0.437676
chr1	6734	6742	0.350141
chr1	6742	6744	0.262606
chr1	6744	6753	0.350141
chr1	6753	6759	0.262606
chr1	6759	6763	0.350141
chr1	6763	6764	0.437676
chr1	6764	6776	0.350141
chr1	6776	6782	0.437676
chr1	6782	6787	0.262606
chr1	6787	6791	0.175071
chr1	6791	6802	0.0875353
chr1	6802	6854	0.0
chr1	6854	6874	0.0875353
chr1	6874	6886	0.0
chr1	6886	6898	0.0875353
chr1	6898	6912	0.175071
chr1	6912	6922	0.262606
chr1	6922	6933	0.0875353
chr1	6933	6955	0.0
chr1	6955	6959	0.0875353
chr1	6959	6960	0.175071
chr1	6960	6967	0.262606
chr1	6967	6969	1.57563
chr1	6969	6971	1.66317
chr1	6971	6975	1.75071
chr1	6975	6976	1.83824
chr1	6976	6977	1.92578
chr1	6977	6978	2.01331
chr1	6978	6981	2.18838
chr1	6981	6989	2.27592
chr1	6989	6991	2.01331
chr1	6991	6993	2.10085
chr1	6993	6994	1.92578
chr1	6994	6996	1.75071
chr1	6996	6997	1.66317
chr1	6997	6998	1.40056
chr1	6998	6999	1.22549
chr1	6999	7002	1.31303
chr1	7002	7004	1.13796
chr1	7004	7006	0.875353
chr1	7006	7013	0.787817
chr1	7013	7014	0.525212
chr1	7014	7015	0.437676
[truncated: 4,509 more rows]
