# Supplementary material for: Structural modularity of the XIST ribonucleoprotein complex
Source: Nat Commun. 2020 Dec 2;11:6163. doi: 10.1038/s41467-020-20040-3 (PMC7710737; doi:10.1038/s41467-020-20040-3)
Supplement: Supplementary file 6 — Source Data [file 41467_2020_20040_MOESM6_ESM.zip › sourcedata/fig2efgi/K562_SRSF1_2_neg_XIST_1_hsXIST.bedgraph]

chr1	0	40	0.0
chr1	40	43	0.189993
chr1	43	44	2.46991
chr1	44	45	5.50981
chr1	45	46	8.35971
chr1	46	47	9.30967
chr1	47	48	13.2995
chr1	48	49	15.7694
chr1	49	50	17.0994
chr1	50	51	17.4794
chr1	51	52	18.6193
chr1	52	53	19.3793
chr1	53	54	21.4692
chr1	54	55	21.6592
chr1	55	56	22.7992
chr1	56	57	23.7492
chr1	57	58	25.4591
chr1	58	60	26.4091
chr1	60	61	26.7891
chr1	61	62	27.929
chr1	62	63	28.689
chr1	63	64	29.449
chr1	64	65	29.639
chr1	65	66	29.829
chr1	66	67	30.0189
chr1	67	69	30.3989
chr1	69	70	30.9689
chr1	70	71	32.2989
chr1	71	72	32.8688
chr1	72	73	33.0588
chr1	73	75	33.2488
chr1	75	76	33.0588
chr1	76	77	33.4388
chr1	77	78	34.1988
chr1	78	79	32.4889
chr1	79	80	31.9189
chr1	80	81	31.5389
chr1	81	82	31.3489
chr1	82	84	30.5889
chr1	84	85	31.1589
chr1	85	86	30.0189
chr1	86	87	27.739
chr1	87	88	24.5091
chr1	88	89	22.6092
chr1	89	90	22.9892
chr1	90	91	19.7593
chr1	91	92	16.3394
chr1	92	93	15.5795
chr1	93	94	15.7694
chr1	94	95	15.9594
chr1	95	96	15.7694
chr1	96	98	15.9594
chr1	98	99	14.8195
chr1	99	100	14.0595
chr1	100	101	11.5896
chr1	101	102	10.6396
chr1	102	103	10.4496
chr1	103	105	10.8296
chr1	105	106	10.2596
chr1	106	107	9.87965
chr1	107	108	10.2596
chr1	108	109	10.4496
chr1	109	111	10.2596
chr1	111	112	10.0696
chr1	112	113	7.02975
chr1	113	114	6.45977
chr1	114	115	8.73969
chr1	115	116	14.2495
chr1	116	117	18.0494
chr1	117	118	18.4294
chr1	118	119	18.2394
chr1	119	120	18.6193
chr1	120	121	18.4294
chr1	121	123	18.2394
chr1	123	124	18.4294
chr1	124	125	18.6193
chr1	125	127	18.0494
chr1	127	129	17.6694
chr1	129	132	17.4794
chr1	132	133	17.2894
chr1	133	134	17.0994
chr1	134	135	16.7194
chr1	135	136	17.0994
chr1	136	137	17.8594
chr1	137	138	17.2894
chr1	138	139	17.4794
chr1	139	140	17.6694
chr1	140	141	17.8594
chr1	141	142	17.4794
chr1	142	143	16.7194
chr1	143	145	16.3394
chr1	145	146	15.9594
chr1	146	147	15.1995
chr1	147	148	14.4395
chr1	148	149	14.2495
chr1	149	150	13.4895
chr1	150	151	12.9195
chr1	151	152	12.3496
chr1	152	153	11.7796
chr1	153	154	11.9696
chr1	154	155	11.2096
chr1	155	156	10.6396
chr1	156	157	10.0696
chr1	157	158	8.73969
chr1	158	159	4.93983
chr1	159	160	4.55984
chr1	160	161	4.36985
chr1	161	166	4.17985
chr1	166	167	3.79987
chr1	167	168	3.41988
chr1	168	173	3.60987
chr1	173	174	3.41988
chr1	174	175	3.22989
chr1	175	177	3.03989
chr1	177	178	2.8499
chr1	178	179	2.46991
chr1	179	180	1.70994
chr1	180	181	1.51995
chr1	181	187	1.32995
chr1	187	189	1.51995
chr1	189	190	1.89993
chr1	190	191	2.08993
chr1	191	193	2.27992
chr1	193	194	3.79987
chr1	194	195	4.93983
chr1	195	196	5.50981
chr1	196	197	5.31981
chr1	197	198	6.64977
chr1	198	199	7.78973
chr1	199	200	9.30967
chr1	200	201	11.9696
chr1	201	202	12.9195
chr1	202	203	13.8695
chr1	203	204	14.2495
chr1	204	207	14.6295
chr1	207	208	14.8195
chr1	208	211	15.0095
chr1	211	213	15.3895
chr1	213	215	16.5294
chr1	215	216	16.3394
chr1	216	218	17.0994
chr1	218	221	17.2894
chr1	221	224	17.4794
chr1	224	225	17.0994
chr1	225	226	16.5294
chr1	226	227	15.3895
chr1	227	228	13.6795
chr1	228	229	12.7296
chr1	229	230	11.2096
chr1	230	231	10.4496
chr1	231	232	10.2596
chr1	232	236	10.0696
chr1	236	237	10.4496
chr1	237	238	11.9696
chr1	238	239	11.5896
chr1	239	240	11.9696
chr1	240	241	11.3996
chr1	241	242	11.2096
chr1	242	243	11.5896
chr1	243	244	10.0696
chr1	244	245	8.73969
chr1	245	246	8.92969
chr1	246	247	8.35971
chr1	247	248	8.16971
chr1	248	249	7.97972
chr1	249	250	7.78973
chr1	250	255	7.40974
chr1	255	256	7.59973
chr1	256	258	6.83976
chr1	258	259	6.26978
chr1	259	260	6.07979
chr1	260	261	6.64977
chr1	261	262	7.59973
chr1	262	265	7.78973
chr1	265	266	7.97972
chr1	266	270	7.78973
chr1	270	271	7.59973
chr1	271	272	7.40974
chr1	272	274	7.21975
chr1	274	275	6.45977
chr1	275	276	5.88979
chr1	276	277	6.07979
chr1	277	279	5.88979
chr1	279	280	6.83976
chr1	280	281	6.64977
chr1	281	282	7.02975
chr1	282	283	6.64977
chr1	283	284	6.45977
chr1	284	285	6.64977
chr1	285	287	6.45977
chr1	287	288	6.26978
chr1	288	289	6.45977
chr1	289	290	7.21975
chr1	290	291	9.68966
chr1	291	293	10.4496
chr1	293	294	10.2596
chr1	294	295	10.8296
chr1	295	296	11.5896
chr1	296	301	12.3496
chr1	301	303	11.9696
chr1	303	304	11.5896
chr1	304	305	11.9696
chr1	305	306	14.0595
chr1	306	307	16.5294
chr1	307	308	18.8093
chr1	308	309	18.6193
chr1	309	310	18.9993
chr1	310	311	19.1893
chr1	311	312	19.3793
chr1	312	313	19.1893
chr1	313	316	18.8093
chr1	316	317	18.4294
chr1	317	318	18.2394
chr1	318	319	17.6694
chr1	319	320	17.4794
chr1	320	322	16.9094
chr1	322	323	16.7194
chr1	323	324	17.8594
chr1	324	325	18.6193
chr1	325	326	21.4692
chr1	326	327	23.5592
chr1	327	328	23.7492
chr1	328	329	24.3191
chr1	329	330	24.5091
chr1	330	331	24.6991
chr1	331	332	22.6092
chr1	332	333	22.2292
chr1	333	334	21.8492
chr1	334	335	20.3293
chr1	335	336	20.1393
chr1	336	337	19.5693
chr1	337	338	19.1893
chr1	338	339	18.0494
chr1	339	340	17.4794
chr1	340	341	17.8594
chr1	341	342	18.8093
chr1	342	344	20.1393
chr1	344	345	20.5193
chr1	345	347	20.1393
chr1	347	348	19.9493
chr1	348	349	19.1893
chr1	349	350	16.5294
chr1	350	351	16.7194
chr1	351	353	16.5294
chr1	353	354	16.1494
chr1	354	356	15.9594
chr1	356	357	14.8195
chr1	357	359	14.6295
chr1	359	360	14.0595
chr1	360	361	13.4895
chr1	361	362	12.9195
chr1	362	363	12.5396
chr1	363	364	14.4395
chr1	364	366	14.2495
chr1	366	367	13.6795
chr1	367	368	14.6295
chr1	368	369	17.2894
chr1	369	370	20.8993
chr1	370	372	22.0392
chr1	372	374	21.6592
chr1	374	375	21.4692
chr1	375	377	21.2793
chr1	377	378	21.4692
chr1	378	382	21.8492
chr1	382	383	22.0392
chr1	383	384	21.6592
chr1	384	385	17.8594
chr1	385	386	18.2394
chr1	386	387	18.4294
chr1	387	388	18.8093
chr1	388	389	18.4294
chr1	389	390	23.5592
chr1	390	391	23.3692
chr1	391	393	22.9892
chr1	393	394	22.7992
chr1	394	395	22.6092
chr1	395	396	22.0392
chr1	396	397	21.2793
chr1	397	398	20.7093
chr1	398	399	19.7593
chr1	399	400	18.8093
chr1	400	401	18.4294
chr1	401	402	18.2394
chr1	402	404	17.6694
chr1	404	405	17.2894
chr1	405	406	17.0994
chr1	406	407	22.7992
chr1	407	408	23.9392
chr1	408	409	24.6991
chr1	409	411	24.1292
chr1	411	412	24.5091
chr1	412	413	26.7891
chr1	413	414	27.929
chr1	414	415	28.499
chr1	415	419	27.929
chr1	419	420	27.739
chr1	420	421	27.929
chr1	421	422	28.309
chr1	422	426	28.689
chr1	426	427	28.879
chr1	427	429	28.499
chr1	429	430	27.739
chr1	430	431	26.9791
chr1	431	432	26.0291
chr1	432	433	22.7992
chr1	433	434	22.0392
chr1	434	435	21.8492
chr1	435	436	21.2793
chr1	436	439	21.0893
chr1	439	440	20.5193
chr1	440	441	19.3793
chr1	441	442	18.2394
chr1	442	443	17.2894
chr1	443	444	16.9094
chr1	444	445	15.9594
chr1	445	446	15.3895
chr1	446	447	14.8195
chr1	447	448	14.6295
chr1	448	449	14.0595
chr1	449	450	11.5896
chr1	450	451	10.8296
chr1	451	452	18.0494
chr1	452	453	20.8993
chr1	453	454	23.1792
chr1	454	455	22.4192
chr1	455	456	21.4692
chr1	456	458	22.4192
chr1	458	462	22.9892
chr1	462	463	22.6092
chr1	463	465	22.7992
chr1	465	466	23.1792
chr1	466	469	24.3191
chr1	469	470	23.7492
chr1	470	471	23.5592
chr1	471	472	23.7492
chr1	472	474	22.2292
chr1	474	475	20.5193
chr1	475	476	20.7093
chr1	476	477	19.5693
chr1	477	478	22.7992
chr1	478	479	22.6092
chr1	479	480	22.4192
chr1	480	481	21.8492
chr1	481	482	21.4692
chr1	482	485	21.0893
chr1	485	486	20.3293
chr1	486	487	19.9493
chr1	487	488	19.3793
chr1	488	492	18.8093
chr1	492	493	18.6193
chr1	493	494	18.9993
chr1	494	495	19.9493
chr1	495	496	28.119
chr1	496	497	38.5686
chr1	497	498	43.3185
chr1	498	499	43.5085
chr1	499	500	42.9385
chr1	500	501	43.1285
chr1	501	502	44.6484
chr1	502	503	45.4084
chr1	503	504	46.1684
chr1	504	505	46.9283
chr1	505	506	46.3584
chr1	506	507	46.1684
chr1	507	508	45.2184
chr1	508	510	45.4084
chr1	510	511	45.5984
chr1	511	512	47.6883
chr1	512	513	49.7782
chr1	513	514	49.5883
chr1	514	515	49.9682
chr1	515	518	47.6883
chr1	518	519	47.8783
chr1	519	520	46.3584
chr1	520	521	46.7384
chr1	521	522	46.9283
chr1	522	523	46.7384
chr1	523	524	45.7884
chr1	524	525	44.2684
chr1	525	526	43.1285
chr1	526	527	42.9385
chr1	527	528	42.1785
chr1	528	529	41.9885
chr1	529	531	41.4185
chr1	531	532	41.6085
chr1	532	533	41.4185
chr1	533	535	41.9885
chr1	535	536	41.4185
chr1	536	537	41.7985
chr1	537	538	38.3787
chr1	538	539	31.1589
chr1	539	540	23.7492
chr1	540	541	21.0893
chr1	541	544	19.9493
chr1	544	545	18.6193
chr1	545	546	17.8594
chr1	546	547	16.9094
chr1	547	549	16.7194
chr1	549	550	16.3394
chr1	550	551	16.1494
chr1	551	552	15.0095
chr1	552	553	14.8195
chr1	553	554	13.2995
chr1	554	555	12.9195
chr1	555	556	11.7796
chr1	556	557	11.3996
chr1	557	559	11.0196
chr1	559	561	10.4496
chr1	561	562	11.3996
chr1	562	563	11.2096
chr1	563	564	10.4496
chr1	564	565	8.92969
chr1	565	566	8.73969
chr1	566	567	8.16971
chr1	567	568	7.97972
chr1	568	569	7.78973
chr1	569	570	7.97972
chr1	570	572	8.16971
chr1	572	574	7.97972
chr1	574	576	6.64977
chr1	576	577	5.50981
chr1	577	578	5.6998
chr1	578	579	5.31981
chr1	579	580	5.12982
chr1	580	581	4.74983
chr1	581	582	5.12982
chr1	582	584	4.93983
chr1	584	586	4.55984
chr1	586	588	3.98986
chr1	588	590	3.79987
chr1	590	592	3.22989
chr1	592	593	2.8499
chr1	593	594	2.65991
chr1	594	601	2.46991
chr1	601	603	2.27992
chr1	603	604	10.8296
chr1	604	605	14.0595
chr1	605	606	16.7194
chr1	606	607	18.8093
chr1	607	608	20.1393
chr1	608	609	21.0893
chr1	609	610	21.4692
chr1	610	612	21.6592
chr1	612	614	20.8993
chr1	614	618	20.7093
chr1	618	623	21.0893
chr1	623	624	18.9993
chr1	624	625	18.8093
chr1	625	626	18.2394
chr1	626	627	17.8594
chr1	627	628	17.6694
chr1	628	629	17.4794
chr1	629	630	12.9195
chr1	630	631	9.68966
chr1	631	632	8.92969
chr1	632	634	8.35971
chr1	634	635	7.97972
chr1	635	636	7.78973
chr1	636	637	7.21975
chr1	637	638	7.02975
chr1	638	639	6.45977
chr1	639	640	5.88979
chr1	640	641	5.6998
chr1	641	643	5.50981
chr1	643	644	4.93983
chr1	644	645	4.36985
chr1	645	646	3.41988
chr1	646	647	1.89993
chr1	647	649	1.70994
chr1	649	650	2.27992
chr1	650	651	5.12982
chr1	651	652	12.3496
chr1	652	653	15.1995
chr1	653	654	16.7194
chr1	654	656	16.9094
chr1	656	657	17.8594
chr1	657	658	18.9993
chr1	658	659	21.4692
chr1	659	663	22.2292
chr1	663	664	22.4192
chr1	664	666	22.6092
chr1	666	667	23.7492
chr1	667	668	24.1292
chr1	668	669	24.6991
chr1	669	670	24.8891
chr1	670	671	25.0791
chr1	671	672	25.2691
chr1	672	673	24.8891
chr1	673	674	24.5091
chr1	674	676	24.6991
chr1	676	677	24.8891
chr1	677	678	30.7789
chr1	678	679	29.829
chr1	679	680	28.879
chr1	680	681	28.309
chr1	681	682	27.549
chr1	682	683	27.169
chr1	683	684	26.5991
chr1	684	685	25.6491
chr1	685	686	24.8891
chr1	686	687	23.5592
chr1	687	689	23.1792
chr1	689	690	22.9892
chr1	690	691	22.2292
chr1	691	692	19.3793
chr1	692	693	21.8492
chr1	693	694	22.0392
chr1	694	695	20.3293
chr1	695	696	30.2089
chr1	696	697	35.7187
chr1	697	698	41.7985
chr1	698	699	45.5984
chr1	699	700	45.9784
chr1	700	701	46.3584
chr1	701	703	45.7884
chr1	703	706	46.3584
chr1	706	708	44.6484
chr1	708	710	44.4584
chr1	710	711	44.0784
chr1	711	713	44.2684
chr1	713	714	44.0784
chr1	714	716	43.3185
chr1	716	717	42.9385
chr1	717	718	42.7485
chr1	718	719	41.9885
chr1	719	720	40.6586
chr1	720	721	34.9588
chr1	721	722	31.5389
chr1	722	723	29.829
chr1	723	724	27.929
chr1	724	725	25.6491
chr1	725	726	24.6991
chr1	726	727	24.1292
chr1	727	728	23.5592
chr1	728	729	21.6592
chr1	729	730	20.3293
chr1	730	731	19.3793
chr1	731	732	18.6193
chr1	732	733	18.0494
chr1	733	734	17.2894
chr1	734	735	16.9094
chr1	735	736	15.7694
chr1	736	737	15.3895
chr1	737	738	14.2495
chr1	738	739	11.9696
chr1	739	740	12.5396
chr1	740	741	18.0494
chr1	741	742	18.2394
chr1	742	743	17.6694
chr1	743	744	17.4794
chr1	744	745	17.0994
chr1	745	746	17.4794
chr1	746	748	17.6694
chr1	748	749	18.2394
chr1	749	750	18.0494
chr1	750	751	18.2394
chr1	751	757	18.0494
chr1	757	758	17.8594
chr1	758	759	17.4794
chr1	759	761	17.0994
chr1	761	762	17.4794
chr1	762	763	18.9993
chr1	763	764	20.8993
chr1	764	767	20.7093
chr1	767	768	20.5193
chr1	768	769	20.7093
chr1	769	770	20.5193
chr1	770	771	20.1393
chr1	771	772	19.5693
chr1	772	773	18.9993
chr1	773	774	17.4794
chr1	774	775	17.2894
chr1	775	776	17.0994
chr1	776	777	16.1494
chr1	777	778	15.9594
chr1	778	779	15.7694
chr1	779	781	15.3895
chr1	781	783	15.7694
chr1	783	784	13.2995
chr1	784	785	15.0095
chr1	785	786	21.0893
chr1	786	787	25.8391
chr1	787	788	27.549
chr1	788	789	27.739
chr1	789	790	28.879
chr1	790	791	29.069
chr1	791	793	28.879
chr1	793	794	29.069
chr1	794	796	29.259
chr1	796	797	30.3989
chr1	797	798	31.9189
chr1	798	800	31.7289
chr1	800	801	31.9189
chr1	801	802	31.5389
chr1	802	803	31.3489
chr1	803	804	30.3989
chr1	804	805	28.309
chr1	805	806	26.9791
chr1	806	808	25.8391
chr1	808	809	25.6491
chr1	809	810	25.2691
chr1	810	811	23.9392
chr1	811	812	22.7992
chr1	812	813	22.0392
chr1	813	814	21.0893
chr1	814	817	20.8993
chr1	817	819	19.9493
chr1	819	820	19.7593
chr1	820	821	19.9493
chr1	821	822	22.9892
chr1	822	823	29.639
chr1	823	824	34.7688
chr1	824	825	39.7086
chr1	825	826	49.7782
chr1	826	827	56.238
chr1	827	828	57.188
chr1	828	829	53.3881
chr1	829	830	51.2982
chr1	830	831	52.2482
chr1	831	832	53.0081
chr1	832	833	52.6282
chr1	833	834	52.0582
chr1	834	835	52.8181
chr1	835	838	53.3881
chr1	838	839	52.8181
chr1	839	840	55.0981
chr1	840	841	57.758
chr1	841	843	59.0879
chr1	843	844	59.4679
chr1	844	846	60.2279
chr1	846	847	60.0379
chr1	847	848	60.2279
chr1	848	849	59.6579
chr1	849	850	60.2279
chr1	850	851	59.6579
chr1	851	852	59.2779
chr1	852	853	59.0879
chr1	853	854	59.2779
chr1	854	855	60.0379
chr1	855	856	59.4679
chr1	856	857	59.0879
chr1	857	858	57.948
chr1	858	859	57.758
chr1	859	860	55.858
chr1	860	861	55.2881
chr1	861	862	53.3881
chr1	862	863	52.6282
chr1	863	864	50.9182
chr1	864	865	50.1582
chr1	865	866	38.1887
chr1	866	867	36.2887
chr1	867	868	26.4091
chr1	868	869	24.8891
chr1	869	870	22.2292
chr1	870	871	22.0392
chr1	871	872	20.3293
chr1	872	873	19.7593
chr1	873	874	19.3793
chr1	874	875	17.4794
chr1	875	876	17.2894
chr1	876	877	16.5294
chr1	877	878	14.8195
chr1	878	879	14.4395
chr1	879	882	13.8695
chr1	882	883	11.5896
chr1	883	884	10.0696
chr1	884	886	9.11968
chr1	886	887	8.5497
chr1	887	888	7.97972
chr1	888	889	7.40974
chr1	889	890	7.21975
chr1	890	891	7.02975
chr1	891	892	6.83976
chr1	892	894	7.02975
chr1	894	895	6.64977
chr1	895	896	7.02975
chr1	896	897	6.45977
chr1	897	898	6.26978
chr1	898	899	6.45977
chr1	899	900	6.26978
chr1	900	901	7.40974
chr1	901	902	7.02975
chr1	902	903	7.40974
chr1	903	904	7.02975
chr1	904	906	7.59973
chr1	906	907	7.78973
chr1	907	908	7.97972
chr1	908	909	7.21975
chr1	909	911	7.40974
chr1	911	912	7.21975
chr1	912	913	7.78973
chr1	913	914	8.73969
chr1	914	915	9.11968
chr1	915	916	10.4496
chr1	916	917	11.0196
chr1	917	920	11.2096
chr1	920	921	12.3496
chr1	921	922	12.1596
chr1	922	924	11.5896
chr1	924	925	11.7796
chr1	925	926	11.9696
chr1	926	930	12.5396
chr1	930	931	12.3496
chr1	931	933	11.9696
chr1	933	934	11.7796
chr1	934	936	11.5896
chr1	936	937	11.9696
chr1	937	940	12.3496
chr1	940	942	11.0196
chr1	942	943	10.8296
chr1	943	944	11.0196
chr1	944	946	11.2096
chr1	946	947	11.0196
chr1	947	948	11.3996
chr1	948	949	11.0196
chr1	949	950	10.6396
chr1	950	951	10.4496
chr1	951	952	10.0696
chr1	952	954	9.87965
chr1	954	955	8.35971
chr1	955	958	8.92969
chr1	958	960	7.21975
chr1	960	961	6.64977
chr1	961	963	6.83976
chr1	963	966	6.07979
chr1	966	967	5.88979
chr1	967	968	5.6998
chr1	968	970	5.50981
chr1	970	972	5.88979
chr1	972	973	6.07979
chr1	973	974	6.45977
chr1	974	975	6.83976
chr1	975	976	7.02975
chr1	976	977	7.21975
chr1	977	979	7.59973
chr1	979	980	7.02975
chr1	980	981	5.6998
chr1	981	982	5.88979
chr1	982	984	5.6998
chr1	984	985	6.45977
chr1	985	986	6.26978
chr1	986	990	6.64977
chr1	990	993	7.59973
chr1	993	996	9.49967
chr1	996	997	9.68966
chr1	997	999	8.73969
chr1	999	1001	8.92969
chr1	1001	1002	9.49967
chr1	1002	1004	10.0696
chr1	1004	1005	10.4496
chr1	1005	1006	10.8296
chr1	1006	1007	11.0196
chr1	1007	1008	11.3996
chr1	1008	1010	12.5396
chr1	1010	1011	12.3496
chr1	1011	1013	12.5396
chr1	1013	1014	12.1596
chr1	1014	1015	12.5396
chr1	1015	1016	12.3496
chr1	1016	1017	12.5396
chr1	1017	1018	12.1596
chr1	1018	1022	11.7796
chr1	1022	1023	11.2096
chr1	1023	1024	11.0196
chr1	1024	1025	10.6396
chr1	1025	1027	9.87965
chr1	1027	1028	10.0696
chr1	1028	1029	9.87965
chr1	1029	1032	9.30967
chr1	1032	1033	8.92969
chr1	1033	1035	8.35971
chr1	1035	1036	8.16971
chr1	1036	1037	7.78973
chr1	1037	1038	6.45977
chr1	1038	1039	6.26978
chr1	1039	1040	5.31981
chr1	1040	1041	4.93983
chr1	1041	1042	5.12982
chr1	1042	1043	4.93983
chr1	1043	1044	4.74983
chr1	1044	1046	4.17985
chr1	1046	1048	4.36985
chr1	1048	1049	3.98986
chr1	1049	1050	3.60987
chr1	1050	1051	2.8499
chr1	1051	1056	2.08993
chr1	1056	1059	1.70994
chr1	1059	1060	1.51995
chr1	1060	1061	1.70994
chr1	1061	1062	1.32995
chr1	1062	1063	1.13996
chr1	1063	1067	1.32995
chr1	1067	1068	2.08993
chr1	1068	1069	2.27992
chr1	1069	1070	2.46991
chr1	1070	1071	2.65991
chr1	1071	1072	2.8499
chr1	1072	1073	3.03989
chr1	1073	1074	3.22989
chr1	1074	1075	3.98986
chr1	1075	1078	4.55984
chr1	1078	1079	4.36985
chr1	1079	1080	4.55984
chr1	1080	1082	4.74983
chr1	1082	1084	5.12982
chr1	1084	1086	5.50981
chr1	1086	1089	5.6998
chr1	1089	1091	4.93983
chr1	1091	1092	5.31981
chr1	1092	1095	5.50981
chr1	1095	1097	5.6998
chr1	1097	1098	5.50981
chr1	1098	1099	5.31981
chr1	1099	1100	5.12982
chr1	1100	1101	4.93983
chr1	1101	1102	6.26978
chr1	1102	1103	6.45977
chr1	1103	1104	6.64977
chr1	1104	1106	6.83976
chr1	1106	1107	7.02975
chr1	1107	1108	7.21975
chr1	1108	1109	7.40974
chr1	1109	1110	7.78973
chr1	1110	1111	7.21975
chr1	1111	1112	7.40974
chr1	1112	1117	6.83976
chr1	1117	1118	6.07979
chr1	1118	1122	6.26978
chr1	1122	1123	6.07979
chr1	1123	1125	5.88979
chr1	1125	1126	5.50981
chr1	1126	1128	4.93983
chr1	1128	1129	4.74983
chr1	1129	1130	4.93983
chr1	1130	1131	5.31981
chr1	1131	1132	5.50981
chr1	1132	1133	5.6998
chr1	1133	1134	6.07979
chr1	1134	1136	5.88979
chr1	1136	1137	6.07979
chr1	1137	1138	5.88979
chr1	1138	1139	6.07979
chr1	1139	1142	6.26978
chr1	1142	1144	6.64977
chr1	1144	1145	5.31981
chr1	1145	1146	5.50981
chr1	1146	1148	5.31981
chr1	1148	1149	5.12982
chr1	1149	1151	5.31981
chr1	1151	1152	5.12982
chr1	1152	1155	5.6998
chr1	1155	1156	5.88979
chr1	1156	1158	6.07979
chr1	1158	1159	5.6998
chr1	1159	1160	5.50981
chr1	1160	1161	5.88979
chr1	1161	1162	6.26978
chr1	1162	1164	6.07979
chr1	1164	1165	6.45977
chr1	1165	1166	6.64977
chr1	1166	1167	6.83976
chr1	1167	1168	7.21975
chr1	1168	1169	7.40974
chr1	1169	1170	7.59973
chr1	1170	1171	7.78973
chr1	1171	1172	7.21975
chr1	1172	1173	7.40974
chr1	1173	1175	7.21975
chr1	1175	1176	7.40974
chr1	1176	1177	6.64977
chr1	1177	1178	7.40974
chr1	1178	1181	7.21975
chr1	1181	1182	7.02975
chr1	1182	1183	7.21975
chr1	1183	1184	7.02975
chr1	1184	1188	6.64977
chr1	1188	1190	6.26978
chr1	1190	1191	6.45977
chr1	1191	1192	6.64977
chr1	1192	1193	6.26978
chr1	1193	1194	5.88979
chr1	1194	1195	5.6998
chr1	1195	1196	5.12982
chr1	1196	1199	4.93983
chr1	1199	1200	4.36985
chr1	1200	1201	4.17985
chr1	1201	1202	4.55984
chr1	1202	1203	4.36985
chr1	1203	1204	4.17985
chr1	1204	1205	5.50981
chr1	1205	1207	6.07979
chr1	1207	1208	5.6998
chr1	1208	1209	5.50981
chr1	1209	1211	5.12982
chr1	1211	1212	5.31981
chr1	1212	1215	4.93983
chr1	1215	1217	4.74983
chr1	1217	1219	4.55984
chr1	1219	1220	4.93983
chr1	1220	1222	4.17985
chr1	1222	1225	4.36985
chr1	1225	1227	4.17985
chr1	1227	1231	4.36985
chr1	1231	1234	4.17985
chr1	1234	1238	3.79987
chr1	1238	1241	3.98986
chr1	1241	1243	4.55984
chr1	1243	1244	4.74983
chr1	1244	1245	4.36985
chr1	1245	1246	3.79987
chr1	1246	1248	2.46991
chr1	1248	1249	2.27992
chr1	1249	1253	2.46991
chr1	1253	1255	2.65991
chr1	1255	1256	2.8499
chr1	1256	1257	3.03989
chr1	1257	1258	2.8499
chr1	1258	1260	3.03989
chr1	1260	1261	2.8499
chr1	1261	1262	3.03989
chr1	1262	1265	2.8499
chr1	1265	1266	3.03989
chr1	1266	1268	3.41988
chr1	1268	1270	3.22989
chr1	1270	1273	3.03989
chr1	1273	1275	3.22989
chr1	1275	1277	3.79987
chr1	1277	1278	4.17985
chr1	1278	1283	4.55984
chr1	1283	1284	5.31981
chr1	1284	1286	5.12982
chr1	1286	1287	4.93983
chr1	1287	1290	4.74983
chr1	1290	1292	4.93983
chr1	1292	1295	5.12982
chr1	1295	1296	5.31981
chr1	1296	1297	5.50981
chr1	1297	1298	5.88979
chr1	1298	1300	5.6998
chr1	1300	1304	5.88979
chr1	1304	1305	5.6998
chr1	1305	1306	5.88979
chr1	1306	1307	6.07979
chr1	1307	1308	5.88979
chr1	1308	1309	6.26978
chr1	1309	1310	5.88979
chr1	1310	1312	6.07979
chr1	1312	1313	6.26978
chr1	1313	1315	6.64977
chr1	1315	1316	7.21975
chr1	1316	1318	6.83976
chr1	1318	1321	6.45977
chr1	1321	1323	5.6998
chr1	1323	1324	7.02975
chr1	1324	1325	8.92969
chr1	1325	1326	10.6396
chr1	1326	1327	11.3996
chr1	1327	1328	11.9696
chr1	1328	1330	12.1596
chr1	1330	1331	12.3496
chr1	1331	1332	12.7296
chr1	1332	1333	12.9195
chr1	1333	1336	13.1095
chr1	1336	1338	13.4895
chr1	1338	1339	13.2995
chr1	1339	1340	13.6795
chr1	1340	1341	13.2995
chr1	1341	1342	13.4895
chr1	1342	1343	13.8695
chr1	1343	1345	14.8195
chr1	1345	1346	15.1995
chr1	1346	1347	15.5795
chr1	1347	1348	15.9594
chr1	1348	1349	16.3394
chr1	1349	1351	17.0994
chr1	1351	1352	16.9094
chr1	1352	1353	16.7194
chr1	1353	1354	17.0994
chr1	1354	1356	17.6694
chr1	1356	1357	17.0994
chr1	1357	1358	17.2894
chr1	1358	1360	16.7194
chr1	1360	1361	16.5294
chr1	1361	1362	16.1494
chr1	1362	1363	15.9594
chr1	1363	1364	15.7694
chr1	1364	1365	15.5795
chr1	1365	1366	12.7296
chr1	1366	1368	10.8296
chr1	1368	1369	11.0196
chr1	1369	1370	9.87965
chr1	1370	1372	8.5497
chr1	1372	1373	8.35971
chr1	1373	1374	8.5497
chr1	1374	1377	8.16971
chr1	1377	1380	7.21975
chr1	1380	1381	6.83976
chr1	1381	1382	6.64977
chr1	1382	1383	6.26978
chr1	1383	1384	5.12982
chr1	1384	1386	4.74983
chr1	1386	1388	4.17985
chr1	1388	1389	3.03989
chr1	1389	1391	2.8499
chr1	1391	1392	2.65991
chr1	1392	1395	1.89993
chr1	1395	1396	1.32995
chr1	1396	1397	0.759973
chr1	1397	1401	0.56998
chr1	1401	1410	0.759973
chr1	1410	1416	0.56998
chr1	1416	1419	0.379987
chr1	1419	1420	0.56998
chr1	1420	1422	0.949967
chr1	1422	1425	0.759973
chr1	1425	1426	1.13996
chr1	1426	1430	1.51995
chr1	1430	1432	1.70994
chr1	1432	1434	1.89993
chr1	1434	1437	2.08993
chr1	1437	1438	2.27992
chr1	1438	1439	2.8499
chr1	1439	1440	3.79987
chr1	1440	1441	4.17985
chr1	1441	1444	4.36985
chr1	1444	1445	4.17985
chr1	1445	1446	4.74983
chr1	1446	1450	4.93983
chr1	1450	1451	5.12982
chr1	1451	1452	5.88979
chr1	1452	1453	6.07979
chr1	1453	1463	6.26978
chr1	1463	1465	5.88979
chr1	1465	1468	5.6998
chr1	1468	1469	5.31981
chr1	1469	1471	5.12982
chr1	1471	1472	4.93983
chr1	1472	1475	4.55984
chr1	1475	1477	4.36985
chr1	1477	1478	4.17985
chr1	1478	1480	4.36985
chr1	1480	1481	4.17985
chr1	1481	1482	3.60987
chr1	1482	1483	3.22989
chr1	1483	1484	2.8499
chr1	1484	1485	2.27992
chr1	1485	1487	1.89993
chr1	1487	1488	1.70994
chr1	1488	1489	1.32995
chr1	1489	1492	0.949967
chr1	1492	1493	0.759973
chr1	1493	1495	0.949967
chr1	1495	1500	1.13996
chr1	1500	1501	1.51995
chr1	1501	1502	1.89993
chr1	1502	1505	2.27992
chr1	1505	1510	2.46991
chr1	1510	1512	2.65991
chr1	1512	1518	2.46991
chr1	1518	1520	2.27992
chr1	1520	1526	2.08993
chr1	1526	1528	1.89993
chr1	1528	1531	2.08993
chr1	1531	1534	1.89993
chr1	1534	1535	1.70994
chr1	1535	1536	1.51995
chr1	1536	1538	1.13996
chr1	1538	1540	0.759973
chr1	1540	1542	0.56998
chr1	1542	1544	0.379987
chr1	1544	1551	0.56998
chr1	1551	1552	0.759973
chr1	1552	1553	1.13996
chr1	1553	1555	1.32995
chr1	1555	1556	1.51995
chr1	1556	1557	1.70994
chr1	1557	1562	1.89993
chr1	1562	1564	2.08993
chr1	1564	1566	2.27992
chr1	1566	1567	2.46991
chr1	1567	1568	2.65991
chr1	1568	1571	3.60987
chr1	1571	1578	3.41988
chr1	1578	1579	3.79987
chr1	1579	1581	4.17985
chr1	1581	1582	3.98986
chr1	1582	1586	3.79987
chr1	1586	1587	3.98986
chr1	1587	1588	3.79987
chr1	1588	1590	3.98986
chr1	1590	1592	4.36985
chr1	1592	1593	4.55984
chr1	1593	1598	4.17985
chr1	1598	1600	4.36985
chr1	1600	1601	4.74983
chr1	1601	1603	4.55984
chr1	1603	1604	5.31981
chr1	1604	1606	5.50981
chr1	1606	1607	5.31981
chr1	1607	1608	5.50981
chr1	1608	1609	5.6998
chr1	1609	1610	5.50981
chr1	1610	1611	5.12982
chr1	1611	1612	5.6998
chr1	1612	1615	4.93983
chr1	1615	1616	5.50981
chr1	1616	1619	5.6998
chr1	1619	1620	5.88979
chr1	1620	1621	5.50981
chr1	1621	1625	5.12982
chr1	1625	1627	4.93983
chr1	1627	1628	5.12982
chr1	1628	1633	5.50981
chr1	1633	1634	5.31981
chr1	1634	1635	5.6998
chr1	1635	1636	5.88979
chr1	1636	1637	6.45977
chr1	1637	1638	6.64977
chr1	1638	1639	7.40974
chr1	1639	1642	7.21975
chr1	1642	1644	8.16971
chr1	1644	1645	9.30967
chr1	1645	1646	9.49967
chr1	1646	1647	8.16971
chr1	1647	1648	7.97972
chr1	1648	1649	8.16971
chr1	1649	1650	8.35971
chr1	1650	1651	8.16971
chr1	1651	1653	7.97972
chr1	1653	1654	8.16971
chr1	1654	1656	7.59973
chr1	1656	1658	7.78973
chr1	1658	1660	7.40974
chr1	1660	1667	7.59973
chr1	1667	1670	6.83976
chr1	1670	1671	7.02975
chr1	1671	1672	6.64977
chr1	1672	1676	6.83976
chr1	1676	1677	7.02975
chr1	1677	1678	6.26978
chr1	1678	1679	6.64977
chr1	1679	1680	6.45977
chr1	1680	1683	5.88979
chr1	1683	1684	5.6998
chr1	1684	1685	5.31981
chr1	1685	1686	4.93983
chr1	1686	1691	4.55984
chr1	1691	1692	4.17985
chr1	1692	1694	4.36985
chr1	1694	1696	4.93983
chr1	1696	1700	4.74983
chr1	1700	1702	4.55984
chr1	1702	1706	4.17985
chr1	1706	1709	3.98986
chr1	1709	1710	3.79987
chr1	1710	1712	3.60987
chr1	1712	1715	3.22989
chr1	1715	1718	3.03989
chr1	1718	1719	3.22989
chr1	1719	1720	3.03989
chr1	1720	1721	2.65991
chr1	1721	1724	2.8499
chr1	1724	1725	3.03989
chr1	1725	1728	2.65991
chr1	1728	1729	2.27992
chr1	1729	1731	2.08993
chr1	1731	1734	1.89993
chr1	1734	1737	1.51995
chr1	1737	1740	1.13996
chr1	1740	1741	1.32995
chr1	1741	1743	1.51995
chr1	1743	1744	2.08993
chr1	1744	1745	1.89993
chr1	1745	1747	1.70994
chr1	1747	1748	1.51995
chr1	1748	1749	1.70994
chr1	1749	1750	2.08993
chr1	1750	1754	2.8499
chr1	1754	1757	3.03989
chr1	1757	1758	3.22989
chr1	1758	1761	3.60987
chr1	1761	1763	3.79987
chr1	1763	1764	3.98986
chr1	1764	1766	4.17985
chr1	1766	1767	4.36985
chr1	1767	1770	4.55984
chr1	1770	1771	4.74983
chr1	1771	1772	4.93983
chr1	1772	1773	5.12982
chr1	1773	1774	6.26978
chr1	1774	1776	6.64977
chr1	1776	1777	6.83976
chr1	1777	1778	6.64977
chr1	1778	1779	6.83976
chr1	1779	1781	7.02975
chr1	1781	1783	7.40974
chr1	1783	1784	7.21975
chr1	1784	1790	7.02975
chr1	1790	1791	7.40974
chr1	1791	1792	7.02975
chr1	1792	1793	6.45977
chr1	1793	1794	6.07979
chr1	1794	1796	6.26978
chr1	1796	1798	6.07979
chr1	1798	1800	6.45977
chr1	1800	1802	6.26978
chr1	1802	1803	5.50981
chr1	1803	1804	5.6998
chr1	1804	1806	5.31981
chr1	1806	1808	5.12982
chr1	1808	1810	4.55984
chr1	1810	1811	4.17985
chr1	1811	1813	3.41988
chr1	1813	1816	3.22989
chr1	1816	1817	2.46991
chr1	1817	1818	2.27992
chr1	1818	1819	2.65991
chr1	1819	1820	2.27992
chr1	1820	1824	2.08993
chr1	1824	1827	1.70994
chr1	1827	1828	1.89993
chr1	1828	1829	1.51995
chr1	1829	1830	1.89993
chr1	1830	1831	2.08993
chr1	1831	1836	2.27992
chr1	1836	1837	2.46991
chr1	1837	1840	2.08993
chr1	1840	1841	2.46991
chr1	1841	1842	3.03989
chr1	1842	1846	3.22989
chr1	1846	1848	3.41988
chr1	1848	1852	3.79987
chr1	1852	1854	4.36985
chr1	1854	1855	4.17985
chr1	1855	1856	4.36985
chr1	1856	1857	4.55984
chr1	1857	1865	4.74983
chr1	1865	1867	4.55984
chr1	1867	1868	5.12982
chr1	1868	1870	5.6998
chr1	1870	1871	6.07979
chr1	1871	1874	6.26978
chr1	1874	1878	6.07979
chr1	1878	1879	6.45977
chr1	1879	1880	6.64977
chr1	1880	1881	7.21975
chr1	1881	1883	7.40974
chr1	1883	1889	6.64977
chr1	1889	1892	6.45977
chr1	1892	1893	5.88979
chr1	1893	1895	5.31981
chr1	1895	1896	4.93983
chr1	1896	1897	5.50981
chr1	1897	1898	5.31981
chr1	1898	1899	5.50981
chr1	1899	1902	5.12982
chr1	1902	1904	4.93983
chr1	1904	1910	4.74983
chr1	1910	1911	3.79987
chr1	1911	1912	3.60987
chr1	1912	1913	3.22989
chr1	1913	1914	3.03989
chr1	1914	1915	2.8499
chr1	1915	1916	3.03989
chr1	1916	1919	2.8499
chr1	1919	1920	2.46991
chr1	1920	1921	2.65991
chr1	1921	1922	2.46991
chr1	1922	1923	2.65991
chr1	1923	1927	2.46991
chr1	1927	1930	2.65991
chr1	1930	1933	2.8499
chr1	1933	1934	2.65991
chr1	1934	1937	2.8499
chr1	1937	1938	2.46991
chr1	1938	1939	2.27992
chr1	1939	1941	1.89993
chr1	1941	1945	1.70994
chr1	1945	1949	1.51995
chr1	1949	1950	1.32995
chr1	1950	1951	1.51995
chr1	1951	1958	1.32995
chr1	1958	1965	1.13996
chr1	1965	1969	0.759973
chr1	1969	1970	0.56998
chr1	1970	1971	0.379987
chr1	1971	1979	0.189993
chr1	1979	2064	0.0
chr1	2064	2071	0.189993
chr1	2071	2074	0.379987
chr1	2074	2079	0.56998
chr1	2079	2087	0.759973
chr1	2087	2088	0.949967
chr1	2088	2089	1.13996
chr1	2089	2096	1.32995
chr1	2096	2097	1.51995
chr1	2097	2101	2.08993
chr1	2101	2102	2.27992
chr1	2102	2104	3.22989
chr1	2104	2107	3.41988
chr1	2107	2114	3.22989
chr1	2114	2115	3.60987
chr1	2115	2120	3.79987
chr1	2120	2123	4.17985
chr1	2123	2124	4.55984
chr1	2124	2127	4.74983
chr1	2127	2128	4.93983
chr1	2128	2129	5.12982
chr1	2129	2131	5.50981
chr1	2131	2132	5.6998
chr1	2132	2133	5.50981
chr1	2133	2134	6.07979
chr1	2134	2135	6.64977
chr1	2135	2136	7.02975
chr1	2136	2137	7.59973
chr1	2137	2138	7.40974
chr1	2138	2139	7.78973
chr1	2139	2142	7.59973
chr1	2142	2144	7.78973
chr1	2144	2145	7.59973
chr1	2145	2147	7.40974
chr1	2147	2148	7.78973
chr1	2148	2151	7.97972
chr1	2151	2152	8.16971
chr1	2152	2153	7.78973
chr1	2153	2155	8.35971
chr1	2155	2156	9.11968
chr1	2156	2157	9.30967
chr1	2157	2161	9.49967
chr1	2161	2162	9.68966
chr1	2162	2163	10.0696
chr1	2163	2164	11.5896
chr1	2164	2165	11.7796
chr1	2165	2167	12.3496
chr1	2167	2168	12.9195
chr1	2168	2169	13.8695
chr1	2169	2170	14.0595
chr1	2170	2171	13.6795
chr1	2171	2172	13.8695
chr1	2172	2173	14.6295
chr1	2173	2174	16.3394
chr1	2174	2175	18.0494
chr1	2175	2176	18.2394
chr1	2176	2177	19.9493
chr1	2177	2178	21.0893
chr1	2178	2179	22.2292
chr1	2179	2180	23.3692
chr1	2180	2181	25.4591
chr1	2181	2182	26.5991
chr1	2182	2183	26.7891
chr1	2183	2184	26.5991
chr1	2184	2186	26.7891
chr1	2186	2188	27.169
chr1	2188	2189	26.9791
chr1	2189	2190	26.7891
chr1	2190	2191	26.5991
chr1	2191	2192	26.9791
chr1	2192	2193	26.7891
chr1	2193	2194	26.9791
chr1	2194	2195	26.7891
chr1	2195	2197	25.8391
chr1	2197	2198	24.5091
chr1	2198	2200	24.3191
chr1	2200	2201	23.5592
chr1	2201	2202	23.3692
chr1	2202	2203	23.7492
chr1	2203	2204	23.9392
chr1	2204	2205	23.5592
chr1	2205	2206	23.3692
chr1	2206	2207	23.9392
chr1	2207	2210	23.3692
chr1	2210	2211	22.7992
chr1	2211	2212	22.4192
chr1	2212	2213	21.8492
chr1	2213	2215	22.2292
chr1	2215	2216	21.6592
chr1	2216	2217	20.3293
chr1	2217	2218	17.6694
chr1	2218	2219	15.0095
chr1	2219	2221	14.4395
chr1	2221	2222	13.8695
chr1	2222	2224	11.2096
chr1	2224	2225	11.7796
chr1	2225	2226	11.3996
chr1	2226	2227	11.2096
chr1	2227	2229	10.6396
chr1	2229	2230	10.8296
chr1	2230	2231	10.6396
chr1	2231	2232	10.4496
chr1	2232	2234	10.2596
chr1	2234	2235	10.0696
chr1	2235	2236	10.2596
chr1	2236	2237	10.0696
chr1	2237	2238	10.2596
chr1	2238	2239	9.68966
chr1	2239	2241	9.30967
chr1	2241	2243	8.73969
chr1	2243	2244	8.35971
chr1	2244	2245	7.78973
chr1	2245	2248	6.83976
chr1	2248	2249	6.26978
chr1	2249	2250	6.07979
chr1	2250	2252	5.50981
chr1	2252	2253	5.12982
chr1	2253	2256	3.60987
chr1	2256	2258	3.41988
chr1	2258	2259	3.22989
chr1	2259	2260	2.46991
chr1	2260	2261	1.89993
chr1	2261	2263	1.70994
chr1	2263	2266	1.51995
chr1	2266	2268	1.32995
chr1	2268	2269	0.949967
chr1	2269	2270	0.759973
chr1	2270	2272	0.56998
chr1	2272	2274	0.949967
chr1	2274	2275	1.89993
chr1	2275	2277	2.27992
chr1	2277	2279	2.65991
chr1	2279	2283	2.8499
chr1	2283	2284	3.03989
chr1	2284	2286	3.22989
chr1	2286	2287	3.41988
chr1	2287	2299	3.60987
chr1	2299	2302	3.79987
chr1	2302	2303	3.60987
chr1	2303	2304	3.98986
chr1	2304	2305	4.17985
chr1	2305	2307	4.36985
chr1	2307	2308	4.55984
chr1	2308	2311	4.74983
chr1	2311	2314	4.55984
chr1	2314	2315	4.36985
chr1	2315	2317	3.98986
chr1	2317	2318	3.60987
chr1	2318	2319	3.41988
chr1	2319	2320	3.60987
chr1	2320	2321	3.22989
chr1	2321	2323	2.8499
chr1	2323	2325	3.03989
chr1	2325	2326	2.65991
chr1	2326	2327	2.46991
chr1	2327	2329	2.27992
chr1	2329	2331	2.08993
chr1	2331	2333	1.89993
chr1	2333	2337	1.70994
chr1	2337	2344	1.51995
chr1	2344	2351	1.32995
chr1	2351	2358	1.13996
chr1	2358	2360	1.32995
chr1	2360	2366	1.13996
chr1	2366	2372	0.949967
chr1	2372	2389	0.759973
chr1	2389	2391	0.56998
chr1	2391	2395	0.379987
chr1	2395	2401	0.56998
chr1	2401	2407	0.379987
chr1	2407	2408	0.56998
chr1	2408	2412	0.759973
chr1	2412	2415	0.949967
chr1	2415	2430	0.759973
chr1	2430	2440	0.56998
chr1	2440	2442	0.759973
chr1	2442	2448	0.56998
chr1	2448	2450	0.759973
chr1	2450	2451	0.56998
chr1	2451	2473	0.759973
chr1	2473	2483	0.949967
chr1	2483	2494	0.759973
chr1	2494	2507	0.56998
chr1	2507	2513	0.379987
chr1	2513	2514	0.56998
chr1	2514	2533	0.379987
chr1	2533	2537	0.189993
chr1	2537	2556	0.379987
chr1	2556	2557	0.189993
chr1	2557	2562	0.56998
chr1	2562	2567	0.759973
chr1	2567	2570	0.949967
chr1	2570	2571	1.13996
chr1	2571	2579	1.32995
chr1	2579	2597	1.13996
chr1	2597	2605	0.759973
chr1	2605	2610	0.56998
chr1	2610	2612	0.379987
chr1	2612	2617	0.0
chr1	2617	2657	0.189993
chr1	2657	2703	0.0
chr1	2703	2746	0.189993
chr1	2746	2760	0.0
chr1	2760	2791	0.189993
chr1	2791	2799	0.379987
chr1	2799	2834	0.189993
chr1	2834	2911	0.0
chr1	2911	2924	0.189993
chr1	2924	2954	0.379987
chr1	2954	2960	0.189993
chr1	2960	2972	0.0
chr1	2972	2978	0.189993
chr1	2978	3007	0.379987
chr1	3007	3015	0.56998
chr1	3015	3016	0.379987
chr1	3016	3039	0.56998
chr1	3039	3051	0.759973
chr1	3051	3059	0.56998
chr1	3059	3063	0.379987
chr1	3063	3088	0.189993
chr1	3088	3092	0.56998
chr1	3092	3108	0.759973
chr1	3108	3113	0.949967
chr1	3113	3114	1.13996
chr1	3114	3115	0.949967
chr1	3115	3119	1.13996
chr1	3119	3125	0.949967
chr1	3125	3134	0.759973
chr1	3134	3140	0.56998
chr1	3140	3153	0.379987
chr1	3153	3154	0.189993
chr1	3154	3155	0.379987
chr1	3155	3158	0.189993
chr1	3158	3164	0.379987
chr1	3164	3188	0.56998
chr1	3188	3190	0.379987
chr1	3190	3201	0.56998
chr1	3201	3222	0.379987
chr1	3222	3224	0.56998
chr1	3224	3234	0.759973
chr1	3234	3252	0.379987
chr1	3252	3265	0.56998
chr1	3265	3266	0.759973
chr1	3266	3293	0.379987
chr1	3293	3306	0.189993
chr1	3306	3354	0.0
chr1	3354	3377	0.189993
chr1	3377	3384	0.379987
chr1	3384	3413	0.56998
chr1	3413	3420	0.759973
chr1	3420	3426	0.56998
chr1	3426	3437	0.379987
chr1	3437	3440	0.189993
chr1	3440	3445	0.379987
chr1	3445	3455	0.56998
chr1	3455	3462	0.379987
chr1	3462	3477	0.56998
chr1	3477	3484	0.379987
chr1	3484	3488	0.189993
chr1	3488	3503	0.379987
chr1	3503	3515	0.56998
chr1	3515	3516	1.13996
chr1	3516	3530	1.32995
chr1	3530	3533	1.13996
chr1	3533	3539	0.949967
chr1	3539	3540	1.13996
chr1	3540	3545	1.32995
chr1	3545	3546	1.13996
chr1	3546	3555	0.949967
chr1	3555	3556	0.759973
chr1	3556	3573	0.379987
chr1	3573	3574	0.56998
chr1	3574	3582	0.759973
chr1	3582	3583	0.56998
chr1	3583	3600	0.379987
chr1	3600	3616	0.759973
chr1	3616	3628	0.379987
chr1	3628	3629	0.56998
chr1	3629	3630	0.759973
chr1	3630	3642	0.949967
chr1	3642	3671	0.56998
chr1	3671	3673	0.189993
chr1	3673	3674	0.0
chr1	3674	3703	0.189993
chr1	3703	3710	0.379987
chr1	3710	3717	0.56998
chr1	3717	3719	0.379987
chr1	3719	3732	0.56998
chr1	3732	3733	0.379987
chr1	3733	3734	0.56998
chr1	3734	3749	0.759973
chr1	3749	3752	0.949967
chr1	3752	3763	0.759973
chr1	3763	3765	0.949967
chr1	3765	3776	1.13996
chr1	3776	3777	0.949967
chr1	3777	3788	0.759973
chr1	3788	3790	0.949967
chr1	3790	3792	0.759973
chr1	3792	3794	0.56998
chr1	3794	3798	0.759973
chr1	3798	3808	0.56998
chr1	3808	3809	0.379987
chr1	3809	3811	0.56998
chr1	3811	3815	0.759973
chr1	3815	3820	0.949967
chr1	3820	3821	1.13996
chr1	3821	3822	1.32995
chr1	3822	3828	1.51995
chr1	3828	3831	1.70994
chr1	3831	3836	1.51995
chr1	3836	3842	1.32995
chr1	3842	3854	1.13996
chr1	3854	3855	0.949967
chr1	3855	3858	1.32995
chr1	3858	3863	0.949967
chr1	3863	3865	1.13996
chr1	3865	3867	0.949967
chr1	3867	3868	0.759973
chr1	3868	3891	0.949967
chr1	3891	3895	1.13996
chr1	3895	3898	0.949967
chr1	3898	3899	0.759973
chr1	3899	3903	0.949967
chr1	3903	3906	1.13996
chr1	3906	3911	0.949967
chr1	3911	3918	0.759973
chr1	3918	3919	1.13996
chr1	3919	3920	1.32995
chr1	3920	3924	1.51995
chr1	3924	3932	1.70994
chr1	3932	3939	2.08993
chr1	3939	3940	2.27992
chr1	3940	3942	2.46991
chr1	3942	3946	2.27992
chr1	3946	3949	2.08993
chr1	3949	3954	1.89993
chr1	3954	3955	2.27992
chr1	3955	3956	2.46991
chr1	3956	3959	2.65991
chr1	3959	3968	2.46991
chr1	3968	3975	2.27992
chr1	3975	3976	1.89993
chr1	3976	3978	1.70994
chr1	3978	3979	1.51995
chr1	3979	3981	1.89993
chr1	3981	3987	1.51995
chr1	3987	3988	1.70994
chr1	3988	3989	1.89993
chr1	3989	3997	2.08993
chr1	3997	3998	1.70994
chr1	3998	4001	1.32995
chr1	4001	4004	1.13996
chr1	4004	4022	0.949967
chr1	4022	4030	0.56998
chr1	4030	4031	0.379987
chr1	4031	4032	0.189993
chr1	4032	4033	0.0
chr1	4033	4050	0.189993
chr1	4050	4051	0.379987
chr1	4051	4055	0.56998
chr1	4055	4076	0.759973
chr1	4076	4082	0.56998
chr1	4082	4093	0.759973
chr1	4093	4097	0.379987
chr1	4097	4123	0.189993
chr1	4123	4126	0.0
chr1	4126	4132	0.189993
chr1	4132	4168	0.379987
chr1	4168	4175	0.189993
chr1	4175	4200	0.0
chr1	4200	4213	0.189993
chr1	4213	4234	0.379987
chr1	4234	4252	0.189993
chr1	4252	4253	0.379987
chr1	4253	4255	0.56998
chr1	4255	4256	0.759973
chr1	4256	4269	0.56998
chr1	4269	4290	0.759973
chr1	4290	4291	0.56998
chr1	4291	4292	0.379987
chr1	4292	4311	0.56998
chr1	4311	4334	0.379987
chr1	4334	4342	0.189993
chr1	4342	4362	0.379987
chr1	4362	4366	0.189993
chr1	4366	4379	0.379987
chr1	4379	4380	0.56998
chr1	4380	4383	0.759973
chr1	4383	4407	0.949967
chr1	4407	4409	0.759973
chr1	4409	4422	0.949967
chr1	4422	4423	0.759973
chr1	4423	4425	0.56998
chr1	4425	4426	0.379987
chr1	4426	4438	0.189993
chr1	4438	4451	0.379987
chr1	4451	4454	0.189993
chr1	4454	4456	0.379987
chr1	4456	4457	0.56998
chr1	4457	4463	0.759973
chr1	4463	4467	0.949967
chr1	4467	4497	0.759973
chr1	4497	4499	0.56998
chr1	4499	4500	0.379987
chr1	4500	4505	0.189993
chr1	4505	4517	0.0
chr1	4517	4518	0.189993
chr1	4518	4523	0.379987
chr1	4523	4526	0.759973
chr1	4526	4527	0.949967
chr1	4527	4554	1.13996
chr1	4554	4555	0.949967
chr1	4555	4561	0.759973
chr1	4561	4564	0.56998
chr1	4564	4565	0.759973
chr1	4565	4566	0.56998
chr1	4566	4570	0.379987
chr1	4570	4589	0.189993
chr1	4589	4594	0.56998
chr1	4594	4597	0.759973
chr1	4597	4607	0.949967
chr1	4607	4619	0.759973
chr1	4619	4626	0.379987
chr1	4626	4632	0.189993
chr1	4632	4660	0.0
chr1	4660	4664	0.189993
chr1	4664	4671	0.56998
chr1	4671	4684	0.759973
chr1	4684	4695	0.949967
chr1	4695	4700	1.13996
chr1	4700	4701	1.32995
chr1	4701	4702	1.51995
chr1	4702	4703	1.32995
chr1	4703	4707	1.13996
chr1	4707	4713	0.949967
chr1	4713	4726	0.759973
chr1	4726	4731	0.379987
chr1	4731	4733	0.56998
chr1	4733	4737	0.379987
chr1	4737	4743	0.56998
chr1	4743	4765	0.379987
chr1	4765	4773	0.56998
chr1	4773	4780	0.379987
chr1	4780	4781	0.189993
chr1	4781	4799	0.379987
chr1	4799	4803	0.56998
chr1	4803	4807	0.379987
chr1	4807	4812	0.189993
chr1	4812	4814	0.379987
chr1	4814	4815	0.949967
chr1	4815	4828	1.13996
chr1	4828	4832	1.32995
chr1	4832	4842	1.51995
chr1	4842	4844	1.32995
chr1	4844	4846	1.51995
chr1	4846	4854	1.70994
chr1	4854	4855	1.51995
chr1	4855	4857	1.32995
chr1	4857	4862	0.759973
chr1	4862	4870	0.949967
chr1	4870	4871	0.759973
chr1	4871	4874	0.949967
chr1	4874	4885	0.759973
chr1	4885	4889	0.56998
chr1	4889	4897	0.379987
chr1	4897	4914	0.189993
chr1	4914	4957	0.0
chr1	4957	4969	0.189993
chr1	4969	5000	0.379987
chr1	5000	5011	0.189993
chr1	5011	5013	0.0
chr1	5013	5017	0.189993
chr1	5017	5030	0.379987
chr1	5030	5046	0.56998
chr1	5046	5053	0.759973
chr1	5053	5057	0.56998
chr1	5057	5058	0.379987
chr1	5058	5089	0.189993
chr1	5089	5114	0.0
chr1	5114	5116	0.189993
chr1	5116	5154	0.379987
chr1	5154	5159	0.189993
chr1	5159	5193	0.0
chr1	5193	5216	0.189993
chr1	5216	5220	0.379987
chr1	5220	5221	0.56998
chr1	5221	5228	0.759973
chr1	5228	5236	0.949967
chr1	5236	5257	0.759973
chr1	5257	5263	0.56998
chr1	5263	5264	0.379987
chr1	5264	5273	0.0
chr1	5273	5274	0.189993
chr1	5274	5309	0.379987
chr1	5309	5311	0.189993
chr1	5311	5316	0.379987
chr1	5316	5346	0.189993
chr1	5346	5349	0.0
chr1	5349	5364	0.189993
chr1	5364	5382	0.379987
chr1	5382	5391	0.56998
chr1	5391	5400	0.379987
chr1	5400	5424	0.189993
chr1	5424	5430	0.0
chr1	5430	5442	0.189993
chr1	5442	5450	0.379987
chr1	5450	5457	0.56998
chr1	5457	5467	0.759973
chr1	5467	5470	0.949967
chr1	5470	5472	1.13996
chr1	5472	5474	1.32995
chr1	5474	5476	1.13996
chr1	5476	5479	1.32995
chr1	5479	5480	1.13996
chr1	5480	5483	1.32995
chr1	5483	5500	1.13996
chr1	5500	5503	0.949967
chr1	5503	5510	0.759973
chr1	5510	5511	0.189993
chr1	5511	5515	0.0
chr1	5515	5520	0.189993
chr1	5520	5521	0.379987
chr1	5521	5530	0.56998
chr1	5530	5532	0.759973
chr1	5532	5538	0.949967
chr1	5538	5547	1.13996
chr1	5547	5550	1.32995
chr1	5550	5552	1.13996
chr1	5552	5556	1.32995
chr1	5556	5563	1.13996
chr1	5563	5573	0.949967
chr1	5573	5574	0.759973
chr1	5574	5581	0.379987
chr1	5581	5582	0.189993
chr1	5582	5583	0.379987
chr1	5583	5595	0.56998
chr1	5595	5596	0.379987
chr1	5596	5598	0.759973
chr1	5598	5599	1.32995
chr1	5599	5600	1.70994
chr1	5600	5605	1.89993
chr1	5605	5613	2.08993
chr1	5613	5615	2.27992
chr1	5615	5616	2.46991
chr1	5616	5619	2.65991
chr1	5619	5622	2.46991
chr1	5622	5623	2.27992
chr1	5623	5627	2.65991
chr1	5627	5628	3.03989
chr1	5628	5629	3.22989
chr1	5629	5630	3.41988
chr1	5630	5632	3.22989
chr1	5632	5634	3.41988
chr1	5634	5638	3.22989
chr1	5638	5639	3.41988
chr1	5639	5648	3.22989
chr1	5648	5655	3.03989
chr1	5655	5656	3.22989
chr1	5656	5657	3.60987
chr1	5657	5661	3.03989
chr1	5661	5663	2.8499
chr1	5663	5665	2.65991
chr1	5665	5668	2.27992
chr1	5668	5670	2.08993
chr1	5670	5673	1.89993
chr1	5673	5674	1.70994
chr1	5674	5675	2.08993
chr1	5675	5679	1.89993
chr1	5679	5682	1.70994
chr1	5682	5683	1.51995
chr1	5683	5687	1.32995
chr1	5687	5692	1.13996
chr1	5692	5693	1.32995
chr1	5693	5698	1.51995
chr1	5698	5706	0.949967
chr1	5706	5710	1.13996
chr1	5710	5716	0.949967
chr1	5716	5717	0.759973
chr1	5717	5722	0.56998
chr1	5722	5734	0.759973
chr1	5734	5736	0.56998
chr1	5736	5737	0.759973
chr1	5737	5738	0.949967
chr1	5738	5749	1.13996
chr1	5749	5755	0.949967
chr1	5755	5757	0.759973
chr1	5757	5769	0.949967
chr1	5769	5778	1.13996
chr1	5778	5781	0.56998
chr1	5781	5784	0.379987
chr1	5784	5797	0.56998
chr1	5797	5798	0.759973
chr1	5798	5803	0.56998
chr1	5803	5809	0.379987
chr1	5809	5818	0.56998
chr1	5818	5825	0.759973
chr1	5825	5839	0.56998
chr1	5839	5840	0.949967
chr1	5840	5844	0.759973
chr1	5844	5847	0.949967
chr1	5847	5887	0.759973
chr1	5887	5896	0.56998
chr1	5896	5906	0.379987
chr1	5906	5922	0.189993
chr1	5922	5952	0.0
chr1	5952	5965	0.189993
chr1	5965	5966	0.379987
chr1	5966	5967	0.56998
chr1	5967	5984	0.949967
chr1	5984	5987	1.13996
chr1	5987	5989	1.32995
chr1	5989	5993	1.13996
chr1	5993	5994	1.32995
chr1	5994	6002	1.13996
chr1	6002	6007	0.949967
chr1	6007	6009	1.32995
chr1	6009	6010	1.13996
chr1	6010	6020	0.949967
chr1	6020	6021	0.759973
chr1	6021	6027	0.949967
chr1	6027	6036	0.759973
chr1	6036	6038	0.56998
chr1	6038	6047	0.379987
chr1	6047	6054	0.189993
chr1	6054	6063	0.56998
chr1	6063	6065	0.379987
chr1	6065	6068	0.56998
chr1	6068	6070	0.759973
chr1	6070	6082	0.949967
chr1	6082	6084	1.13996
chr1	6084	6086	1.32995
chr1	6086	6087	1.51995
chr1	6087	6091	2.08993
chr1	6091	6092	2.27992
chr1	6092	6097	2.46991
chr1	6097	6098	2.08993
chr1	6098	6101	2.27992
chr1	6101	6102	2.65991
chr1	6102	6103	2.8499
chr1	6103	6107	3.03989
chr1	6107	6111	2.8499
chr1	6111	6112	2.46991
chr1	6112	6114	2.27992
chr1	6114	6118	2.46991
chr1	6118	6125	2.27992
chr1	6125	6126	1.89993
chr1	6126	6133	1.70994
chr1	6133	6135	1.32995
chr1	6135	6139	1.13996
chr1	6139	6142	0.949967
chr1	6142	6145	0.759973
chr1	6145	6157	0.189993
chr1	6157	6194	0.0
chr1	6194	6196	0.189993
chr1	6196	6239	0.379987
chr1	6239	6245	0.189993
chr1	6245	6261	0.379987
chr1	6261	6268	0.56998
chr1	6268	6275	0.759973
chr1	6275	6279	0.949967
chr1	6279	6282	0.759973
chr1	6282	6286	0.56998
chr1	6286	6303	0.759973
chr1	6303	6304	0.949967
chr1	6304	6309	0.759973
chr1	6309	6311	0.949967
chr1	6311	6317	0.759973
chr1	6317	6323	0.56998
chr1	6323	6325	0.379987
chr1	6325	6329	0.56998
chr1	6329	6338	0.379987
chr1	6338	6341	0.56998
chr1	6341	6343	0.759973
chr1	6343	6347	0.949967
chr1	6347	6348	1.13996
chr1	6348	6350	1.51995
chr1	6350	6356	1.32995
chr1	6356	6360	1.13996
chr1	6360	6362	1.32995
chr1	6362	6369	1.13996
chr1	6369	6371	1.32995
chr1	6371	6383	1.51995
chr1	6383	6384	1.32995
chr1	6384	6386	2.27992
chr1	6386	6388	2.46991
chr1	6388	6390	2.65991
chr1	6390	6395	2.27992
chr1	6395	6402	2.08993
chr1	6402	6407	1.89993
chr1	6407	6412	2.08993
chr1	6412	6414	1.70994
chr1	6414	6418	1.51995
chr1	6418	6422	1.32995
chr1	6422	6423	1.13996
chr1	6423	6426	0.949967
chr1	6426	6428	0.56998
chr1	6428	6429	0.379987
chr1	6429	6437	0.189993
chr1	6437	6445	0.0
chr1	6445	6451	0.189993
chr1	6451	6467	0.379987
chr1	6467	6489	0.56998
chr1	6489	6494	0.379987
chr1	6494	6510	0.189993
chr1	6510	6565	0.0
chr1	6565	6567	0.379987
chr1	6567	6584	0.56998
chr1	6584	6593	0.759973
chr1	6593	6596	0.949967
chr1	6596	6602	1.13996
chr1	6602	6608	0.949967
chr1	6608	6612	0.56998
[truncated: 2,405 more rows]
