# Supplementary material for: Structural modularity of the XIST ribonucleoprotein complex
Source: Nat Commun. 2020 Dec 2;11:6163. doi: 10.1038/s41467-020-20040-3 (PMC7710737; doi:10.1038/s41467-020-20040-3)
Supplement: Supplementary file 6 — Source Data [file 41467_2020_20040_MOESM6_ESM.zip › sourcedata/fig2efgi/K562_IGF2BP1_2_neg_XIST_1_hsXIST.bedgraph]

chr1	0	122	0.0
chr1	122	159	0.409966
chr1	159	248	0.0
chr1	248	275	0.409966
chr1	275	276	0.0
chr1	276	292	0.409966
chr1	292	342	0.0
chr1	342	343	0.409966
chr1	343	364	0.819931
chr1	364	386	0.409966
chr1	386	389	0.0
chr1	389	417	0.409966
chr1	417	607	0.0
chr1	607	617	0.409966
chr1	617	633	0.819931
chr1	633	647	0.409966
chr1	647	648	0.0
chr1	648	651	0.409966
chr1	651	662	0.819931
chr1	662	664	0.409966
chr1	664	682	0.819931
chr1	682	687	0.409966
chr1	687	713	0.0
chr1	713	740	0.409966
chr1	740	752	0.819931
chr1	752	763	0.409966
chr1	763	764	0.819931
chr1	764	778	1.63986
chr1	778	782	2.04983
chr1	782	784	1.63986
chr1	784	798	2.04983
chr1	798	806	1.63986
chr1	806	807	1.2299
chr1	807	808	0.819931
chr1	808	813	0.409966
chr1	813	825	0.0
chr1	825	843	0.409966
chr1	843	848	0.819931
chr1	848	867	0.409966
chr1	867	906	0.0
chr1	906	913	0.409966
chr1	913	937	0.819931
chr1	937	939	1.2299
chr1	939	949	0.819931
chr1	949	970	0.409966
chr1	970	977	0.819931
chr1	977	979	1.2299
chr1	979	993	0.819931
chr1	993	997	1.63986
chr1	997	1001	1.2299
chr1	1001	1007	2.04983
chr1	1007	1009	2.45979
chr1	1009	1017	2.04983
chr1	1017	1018	1.63986
chr1	1018	1027	2.04983
chr1	1027	1034	1.63986
chr1	1034	1035	2.04983
chr1	1035	1043	1.63986
chr1	1043	1044	1.2299
chr1	1044	1067	0.409966
chr1	1067	1071	0.819931
chr1	1071	1073	1.2299
chr1	1073	1097	1.63986
chr1	1097	1099	2.04983
chr1	1099	1101	1.63986
chr1	1101	1102	2.45979
chr1	1102	1105	2.86976
chr1	1105	1108	2.45979
chr1	1108	1117	2.86976
chr1	1117	1119	2.45979
chr1	1119	1125	3.27972
chr1	1125	1126	2.86976
chr1	1126	1141	2.45979
chr1	1141	1144	2.04983
chr1	1144	1145	0.819931
chr1	1145	1154	1.2299
chr1	1154	1179	0.409966
chr1	1179	1188	0.819931
chr1	1188	1204	0.409966
chr1	1204	1206	0.0
chr1	1206	1231	0.409966
chr1	1231	1243	0.0
chr1	1243	1284	0.409966
chr1	1284	1286	0.819931
chr1	1286	1310	0.409966
chr1	1310	1323	0.819931
chr1	1323	1324	1.2299
chr1	1324	1327	1.63986
chr1	1327	1339	1.2299
chr1	1339	1361	0.819931
chr1	1361	1365	0.409966
chr1	1365	1424	0.0
chr1	1424	1453	0.409966
chr1	1453	1459	0.819931
chr1	1459	1487	0.409966
chr1	1487	1575	0.0
chr1	1575	1588	0.409966
chr1	1588	1590	0.819931
chr1	1590	1618	1.63986
chr1	1618	1630	1.2299
chr1	1630	1632	0.819931
chr1	1632	1634	0.409966
chr1	1634	1636	0.0
chr1	1636	1641	0.409966
chr1	1641	1648	0.819931
chr1	1648	1656	1.2299
chr1	1656	1675	1.63986
chr1	1675	1677	1.2299
chr1	1677	1681	0.819931
chr1	1681	1683	1.2299
chr1	1683	1700	0.819931
chr1	1700	1721	0.409966
chr1	1721	1746	0.0
chr1	1746	1758	0.409966
chr1	1758	1790	0.819931
chr1	1790	1802	0.409966
chr1	1802	1842	0.0
chr1	1842	1865	0.409966
chr1	1865	1867	0.0
chr1	1867	1868	0.409966
chr1	1868	1870	0.819931
chr1	1870	1885	1.2299
chr1	1885	1896	1.63986
chr1	1896	1912	1.2299
chr1	1912	1915	0.819931
chr1	1915	1918	0.409966
chr1	1918	1936	0.819931
chr1	1936	1937	1.2299
chr1	1937	1946	0.819931
chr1	1946	1961	0.409966
chr1	1961	2068	0.0
chr1	2068	2095	0.409966
chr1	2095	2105	0.0
chr1	2105	2150	0.409966
chr1	2150	2176	0.0
chr1	2176	2212	0.409966
chr1	2212	2278	0.0
chr1	2278	2280	0.409966
chr1	2280	2299	0.819931
chr1	2299	2312	1.2299
chr1	2312	2313	0.819931
chr1	2313	2324	0.409966
chr1	2324	2329	0.0
chr1	2329	2330	0.409966
chr1	2330	2358	0.819931
chr1	2358	2362	0.409966
chr1	2362	2407	0.0
chr1	2407	2409	0.409966
chr1	2409	2434	0.819931
chr1	2434	2440	0.409966
chr1	2440	2490	0.0
chr1	2490	2512	0.409966
chr1	2512	2562	0.0
chr1	2562	2605	0.409966
chr1	2605	2627	0.0
chr1	2627	2669	0.409966
chr1	2669	2686	0.0
chr1	2686	2720	0.409966
chr1	2720	2776	0.0
chr1	2776	2803	0.409966
chr1	2803	2938	0.0
chr1	2938	2940	0.409966
chr1	2940	2955	0.819931
chr1	2955	2962	1.2299
chr1	2962	2970	0.819931
chr1	2970	2976	0.409966
chr1	2976	2978	0.819931
chr1	2978	2995	1.2299
chr1	2995	3017	0.409966
chr1	3017	3038	0.0
chr1	3038	3077	0.819931
chr1	3077	3082	0.409966
chr1	3082	3083	0.0
chr1	3083	3088	0.409966
chr1	3088	3090	1.2299
chr1	3090	3107	1.63986
chr1	3107	3115	1.2299
chr1	3115	3117	0.819931
chr1	3117	3119	0.409966
chr1	3119	3184	0.0
chr1	3184	3214	0.409966
chr1	3214	3221	0.0
chr1	3221	3224	0.409966
chr1	3224	3261	0.819931
chr1	3261	3263	0.409966
chr1	3263	3270	0.0
chr1	3270	3300	0.409966
chr1	3300	3316	0.0
chr1	3316	3321	0.409966
chr1	3321	3339	0.819931
chr1	3339	3348	1.2299
chr1	3348	3349	0.819931
chr1	3349	3358	0.409966
chr1	3358	3362	1.2299
chr1	3362	3384	0.819931
chr1	3384	3401	0.409966
chr1	3401	3407	0.0
chr1	3407	3451	0.409966
chr1	3451	3517	0.0
chr1	3517	3536	0.409966
chr1	3536	3552	0.819931
chr1	3552	3578	0.409966
chr1	3578	3585	0.0
chr1	3585	3620	0.409966
chr1	3620	3625	0.0
chr1	3625	3654	0.409966
chr1	3654	3692	0.0
chr1	3692	3708	0.409966
chr1	3708	3716	0.819931
chr1	3716	3734	0.409966
chr1	3734	3743	0.819931
chr1	3743	3750	1.2299
chr1	3750	3778	0.819931
chr1	3778	3789	0.409966
chr1	3789	3792	0.819931
chr1	3792	3809	1.2299
chr1	3809	3823	1.63986
chr1	3823	3829	1.2299
chr1	3829	3836	0.819931
chr1	3836	3840	0.409966
chr1	3840	3852	0.819931
chr1	3852	3856	0.409966
chr1	3856	3884	0.819931
chr1	3884	3885	0.409966
chr1	3885	3896	0.819931
chr1	3896	3903	0.409966
chr1	3903	3914	0.819931
chr1	3914	3926	1.2299
chr1	3926	3932	1.63986
chr1	3932	3933	2.04983
chr1	3933	3936	1.63986
chr1	3936	3937	2.04983
chr1	3937	3943	2.45979
chr1	3943	3950	2.04983
chr1	3950	3957	2.45979
chr1	3957	3960	2.04983
chr1	3960	3972	1.63986
chr1	3972	3975	1.2299
chr1	3975	3979	2.04983
chr1	3979	3985	1.63986
chr1	3985	3997	1.2299
chr1	3997	3999	2.86976
chr1	3999	4000	3.27972
chr1	4000	4008	2.45979
chr1	4008	4025	2.04983
chr1	4025	4040	1.2299
chr1	4040	4042	0.409966
chr1	4042	4055	0.0
chr1	4055	4072	0.409966
chr1	4072	4082	0.819931
chr1	4082	4087	1.2299
chr1	4087	4102	0.819931
chr1	4102	4125	0.409966
chr1	4125	4139	0.0
chr1	4139	4180	0.409966
chr1	4180	4279	0.0
chr1	4279	4316	0.409966
chr1	4316	4318	0.0
chr1	4318	4345	0.409966
chr1	4345	4386	0.0
chr1	4386	4424	0.409966
chr1	4424	4427	0.819931
chr1	4427	4456	0.409966
chr1	4456	4525	0.0
chr1	4525	4539	0.409966
chr1	4539	4568	0.819931
chr1	4568	4578	0.409966
chr1	4578	4690	0.0
chr1	4690	4732	0.409966
chr1	4732	4751	0.0
chr1	4751	4779	0.409966
chr1	4779	4813	0.0
chr1	4813	4816	0.409966
chr1	4816	4856	0.819931
chr1	4856	4859	0.409966
chr1	4859	5155	0.0
chr1	5155	5161	0.409966
chr1	5161	5164	0.819931
chr1	5164	5173	1.2299
chr1	5173	5195	1.63986
chr1	5195	5199	0.819931
chr1	5199	5209	0.409966
chr1	5209	5257	0.0
chr1	5257	5300	0.409966
chr1	5300	5365	0.0
chr1	5365	5373	0.409966
chr1	5373	5379	0.819931
chr1	5379	5380	1.2299
chr1	5380	5400	1.63986
chr1	5400	5410	1.2299
chr1	5410	5412	0.819931
chr1	5412	5415	0.409966
chr1	5415	5465	0.0
chr1	5465	5500	0.409966
chr1	5500	5538	0.0
chr1	5538	5548	0.409966
chr1	5548	5554	0.819931
chr1	5554	5566	1.2299
chr1	5566	5577	0.819931
chr1	5577	5581	0.409966
chr1	5581	5596	0.0
chr1	5596	5626	0.409966
chr1	5626	5628	0.819931
chr1	5628	5640	1.2299
chr1	5640	5653	0.819931
chr1	5653	5668	0.409966
chr1	5668	5694	0.0
chr1	5694	5713	0.409966
chr1	5713	5714	0.819931
chr1	5714	5725	1.63986
chr1	5725	5735	2.04983
chr1	5735	5738	1.63986
chr1	5738	5739	1.2299
chr1	5739	5747	0.409966
chr1	5747	5767	0.819931
chr1	5767	5790	0.409966
chr1	5790	5876	0.0
chr1	5876	5884	0.409966
chr1	5884	5907	0.819931
chr1	5907	5914	0.409966
chr1	5914	5915	0.819931
chr1	5915	5949	0.409966
chr1	5949	5966	0.0
chr1	5966	5993	0.819931
chr1	5993	6004	0.409966
chr1	6004	6007	0.819931
chr1	6007	6010	1.2299
chr1	6010	6012	0.819931
chr1	6012	6040	1.2299
chr1	6040	6043	0.819931
chr1	6043	6046	0.409966
chr1	6046	6071	0.0
chr1	6071	6082	0.409966
chr1	6082	6086	0.819931
chr1	6086	6099	1.2299
chr1	6099	6104	1.63986
chr1	6104	6109	2.45979
chr1	6109	6110	2.86976
chr1	6110	6114	2.45979
chr1	6114	6118	2.04983
chr1	6118	6125	2.45979
chr1	6125	6126	2.04983
chr1	6126	6131	2.45979
chr1	6131	6134	2.86976
chr1	6134	6138	3.27972
chr1	6138	6142	2.86976
chr1	6142	6146	2.45979
chr1	6146	6150	1.2299
chr1	6150	6154	0.819931
chr1	6154	6177	0.409966
chr1	6177	6251	0.0
chr1	6251	6285	0.409966
chr1	6285	6328	0.0
chr1	6328	6330	0.409966
chr1	6330	6348	0.819931
chr1	6348	6359	1.2299
chr1	6359	6364	0.819931
chr1	6364	6368	0.409966
chr1	6368	6370	0.819931
chr1	6370	6371	1.2299
chr1	6371	6384	0.819931
chr1	6384	6387	1.2299
chr1	6387	6391	1.63986
chr1	6391	6398	2.04983
chr1	6398	6408	1.63986
chr1	6408	6417	1.2299
chr1	6417	6428	0.819931
chr1	6428	6429	0.409966
chr1	6429	6441	0.0
chr1	6441	6485	0.409966
chr1	6485	6528	0.0
chr1	6528	6573	0.409966
chr1	6573	6651	0.0
chr1	6651	6656	0.409966
chr1	6656	6684	0.819931
chr1	6684	6689	0.409966
chr1	6689	6716	0.0
chr1	6716	6732	0.409966
chr1	6732	6855	0.0
chr1	6855	6858	0.409966
chr1	6858	6886	0.819931
chr1	6886	6891	0.409966
chr1	6891	6960	0.0
chr1	6960	6978	0.409966
chr1	6978	6993	0.819931
chr1	6993	6997	0.409966
chr1	6997	7018	0.819931
chr1	7018	7022	1.2299
chr1	7022	7040	0.819931
chr1	7040	7056	0.409966
chr1	7056	7078	0.0
chr1	7078	7123	0.409966
chr1	7123	7163	0.0
chr1	7163	7199	0.409966
chr1	7199	7296	0.0
chr1	7296	7319	0.409966
chr1	7319	7325	0.819931
chr1	7325	7342	0.409966
chr1	7342	7406	0.0
chr1	7406	7448	0.409966
chr1	7448	7450	0.819931
chr1	7450	7478	0.409966
chr1	7478	7492	0.819931
chr1	7492	7507	0.409966
chr1	7507	7542	0.0
chr1	7542	7549	0.409966
chr1	7549	7568	0.819931
chr1	7568	7580	0.409966
chr1	7580	7591	0.819931
chr1	7591	7606	0.409966
chr1	7606	7625	0.0
chr1	7625	7669	0.409966
chr1	7669	7700	0.0
chr1	7700	7723	0.819931
chr1	7723	7737	0.409966
chr1	7737	7901	0.0
chr1	7901	7926	0.409966
chr1	7926	8112	0.0
chr1	8112	8127	0.409966
chr1	8127	8144	0.819931
chr1	8144	8145	1.2299
chr1	8145	8150	2.04983
chr1	8150	8155	1.63986
chr1	8155	8170	2.04983
chr1	8170	8187	1.2299
chr1	8187	8188	0.819931
chr1	8188	8198	0.409966
chr1	8198	8342	0.0
chr1	8342	8345	0.409966
chr1	8345	8366	0.819931
chr1	8366	8383	1.2299
chr1	8383	8388	0.819931
chr1	8388	8389	0.409966
chr1	8389	8410	1.2299
chr1	8410	8431	0.409966
chr1	8431	8448	0.0
chr1	8448	8476	0.409966
chr1	8476	8527	0.0
chr1	8527	8541	0.409966
chr1	8541	8543	0.819931
chr1	8543	8553	1.2299
chr1	8553	8557	0.819931
chr1	8557	8567	1.2299
chr1	8567	8569	1.63986
chr1	8569	8571	1.2299
chr1	8571	8581	0.819931
chr1	8581	8583	1.2299
chr1	8583	8584	1.63986
chr1	8584	8592	2.45979
chr1	8592	8600	2.86976
chr1	8600	8601	2.45979
chr1	8601	8611	2.04983
chr1	8611	8612	2.45979
chr1	8612	8617	2.04983
chr1	8617	8622	2.45979
chr1	8622	8625	1.63986
chr1	8625	8628	1.2299
chr1	8628	8640	0.819931
chr1	8640	8650	0.409966
chr1	8650	8665	0.0
chr1	8665	8669	0.409966
chr1	8669	8689	0.819931
chr1	8689	8690	1.2299
chr1	8690	8691	1.63986
chr1	8691	8696	2.04983
chr1	8696	8702	2.45979
chr1	8702	8705	3.27972
chr1	8705	8709	2.86976
chr1	8709	8714	3.27972
chr1	8714	8717	2.86976
chr1	8717	8721	3.27972
chr1	8721	8726	2.86976
chr1	8726	8729	2.45979
chr1	8729	8734	2.86976
chr1	8734	8735	2.45979
chr1	8735	8738	2.04983
chr1	8738	8739	2.45979
chr1	8739	8740	2.04983
chr1	8740	8755	1.2299
chr1	8755	8765	0.819931
chr1	8765	8780	0.409966
chr1	8780	8783	0.0
chr1	8783	8790	0.409966
chr1	8790	8802	0.819931
chr1	8802	8803	1.2299
chr1	8803	8811	1.63986
chr1	8811	8834	1.2299
chr1	8834	8836	0.819931
chr1	8836	8839	1.63986
chr1	8839	8844	2.04983
chr1	8844	8845	1.63986
chr1	8845	8846	1.2299
chr1	8846	8856	1.63986
chr1	8856	8874	2.04983
chr1	8874	8877	1.63986
chr1	8877	8879	1.2299
chr1	8879	8882	1.63986
chr1	8882	8887	2.04983
chr1	8887	8898	1.63986
chr1	8898	8900	2.04983
chr1	8900	8906	1.63986
chr1	8906	8923	0.819931
chr1	8923	8926	0.409966
chr1	8926	9012	0.0
chr1	9012	9032	0.409966
chr1	9032	9054	0.819931
chr1	9054	9067	0.409966
chr1	9067	9120	0.0
chr1	9120	9134	0.819931
chr1	9134	9152	1.2299
chr1	9152	9168	0.409966
chr1	9168	9267	0.0
chr1	9267	9277	0.409966
chr1	9277	9291	0.819931
chr1	9291	9305	0.409966
chr1	9305	9308	0.819931
chr1	9308	9315	1.2299
chr1	9315	9341	0.819931
chr1	9341	9342	0.409966
chr1	9342	9348	0.819931
chr1	9348	9385	1.2299
chr1	9385	9391	0.819931
chr1	9391	9392	1.2299
chr1	9392	9429	0.409966
chr1	9429	9431	0.0
chr1	9431	9450	0.409966
chr1	9450	9455	0.819931
chr1	9455	9458	1.2299
chr1	9458	9459	1.63986
chr1	9459	9488	1.2299
chr1	9488	9490	0.819931
chr1	9490	9495	0.409966
chr1	9495	9508	0.0
chr1	9508	9511	0.409966
chr1	9511	9542	0.819931
chr1	9542	9552	0.409966
chr1	9552	9588	0.0
chr1	9588	9619	0.409966
chr1	9619	9746	0.0
chr1	9746	9757	0.409966
chr1	9757	9759	0.819931
chr1	9759	9763	1.2299
chr1	9763	9771	1.63986
chr1	9771	9798	1.2299
chr1	9798	9799	0.819931
chr1	9799	9804	0.409966
chr1	9804	9818	0.0
chr1	9818	9827	0.409966
chr1	9827	9845	1.2299
chr1	9845	9848	1.63986
chr1	9848	9857	2.04983
chr1	9857	9860	1.63986
chr1	9860	9870	0.819931
chr1	9870	9873	1.2299
chr1	9873	9876	0.819931
chr1	9876	9893	0.409966
chr1	9893	9902	0.819931
chr1	9902	9924	0.409966
chr1	9924	9930	0.819931
chr1	9930	9937	1.2299
chr1	9937	9952	0.819931
chr1	9952	9958	0.409966
chr1	9958	10059	0.0
chr1	10059	10074	0.409966
chr1	10074	10086	0.819931
chr1	10086	10117	0.409966
chr1	10117	10131	0.0
chr1	10131	10147	0.409966
chr1	10147	10149	0.819931
chr1	10149	10164	1.2299
chr1	10164	10167	0.819931
chr1	10167	10171	1.2299
chr1	10171	10172	1.63986
chr1	10172	10174	1.2299
chr1	10174	10178	1.63986
chr1	10178	10180	2.04983
chr1	10180	10185	2.45979
chr1	10185	10191	3.27972
chr1	10191	10194	2.86976
chr1	10194	10203	2.45979
chr1	10203	10204	1.63986
chr1	10204	10206	1.2299
chr1	10206	10207	1.63986
chr1	10207	10221	1.2299
chr1	10221	10250	0.409966
chr1	10250	10278	0.0
chr1	10278	10293	0.409966
chr1	10293	10307	0.819931
chr1	10307	10317	1.63986
chr1	10317	10320	2.04983
chr1	10320	10329	1.63986
chr1	10329	10333	1.2299
chr1	10333	10351	0.409966
chr1	10351	10431	0.0
chr1	10431	10436	0.409966
chr1	10436	10475	0.819931
chr1	10475	10480	0.409966
chr1	10480	10605	0.0
chr1	10605	10647	0.409966
chr1	10647	10658	0.0
chr1	10658	10683	0.409966
chr1	10683	10692	0.819931
chr1	10692	10702	1.2299
chr1	10702	10706	0.819931
chr1	10706	10710	1.2299
chr1	10710	10717	0.819931
chr1	10717	10746	0.409966
chr1	10746	10850	0.0
chr1	10850	10877	0.819931
chr1	10877	10893	0.409966
chr1	10893	11002	0.0
chr1	11002	11038	0.409966
chr1	11038	11110	0.0
chr1	11110	11116	0.819931
chr1	11116	11137	1.2299
chr1	11137	11138	0.819931
chr1	11138	11157	0.409966
chr1	11157	11181	0.0
chr1	11181	11210	0.409966
chr1	11210	11214	0.0
chr1	11214	11256	0.409966
chr1	11256	11277	0.0
chr1	11277	11320	0.409966
chr1	11320	11372	0.0
chr1	11372	11394	0.409966
chr1	11394	11656	0.0
chr1	11656	11700	0.409966
chr1	11700	11812	0.0
chr1	11812	11816	0.819931
chr1	11816	11821	1.2299
chr1	11821	11842	1.63986
chr1	11842	11851	1.2299
chr1	11851	11873	0.0
chr1	11873	11898	0.409966
chr1	11898	11946	0.0
chr1	11946	11958	0.409966
chr1	11958	11959	0.819931
chr1	11959	11969	1.2299
chr1	11969	11971	1.63986
chr1	11971	11974	2.04983
chr1	11974	11996	2.45979
chr1	11996	11999	2.86976
chr1	11999	12000	2.45979
chr1	12000	12001	2.04983
chr1	12001	12008	1.63986
chr1	12008	12010	1.2299
chr1	12010	12016	0.819931
chr1	12016	12020	1.2299
chr1	12020	12022	0.819931
chr1	12022	12024	1.2299
chr1	12024	12026	1.63986
chr1	12026	12038	1.2299
chr1	12038	12039	2.04983
chr1	12039	12044	2.45979
chr1	12044	12059	2.86976
chr1	12059	12062	2.45979
chr1	12062	12064	2.04983
chr1	12064	12068	1.2299
chr1	12068	12070	0.819931
chr1	12070	12072	0.409966
chr1	12072	12083	0.0
chr1	12083	12111	0.409966
chr1	12111	12137	0.0
chr1	12137	12149	0.819931
chr1	12149	12165	1.2299
chr1	12165	12180	0.819931
chr1	12180	12193	0.409966
chr1	12193	12217	0.0
chr1	12217	12223	0.409966
chr1	12223	12233	0.819931
chr1	12233	12241	1.2299
chr1	12241	12245	0.819931
chr1	12245	12273	1.2299
chr1	12273	12276	0.819931
chr1	12276	12285	0.409966
chr1	12285	12289	0.0
chr1	12289	12291	0.409966
chr1	12291	12316	1.2299
chr1	12316	12320	0.409966
chr1	12320	12333	0.0
chr1	12333	12336	0.409966
chr1	12336	12360	0.819931
chr1	12360	12385	0.0
chr1	12385	12396	0.409966
chr1	12396	12419	0.819931
chr1	12419	12426	1.2299
chr1	12426	12428	1.63986
chr1	12428	12429	2.04983
chr1	12429	12449	1.2299
chr1	12449	12450	0.819931
chr1	12450	12451	0.409966
chr1	12451	12484	0.0
chr1	12484	12492	0.409966
chr1	12492	12502	0.819931
chr1	12502	12515	1.2299
chr1	12515	12542	0.819931
chr1	12542	12544	1.2299
chr1	12544	12551	0.819931
chr1	12551	12560	0.409966
chr1	12560	12598	0.819931
chr1	12598	12614	0.409966
chr1	12614	12615	1.63986
chr1	12615	12618	1.2299
chr1	12618	12624	2.04983
chr1	12624	12628	2.45979
chr1	12628	12632	2.86976
chr1	12632	12634	3.68969
chr1	12634	12636	4.09966
chr1	12636	12638	4.91959
chr1	12638	12639	5.73952
chr1	12639	12640	6.14948
chr1	12640	12641	7.37938
chr1	12641	12642	6.96942
chr1	12642	12644	6.14948
chr1	12644	12645	6.96942
chr1	12645	12647	7.78935
chr1	12647	12648	8.19931
chr1	12648	12659	8.60928
chr1	12659	12660	8.19931
chr1	12660	12661	7.78935
chr1	12661	12662	7.37938
chr1	12662	12663	5.73952
chr1	12663	12668	5.32955
chr1	12668	12669	4.91959
chr1	12669	12675	5.32955
chr1	12675	12678	4.91959
chr1	12678	12679	4.50962
chr1	12679	12681	3.68969
chr1	12681	12682	3.27972
chr1	12682	12684	2.86976
chr1	12684	12687	2.04983
chr1	12687	12689	1.63986
chr1	12689	12691	1.2299
chr1	12691	12712	0.819931
chr1	12712	12713	1.2299
chr1	12713	12714	0.819931
chr1	12714	12718	1.2299
chr1	12718	12746	0.819931
chr1	12746	12752	0.409966
chr1	12752	12790	0.0
chr1	12790	12805	0.409966
chr1	12805	12833	0.819931
chr1	12833	12834	0.409966
chr1	12834	12842	0.819931
chr1	12842	12848	1.2299
chr1	12848	12873	0.819931
chr1	12873	12875	0.409966
chr1	12875	13332	0.0
chr1	13332	13337	0.409966
chr1	13337	13363	0.819931
chr1	13363	13380	0.409966
chr1	13380	13517	0.0
chr1	13517	13561	0.409966
chr1	13561	13858	0.0
chr1	13858	13884	0.409966
chr1	13884	13911	0.0
chr1	13911	13949	0.409966
chr1	13949	14074	0.0
chr1	14074	14116	0.409966
chr1	14116	14131	0.0
chr1	14131	14166	0.409966
chr1	14166	14297	0.0
chr1	14297	14322	0.409966
chr1	14322	14341	0.819931
chr1	14341	14345	0.409966
chr1	14345	14351	0.819931
chr1	14351	14364	0.409966
chr1	14364	14521	0.0
chr1	14521	14562	0.409966
chr1	14562	14569	0.0
chr1	14569	14612	0.409966
chr1	14612	14745	0.0
chr1	14745	14778	0.409966
chr1	14778	14789	0.819931
chr1	14789	14813	0.409966
chr1	14813	14867	0.0
chr1	14867	14892	0.409966
chr1	14892	14957	0.0
chr1	14957	14960	0.409966
chr1	14960	14961	0.819931
chr1	14961	14968	1.63986
chr1	14968	14982	2.04983
chr1	14982	14987	1.63986
chr1	14987	14988	1.2299
chr1	14988	15003	0.819931
chr1	15003	15005	1.2299
chr1	15005	15006	0.819931
chr1	15006	15026	0.409966
chr1	15026	15141	0.0
chr1	15141	15143	0.409966
chr1	15143	15175	0.819931
chr1	15175	15184	0.409966
chr1	15184	15189	0.0
chr1	15189	15190	0.409966
chr1	15190	15223	0.819931
chr1	15223	15234	0.409966
chr1	15234	15375	0.0
chr1	15375	15415	0.409966
chr1	15415	15912	0.0
chr1	15912	15955	0.409966
chr1	15955	16003	0.0
chr1	16003	16028	0.409966
chr1	16028	16093	0.0
chr1	16093	16117	0.409966
chr1	16117	16166	0.0
chr1	16166	16194	0.409966
chr1	16194	16208	0.819931
chr1	16208	16236	0.409966
chr1	16236	16255	0.0
chr1	16255	16278	0.409966
chr1	16278	16410	0.0
chr1	16410	16452	0.409966
chr1	16452	16518	0.0
chr1	16518	16551	0.409966
chr1	16551	16781	0.0
chr1	16781	16784	0.409966
chr1	16784	16801	0.819931
chr1	16801	16814	1.2299
chr1	16814	16816	0.819931
chr1	16816	16817	0.409966
chr1	16817	16840	0.819931
chr1	16840	16842	0.409966
chr1	16842	16940	0.0
chr1	16940	16982	0.409966
chr1	16982	17028	0.0
chr1	17028	17057	0.409966
chr1	17057	17147	0.0
chr1	17147	17161	0.409966
chr1	17161	17180	0.819931
chr1	17180	17194	0.409966
chr1	17194	17203	0.819931
chr1	17203	17231	0.409966
chr1	17231	17505	0.0
chr1	17505	17541	0.409966
chr1	17541	17733	0.0
chr1	17733	17765	0.409966
chr1	17765	17768	0.0
chr1	17768	17795	0.409966
chr1	17795	17888	0.0
chr1	17888	17915	0.409966
chr1	17915	17929	0.0
chr1	17929	17930	0.409966
chr1	17930	17955	1.2299
chr1	17955	17972	0.819931
chr1	17972	17985	0.0
chr1	17985	18028	0.409966
chr1	18028	18034	0.0
chr1	18034	18069	0.409966
chr1	18069	18134	0.0
chr1	18134	18178	0.409966
chr1	18178	18185	0.0
chr1	18185	18190	0.409966
chr1	18190	18206	0.819931
chr1	18206	18217	1.2299
chr1	18217	18221	0.819931
chr1	18221	18247	0.409966
chr1	18247	18446	0.0
chr1	18446	18485	0.409966
chr1	18485	18622	0.0
chr1	18622	18651	0.409966
chr1	18651	18662	0.819931
chr1	18662	18696	0.409966
chr1	18696	18750	0.0
chr1	18750	18752	0.409966
chr1	18752	18788	0.819931
chr1	18788	18791	1.2299
chr1	18791	18792	0.819931
chr1	18792	18815	0.409966
chr1	18815	18817	0.0
chr1	18817	18834	0.409966
chr1	18834	18847	0.819931
chr1	18847	18860	1.2299
chr1	18860	18876	0.819931
chr1	18876	18877	0.409966
chr1	18877	18882	0.0
chr1	18882	18926	0.409966
chr1	18926	19280	0.0
