# Supplementary material for: Structural modularity of the XIST ribonucleoprotein complex
Source: Nat Commun. 2020 Dec 2;11:6163. doi: 10.1038/s41467-020-20040-3 (PMC7710737; doi:10.1038/s41467-020-20040-3)
Supplement: Supplementary file 6 — Source Data [file 41467_2020_20040_MOESM6_ESM.zip › sourcedata/fig2efgi/K562_EIF3G_0_neg_XIST_1_hsXIST.bedgraph]

chr1	0	46	0.0
chr1	46	90	0.756999
chr1	90	241	0.0
chr1	241	259	0.756999
chr1	259	280	1.514
chr1	280	283	2.271
chr1	283	302	1.514
chr1	302	307	0.756999
chr1	307	310	1.514
chr1	310	324	2.271
chr1	324	326	1.514
chr1	326	341	2.271
chr1	341	351	3.028
chr1	351	353	2.271
chr1	353	363	1.514
chr1	363	368	2.271
chr1	368	370	3.028
chr1	370	384	2.271
chr1	384	399	1.514
chr1	399	406	0.756999
chr1	406	407	1.514
chr1	407	443	0.756999
chr1	443	451	0.0
chr1	451	494	2.271
chr1	494	495	1.514
chr1	495	501	0.756999
chr1	501	502	1.514
chr1	502	539	2.271
chr1	539	545	1.514
chr1	545	564	0.0
chr1	564	567	0.756999
chr1	567	608	1.514
chr1	608	611	0.756999
chr1	611	649	0.0
chr1	649	650	0.756999
chr1	650	651	1.514
chr1	651	652	2.271
chr1	652	653	3.028
chr1	653	657	3.785
chr1	657	667	5.299
chr1	667	685	6.056
chr1	685	693	5.299
chr1	693	694	4.542
chr1	694	695	3.785
chr1	695	697	3.028
chr1	697	701	3.785
chr1	701	710	2.271
chr1	710	714	1.514
chr1	714	728	2.271
chr1	728	749	1.514
chr1	749	778	0.756999
chr1	778	785	0.0
chr1	785	825	0.756999
chr1	825	829	1.514
chr1	829	841	0.756999
chr1	841	854	1.514
chr1	854	869	2.271
chr1	869	877	1.514
chr1	877	878	2.271
chr1	878	885	3.028
chr1	885	888	2.271
chr1	888	895	3.028
chr1	895	897	3.785
chr1	897	922	3.028
chr1	922	932	2.271
chr1	932	961	1.514
chr1	961	1006	0.756999
chr1	1006	1007	1.514
chr1	1007	1009	3.028
chr1	1009	1024	3.785
chr1	1024	1038	3.028
chr1	1038	1039	2.271
chr1	1039	1040	1.514
chr1	1040	1051	0.756999
chr1	1051	1056	0.0
chr1	1056	1067	0.756999
chr1	1067	1068	1.514
chr1	1068	1071	2.271
chr1	1071	1073	3.028
chr1	1073	1076	3.785
chr1	1076	1080	4.542
chr1	1080	1091	5.299
chr1	1091	1092	6.056
chr1	1092	1099	6.81299
chr1	1099	1100	7.56999
chr1	1100	1102	6.81299
chr1	1102	1106	7.56999
chr1	1106	1110	8.32699
chr1	1110	1115	6.81299
chr1	1115	1116	6.056
chr1	1116	1120	5.299
chr1	1120	1123	4.542
chr1	1123	1132	3.785
chr1	1132	1133	4.542
chr1	1133	1134	3.785
chr1	1134	1136	4.542
chr1	1136	1138	3.785
chr1	1138	1140	4.542
chr1	1140	1142	3.785
chr1	1142	1145	3.028
chr1	1145	1149	3.785
chr1	1149	1152	3.028
chr1	1152	1160	3.785
chr1	1160	1165	4.542
chr1	1165	1167	5.299
chr1	1167	1176	6.81299
chr1	1176	1178	6.056
chr1	1178	1182	5.299
chr1	1182	1189	4.542
chr1	1189	1192	3.785
chr1	1192	1196	3.028
chr1	1196	1206	2.271
chr1	1206	1211	1.514
chr1	1211	1219	0.756999
chr1	1219	1241	1.514
chr1	1241	1247	2.271
chr1	1247	1259	1.514
chr1	1259	1262	2.271
chr1	1262	1267	1.514
chr1	1267	1289	2.271
chr1	1289	1295	3.028
chr1	1295	1303	2.271
chr1	1303	1308	1.514
chr1	1308	1329	2.271
chr1	1329	1332	1.514
chr1	1332	1343	0.756999
chr1	1343	1351	1.514
chr1	1351	1387	0.756999
chr1	1387	1399	0.0
chr1	1399	1433	0.756999
chr1	1433	1443	1.514
chr1	1443	1446	0.756999
chr1	1446	1463	1.514
chr1	1463	1477	2.271
chr1	1477	1490	1.514
chr1	1490	1506	0.756999
chr1	1506	1553	0.0
chr1	1553	1555	0.756999
chr1	1555	1568	1.514
chr1	1568	1576	2.271
chr1	1576	1582	3.028
chr1	1582	1597	3.785
chr1	1597	1599	3.028
chr1	1599	1609	2.271
chr1	1609	1612	3.028
chr1	1612	1615	2.271
chr1	1615	1620	1.514
chr1	1620	1648	0.756999
chr1	1648	1652	1.514
chr1	1652	1658	0.756999
chr1	1658	1683	1.514
chr1	1683	1692	2.271
chr1	1692	1702	1.514
chr1	1702	1726	0.756999
chr1	1726	1757	0.0
chr1	1757	1761	0.756999
chr1	1761	1800	1.514
chr1	1800	1805	0.756999
chr1	1805	1840	0.0
chr1	1840	1871	1.514
chr1	1871	1873	2.271
chr1	1873	1880	3.028
chr1	1880	1884	2.271
chr1	1884	1894	1.514
chr1	1894	1897	0.756999
chr1	1897	1912	0.0
chr1	1912	1956	0.756999
chr1	1956	2053	0.0
chr1	2053	2097	0.756999
chr1	2097	2177	0.0
chr1	2177	2206	0.756999
chr1	2206	2209	1.514
chr1	2209	2220	2.271
chr1	2220	2238	1.514
chr1	2238	2249	0.756999
chr1	2249	2272	0.0
chr1	2272	2273	0.756999
chr1	2273	2284	1.514
chr1	2284	2298	2.271
chr1	2298	2312	3.028
chr1	2312	2316	2.271
chr1	2316	2328	0.756999
chr1	2328	2342	1.514
chr1	2342	2372	0.756999
chr1	2372	2409	0.0
chr1	2409	2410	0.756999
chr1	2410	2453	1.514
chr1	2453	2454	0.756999
chr1	2454	2481	0.0
chr1	2481	2513	0.756999
chr1	2513	2525	2.271
chr1	2525	2557	1.514
chr1	2557	2560	0.0
chr1	2560	2575	0.756999
chr1	2575	2603	1.514
chr1	2603	2615	0.756999
chr1	2615	2619	1.514
chr1	2619	2659	0.756999
chr1	2659	2807	0.0
chr1	2807	2841	0.756999
chr1	2841	2904	0.0
chr1	2904	2948	0.756999
chr1	2948	3084	0.0
chr1	3084	3107	0.756999
chr1	3107	3126	1.514
chr1	3126	3151	0.756999
chr1	3151	3163	0.0
chr1	3163	3193	0.756999
chr1	3193	3206	1.514
chr1	3206	3237	0.756999
chr1	3237	3289	0.0
chr1	3289	3321	0.756999
chr1	3321	3329	1.514
chr1	3329	3364	0.756999
chr1	3364	3371	0.0
chr1	3371	3415	0.756999
chr1	3415	3443	0.0
chr1	3443	3487	0.756999
chr1	3487	3514	0.0
chr1	3514	3548	0.756999
chr1	3548	3554	0.0
chr1	3554	3593	0.756999
chr1	3593	3597	1.514
chr1	3597	3600	0.756999
chr1	3600	3630	1.514
chr1	3630	3637	2.271
chr1	3637	3644	1.514
chr1	3644	3672	0.756999
chr1	3672	3684	0.0
chr1	3684	3711	0.756999
chr1	3711	3728	1.514
chr1	3728	3729	0.756999
chr1	3729	3781	0.0
chr1	3781	3825	0.756999
chr1	3825	3857	0.0
chr1	3857	3879	0.756999
chr1	3879	3887	0.0
chr1	3887	3889	0.756999
chr1	3889	3908	1.514
chr1	3908	3915	2.271
chr1	3915	3924	3.028
chr1	3924	3931	5.299
chr1	3931	3932	4.542
chr1	3932	3940	3.785
chr1	3940	3951	4.542
chr1	3951	3959	3.785
chr1	3959	3968	3.028
chr1	3968	3979	0.756999
chr1	3979	3998	0.0
chr1	3998	4042	0.756999
chr1	4042	4058	0.0
chr1	4058	4102	0.756999
chr1	4102	4103	0.0
chr1	4103	4147	0.756999
chr1	4147	4221	0.0
chr1	4221	4265	0.756999
chr1	4265	4429	0.0
chr1	4429	4455	0.756999
chr1	4455	4522	0.0
chr1	4522	4523	0.756999
chr1	4523	4564	1.514
chr1	4564	4566	2.271
chr1	4566	4567	1.514
chr1	4567	4588	0.756999
chr1	4588	4607	1.514
chr1	4607	4608	0.756999
chr1	4608	4630	1.514
chr1	4630	4652	0.756999
chr1	4652	4688	0.0
chr1	4688	4693	0.756999
chr1	4693	4694	1.514
chr1	4694	4710	2.271
chr1	4710	4717	3.028
chr1	4717	4721	3.785
chr1	4721	4732	4.542
chr1	4732	4736	3.785
chr1	4736	4737	4.542
chr1	4737	4754	3.028
chr1	4754	4756	2.271
chr1	4756	4758	1.514
chr1	4758	4766	0.756999
chr1	4766	4779	1.514
chr1	4779	4810	0.756999
chr1	4810	4863	0.0
chr1	4863	4907	0.756999
chr1	4907	4955	0.0
chr1	4955	4957	0.756999
chr1	4957	4973	1.514
chr1	4973	4999	2.271
chr1	4999	5001	1.514
chr1	5001	5017	0.756999
chr1	5017	5118	0.0
chr1	5118	5161	0.756999
chr1	5161	5212	0.0
chr1	5212	5217	0.756999
chr1	5217	5219	1.514
chr1	5219	5256	2.271
chr1	5256	5261	1.514
chr1	5261	5277	0.0
chr1	5277	5311	0.756999
chr1	5311	5357	0.0
chr1	5357	5383	0.756999
chr1	5383	5400	1.514
chr1	5400	5407	0.756999
chr1	5407	5414	1.514
chr1	5414	5426	2.271
chr1	5426	5451	1.514
chr1	5451	5458	0.756999
chr1	5458	5467	0.0
chr1	5467	5471	0.756999
chr1	5471	5500	1.514
chr1	5500	5503	0.756999
chr1	5503	5513	0.0
chr1	5513	5557	0.756999
chr1	5557	5563	0.0
chr1	5563	5578	0.756999
chr1	5578	5589	1.514
chr1	5589	5599	0.756999
chr1	5599	5622	1.514
chr1	5622	5629	0.756999
chr1	5629	5631	1.514
chr1	5631	5632	2.271
chr1	5632	5640	3.785
chr1	5640	5671	3.028
chr1	5671	5675	2.271
chr1	5675	5676	1.514
chr1	5676	5799	0.0
chr1	5799	5825	0.756999
chr1	5825	5842	1.514
chr1	5842	5869	0.756999
chr1	5869	5939	0.0
chr1	5939	5966	0.756999
chr1	5966	5983	1.514
chr1	5983	6010	0.756999
chr1	6010	6049	0.0
chr1	6049	6067	1.514
chr1	6067	6075	2.271
chr1	6075	6080	3.028
chr1	6080	6082	3.785
chr1	6082	6086	4.542
chr1	6086	6087	5.299
chr1	6087	6092	7.56999
chr1	6092	6101	6.056
chr1	6101	6111	6.81299
chr1	6111	6114	6.056
chr1	6114	6124	4.542
chr1	6124	6125	3.785
chr1	6125	6126	4.542
chr1	6126	6127	3.785
chr1	6127	6131	3.028
chr1	6131	6138	1.514
chr1	6138	6168	0.756999
chr1	6168	6312	0.0
chr1	6312	6329	0.756999
chr1	6329	6356	1.514
chr1	6356	6359	0.756999
chr1	6359	6370	0.0
chr1	6370	6384	0.756999
chr1	6384	6402	1.514
chr1	6402	6414	2.271
chr1	6414	6418	1.514
chr1	6418	6438	0.756999
chr1	6438	6477	0.0
chr1	6477	6519	0.756999
chr1	6519	6529	0.0
chr1	6529	6573	0.756999
chr1	6573	6619	0.0
chr1	6619	6663	0.756999
chr1	6663	6684	0.0
chr1	6684	6728	0.756999
chr1	6728	6883	0.0
chr1	6883	6927	0.756999
chr1	6927	6934	0.0
chr1	6934	6955	0.756999
chr1	6955	6967	1.514
chr1	6967	6977	2.271
chr1	6977	6991	1.514
chr1	6991	6997	2.271
chr1	6997	7000	1.514
chr1	7000	7034	0.756999
chr1	7034	7199	0.0
chr1	7199	7202	1.514
chr1	7202	7226	2.271
chr1	7226	7243	3.028
chr1	7243	7245	1.514
chr1	7245	7269	0.756999
chr1	7269	7352	0.0
chr1	7352	7361	0.756999
chr1	7361	7396	1.514
chr1	7396	7405	0.756999
chr1	7405	7461	0.0
chr1	7461	7477	0.756999
chr1	7477	7479	1.514
chr1	7479	7480	2.271
chr1	7480	7504	3.028
chr1	7504	7521	2.271
chr1	7521	7523	1.514
chr1	7523	7524	0.756999
chr1	7524	7557	0.0
chr1	7557	7589	0.756999
chr1	7589	7600	0.0
chr1	7600	7640	0.756999
chr1	7640	7644	2.271
chr1	7644	7682	1.514
chr1	7682	7684	2.271
chr1	7684	7721	0.756999
chr1	7721	7726	1.514
chr1	7726	7764	0.756999
chr1	7764	7783	0.0
chr1	7783	7825	0.756999
chr1	7825	7833	0.0
chr1	7833	7861	0.756999
chr1	7861	7917	0.0
chr1	7917	7958	0.756999
chr1	7958	8029	0.0
chr1	8029	8058	0.756999
chr1	8058	8064	1.514
chr1	8064	8073	2.271
chr1	8073	8093	1.514
chr1	8093	8102	2.271
chr1	8102	8108	1.514
chr1	8108	8112	0.756999
chr1	8112	8126	0.0
chr1	8126	8127	0.756999
chr1	8127	8131	2.271
chr1	8131	8135	3.028
chr1	8135	8170	3.785
chr1	8170	8171	3.028
chr1	8171	8172	1.514
chr1	8172	8175	2.271
chr1	8175	8177	1.514
chr1	8177	8216	0.756999
chr1	8216	8286	0.0
chr1	8286	8304	0.756999
chr1	8304	8330	1.514
chr1	8330	8348	0.756999
chr1	8348	8382	0.0
chr1	8382	8425	0.756999
chr1	8425	8446	0.0
chr1	8446	8488	0.756999
chr1	8488	8520	0.0
chr1	8520	8522	0.756999
chr1	8522	8548	1.514
chr1	8548	8557	0.756999
chr1	8557	8561	1.514
chr1	8561	8564	2.271
chr1	8564	8579	1.514
chr1	8579	8596	2.271
chr1	8596	8605	1.514
chr1	8605	8623	0.756999
chr1	8623	8631	0.0
chr1	8631	8675	0.756999
chr1	8675	8690	0.0
chr1	8690	8691	0.756999
chr1	8691	8692	1.514
chr1	8692	8693	2.271
chr1	8693	8734	3.785
chr1	8734	8735	3.028
chr1	8735	8736	2.271
chr1	8736	8737	1.514
chr1	8737	8781	0.756999
chr1	8781	8802	0.0
chr1	8802	8837	0.756999
chr1	8837	8841	2.271
chr1	8841	8845	3.028
chr1	8845	8846	3.785
chr1	8846	8879	3.028
chr1	8879	8881	2.271
chr1	8881	8885	1.514
chr1	8885	8889	0.756999
chr1	8889	8903	0.0
chr1	8903	8946	0.756999
chr1	8946	8947	1.514
chr1	8947	8953	0.756999
chr1	8953	8990	1.514
chr1	8990	8997	2.271
chr1	8997	8998	1.514
chr1	8998	9000	2.271
chr1	9000	9018	3.028
chr1	9018	9021	3.785
chr1	9021	9034	3.028
chr1	9034	9041	1.514
chr1	9041	9062	0.756999
chr1	9062	9175	0.0
chr1	9175	9219	0.756999
chr1	9219	9261	0.0
chr1	9261	9276	0.756999
chr1	9276	9284	1.514
chr1	9284	9305	2.271
chr1	9305	9320	1.514
chr1	9320	9328	0.756999
chr1	9328	9353	0.0
chr1	9353	9374	0.756999
chr1	9374	9389	1.514
chr1	9389	9393	2.271
chr1	9393	9397	3.028
chr1	9397	9418	2.271
chr1	9418	9432	1.514
chr1	9432	9437	0.756999
chr1	9437	9556	0.0
chr1	9556	9588	0.756999
chr1	9588	9600	1.514
chr1	9600	9632	0.756999
chr1	9632	9641	0.0
chr1	9641	9648	0.756999
chr1	9648	9656	1.514
chr1	9656	9674	2.271
chr1	9674	9692	1.514
chr1	9692	9700	0.756999
chr1	9700	9729	0.0
chr1	9729	9751	0.756999
chr1	9751	9773	1.514
chr1	9773	9779	0.756999
chr1	9779	9795	1.514
chr1	9795	9815	0.756999
chr1	9815	9823	1.514
chr1	9823	9832	0.756999
chr1	9832	9850	1.514
chr1	9850	9858	2.271
chr1	9858	9859	3.028
chr1	9859	9867	2.271
chr1	9867	9890	1.514
chr1	9890	9891	0.756999
chr1	9891	9902	1.514
chr1	9902	9917	0.756999
chr1	9917	9918	1.514
chr1	9918	9921	2.271
chr1	9921	9947	1.514
chr1	9947	9954	2.271
chr1	9954	9961	4.542
chr1	9961	9962	3.785
chr1	9962	9978	3.028
chr1	9978	9991	2.271
chr1	9991	9998	1.514
chr1	9998	10013	0.0
chr1	10013	10014	0.756999
chr1	10014	10027	1.514
chr1	10027	10028	2.271
chr1	10028	10042	3.028
chr1	10042	10045	2.271
chr1	10045	10047	1.514
chr1	10047	10057	2.271
chr1	10057	10072	1.514
chr1	10072	10091	0.756999
chr1	10091	10134	0.0
chr1	10134	10146	0.756999
chr1	10146	10147	1.514
chr1	10147	10161	2.271
chr1	10161	10164	3.028
chr1	10164	10178	4.542
chr1	10178	10190	3.785
chr1	10190	10198	2.271
chr1	10198	10201	1.514
chr1	10201	10204	0.756999
chr1	10204	10228	0.0
chr1	10228	10271	0.756999
chr1	10271	10308	0.0
chr1	10308	10337	0.756999
chr1	10337	10350	1.514
chr1	10350	10351	2.271
chr1	10351	10381	1.514
chr1	10381	10394	0.756999
chr1	10394	10399	0.0
chr1	10399	10418	0.756999
chr1	10418	10443	1.514
chr1	10443	10453	0.756999
chr1	10453	10462	1.514
chr1	10462	10476	0.756999
chr1	10476	10491	1.514
chr1	10491	10520	0.756999
chr1	10520	10583	0.0
chr1	10583	10584	0.756999
chr1	10584	10585	2.271
chr1	10585	10598	3.028
chr1	10598	10626	3.785
chr1	10626	10628	3.028
chr1	10628	10635	0.0
chr1	10635	10637	0.756999
chr1	10637	10660	1.514
chr1	10660	10678	2.271
chr1	10678	10681	1.514
chr1	10681	10691	0.756999
chr1	10691	10694	1.514
chr1	10694	10701	2.271
chr1	10701	10703	3.028
chr1	10703	10716	2.271
chr1	10716	10735	3.028
chr1	10735	10738	2.271
chr1	10738	10744	1.514
chr1	10744	10774	0.756999
chr1	10774	10782	1.514
chr1	10782	10784	2.271
chr1	10784	10785	3.028
chr1	10785	10813	2.271
chr1	10813	10818	3.028
chr1	10818	10826	2.271
chr1	10826	10828	1.514
chr1	10828	10857	0.756999
chr1	10857	10859	0.0
chr1	10859	10901	0.756999
chr1	10901	10973	0.0
chr1	10973	10997	0.756999
chr1	10997	11017	1.514
chr1	11017	11041	0.756999
chr1	11041	11042	0.0
chr1	11042	11045	0.756999
chr1	11045	11077	1.514
chr1	11077	11085	2.271
chr1	11085	11089	1.514
chr1	11089	11106	0.756999
chr1	11106	11117	1.514
chr1	11117	11120	2.271
chr1	11120	11148	1.514
chr1	11148	11160	0.756999
chr1	11160	11191	0.0
chr1	11191	11197	0.756999
chr1	11197	11198	1.514
chr1	11198	11217	2.271
chr1	11217	11219	3.028
chr1	11219	11221	3.785
chr1	11221	11225	4.542
chr1	11225	11235	3.785
chr1	11235	11241	3.028
chr1	11241	11261	2.271
chr1	11261	11263	1.514
chr1	11263	11265	0.756999
chr1	11265	11271	0.0
chr1	11271	11283	0.756999
chr1	11283	11286	1.514
chr1	11286	11315	2.271
chr1	11315	11322	1.514
chr1	11322	11327	3.028
chr1	11327	11330	2.271
chr1	11330	11343	1.514
chr1	11343	11364	2.271
chr1	11364	11372	0.756999
chr1	11372	11378	0.0
chr1	11378	11384	0.756999
chr1	11384	11422	1.514
chr1	11422	11423	0.756999
chr1	11423	11428	1.514
chr1	11428	11436	0.756999
chr1	11436	11440	0.0
chr1	11440	11480	0.756999
chr1	11480	11501	0.0
chr1	11501	11504	0.756999
chr1	11504	11525	1.514
chr1	11525	11536	0.756999
chr1	11536	11539	1.514
chr1	11539	11543	2.271
chr1	11543	11556	1.514
chr1	11556	11580	2.271
chr1	11580	11587	1.514
chr1	11587	11600	3.028
chr1	11600	11601	2.271
chr1	11601	11603	3.028
chr1	11603	11626	3.785
chr1	11626	11630	3.028
chr1	11630	11631	3.785
chr1	11631	11641	2.271
chr1	11641	11642	3.785
chr1	11642	11644	4.542
chr1	11644	11645	5.299
chr1	11645	11649	4.542
chr1	11649	11656	5.299
chr1	11656	11674	6.056
chr1	11674	11685	5.299
chr1	11685	11686	3.785
chr1	11686	11687	3.028
chr1	11687	11688	2.271
chr1	11688	11693	1.514
chr1	11693	11698	0.756999
chr1	11698	11700	1.514
chr1	11700	11739	0.756999
chr1	11739	11818	0.0
chr1	11818	11820	0.756999
chr1	11820	11830	1.514
chr1	11830	11862	3.028
chr1	11862	11864	2.271
chr1	11864	11865	1.514
chr1	11865	11872	2.271
chr1	11872	11874	3.028
chr1	11874	11908	1.514
chr1	11908	11916	0.756999
chr1	11916	11971	0.0
chr1	11971	12009	0.756999
chr1	12009	12010	0.0
chr1	12010	12033	0.756999
chr1	12033	12043	0.0
chr1	12043	12046	0.756999
chr1	12046	12086	1.514
chr1	12086	12089	0.756999
chr1	12089	12090	1.514
chr1	12090	12093	0.756999
chr1	12093	12133	1.514
chr1	12133	12136	0.756999
chr1	12136	12158	1.514
chr1	12158	12167	3.028
chr1	12167	12178	3.785
chr1	12178	12180	4.542
chr1	12180	12187	3.028
chr1	12187	12192	2.271
chr1	12192	12195	3.028
chr1	12195	12201	3.785
chr1	12201	12205	3.028
chr1	12205	12228	2.271
chr1	12228	12231	1.514
chr1	12231	12236	2.271
chr1	12236	12237	3.028
chr1	12237	12239	3.785
chr1	12239	12244	3.028
chr1	12244	12250	3.785
chr1	12250	12255	5.299
chr1	12255	12271	4.542
chr1	12271	12272	3.785
chr1	12272	12273	3.028
chr1	12273	12280	3.785
chr1	12280	12281	3.028
chr1	12281	12286	2.271
chr1	12286	12287	3.028
chr1	12287	12294	2.271
chr1	12294	12307	1.514
chr1	12307	12330	0.756999
chr1	12330	12373	0.0
chr1	12373	12381	0.756999
chr1	12381	12382	1.514
chr1	12382	12389	2.271
chr1	12389	12402	3.028
chr1	12402	12403	3.785
chr1	12403	12408	4.542
chr1	12408	12417	5.299
chr1	12417	12424	4.542
chr1	12424	12426	3.785
chr1	12426	12433	3.028
chr1	12433	12437	2.271
chr1	12437	12441	1.514
chr1	12441	12446	2.271
chr1	12446	12485	0.756999
chr1	12485	12505	0.0
chr1	12505	12522	1.514
chr1	12522	12523	2.271
chr1	12523	12525	3.028
chr1	12525	12549	3.785
chr1	12549	12550	2.271
chr1	12550	12566	1.514
chr1	12566	12569	0.756999
chr1	12569	12618	0.0
chr1	12618	12661	1.514
chr1	12661	12741	0.0
chr1	12741	12756	0.756999
chr1	12756	12757	1.514
chr1	12757	12761	2.271
chr1	12761	12765	3.028
chr1	12765	12777	3.785
chr1	12777	12785	4.542
chr1	12785	12789	3.785
chr1	12789	12796	4.542
chr1	12796	12800	5.299
chr1	12800	12801	4.542
chr1	12801	12805	3.785
chr1	12805	12809	3.028
chr1	12809	12819	2.271
chr1	12819	12827	1.514
chr1	12827	12833	2.271
chr1	12833	12840	1.514
chr1	12840	12841	0.756999
chr1	12841	12871	1.514
chr1	12871	12882	0.756999
chr1	12882	12902	0.0
chr1	12902	12907	0.756999
chr1	12907	12944	1.514
chr1	12944	12945	2.271
chr1	12945	12951	1.514
chr1	12951	12974	0.756999
chr1	12974	12980	1.514
chr1	12980	12988	2.271
chr1	12988	12998	1.514
chr1	12998	13018	2.271
chr1	13018	13024	1.514
chr1	13024	13041	0.756999
chr1	13041	13072	0.0
chr1	13072	13081	0.756999
chr1	13081	13147	1.514
chr1	13147	13160	2.271
chr1	13160	13164	1.514
chr1	13164	13166	2.271
chr1	13166	13169	3.028
chr1	13169	13186	2.271
chr1	13186	13191	3.028
chr1	13191	13193	2.271
chr1	13193	13208	1.514
chr1	13208	13218	0.756999
chr1	13218	13220	1.514
chr1	13220	13224	2.271
chr1	13224	13260	3.028
chr1	13260	13261	2.271
chr1	13261	13264	3.028
chr1	13264	13267	2.271
chr1	13267	13273	1.514
chr1	13273	13275	0.756999
chr1	13275	13286	1.514
chr1	13286	13299	2.271
chr1	13299	13319	1.514
chr1	13319	13323	0.756999
chr1	13323	13330	1.514
chr1	13330	13338	0.756999
chr1	13338	13359	1.514
chr1	13359	13367	0.756999
chr1	13367	13373	0.0
chr1	13373	13375	0.756999
chr1	13375	13389	1.514
chr1	13389	13393	2.271
chr1	13393	13395	1.514
chr1	13395	13407	2.271
chr1	13407	13419	3.028
chr1	13419	13421	2.271
chr1	13421	13439	1.514
chr1	13439	13451	0.756999
chr1	13451	13472	0.0
chr1	13472	13475	0.756999
chr1	13475	13489	1.514
chr1	13489	13493	2.271
chr1	13493	13495	3.028
chr1	13495	13516	3.785
chr1	13516	13531	3.028
chr1	13531	13537	2.271
chr1	13537	13539	1.514
chr1	13539	13563	0.756999
chr1	13563	13568	0.0
chr1	13568	13589	0.756999
chr1	13589	13635	0.0
chr1	13635	13662	0.756999
chr1	13662	13672	1.514
chr1	13672	13676	2.271
chr1	13676	13698	1.514
chr1	13698	13705	2.271
chr1	13705	13706	1.514
chr1	13706	13723	0.756999
chr1	13723	13742	1.514
chr1	13742	13751	0.756999
chr1	13751	13767	1.514
chr1	13767	13789	0.756999
chr1	13789	13795	1.514
chr1	13795	13803	0.756999
chr1	13803	13813	1.514
chr1	13813	13814	2.271
chr1	13814	13817	1.514
chr1	13817	13822	2.271
chr1	13822	13823	3.028
chr1	13823	13830	3.785
chr1	13830	13843	4.542
chr1	13843	13852	3.785
chr1	13852	13856	4.542
chr1	13856	13858	3.785
chr1	13858	13866	3.028
chr1	13866	13872	2.271
chr1	13872	13874	3.028
chr1	13874	13886	2.271
chr1	13886	13892	1.514
chr1	13892	13896	2.271
chr1	13896	13908	1.514
chr1	13908	13916	2.271
chr1	13916	13935	1.514
chr1	13935	13952	0.756999
chr1	13952	13984	0.0
chr1	13984	14019	0.756999
chr1	14019	14045	0.0
chr1	14045	14075	0.756999
chr1	14075	14083	0.0
chr1	14083	14096	0.756999
chr1	14096	14106	1.514
chr1	14106	14126	2.271
chr1	14126	14130	1.514
chr1	14130	14136	2.271
chr1	14136	14140	3.028
chr1	14140	14150	2.271
chr1	14150	14174	1.514
chr1	14174	14211	0.756999
chr1	14211	14214	1.514
chr1	14214	14239	0.756999
chr1	14239	14240	1.514
chr1	14240	14255	2.271
chr1	14255	14278	1.514
chr1	14278	14284	0.756999
chr1	14284	14293	0.0
chr1	14293	14294	0.756999
chr1	14294	14316	1.514
chr1	14316	14320	2.271
chr1	14320	14337	3.028
chr1	14337	14360	1.514
chr1	14360	14394	0.756999
chr1	14394	14408	1.514
chr1	14408	14438	0.756999
chr1	14438	14470	0.0
chr1	14470	14514	0.756999
chr1	14514	14589	0.0
chr1	14589	14632	0.756999
chr1	14632	14647	0.0
chr1	14647	14690	0.756999
chr1	14690	14758	0.0
chr1	14758	14780	0.756999
chr1	14780	14802	1.514
chr1	14802	14822	0.756999
chr1	14822	14848	0.0
chr1	14848	14865	0.756999
chr1	14865	14892	1.514
chr1	14892	14900	0.756999
chr1	14900	14907	1.514
chr1	14907	14943	0.756999
chr1	14943	14945	0.0
chr1	14945	14986	0.756999
chr1	14986	14989	1.514
chr1	14989	15015	0.756999
chr1	15015	15030	1.514
chr1	15030	15058	0.756999
chr1	15058	15100	0.0
chr1	15100	15103	0.756999
chr1	15103	15139	1.514
chr1	15139	15141	2.271
chr1	15141	15143	3.028
chr1	15143	15146	2.271
chr1	15146	15165	1.514
chr1	15165	15183	2.271
chr1	15183	15184	1.514
chr1	15184	15194	0.756999
chr1	15194	15209	1.514
chr1	15209	15215	0.756999
chr1	15215	15273	0.0
chr1	15273	15316	0.756999
chr1	15316	15341	0.0
chr1	15341	15375	0.756999
chr1	15375	15384	1.514
chr1	15384	15416	0.756999
chr1	15416	15544	0.0
chr1	15544	15553	0.756999
chr1	15553	15560	1.514
chr1	15560	15582	2.271
chr1	15582	15588	3.028
chr1	15588	15596	2.271
chr1	15596	15603	1.514
chr1	15603	15626	0.756999
chr1	15626	15687	0.0
chr1	15687	15689	0.756999
chr1	15689	15730	1.514
chr1	15730	15733	0.756999
chr1	15733	15843	0.0
chr1	15843	15871	0.756999
chr1	15871	15910	0.0
chr1	15910	15954	0.756999
chr1	15954	15992	0.0
chr1	15992	16035	0.756999
chr1	16035	16055	0.0
chr1	16055	16076	0.756999
chr1	16076	16088	1.514
chr1	16088	16099	2.271
chr1	16099	16120	1.514
chr1	16120	16131	0.756999
chr1	16131	16138	0.0
chr1	16138	16149	0.756999
chr1	16149	16164	1.514
chr1	16164	16179	2.271
chr1	16179	16181	3.028
chr1	16181	16182	3.785
chr1	16182	16192	3.028
chr1	16192	16193	2.271
chr1	16193	16204	3.785
chr1	16204	16207	4.542
chr1	16207	16218	3.785
chr1	16218	16223	4.542
chr1	16223	16224	3.785
chr1	16224	16237	3.028
chr1	16237	16244	1.514
chr1	16244	16245	2.271
chr1	16245	16254	1.514
chr1	16254	16262	2.271
chr1	16262	16287	1.514
chr1	16287	16298	0.756999
chr1	16298	16365	0.0
chr1	16365	16392	0.756999
chr1	16392	16402	1.514
chr1	16402	16409	2.271
chr1	16409	16417	1.514
chr1	16417	16434	2.271
chr1	16434	16436	3.028
chr1	16436	16445	2.271
chr1	16445	16461	1.514
chr1	16461	16471	0.756999
chr1	16471	16473	1.514
chr1	16473	16515	0.756999
chr1	16515	16518	0.0
chr1	16518	16525	0.756999
chr1	16525	16548	1.514
chr1	16548	16557	3.028
chr1	16557	16569	3.785
chr1	16569	16570	3.028
chr1	16570	16592	3.785
chr1	16592	16599	2.271
chr1	16599	16606	1.514
chr1	16606	16614	0.756999
chr1	16614	16661	0.0
chr1	16661	16662	0.756999
chr1	16662	16663	2.271
chr1	16663	16684	3.028
chr1	16684	16689	2.271
chr1	16689	16690	1.514
chr1	16690	16699	2.271
chr1	16699	16705	1.514
chr1	16705	16734	0.756999
chr1	16734	16739	0.0
chr1	16739	16780	0.756999
chr1	16780	16782	2.271
chr1	16782	16783	3.785
chr1	16783	16813	3.028
chr1	16813	16824	3.785
chr1	16824	16826	2.271
chr1	16826	16857	0.756999
chr1	16857	16883	0.0
chr1	16883	16927	0.756999
chr1	16927	16943	0.0
chr1	16943	16950	0.756999
chr1	16950	16963	1.514
chr1	16963	16987	2.271
chr1	16987	16994	1.514
chr1	16994	17007	0.756999
chr1	17007	17008	1.514
chr1	17008	17035	2.271
chr1	17035	17041	3.028
chr1	17041	17050	3.785
chr1	17050	17051	3.028
chr1	17051	17078	1.514
chr1	17078	17085	0.756999
chr1	17085	17086	0.0
chr1	17086	17109	0.756999
chr1	17109	17140	1.514
chr1	17140	17145	0.756999
chr1	17145	17147	1.514
chr1	17147	17172	2.271
chr1	17172	17178	1.514
chr1	17178	17185	0.756999
chr1	17185	17306	0.0
chr1	17306	17325	0.756999
chr1	17325	17329	1.514
chr1	17329	17350	2.271
chr1	17350	17357	1.514
chr1	17357	17369	2.271
chr1	17369	17373	1.514
chr1	17373	17378	0.756999
chr1	17378	17398	1.514
chr1	17398	17401	0.756999
chr1	17401	17471	0.0
chr1	17471	17507	0.756999
chr1	17507	17515	1.514
chr1	17515	17517	0.756999
chr1	17517	17543	1.514
chr1	17543	17545	2.271
chr1	17545	17551	3.028
chr1	17551	17561	2.271
chr1	17561	17572	1.514
chr1	17572	17589	0.756999
chr1	17589	17620	0.0
chr1	17620	17664	0.756999
chr1	17664	17693	0.0
chr1	17693	17714	1.514
chr1	17714	17725	2.271
chr1	17725	17729	3.028
chr1	17729	17732	2.271
chr1	17732	17737	3.028
chr1	17737	17744	1.514
chr1	17744	17769	2.271
chr1	17769	17775	1.514
chr1	17775	17788	0.756999
chr1	17788	17799	0.0
chr1	17799	17808	0.756999
chr1	17808	17818	1.514
chr1	17818	17843	2.271
chr1	17843	17851	1.514
chr1	17851	17862	0.756999
chr1	17862	17886	0.0
chr1	17886	17887	2.271
chr1	17887	17893	3.028
chr1	17893	17896	3.785
chr1	17896	17903	4.542
chr1	17903	17913	5.299
chr1	17913	17929	6.056
chr1	17929	17930	4.542
chr1	17930	17931	3.785
chr1	17931	17937	3.028
chr1	17937	17938	2.271
chr1	17938	17944	1.514
chr1	17944	17957	0.756999
chr1	17957	17985	0.0
chr1	17985	18029	0.756999
chr1	18029	18071	0.0
chr1	18071	18078	0.756999
chr1	18078	18115	1.514
chr1	18115	18122	0.756999
chr1	18122	18178	0.0
chr1	18178	18222	0.756999
chr1	18222	18224	0.0
chr1	18224	18266	0.756999
chr1	18266	18282	0.0
chr1	18282	18301	0.756999
chr1	18301	18326	1.514
chr1	18326	18345	0.756999
chr1	18345	18349	0.0
chr1	18349	18358	0.756999
chr1	18358	18362	1.514
chr1	18362	18393	2.271
chr1	18393	18398	1.514
chr1	18398	18406	0.756999
chr1	18406	18444	0.0
chr1	18444	18447	0.756999
chr1	18447	18487	1.514
chr1	18487	18490	0.756999
chr1	18490	18553	0.0
chr1	18553	18597	0.756999
chr1	18597	18598	0.0
chr1	18598	18616	0.756999
chr1	18616	18641	1.514
chr1	18641	18649	0.756999
chr1	18649	18657	1.514
chr1	18657	18675	0.756999
chr1	18675	18692	1.514
chr1	18692	18693	0.756999
chr1	18693	18719	1.514
chr1	18719	18737	0.756999
chr1	18737	18795	0.0
chr1	18795	18838	0.756999
chr1	18838	18839	0.0
chr1	18839	18857	0.756999
chr1	18857	18874	1.514
chr1	18874	18901	0.756999
chr1	18901	18960	0.0
chr1	18960	19004	0.756999
chr1	19004	19036	0.0
chr1	19036	19080	0.756999
chr1	19080	19114	0.0
chr1	19114	19118	0.756999
chr1	19118	19143	1.514
chr1	19143	19158	2.271
chr1	19158	19162	1.514
chr1	19162	19185	0.756999
chr1	19185	19280	0.0
