# Supplementary material for: Structural modularity of the XIST ribonucleoprotein complex
Source: Nat Commun. 2020 Dec 2;11:6163. doi: 10.1038/s41467-020-20040-3 (PMC7710737; doi:10.1038/s41467-020-20040-3)
Supplement: Supplementary file 6 — Source Data [file 41467_2020_20040_MOESM6_ESM.zip › sourcedata/fig2efgi/K562_WDR3_0_neg_XIST_1_hsXIST.bedgraph]

chr1	0	43	0.0
chr1	43	44	0.16562
chr1	44	47	0.33124
chr1	47	51	0.49686
chr1	51	86	0.66248
chr1	86	88	0.49686
chr1	88	91	0.33124
chr1	91	95	0.16562
chr1	95	104	0.0
chr1	104	115	0.16562
chr1	115	148	0.33124
chr1	148	152	0.16562
chr1	152	158	0.33124
chr1	158	161	0.16562
chr1	161	196	0.33124
chr1	196	205	0.16562
chr1	205	215	0.0
chr1	215	217	0.16562
chr1	217	237	0.33124
chr1	237	239	0.49686
chr1	239	251	0.66248
chr1	251	259	0.8281
chr1	259	278	0.66248
chr1	278	280	0.99372
chr1	280	281	0.8281
chr1	281	282	1.15934
chr1	282	289	0.99372
chr1	289	293	1.32496
chr1	293	294	1.49058
chr1	294	295	1.6562
chr1	295	302	1.82182
chr1	302	307	1.98744
chr1	307	312	2.15306
chr1	312	313	2.4843
chr1	313	322	2.64992
chr1	322	324	2.31868
chr1	324	325	2.4843
chr1	325	331	2.15306
chr1	331	337	1.82182
chr1	337	338	1.6562
chr1	338	339	1.49058
chr1	339	341	1.15934
chr1	341	346	1.32496
chr1	346	347	1.15934
chr1	347	349	1.32496
chr1	349	351	1.6562
chr1	351	355	1.49058
chr1	355	357	1.15934
chr1	357	362	0.99372
chr1	362	363	1.15934
chr1	363	366	1.49058
chr1	366	368	1.6562
chr1	368	369	1.49058
chr1	369	377	1.6562
chr1	377	384	1.82182
chr1	384	391	1.6562
chr1	391	393	1.49058
chr1	393	396	1.15934
chr1	396	400	0.99372
chr1	400	406	0.8281
chr1	406	408	0.99372
chr1	408	410	1.15934
chr1	410	411	1.32496
chr1	411	419	1.6562
chr1	419	427	1.49058
chr1	427	428	1.6562
chr1	428	433	1.49058
chr1	433	450	1.32496
chr1	450	454	1.15934
chr1	454	455	0.8281
chr1	455	456	0.99372
chr1	456	457	0.8281
chr1	457	465	0.99372
chr1	465	470	1.15934
chr1	470	473	0.99372
chr1	473	493	1.15934
chr1	493	495	1.32496
chr1	495	496	1.6562
chr1	496	500	1.98744
chr1	500	501	2.15306
chr1	501	507	1.98744
chr1	507	512	1.82182
chr1	512	513	2.15306
chr1	513	515	2.31868
chr1	515	521	2.15306
chr1	521	524	2.31868
chr1	524	526	2.4843
chr1	526	532	2.64992
chr1	532	539	2.81554
chr1	539	540	2.31868
chr1	540	541	1.82182
chr1	541	542	1.6562
chr1	542	543	1.49058
chr1	543	544	1.6562
chr1	544	551	1.49058
chr1	551	553	1.6562
chr1	553	556	1.49058
chr1	556	557	1.32496
chr1	557	565	1.15934
chr1	565	566	0.99372
chr1	566	576	0.66248
chr1	576	580	0.49686
chr1	580	587	0.33124
chr1	587	595	0.16562
chr1	595	602	0.0
chr1	602	603	0.16562
chr1	603	646	0.8281
chr1	646	647	0.49686
chr1	647	649	0.0
chr1	649	651	0.16562
chr1	651	652	0.8281
chr1	652	653	0.99372
chr1	653	664	1.32496
chr1	664	677	1.49058
chr1	677	679	1.6562
chr1	679	692	1.49058
chr1	692	693	1.6562
chr1	693	695	1.49058
chr1	695	696	1.32496
chr1	696	706	1.15934
chr1	706	721	0.99372
chr1	721	723	0.8281
chr1	723	736	0.99372
chr1	736	739	0.8281
chr1	739	740	0.33124
chr1	740	741	0.8281
chr1	741	764	0.49686
chr1	764	767	0.66248
chr1	767	784	0.8281
chr1	784	785	0.49686
chr1	785	786	0.8281
chr1	786	806	0.99372
chr1	806	823	0.8281
chr1	823	824	0.99372
chr1	824	825	1.32496
chr1	825	828	1.82182
chr1	828	829	1.6562
chr1	829	830	1.32496
chr1	830	855	1.15934
chr1	855	861	0.99372
chr1	861	867	1.15934
chr1	867	868	0.99372
chr1	868	869	0.66248
chr1	869	878	0.16562
chr1	878	884	0.33124
chr1	884	887	0.49686
chr1	887	889	0.66248
chr1	889	905	0.8281
chr1	905	909	0.66248
chr1	909	912	0.8281
chr1	912	913	0.99372
chr1	913	921	1.15934
chr1	921	922	1.32496
chr1	922	928	1.15934
chr1	928	931	0.99372
chr1	931	933	0.8281
chr1	933	934	0.66248
chr1	934	935	0.8281
chr1	935	937	0.99372
chr1	937	942	1.15934
chr1	942	944	1.32496
chr1	944	948	1.49058
chr1	948	949	1.6562
chr1	949	951	1.82182
chr1	951	953	1.98744
chr1	953	954	1.82182
chr1	954	960	1.49058
chr1	960	965	1.6562
chr1	965	969	1.49058
chr1	969	970	1.6562
chr1	970	971	1.82182
chr1	971	973	1.98744
chr1	973	975	2.15306
chr1	975	979	2.4843
chr1	979	980	2.31868
chr1	980	983	2.15306
chr1	983	985	2.31868
chr1	985	986	2.4843
chr1	986	988	2.31868
chr1	988	991	2.15306
chr1	991	992	1.98744
chr1	992	994	1.82182
chr1	994	997	1.6562
chr1	997	1003	1.82182
chr1	1003	1008	1.6562
chr1	1008	1013	1.82182
chr1	1013	1014	1.49058
chr1	1014	1015	1.32496
chr1	1015	1017	1.6562
chr1	1017	1018	1.49058
chr1	1018	1022	1.15934
chr1	1022	1025	0.99372
chr1	1025	1052	0.66248
chr1	1052	1054	0.49686
chr1	1054	1063	0.33124
chr1	1063	1064	0.49686
chr1	1064	1067	0.66248
chr1	1067	1084	0.8281
chr1	1084	1089	0.66248
chr1	1089	1094	0.8281
chr1	1094	1101	0.99372
chr1	1101	1102	1.15934
chr1	1102	1106	1.49058
chr1	1106	1110	1.82182
chr1	1110	1115	1.6562
chr1	1115	1119	1.82182
chr1	1119	1130	2.15306
chr1	1130	1131	2.4843
chr1	1131	1132	2.81554
chr1	1132	1133	2.98116
chr1	1133	1134	3.47802
chr1	1134	1136	3.64364
chr1	1136	1138	3.80926
chr1	1138	1139	3.64364
chr1	1139	1141	3.80926
chr1	1141	1144	3.97488
chr1	1144	1147	3.47802
chr1	1147	1149	3.3124
chr1	1149	1150	2.81554
chr1	1150	1151	2.98116
chr1	1151	1152	3.3124
chr1	1152	1159	3.47802
chr1	1159	1162	2.98116
chr1	1162	1167	3.14678
chr1	1167	1170	3.3124
chr1	1170	1171	3.64364
chr1	1171	1175	3.80926
chr1	1175	1176	3.64364
chr1	1176	1177	3.3124
chr1	1177	1179	2.81554
chr1	1179	1183	2.64992
chr1	1183	1186	2.4843
chr1	1186	1191	2.64992
chr1	1191	1194	2.98116
chr1	1194	1196	2.4843
chr1	1196	1197	2.15306
chr1	1197	1202	2.31868
chr1	1202	1203	2.4843
chr1	1203	1205	2.81554
chr1	1205	1211	2.64992
chr1	1211	1213	2.4843
chr1	1213	1214	2.64992
chr1	1214	1215	2.4843
chr1	1215	1216	2.31868
chr1	1216	1218	2.15306
chr1	1218	1219	2.64992
chr1	1219	1221	2.4843
chr1	1221	1223	2.31868
chr1	1223	1227	2.4843
chr1	1227	1228	2.31868
chr1	1228	1229	2.15306
chr1	1229	1230	2.31868
chr1	1230	1235	2.15306
chr1	1235	1240	1.98744
chr1	1240	1243	1.82182
chr1	1243	1245	2.15306
chr1	1245	1246	1.98744
chr1	1246	1249	1.6562
chr1	1249	1256	1.82182
chr1	1256	1257	1.6562
chr1	1257	1260	1.49058
chr1	1260	1261	1.32496
chr1	1261	1262	1.15934
chr1	1262	1264	0.8281
chr1	1264	1271	0.66248
chr1	1271	1272	0.99372
chr1	1272	1282	0.8281
chr1	1282	1285	0.99372
chr1	1285	1287	1.15934
chr1	1287	1293	0.8281
chr1	1293	1305	0.66248
chr1	1305	1314	0.8281
chr1	1314	1323	0.49686
chr1	1323	1324	0.66248
chr1	1324	1325	1.49058
chr1	1325	1326	1.6562
chr1	1326	1328	1.49058
chr1	1328	1329	1.6562
chr1	1329	1330	1.49058
chr1	1330	1332	1.6562
chr1	1332	1335	1.82182
chr1	1335	1336	1.98744
chr1	1336	1343	2.15306
chr1	1343	1345	2.4843
chr1	1345	1346	2.64992
chr1	1346	1347	2.81554
chr1	1347	1348	2.64992
chr1	1348	1366	3.3124
chr1	1366	1367	2.31868
chr1	1367	1368	2.15306
chr1	1368	1370	2.31868
chr1	1370	1371	2.4843
chr1	1371	1375	2.15306
chr1	1375	1377	1.98744
chr1	1377	1380	1.82182
chr1	1380	1387	1.6562
chr1	1387	1389	1.32496
chr1	1389	1390	1.15934
chr1	1390	1391	1.32496
chr1	1391	1392	1.15934
chr1	1392	1396	0.66248
chr1	1396	1410	0.49686
chr1	1410	1422	0.33124
chr1	1422	1434	0.49686
chr1	1434	1435	0.16562
chr1	1435	1438	0.33124
chr1	1438	1440	0.49686
chr1	1440	1444	0.66248
chr1	1444	1465	0.8281
chr1	1465	1479	0.66248
chr1	1479	1482	0.49686
chr1	1482	1484	0.33124
chr1	1484	1488	0.16562
chr1	1488	1490	0.0
chr1	1490	1509	0.16562
chr1	1509	1514	0.33124
chr1	1514	1515	0.49686
chr1	1515	1518	0.66248
chr1	1518	1534	0.8281
chr1	1534	1538	0.66248
chr1	1538	1541	0.8281
chr1	1541	1551	0.99372
chr1	1551	1552	1.15934
chr1	1552	1553	1.6562
chr1	1553	1556	1.49058
chr1	1556	1557	1.6562
chr1	1557	1558	1.82182
chr1	1558	1559	1.6562
chr1	1559	1561	1.49058
chr1	1561	1563	1.32496
chr1	1563	1564	1.6562
chr1	1564	1582	1.82182
chr1	1582	1584	1.6562
chr1	1584	1588	1.49058
chr1	1588	1590	1.6562
chr1	1590	1593	1.82182
chr1	1593	1596	1.98744
chr1	1596	1600	1.49058
chr1	1600	1601	1.32496
chr1	1601	1608	1.15934
chr1	1608	1626	0.99372
chr1	1626	1628	1.15934
chr1	1628	1635	1.32496
chr1	1635	1636	1.49058
chr1	1636	1639	1.6562
chr1	1639	1640	1.82182
chr1	1640	1641	2.31868
chr1	1641	1644	2.4843
chr1	1644	1646	2.81554
chr1	1646	1647	2.64992
chr1	1647	1650	2.81554
chr1	1650	1651	3.14678
chr1	1651	1653	2.98116
chr1	1653	1654	3.14678
chr1	1654	1661	3.47802
chr1	1661	1668	3.64364
chr1	1668	1672	3.47802
chr1	1672	1673	3.3124
chr1	1673	1675	3.47802
chr1	1675	1677	3.3124
chr1	1677	1678	3.47802
chr1	1678	1679	2.81554
chr1	1679	1683	2.64992
chr1	1683	1684	1.98744
chr1	1684	1688	1.82182
chr1	1688	1689	1.49058
chr1	1689	1691	1.6562
chr1	1691	1694	1.49058
chr1	1694	1695	1.32496
chr1	1695	1697	1.49058
chr1	1697	1698	1.32496
chr1	1698	1700	1.15934
chr1	1700	1701	1.32496
chr1	1701	1704	1.49058
chr1	1704	1709	1.32496
chr1	1709	1717	1.49058
chr1	1717	1718	1.32496
chr1	1718	1721	1.49058
chr1	1721	1729	1.32496
chr1	1729	1731	1.49058
chr1	1731	1737	1.32496
chr1	1737	1741	0.99372
chr1	1741	1744	0.8281
chr1	1744	1745	0.66248
chr1	1745	1747	0.49686
chr1	1747	1750	0.66248
chr1	1750	1751	0.8281
chr1	1751	1760	0.66248
chr1	1760	1766	0.49686
chr1	1766	1793	0.66248
chr1	1793	1794	0.8281
chr1	1794	1810	0.66248
chr1	1810	1816	0.49686
chr1	1816	1817	0.33124
chr1	1817	1818	0.66248
chr1	1818	1819	0.8281
chr1	1819	1828	1.15934
chr1	1828	1829	1.49058
chr1	1829	1830	1.6562
chr1	1830	1833	1.98744
chr1	1833	1834	1.82182
chr1	1834	1837	1.6562
chr1	1837	1840	1.82182
chr1	1840	1842	1.98744
chr1	1842	1847	2.31868
chr1	1847	1848	2.81554
chr1	1848	1855	2.98116
chr1	1855	1856	3.14678
chr1	1856	1859	3.3124
chr1	1859	1860	3.47802
chr1	1860	1861	3.3124
chr1	1861	1863	3.14678
chr1	1863	1864	2.81554
chr1	1864	1866	2.98116
chr1	1866	1867	3.3124
chr1	1867	1868	4.1405
chr1	1868	1869	4.63736
chr1	1869	1870	4.9686
chr1	1870	1871	5.29984
chr1	1871	1872	5.46546
chr1	1872	1874	4.80298
chr1	1874	1885	4.9686
chr1	1885	1891	4.63736
chr1	1891	1892	4.1405
chr1	1892	1893	3.97488
chr1	1893	1895	4.1405
chr1	1895	1897	3.80926
chr1	1897	1899	3.97488
chr1	1899	1903	3.80926
chr1	1903	1906	3.64364
chr1	1906	1907	3.3124
chr1	1907	1910	3.47802
chr1	1910	1913	1.82182
chr1	1913	1914	1.6562
chr1	1914	1915	1.49058
chr1	1915	1917	1.32496
chr1	1917	1920	1.15934
chr1	1920	1924	0.99372
chr1	1924	1925	0.8281
chr1	1925	1927	0.99372
chr1	1927	1938	0.8281
chr1	1938	1945	0.66248
chr1	1945	1958	0.49686
chr1	1958	1971	0.16562
chr1	1971	1975	0.0
chr1	1975	2018	0.16562
chr1	2018	2060	0.0
chr1	2060	2062	0.16562
chr1	2062	2070	0.33124
chr1	2070	2092	0.49686
chr1	2092	2103	0.66248
chr1	2103	2106	0.49686
chr1	2106	2112	0.33124
chr1	2112	2114	0.49686
chr1	2114	2126	0.33124
chr1	2126	2129	0.49686
chr1	2129	2135	0.66248
chr1	2135	2138	0.49686
chr1	2138	2156	0.66248
chr1	2156	2170	0.49686
chr1	2170	2180	0.16562
chr1	2180	2181	0.33124
chr1	2181	2204	0.16562
chr1	2204	2224	0.33124
chr1	2224	2244	0.16562
chr1	2244	2247	0.33124
chr1	2247	2248	0.49686
chr1	2248	2278	0.33124
chr1	2278	2286	0.66248
chr1	2286	2288	0.8281
chr1	2288	2291	0.99372
chr1	2291	2293	0.8281
chr1	2293	2297	0.99372
chr1	2297	2303	1.15934
chr1	2303	2306	1.32496
chr1	2306	2308	1.49058
chr1	2308	2311	1.6562
chr1	2311	2312	1.82182
chr1	2312	2318	1.98744
chr1	2318	2320	2.15306
chr1	2320	2322	1.98744
chr1	2322	2330	1.82182
chr1	2330	2332	1.49058
chr1	2332	2335	1.32496
chr1	2335	2337	1.49058
chr1	2337	2340	1.32496
chr1	2340	2344	1.15934
chr1	2344	2347	1.32496
chr1	2347	2352	1.15934
chr1	2352	2355	0.99372
chr1	2355	2356	0.8281
chr1	2356	2357	0.66248
chr1	2357	2361	0.8281
chr1	2361	2379	0.66248
chr1	2379	2391	0.49686
chr1	2391	2393	0.33124
chr1	2393	2400	0.49686
chr1	2400	2401	0.66248
chr1	2401	2413	0.49686
chr1	2413	2414	0.66248
chr1	2414	2426	0.8281
chr1	2426	2428	0.99372
chr1	2428	2432	1.32496
chr1	2432	2436	1.15934
chr1	2436	2437	1.32496
chr1	2437	2438	1.15934
chr1	2438	2439	1.32496
chr1	2439	2442	1.6562
chr1	2442	2444	1.82182
chr1	2444	2448	1.6562
chr1	2448	2451	1.82182
chr1	2451	2457	1.98744
chr1	2457	2458	1.6562
chr1	2458	2470	1.82182
chr1	2470	2471	2.15306
chr1	2471	2472	2.31868
chr1	2472	2473	2.15306
chr1	2473	2474	2.4843
chr1	2474	2476	2.64992
chr1	2476	2480	2.81554
chr1	2480	2481	2.64992
chr1	2481	2485	2.15306
chr1	2485	2491	1.98744
chr1	2491	2495	1.82182
chr1	2495	2497	1.6562
chr1	2497	2502	1.82182
chr1	2502	2512	1.6562
chr1	2512	2513	1.82182
chr1	2513	2514	2.31868
chr1	2514	2517	1.82182
chr1	2517	2518	1.49058
chr1	2518	2520	1.32496
chr1	2520	2521	1.15934
chr1	2521	2532	1.32496
chr1	2532	2533	1.49058
chr1	2533	2537	1.6562
chr1	2537	2541	1.82182
chr1	2541	2556	1.6562
chr1	2556	2557	1.82182
chr1	2557	2559	1.32496
chr1	2559	2560	1.15934
chr1	2560	2565	0.99372
chr1	2565	2576	0.8281
chr1	2576	2578	0.66248
chr1	2578	2579	0.8281
chr1	2579	2583	0.66248
chr1	2583	2594	0.8281
chr1	2594	2596	0.99372
chr1	2596	2597	1.82182
chr1	2597	2598	1.98744
chr1	2598	2599	2.15306
chr1	2599	2600	2.31868
chr1	2600	2602	2.15306
chr1	2602	2613	2.31868
chr1	2613	2617	2.4843
chr1	2617	2618	2.64992
chr1	2618	2620	2.81554
chr1	2620	2626	2.4843
chr1	2626	2627	2.31868
chr1	2627	2636	2.4843
chr1	2636	2637	2.64992
chr1	2637	2640	2.4843
chr1	2640	2641	1.6562
chr1	2641	2642	1.32496
chr1	2642	2644	1.15934
chr1	2644	2646	0.99372
chr1	2646	2651	0.8281
chr1	2651	2657	0.99372
chr1	2657	2659	0.8281
chr1	2659	2661	0.66248
chr1	2661	2671	0.49686
chr1	2671	2679	0.33124
chr1	2679	2694	0.16562
chr1	2694	2703	0.0
chr1	2703	2709	0.16562
chr1	2709	2718	0.33124
chr1	2718	2743	0.49686
chr1	2743	2745	0.66248
chr1	2745	2747	0.8281
chr1	2747	2753	0.66248
chr1	2753	2754	0.49686
chr1	2754	2758	0.66248
chr1	2758	2762	0.8281
chr1	2762	2779	0.66248
chr1	2779	2780	0.8281
chr1	2780	2781	1.15934
chr1	2781	2789	1.32496
chr1	2789	2792	1.15934
chr1	2792	2797	1.32496
chr1	2797	2800	1.15934
chr1	2800	2802	0.99372
chr1	2802	2806	1.15934
chr1	2806	2820	1.6562
chr1	2820	2823	1.82182
chr1	2823	2824	1.6562
chr1	2824	2825	1.32496
chr1	2825	2826	1.15934
chr1	2826	2833	1.32496
chr1	2833	2836	1.82182
chr1	2836	2846	1.6562
chr1	2846	2849	1.49058
chr1	2849	2850	1.32496
chr1	2850	2864	0.99372
chr1	2864	2870	0.8281
chr1	2870	2875	0.66248
chr1	2875	2876	0.49686
chr1	2876	2877	0.33124
chr1	2877	2881	0.0
chr1	2881	2882	0.16562
chr1	2882	2887	0.33124
chr1	2887	2890	0.49686
chr1	2890	2893	0.66248
chr1	2893	2894	0.8281
chr1	2894	2895	0.99372
chr1	2895	2896	1.32496
chr1	2896	2903	1.82182
chr1	2903	2909	1.98744
chr1	2909	2910	2.15306
chr1	2910	2916	2.31868
chr1	2916	2917	2.4843
chr1	2917	2918	2.64992
chr1	2918	2926	2.81554
chr1	2926	2928	2.64992
chr1	2928	2935	2.81554
chr1	2935	2936	3.14678
chr1	2936	2937	3.47802
chr1	2937	2938	3.64364
chr1	2938	2939	3.14678
chr1	2939	2940	3.3124
chr1	2940	2946	2.81554
chr1	2946	2951	2.4843
chr1	2951	2953	2.64992
chr1	2953	2954	2.81554
chr1	2954	2959	2.64992
chr1	2959	2960	2.4843
chr1	2960	2961	2.81554
chr1	2961	2962	2.64992
chr1	2962	2968	2.4843
chr1	2968	2971	2.31868
chr1	2971	2972	2.4843
chr1	2972	2973	2.31868
chr1	2973	2975	2.4843
chr1	2975	2978	2.31868
chr1	2978	2980	1.49058
chr1	2980	2981	1.32496
chr1	2981	2983	1.15934
chr1	2983	2997	0.99372
chr1	2997	3002	0.8281
chr1	3002	3004	0.99372
chr1	3004	3014	0.66248
chr1	3014	3015	0.8281
chr1	3015	3016	0.66248
chr1	3016	3024	0.49686
chr1	3024	3039	0.66248
chr1	3039	3046	0.49686
chr1	3046	3058	0.33124
chr1	3058	3063	0.16562
chr1	3063	3068	0.33124
chr1	3068	3073	0.16562
chr1	3073	3081	0.33124
chr1	3081	3089	0.66248
chr1	3089	3105	0.8281
chr1	3105	3107	0.99372
chr1	3107	3117	0.8281
chr1	3117	3125	0.66248
chr1	3125	3130	0.33124
chr1	3130	3132	0.49686
chr1	3132	3146	0.33124
chr1	3146	3149	0.66248
chr1	3149	3155	0.49686
chr1	3155	3162	0.66248
chr1	3162	3169	0.8281
chr1	3169	3174	0.99372
chr1	3174	3180	0.8281
chr1	3180	3184	0.99372
chr1	3184	3190	1.15934
chr1	3190	3194	0.8281
chr1	3194	3197	0.99372
chr1	3197	3198	1.15934
chr1	3198	3203	0.99372
chr1	3203	3213	1.32496
chr1	3213	3214	1.15934
chr1	3214	3220	1.32496
chr1	3220	3221	1.82182
chr1	3221	3223	1.98744
chr1	3223	3224	2.31868
chr1	3224	3228	2.64992
chr1	3228	3236	2.4843
chr1	3236	3239	2.64992
chr1	3239	3241	2.81554
chr1	3241	3247	2.64992
chr1	3247	3249	2.31868
chr1	3249	3251	2.15306
chr1	3251	3253	2.31868
chr1	3253	3262	2.4843
chr1	3262	3264	2.31868
chr1	3264	3265	1.98744
chr1	3265	3267	1.82182
chr1	3267	3268	1.32496
chr1	3268	3279	1.15934
chr1	3279	3281	0.99372
chr1	3281	3283	0.8281
chr1	3283	3288	0.66248
chr1	3288	3289	0.8281
chr1	3289	3295	0.99372
chr1	3295	3297	0.8281
chr1	3297	3302	0.66248
chr1	3302	3309	0.33124
chr1	3309	3313	0.49686
chr1	3313	3317	0.66248
chr1	3317	3332	0.8281
chr1	3332	3333	0.66248
chr1	3333	3353	0.49686
chr1	3353	3359	0.16562
chr1	3359	3361	0.33124
chr1	3361	3385	0.16562
chr1	3385	3388	0.33124
chr1	3388	3391	0.49686
chr1	3391	3394	0.66248
chr1	3394	3403	0.8281
chr1	3403	3407	0.66248
chr1	3407	3411	0.8281
chr1	3411	3429	1.15934
chr1	3429	3432	0.99372
chr1	3432	3435	0.8281
chr1	3435	3438	0.66248
chr1	3438	3441	0.49686
chr1	3441	3451	0.66248
chr1	3451	3452	0.49686
chr1	3452	3455	0.8281
chr1	3455	3457	0.49686
chr1	3457	3471	0.66248
chr1	3471	3485	0.8281
chr1	3485	3488	0.66248
chr1	3488	3496	0.8281
chr1	3496	3501	0.49686
chr1	3501	3505	0.33124
chr1	3505	3515	0.66248
chr1	3515	3523	0.49686
chr1	3523	3532	0.66248
chr1	3532	3546	0.49686
chr1	3546	3547	0.66248
chr1	3547	3549	0.33124
chr1	3549	3555	0.49686
chr1	3555	3562	0.66248
chr1	3562	3567	0.8281
chr1	3567	3584	0.66248
chr1	3584	3590	0.8281
chr1	3590	3599	0.66248
chr1	3599	3605	0.49686
chr1	3605	3606	0.66248
chr1	3606	3611	0.49686
chr1	3611	3620	0.66248
chr1	3620	3628	0.8281
chr1	3628	3630	0.66248
chr1	3630	3637	0.8281
chr1	3637	3645	0.66248
chr1	3645	3655	0.8281
chr1	3655	3663	0.66248
chr1	3663	3667	0.49686
chr1	3667	3672	0.66248
chr1	3672	3673	0.8281
chr1	3673	3674	0.99372
chr1	3674	3688	0.8281
chr1	3688	3691	0.66248
chr1	3691	3707	0.99372
chr1	3707	3710	1.32496
chr1	3710	3711	1.6562
chr1	3711	3714	1.49058
chr1	3714	3716	1.6562
chr1	3716	3717	1.49058
chr1	3717	3722	1.32496
chr1	3722	3724	1.6562
chr1	3724	3734	1.82182
chr1	3734	3735	2.31868
chr1	3735	3737	1.98744
chr1	3737	3740	2.31868
chr1	3740	3745	2.4843
chr1	3745	3748	2.31868
chr1	3748	3750	2.4843
chr1	3750	3754	2.15306
chr1	3754	3760	1.82182
chr1	3760	3766	2.15306
chr1	3766	3775	1.82182
chr1	3775	3778	1.98744
chr1	3778	3779	1.49058
chr1	3779	3781	1.32496
chr1	3781	3793	0.8281
chr1	3793	3796	0.99372
chr1	3796	3801	0.8281
chr1	3801	3804	0.66248
chr1	3804	3805	0.49686
chr1	3805	3806	0.66248
chr1	3806	3809	0.8281
chr1	3809	3813	0.99372
chr1	3813	3819	1.15934
chr1	3819	3826	0.99372
chr1	3826	3832	1.32496
chr1	3832	3841	1.49058
chr1	3841	3843	1.6562
chr1	3843	3844	2.15306
chr1	3844	3848	2.31868
chr1	3848	3849	2.15306
chr1	3849	3853	2.31868
chr1	3853	3854	2.15306
chr1	3854	3856	2.31868
chr1	3856	3858	2.15306
chr1	3858	3859	2.31868
chr1	3859	3860	2.4843
chr1	3860	3867	2.81554
chr1	3867	3868	2.98116
chr1	3868	3869	2.64992
chr1	3869	3876	2.4843
chr1	3876	3877	2.31868
chr1	3877	3881	2.4843
chr1	3881	3884	2.31868
chr1	3884	3885	2.4843
chr1	3885	3887	2.31868
chr1	3887	3889	1.82182
chr1	3889	3893	1.98744
chr1	3893	3894	1.82182
chr1	3894	3898	1.98744
chr1	3898	3900	1.82182
chr1	3900	3901	1.6562
chr1	3901	3902	1.49058
chr1	3902	3903	1.15934
chr1	3903	3907	1.49058
chr1	3907	3911	1.82182
chr1	3911	3914	1.6562
chr1	3914	3915	1.98744
chr1	3915	3917	2.31868
chr1	3917	3918	2.64992
chr1	3918	3919	2.98116
chr1	3919	3921	3.14678
chr1	3921	3924	2.98116
chr1	3924	3928	3.14678
chr1	3928	3931	2.98116
chr1	3931	3932	3.14678
chr1	3932	3936	2.98116
chr1	3936	3937	3.14678
chr1	3937	3943	2.98116
chr1	3943	3945	3.14678
chr1	3945	3947	3.3124
chr1	3947	3951	2.98116
chr1	3951	3955	2.64992
chr1	3955	3956	2.98116
chr1	3956	3958	3.14678
chr1	3958	3959	2.81554
chr1	3959	3961	2.4843
chr1	3961	3963	2.15306
chr1	3963	3966	1.98744
chr1	3966	3968	2.15306
chr1	3968	3975	1.82182
chr1	3975	3977	1.6562
chr1	3977	3978	1.82182
chr1	3978	3979	1.6562
chr1	3979	3981	1.82182
chr1	3981	3986	1.6562
chr1	3986	3987	1.82182
chr1	3987	3988	1.6562
chr1	3988	3993	1.49058
chr1	3993	3998	1.6562
chr1	3998	3999	1.82182
chr1	3999	4000	1.49058
chr1	4000	4005	1.32496
chr1	4005	4009	0.99372
chr1	4009	4021	0.8281
chr1	4021	4025	0.66248
chr1	4025	4027	0.8281
chr1	4027	4032	0.99372
chr1	4032	4037	1.32496
chr1	4037	4044	1.15934
chr1	4044	4045	1.32496
chr1	4045	4052	1.49058
chr1	4052	4055	1.6562
chr1	4055	4067	1.82182
chr1	4067	4069	1.6562
chr1	4069	4071	1.49058
chr1	4071	4072	1.32496
chr1	4072	4076	1.15934
chr1	4076	4085	0.8281
chr1	4085	4088	0.66248
chr1	4088	4089	0.49686
chr1	4089	4096	0.33124
chr1	4096	4097	0.16562
chr1	4097	4127	0.0
chr1	4127	4130	0.16562
chr1	4130	4132	0.33124
chr1	4132	4171	0.49686
chr1	4171	4176	0.16562
chr1	4176	4179	0.0
chr1	4179	4183	0.16562
chr1	4183	4188	0.33124
chr1	4188	4189	0.49686
chr1	4189	4196	0.66248
chr1	4196	4202	0.8281
chr1	4202	4222	0.99372
chr1	4222	4227	0.8281
chr1	4227	4230	0.66248
chr1	4230	4232	0.8281
chr1	4232	4233	0.66248
chr1	4233	4236	0.49686
chr1	4236	4240	0.66248
chr1	4240	4246	0.49686
chr1	4246	4252	0.33124
chr1	4252	4253	0.66248
chr1	4253	4267	0.8281
chr1	4267	4274	0.99372
chr1	4274	4280	0.8281
chr1	4280	4290	0.66248
chr1	4290	4296	0.8281
chr1	4296	4297	0.49686
chr1	4297	4311	0.66248
chr1	4311	4313	0.49686
chr1	4313	4316	0.66248
chr1	4316	4329	0.8281
chr1	4329	4334	0.99372
chr1	4334	4335	0.8281
chr1	4335	4339	0.66248
chr1	4339	4341	0.49686
chr1	4341	4342	0.66248
chr1	4342	4343	0.8281
chr1	4343	4346	0.99372
chr1	4346	4357	1.15934
chr1	4357	4359	0.99372
chr1	4359	4361	0.8281
chr1	4361	4362	0.99372
chr1	4362	4365	1.49058
chr1	4365	4372	1.6562
chr1	4372	4381	1.49058
chr1	4381	4386	1.6562
chr1	4386	4400	1.49058
chr1	4400	4405	1.32496
chr1	4405	4406	1.15934
chr1	4406	4409	0.66248
chr1	4409	4410	0.8281
chr1	4410	4425	0.99372
chr1	4425	4427	0.8281
chr1	4427	4428	0.66248
chr1	4428	4429	0.8281
chr1	4429	4430	0.99372
chr1	4430	4431	1.15934
chr1	4431	4434	0.99372
chr1	4434	4453	0.8281
chr1	4453	4454	0.49686
chr1	4454	4459	0.66248
chr1	4459	4461	0.8281
chr1	4461	4473	0.99372
chr1	4473	4474	0.8281
chr1	4474	4475	0.66248
chr1	4475	4478	0.8281
chr1	4478	4495	0.99372
chr1	4495	4497	0.8281
chr1	4497	4498	0.66248
chr1	4498	4505	0.8281
chr1	4505	4515	0.66248
chr1	4515	4519	0.49686
chr1	4519	4523	0.33124
chr1	4523	4525	0.8281
chr1	4525	4540	0.99372
chr1	4540	4542	1.15934
chr1	4542	4554	0.99372
chr1	4554	4565	1.15934
chr1	4565	4566	0.99372
chr1	4566	4567	0.8281
chr1	4567	4569	0.49686
chr1	4569	4584	0.33124
chr1	4584	4591	0.16562
chr1	4591	4594	0.33124
chr1	4594	4598	0.16562
chr1	4598	4601	0.33124
chr1	4601	4622	0.49686
chr1	4622	4625	0.33124
chr1	4625	4627	0.16562
chr1	4627	4638	0.33124
chr1	4638	4643	0.49686
chr1	4643	4645	0.66248
chr1	4645	4660	0.49686
chr1	4660	4663	0.66248
chr1	4663	4669	0.8281
chr1	4669	4670	0.99372
chr1	4670	4671	1.15934
chr1	4671	4679	0.99372
chr1	4679	4681	1.15934
chr1	4681	4682	1.32496
chr1	4682	4686	1.15934
chr1	4686	4687	1.32496
chr1	4687	4693	1.15934
chr1	4693	4696	1.32496
chr1	4696	4704	1.49058
chr1	4704	4706	1.32496
chr1	4706	4714	1.49058
chr1	4714	4716	1.32496
chr1	4716	4722	1.49058
chr1	4722	4725	1.32496
chr1	4725	4730	1.15934
chr1	4730	4732	0.99372
chr1	4732	4733	1.15934
chr1	4733	4735	1.32496
chr1	4735	4737	1.49058
chr1	4737	4750	1.32496
chr1	4750	4751	1.15934
chr1	4751	4756	0.99372
chr1	4756	4757	0.8281
chr1	4757	4764	0.66248
chr1	4764	4776	0.8281
chr1	4776	4777	0.66248
chr1	4777	4779	0.49686
chr1	4779	4782	0.33124
chr1	4782	4783	0.49686
chr1	4783	4808	0.33124
chr1	4808	4821	0.16562
chr1	4821	4846	0.0
chr1	4846	4864	0.16562
chr1	4864	4869	0.33124
chr1	4869	4877	0.49686
chr1	4877	4879	0.66248
chr1	4879	4890	0.8281
chr1	4890	4906	0.66248
chr1	4906	4908	0.8281
chr1	4908	4913	0.66248
chr1	4913	4914	0.49686
chr1	4914	4916	0.66248
chr1	4916	4921	0.8281
chr1	4921	4923	0.66248
chr1	4923	4931	0.49686
chr1	4931	4932	0.66248
chr1	4932	4941	0.8281
chr1	4941	4950	0.99372
chr1	4950	4955	0.8281
chr1	4955	4957	0.99372
chr1	4957	4959	0.8281
chr1	4959	4961	0.66248
chr1	4961	4967	0.8281
chr1	4967	4970	0.99372
chr1	4970	4972	1.15934
chr1	4972	4976	0.99372
chr1	4976	4984	0.8281
chr1	4984	4999	0.66248
chr1	4999	5002	0.49686
chr1	5002	5004	0.66248
chr1	5004	5010	0.49686
chr1	5010	5013	0.33124
chr1	5013	5014	0.16562
chr1	5014	5016	0.33124
chr1	5016	5030	0.49686
chr1	5030	5032	0.66248
chr1	5032	5045	0.8281
chr1	5045	5046	0.99372
chr1	5046	5057	0.8281
chr1	5057	5063	0.66248
chr1	5063	5065	0.8281
chr1	5065	5074	0.99372
chr1	5074	5075	0.8281
chr1	5075	5089	0.66248
chr1	5089	5095	0.49686
chr1	5095	5103	0.66248
chr1	5103	5106	0.49686
chr1	5106	5109	0.33124
chr1	5109	5119	0.16562
chr1	5119	5136	0.33124
chr1	5136	5144	0.49686
chr1	5144	5157	0.66248
chr1	5157	5163	0.8281
chr1	5163	5173	0.66248
chr1	5173	5180	0.8281
chr1	5180	5186	0.49686
chr1	5186	5189	0.33124
chr1	5189	5191	0.49686
chr1	5191	5192	0.8281
chr1	5192	5194	0.99372
chr1	5194	5195	1.15934
chr1	5195	5201	1.49058
chr1	5201	5202	1.32496
chr1	5202	5211	1.49058
chr1	5211	5212	1.6562
chr1	5212	5213	2.15306
chr1	5213	5214	2.4843
chr1	5214	5217	2.64992
chr1	5217	5218	2.98116
chr1	5218	5219	3.14678
chr1	5219	5220	3.64364
chr1	5220	5222	3.80926
chr1	5222	5223	4.1405
chr1	5223	5224	4.47174
chr1	5224	5225	4.9686
chr1	5225	5226	5.63108
chr1	5226	5227	7.28728
chr1	5227	5228	9.27472
chr1	5228	5229	9.60596
chr1	5229	5230	10.2684
chr1	5230	5231	10.5997
chr1	5231	5232	10.7653
chr1	5232	5233	11.2622
chr1	5233	5234	11.5934
chr1	5234	5236	11.2622
chr1	5236	5237	11.0965
chr1	5237	5238	10.7653
chr1	5238	5246	10.5997
chr1	5246	5255	10.4341
chr1	5255	5256	10.2684
chr1	5256	5257	9.77158
chr1	5257	5258	9.60596
chr1	5258	5261	9.44034
chr1	5261	5264	8.44662
chr1	5264	5266	8.281
chr1	5266	5268	7.61852
chr1	5268	5269	7.12166
chr1	5269	5270	6.45918
chr1	5270	5271	4.80298
chr1	5271	5273	2.98116
chr1	5273	5275	2.64992
chr1	5275	5279	1.6562
chr1	5279	5282	1.82182
chr1	5282	5283	1.98744
chr1	5283	5289	2.4843
chr1	5289	5298	2.64992
chr1	5298	5300	2.81554
chr1	5300	5301	3.14678
chr1	5301	5306	2.98116
chr1	5306	5312	2.81554
chr1	5312	5314	3.14678
chr1	5314	5315	2.98116
chr1	5315	5316	2.64992
chr1	5316	5317	2.4843
chr1	5317	5318	2.15306
chr1	5318	5322	1.82182
chr1	5322	5324	1.6562
chr1	5324	5325	1.82182
chr1	5325	5327	1.32496
chr1	5327	5333	1.15934
chr1	5333	5341	0.99372
chr1	5341	5342	1.15934
chr1	5342	5344	0.99372
chr1	5344	5351	0.66248
chr1	5351	5353	0.99372
chr1	5353	5356	1.15934
chr1	5356	5358	0.99372
chr1	5358	5360	1.15934
chr1	5360	5364	1.32496
chr1	5364	5370	1.49058
chr1	5370	5371	1.6562
chr1	5371	5385	1.82182
chr1	5385	5392	1.6562
chr1	5392	5395	1.82182
chr1	5395	5397	1.49058
chr1	5397	5400	1.32496
chr1	5400	5402	1.15934
chr1	5402	5403	0.8281
chr1	5403	5408	0.66248
chr1	5408	5411	0.49686
chr1	5411	5415	0.33124
chr1	5415	5416	0.16562
chr1	5416	5434	0.33124
chr1	5434	5435	0.49686
chr1	5435	5443	0.66248
chr1	5443	5444	0.8281
chr1	5444	5448	0.99372
chr1	5448	5452	1.32496
chr1	5452	5455	1.49058
chr1	5455	5460	1.6562
chr1	5460	5467	1.49058
chr1	5467	5468	1.6562
chr1	5468	5478	1.82182
chr1	5478	5479	1.6562
chr1	5479	5483	1.32496
chr1	5483	5487	1.49058
chr1	5487	5488	1.32496
chr1	5488	5492	1.15934
chr1	5492	5495	0.8281
chr1	5495	5497	0.66248
chr1	5497	5499	0.8281
chr1	5499	5510	0.66248
chr1	5510	5512	0.49686
chr1	5512	5514	0.66248
chr1	5514	5520	0.8281
chr1	5520	5525	1.15934
chr1	5525	5533	0.99372
chr1	5533	5534	1.15934
chr1	5534	5541	1.32496
chr1	5541	5542	1.15934
chr1	5542	5546	1.32496
chr1	5546	5547	1.49058
chr1	5547	5556	1.6562
chr1	5556	5557	1.32496
chr1	5557	5564	1.15934
chr1	5564	5578	0.8281
chr1	5578	5582	0.66248
chr1	5582	5583	0.8281
chr1	5583	5590	0.66248
chr1	5590	5591	0.49686
chr1	5591	5597	0.33124
chr1	5597	5598	0.8281
chr1	5598	5599	0.99372
chr1	5599	5600	1.32496
chr1	5600	5605	1.6562
chr1	5605	5606	1.82182
chr1	5606	5608	1.98744
chr1	5608	5610	2.15306
chr1	5610	5622	2.31868
chr1	5622	5625	2.4843
chr1	5625	5627	2.31868
chr1	5627	5629	2.4843
chr1	5629	5630	2.81554
chr1	5630	5634	2.98116
chr1	5634	5639	3.14678
chr1	5639	5640	2.98116
chr1	5640	5641	1.98744
chr1	5641	5645	2.15306
chr1	5645	5646	2.31868
chr1	5646	5648	2.4843
chr1	5648	5649	2.64992
chr1	5649	5651	2.4843
chr1	5651	5652	2.64992
chr1	5652	5653	2.4843
chr1	5653	5654	2.31868
chr1	5654	5657	2.4843
chr1	5657	5665	2.64992
chr1	5665	5666	2.31868
chr1	5666	5671	2.81554
chr1	5671	5673	2.64992
chr1	5673	5675	2.31868
chr1	5675	5678	2.4843
chr1	5678	5684	2.64992
chr1	5684	5685	2.4843
chr1	5685	5689	2.31868
chr1	5689	5690	2.15306
chr1	5690	5691	1.82182
chr1	5691	5693	1.98744
chr1	5693	5695	1.82182
chr1	5695	5698	1.6562
chr1	5698	5701	1.49058
chr1	5701	5710	1.32496
chr1	5710	5712	0.8281
chr1	5712	5718	0.99372
chr1	5718	5719	0.8281
chr1	5719	5722	0.66248
chr1	5722	5735	0.33124
chr1	5735	5742	0.16562
chr1	5742	5751	0.33124
chr1	5751	5754	0.16562
chr1	5754	5779	0.33124
chr1	5779	5786	0.49686
chr1	5786	5797	0.33124
chr1	5797	5819	0.16562
chr1	5819	5823	0.33124
chr1	5823	5824	0.16562
chr1	5824	5833	0.33124
chr1	5833	5856	0.49686
chr1	5856	5863	0.33124
chr1	5863	5866	0.16562
chr1	5866	5877	0.33124
chr1	5877	5899	0.16562
chr1	5899	5910	0.33124
chr1	5910	5927	0.16562
chr1	5927	5929	0.33124
chr1	5929	5943	0.49686
chr1	5943	5945	0.33124
chr1	5945	5966	0.49686
chr1	5966	5967	0.66248
chr1	5967	5970	0.8281
chr1	5970	5973	0.66248
chr1	5973	5986	0.49686
chr1	5986	5989	0.66248
chr1	5989	5996	0.49686
chr1	5996	6002	0.66248
chr1	6002	6003	0.8281
chr1	6003	6007	0.99372
chr1	6007	6010	1.15934
chr1	6010	6011	0.99372
chr1	6011	6023	0.8281
chr1	6023	6030	0.99372
chr1	6030	6039	0.8281
chr1	6039	6046	0.66248
chr1	6046	6047	0.49686
chr1	6047	6051	0.33124
chr1	6051	6059	0.16562
chr1	6059	6060	0.33124
chr1	6060	6067	0.49686
chr1	6067	6082	0.33124
chr1	6082	6086	0.49686
chr1	6086	6087	0.66248
chr1	6087	6092	0.8281
chr1	6092	6094	0.99372
chr1	6094	6099	1.15934
chr1	6099	6101	0.99372
chr1	6101	6102	1.32496
chr1	6102	6103	1.15934
chr1	6103	6125	1.32496
chr1	6125	6126	1.49058
chr1	6126	6127	1.32496
chr1	6127	6129	1.49058
chr1	6129	6131	1.6562
chr1	6131	6133	1.49058
chr1	6133	6137	1.32496
chr1	6137	6144	1.15934
chr1	6144	6147	0.99372
chr1	6147	6154	0.8281
chr1	6154	6171	0.66248
chr1	6171	6172	0.49686
chr1	6172	6185	0.16562
chr1	6185	6189	0.33124
chr1	6189	6206	0.16562
chr1	6206	6215	0.33124
chr1	6215	6217	0.49686
chr1	6217	6229	0.66248
chr1	6229	6248	0.49686
chr1	6248	6258	0.33124
chr1	6258	6260	0.16562
chr1	6260	6275	0.0
chr1	6275	6282	0.16562
chr1	6282	6284	0.33124
chr1	6284	6285	0.49686
chr1	6285	6287	0.66248
chr1	6287	6305	0.8281
chr1	6305	6309	0.99372
chr1	6309	6317	1.15934
chr1	6317	6326	1.32496
chr1	6326	6328	1.15934
chr1	6328	6329	0.99372
chr1	6329	6330	0.8281
chr1	6330	6349	0.66248
chr1	6349	6352	0.49686
chr1	6352	6361	0.33124
chr1	6361	6363	0.16562
chr1	6363	6365	0.33124
chr1	6365	6384	0.49686
chr1	6384	6386	0.8281
chr1	6386	6398	0.99372
chr1	6398	6405	1.15934
chr1	6405	6407	0.99372
chr1	6407	6409	0.8281
chr1	6409	6428	0.66248
chr1	6428	6430	0.33124
chr1	6430	6442	0.16562
chr1	6442	6481	0.0
chr1	6481	6492	0.16562
chr1	6492	6525	0.33124
chr1	6525	6528	0.16562
chr1	6528	6529	0.33124
chr1	6529	6534	0.49686
chr1	6534	6535	0.66248
chr1	6535	6536	0.99372
chr1	6536	6550	0.8281
chr1	6550	6571	0.99372
chr1	6571	6573	0.8281
chr1	6573	6578	0.66248
chr1	6578	6579	0.49686
chr1	6579	6583	0.16562
chr1	6583	6591	0.33124
chr1	6591	6594	0.8281
chr1	6594	6604	0.66248
chr1	6604	6617	0.8281
chr1	6617	6622	0.99372
chr1	6622	6629	0.8281
chr1	6629	6630	0.99372
chr1	6630	6634	1.15934
chr1	6634	6635	1.49058
chr1	6635	6644	0.99372
chr1	6644	6648	1.15934
chr1	6648	6651	0.99372
chr1	6651	6655	1.15934
chr1	6655	6672	1.49058
chr1	6672	6675	1.15934
chr1	6675	6676	1.32496
chr1	6676	6678	1.15934
chr1	6678	6686	0.99372
chr1	6686	6688	1.15934
chr1	6688	6690	0.99372
chr1	6690	6694	1.15934
chr1	6694	6695	0.99372
chr1	6695	6698	1.15934
chr1	6698	6699	1.32496
chr1	6699	6705	0.99372
chr1	6705	6709	0.8281
chr1	6709	6719	0.99372
chr1	6719	6729	0.8281
chr1	6729	6732	0.66248
chr1	6732	6734	0.8281
chr1	6734	6738	0.66248
chr1	6738	6742	0.49686
chr1	6742	6751	0.33124
chr1	6751	6776	0.16562
chr1	6776	6783	0.0
chr1	6783	6816	0.16562
chr1	6816	6824	0.49686
chr1	6824	6827	0.66248
chr1	6827	6856	0.49686
chr1	6856	6859	0.66248
chr1	6859	6865	0.33124
chr1	6865	6867	0.49686
chr1	6867	6881	0.33124
chr1	6881	6882	0.49686
chr1	6882	6883	0.8281
chr1	6883	6884	1.32496
chr1	6884	6885	1.6562
chr1	6885	6894	1.82182
chr1	6894	6901	1.98744
chr1	6901	6904	2.31868
chr1	6904	6909	2.4843
chr1	6909	6924	2.31868
chr1	6924	6925	2.15306
chr1	6925	6926	2.31868
chr1	6926	6927	1.98744
chr1	6927	6928	1.49058
chr1	6928	6929	1.15934
chr1	6929	6936	0.99372
chr1	6936	6938	1.15934
chr1	6938	6944	0.99372
chr1	6944	6945	0.8281
chr1	6945	6946	0.66248
chr1	6946	6947	0.8281
chr1	6947	6951	1.15934
chr1	6951	6952	1.49058
chr1	6952	6953	1.82182
chr1	6953	6954	1.98744
chr1	6954	6956	2.15306
chr1	6956	6957	2.31868
chr1	6957	6959	2.64992
chr1	6959	6960	2.81554
chr1	6960	6963	2.98116
chr1	6963	6967	3.14678
chr1	6967	6968	3.97488
chr1	6968	6976	3.80926
chr1	6976	6980	3.97488
chr1	6980	6982	3.80926
chr1	6982	6983	3.97488
chr1	6983	6987	3.80926
chr1	6987	6989	3.64364
chr1	6989	6990	3.80926
chr1	6990	6991	3.97488
chr1	6991	6992	3.80926
chr1	6992	6995	3.64364
chr1	6995	6996	3.3124
chr1	6996	6997	3.14678
chr1	6997	7000	2.98116
chr1	7000	7001	2.81554
chr1	7001	7002	2.31868
chr1	7002	7006	1.98744
chr1	7006	7010	1.82182
chr1	7010	7011	1.6562
chr1	7011	7016	1.15934
chr1	7016	7018	1.32496
chr1	7018	7020	1.82182
chr1	7020	7024	1.6562
chr1	7024	7025	1.98744
chr1	7025	7026	2.15306
chr1	7026	7033	1.98744
chr1	7033	7034	1.82182
chr1	7034	7035	1.32496
chr1	7035	7037	1.49058
chr1	7037	7058	1.32496
chr1	7058	7061	1.49058
chr1	7061	7068	0.99372
chr1	7068	7069	0.66248
chr1	7069	7073	0.49686
chr1	7073	7078	0.66248
chr1	7078	7079	0.8281
chr1	7079	7080	0.66248
chr1	7080	7101	0.8281
chr1	7101	7104	0.66248
chr1	7104	7117	0.49686
chr1	7117	7122	0.33124
chr1	7122	7124	0.16562
chr1	7124	7146	0.0
chr1	7146	7160	0.16562
chr1	7160	7163	0.33124
chr1	7163	7170	0.49686
chr1	7170	7185	0.66248
chr1	7185	7186	0.8281
chr1	7186	7197	0.99372
chr1	7197	7198	1.15934
chr1	7198	7201	1.32496
chr1	7201	7203	1.49058
chr1	7203	7204	1.6562
chr1	7204	7206	1.49058
chr1	7206	7207	1.6562
chr1	7207	7208	1.49058
chr1	7208	7209	1.6562
chr1	7209	7213	1.98744
chr1	7213	7216	2.15306
chr1	7216	7221	2.31868
chr1	7221	7230	2.4843
chr1	7230	7231	2.31868
chr1	7231	7232	2.4843
chr1	7232	7234	2.64992
chr1	7234	7238	2.4843
chr1	7238	7241	2.64992
chr1	7241	7245	2.31868
chr1	7245	7249	1.98744
chr1	7249	7253	1.82182
chr1	7253	7254	1.49058
chr1	7254	7257	1.6562
chr1	7257	7259	1.32496
chr1	7259	7260	1.15934
chr1	7260	7262	1.32496
chr1	7262	7273	1.15934
chr1	7273	7275	0.99372
chr1	7275	7276	0.8281
chr1	7276	7281	0.66248
chr1	7281	7297	0.49686
chr1	7297	7304	0.33124
chr1	7304	7308	0.16562
chr1	7308	7340	0.33124
chr1	7340	7343	0.16562
chr1	7343	7349	0.33124
chr1	7349	7351	0.49686
chr1	7351	7363	0.33124
chr1	7363	7373	0.49686
chr1	7373	7383	0.66248
chr1	7383	7393	0.8281
chr1	7393	7407	0.66248
chr1	7407	7410	0.49686
chr1	7410	7417	1.15934
chr1	7417	7427	0.99372
chr1	7427	7429	0.8281
chr1	7429	7430	0.99372
chr1	7430	7431	1.15934
chr1	7431	7446	0.99372
chr1	7446	7453	1.15934
chr1	7453	7454	0.66248
chr1	7454	7463	0.49686
chr1	7463	7473	0.66248
chr1	7473	7475	0.33124
chr1	7475	7477	0.66248
chr1	7477	7478	0.8281
chr1	7478	7481	0.99372
chr1	7481	7482	1.15934
chr1	7482	7489	1.49058
chr1	7489	7490	1.6562
chr1	7490	7493	1.49058
chr1	7493	7495	1.6562
chr1	7495	7504	1.82182
chr1	7504	7508	1.6562
chr1	7508	7519	1.82182
chr1	7519	7521	1.49058
chr1	7521	7522	1.32496
chr1	7522	7524	1.15934
chr1	7524	7525	0.99372
chr1	7525	7526	1.15934
chr1	7526	7533	0.8281
chr1	7533	7536	0.66248
chr1	7536	7538	0.8281
chr1	7538	7550	0.66248
chr1	7550	7561	0.8281
chr1	7561	7569	0.99372
chr1	7569	7579	0.8281
chr1	7579	7580	0.99372
chr1	7580	7581	0.8281
chr1	7581	7594	0.66248
chr1	7594	7595	0.49686
chr1	7595	7606	0.33124
chr1	7606	7620	0.49686
chr1	7620	7623	0.66248
chr1	7623	7624	0.49686
chr1	7624	7639	0.66248
chr1	7639	7649	0.8281
chr1	7649	7650	0.66248
chr1	7650	7664	0.49686
chr1	7664	7668	0.33124
chr1	7668	7690	0.16562
chr1	7690	7694	0.33124
chr1	7694	7700	0.49686
chr1	7700	7713	0.66248
chr1	7713	7719	0.8281
chr1	7719	7725	0.99372
chr1	7725	7734	0.8281
chr1	7734	7738	0.66248
chr1	7738	7743	0.49686
chr1	7743	7754	0.33124
chr1	7754	7758	0.49686
chr1	7758	7763	0.66248
chr1	7763	7766	0.49686
chr1	7766	7767	0.8281
chr1	7767	7768	0.99372
chr1	7768	7769	1.15934
chr1	7769	7786	1.32496
chr1	7786	7789	1.49058
chr1	7789	7790	1.6562
chr1	7790	7794	1.98744
chr1	7794	7795	2.15306
chr1	7795	7796	1.98744
chr1	7796	7800	2.31868
chr1	7800	7802	2.15306
chr1	7802	7805	1.98744
chr1	7805	7809	2.15306
chr1	7809	7810	2.31868
chr1	7810	7811	1.98744
chr1	7811	7812	1.82182
chr1	7812	7813	1.6562
chr1	7813	7825	1.49058
chr1	7825	7828	1.6562
chr1	7828	7830	1.82182
chr1	7830	7833	1.6562
chr1	7833	7834	1.49058
chr1	7834	7836	1.15934
chr1	7836	7837	1.32496
chr1	7837	7839	1.49058
chr1	7839	7840	1.32496
chr1	7840	7841	1.15934
chr1	7841	7842	1.49058
chr1	7842	7849	1.6562
chr1	7849	7861	1.49058
chr1	7861	7869	1.6562
chr1	7869	7871	1.49058
chr1	7871	7878	1.6562
chr1	7878	7880	1.49058
chr1	7880	7882	1.32496
chr1	7882	7884	1.15934
chr1	7884	7886	0.8281
chr1	7886	7896	0.66248
chr1	7896	7901	0.49686
chr1	7901	7904	0.8281
chr1	7904	7909	0.66248
chr1	7909	7915	0.8281
chr1	7915	7918	0.66248
chr1	7918	7945	0.8281
chr1	7945	7953	0.49686
chr1	7953	7958	0.33124
chr1	7958	7960	0.16562
chr1	7960	7976	0.0
chr1	7976	8018	0.16562
chr1	8018	8020	0.33124
chr1	8020	8041	0.16562
chr1	8041	8042	0.49686
chr1	8042	8055	0.8281
chr1	8055	8056	0.99372
chr1	8056	8059	1.15934
chr1	8059	8060	0.99372
chr1	8060	8061	1.15934
chr1	8061	8066	0.99372
chr1	8066	8076	1.15934
chr1	8076	8079	1.32496
chr1	8079	8084	1.49058
chr1	8084	8085	1.32496
chr1	8085	8091	0.8281
chr1	8091	8099	0.99372
chr1	8099	8100	0.8281
chr1	8100	8104	0.66248
chr1	8104	8119	0.8281
chr1	8119	8123	0.66248
chr1	8123	8124	0.49686
chr1	8124	8125	0.66248
chr1	8125	8126	0.8281
chr1	8126	8127	0.99372
chr1	8127	8128	1.32496
chr1	8128	8129	1.49058
chr1	8129	8130	1.6562
chr1	8130	8135	1.82182
chr1	8135	8146	1.6562
chr1	8146	8148	1.82182
chr1	8148	8153	1.6562
chr1	8153	8154	1.82182
chr1	8154	8158	1.6562
chr1	8158	8168	1.82182
chr1	8168	8170	1.49058
chr1	8170	8171	1.32496
chr1	8171	8172	0.99372
chr1	8172	8189	0.49686
chr1	8189	8197	0.33124
chr1	8197	8201	0.16562
chr1	8201	8202	0.33124
chr1	8202	8226	0.16562
chr1	8226	8244	0.33124
chr1	8244	8245	0.16562
chr1	8245	8251	0.33124
chr1	8251	8257	0.49686
chr1	8257	8285	0.66248
chr1	8285	8286	0.99372
chr1	8286	8287	1.15934
chr1	8287	8289	1.32496
chr1	8289	8300	1.15934
chr1	8300	8328	0.99372
chr1	8328	8330	0.66248
chr1	8330	8331	0.33124
chr1	8331	8344	0.16562
chr1	8344	8357	0.33124
chr1	8357	8366	0.16562
chr1	8366	8368	0.49686
chr1	8368	8393	0.66248
chr1	8393	8410	0.8281
chr1	8410	8412	0.49686
chr1	8412	8417	0.33124
chr1	8417	8422	0.49686
chr1	8422	8427	0.8281
chr1	8427	8432	0.99372
chr1	8432	8434	0.8281
chr1	8434	8437	0.99372
chr1	8437	8448	0.8281
chr1	8448	8450	0.99372
chr1	8450	8451	1.15934
chr1	8451	8453	1.32496
chr1	8453	8458	1.49058
chr1	8458	8461	1.32496
chr1	8461	8465	1.15934
chr1	8465	8476	0.99372
chr1	8476	8478	1.15934
chr1	8478	8481	0.99372
chr1	8481	8484	1.15934
chr1	8484	8492	1.32496
chr1	8492	8494	1.15934
chr1	8494	8495	0.99372
chr1	8495	8496	0.8281
chr1	8496	8509	0.66248
chr1	8509	8512	0.49686
chr1	8512	8520	0.66248
chr1	8520	8522	0.49686
chr1	8522	8525	0.8281
chr1	8525	8528	0.66248
chr1	8528	8537	0.49686
chr1	8537	8540	0.66248
chr1	8540	8543	0.8281
chr1	8543	8544	0.99372
chr1	8544	8548	1.15934
chr1	8548	8549	1.32496
chr1	8549	8551	1.49058
chr1	8551	8553	1.6562
chr1	8553	8557	1.49058
chr1	8557	8560	1.6562
chr1	8560	8566	1.82182
chr1	8566	8567	1.49058
chr1	8567	8581	1.6562
chr1	8581	8582	1.49058
chr1	8582	8583	1.6562
chr1	8583	8584	1.82182
chr1	8584	8585	1.6562
chr1	8585	8586	1.49058
chr1	8586	8588	1.6562
chr1	8588	8592	1.49058
chr1	8592	8593	1.32496
chr1	8593	8595	1.15934
chr1	8595	8600	0.99372
chr1	8600	8602	0.8281
chr1	8602	8606	0.66248
chr1	8606	8612	0.8281
chr1	8612	8614	0.99372
chr1	8614	8620	1.15934
chr1	8620	8623	1.32496
chr1	8623	8625	1.49058
chr1	8625	8627	1.32496
chr1	8627	8630	1.15934
chr1	8630	8635	0.99372
chr1	8635	8649	1.15934
chr1	8649	8655	0.99372
chr1	8655	8656	1.15934
chr1	8656	8657	0.99372
chr1	8657	8658	0.8281
chr1	8658	8663	0.99372
chr1	8663	8665	0.8281
chr1	8665	8672	0.99372
chr1	8672	8685	1.15934
chr1	8685	8686	1.32496
chr1	8686	8689	1.49058
chr1	8689	8698	1.82182
chr1	8698	8699	1.6562
chr1	8699	8701	1.49058
chr1	8701	8703	1.32496
chr1	8703	8704	1.6562
chr1	8704	8705	1.82182
chr1	8705	8707	1.98744
chr1	8707	8710	1.82182
chr1	8710	8711	1.6562
chr1	8711	8713	1.82182
chr1	8713	8715	1.98744
chr1	8715	8719	2.15306
chr1	8719	8723	2.31868
chr1	8723	8729	2.15306
chr1	8729	8730	1.98744
chr1	8730	8731	1.82182
chr1	8731	8741	1.6562
chr1	8741	8746	1.49058
chr1	8746	8748	1.15934
chr1	8748	8755	0.99372
chr1	8755	8757	0.8281
chr1	8757	8758	0.66248
chr1	8758	8759	0.99372
chr1	8759	8762	1.15934
chr1	8762	8764	0.99372
chr1	8764	8777	1.15934
chr1	8777	8778	0.99372
chr1	8778	8782	1.15934
chr1	8782	8784	1.32496
chr1	8784	8787	1.49058
chr1	8787	8792	1.6562
chr1	8792	8798	1.49058
chr1	8798	8802	1.6562
chr1	8802	8808	0.99372
chr1	8808	8813	0.8281
chr1	8813	8826	0.66248
chr1	8826	8827	0.49686
chr1	8827	8831	0.33124
chr1	8831	8833	0.16562
chr1	8833	8836	0.33124
chr1	8836	8837	0.66248
chr1	8837	8839	0.8281
chr1	8839	8842	1.15934
chr1	8842	8843	1.6562
chr1	8843	8844	1.82182
chr1	8844	8847	1.98744
chr1	8847	8849	2.15306
chr1	8849	8855	2.4843
chr1	8855	8857	2.81554
chr1	8857	8859	2.98116
chr1	8859	8860	3.14678
chr1	8860	8861	3.64364
chr1	8861	8868	3.80926
chr1	8868	8874	3.97488
chr1	8874	8875	4.1405
chr1	8875	8877	4.30612
chr1	8877	8879	4.1405
chr1	8879	8880	3.80926
chr1	8880	8883	3.47802
chr1	8883	8886	3.64364
chr1	8886	8887	2.98116
chr1	8887	8888	2.81554
chr1	8888	8891	2.64992
chr1	8891	8892	2.4843
chr1	8892	8895	2.15306
chr1	8895	8898	2.31868
chr1	8898	8899	2.15306
chr1	8899	8901	1.98744
chr1	8901	8905	1.15934
chr1	8905	8909	0.99372
chr1	8909	8912	1.15934
chr1	8912	8913	0.99372
chr1	8913	8918	1.15934
chr1	8918	8919	0.99372
chr1	8919	8920	0.8281
chr1	8920	8925	0.99372
chr1	8925	8939	0.66248
chr1	8939	8944	0.49686
chr1	8944	8948	0.33124
chr1	8948	8955	0.49686
chr1	8955	8957	0.66248
chr1	8957	8963	0.49686
chr1	8963	8964	0.66248
chr1	8964	8968	0.49686
chr1	8968	8978	0.8281
chr1	8978	8984	0.99372
chr1	8984	8987	1.15934
chr1	8987	8991	1.32496
chr1	8991	8993	1.15934
chr1	8993	9001	1.32496
chr1	9001	9002	1.49058
chr1	9002	9003	1.6562
chr1	9003	9007	1.82182
chr1	9007	9010	1.6562
chr1	9010	9011	1.82182
chr1	9011	9014	1.49058
chr1	9014	9017	2.15306
chr1	9017	9022	2.31868
chr1	9022	9026	2.15306
chr1	9026	9027	1.98744
chr1	9027	9033	2.15306
chr1	9033	9034	2.31868
chr1	9034	9037	2.4843
chr1	9037	9040	2.31868
chr1	9040	9043	2.4843
chr1	9043	9045	2.31868
chr1	9045	9047	1.98744
chr1	9047	9053	1.82182
chr1	9053	9057	1.6562
chr1	9057	9058	1.49058
chr1	9058	9064	0.8281
chr1	9064	9065	0.99372
chr1	9065	9069	1.15934
chr1	9069	9070	1.32496
chr1	9070	9075	1.15934
chr1	9075	9079	0.99372
chr1	9079	9080	1.15934
chr1	9080	9083	1.49058
chr1	9083	9084	1.6562
chr1	9084	9086	1.49058
chr1	9086	9096	1.6562
chr1	9096	9106	1.98744
chr1	9106	9107	1.82182
chr1	9107	9108	1.6562
chr1	9108	9109	1.49058
chr1	9109	9113	1.6562
chr1	9113	9114	1.49058
chr1	9114	9115	1.6562
chr1	9115	9121	1.82182
chr1	9121	9123	1.49058
chr1	9123	9124	1.32496
chr1	9124	9127	1.15934
chr1	9127	9130	0.99372
chr1	9130	9134	0.8281
chr1	9134	9140	0.99372
chr1	9140	9142	0.66248
chr1	9142	9145	0.49686
chr1	9145	9157	0.66248
chr1	9157	9158	0.49686
chr1	9158	9161	0.33124
chr1	9161	9173	0.49686
chr1	9173	9174	0.8281
chr1	9174	9177	0.99372
chr1	9177	9182	1.15934
chr1	9182	9189	1.32496
chr1	9189	9198	1.15934
chr1	9198	9205	1.32496
chr1	9205	9216	1.15934
chr1	9216	9217	0.8281
chr1	9217	9220	0.66248
chr1	9220	9226	0.33124
chr1	9226	9242	0.16562
chr1	9242	9254	0.0
chr1	9254	9256	0.16562
chr1	9256	9258	0.33124
chr1	9258	9269	0.49686
chr1	9269	9271	0.66248
chr1	9271	9272	0.8281
chr1	9272	9273	0.99372
chr1	9273	9276	1.15934
chr1	9276	9281	1.32496
chr1	9281	9282	1.49058
chr1	9282	9283	1.6562
chr1	9283	9297	1.82182
chr1	9297	9298	1.98744
chr1	9298	9300	1.82182
chr1	9300	9302	1.6562
chr1	9302	9304	1.49058
chr1	9304	9308	1.6562
chr1	9308	9309	1.49058
chr1	9309	9313	1.6562
chr1	9313	9315	1.49058
chr1	9315	9316	1.32496
chr1	9316	9320	1.15934
chr1	9320	9321	0.99372
chr1	9321	9322	1.15934
chr1	9322	9325	1.32496
chr1	9325	9327	1.15934
chr1	9327	9333	0.99372
chr1	9333	9341	1.15934
chr1	9341	9348	0.99372
chr1	9348	9352	0.8281
chr1	9352	9354	0.99372
chr1	9354	9365	1.15934
chr1	9365	9366	0.99372
chr1	9366	9367	0.8281
chr1	9367	9376	0.66248
chr1	9376	9391	0.49686
chr1	9391	9393	0.66248
chr1	9393	9398	0.8281
chr1	9398	9405	0.66248
chr1	9405	9413	0.8281
chr1	9413	9417	0.99372
chr1	9417	9418	1.15934
chr1	9418	9424	1.32496
chr1	9424	9426	1.49058
chr1	9426	9431	1.6562
chr1	9431	9435	1.82182
chr1	9435	9437	1.98744
chr1	9437	9438	1.6562
chr1	9438	9443	1.49058
chr1	9443	9456	1.32496
chr1	9456	9457	1.49058
chr1	9457	9459	1.32496
chr1	9459	9461	1.49058
chr1	9461	9462	1.32496
chr1	9462	9468	1.15934
chr1	9468	9470	0.99372
chr1	9470	9475	0.8281
chr1	9475	9479	0.66248
chr1	9479	9499	0.33124
chr1	9499	9519	0.49686
chr1	9519	9523	0.66248
chr1	9523	9528	0.8281
chr1	9528	9529	0.99372
chr1	9529	9542	1.15934
chr1	9542	9544	0.99372
chr1	9544	9546	0.8281
chr1	9546	9548	0.66248
chr1	9548	9562	0.8281
chr1	9562	9567	0.66248
chr1	9567	9571	0.49686
chr1	9571	9573	0.33124
chr1	9573	9588	0.16562
chr1	9588	9591	0.33124
chr1	9591	9621	0.16562
chr1	9621	9632	0.33124
chr1	9632	9638	0.16562
chr1	9638	9641	0.33124
chr1	9641	9665	0.49686
chr1	9665	9666	0.33124
chr1	9666	9677	0.49686
chr1	9677	9682	0.66248
chr1	9682	9684	0.49686
chr1	9684	9710	0.33124
chr1	9710	9712	0.16562
chr1	9712	9721	0.33124
chr1	9721	9728	0.16562
chr1	9728	9734	0.33124
chr1	9734	9746	0.49686
chr1	9746	9756	0.66248
chr1	9756	9758	0.49686
chr1	9758	9759	0.66248
chr1	9759	9772	0.99372
chr1	9772	9776	0.8281
chr1	9776	9777	0.99372
chr1	9777	9778	1.15934
[truncated: 2,130 more rows]
