# Supplementary material for: Structural modularity of the XIST ribonucleoprotein complex
Source: Nat Commun. 2020 Dec 2;11:6163. doi: 10.1038/s41467-020-20040-3 (PMC7710737; doi:10.1038/s41467-020-20040-3)
Supplement: Supplementary file 6 — Source Data [file 41467_2020_20040_MOESM6_ESM.zip › sourcedata/fig2efgi/K562_NIPBL_1_neg_XIST_1_hsXIST.bedgraph]

chr1	0	8	0.0
chr1	8	53	0.334923
chr1	53	64	0.669845
chr1	64	87	1.00477
chr1	87	91	0.669845
chr1	91	95	0.334923
chr1	95	103	0.669845
chr1	103	105	1.33969
chr1	105	113	1.67461
chr1	113	114	2.00954
chr1	114	115	2.34446
chr1	115	116	3.68415
chr1	116	117	4.35399
chr1	117	118	4.68892
chr1	118	122	5.02384
chr1	122	125	5.35876
chr1	125	129	5.69368
chr1	129	134	6.02861
chr1	134	139	5.69368
chr1	139	144	6.02861
chr1	144	148	5.02384
chr1	148	152	4.01907
chr1	152	154	3.68415
chr1	154	155	4.01907
chr1	155	156	3.34923
chr1	156	165	2.67938
chr1	165	170	2.34446
chr1	170	174	2.00954
chr1	174	179	1.67461
chr1	179	184	1.33969
chr1	184	192	1.00477
chr1	192	194	0.669845
chr1	194	195	1.00477
chr1	195	197	1.33969
chr1	197	198	1.67461
chr1	198	199	2.34446
chr1	199	200	2.67938
chr1	200	202	3.68415
chr1	202	205	4.01907
chr1	205	206	4.35399
chr1	206	217	5.02384
chr1	217	224	5.35876
chr1	224	225	5.02384
chr1	225	226	4.68892
chr1	226	227	3.68415
chr1	227	228	3.34923
chr1	228	238	3.0143
chr1	238	239	2.34446
chr1	239	240	1.33969
chr1	240	247	1.67461
chr1	247	253	1.33969
chr1	253	260	1.00477
chr1	260	261	1.33969
chr1	261	262	1.67461
chr1	262	276	2.00954
chr1	276	278	2.34446
chr1	278	279	2.67938
chr1	279	280	2.00954
chr1	280	283	2.67938
chr1	283	289	3.0143
chr1	289	290	3.34923
chr1	290	291	3.68415
chr1	291	293	4.01907
chr1	293	294	4.68892
chr1	294	295	5.35876
chr1	295	300	6.36353
chr1	300	301	6.69845
chr1	301	302	6.36353
chr1	302	303	5.69368
chr1	303	305	6.02861
chr1	305	306	8.03814
chr1	306	307	11.0524
chr1	307	308	12.7271
chr1	308	310	13.062
chr1	310	311	13.3969
chr1	311	312	13.7318
chr1	312	315	16.4112
chr1	315	317	16.7461
chr1	317	318	15.7414
chr1	318	319	15.4064
chr1	319	321	15.0715
chr1	321	323	14.0667
chr1	323	324	14.7366
chr1	324	325	15.0715
chr1	325	326	15.4064
chr1	326	327	17.081
chr1	327	328	18.4207
chr1	328	329	18.7557
chr1	329	331	19.0906
chr1	331	332	18.7557
chr1	332	333	18.0858
chr1	333	334	17.7509
chr1	334	335	17.416
chr1	335	338	16.0763
chr1	338	339	15.0715
chr1	339	340	13.062
chr1	340	341	12.3921
chr1	341	342	15.7414
chr1	342	346	16.7461
chr1	346	347	16.0763
chr1	347	348	14.0667
chr1	348	351	14.7366
chr1	351	353	13.7318
chr1	353	355	12.0572
chr1	355	356	11.7223
chr1	356	362	11.3874
chr1	362	363	11.0524
chr1	363	364	10.7175
chr1	364	365	11.0524
chr1	365	366	8.70799
chr1	366	367	9.04291
chr1	367	368	9.71275
chr1	368	372	10.0477
chr1	372	375	9.71275
chr1	375	376	8.70799
chr1	376	381	8.37306
chr1	381	383	6.36353
chr1	383	387	6.02861
chr1	387	388	5.69368
chr1	388	389	6.02861
chr1	389	391	8.37306
chr1	391	392	8.03814
chr1	392	395	8.37306
chr1	395	397	7.70322
chr1	397	398	7.3683
chr1	398	401	6.69845
chr1	401	402	6.36353
chr1	402	404	6.02861
chr1	404	405	5.35876
chr1	405	406	5.02384
chr1	406	407	11.3874
chr1	407	408	12.3921
chr1	408	409	15.4064
chr1	409	410	16.7461
chr1	410	411	17.081
chr1	411	412	21.1001
chr1	412	413	23.7795
chr1	413	414	25.1192
chr1	414	420	25.4541
chr1	420	428	25.789
chr1	428	429	22.7747
chr1	429	430	22.4398
chr1	430	432	22.1049
chr1	432	433	24.1144
chr1	433	434	23.7795
chr1	434	435	23.4446
chr1	435	437	22.7747
chr1	437	438	22.4398
chr1	438	439	21.77
chr1	439	440	21.435
chr1	440	441	20.0954
chr1	441	442	18.4207
chr1	442	443	17.7509
chr1	443	444	17.416
chr1	444	446	16.7461
chr1	446	447	16.4112
chr1	447	448	13.3969
chr1	448	449	13.062
chr1	449	450	10.0477
chr1	450	451	9.04291
chr1	451	452	13.7318
chr1	452	453	13.062
chr1	453	454	11.7223
chr1	454	456	13.062
chr1	456	458	13.3969
chr1	458	461	13.7318
chr1	461	464	13.3969
chr1	464	465	13.7318
chr1	465	466	14.0667
chr1	466	472	14.4017
chr1	472	473	14.0667
chr1	473	476	11.3874
chr1	476	477	11.0524
chr1	477	479	13.062
chr1	479	482	12.7271
chr1	482	485	12.3921
chr1	485	487	12.0572
chr1	487	491	11.7223
chr1	491	492	11.3874
chr1	492	493	7.70322
chr1	493	494	6.69845
chr1	494	495	7.70322
chr1	495	496	15.0715
chr1	496	497	25.4541
chr1	497	498	28.8033
chr1	498	499	29.4732
chr1	499	500	29.8081
chr1	500	501	30.143
chr1	501	502	32.1526
chr1	502	505	35.8367
chr1	505	506	36.5066
chr1	506	507	35.8367
chr1	507	508	35.5018
chr1	508	510	35.8367
chr1	510	511	36.8415
chr1	511	512	38.5161
chr1	512	513	38.851
chr1	513	515	40.5256
chr1	515	516	39.8558
chr1	516	517	40.5256
chr1	517	518	40.8605
chr1	518	519	40.1907
chr1	519	522	39.8558
chr1	522	523	47.559
chr1	523	524	47.2241
chr1	524	525	46.2193
chr1	525	527	47.559
chr1	527	528	48.2288
chr1	528	529	47.8939
chr1	529	533	48.8987
chr1	533	534	50.2384
chr1	534	535	49.9035
chr1	535	536	49.5685
chr1	536	537	41.8653
chr1	537	538	34.1621
chr1	538	539	31.8176
chr1	539	541	32.4875
chr1	541	542	30.478
chr1	542	543	28.1335
chr1	543	544	27.7986
chr1	544	545	27.1287
chr1	545	546	28.1335
chr1	546	547	27.4636
chr1	547	549	27.1287
chr1	549	550	26.4589
chr1	550	551	24.1144
chr1	551	552	24.4493
chr1	552	553	23.7795
chr1	553	554	22.7747
chr1	554	555	21.77
chr1	555	556	20.4303
chr1	556	561	18.7557
chr1	561	562	17.416
chr1	562	563	12.3921
chr1	563	564	11.7223
chr1	564	565	11.3874
chr1	565	566	10.0477
chr1	566	569	7.3683
chr1	569	570	7.70322
chr1	570	571	7.3683
chr1	571	573	6.69845
chr1	573	574	6.36353
chr1	574	575	6.02861
chr1	575	577	5.69368
chr1	577	579	5.35876
chr1	579	581	3.34923
chr1	581	582	3.0143
chr1	582	583	2.34446
chr1	583	593	1.00477
chr1	593	603	0.669845
chr1	603	604	1.00477
chr1	604	607	1.33969
chr1	607	609	2.00954
chr1	609	610	2.34446
chr1	610	613	2.00954
chr1	613	629	1.67461
chr1	629	632	2.00954
chr1	632	633	1.67461
chr1	633	643	1.00477
chr1	643	650	0.669845
chr1	650	651	1.00477
chr1	651	652	7.03337
chr1	652	653	10.0477
chr1	653	655	12.3921
chr1	655	657	13.3969
chr1	657	658	14.0667
chr1	658	659	14.7366
chr1	659	668	15.0715
chr1	668	674	14.7366
chr1	674	676	14.0667
chr1	676	677	13.3969
chr1	677	678	16.7461
chr1	678	679	17.7509
chr1	679	683	17.416
chr1	683	684	17.081
chr1	684	685	16.7461
chr1	685	686	15.0715
chr1	686	689	13.7318
chr1	689	691	13.3969
chr1	691	692	12.3921
chr1	692	693	10.0477
chr1	693	694	8.03814
chr1	694	695	7.70322
chr1	695	696	10.7175
chr1	696	697	12.0572
chr1	697	698	11.7223
chr1	698	701	12.0572
chr1	701	703	12.7271
chr1	703	712	13.062
chr1	712	715	13.3969
chr1	715	716	13.062
chr1	716	717	11.7223
chr1	717	721	9.04291
chr1	721	722	12.0572
chr1	722	723	12.3921
chr1	723	727	11.7223
chr1	727	728	11.3874
chr1	728	729	11.0524
chr1	729	730	10.3826
chr1	730	731	10.0477
chr1	731	733	9.04291
chr1	733	734	8.70799
chr1	734	736	8.37306
chr1	736	737	6.36353
chr1	737	739	5.35876
chr1	739	740	7.70322
chr1	740	741	17.416
chr1	741	742	18.4207
chr1	742	745	19.0906
chr1	745	746	19.7604
chr1	746	747	20.0954
chr1	747	750	20.7652
chr1	750	755	20.4303
chr1	755	760	20.0954
chr1	760	762	19.4255
chr1	762	763	17.081
chr1	763	764	17.416
chr1	764	767	17.081
chr1	767	768	16.7461
chr1	768	769	16.4112
chr1	769	770	16.0763
chr1	770	771	16.4112
chr1	771	772	16.0763
chr1	772	773	15.0715
chr1	773	774	14.7366
chr1	774	775	13.7318
chr1	775	776	12.3921
chr1	776	777	10.7175
chr1	777	780	10.0477
chr1	780	781	9.37783
chr1	781	784	8.03814
chr1	784	785	8.70799
chr1	785	786	10.7175
chr1	786	787	11.3874
chr1	787	788	13.062
chr1	788	789	13.3969
chr1	789	791	14.0667
chr1	791	793	14.4017
chr1	793	794	14.7366
chr1	794	796	16.7461
chr1	796	797	17.081
chr1	797	802	20.0954
chr1	802	803	19.0906
chr1	803	804	19.7604
chr1	804	806	20.0954
chr1	806	807	20.7652
chr1	807	810	21.1001
chr1	810	811	20.7652
chr1	811	812	21.435
chr1	812	821	21.77
chr1	821	822	22.4398
chr1	822	823	22.1049
chr1	823	824	23.4446
chr1	824	825	30.8129
chr1	825	826	34.1621
chr1	826	827	32.8224
chr1	827	828	35.8367
chr1	828	829	35.5018
chr1	829	830	34.1621
chr1	830	831	35.1669
chr1	831	834	34.8319
chr1	834	835	35.8367
chr1	835	837	36.8415
chr1	837	839	34.1621
chr1	839	840	35.5018
chr1	840	841	37.5113
chr1	841	843	38.1812
chr1	843	844	38.5161
chr1	844	845	39.1859
chr1	845	847	39.5209
chr1	847	848	38.851
chr1	848	849	39.1859
chr1	849	850	40.8605
chr1	850	851	41.1955
chr1	851	852	40.5256
chr1	852	857	40.1907
chr1	857	858	39.8558
chr1	858	859	40.5256
chr1	859	860	41.1955
chr1	860	861	41.5304
chr1	861	862	40.1907
chr1	862	863	40.8605
chr1	863	864	37.8462
chr1	864	865	35.1669
chr1	865	866	24.1144
chr1	866	867	23.4446
chr1	867	868	22.7747
chr1	868	869	19.0906
chr1	869	870	20.0954
chr1	870	871	19.0906
chr1	871	872	19.4255
chr1	872	874	18.4207
chr1	874	875	16.4112
chr1	875	876	16.0763
chr1	876	878	14.7366
chr1	878	879	14.4017
chr1	879	880	15.0715
chr1	880	883	12.0572
chr1	883	884	11.7223
chr1	884	887	11.3874
chr1	887	888	10.7175
chr1	888	889	11.0524
chr1	889	890	9.71275
chr1	890	891	10.7175
chr1	891	898	9.37783
chr1	898	899	9.71275
chr1	899	902	10.0477
chr1	902	903	9.37783
chr1	903	908	8.70799
chr1	908	909	7.70322
chr1	909	910	8.03814
chr1	910	912	8.37306
chr1	912	913	9.04291
chr1	913	915	10.0477
chr1	915	916	10.7175
chr1	916	919	11.0524
chr1	919	923	10.3826
chr1	923	924	11.0524
chr1	924	926	11.3874
chr1	926	928	12.0572
chr1	928	931	12.3921
chr1	931	932	11.3874
chr1	932	933	10.3826
chr1	933	935	10.0477
chr1	935	936	9.71275
chr1	936	937	10.3826
chr1	937	938	10.7175
chr1	938	939	12.0572
chr1	939	940	11.3874
chr1	940	942	11.0524
chr1	942	944	11.7223
chr1	944	945	14.4017
chr1	945	946	13.7318
chr1	946	947	14.4017
chr1	947	948	14.0667
chr1	948	949	13.062
chr1	949	950	12.3921
chr1	950	951	12.7271
chr1	951	952	12.3921
chr1	952	956	11.7223
chr1	956	957	11.0524
chr1	957	959	10.7175
chr1	959	960	11.0524
chr1	960	961	11.3874
chr1	961	963	12.3921
chr1	963	964	11.3874
chr1	964	967	11.0524
chr1	967	970	10.3826
chr1	970	972	10.0477
chr1	972	973	10.3826
chr1	973	974	11.0524
chr1	974	975	10.7175
chr1	975	976	11.7223
chr1	976	978	11.0524
chr1	978	980	9.37783
chr1	980	981	10.0477
chr1	981	982	10.7175
chr1	982	983	11.3874
chr1	983	984	9.04291
chr1	984	985	9.37783
chr1	985	990	11.3874
chr1	990	991	10.7175
chr1	991	993	11.0524
chr1	993	994	13.3969
chr1	994	998	14.7366
chr1	998	1001	14.0667
chr1	1001	1005	13.062
chr1	1005	1006	13.3969
chr1	1006	1007	13.7318
chr1	1007	1008	14.0667
chr1	1008	1009	13.7318
chr1	1009	1010	14.4017
chr1	1010	1012	12.7271
chr1	1012	1015	12.3921
chr1	1015	1018	12.0572
chr1	1018	1021	9.04291
chr1	1021	1023	7.03337
chr1	1023	1024	6.36353
chr1	1024	1030	4.01907
chr1	1030	1031	3.68415
chr1	1031	1032	3.0143
chr1	1032	1037	2.67938
chr1	1037	1040	2.34446
chr1	1040	1046	3.0143
chr1	1046	1048	2.34446
chr1	1048	1050	2.00954
chr1	1050	1058	1.33969
chr1	1058	1063	1.00477
chr1	1063	1068	1.33969
chr1	1068	1080	1.67461
chr1	1080	1086	0.669845
chr1	1086	1090	1.00477
chr1	1090	1099	1.67461
chr1	1099	1101	2.00954
chr1	1101	1104	2.67938
chr1	1104	1106	3.0143
chr1	1106	1107	3.34923
chr1	1107	1108	3.68415
chr1	1108	1109	3.34923
chr1	1109	1115	3.68415
chr1	1115	1118	4.01907
chr1	1118	1119	3.68415
chr1	1119	1130	4.01907
chr1	1130	1131	4.68892
chr1	1131	1132	4.01907
chr1	1132	1133	5.02384
chr1	1133	1134	5.69368
chr1	1134	1136	7.03337
chr1	1136	1139	6.69845
chr1	1139	1146	6.02861
chr1	1146	1148	5.69368
chr1	1148	1152	5.35876
chr1	1152	1153	6.69845
chr1	1153	1154	7.3683
chr1	1154	1159	7.03337
chr1	1159	1161	6.69845
chr1	1161	1163	7.3683
chr1	1163	1164	7.70322
chr1	1164	1165	8.03814
chr1	1165	1166	8.37306
chr1	1166	1170	9.04291
chr1	1170	1171	8.37306
chr1	1171	1172	8.70799
chr1	1172	1174	7.03337
chr1	1174	1177	5.69368
chr1	1177	1178	7.03337
chr1	1178	1180	7.3683
chr1	1180	1186	7.03337
chr1	1186	1189	7.3683
chr1	1189	1191	7.03337
chr1	1191	1196	5.69368
chr1	1196	1198	6.02861
chr1	1198	1200	6.36353
chr1	1200	1202	6.02861
chr1	1202	1203	5.02384
chr1	1203	1204	5.35876
chr1	1204	1206	6.36353
chr1	1206	1208	5.69368
chr1	1208	1211	4.01907
chr1	1211	1213	4.35399
chr1	1213	1217	4.68892
chr1	1217	1218	5.02384
chr1	1218	1226	5.35876
chr1	1226	1231	5.02384
chr1	1231	1232	4.68892
chr1	1232	1236	4.35399
chr1	1236	1239	4.01907
chr1	1239	1242	3.34923
chr1	1242	1243	3.68415
chr1	1243	1244	2.67938
chr1	1244	1246	2.34446
chr1	1246	1251	2.00954
chr1	1251	1254	1.67461
chr1	1254	1255	2.34446
chr1	1255	1256	3.0143
chr1	1256	1258	3.34923
chr1	1258	1263	2.34446
chr1	1263	1266	2.67938
chr1	1266	1272	3.0143
chr1	1272	1273	3.34923
chr1	1273	1274	4.35399
chr1	1274	1275	5.02384
chr1	1275	1279	5.35876
chr1	1279	1280	5.02384
chr1	1280	1284	4.68892
chr1	1284	1285	5.35876
chr1	1285	1286	6.02861
chr1	1286	1287	6.36353
chr1	1287	1294	6.69845
chr1	1294	1295	6.02861
chr1	1295	1297	5.69368
chr1	1297	1303	6.02861
chr1	1303	1304	5.69368
chr1	1304	1307	6.02861
chr1	1307	1308	6.36353
chr1	1308	1309	6.02861
chr1	1309	1310	6.69845
chr1	1310	1312	7.3683
chr1	1312	1313	7.70322
chr1	1313	1314	6.69845
chr1	1314	1317	6.02861
chr1	1317	1323	6.36353
chr1	1323	1324	7.70322
chr1	1324	1325	6.69845
chr1	1325	1326	7.03337
chr1	1326	1327	6.69845
chr1	1327	1331	7.03337
chr1	1331	1332	7.70322
chr1	1332	1334	8.70799
chr1	1334	1336	9.37783
chr1	1336	1337	9.04291
chr1	1337	1340	10.3826
chr1	1340	1341	11.0524
chr1	1341	1342	11.7223
chr1	1342	1343	12.0572
chr1	1343	1346	11.7223
chr1	1346	1347	12.3921
chr1	1347	1348	13.3969
chr1	1348	1351	13.7318
chr1	1351	1352	13.062
chr1	1352	1353	12.7271
chr1	1353	1354	12.3921
chr1	1354	1355	12.0572
chr1	1355	1358	12.3921
chr1	1358	1359	8.37306
chr1	1359	1360	8.70799
chr1	1360	1363	9.04291
chr1	1363	1365	9.37783
chr1	1365	1367	9.71275
chr1	1367	1368	9.04291
chr1	1368	1369	10.0477
chr1	1369	1373	10.3826
chr1	1373	1377	9.71275
chr1	1377	1378	9.37783
chr1	1378	1380	8.70799
chr1	1380	1381	8.37306
chr1	1381	1387	4.68892
chr1	1387	1388	4.01907
chr1	1388	1389	3.68415
chr1	1389	1390	3.34923
chr1	1390	1394	3.68415
chr1	1394	1399	3.34923
chr1	1399	1400	3.0143
chr1	1400	1406	2.67938
chr1	1406	1408	1.67461
chr1	1408	1420	1.33969
chr1	1420	1423	1.67461
chr1	1423	1427	2.00954
chr1	1427	1428	2.34446
chr1	1428	1430	2.00954
chr1	1430	1432	1.67461
chr1	1432	1436	2.34446
chr1	1436	1437	2.67938
chr1	1437	1438	3.0143
chr1	1438	1442	3.34923
chr1	1442	1443	3.0143
chr1	1443	1451	3.34923
chr1	1451	1452	4.01907
chr1	1452	1453	4.68892
chr1	1453	1457	5.69368
chr1	1457	1458	6.02861
chr1	1458	1463	5.69368
chr1	1463	1467	6.02861
chr1	1467	1468	5.69368
chr1	1468	1472	6.02861
chr1	1472	1474	5.35876
chr1	1474	1477	4.68892
chr1	1477	1478	4.35399
chr1	1478	1479	3.68415
chr1	1479	1482	4.01907
chr1	1482	1483	3.68415
chr1	1483	1484	3.34923
chr1	1484	1488	3.0143
chr1	1488	1490	3.34923
chr1	1490	1493	2.67938
chr1	1493	1495	2.34446
chr1	1495	1498	2.67938
chr1	1498	1501	2.00954
chr1	1501	1503	2.34446
chr1	1503	1507	2.00954
chr1	1507	1511	1.67461
chr1	1511	1518	2.00954
chr1	1518	1525	1.67461
chr1	1525	1527	1.33969
chr1	1527	1528	1.67461
chr1	1528	1532	1.33969
chr1	1532	1535	1.00477
chr1	1535	1555	0.669845
chr1	1555	1561	1.00477
chr1	1561	1567	1.33969
chr1	1567	1582	1.00477
chr1	1582	1585	1.33969
chr1	1585	1586	1.67461
chr1	1586	1588	2.00954
chr1	1588	1591	2.34446
chr1	1591	1593	2.00954
chr1	1593	1595	2.34446
chr1	1595	1601	2.00954
chr1	1601	1613	1.67461
chr1	1613	1615	2.00954
chr1	1615	1623	2.34446
chr1	1623	1624	2.00954
chr1	1624	1625	1.67461
chr1	1625	1626	1.33969
chr1	1626	1628	1.00477
chr1	1628	1636	1.33969
chr1	1636	1638	2.34446
chr1	1638	1642	3.0143
chr1	1642	1648	3.68415
chr1	1648	1652	4.01907
chr1	1652	1656	3.68415
chr1	1656	1666	3.34923
chr1	1666	1667	2.34446
chr1	1667	1676	1.67461
chr1	1676	1678	2.00954
chr1	1678	1682	1.33969
chr1	1682	1687	0.669845
chr1	1687	1689	0.334923
chr1	1689	1694	0.669845
chr1	1694	1696	1.00477
chr1	1696	1701	1.33969
chr1	1701	1708	1.67461
chr1	1708	1713	2.34446
chr1	1713	1718	1.67461
chr1	1718	1719	2.00954
chr1	1719	1729	1.67461
chr1	1729	1737	2.00954
chr1	1737	1741	1.67461
chr1	1741	1747	1.33969
chr1	1747	1753	1.00477
chr1	1753	1759	0.669845
chr1	1759	1761	1.00477
chr1	1761	1762	1.33969
chr1	1762	1765	1.67461
chr1	1765	1768	2.00954
chr1	1768	1772	1.67461
chr1	1772	1774	2.34446
chr1	1774	1776	2.67938
chr1	1776	1787	3.0143
chr1	1787	1789	2.67938
chr1	1789	1791	3.0143
chr1	1791	1794	3.68415
chr1	1794	1799	4.01907
chr1	1799	1802	3.34923
chr1	1802	1804	3.0143
chr1	1804	1808	2.67938
chr1	1808	1813	2.34446
chr1	1813	1819	1.67461
chr1	1819	1828	0.669845
chr1	1828	1829	1.33969
chr1	1829	1830	2.00954
chr1	1830	1832	2.34446
chr1	1832	1837	2.00954
chr1	1837	1840	2.34446
chr1	1840	1842	2.67938
chr1	1842	1848	3.0143
chr1	1848	1856	3.34923
chr1	1856	1864	3.0143
chr1	1864	1866	3.34923
chr1	1866	1867	3.68415
chr1	1867	1869	4.01907
chr1	1869	1870	3.34923
chr1	1870	1871	4.01907
chr1	1871	1877	3.68415
chr1	1877	1878	3.34923
chr1	1878	1881	3.68415
chr1	1881	1882	3.34923
chr1	1882	1889	3.0143
chr1	1889	1891	2.67938
chr1	1891	1894	2.34446
chr1	1894	1897	1.67461
chr1	1897	1904	2.00954
chr1	1904	1908	1.67461
chr1	1908	1909	2.00954
chr1	1909	1910	2.34446
chr1	1910	1913	1.67461
chr1	1913	1914	2.00954
chr1	1914	1916	2.34446
chr1	1916	1918	1.67461
chr1	1918	1927	2.00954
chr1	1927	1946	2.34446
chr1	1946	1948	2.67938
chr1	1948	1954	1.67461
chr1	1954	1955	1.33969
chr1	1955	1959	1.00477
chr1	1959	1967	0.669845
chr1	1967	1971	0.334923
chr1	1971	2047	0.0
chr1	2047	2074	0.334923
chr1	2074	2078	0.669845
chr1	2078	2079	1.00477
chr1	2079	2086	1.33969
chr1	2086	2095	1.00477
chr1	2095	2104	1.33969
chr1	2104	2106	1.67461
chr1	2106	2113	2.00954
chr1	2113	2119	1.67461
chr1	2119	2120	2.00954
chr1	2120	2124	1.67461
chr1	2124	2128	2.00954
chr1	2128	2131	2.34446
chr1	2131	2133	2.67938
chr1	2133	2139	2.34446
chr1	2139	2144	2.67938
chr1	2144	2147	2.34446
chr1	2147	2154	2.00954
chr1	2154	2158	1.67461
chr1	2158	2164	1.00477
chr1	2164	2172	0.334923
chr1	2172	2174	0.669845
chr1	2174	2175	1.33969
chr1	2175	2177	1.67461
chr1	2177	2178	2.00954
chr1	2178	2181	2.34446
chr1	2181	2199	3.0143
chr1	2199	2200	3.34923
chr1	2200	2212	3.68415
chr1	2212	2215	4.01907
chr1	2215	2216	3.0143
chr1	2216	2217	2.34446
chr1	2217	2218	2.00954
chr1	2218	2219	1.67461
chr1	2219	2222	1.33969
chr1	2222	2240	1.67461
chr1	2240	2241	1.33969
chr1	2241	2244	1.00477
chr1	2244	2253	0.669845
chr1	2253	2263	0.334923
chr1	2263	2274	0.0
chr1	2274	2278	0.334923
chr1	2278	2304	0.669845
chr1	2304	2314	1.00477
chr1	2314	2319	0.669845
chr1	2319	2323	0.334923
chr1	2323	2329	0.669845
chr1	2329	2344	1.33969
chr1	2344	2354	1.00477
chr1	2354	2361	1.33969
chr1	2361	2363	1.00477
chr1	2363	2370	0.669845
chr1	2370	2373	0.334923
chr1	2373	2394	0.669845
chr1	2394	2414	0.334923
chr1	2414	2459	0.0
chr1	2459	2473	0.334923
chr1	2473	2474	0.669845
chr1	2474	2475	1.67461
chr1	2475	2476	2.00954
chr1	2476	2488	2.34446
chr1	2488	2500	2.67938
chr1	2500	2507	2.34446
chr1	2507	2513	1.67461
chr1	2513	2514	2.00954
chr1	2514	2515	1.33969
chr1	2515	2516	1.67461
chr1	2516	2553	1.33969
chr1	2553	2556	0.669845
chr1	2556	2557	0.0
chr1	2557	2595	0.334923
chr1	2595	2596	0.669845
chr1	2596	2597	1.00477
chr1	2597	2614	0.669845
chr1	2614	2633	1.00477
chr1	2633	2634	0.669845
chr1	2634	2635	1.00477
chr1	2635	2643	0.669845
chr1	2643	2654	1.00477
chr1	2654	2658	0.669845
chr1	2658	2682	0.334923
chr1	2682	2877	0.0
chr1	2877	2890	0.334923
chr1	2890	2910	0.669845
chr1	2910	2917	1.00477
chr1	2917	2927	1.33969
chr1	2927	2929	1.67461
chr1	2929	2931	2.00954
chr1	2931	2951	1.67461
chr1	2951	2954	1.33969
chr1	2954	2957	1.67461
chr1	2957	2958	1.33969
chr1	2958	2968	1.00477
chr1	2968	2969	0.669845
chr1	2969	2972	0.334923
chr1	2972	2974	0.669845
chr1	2974	3011	1.00477
chr1	3011	3015	0.669845
chr1	3015	3034	0.334923
chr1	3034	3173	0.0
chr1	3173	3213	0.334923
chr1	3213	3305	0.0
chr1	3305	3312	0.334923
chr1	3312	3313	0.669845
chr1	3313	3345	1.00477
chr1	3345	3351	0.669845
chr1	3351	3353	0.334923
chr1	3353	3356	0.0
chr1	3356	3397	0.334923
chr1	3397	3405	0.0
chr1	3405	3413	0.334923
chr1	3413	3443	0.669845
chr1	3443	3453	0.334923
chr1	3453	3482	0.0
chr1	3482	3497	0.334923
chr1	3497	3507	0.669845
chr1	3507	3523	1.00477
chr1	3523	3537	0.669845
chr1	3537	3545	0.334923
chr1	3545	3724	0.0
chr1	3724	3736	0.334923
chr1	3736	3764	0.669845
chr1	3764	3777	0.334923
chr1	3777	3841	0.0
chr1	3841	3866	0.334923
chr1	3866	3880	0.669845
chr1	3880	3905	0.334923
chr1	3905	3952	0.0
chr1	3952	3962	0.334923
chr1	3962	3979	0.669845
chr1	3979	4002	0.334923
chr1	4002	4044	0.0
chr1	4044	4084	0.334923
chr1	4084	4105	0.0
chr1	4105	4145	0.334923
chr1	4145	4146	0.669845
chr1	4146	4162	0.334923
chr1	4162	4185	1.00477
chr1	4185	4203	0.669845
chr1	4203	4319	0.0
chr1	4319	4358	0.334923
chr1	4358	4390	0.0
chr1	4390	4401	0.334923
chr1	4401	4424	0.669845
chr1	4424	4431	1.00477
chr1	4431	4442	0.669845
chr1	4442	4449	0.334923
chr1	4449	4523	0.0
chr1	4523	4524	0.334923
chr1	4524	4554	0.669845
chr1	4554	4681	0.0
chr1	4681	4688	0.334923
chr1	4688	4722	0.669845
chr1	4722	4727	0.334923
chr1	4727	5016	0.0
chr1	5016	5056	0.334923
chr1	5056	5156	0.0
chr1	5156	5196	0.334923
chr1	5196	5218	0.0
chr1	5218	5219	0.334923
chr1	5219	5221	0.669845
chr1	5221	5227	1.00477
chr1	5227	5259	1.33969
chr1	5259	5260	1.00477
chr1	5260	5261	0.669845
chr1	5261	5268	0.334923
chr1	5268	5274	0.0
chr1	5274	5277	0.334923
chr1	5277	5287	1.00477
chr1	5287	5302	1.33969
chr1	5302	5313	1.67461
chr1	5313	5317	1.00477
chr1	5317	5341	0.334923
chr1	5341	5342	0.0
chr1	5342	5354	0.334923
chr1	5354	5375	0.669845
chr1	5375	5382	1.00477
chr1	5382	5394	0.669845
chr1	5394	5415	0.334923
chr1	5415	5467	0.0
chr1	5467	5471	0.669845
chr1	5471	5477	1.00477
chr1	5477	5504	1.33969
chr1	5504	5510	0.669845
chr1	5510	5511	0.334923
chr1	5511	5589	0.0
chr1	5589	5602	0.334923
chr1	5602	5629	0.669845
chr1	5629	5642	0.334923
chr1	5642	5679	0.0
chr1	5679	5693	0.334923
chr1	5693	5704	0.669845
chr1	5704	5734	1.00477
chr1	5734	5737	0.669845
chr1	5737	5738	1.00477
chr1	5738	5740	0.669845
chr1	5740	5778	0.334923
chr1	5778	6116	0.0
chr1	6116	6124	0.669845
chr1	6124	6154	1.00477
chr1	6154	6164	0.334923
chr1	6164	6298	0.0
chr1	6298	6335	0.334923
chr1	6335	6370	0.0
chr1	6370	6408	0.334923
chr1	6408	6463	0.0
chr1	6463	6502	0.334923
chr1	6502	6615	0.0
chr1	6615	6656	0.334923
chr1	6656	6860	0.0
chr1	6860	6900	0.334923
chr1	6900	6947	0.0
chr1	6947	6966	0.334923
chr1	6966	6987	0.669845
chr1	6987	6990	0.334923
chr1	6990	7005	1.00477
chr1	7005	7030	0.669845
chr1	7030	7095	0.0
chr1	7095	7097	0.334923
chr1	7097	7134	0.669845
chr1	7134	7137	0.334923
chr1	7137	7186	0.0
chr1	7186	7205	0.334923
chr1	7205	7221	1.00477
chr1	7221	7227	1.33969
chr1	7227	7239	1.00477
chr1	7239	7255	0.334923
chr1	7255	7317	0.0
chr1	7317	7356	0.334923
chr1	7356	7374	0.0
chr1	7374	7413	0.334923
chr1	7413	7478	0.0
chr1	7478	7479	0.334923
chr1	7479	7516	0.669845
chr1	7516	7518	0.334923
chr1	7518	7522	0.0
chr1	7522	7535	0.334923
chr1	7535	7563	0.669845
chr1	7563	7575	0.334923
chr1	7575	7614	0.0
chr1	7614	7655	0.334923
chr1	7655	7720	0.0
chr1	7720	7754	0.669845
chr1	7754	7760	0.334923
chr1	7760	7774	0.0
chr1	7774	7798	0.334923
chr1	7798	7813	1.00477
chr1	7813	7832	0.669845
chr1	7832	7835	1.00477
chr1	7835	7838	1.33969
chr1	7838	7866	0.669845
chr1	7866	7872	0.334923
chr1	7872	7905	0.0
chr1	7905	7944	0.334923
chr1	7944	8080	0.0
chr1	8080	8121	0.334923
chr1	8121	8127	0.0
chr1	8127	8159	0.334923
chr1	8159	8168	0.669845
chr1	8168	8199	0.334923
chr1	8199	8258	0.0
chr1	8258	8259	0.334923
chr1	8259	8275	0.669845
chr1	8275	8296	1.00477
chr1	8296	8299	0.669845
chr1	8299	8316	0.334923
chr1	8316	8344	0.0
chr1	8344	8345	0.334923
chr1	8345	8385	1.00477
chr1	8385	8386	0.669845
chr1	8386	8429	0.0
chr1	8429	8435	0.334923
chr1	8435	8456	0.669845
chr1	8456	8459	1.00477
chr1	8459	8469	0.669845
chr1	8469	8488	0.334923
chr1	8488	8512	0.0
chr1	8512	8541	0.334923
chr1	8541	8550	0.669845
chr1	8550	8579	0.334923
chr1	8579	8615	0.0
chr1	8615	8653	0.334923
chr1	8653	8655	1.00477
chr1	8655	8666	0.669845
chr1	8666	8686	1.00477
chr1	8686	8690	0.669845
chr1	8690	8706	0.334923
chr1	8706	8762	0.0
chr1	8762	8801	0.334923
chr1	8801	8836	0.0
chr1	8836	8842	0.334923
chr1	8842	8874	0.669845
chr1	8874	8877	0.334923
chr1	8877	8936	0.0
chr1	8936	8977	0.334923
chr1	8977	9002	0.0
chr1	9002	9022	0.334923
chr1	9022	9043	0.669845
chr1	9043	9061	0.334923
chr1	9061	9069	0.0
chr1	9069	9075	0.334923
chr1	9075	9108	0.669845
chr1	9108	9116	0.334923
chr1	9116	9118	0.0
chr1	9118	9158	0.334923
chr1	9158	9177	0.0
chr1	9177	9181	0.334923
chr1	9181	9187	0.669845
chr1	9187	9193	1.00477
chr1	9193	9211	1.33969
chr1	9211	9220	1.00477
chr1	9220	9226	0.669845
chr1	9226	9231	0.334923
chr1	9231	9270	0.0
chr1	9270	9274	0.334923
chr1	9274	9308	0.669845
chr1	9308	9311	1.00477
chr1	9311	9315	0.669845
chr1	9315	9348	0.334923
chr1	9348	9367	0.0
chr1	9367	9392	0.334923
chr1	9392	9402	0.669845
chr1	9402	9433	0.334923
chr1	9433	9439	0.0
chr1	9439	9472	0.334923
chr1	9472	9480	0.669845
chr1	9480	9512	0.334923
chr1	9512	9553	0.0
chr1	9553	9592	0.334923
chr1	9592	9593	0.669845
chr1	9593	9633	0.334923
chr1	9633	9723	0.0
chr1	9723	9762	0.669845
chr1	9762	9870	0.0
chr1	9870	9910	0.334923
chr1	9910	9929	0.0
chr1	9929	9937	0.334923
chr1	9937	9964	0.669845
chr1	9964	9968	0.334923
chr1	9968	9969	1.33969
chr1	9969	9971	2.00954
chr1	9971	9988	1.67461
chr1	9988	9994	2.00954
chr1	9994	10008	2.34446
chr1	10008	10010	1.33969
chr1	10010	10027	0.669845
chr1	10027	10028	0.334923
chr1	10028	10045	0.0
chr1	10045	10086	0.334923
chr1	10086	10138	0.0
chr1	10138	10173	0.334923
chr1	10173	10352	0.0
chr1	10352	10391	0.334923
chr1	10391	10392	0.669845
chr1	10392	10393	0.334923
chr1	10393	10427	0.669845
chr1	10427	10463	0.0
chr1	10463	10479	0.334923
chr1	10479	10499	0.669845
chr1	10499	10500	1.00477
chr1	10500	10504	1.33969
chr1	10504	10518	1.00477
chr1	10518	10538	0.669845
chr1	10538	10583	0.0
chr1	10583	10585	0.334923
chr1	10585	10602	0.669845
chr1	10602	10603	1.00477
chr1	10603	10612	1.33969
chr1	10612	10619	1.67461
chr1	10619	10635	1.00477
chr1	10635	10641	1.33969
chr1	10641	10644	1.00477
chr1	10644	10653	0.669845
chr1	10653	10658	0.334923
chr1	10658	10660	1.00477
chr1	10660	10673	1.33969
chr1	10673	10674	1.67461
chr1	10674	10675	2.00954
chr1	10675	10686	1.67461
chr1	10686	10690	1.33969
chr1	10690	10691	2.00954
chr1	10691	10692	2.67938
chr1	10692	10693	3.0143
chr1	10693	10695	3.34923
chr1	10695	10696	3.68415
chr1	10696	10698	3.34923
chr1	10698	10703	3.0143
chr1	10703	10705	3.34923
chr1	10705	10706	3.0143
chr1	10706	10714	3.34923
chr1	10714	10731	2.67938
chr1	10731	10732	2.34446
chr1	10732	10736	0.669845
chr1	10736	10742	0.334923
chr1	10742	10755	0.0
chr1	10755	10794	0.334923
chr1	10794	10853	0.0
chr1	10853	10860	0.334923
chr1	10860	10889	0.669845
chr1	10889	10891	1.00477
chr1	10891	10900	0.669845
chr1	10900	10930	0.334923
chr1	10930	10983	0.0
chr1	10983	10997	0.334923
chr1	10997	10999	0.669845
chr1	10999	11011	1.00477
chr1	11011	11022	1.33969
chr1	11022	11037	1.00477
chr1	11037	11039	0.669845
chr1	11039	11052	0.334923
chr1	11052	11056	0.0
chr1	11056	11070	0.334923
chr1	11070	11071	1.00477
chr1	11071	11074	1.33969
chr1	11074	11095	1.67461
chr1	11095	11096	2.00954
chr1	11096	11099	1.67461
chr1	11099	11100	2.00954
chr1	11100	11110	2.67938
chr1	11110	11114	1.67461
chr1	11114	11124	1.33969
chr1	11124	11127	1.67461
chr1	11127	11135	2.00954
chr1	11135	11138	1.67461
chr1	11138	11141	1.33969
chr1	11141	11145	0.669845
chr1	11145	11148	1.00477
chr1	11148	11160	1.33969
chr1	11160	11165	1.00477
chr1	11165	11175	0.669845
chr1	11175	11186	0.334923
chr1	11186	11199	0.0
chr1	11199	11224	0.334923
chr1	11224	11225	0.669845
chr1	11225	11240	1.00477
chr1	11240	11266	0.669845
chr1	11266	11267	1.00477
chr1	11267	11268	1.67461
chr1	11268	11269	2.00954
chr1	11269	11274	2.67938
chr1	11274	11283	3.0143
chr1	11283	11285	3.68415
chr1	11285	11286	4.01907
chr1	11286	11299	4.35399
chr1	11299	11303	4.68892
chr1	11303	11304	5.02384
chr1	11304	11307	4.68892
chr1	11307	11308	3.68415
chr1	11308	11310	3.34923
chr1	11310	11314	2.67938
chr1	11314	11316	3.0143
chr1	11316	11324	3.34923
chr1	11324	11327	2.67938
chr1	11327	11336	2.34446
chr1	11336	11339	2.00954
chr1	11339	11340	2.34446
chr1	11340	11342	2.67938
chr1	11342	11346	2.00954
chr1	11346	11355	1.67461
chr1	11355	11363	1.33969
chr1	11363	11364	1.67461
chr1	11364	11366	1.33969
chr1	11366	11372	1.67461
chr1	11372	11373	2.67938
chr1	11373	11379	3.0143
chr1	11379	11380	3.34923
chr1	11380	11381	3.0143
chr1	11381	11382	3.34923
chr1	11382	11385	3.68415
chr1	11385	11387	4.01907
chr1	11387	11390	3.68415
chr1	11390	11395	3.34923
chr1	11395	11400	3.68415
chr1	11400	11402	4.01907
chr1	11402	11403	3.68415
chr1	11403	11405	3.34923
chr1	11405	11410	3.68415
chr1	11410	11412	4.01907
chr1	11412	11414	3.68415
chr1	11414	11418	3.34923
chr1	11418	11420	3.0143
chr1	11420	11421	2.34446
chr1	11421	11422	2.00954
chr1	11422	11424	1.67461
chr1	11424	11426	2.00954
chr1	11426	11433	1.67461
chr1	11433	11436	1.33969
chr1	11436	11439	1.67461
chr1	11439	11442	1.33969
chr1	11442	11445	1.67461
chr1	11445	11450	1.33969
chr1	11450	11452	1.00477
chr1	11452	11459	1.33969
chr1	11459	11460	1.67461
chr1	11460	11461	2.00954
chr1	11461	11463	2.34446
chr1	11463	11474	2.00954
chr1	11474	11479	1.67461
chr1	11479	11483	1.33969
chr1	11483	11493	1.00477
chr1	11493	11496	0.669845
chr1	11496	11501	0.334923
chr1	11501	11503	0.669845
chr1	11503	11509	1.00477
chr1	11509	11510	1.33969
chr1	11510	11511	1.67461
chr1	11511	11533	2.67938
chr1	11533	11542	2.34446
chr1	11542	11543	2.67938
chr1	11543	11551	2.00954
chr1	11551	11556	0.669845
chr1	11556	11573	1.00477
chr1	11573	11577	1.33969
chr1	11577	11582	1.67461
chr1	11582	11590	1.33969
chr1	11590	11601	1.00477
chr1	11601	11603	1.33969
chr1	11603	11607	1.67461
chr1	11607	11608	2.00954
chr1	11608	11611	2.67938
chr1	11611	11612	2.34446
chr1	11612	11618	2.00954
chr1	11618	11638	1.67461
chr1	11638	11641	1.33969
chr1	11641	11643	1.00477
chr1	11643	11646	0.669845
chr1	11646	11647	1.00477
chr1	11647	11656	0.334923
chr1	11656	11664	0.669845
chr1	11664	11685	1.00477
chr1	11685	11696	0.669845
chr1	11696	11699	0.334923
chr1	11699	11703	0.0
chr1	11703	11737	0.334923
chr1	11737	11772	0.0
chr1	11772	11776	0.334923
chr1	11776	11782	0.669845
chr1	11782	11783	0.334923
chr1	11783	11799	0.669845
chr1	11799	11812	1.00477
chr1	11812	11817	0.669845
chr1	11817	11818	1.33969
chr1	11818	11819	1.67461
chr1	11819	11823	2.00954
chr1	11823	11828	1.67461
chr1	11828	11838	2.00954
chr1	11838	11839	2.34446
chr1	11839	11840	2.67938
chr1	11840	11847	2.34446
chr1	11847	11857	2.67938
chr1	11857	11860	1.67461
chr1	11860	11865	1.33969
chr1	11865	11872	2.34446
chr1	11872	11874	2.67938
chr1	11874	11875	3.0143
chr1	11875	11880	3.68415
chr1	11880	11885	3.34923
chr1	11885	11886	3.68415
chr1	11886	11888	4.01907
chr1	11888	11893	3.68415
chr1	11893	11905	4.01907
chr1	11905	11908	2.67938
chr1	11908	11913	2.34446
chr1	11913	11916	1.33969
chr1	11916	11921	1.00477
chr1	11921	11925	0.669845
chr1	11925	11933	0.334923
chr1	11933	11947	0.0
chr1	11947	11959	0.334923
chr1	11959	11973	0.669845
chr1	11973	11978	2.00954
chr1	11978	11985	2.34446
chr1	11985	11987	2.67938
chr1	11987	11988	3.0143
chr1	11988	11994	2.67938
chr1	11994	11998	3.0143
chr1	11998	12000	2.67938
chr1	12000	12003	3.0143
chr1	12003	12005	3.68415
chr1	12005	12007	4.01907
chr1	12007	12012	4.35399
chr1	12012	12014	4.68892
chr1	12014	12016	3.68415
chr1	12016	12018	4.01907
chr1	12018	12023	3.68415
chr1	12023	12024	4.01907
chr1	12024	12026	4.35399
chr1	12026	12027	4.01907
chr1	12027	12028	3.68415
chr1	12028	12034	4.01907
chr1	12034	12037	3.34923
chr1	12037	12039	3.0143
chr1	12039	12040	3.34923
chr1	12040	12042	3.0143
chr1	12042	12044	3.34923
chr1	12044	12045	3.68415
chr1	12045	12046	4.01907
chr1	12046	12050	3.68415
chr1	12050	12053	4.01907
chr1	12053	12054	3.68415
chr1	12054	12055	4.01907
chr1	12055	12056	3.68415
chr1	12056	12057	4.01907
chr1	12057	12064	3.68415
chr1	12064	12065	3.34923
chr1	12065	12069	3.0143
chr1	12069	12072	2.67938
chr1	12072	12076	3.0143
chr1	12076	12081	2.67938
chr1	12081	12088	1.67461
chr1	12088	12094	1.33969
chr1	12094	12095	1.00477
chr1	12095	12097	1.33969
chr1	12097	12112	1.00477
chr1	12112	12115	0.669845
chr1	12115	12127	0.334923
chr1	12127	12131	0.0
chr1	12131	12138	0.334923
chr1	12138	12153	0.669845
chr1	12153	12177	0.334923
chr1	12177	12182	0.0
chr1	12182	12204	0.334923
chr1	12204	12227	0.669845
chr1	12227	12230	1.00477
chr1	12230	12232	1.33969
chr1	12232	12236	2.00954
chr1	12236	12243	2.34446
chr1	12243	12245	2.67938
chr1	12245	12247	2.34446
chr1	12247	12252	2.67938
chr1	12252	12264	3.0143
chr1	12264	12268	2.67938
chr1	12268	12270	2.34446
chr1	12270	12272	2.00954
chr1	12272	12276	1.33969
chr1	12276	12282	1.00477
chr1	12282	12287	0.334923
chr1	12287	12291	0.0
chr1	12291	12332	0.334923
chr1	12332	12334	0.0
chr1	12334	12371	0.669845
chr1	12371	12374	0.0
chr1	12374	12381	0.334923
chr1	12381	12388	0.669845
chr1	12388	12394	1.00477
chr1	12394	12403	1.67461
chr1	12403	12406	2.00954
chr1	12406	12422	2.67938
chr1	12422	12425	2.34446
chr1	12425	12435	2.67938
chr1	12435	12443	2.00954
chr1	12443	12446	1.33969
chr1	12446	12454	0.334923
chr1	12454	12456	0.669845
chr1	12456	12463	1.00477
chr1	12463	12483	0.669845
chr1	12483	12495	1.33969
chr1	12495	12497	1.00477
chr1	12497	12503	0.669845
chr1	12503	12504	1.00477
chr1	12504	12507	1.33969
chr1	12507	12510	2.00954
chr1	12510	12512	2.34446
chr1	12512	12523	2.67938
chr1	12523	12534	2.00954
chr1	12534	12545	1.67461
chr1	12545	12548	1.33969
chr1	12548	12550	0.669845
chr1	12550	12553	0.334923
chr1	12553	12583	0.0
chr1	12583	12584	0.334923
chr1	12584	12587	0.669845
chr1	12587	12606	1.00477
chr1	12606	12608	1.67461
chr1	12608	12614	2.34446
chr1	12614	12618	1.67461
chr1	12618	12626	2.00954
chr1	12626	12628	3.0143
chr1	12628	12635	3.34923
chr1	12635	12636	2.67938
chr1	12636	12638	3.0143
chr1	12638	12641	5.02384
chr1	12641	12645	5.35876
chr1	12645	12647	6.02861
chr1	12647	12648	6.36353
chr1	12648	12649	7.03337
chr1	12649	12650	7.3683
chr1	12650	12654	7.70322
chr1	12654	12655	8.03814
chr1	12655	12659	8.70799
chr1	12659	12661	8.37306
chr1	12661	12662	8.03814
chr1	12662	12665	9.04291
chr1	12665	12666	9.71275
chr1	12666	12668	8.70799
chr1	12668	12675	8.37306
chr1	12675	12676	8.03814
chr1	12676	12679	6.36353
chr1	12679	12682	6.02861
chr1	12682	12683	5.69368
chr1	12683	12684	6.02861
chr1	12684	12685	5.35876
chr1	12685	12687	5.69368
chr1	12687	12688	5.35876
chr1	12688	12692	3.68415
chr1	12692	12696	4.68892
chr1	12696	12701	4.01907
chr1	12701	12702	4.35399
chr1	12702	12705	3.68415
chr1	12705	12711	3.0143
chr1	12711	12720	3.34923
chr1	12720	12722	3.68415
chr1	12722	12723	3.34923
chr1	12723	12724	3.0143
chr1	12724	12725	3.34923
chr1	12725	12726	3.0143
chr1	12726	12727	2.34446
chr1	12727	12729	3.0143
chr1	12729	12732	3.34923
chr1	12732	12733	3.0143
chr1	12733	12734	3.68415
chr1	12734	12735	4.01907
chr1	12735	12738	3.68415
chr1	12738	12742	4.01907
chr1	12742	12747	3.68415
chr1	12747	12748	4.01907
chr1	12748	12750	4.35399
chr1	12750	12756	4.01907
chr1	12756	12759	4.35399
chr1	12759	12760	4.01907
chr1	12760	12762	3.34923
chr1	12762	12765	3.0143
chr1	12765	12768	3.34923
chr1	12768	12773	3.0143
chr1	12773	12776	2.00954
chr1	12776	12779	1.67461
chr1	12779	12786	1.33969
chr1	12786	12788	1.00477
chr1	12788	12794	0.669845
chr1	12794	12797	1.00477
chr1	12797	12805	0.669845
chr1	12805	12824	0.334923
chr1	12824	12825	0.0
chr1	12825	12826	0.334923
chr1	12826	12836	0.669845
chr1	12836	12846	0.334923
chr1	12846	12857	1.00477
chr1	12857	12858	1.33969
chr1	12858	12860	1.67461
chr1	12860	12862	2.00954
chr1	12862	12865	2.34446
chr1	12865	12886	2.00954
chr1	12886	12895	1.67461
chr1	12895	12897	1.33969
chr1	12897	12898	1.67461
chr1	12898	12899	1.33969
chr1	12899	12900	1.67461
chr1	12900	12902	1.33969
chr1	12902	12903	1.00477
chr1	12903	12907	1.33969
chr1	12907	12910	1.67461
chr1	12910	12920	2.00954
chr1	12920	12925	2.67938
chr1	12925	12926	2.34446
chr1	12926	12935	2.67938
chr1	12935	12947	2.00954
chr1	12947	12949	1.67461
chr1	12949	12950	2.00954
chr1	12950	12953	1.67461
chr1	12953	12959	2.00954
chr1	12959	12963	1.33969
chr1	12963	12966	1.67461
chr1	12966	12967	2.34446
chr1	12967	12979	2.00954
chr1	12979	12980	2.34446
chr1	12980	12983	2.00954
chr1	12983	12989	1.67461
chr1	12989	12990	2.00954
chr1	12990	12994	1.67461
chr1	12994	12998	2.00954
chr1	12998	12999	2.34446
chr1	12999	13000	2.67938
chr1	13000	13003	3.0143
chr1	13003	13005	2.67938
chr1	13005	13014	2.00954
chr1	13014	13019	2.34446
chr1	13019	13021	2.67938
chr1	13021	13025	3.0143
chr1	13025	13028	3.34923
chr1	13028	13033	3.68415
chr1	13033	13034	3.34923
chr1	13034	13035	2.34446
chr1	13035	13040	2.67938
chr1	13040	13058	2.34446
chr1	13058	13061	1.67461
chr1	13061	13064	1.33969
chr1	13064	13065	1.00477
chr1	13065	13068	1.67461
chr1	13068	13070	1.33969
chr1	13070	13071	1.00477
chr1	13071	13072	1.33969
chr1	13072	13073	1.67461
chr1	13073	13088	1.33969
chr1	13088	13099	1.67461
chr1	13099	13102	2.00954
chr1	13102	13106	2.34446
chr1	13106	13112	1.67461
chr1	13112	13114	1.00477
chr1	13114	13115	0.669845
chr1	13115	13118	1.00477
chr1	13118	13127	1.33969
chr1	13127	13130	1.00477
chr1	13130	13138	1.67461
chr1	13138	13144	1.33969
chr1	13144	13156	1.00477
chr1	13156	13157	0.669845
chr1	13157	13170	1.00477
chr1	13170	13182	0.334923
chr1	13182	13187	0.669845
chr1	13187	13194	0.334923
chr1	13194	13195	0.669845
chr1	13195	13198	1.00477
chr1	13198	13217	1.67461
chr1	13217	13220	2.00954
chr1	13220	13222	2.34446
chr1	13222	13230	2.00954
chr1	13230	13234	2.67938
chr1	13234	13237	2.00954
chr1	13237	13257	1.33969
chr1	13257	13267	1.00477
chr1	13267	13271	1.33969
chr1	13271	13293	0.669845
chr1	13293	13299	1.00477
chr1	13299	13308	0.669845
chr1	13308	13312	0.334923
chr1	13312	13316	0.669845
chr1	13316	13324	1.00477
chr1	13324	13331	0.669845
chr1	13331	13335	1.00477
chr1	13335	13336	1.33969
chr1	13336	13343	1.67461
chr1	13343	13353	2.00954
chr1	13353	13359	1.67461
chr1	13359	13363	2.00954
chr1	13363	13372	2.34446
chr1	13372	13374	2.00954
chr1	13374	13375	2.34446
chr1	13375	13377	2.00954
chr1	13377	13383	1.67461
chr1	13383	13389	1.33969
chr1	13389	13390	1.67461
chr1	13390	13393	2.34446
chr1	13393	13395	2.67938
chr1	13395	13396	2.34446
chr1	13396	13399	3.0143
chr1	13399	13407	2.67938
chr1	13407	13409	3.0143
chr1	13409	13411	3.34923
chr1	13411	13414	3.0143
chr1	13414	13417	3.34923
chr1	13417	13418	3.68415
chr1	13418	13422	4.35399
chr1	13422	13423	4.68892
chr1	13423	13424	5.02384
chr1	13424	13430	5.35876
chr1	13430	13434	4.68892
chr1	13434	13436	4.01907
chr1	13436	13444	3.68415
chr1	13444	13447	3.34923
chr1	13447	13449	3.0143
chr1	13449	13451	2.34446
chr1	13451	13452	2.00954
chr1	13452	13453	1.67461
chr1	13453	13454	2.00954
chr1	13454	13458	2.34446
chr1	13458	13464	1.33969
chr1	13464	13471	1.00477
chr1	13471	13482	1.33969
chr1	13482	13490	1.67461
chr1	13490	13491	2.67938
chr1	13491	13493	3.0143
chr1	13493	13494	2.67938
chr1	13494	13496	2.34446
chr1	13496	13507	2.67938
chr1	13507	13508	3.0143
chr1	13508	13509	3.34923
chr1	13509	13510	4.35399
chr1	13510	13511	4.68892
chr1	13511	13515	4.35399
chr1	13515	13518	4.68892
chr1	13518	13519	5.02384
chr1	13519	13522	5.35876
chr1	13522	13524	5.02384
chr1	13524	13526	4.68892
chr1	13526	13529	5.02384
chr1	13529	13535	3.68415
chr1	13535	13540	3.34923
chr1	13540	13543	3.0143
chr1	13543	13545	3.34923
chr1	13545	13548	3.0143
chr1	13548	13549	2.00954
chr1	13549	13561	1.33969
chr1	13561	13562	1.67461
chr1	13562	13573	2.00954
chr1	13573	13574	2.67938
chr1	13574	13583	3.0143
chr1	13583	13592	2.67938
chr1	13592	13595	2.34446
chr1	13595	13596	0.334923
chr1	13596	13613	0.669845
chr1	13613	13616	0.334923
chr1	13616	13628	1.00477
chr1	13628	13629	1.67461
chr1	13629	13637	2.00954
chr1	13637	13655	1.67461
chr1	13655	13657	1.00477
chr1	13657	13659	1.33969
chr1	13659	13666	0.334923
chr1	13666	13677	0.669845
chr1	13677	13678	1.00477
chr1	13678	13687	1.33969
chr1	13687	13689	1.67461
chr1	13689	13696	2.00954
chr1	13696	13718	1.67461
chr1	13718	13723	1.00477
chr1	13723	13727	1.33969
chr1	13727	13729	1.00477
chr1	13729	13730	0.669845
chr1	13730	13733	1.00477
chr1	13733	13737	1.33969
chr1	13737	13747	1.00477
chr1	13747	13751	1.33969
chr1	13751	13763	1.67461
chr1	13763	13771	2.00954
chr1	13771	13772	1.67461
chr1	13772	13773	2.00954
chr1	13773	13775	1.67461
chr1	13775	13788	2.00954
chr1	13788	13789	1.67461
chr1	13789	13804	1.33969
chr1	13804	13808	1.00477
chr1	13808	13811	1.33969
chr1	13811	13814	1.00477
chr1	13814	13816	0.669845
chr1	13816	13817	1.33969
chr1	13817	13818	1.67461
chr1	13818	13844	2.00954
chr1	13844	13846	1.67461
chr1	13846	13847	2.00954
chr1	13847	13849	1.67461
chr1	13849	13851	2.34446
chr1	13851	13852	2.67938
chr1	13852	13853	3.34923
chr1	13853	13856	3.0143
chr1	13856	13857	2.34446
chr1	13857	13858	2.00954
chr1	13858	13867	2.34446
chr1	13867	13884	3.0143
chr1	13884	13892	2.00954
chr1	13892	13896	1.33969
chr1	13896	13920	0.334923
chr1	13920	13930	0.669845
chr1	13930	13939	0.334923
chr1	13939	13940	0.669845
chr1	13940	13961	1.00477
chr1	13961	13980	0.669845
chr1	13980	14008	0.0
chr1	14008	14049	0.334923
chr1	14049	14091	0.0
chr1	14091	14132	0.334923
chr1	14132	14158	0.0
chr1	14158	14189	0.334923
chr1	14189	14192	0.669845
chr1	14192	14195	1.00477
chr1	14195	14215	0.669845
chr1	14215	14229	1.00477
chr1	14229	14232	0.669845
chr1	14232	14233	1.00477
chr1	14233	14234	0.669845
chr1	14234	14239	1.67461
chr1	14239	14273	2.00954
chr1	14273	14275	1.33969
chr1	14275	14279	0.334923
chr1	14279	14281	0.0
chr1	14281	14289	0.334923
chr1	14289	14293	0.669845
chr1	14293	14314	1.00477
chr1	14314	14316	1.33969
chr1	14316	14318	1.67461
chr1	14318	14319	2.00954
chr1	14319	14321	2.34446
chr1	14321	14322	3.0143
chr1	14322	14333	2.67938
chr1	14333	14335	2.34446
chr1	14335	14337	2.67938
chr1	14337	14345	3.0143
chr1	14345	14346	3.34923
chr1	14346	14352	3.68415
chr1	14352	14353	4.01907
chr1	14353	14355	4.35399
chr1	14355	14359	3.68415
chr1	14359	14362	3.0143
chr1	14362	14367	2.34446
chr1	14367	14368	2.00954
chr1	14368	14372	1.67461
chr1	14372	14377	1.33969
chr1	14377	14385	1.67461
chr1	14385	14387	1.33969
chr1	14387	14392	1.00477
chr1	14392	14394	0.669845
chr1	14394	14415	0.334923
chr1	14415	14416	0.669845
chr1	14416	14417	1.33969
chr1	14417	14418	2.00954
chr1	14418	14446	2.34446
chr1	14446	14456	2.67938
chr1	14456	14457	1.67461
chr1	14457	14459	0.669845
chr1	14459	14464	0.334923
chr1	14464	14485	0.669845
chr1	14485	14503	0.334923
chr1	14503	14505	0.0
chr1	14505	14532	0.669845
chr1	14532	14545	1.00477
chr1	14545	14570	0.334923
chr1	14570	14601	0.0
chr1	14601	14641	0.334923
chr1	14641	14644	0.0
chr1	14644	14645	0.334923
chr1	14645	14647	1.00477
chr1	14647	14685	1.33969
chr1	14685	14686	0.334923
chr1	14686	14716	0.0
chr1	14716	14748	0.334923
chr1	14748	14753	0.669845
chr1	14753	14755	1.00477
chr1	14755	14757	0.669845
chr1	14757	14789	1.00477
chr1	14789	14792	0.669845
chr1	14792	14796	0.334923
chr1	14796	14798	0.669845
chr1	14798	14836	0.334923
chr1	14836	14864	0.0
chr1	14864	14904	0.334923
chr1	14904	14987	0.0
chr1	14987	15018	0.334923
chr1	15018	15026	0.669845
chr1	15026	15058	0.334923
chr1	15058	15088	0.0
chr1	15088	15089	0.334923
chr1	15089	15103	0.669845
chr1	15103	15128	1.00477
chr1	15128	15129	1.33969
chr1	15129	15137	1.67461
chr1	15137	15140	2.00954
chr1	15140	15141	2.34446
chr1	15141	15143	2.67938
chr1	15143	15145	3.0143
chr1	15145	15163	3.34923
chr1	15163	15168	3.68415
chr1	15168	15176	2.34446
chr1	15176	15178	2.00954
chr1	15178	15179	2.34446
chr1	15179	15182	2.00954
chr1	15182	15183	1.67461
chr1	15183	15184	1.00477
chr1	15184	15186	0.669845
chr1	15186	15203	1.00477
chr1	15203	15212	0.669845
chr1	15212	15219	1.00477
chr1	15219	15227	0.669845
chr1	15227	15252	0.334923
chr1	15252	15287	0.0
chr1	15287	15289	0.334923
chr1	15289	15290	0.669845
chr1	15290	15306	1.00477
chr1	15306	15310	1.33969
chr1	15310	15312	1.67461
chr1	15312	15328	2.00954
chr1	15328	15329	1.67461
chr1	15329	15330	1.33969
chr1	15330	15341	1.00477
chr1	15341	15354	0.0
chr1	15354	15373	0.334923
chr1	15373	15391	0.669845
chr1	15391	15394	1.00477
chr1	15394	15413	0.669845
chr1	15413	15432	0.334923
chr1	15432	15468	0.0
chr1	15468	15509	0.334923
chr1	15509	15560	0.0
chr1	15560	15568	0.334923
chr1	15568	15600	0.669845
chr1	15600	15608	0.334923
chr1	15608	15635	0.0
chr1	15635	15665	0.334923
chr1	15665	15742	0.0
chr1	15742	15781	0.334923
chr1	15781	15811	0.0
chr1	15811	15812	0.669845
chr1	15812	15813	1.00477
chr1	15813	15815	1.33969
chr1	15815	15831	1.67461
chr1	15831	15847	2.00954
chr1	15847	15851	1.67461
chr1	15851	15854	1.00477
chr1	15854	15855	0.669845
chr1	15855	15865	0.334923
chr1	15865	15867	0.669845
chr1	15867	15871	1.00477
chr1	15871	15876	0.669845
chr1	15876	15905	1.33969
chr1	15905	15908	1.00477
chr1	15908	15916	0.669845
chr1	15916	15921	0.0
chr1	15921	15961	0.334923
chr1	15961	15965	0.0
chr1	15965	15993	0.334923
chr1	15993	16006	0.669845
chr1	16006	16031	0.334923
chr1	16031	16060	0.0
chr1	16060	16090	0.334923
chr1	16090	16100	0.669845
chr1	16100	16131	0.334923
chr1	16131	16134	0.0
chr1	16134	16141	0.334923
chr1	16141	16173	0.669845
chr1	16173	16181	0.334923
chr1	16181	16184	0.0
chr1	16184	16190	0.334923
chr1	16190	16195	0.669845
chr1	16195	16224	1.67461
chr1	16224	16230	1.33969
chr1	16230	16234	1.00477
chr1	16234	16255	0.0
chr1	16255	16278	0.334923
chr1	16278	16294	0.669845
chr1	16294	16295	1.00477
chr1	16295	16297	0.669845
chr1	16297	16316	1.00477
chr1	16316	16335	0.669845
chr1	16335	16336	0.334923
chr1	16336	16359	0.0
chr1	16359	16362	0.334923
chr1	16362	16391	0.669845
chr1	16391	16398	1.00477
chr1	16398	16402	0.669845
chr1	16402	16411	0.334923
chr1	16411	16420	0.669845
chr1	16420	16428	1.00477
chr1	16428	16451	0.669845
chr1	16451	16459	0.334923
chr1	16459	16616	0.0
chr1	16616	16632	0.334923
chr1	16632	16646	0.669845
chr1	16646	16656	1.00477
chr1	16656	16662	0.669845
chr1	16662	16667	1.00477
chr1	16667	16684	0.669845
chr1	16684	16702	0.334923
chr1	16702	16727	0.0
chr1	16727	16767	0.334923
chr1	16767	16803	0.0
chr1	16803	16843	0.334923
chr1	16843	16889	0.0
chr1	16889	16930	0.334923
chr1	16930	16934	0.0
chr1	16934	16935	0.669845
chr1	16935	16937	1.00477
chr1	16937	16975	1.33969
chr1	16975	16976	0.669845
chr1	16976	16978	0.334923
chr1	16978	17011	0.0
chr1	17011	17051	0.334923
chr1	17051	17125	0.0
chr1	17125	17143	0.334923
chr1	17143	17145	0.669845
chr1	17145	17182	1.00477
chr1	17182	17183	1.33969
chr1	17183	17185	1.00477
chr1	17185	17194	0.669845
chr1	17194	17204	1.00477
chr1	17204	17207	0.669845
chr1	17207	17208	0.334923
chr1	17208	17234	0.669845
chr1	17234	17246	0.334923
chr1	17246	17343	0.0
chr1	17343	17356	0.334923
chr1	17356	17360	0.669845
chr1	17360	17383	1.00477
chr1	17383	17394	0.669845
chr1	17394	17397	0.334923
chr1	17397	17413	0.0
chr1	17413	17426	0.334923
chr1	17426	17427	0.669845
chr1	17427	17432	1.00477
chr1	17432	17454	1.33969
chr1	17454	17457	1.00477
chr1	17457	17467	1.33969
chr1	17467	17468	1.00477
chr1	17468	17471	1.33969
chr1	17471	17473	1.67461
chr1	17473	17498	1.33969
chr1	17498	17506	1.00477
chr1	17506	17508	0.669845
chr1	17508	17510	0.334923
chr1	17510	17527	0.0
chr1	17527	17544	0.334923
chr1	17544	17548	1.00477
chr1	17548	17567	1.33969
chr1	17567	17572	1.00477
chr1	17572	17578	1.67461
chr1	17578	17585	2.00954
chr1	17585	17589	1.33969
chr1	17589	17611	1.00477
chr1	17611	17612	1.33969
chr1	17612	17616	0.669845
chr1	17616	17651	0.334923
chr1	17651	17663	0.0
chr1	17663	17704	0.669845
chr1	17704	17707	0.0
chr1	17707	17723	0.334923
chr1	17723	17732	0.669845
chr1	17732	17738	1.00477
chr1	17738	17741	1.33969
chr1	17741	17763	1.67461
chr1	17763	17770	1.33969
chr1	17770	17773	1.67461
chr1	17773	17778	1.33969
chr1	17778	17781	1.00477
chr1	17781	17788	0.669845
chr1	17788	17797	0.334923
[truncated: 268 more rows]
