# Supplementary material for: Structural modularity of the XIST ribonucleoprotein complex
Source: Nat Commun. 2020 Dec 2;11:6163. doi: 10.1038/s41467-020-20040-3 (PMC7710737; doi:10.1038/s41467-020-20040-3)
Supplement: Supplementary file 6 — Source Data [file 41467_2020_20040_MOESM6_ESM.zip › sourcedata/fig2efgi/K562_ZRANB2_0_neg_XIST_1_hsXIST.bedgraph]

chr1	0	43	0.0
chr1	43	44	0.249584
chr1	44	46	0.499168
chr1	46	64	0.748752
chr1	64	76	0.998336
chr1	76	79	0.748752
chr1	79	88	0.998336
chr1	88	90	0.748752
chr1	90	102	0.499168
chr1	102	103	0.748752
chr1	103	104	1.24792
chr1	104	107	1.4975
chr1	107	116	1.24792
chr1	116	123	1.4975
chr1	123	133	1.24792
chr1	133	136	0.998336
chr1	136	137	1.24792
chr1	137	146	1.4975
chr1	146	147	1.24792
chr1	147	150	0.748752
chr1	150	158	0.998336
chr1	158	164	0.748752
chr1	164	179	0.998336
chr1	179	181	0.748752
chr1	181	193	0.499168
chr1	193	194	0.748752
chr1	194	195	0.499168
chr1	195	202	0.748752
chr1	202	208	0.998336
chr1	208	215	0.748752
chr1	215	226	0.998336
chr1	226	227	0.748752
chr1	227	236	0.499168
chr1	236	245	0.998336
chr1	245	255	0.748752
chr1	255	259	0.998336
chr1	259	260	0.748752
chr1	260	262	0.998336
chr1	262	280	0.748752
chr1	280	291	0.499168
chr1	291	296	0.998336
chr1	296	304	0.748752
chr1	304	327	0.499168
chr1	327	329	0.748752
chr1	329	335	0.998336
chr1	335	340	0.499168
chr1	340	347	0.998336
chr1	347	363	1.24792
chr1	363	367	1.74709
chr1	367	369	1.99667
chr1	369	371	2.49584
chr1	371	373	2.24626
chr1	373	379	1.99667
chr1	379	383	2.24626
chr1	383	384	2.49584
chr1	384	391	1.99667
chr1	391	406	1.74709
chr1	406	407	2.49584
chr1	407	411	1.99667
chr1	411	413	1.74709
chr1	413	422	1.24792
chr1	422	424	0.998336
chr1	424	427	1.24792
chr1	427	450	0.998336
chr1	450	453	0.249584
chr1	453	462	0.499168
chr1	462	485	0.249584
chr1	485	493	0.0
chr1	493	495	0.249584
chr1	495	496	0.748752
chr1	496	497	0.998336
chr1	497	505	1.24792
chr1	505	510	1.4975
chr1	510	512	1.74709
chr1	512	519	2.24626
chr1	519	531	2.49584
chr1	531	537	2.24626
chr1	537	539	1.99667
chr1	539	541	1.4975
chr1	541	543	1.24792
chr1	543	544	1.4975
chr1	544	549	1.74709
chr1	549	551	1.4975
chr1	551	554	1.24792
chr1	554	556	0.998336
chr1	556	563	0.748752
chr1	563	587	0.499168
chr1	587	588	0.249584
chr1	588	603	0.0
chr1	603	647	0.249584
chr1	647	649	0.0
chr1	649	650	0.249584
chr1	650	651	0.499168
chr1	651	666	1.24792
chr1	666	681	1.4975
chr1	681	686	1.24792
chr1	686	694	0.998336
chr1	694	695	0.748752
chr1	695	696	0.249584
chr1	696	706	0.499168
chr1	706	739	0.249584
chr1	739	744	0.499168
chr1	744	747	0.748752
chr1	747	753	0.998336
chr1	753	760	1.24792
chr1	760	773	1.4975
chr1	773	783	1.74709
chr1	783	784	1.4975
chr1	784	785	1.24792
chr1	785	786	1.74709
chr1	786	788	1.99667
chr1	788	789	1.74709
chr1	789	797	1.99667
chr1	797	803	1.74709
chr1	803	817	1.4975
chr1	817	821	1.24792
chr1	821	822	1.4975
chr1	822	824	1.74709
chr1	824	825	2.74543
chr1	825	827	3.24459
chr1	827	829	3.49418
chr1	829	830	2.99501
chr1	830	833	2.74543
chr1	833	835	2.24626
chr1	835	837	2.49584
chr1	837	840	2.74543
chr1	840	841	2.99501
chr1	841	843	3.24459
chr1	843	844	3.74376
chr1	844	856	3.99335
chr1	856	857	4.24293
chr1	857	859	4.49251
chr1	859	865	4.7421
chr1	865	866	4.49251
chr1	866	868	4.24293
chr1	868	871	3.24459
chr1	871	877	2.99501
chr1	877	878	2.74543
chr1	878	881	2.49584
chr1	881	885	2.24626
chr1	885	887	1.99667
chr1	887	888	1.24792
chr1	888	889	1.4975
chr1	889	891	1.74709
chr1	891	900	1.99667
chr1	900	901	2.24626
chr1	901	902	1.99667
chr1	902	903	2.24626
chr1	903	905	1.99667
chr1	905	910	2.24626
chr1	910	913	2.49584
chr1	913	915	2.24626
chr1	915	920	2.49584
chr1	920	922	2.74543
chr1	922	932	2.99501
chr1	932	933	2.74543
chr1	933	935	2.49584
chr1	935	936	2.24626
chr1	936	938	2.49584
chr1	938	943	2.74543
chr1	943	944	2.49584
chr1	944	946	2.74543
chr1	946	949	2.49584
chr1	949	954	2.24626
chr1	954	955	1.74709
chr1	955	959	1.99667
chr1	959	961	1.74709
chr1	961	962	1.99667
chr1	962	963	2.24626
chr1	963	964	1.99667
chr1	964	966	2.24626
chr1	966	972	1.99667
chr1	972	973	2.24626
chr1	973	975	2.49584
chr1	975	977	2.74543
chr1	977	980	2.99501
chr1	980	981	2.74543
chr1	981	983	2.49584
chr1	983	985	2.74543
chr1	985	987	3.24459
chr1	987	988	3.49418
chr1	988	989	2.74543
chr1	989	993	2.99501
chr1	993	999	3.99335
chr1	999	1003	3.74376
chr1	1003	1004	3.49418
chr1	1004	1007	3.24459
chr1	1007	1009	2.99501
chr1	1009	1013	3.24459
chr1	1013	1016	3.49418
chr1	1016	1019	2.99501
chr1	1019	1021	2.74543
chr1	1021	1025	2.49584
chr1	1025	1037	1.4975
chr1	1037	1053	0.499168
chr1	1053	1056	0.249584
chr1	1056	1061	0.0
chr1	1061	1067	0.499168
chr1	1067	1091	0.748752
chr1	1091	1092	0.998336
chr1	1092	1095	1.24792
chr1	1095	1099	1.4975
chr1	1099	1101	1.24792
chr1	1101	1103	2.24626
chr1	1103	1110	2.49584
chr1	1110	1118	2.24626
chr1	1118	1119	2.74543
chr1	1119	1124	2.99501
chr1	1124	1131	2.74543
chr1	1131	1132	2.99501
chr1	1132	1133	3.24459
chr1	1133	1134	3.74376
chr1	1134	1139	3.99335
chr1	1139	1142	3.74376
chr1	1142	1144	3.49418
chr1	1144	1147	2.74543
chr1	1147	1154	2.49584
chr1	1154	1159	2.74543
chr1	1159	1170	1.99667
chr1	1170	1172	2.24626
chr1	1172	1175	2.49584
chr1	1175	1176	2.24626
chr1	1176	1177	1.99667
chr1	1177	1178	1.4975
chr1	1178	1179	1.24792
chr1	1179	1191	0.998336
chr1	1191	1198	1.4975
chr1	1198	1204	1.24792
chr1	1204	1205	1.99667
chr1	1205	1212	2.24626
chr1	1212	1216	1.99667
chr1	1216	1217	1.74709
chr1	1217	1221	2.24626
chr1	1221	1228	1.99667
chr1	1228	1235	2.24626
chr1	1235	1236	1.74709
chr1	1236	1241	1.99667
chr1	1241	1247	2.24626
chr1	1247	1249	1.4975
chr1	1249	1259	1.24792
chr1	1259	1260	1.4975
chr1	1260	1266	0.998336
chr1	1266	1271	1.24792
chr1	1271	1272	1.4975
chr1	1272	1280	1.24792
chr1	1280	1285	0.998336
chr1	1285	1290	0.748752
chr1	1290	1303	0.998336
chr1	1303	1309	0.748752
chr1	1309	1310	0.998336
chr1	1310	1313	0.748752
chr1	1313	1319	0.998336
chr1	1319	1323	1.24792
chr1	1323	1325	1.4975
chr1	1325	1326	1.74709
chr1	1326	1328	1.99667
chr1	1328	1332	2.49584
chr1	1332	1334	2.99501
chr1	1334	1336	2.74543
chr1	1336	1340	2.99501
chr1	1340	1341	3.24459
chr1	1341	1342	3.49418
chr1	1342	1351	3.74376
chr1	1351	1353	3.99335
chr1	1353	1356	4.24293
chr1	1356	1363	3.74376
chr1	1363	1366	3.49418
chr1	1366	1370	2.99501
chr1	1370	1371	2.74543
chr1	1371	1375	2.49584
chr1	1375	1384	1.99667
chr1	1384	1385	1.4975
chr1	1385	1395	1.24792
chr1	1395	1396	0.998336
chr1	1396	1415	0.499168
chr1	1415	1419	0.249584
chr1	1419	1420	0.499168
chr1	1420	1424	0.748752
chr1	1424	1427	0.499168
chr1	1427	1440	0.748752
chr1	1440	1443	0.998336
chr1	1443	1450	1.24792
chr1	1450	1451	1.4975
chr1	1451	1452	2.24626
chr1	1452	1463	2.74543
chr1	1463	1464	2.49584
chr1	1464	1468	2.24626
chr1	1468	1469	2.49584
chr1	1469	1471	2.74543
chr1	1471	1478	2.49584
chr1	1478	1479	2.99501
chr1	1479	1484	3.24459
chr1	1484	1485	2.99501
chr1	1485	1487	3.24459
chr1	1487	1493	2.99501
chr1	1493	1494	2.74543
chr1	1494	1495	2.49584
chr1	1495	1501	1.4975
chr1	1501	1503	1.74709
chr1	1503	1512	1.99667
chr1	1512	1513	1.74709
chr1	1513	1515	1.4975
chr1	1515	1520	1.74709
chr1	1520	1522	1.24792
chr1	1522	1529	0.998336
chr1	1529	1536	0.748752
chr1	1536	1538	0.998336
chr1	1538	1540	1.24792
chr1	1540	1544	1.4975
chr1	1544	1546	1.24792
chr1	1546	1551	0.998336
chr1	1551	1552	1.24792
chr1	1552	1553	2.24626
chr1	1553	1558	2.49584
chr1	1558	1559	2.74543
chr1	1559	1567	2.49584
chr1	1567	1568	2.74543
chr1	1568	1570	2.99501
chr1	1570	1577	3.24459
chr1	1577	1578	3.49418
chr1	1578	1582	3.74376
chr1	1582	1584	3.49418
chr1	1584	1588	3.24459
chr1	1588	1592	3.49418
chr1	1592	1596	3.74376
chr1	1596	1597	2.74543
chr1	1597	1607	2.49584
chr1	1607	1608	2.74543
chr1	1608	1609	3.24459
chr1	1609	1611	3.49418
chr1	1611	1612	3.24459
chr1	1612	1613	2.99501
chr1	1613	1615	2.74543
chr1	1615	1621	2.99501
chr1	1621	1622	2.74543
chr1	1622	1623	2.49584
chr1	1623	1628	2.24626
chr1	1628	1632	2.49584
chr1	1632	1635	2.24626
chr1	1635	1636	1.99667
chr1	1636	1644	2.24626
chr1	1644	1645	2.49584
chr1	1645	1647	2.74543
chr1	1647	1651	2.99501
chr1	1651	1652	2.74543
chr1	1652	1653	1.99667
chr1	1653	1655	2.24626
chr1	1655	1659	2.49584
chr1	1659	1672	2.24626
chr1	1672	1674	1.99667
chr1	1674	1675	2.49584
chr1	1675	1678	2.74543
chr1	1678	1680	2.24626
chr1	1680	1683	2.49584
chr1	1683	1687	2.74543
chr1	1687	1688	2.99501
chr1	1688	1689	2.74543
chr1	1689	1690	2.49584
chr1	1690	1691	2.24626
chr1	1691	1698	1.99667
chr1	1698	1710	1.74709
chr1	1710	1717	1.99667
chr1	1717	1723	1.74709
chr1	1723	1729	1.4975
chr1	1729	1731	1.74709
chr1	1731	1737	1.4975
chr1	1737	1741	1.74709
chr1	1741	1751	1.4975
chr1	1751	1754	1.74709
chr1	1754	1758	1.4975
chr1	1758	1759	1.74709
chr1	1759	1760	1.99667
chr1	1760	1766	1.4975
chr1	1766	1769	1.74709
chr1	1769	1770	1.4975
chr1	1770	1772	1.24792
chr1	1772	1774	1.4975
chr1	1774	1781	1.99667
chr1	1781	1795	1.74709
chr1	1795	1799	1.4975
chr1	1799	1802	1.74709
chr1	1802	1810	1.24792
chr1	1810	1818	0.998336
chr1	1818	1826	0.748752
chr1	1826	1832	0.998336
chr1	1832	1838	1.24792
chr1	1838	1839	0.998336
chr1	1839	1840	1.24792
chr1	1840	1841	1.4975
chr1	1841	1848	1.74709
chr1	1848	1849	1.99667
chr1	1849	1851	2.24626
chr1	1851	1857	2.49584
chr1	1857	1860	2.74543
chr1	1860	1862	2.49584
chr1	1862	1865	2.24626
chr1	1865	1866	2.49584
chr1	1866	1867	2.74543
chr1	1867	1869	2.99501
chr1	1869	1870	3.24459
chr1	1870	1871	3.49418
chr1	1871	1876	3.74376
chr1	1876	1881	3.49418
chr1	1881	1882	3.74376
chr1	1882	1884	3.49418
chr1	1884	1885	3.24459
chr1	1885	1889	2.99501
chr1	1889	1892	3.24459
chr1	1892	1893	2.99501
chr1	1893	1894	2.74543
chr1	1894	1896	2.49584
chr1	1896	1897	2.74543
chr1	1897	1898	2.49584
chr1	1898	1907	2.74543
chr1	1907	1910	2.49584
chr1	1910	1911	1.99667
chr1	1911	1914	2.24626
chr1	1914	1922	1.4975
chr1	1922	1924	1.74709
chr1	1924	1932	1.4975
chr1	1932	1939	1.24792
chr1	1939	1941	0.998336
chr1	1941	1947	0.499168
chr1	1947	1957	0.748752
chr1	1957	1965	0.499168
chr1	1965	1991	0.249584
chr1	1991	2059	0.0
chr1	2059	2062	0.249584
chr1	2062	2064	0.499168
chr1	2064	2068	0.748752
chr1	2068	2074	0.998336
chr1	2074	2102	1.4975
chr1	2102	2106	1.24792
chr1	2106	2108	0.998336
chr1	2108	2118	0.748752
chr1	2118	2124	0.249584
chr1	2124	2138	0.499168
chr1	2138	2153	1.24792
chr1	2153	2172	0.998336
chr1	2172	2174	1.24792
chr1	2174	2176	1.4975
chr1	2176	2177	1.74709
chr1	2177	2181	1.99667
chr1	2181	2182	1.24792
chr1	2182	2184	1.4975
chr1	2184	2185	1.74709
chr1	2185	2207	1.99667
chr1	2207	2212	2.24626
chr1	2212	2215	1.99667
chr1	2215	2216	2.24626
chr1	2216	2217	1.99667
chr1	2217	2220	1.74709
chr1	2220	2223	1.24792
chr1	2223	2227	0.998336
chr1	2227	2228	1.24792
chr1	2228	2229	0.998336
chr1	2229	2245	0.748752
chr1	2245	2259	0.499168
chr1	2259	2272	0.249584
chr1	2272	2278	0.499168
chr1	2278	2283	0.748752
chr1	2283	2299	0.998336
chr1	2299	2300	1.24792
chr1	2300	2305	1.4975
chr1	2305	2308	1.74709
chr1	2308	2312	1.99667
chr1	2312	2315	2.24626
chr1	2315	2316	1.99667
chr1	2316	2322	1.74709
chr1	2322	2327	1.4975
chr1	2327	2328	1.24792
chr1	2328	2343	1.4975
chr1	2343	2344	1.24792
chr1	2344	2349	0.998336
chr1	2349	2352	0.748752
chr1	2352	2356	0.499168
chr1	2356	2370	0.249584
chr1	2370	2372	0.499168
chr1	2372	2395	0.249584
chr1	2395	2406	0.499168
chr1	2406	2407	0.748752
chr1	2407	2437	1.24792
chr1	2437	2438	1.4975
chr1	2438	2439	1.74709
chr1	2439	2440	1.4975
chr1	2440	2441	1.74709
chr1	2441	2445	1.99667
chr1	2445	2450	1.74709
chr1	2450	2451	1.24792
chr1	2451	2456	1.4975
chr1	2456	2458	1.24792
chr1	2458	2460	1.4975
chr1	2460	2476	1.74709
chr1	2476	2481	1.99667
chr1	2481	2485	1.24792
chr1	2485	2492	0.998336
chr1	2492	2494	1.24792
chr1	2494	2495	1.4975
chr1	2495	2502	1.24792
chr1	2502	2503	0.998336
chr1	2503	2511	0.748752
chr1	2511	2513	0.998336
chr1	2513	2522	1.24792
chr1	2522	2535	1.4975
chr1	2535	2536	1.74709
chr1	2536	2537	1.4975
chr1	2537	2538	1.74709
chr1	2538	2557	1.4975
chr1	2557	2558	1.24792
chr1	2558	2563	1.4975
chr1	2563	2565	1.24792
chr1	2565	2579	0.998336
chr1	2579	2590	0.748752
chr1	2590	2595	0.998336
chr1	2595	2598	1.4975
chr1	2598	2599	1.74709
chr1	2599	2601	1.4975
chr1	2601	2602	1.24792
chr1	2602	2604	1.4975
chr1	2604	2605	1.74709
chr1	2605	2613	1.99667
chr1	2613	2622	2.24626
chr1	2622	2623	1.99667
chr1	2623	2634	2.24626
chr1	2634	2639	1.99667
chr1	2639	2641	1.4975
chr1	2641	2646	1.24792
chr1	2646	2647	0.998336
chr1	2647	2648	0.748752
chr1	2648	2657	0.499168
chr1	2657	2659	0.249584
chr1	2659	2665	0.499168
chr1	2665	2666	0.249584
chr1	2666	2692	0.499168
chr1	2692	2702	0.748752
chr1	2702	2709	0.499168
chr1	2709	2715	0.249584
chr1	2715	2736	0.499168
chr1	2736	2758	0.249584
chr1	2758	2768	0.0
chr1	2768	2811	0.249584
chr1	2811	2812	0.499168
chr1	2812	2850	0.249584
chr1	2850	2893	0.0
chr1	2893	2896	0.249584
chr1	2896	2904	0.499168
chr1	2904	2908	0.748752
chr1	2908	2940	0.998336
chr1	2940	2948	0.748752
chr1	2948	2952	0.499168
chr1	2952	2973	0.249584
chr1	2973	2975	0.499168
chr1	2975	2984	0.748752
chr1	2984	2986	0.998336
chr1	2986	3011	1.24792
chr1	3011	3015	1.4975
chr1	3015	3016	1.74709
chr1	3016	3019	1.4975
chr1	3019	3021	1.24792
chr1	3021	3022	1.99667
chr1	3022	3026	1.74709
chr1	3026	3029	1.4975
chr1	3029	3037	1.24792
chr1	3037	3038	1.4975
chr1	3038	3058	1.74709
chr1	3058	3060	1.4975
chr1	3060	3065	1.74709
chr1	3065	3066	0.998336
chr1	3066	3069	1.4975
chr1	3069	3078	1.74709
chr1	3078	3082	1.4975
chr1	3082	3103	1.99667
chr1	3103	3110	1.74709
chr1	3110	3112	1.24792
chr1	3112	3113	1.4975
chr1	3113	3117	1.24792
chr1	3117	3126	0.998336
chr1	3126	3131	0.499168
chr1	3131	3132	0.748752
chr1	3132	3134	0.998336
chr1	3134	3139	1.24792
chr1	3139	3148	0.998336
chr1	3148	3155	1.4975
chr1	3155	3162	1.24792
chr1	3162	3167	1.4975
chr1	3167	3175	1.74709
chr1	3175	3176	1.4975
chr1	3176	3177	1.24792
chr1	3177	3179	0.998336
chr1	3179	3191	1.24792
chr1	3191	3199	0.748752
chr1	3199	3203	0.499168
chr1	3203	3214	0.748752
chr1	3214	3215	1.24792
chr1	3215	3218	1.4975
chr1	3218	3220	1.99667
chr1	3220	3221	2.99501
chr1	3221	3222	3.49418
chr1	3222	3223	3.74376
chr1	3223	3225	3.49418
chr1	3225	3227	3.74376
chr1	3227	3231	4.24293
chr1	3231	3235	4.49251
chr1	3235	3236	4.7421
chr1	3236	3242	5.24127
chr1	3242	3247	5.74044
chr1	3247	3253	5.49085
chr1	3253	3254	5.74044
chr1	3254	3256	5.49085
chr1	3256	3258	5.74044
chr1	3258	3259	5.24127
chr1	3259	3262	4.99168
chr1	3262	3264	4.49251
chr1	3264	3265	3.49418
chr1	3265	3266	3.24459
chr1	3266	3268	2.99501
chr1	3268	3270	2.74543
chr1	3270	3271	2.99501
chr1	3271	3274	2.49584
chr1	3274	3275	2.74543
chr1	3275	3276	2.49584
chr1	3276	3279	2.74543
chr1	3279	3286	1.99667
chr1	3286	3289	1.4975
chr1	3289	3290	1.74709
chr1	3290	3297	1.99667
chr1	3297	3298	1.74709
chr1	3298	3302	1.4975
chr1	3302	3304	1.24792
chr1	3304	3306	1.4975
chr1	3306	3309	1.74709
chr1	3309	3310	1.99667
chr1	3310	3318	2.49584
chr1	3318	3321	2.24626
chr1	3321	3326	2.49584
chr1	3326	3328	2.74543
chr1	3328	3342	2.49584
chr1	3342	3350	2.74543
chr1	3350	3351	2.49584
chr1	3351	3353	2.24626
chr1	3353	3361	1.4975
chr1	3361	3362	1.74709
chr1	3362	3364	1.99667
chr1	3364	3370	1.74709
chr1	3370	3374	1.4975
chr1	3374	3376	1.24792
chr1	3376	3384	1.4975
chr1	3384	3387	1.24792
chr1	3387	3392	1.4975
chr1	3392	3405	1.24792
chr1	3405	3408	0.998336
chr1	3408	3419	0.748752
chr1	3419	3427	0.499168
chr1	3427	3430	0.748752
chr1	3430	3431	0.998336
chr1	3431	3439	0.748752
chr1	3439	3442	0.998336
chr1	3442	3449	1.24792
chr1	3449	3454	0.998336
chr1	3454	3455	1.24792
chr1	3455	3458	1.4975
chr1	3458	3470	1.74709
chr1	3470	3471	1.99667
chr1	3471	3473	1.74709
chr1	3473	3474	1.4975
chr1	3474	3482	1.74709
chr1	3482	3483	1.99667
chr1	3483	3486	1.74709
chr1	3486	3493	1.4975
chr1	3493	3497	1.74709
chr1	3497	3499	1.4975
chr1	3499	3502	1.24792
chr1	3502	3512	0.998336
chr1	3512	3515	0.748752
chr1	3515	3517	0.998336
chr1	3517	3518	1.24792
chr1	3518	3525	0.998336
chr1	3525	3533	0.748752
chr1	3533	3536	0.998336
chr1	3536	3554	0.748752
chr1	3554	3561	0.499168
chr1	3561	3586	0.249584
chr1	3586	3590	0.499168
chr1	3590	3591	0.748752
chr1	3591	3593	0.998336
chr1	3593	3606	1.24792
chr1	3606	3621	1.4975
chr1	3621	3634	1.24792
chr1	3634	3635	0.998336
chr1	3635	3637	0.748752
chr1	3637	3643	0.499168
chr1	3643	3649	0.748752
chr1	3649	3655	0.499168
chr1	3655	3667	0.998336
chr1	3667	3668	0.748752
chr1	3668	3672	0.998336
chr1	3672	3673	1.24792
chr1	3673	3674	1.4975
chr1	3674	3680	2.24626
chr1	3680	3687	2.49584
chr1	3687	3690	2.24626
chr1	3690	3692	2.49584
chr1	3692	3693	2.99501
chr1	3693	3699	3.49418
chr1	3699	3703	2.99501
chr1	3703	3709	3.49418
chr1	3709	3710	3.74376
chr1	3710	3712	4.24293
chr1	3712	3713	3.99335
chr1	3713	3715	4.24293
chr1	3715	3717	3.99335
chr1	3717	3721	2.99501
chr1	3721	3724	3.24459
chr1	3724	3729	3.49418
chr1	3729	3731	3.24459
chr1	3731	3736	3.49418
chr1	3736	3737	3.24459
chr1	3737	3746	2.74543
chr1	3746	3753	2.24626
chr1	3753	3754	1.99667
chr1	3754	3757	1.4975
chr1	3757	3766	1.24792
chr1	3766	3774	0.748752
chr1	3774	3778	0.998336
chr1	3778	3784	0.748752
chr1	3784	3786	0.998336
chr1	3786	3805	1.24792
chr1	3805	3814	1.4975
chr1	3814	3817	1.74709
chr1	3817	3819	1.4975
chr1	3819	3827	1.24792
chr1	3827	3829	0.998336
chr1	3829	3836	0.748752
chr1	3836	3837	0.998336
chr1	3837	3844	1.24792
chr1	3844	3846	1.4975
chr1	3846	3848	1.74709
chr1	3848	3852	1.4975
chr1	3852	3855	1.24792
chr1	3855	3856	1.4975
chr1	3856	3857	1.74709
chr1	3857	3859	2.24626
chr1	3859	3868	2.49584
chr1	3868	3875	2.74543
chr1	3875	3877	2.99501
chr1	3877	3880	3.49418
chr1	3880	3881	3.24459
chr1	3881	3882	2.99501
chr1	3882	3888	3.24459
chr1	3888	3890	2.99501
chr1	3890	3891	2.74543
chr1	3891	3892	2.99501
chr1	3892	3893	3.24459
chr1	3893	3899	3.49418
chr1	3899	3900	3.24459
chr1	3900	3902	2.24626
chr1	3902	3903	1.99667
chr1	3903	3909	2.24626
chr1	3909	3911	2.49584
chr1	3911	3912	2.74543
chr1	3912	3913	2.49584
chr1	3913	3914	2.74543
chr1	3914	3918	2.99501
chr1	3918	3919	3.49418
chr1	3919	3921	3.24459
chr1	3921	3925	2.74543
chr1	3925	3926	2.99501
chr1	3926	3937	2.74543
chr1	3937	3947	2.49584
chr1	3947	3953	2.24626
chr1	3953	3955	1.99667
chr1	3955	3957	1.74709
chr1	3957	3958	1.4975
chr1	3958	3959	1.24792
chr1	3959	3960	0.998336
chr1	3960	3962	1.24792
chr1	3962	3968	0.998336
chr1	3968	3978	0.748752
chr1	3978	3980	0.499168
chr1	3980	3987	0.249584
chr1	3987	3992	0.499168
chr1	3992	3993	0.748752
chr1	3993	3994	0.998336
chr1	3994	4001	1.24792
chr1	4001	4004	0.998336
chr1	4004	4007	1.24792
chr1	4007	4025	1.4975
chr1	4025	4031	1.74709
chr1	4031	4033	1.4975
chr1	4033	4034	1.24792
chr1	4034	4036	1.4975
chr1	4036	4037	1.74709
chr1	4037	4038	1.4975
chr1	4038	4044	1.24792
chr1	4044	4045	1.4975
chr1	4045	4048	1.24792
chr1	4048	4054	0.998336
chr1	4054	4055	1.24792
chr1	4055	4069	1.4975
chr1	4069	4075	1.24792
chr1	4075	4077	1.4975
chr1	4077	4086	1.24792
chr1	4086	4088	1.4975
chr1	4088	4097	1.24792
chr1	4097	4104	0.748752
chr1	4104	4109	0.998336
chr1	4109	4117	1.24792
chr1	4117	4119	1.4975
chr1	4119	4122	1.24792
chr1	4122	4130	0.998336
chr1	4130	4147	0.748752
chr1	4147	4152	0.499168
chr1	4152	4159	0.249584
chr1	4159	4187	0.0
chr1	4187	4188	0.249584
chr1	4188	4203	0.499168
chr1	4203	4223	0.748752
chr1	4223	4231	1.24792
chr1	4231	4232	0.998336
chr1	4232	4246	0.748752
chr1	4246	4253	0.499168
chr1	4253	4254	0.748752
chr1	4254	4255	0.998336
chr1	4255	4257	1.74709
chr1	4257	4267	1.99667
chr1	4267	4286	1.74709
chr1	4286	4289	1.99667
chr1	4289	4290	2.24626
chr1	4290	4291	2.74543
chr1	4291	4292	3.24459
chr1	4292	4295	3.49418
chr1	4295	4296	3.74376
chr1	4296	4297	3.99335
chr1	4297	4298	4.24293
chr1	4298	4299	3.99335
chr1	4299	4301	3.24459
chr1	4301	4305	2.99501
chr1	4305	4316	2.74543
chr1	4316	4326	2.99501
chr1	4326	4330	3.24459
chr1	4330	4333	2.99501
chr1	4333	4334	2.74543
chr1	4334	4335	1.74709
chr1	4335	4338	1.4975
chr1	4338	4339	1.74709
chr1	4339	4341	0.998336
chr1	4341	4342	0.748752
chr1	4342	4345	0.998336
chr1	4345	4352	1.24792
chr1	4352	4359	1.4975
chr1	4359	4361	1.24792
chr1	4361	4370	1.74709
chr1	4370	4372	1.4975
chr1	4372	4378	1.74709
chr1	4378	4379	2.24626
chr1	4379	4380	2.49584
chr1	4380	4385	2.74543
chr1	4385	4388	2.99501
chr1	4388	4390	2.74543
chr1	4390	4396	2.99501
chr1	4396	4397	2.74543
chr1	4397	4400	2.99501
chr1	4400	4403	3.24459
chr1	4403	4404	3.49418
chr1	4404	4405	3.74376
chr1	4405	4411	3.24459
chr1	4411	4414	3.74376
chr1	4414	4416	3.99335
chr1	4416	4421	3.74376
chr1	4421	4423	3.49418
chr1	4423	4424	3.24459
chr1	4424	4425	2.74543
chr1	4425	4428	2.49584
chr1	4428	4434	2.74543
chr1	4434	4441	2.49584
chr1	4441	4443	2.24626
chr1	4443	4446	1.99667
chr1	4446	4455	1.4975
chr1	4455	4471	0.998336
chr1	4471	4472	1.4975
chr1	4472	4473	1.24792
chr1	4473	4475	0.998336
chr1	4475	4476	1.4975
chr1	4476	4492	1.74709
chr1	4492	4504	1.4975
chr1	4504	4509	1.24792
chr1	4509	4515	0.998336
chr1	4515	4517	0.499168
chr1	4517	4519	0.748752
chr1	4519	4522	0.249584
chr1	4522	4523	0.998336
chr1	4523	4526	1.4975
chr1	4526	4527	1.74709
chr1	4527	4529	1.99667
chr1	4529	4538	2.24626
chr1	4538	4539	2.49584
chr1	4539	4561	2.99501
chr1	4561	4566	2.74543
chr1	4566	4567	1.99667
chr1	4567	4570	1.4975
chr1	4570	4573	0.998336
chr1	4573	4574	0.748752
chr1	4574	4581	0.998336
chr1	4581	4582	1.4975
chr1	4582	4587	0.748752
chr1	4587	4590	1.4975
chr1	4590	4596	1.74709
chr1	4596	4605	1.99667
chr1	4605	4617	2.24626
chr1	4617	4618	1.99667
chr1	4618	4625	1.74709
chr1	4625	4630	1.24792
chr1	4630	4640	0.499168
chr1	4640	4648	0.249584
chr1	4648	4668	0.0
chr1	4668	4671	0.249584
chr1	4671	4674	0.499168
chr1	4674	4684	0.748752
chr1	4684	4693	0.998336
chr1	4693	4695	1.24792
chr1	4695	4696	1.4975
chr1	4696	4699	1.74709
chr1	4699	4712	1.99667
chr1	4712	4715	1.74709
chr1	4715	4717	1.4975
chr1	4717	4722	1.24792
chr1	4722	4729	1.74709
chr1	4729	4730	1.99667
chr1	4730	4737	2.24626
chr1	4737	4739	1.99667
chr1	4739	4740	1.74709
chr1	4740	4741	1.4975
chr1	4741	4745	1.24792
chr1	4745	4748	1.4975
chr1	4748	4749	1.74709
chr1	4749	4750	1.99667
chr1	4750	4754	2.24626
chr1	4754	4757	2.49584
chr1	4757	4759	2.74543
chr1	4759	4761	2.99501
chr1	4761	4766	3.24459
chr1	4766	4770	2.74543
chr1	4770	4771	2.49584
chr1	4771	4774	2.24626
chr1	4774	4788	1.99667
chr1	4788	4792	1.74709
chr1	4792	4793	1.4975
chr1	4793	4794	1.24792
chr1	4794	4797	0.998336
chr1	4797	4801	0.748752
chr1	4801	4803	0.499168
chr1	4803	4806	0.0
chr1	4806	4812	0.249584
chr1	4812	4816	0.499168
chr1	4816	4819	0.748752
chr1	4819	4827	0.998336
chr1	4827	4829	1.24792
chr1	4829	4830	1.4975
chr1	4830	4839	1.74709
chr1	4839	4844	1.99667
chr1	4844	4845	2.74543
chr1	4845	4850	2.99501
chr1	4850	4854	2.74543
chr1	4854	4870	2.49584
chr1	4870	4871	2.74543
chr1	4871	4873	2.49584
chr1	4873	4874	2.24626
chr1	4874	4883	1.99667
chr1	4883	4888	1.74709
chr1	4888	4889	0.998336
chr1	4889	4903	0.748752
chr1	4903	4905	0.499168
chr1	4905	4908	0.249584
chr1	4908	4913	0.499168
chr1	4913	4929	0.249584
chr1	4929	4930	0.748752
chr1	4930	4936	0.998336
chr1	4936	4950	1.4975
chr1	4950	4951	1.74709
chr1	4951	4955	1.99667
chr1	4955	4957	2.24626
chr1	4957	4964	2.49584
chr1	4964	4969	2.74543
chr1	4969	4970	2.99501
chr1	4970	4971	3.24459
chr1	4971	4972	3.74376
chr1	4972	4980	3.24459
chr1	4980	4991	2.74543
chr1	4991	4994	2.49584
chr1	4994	4995	2.24626
chr1	4995	4999	1.99667
chr1	4999	5001	1.74709
chr1	5001	5002	1.4975
chr1	5002	5004	1.74709
chr1	5004	5008	1.4975
chr1	5008	5011	1.24792
chr1	5011	5013	0.998336
chr1	5013	5015	0.748752
chr1	5015	5016	0.499168
chr1	5016	5044	0.249584
chr1	5044	5046	0.499168
chr1	5046	5050	0.748752
chr1	5050	5065	0.998336
chr1	5065	5070	1.24792
chr1	5070	5081	1.4975
chr1	5081	5088	1.74709
chr1	5088	5089	1.4975
chr1	5089	5093	0.998336
chr1	5093	5096	0.748752
chr1	5096	5107	0.998336
chr1	5107	5113	0.748752
chr1	5113	5114	0.998336
chr1	5114	5120	0.748752
chr1	5120	5125	1.24792
chr1	5125	5128	0.998336
chr1	5128	5139	1.24792
chr1	5139	5148	1.4975
chr1	5148	5157	1.74709
chr1	5157	5163	1.4975
chr1	5163	5171	0.998336
chr1	5171	5183	0.748752
chr1	5183	5189	0.249584
chr1	5189	5192	0.499168
chr1	5192	5206	0.249584
chr1	5206	5212	0.499168
chr1	5212	5218	0.748752
chr1	5218	5219	0.998336
chr1	5219	5223	1.24792
chr1	5223	5224	1.4975
chr1	5224	5225	2.24626
chr1	5225	5226	2.74543
chr1	5226	5227	2.99501
chr1	5227	5228	3.49418
chr1	5228	5250	3.74376
chr1	5250	5256	3.49418
chr1	5256	5261	3.24459
chr1	5261	5266	2.74543
chr1	5266	5268	2.49584
chr1	5268	5269	1.74709
chr1	5269	5270	1.24792
chr1	5270	5271	0.998336
chr1	5271	5272	0.499168
chr1	5272	5273	0.249584
chr1	5273	5274	0.748752
chr1	5274	5279	0.998336
chr1	5279	5286	1.24792
chr1	5286	5291	1.4975
chr1	5291	5299	2.24626
chr1	5299	5314	2.49584
chr1	5314	5315	2.74543
chr1	5315	5318	2.24626
chr1	5318	5319	1.99667
chr1	5319	5323	1.74709
chr1	5323	5330	1.4975
chr1	5330	5335	1.24792
chr1	5335	5343	0.499168
chr1	5343	5357	0.249584
chr1	5357	5389	0.0
chr1	5389	5390	0.249584
chr1	5390	5433	0.499168
chr1	5433	5434	0.249584
chr1	5434	5440	0.0
chr1	5440	5457	0.499168
chr1	5457	5462	0.998336
chr1	5462	5466	1.24792
chr1	5466	5481	1.4975
chr1	5481	5484	1.74709
chr1	5484	5500	1.24792
chr1	5500	5504	0.748752
chr1	5504	5506	0.998336
chr1	5506	5510	0.748752
chr1	5510	5512	0.499168
chr1	5512	5524	0.748752
chr1	5524	5532	0.499168
chr1	5532	5534	0.748752
chr1	5534	5547	0.998336
chr1	5547	5556	0.748752
chr1	5556	5562	0.499168
chr1	5562	5576	0.748752
chr1	5576	5578	0.499168
chr1	5578	5584	0.249584
chr1	5584	5594	0.499168
chr1	5594	5596	0.748752
chr1	5596	5597	1.24792
chr1	5597	5598	1.4975
chr1	5598	5600	2.49584
chr1	5600	5605	2.99501
chr1	5605	5606	3.49418
chr1	5606	5607	3.24459
chr1	5607	5610	3.49418
chr1	5610	5611	3.74376
chr1	5611	5622	3.99335
chr1	5622	5623	4.49251
chr1	5623	5626	4.99168
chr1	5626	5628	5.49085
chr1	5628	5629	5.74044
chr1	5629	5631	5.99002
chr1	5631	5637	5.74044
chr1	5637	5640	5.49085
chr1	5640	5649	3.24459
chr1	5649	5650	2.99501
chr1	5650	5651	3.24459
chr1	5651	5654	2.99501
chr1	5654	5655	2.74543
chr1	5655	5656	2.49584
chr1	5656	5657	2.74543
chr1	5657	5664	2.99501
chr1	5664	5666	2.74543
chr1	5666	5670	1.99667
chr1	5670	5671	1.74709
chr1	5671	5673	1.24792
chr1	5673	5689	0.998336
chr1	5689	5694	1.24792
chr1	5694	5700	0.998336
chr1	5700	5701	0.748752
chr1	5701	5706	0.499168
chr1	5706	5710	0.748752
chr1	5710	5733	0.499168
chr1	5733	5734	0.249584
chr1	5734	5737	0.499168
chr1	5737	5738	0.249584
chr1	5738	5756	0.499168
chr1	5756	5760	0.748752
chr1	5760	5776	0.998336
chr1	5776	5782	0.748752
chr1	5782	5785	0.499168
chr1	5785	5799	0.748752
chr1	5799	5804	0.499168
chr1	5804	5815	0.249584
chr1	5815	5826	0.499168
chr1	5826	5828	0.748752
chr1	5828	5829	0.499168
chr1	5829	5835	0.748752
chr1	5835	5839	0.998336
chr1	5839	5852	1.24792
chr1	5852	5856	1.4975
chr1	5856	5859	1.99667
chr1	5859	5863	1.74709
chr1	5863	5869	1.99667
chr1	5869	5870	2.24626
chr1	5870	5873	1.99667
chr1	5873	5879	1.74709
chr1	5879	5881	1.4975
chr1	5881	5883	1.74709
chr1	5883	5886	1.4975
chr1	5886	5893	1.74709
chr1	5893	5896	1.99667
chr1	5896	5899	1.74709
chr1	5899	5900	1.99667
chr1	5900	5907	1.4975
chr1	5907	5913	1.24792
chr1	5913	5915	0.998336
chr1	5915	5916	1.24792
chr1	5916	5923	1.4975
chr1	5923	5925	1.74709
chr1	5925	5929	1.4975
chr1	5929	5934	1.24792
chr1	5934	5938	0.998336
chr1	5938	5943	1.24792
chr1	5943	5947	0.998336
chr1	5947	5950	1.24792
chr1	5950	5957	1.4975
chr1	5957	5959	1.74709
chr1	5959	5960	1.4975
chr1	5960	5965	1.24792
chr1	5965	5966	1.4975
chr1	5966	5967	1.74709
chr1	5967	5982	1.4975
chr1	5982	5983	1.24792
chr1	5983	5985	1.4975
chr1	5985	5988	1.74709
chr1	5988	5989	1.4975
chr1	5989	5991	1.74709
chr1	5991	5994	1.4975
chr1	5994	6000	1.24792
chr1	6000	6002	0.998336
chr1	6002	6007	1.24792
chr1	6007	6010	1.74709
chr1	6010	6022	1.4975
chr1	6022	6025	1.74709
chr1	6025	6033	1.4975
chr1	6033	6042	1.24792
chr1	6042	6046	1.4975
chr1	6046	6049	1.24792
chr1	6049	6051	0.998336
chr1	6051	6060	0.748752
chr1	6060	6065	0.998336
chr1	6065	6066	1.24792
chr1	6066	6068	0.998336
chr1	6068	6069	1.24792
chr1	6069	6073	1.4975
chr1	6073	6081	1.24792
chr1	6081	6085	0.998336
chr1	6085	6086	1.4975
chr1	6086	6087	2.49584
chr1	6087	6091	2.74543
chr1	6091	6093	3.24459
chr1	6093	6099	3.49418
chr1	6099	6100	3.24459
chr1	6100	6101	3.49418
chr1	6101	6104	3.74376
chr1	6104	6105	3.99335
chr1	6105	6109	4.24293
chr1	6109	6111	3.99335
chr1	6111	6112	4.24293
chr1	6112	6113	3.99335
chr1	6113	6116	3.74376
chr1	6116	6124	3.99335
chr1	6124	6125	4.49251
chr1	6125	6126	5.24127
chr1	6126	6129	5.99002
chr1	6129	6130	5.49085
chr1	6130	6131	4.99168
chr1	6131	6132	5.24127
chr1	6132	6133	5.74044
chr1	6133	6137	5.24127
chr1	6137	6142	4.99168
chr1	6142	6143	4.7421
chr1	6143	6144	4.99168
chr1	6144	6145	4.7421
chr1	6145	6148	4.49251
chr1	6148	6149	3.99335
chr1	6149	6150	4.24293
chr1	6150	6154	4.49251
chr1	6154	6155	4.24293
chr1	6155	6160	3.99335
chr1	6160	6168	3.74376
chr1	6168	6170	2.74543
chr1	6170	6171	1.99667
chr1	6171	6172	2.24626
chr1	6172	6175	1.74709
chr1	6175	6176	1.4975
chr1	6176	6183	0.998336
chr1	6183	6185	1.24792
chr1	6185	6187	1.74709
chr1	6187	6193	1.4975
chr1	6193	6194	1.24792
chr1	6194	6199	0.998336
chr1	6199	6204	1.24792
chr1	6204	6209	1.4975
chr1	6209	6217	1.74709
chr1	6217	6227	1.99667
chr1	6227	6229	1.74709
chr1	6229	6243	1.24792
chr1	6243	6244	0.998336
chr1	6244	6248	1.4975
chr1	6248	6249	1.24792
chr1	6249	6251	1.4975
chr1	6251	6253	1.74709
chr1	6253	6258	1.4975
chr1	6258	6260	1.24792
chr1	6260	6261	1.4975
chr1	6261	6262	1.24792
chr1	6262	6263	1.4975
chr1	6263	6276	1.74709
chr1	6276	6281	1.99667
chr1	6281	6283	2.24626
chr1	6283	6287	2.74543
chr1	6287	6293	2.49584
chr1	6293	6294	2.24626
chr1	6294	6295	2.49584
chr1	6295	6303	2.24626
chr1	6303	6304	2.49584
chr1	6304	6306	2.24626
chr1	6306	6307	2.74543
chr1	6307	6315	2.24626
chr1	6315	6316	2.49584
chr1	6316	6325	2.74543
chr1	6325	6327	2.49584
chr1	6327	6330	2.24626
chr1	6330	6336	1.99667
chr1	6336	6337	1.74709
chr1	6337	6340	2.24626
chr1	6340	6345	2.74543
chr1	6345	6349	2.99501
chr1	6349	6350	2.74543
chr1	6350	6359	2.24626
chr1	6359	6361	1.74709
chr1	6361	6362	1.4975
chr1	6362	6364	1.74709
chr1	6364	6368	1.99667
chr1	6368	6371	2.24626
chr1	6371	6380	2.49584
chr1	6380	6381	2.74543
chr1	6381	6383	2.24626
chr1	6383	6384	1.74709
chr1	6384	6389	1.99667
chr1	6389	6391	1.74709
chr1	6391	6393	1.4975
chr1	6393	6395	1.74709
chr1	6395	6399	1.4975
chr1	6399	6406	1.74709
chr1	6406	6411	2.24626
chr1	6411	6412	1.99667
chr1	6412	6414	1.74709
chr1	6414	6423	1.4975
chr1	6423	6435	1.24792
chr1	6435	6438	0.998336
chr1	6438	6445	0.748752
chr1	6445	6450	0.499168
chr1	6450	6460	0.0
chr1	6460	6467	0.249584
chr1	6467	6471	0.499168
chr1	6471	6500	0.748752
chr1	6500	6503	0.998336
chr1	6503	6504	0.748752
chr1	6504	6509	0.998336
chr1	6509	6510	1.24792
chr1	6510	6511	1.4975
chr1	6511	6515	1.24792
chr1	6515	6523	0.998336
chr1	6523	6527	1.24792
chr1	6527	6528	1.4975
chr1	6528	6529	1.74709
chr1	6529	6535	1.99667
chr1	6535	6543	2.24626
chr1	6543	6548	1.99667
chr1	6548	6553	1.74709
chr1	6553	6554	1.4975
chr1	6554	6564	1.24792
chr1	6564	6565	1.4975
chr1	6565	6566	1.99667
chr1	6566	6567	2.74543
chr1	6567	6568	2.49584
chr1	6568	6569	2.74543
chr1	6569	6570	2.49584
chr1	6570	6571	2.74543
chr1	6571	6579	2.24626
chr1	6579	6587	1.99667
chr1	6587	6597	2.24626
chr1	6597	6602	2.49584
chr1	6602	6608	2.24626
chr1	6608	6609	1.99667
chr1	6609	6610	1.74709
chr1	6610	6612	1.24792
chr1	6612	6613	0.998336
chr1	6613	6616	0.748752
chr1	6616	6629	0.998336
chr1	6629	6631	1.24792
chr1	6631	6641	0.998336
chr1	6641	6652	0.748752
chr1	6652	6660	0.499168
chr1	6660	6672	0.249584
chr1	6672	6704	0.0
chr1	6704	6716	0.249584
chr1	6716	6726	0.499168
chr1	6726	6731	0.748752
chr1	6731	6732	0.998336
chr1	6732	6737	1.24792
chr1	6737	6739	0.998336
chr1	6739	6744	1.24792
chr1	6744	6748	1.4975
chr1	6748	6756	1.24792
chr1	6756	6766	1.4975
chr1	6766	6770	1.74709
chr1	6770	6774	1.4975
chr1	6774	6776	1.24792
chr1	6776	6782	0.998336
chr1	6782	6800	0.748752
chr1	6800	6810	0.499168
chr1	6810	6831	0.249584
chr1	6831	6854	0.0
chr1	6854	6855	0.249584
chr1	6855	6874	1.24792
chr1	6874	6878	1.4975
chr1	6878	6879	1.99667
chr1	6879	6897	2.24626
chr1	6897	6898	1.99667
chr1	6898	6899	2.24626
chr1	6899	6918	1.24792
chr1	6918	6922	0.998336
chr1	6922	6923	0.499168
chr1	6923	6939	0.249584
chr1	6939	6942	0.499168
chr1	6942	6950	0.249584
chr1	6950	6952	0.499168
chr1	6952	6953	0.748752
chr1	6953	6957	1.24792
chr1	6957	6961	1.4975
chr1	6961	6964	1.74709
chr1	6964	6967	1.99667
chr1	6967	6968	2.49584
chr1	6968	6977	2.74543
chr1	6977	6983	2.99501
chr1	6983	6987	2.74543
chr1	6987	6988	2.49584
chr1	6988	6989	2.74543
chr1	6989	6993	2.99501
chr1	6993	6997	2.74543
chr1	6997	7001	2.49584
chr1	7001	7005	2.24626
chr1	7005	7007	1.99667
chr1	7007	7011	1.74709
chr1	7011	7012	1.24792
chr1	7012	7013	0.998336
chr1	7013	7015	1.24792
chr1	7015	7021	1.4975
chr1	7021	7032	1.24792
chr1	7032	7033	0.998336
chr1	7033	7040	0.748752
chr1	7040	7052	0.499168
chr1	7052	7057	0.748752
chr1	7057	7059	0.499168
chr1	7059	7088	0.249584
chr1	7088	7091	0.499168
chr1	7091	7093	0.748752
chr1	7093	7095	0.998336
chr1	7095	7132	0.748752
chr1	7132	7134	0.499168
chr1	7134	7137	0.249584
chr1	7137	7158	0.0
chr1	7158	7159	0.249584
chr1	7159	7181	0.748752
chr1	7181	7189	0.998336
chr1	7189	7190	1.4975
chr1	7190	7193	1.74709
chr1	7193	7195	1.99667
chr1	7195	7196	1.74709
chr1	7196	7198	1.99667
chr1	7198	7200	2.24626
chr1	7200	7202	2.49584
chr1	7202	7203	2.74543
chr1	7203	7213	2.24626
chr1	7213	7214	2.49584
chr1	7214	7221	2.74543
chr1	7221	7222	2.99501
chr1	7222	7225	3.24459
chr1	7225	7227	2.99501
chr1	7227	7228	3.24459
chr1	7228	7231	3.49418
chr1	7231	7233	3.24459
chr1	7233	7237	2.49584
chr1	7237	7240	2.24626
chr1	7240	7244	1.99667
chr1	7244	7251	1.74709
chr1	7251	7253	1.99667
chr1	7253	7256	2.49584
chr1	7256	7257	2.74543
chr1	7257	7258	2.49584
chr1	7258	7260	2.24626
chr1	7260	7265	2.49584
chr1	7265	7266	1.99667
chr1	7266	7268	2.24626
chr1	7268	7271	2.49584
chr1	7271	7272	2.24626
chr1	7272	7282	1.99667
chr1	7282	7284	2.24626
chr1	7284	7285	2.49584
chr1	7285	7289	2.74543
chr1	7289	7295	2.49584
chr1	7295	7297	2.24626
chr1	7297	7300	1.74709
chr1	7300	7302	1.4975
chr1	7302	7310	1.24792
chr1	7310	7312	0.998336
chr1	7312	7317	0.748752
chr1	7317	7325	0.998336
chr1	7325	7328	0.748752
chr1	7328	7348	0.249584
chr1	7348	7361	0.499168
chr1	7361	7363	0.249584
chr1	7363	7382	0.499168
chr1	7382	7402	0.748752
chr1	7402	7407	0.998336
chr1	7407	7410	0.748752
chr1	7410	7411	0.998336
chr1	7411	7415	1.24792
chr1	7415	7425	1.4975
chr1	7425	7435	1.24792
chr1	7435	7445	0.998336
chr1	7445	7447	0.748752
chr1	7447	7452	0.998336
chr1	7452	7453	1.24792
chr1	7453	7455	0.998336
chr1	7455	7459	0.748752
chr1	7459	7460	0.499168
chr1	7460	7476	0.748752
chr1	7476	7477	0.998336
chr1	7477	7480	1.4975
chr1	7480	7481	1.74709
chr1	7481	7482	1.99667
chr1	7482	7491	2.24626
chr1	7491	7495	1.99667
chr1	7495	7496	2.24626
chr1	7496	7504	1.99667
chr1	7504	7510	1.74709
chr1	7510	7520	1.99667
chr1	7520	7521	1.4975
chr1	7521	7524	1.24792
chr1	7524	7526	0.748752
chr1	7526	7551	0.499168
chr1	7551	7554	0.748752
chr1	7554	7558	0.499168
chr1	7558	7582	0.748752
chr1	7582	7595	0.499168
chr1	7595	7602	0.249584
chr1	7602	7605	0.0
chr1	7605	7615	0.499168
chr1	7615	7638	0.748752
chr1	7638	7639	0.998336
chr1	7639	7649	1.24792
chr1	7649	7659	0.748752
chr1	7659	7661	0.499168
chr1	7661	7664	0.748752
chr1	7664	7673	1.24792
chr1	7673	7674	1.4975
chr1	7674	7681	1.74709
chr1	7681	7682	1.4975
chr1	7682	7683	1.74709
chr1	7683	7694	1.4975
chr1	7694	7700	1.74709
chr1	7700	7705	2.24626
chr1	7705	7707	1.99667
chr1	7707	7708	2.24626
chr1	7708	7715	1.74709
chr1	7715	7717	1.99667
chr1	7717	7725	1.74709
chr1	7725	7727	1.4975
chr1	7727	7738	1.74709
chr1	7738	7743	1.4975
chr1	7743	7751	0.998336
chr1	7751	7758	0.499168
chr1	7758	7759	0.748752
chr1	7759	7763	0.499168
chr1	7763	7764	0.748752
chr1	7764	7769	0.998336
chr1	7769	7771	1.24792
chr1	7771	7774	0.998336
chr1	7774	7787	1.4975
chr1	7787	7789	1.74709
chr1	7789	7790	1.99667
chr1	7790	7793	2.24626
chr1	7793	7795	2.49584
chr1	7795	7802	2.74543
chr1	7802	7807	2.49584
chr1	7807	7808	2.24626
chr1	7808	7813	1.99667
chr1	7813	7818	1.74709
chr1	7818	7828	1.24792
chr1	7828	7831	1.4975
chr1	7831	7833	1.24792
chr1	7833	7834	0.998336
chr1	7834	7837	1.24792
chr1	7837	7839	0.998336
chr1	7839	7840	0.748752
chr1	7840	7868	0.998336
chr1	7868	7872	1.24792
chr1	7872	7875	0.998336
chr1	7875	7877	1.24792
chr1	7877	7878	1.4975
chr1	7878	7884	0.998336
chr1	7884	7898	0.748752
chr1	7898	7904	1.4975
chr1	7904	7909	1.74709
chr1	7909	7911	1.99667
chr1	7911	7913	1.74709
chr1	7913	7915	1.4975
chr1	7915	7921	1.74709
chr1	7921	7942	1.4975
chr1	7942	7943	0.998336
chr1	7943	7948	1.24792
chr1	7948	7953	0.998336
chr1	7953	7958	0.748752
chr1	7958	7963	0.499168
chr1	7963	7986	0.748752
chr1	7986	7987	0.499168
chr1	7987	8000	0.249584
chr1	8000	8006	0.499168
chr1	8006	8013	0.249584
chr1	8013	8044	0.499168
chr1	8044	8053	0.249584
chr1	8053	8054	0.499168
chr1	8054	8056	0.998336
chr1	8056	8057	0.748752
chr1	8057	8060	0.998336
chr1	8060	8097	1.24792
chr1	8097	8098	0.998336
chr1	8098	8104	0.499168
chr1	8104	8105	0.748752
chr1	8105	8109	0.998336
chr1	8109	8110	1.4975
chr1	8110	8123	1.74709
chr1	8123	8124	2.24626
chr1	8124	8125	2.49584
chr1	8125	8126	2.74543
chr1	8126	8127	3.24459
chr1	8127	8128	4.49251
chr1	8128	8130	5.49085
chr1	8130	8131	5.74044
chr1	8131	8133	5.99002
chr1	8133	8142	6.2396
chr1	8142	8145	6.48919
chr1	8145	8146	6.2396
chr1	8146	8147	5.99002
chr1	8147	8148	5.74044
chr1	8148	8152	5.49085
chr1	8152	8158	5.24127
chr1	8158	8167	4.99168
chr1	8167	8168	4.7421
chr1	8168	8170	4.24293
chr1	8170	8171	3.74376
chr1	8171	8172	2.49584
chr1	8172	8177	1.24792
chr1	8177	8186	0.998336
chr1	8186	8192	0.748752
chr1	8192	8195	0.499168
chr1	8195	8196	0.748752
chr1	8196	8218	0.499168
chr1	8218	8239	0.249584
chr1	8239	8276	0.0
chr1	8276	8287	0.249584
chr1	8287	8300	0.499168
chr1	8300	8311	0.748752
chr1	8311	8323	0.499168
chr1	8323	8331	0.998336
chr1	8331	8344	0.748752
chr1	8344	8345	0.499168
chr1	8345	8350	0.748752
chr1	8350	8353	0.998336
chr1	8353	8363	1.24792
chr1	8363	8365	1.4975
chr1	8365	8366	1.74709
chr1	8366	8383	1.4975
chr1	8383	8386	1.74709
chr1	8386	8387	1.99667
chr1	8387	8394	2.24626
chr1	8394	8395	1.99667
chr1	8395	8407	1.74709
chr1	8407	8409	1.4975
chr1	8409	8410	1.24792
chr1	8410	8412	0.998336
chr1	8412	8413	1.24792
chr1	8413	8415	1.4975
chr1	8415	8422	1.74709
chr1	8422	8425	1.99667
chr1	8425	8427	2.24626
chr1	8427	8428	1.99667
chr1	8428	8429	2.99501
chr1	8429	8430	3.49418
chr1	8430	8445	2.99501
chr1	8445	8446	2.74543
chr1	8446	8447	2.99501
chr1	8447	8451	3.24459
chr1	8451	8458	3.49418
chr1	8458	8459	3.74376
chr1	8459	8465	3.49418
chr1	8465	8467	3.24459
chr1	8467	8469	3.49418
chr1	8469	8471	3.24459
chr1	8471	8477	1.74709
chr1	8477	8491	1.99667
chr1	8491	8495	1.74709
chr1	8495	8501	1.4975
chr1	8501	8509	0.998336
chr1	8509	8511	1.4975
chr1	8511	8515	1.24792
chr1	8515	8520	0.998336
chr1	8520	8521	0.748752
chr1	8521	8522	0.499168
chr1	8522	8527	0.748752
chr1	8527	8528	0.998336
chr1	8528	8530	1.24792
chr1	8530	8536	1.4975
chr1	8536	8541	1.74709
chr1	8541	8545	1.99667
chr1	8545	8549	2.24626
chr1	8549	8552	2.49584
chr1	8552	8556	2.74543
chr1	8556	8557	2.99501
chr1	8557	8562	3.24459
chr1	8562	8566	3.49418
chr1	8566	8571	3.24459
chr1	8571	8574	2.74543
chr1	8574	8577	2.49584
chr1	8577	8578	2.74543
chr1	8578	8584	2.99501
chr1	8584	8588	2.74543
chr1	8588	8589	2.49584
chr1	8589	8592	2.24626
chr1	8592	8596	1.99667
chr1	8596	8600	1.4975
chr1	8600	8606	1.24792
chr1	8606	8612	0.998336
chr1	8612	8614	1.24792
chr1	8614	8616	1.4975
chr1	8616	8620	1.24792
chr1	8620	8622	0.998336
chr1	8622	8624	0.748752
chr1	8624	8629	0.998336
chr1	8629	8631	0.748752
chr1	8631	8633	0.998336
chr1	8633	8653	1.24792
chr1	8653	8654	1.4975
chr1	8654	8656	1.99667
chr1	8656	8657	1.74709
chr1	8657	8659	1.4975
chr1	8659	8668	1.74709
chr1	8668	8671	1.4975
chr1	8671	8672	1.74709
chr1	8672	8675	1.99667
chr1	8675	8677	1.74709
chr1	8677	8679	1.4975
chr1	8679	8684	1.74709
chr1	8684	8685	2.24626
chr1	8685	8686	1.99667
chr1	8686	8688	2.49584
chr1	8688	8690	2.74543
chr1	8690	8691	3.24459
chr1	8691	8692	3.49418
chr1	8692	8696	3.74376
chr1	8696	8698	3.49418
chr1	8698	8699	3.24459
chr1	8699	8705	2.99501
chr1	8705	8713	3.24459
chr1	8713	8715	3.49418
chr1	8715	8719	2.99501
chr1	8719	8723	3.24459
chr1	8723	8727	2.99501
chr1	8727	8728	3.24459
chr1	8728	8730	2.74543
chr1	8730	8731	2.49584
chr1	8731	8734	2.24626
chr1	8734	8735	1.74709
chr1	8735	8736	1.4975
chr1	8736	8738	1.24792
chr1	8738	8746	1.4975
chr1	8746	8749	1.24792
chr1	8749	8757	0.998336
chr1	8757	8758	0.748752
chr1	8758	8762	0.998336
chr1	8762	8770	0.748752
chr1	8770	8778	0.499168
chr1	8778	8780	0.748752
chr1	8780	8782	0.998336
chr1	8782	8792	0.748752
chr1	8792	8802	0.998336
chr1	8802	8804	0.748752
chr1	8804	8821	0.998336
chr1	8821	8824	0.748752
chr1	8824	8831	0.499168
chr1	8831	8832	0.998336
chr1	8832	8834	1.24792
chr1	8834	8835	1.4975
chr1	8835	8837	2.24626
chr1	8837	8838	2.49584
chr1	8838	8844	2.74543
chr1	8844	8846	3.74376
chr1	8846	8848	4.24293
chr1	8848	8849	3.99335
chr1	8849	8850	4.24293
chr1	8850	8857	4.49251
chr1	8857	8858	5.49085
chr1	8858	8862	5.99002
chr1	8862	8872	6.2396
chr1	8872	8875	6.48919
chr1	8875	8876	5.99002
chr1	8876	8878	6.2396
chr1	8878	8879	5.99002
chr1	8879	8880	5.74044
chr1	8880	8881	5.49085
chr1	8881	8882	5.24127
chr1	8882	8883	4.99168
chr1	8883	8888	4.7421
chr1	8888	8890	3.99335
chr1	8890	8892	3.49418
chr1	8892	8893	3.24459
chr1	8893	8898	2.99501
chr1	8898	8901	3.24459
chr1	8901	8903	1.99667
chr1	8903	8906	2.24626
chr1	8906	8916	1.99667
chr1	8916	8919	1.74709
chr1	8919	8920	1.4975
chr1	8920	8923	1.24792
chr1	8923	8932	0.748752
chr1	8932	8938	0.998336
chr1	8938	8942	1.24792
chr1	8942	8944	0.998336
chr1	8944	8945	1.24792
chr1	8945	8947	0.998336
chr1	8947	8974	0.748752
chr1	8974	8975	0.998336
chr1	8975	8980	0.748752
chr1	8980	8982	0.998336
chr1	8982	8988	0.748752
chr1	8988	8990	0.499168
chr1	8990	8991	0.748752
chr1	8991	8993	0.998336
chr1	8993	8998	1.24792
chr1	8998	8999	1.74709
chr1	8999	9000	1.99667
chr1	9000	9001	2.24626
chr1	9001	9002	2.49584
chr1	9002	9003	2.74543
chr1	9003	9004	2.99501
chr1	9004	9011	3.24459
chr1	9011	9012	3.49418
chr1	9012	9019	3.74376
chr1	9019	9020	4.24293
chr1	9020	9023	4.49251
chr1	9023	9034	4.24293
chr1	9034	9035	3.99335
chr1	9035	9037	3.74376
chr1	9037	9039	3.49418
chr1	9039	9041	3.74376
chr1	9041	9043	2.49584
chr1	9043	9044	2.74543
chr1	9044	9047	2.49584
chr1	9047	9055	1.99667
chr1	9055	9056	1.74709
chr1	9056	9059	1.4975
chr1	9059	9062	1.74709
chr1	9062	9065	1.24792
chr1	9065	9074	1.4975
chr1	9074	9079	1.74709
chr1	9079	9083	1.99667
chr1	9083	9087	1.74709
chr1	9087	9088	1.4975
chr1	9088	9090	1.74709
chr1	9090	9099	1.99667
chr1	9099	9102	1.74709
chr1	9102	9105	1.4975
chr1	9105	9107	1.24792
chr1	9107	9114	0.998336
chr1	9114	9118	1.24792
chr1	9118	9123	0.998336
chr1	9123	9132	0.748752
chr1	9132	9151	0.499168
chr1	9151	9152	0.748752
chr1	9152	9158	0.998336
chr1	9158	9169	0.748752
chr1	9169	9171	0.998336
chr1	9171	9175	1.24792
chr1	9175	9177	1.74709
chr1	9177	9191	1.4975
chr1	9191	9193	1.74709
chr1	9193	9195	2.24626
chr1	9195	9196	1.99667
chr1	9196	9211	1.74709
chr1	9211	9214	1.4975
chr1	9214	9219	1.24792
chr1	9219	9232	0.748752
chr1	9232	9233	0.998336
chr1	9233	9237	0.748752
chr1	9237	9252	0.249584
chr1	9252	9253	0.499168
chr1	9253	9258	0.748752
chr1	9258	9267	0.998336
chr1	9267	9271	1.24792
chr1	9271	9272	1.4975
chr1	9272	9274	1.74709
chr1	9274	9276	1.99667
chr1	9276	9277	1.74709
chr1	9277	9287	1.99667
chr1	9287	9291	2.24626
chr1	9291	9292	2.49584
chr1	9292	9294	2.74543
chr1	9294	9295	2.99501
chr1	9295	9302	2.49584
chr1	9302	9303	2.24626
chr1	9303	9311	2.49584
chr1	9311	9314	2.24626
chr1	9314	9315	1.99667
chr1	9315	9316	1.74709
chr1	9316	9321	1.4975
chr1	9321	9331	1.24792
chr1	9331	9334	0.998336
chr1	9334	9335	0.748752
chr1	9335	9338	0.499168
chr1	9338	9347	0.249584
chr1	9347	9351	0.0
chr1	9351	9357	0.249584
chr1	9357	9385	0.499168
chr1	9385	9388	0.748752
chr1	9388	9394	0.998336
chr1	9394	9400	0.748752
chr1	9400	9404	0.499168
chr1	9404	9413	0.748752
chr1	9413	9417	0.998336
chr1	9417	9418	1.24792
chr1	9418	9424	1.4975
chr1	9424	9427	1.74709
chr1	9427	9429	1.99667
chr1	9429	9435	1.74709
chr1	9435	9436	1.99667
chr1	9436	9437	2.24626
chr1	9437	9438	2.49584
chr1	9438	9441	2.24626
chr1	9441	9457	2.74543
chr1	9457	9461	2.49584
chr1	9461	9462	2.24626
chr1	9462	9468	1.99667
chr1	9468	9471	1.74709
chr1	9471	9475	1.4975
chr1	9475	9476	1.24792
chr1	9476	9479	1.4975
chr1	9479	9481	1.24792
chr1	9481	9483	0.998336
chr1	9483	9485	1.24792
chr1	9485	9501	0.748752
chr1	9501	9507	0.998336
chr1	9507	9516	1.99667
chr1	9516	9519	2.24626
chr1	9519	9524	1.99667
chr1	9524	9525	1.74709
chr1	9525	9526	1.4975
chr1	9526	9532	1.74709
chr1	9532	9534	1.99667
chr1	9534	9545	2.24626
chr1	9545	9550	1.99667
chr1	9550	9551	2.49584
chr1	9551	9553	1.4975
chr1	9553	9560	1.74709
chr1	9560	9568	1.4975
chr1	9568	9570	1.74709
chr1	9570	9576	1.4975
chr1	9576	9577	1.24792
chr1	9577	9588	0.998336
chr1	9588	9592	1.24792
chr1	9592	9597	0.748752
chr1	9597	9604	0.499168
chr1	9604	9605	0.748752
chr1	9605	9612	0.998336
chr1	9612	9618	0.748752
chr1	9618	9626	0.998336
chr1	9626	9627	1.24792
chr1	9627	9632	1.4975
chr1	9632	9645	1.24792
chr1	9645	9647	0.998336
chr1	9647	9648	1.4975
chr1	9648	9662	1.24792
chr1	9662	9670	0.998336
chr1	9670	9671	0.748752
chr1	9671	9675	0.499168
chr1	9675	9676	0.748752
chr1	9676	9684	1.24792
chr1	9684	9690	1.4975
chr1	9690	9719	0.998336
chr1	9719	9720	0.748752
chr1	9720	9728	0.249584
chr1	9728	9738	0.0
chr1	9738	9780	0.499168
chr1	9780	9805	0.0
chr1	9805	9816	0.249584
chr1	9816	9827	0.499168
chr1	9827	9830	0.748752
chr1	9830	9841	0.998336
chr1	9841	9849	1.24792
chr1	9849	9858	0.998336
chr1	9858	9860	1.24792
chr1	9860	9869	0.998336
chr1	9869	9871	1.24792
chr1	9871	9872	0.998336
chr1	9872	9874	1.24792
chr1	9874	9885	0.998336
chr1	9885	9895	0.748752
chr1	9895	9896	0.499168
chr1	9896	9899	0.748752
chr1	9899	9902	0.998336
chr1	9902	9906	0.748752
chr1	9906	9909	0.998336
chr1	9909	9910	1.4975
chr1	9910	9917	1.24792
chr1	9917	9935	0.998336
chr1	9935	9942	1.4975
chr1	9942	9947	1.24792
chr1	9947	9950	1.4975
chr1	9950	9953	1.24792
chr1	9953	9954	0.748752
chr1	9954	9956	1.4975
chr1	9956	9961	1.74709
chr1	9961	9964	1.99667
chr1	9964	9966	2.24626
chr1	9966	9973	2.49584
chr1	9973	9979	2.74543
chr1	9979	9991	2.24626
chr1	9991	9992	1.99667
chr1	9992	9994	2.24626
chr1	9994	9998	2.74543
chr1	9998	10000	1.99667
chr1	10000	10005	1.74709
chr1	10005	10008	1.4975
chr1	10008	10010	1.24792
chr1	10010	10013	0.998336
chr1	10013	10017	1.24792
chr1	10017	10030	0.998336
chr1	10030	10036	1.24792
chr1	10036	10037	0.998336
chr1	10037	10038	1.24792
chr1	10038	10050	0.748752
chr1	10050	10051	0.998336
chr1	10051	10053	1.24792
chr1	10053	10057	1.4975
chr1	10057	10065	1.24792
chr1	10065	10069	1.74709
chr1	10069	10073	1.99667
chr1	10073	10081	1.74709
chr1	10081	10088	1.4975
chr1	10088	10093	1.99667
chr1	10093	10094	2.24626
[truncated: 1,603 more rows]
