# Supplementary material for: Structural modularity of the XIST ribonucleoprotein complex
Source: Nat Commun. 2020 Dec 2;11:6163. doi: 10.1038/s41467-020-20040-3 (PMC7710737; doi:10.1038/s41467-020-20040-3)
Supplement: Supplementary file 6 — Source Data [file 41467_2020_20040_MOESM6_ESM.zip › sourcedata/fig2efgi/K562_FAM120A_0_neg_XIST_1_hsXIST.bedgraph]

chr1	0	43	0.0
chr1	43	44	0.392288
chr1	44	45	0.588432
chr1	45	46	0.784575
chr1	46	51	0.980719
chr1	51	53	1.17686
chr1	53	55	1.37301
chr1	55	86	1.56915
chr1	86	87	1.17686
chr1	87	88	0.980719
chr1	88	89	0.784575
chr1	89	90	0.588432
chr1	90	91	0.196144
chr1	91	94	0.0
chr1	94	114	0.196144
chr1	114	115	0.392288
chr1	115	137	0.784575
chr1	137	138	0.980719
chr1	138	153	1.17686
chr1	153	158	0.980719
chr1	158	174	0.588432
chr1	174	181	0.392288
chr1	181	182	0.196144
chr1	182	200	0.0
chr1	200	201	0.196144
chr1	201	204	0.392288
chr1	204	238	0.588432
chr1	238	244	0.392288
chr1	244	245	0.196144
chr1	245	306	0.0
chr1	306	341	0.196144
chr1	341	364	0.0
chr1	364	365	0.196144
chr1	365	406	0.588432
chr1	406	408	0.784575
chr1	408	411	0.392288
chr1	411	412	0.588432
chr1	412	443	0.784575
chr1	443	450	0.588432
chr1	450	452	0.392288
chr1	452	454	0.196144
chr1	454	458	0.0
chr1	458	465	0.196144
chr1	465	495	0.392288
chr1	495	496	0.588432
chr1	496	507	1.37301
chr1	507	521	1.17686
chr1	521	522	1.37301
chr1	522	536	1.17686
chr1	536	537	0.980719
chr1	537	538	1.17686
chr1	538	539	1.37301
chr1	539	540	1.17686
chr1	540	545	0.588432
chr1	545	556	0.392288
chr1	556	559	0.588432
chr1	559	566	0.784575
chr1	566	578	0.588432
chr1	578	600	0.392288
chr1	600	603	0.196144
chr1	603	608	0.0
chr1	608	635	0.196144
chr1	635	650	0.0
chr1	650	651	0.196144
chr1	651	686	0.392288
chr1	686	694	0.196144
chr1	694	696	0.0
chr1	696	707	0.196144
chr1	707	729	0.392288
chr1	729	740	0.196144
chr1	740	741	0.588432
chr1	741	742	0.784575
chr1	742	781	0.588432
chr1	781	784	0.196144
chr1	784	798	0.0
chr1	798	801	0.196144
chr1	801	826	0.392288
chr1	826	827	0.0
chr1	827	831	0.392288
chr1	831	833	0.588432
chr1	833	835	0.784575
chr1	835	837	0.980719
chr1	837	838	1.17686
chr1	838	841	1.37301
chr1	841	843	1.56915
chr1	843	846	1.37301
chr1	846	848	1.17686
chr1	848	849	1.37301
chr1	849	858	1.56915
chr1	858	868	1.76529
chr1	868	874	1.96144
chr1	874	877	1.76529
chr1	877	878	1.56915
chr1	878	879	1.76529
chr1	879	881	1.56915
chr1	881	892	1.37301
chr1	892	901	0.980719
chr1	901	908	0.784575
chr1	908	912	0.980719
chr1	912	913	0.784575
chr1	913	918	1.17686
chr1	918	920	0.980719
chr1	920	922	1.17686
chr1	922	925	0.980719
chr1	925	926	1.17686
chr1	926	937	1.37301
chr1	937	952	1.76529
chr1	952	954	1.56915
chr1	954	963	1.17686
chr1	963	967	0.980719
chr1	967	969	0.784575
chr1	969	970	0.588432
chr1	970	971	0.392288
chr1	971	981	0.588432
chr1	981	982	0.196144
chr1	982	985	0.392288
chr1	985	988	0.784575
chr1	988	990	0.980719
chr1	990	993	1.37301
chr1	993	995	1.56915
chr1	995	1004	1.76529
chr1	1004	1005	1.96144
chr1	1005	1009	2.15758
chr1	1009	1014	2.54987
chr1	1014	1025	2.35373
chr1	1025	1032	1.76529
chr1	1032	1034	1.56915
chr1	1034	1037	1.17686
chr1	1037	1040	0.980719
chr1	1040	1041	1.17686
chr1	1041	1048	1.37301
chr1	1048	1049	1.17686
chr1	1049	1053	0.980719
chr1	1053	1056	0.588432
chr1	1056	1058	0.784575
chr1	1058	1072	0.980719
chr1	1072	1073	1.17686
chr1	1073	1074	1.37301
chr1	1074	1081	1.56915
chr1	1081	1082	1.76529
chr1	1082	1084	1.56915
chr1	1084	1086	1.17686
chr1	1086	1100	1.37301
chr1	1100	1101	1.56915
chr1	1101	1102	2.15758
chr1	1102	1103	1.96144
chr1	1103	1116	2.15758
chr1	1116	1118	1.76529
chr1	1118	1119	1.56915
chr1	1119	1123	1.96144
chr1	1123	1128	1.76529
chr1	1128	1130	1.56915
chr1	1130	1132	1.37301
chr1	1132	1138	1.56915
chr1	1138	1143	1.76529
chr1	1143	1144	1.56915
chr1	1144	1153	1.17686
chr1	1153	1159	1.37301
chr1	1159	1166	0.980719
chr1	1166	1168	1.37301
chr1	1168	1172	1.56915
chr1	1172	1176	1.96144
chr1	1176	1177	1.76529
chr1	1177	1182	1.96144
chr1	1182	1184	1.76529
chr1	1184	1188	1.56915
chr1	1188	1196	1.37301
chr1	1196	1206	1.17686
chr1	1206	1207	1.37301
chr1	1207	1210	1.17686
chr1	1210	1212	0.784575
chr1	1212	1216	0.588432
chr1	1216	1219	0.196144
chr1	1219	1222	0.392288
chr1	1222	1241	0.588432
chr1	1241	1250	0.784575
chr1	1250	1264	0.392288
chr1	1264	1270	0.196144
chr1	1270	1283	0.392288
chr1	1283	1284	0.588432
chr1	1284	1306	0.784575
chr1	1306	1313	0.980719
chr1	1313	1326	0.784575
chr1	1326	1327	0.980719
chr1	1327	1328	0.784575
chr1	1328	1333	0.392288
chr1	1333	1334	0.588432
chr1	1334	1335	0.784575
chr1	1335	1336	0.980719
chr1	1336	1340	1.37301
chr1	1340	1341	1.56915
chr1	1341	1342	1.76529
chr1	1342	1345	1.96144
chr1	1345	1353	2.15758
chr1	1353	1358	2.35373
chr1	1358	1359	2.54987
chr1	1359	1370	2.74601
chr1	1370	1375	2.54987
chr1	1375	1377	2.35373
chr1	1377	1380	1.76529
chr1	1380	1384	1.37301
chr1	1384	1385	1.17686
chr1	1385	1389	0.980719
chr1	1389	1396	0.784575
chr1	1396	1400	0.392288
chr1	1400	1403	0.588432
chr1	1403	1406	0.392288
chr1	1406	1415	0.588432
chr1	1415	1420	0.392288
chr1	1420	1421	0.196144
chr1	1421	1422	0.392288
chr1	1422	1434	0.588432
chr1	1434	1443	0.784575
chr1	1443	1444	0.980719
chr1	1444	1451	0.784575
chr1	1451	1452	0.980719
chr1	1452	1458	1.37301
chr1	1458	1463	1.56915
chr1	1463	1465	1.76529
chr1	1465	1478	1.56915
chr1	1478	1485	1.37301
chr1	1485	1487	0.980719
chr1	1487	1488	0.784575
chr1	1488	1495	1.17686
chr1	1495	1500	0.784575
chr1	1500	1501	1.17686
chr1	1501	1506	0.980719
chr1	1506	1509	0.784575
chr1	1509	1513	1.17686
chr1	1513	1516	1.37301
chr1	1516	1532	1.56915
chr1	1532	1534	1.17686
chr1	1534	1535	0.980719
chr1	1535	1538	1.17686
chr1	1538	1539	1.56915
chr1	1539	1544	1.76529
chr1	1544	1548	1.56915
chr1	1548	1550	1.76529
chr1	1550	1552	1.96144
chr1	1552	1553	2.15758
chr1	1553	1554	1.96144
chr1	1554	1556	2.15758
chr1	1556	1559	1.96144
chr1	1559	1562	1.76529
chr1	1562	1564	1.96144
chr1	1564	1567	2.35373
chr1	1567	1570	2.54987
chr1	1570	1571	2.74601
chr1	1571	1577	2.94216
chr1	1577	1578	2.74601
chr1	1578	1582	3.1383
chr1	1582	1583	2.94216
chr1	1583	1586	2.74601
chr1	1586	1587	2.94216
chr1	1587	1590	3.1383
chr1	1590	1596	2.94216
chr1	1596	1597	2.74601
chr1	1597	1602	2.54987
chr1	1602	1604	2.74601
chr1	1604	1608	2.54987
chr1	1608	1611	2.15758
chr1	1611	1615	1.96144
chr1	1615	1622	1.76529
chr1	1622	1624	1.37301
chr1	1624	1627	1.17686
chr1	1627	1628	1.37301
chr1	1628	1629	1.56915
chr1	1629	1636	1.76529
chr1	1636	1640	2.15758
chr1	1640	1645	1.96144
chr1	1645	1646	2.15758
chr1	1646	1654	1.96144
chr1	1654	1655	2.15758
chr1	1655	1657	2.35373
chr1	1657	1658	2.15758
chr1	1658	1660	2.35373
chr1	1660	1668	2.54987
chr1	1668	1672	2.35373
chr1	1672	1678	1.76529
chr1	1678	1683	1.17686
chr1	1683	1689	1.56915
chr1	1689	1696	1.37301
chr1	1696	1698	1.56915
chr1	1698	1699	1.37301
chr1	1699	1700	1.76529
chr1	1700	1704	2.15758
chr1	1704	1711	1.96144
chr1	1711	1712	2.15758
chr1	1712	1725	2.35373
chr1	1725	1726	2.15758
chr1	1726	1740	2.35373
chr1	1740	1741	2.15758
chr1	1741	1743	1.96144
chr1	1743	1744	1.56915
chr1	1744	1746	1.17686
chr1	1746	1748	0.980719
chr1	1748	1750	0.784575
chr1	1750	1751	1.17686
chr1	1751	1755	1.56915
chr1	1755	1758	1.17686
chr1	1758	1759	1.56915
chr1	1759	1761	1.76529
chr1	1761	1769	1.96144
chr1	1769	1771	1.76529
chr1	1771	1772	1.96144
chr1	1772	1792	2.15758
chr1	1792	1794	1.96144
chr1	1794	1795	1.56915
chr1	1795	1802	1.37301
chr1	1802	1803	0.784575
chr1	1803	1805	0.980719
chr1	1805	1810	0.784575
chr1	1810	1815	0.588432
chr1	1815	1819	0.196144
chr1	1819	1832	0.392288
chr1	1832	1838	0.588432
chr1	1838	1842	0.784575
chr1	1842	1846	1.17686
chr1	1846	1847	1.56915
chr1	1847	1848	1.37301
chr1	1848	1863	1.56915
chr1	1863	1865	1.37301
chr1	1865	1866	1.56915
chr1	1866	1867	1.76529
chr1	1867	1868	1.56915
chr1	1868	1869	1.96144
chr1	1869	1870	2.15758
chr1	1870	1871	2.54987
chr1	1871	1872	3.53059
chr1	1872	1874	3.72673
chr1	1874	1878	3.53059
chr1	1878	1884	3.72673
chr1	1884	1890	3.92288
chr1	1890	1892	3.53059
chr1	1892	1893	3.33445
chr1	1893	1896	3.1383
chr1	1896	1897	3.33445
chr1	1897	1908	3.53059
chr1	1908	1910	3.72673
chr1	1910	1912	2.94216
chr1	1912	1913	2.74601
chr1	1913	1914	2.54987
chr1	1914	1919	1.37301
chr1	1919	1922	1.56915
chr1	1922	1926	1.37301
chr1	1926	1927	1.56915
chr1	1927	1939	1.37301
chr1	1939	1943	0.784575
chr1	1943	1949	0.588432
chr1	1949	1960	0.392288
chr1	1960	1963	0.196144
chr1	1963	2071	0.0
chr1	2071	2074	0.196144
chr1	2074	2097	0.392288
chr1	2097	2114	0.588432
chr1	2114	2118	0.784575
chr1	2118	2124	0.588432
chr1	2124	2138	0.784575
chr1	2138	2141	0.980719
chr1	2141	2158	0.784575
chr1	2158	2168	0.392288
chr1	2168	2174	0.196144
chr1	2174	2179	0.588432
chr1	2179	2185	0.784575
chr1	2185	2217	0.980719
chr1	2217	2222	0.588432
chr1	2222	2223	0.392288
chr1	2223	2229	0.196144
chr1	2229	2278	0.0
chr1	2278	2290	0.392288
chr1	2290	2291	0.588432
chr1	2291	2304	0.784575
chr1	2304	2316	0.980719
chr1	2316	2322	0.784575
chr1	2322	2329	0.588432
chr1	2329	2347	0.392288
chr1	2347	2348	0.196144
chr1	2348	2354	0.392288
chr1	2354	2379	0.588432
chr1	2379	2391	0.392288
chr1	2391	2392	0.588432
chr1	2392	2397	0.392288
chr1	2397	2410	0.196144
chr1	2410	2411	0.392288
chr1	2411	2412	0.588432
chr1	2412	2415	0.784575
chr1	2415	2435	0.980719
chr1	2435	2440	0.784575
chr1	2440	2441	0.980719
chr1	2441	2452	1.17686
chr1	2452	2453	1.37301
chr1	2453	2454	1.56915
chr1	2454	2456	1.37301
chr1	2456	2459	1.17686
chr1	2459	2471	0.980719
chr1	2471	2473	1.17686
chr1	2473	2478	1.37301
chr1	2478	2481	1.56915
chr1	2481	2484	1.37301
chr1	2484	2485	1.17686
chr1	2485	2489	0.980719
chr1	2489	2491	1.17686
chr1	2491	2494	1.37301
chr1	2494	2495	1.56915
chr1	2495	2497	1.37301
chr1	2497	2505	1.17686
chr1	2505	2513	0.980719
chr1	2513	2514	1.56915
chr1	2514	2515	1.37301
chr1	2515	2522	1.76529
chr1	2522	2533	1.56915
chr1	2533	2538	1.37301
chr1	2538	2544	1.17686
chr1	2544	2552	1.37301
chr1	2552	2556	0.980719
chr1	2556	2557	1.17686
chr1	2557	2559	0.980719
chr1	2559	2560	0.588432
chr1	2560	2579	0.784575
chr1	2579	2585	0.588432
chr1	2585	2591	0.392288
chr1	2591	2596	0.196144
chr1	2596	2603	0.588432
chr1	2603	2608	0.392288
chr1	2608	2614	0.588432
chr1	2614	2619	0.980719
chr1	2619	2633	1.17686
chr1	2633	2635	1.37301
chr1	2635	2636	1.56915
chr1	2636	2637	1.96144
chr1	2637	2639	2.15758
chr1	2639	2640	2.35373
chr1	2640	2648	2.15758
chr1	2648	2652	2.54987
chr1	2652	2658	2.35373
chr1	2658	2663	1.96144
chr1	2663	2676	1.76529
chr1	2676	2677	1.56915
chr1	2677	2679	1.37301
chr1	2679	2680	1.17686
chr1	2680	2681	0.980719
chr1	2681	2683	0.784575
chr1	2683	2684	0.196144
chr1	2684	2691	0.392288
chr1	2691	2716	0.196144
chr1	2716	2722	0.392288
chr1	2722	2743	0.196144
chr1	2743	2760	0.392288
chr1	2760	2776	0.196144
chr1	2776	2778	0.588432
chr1	2778	2782	0.784575
chr1	2782	2804	0.980719
chr1	2804	2819	1.17686
chr1	2819	2820	1.37301
chr1	2820	2822	0.980719
chr1	2822	2826	0.784575
chr1	2826	2831	0.588432
chr1	2831	2838	0.392288
chr1	2838	2839	0.588432
chr1	2839	2848	0.784575
chr1	2848	2861	0.588432
chr1	2861	2870	0.392288
chr1	2870	2882	0.196144
chr1	2882	2900	0.0
chr1	2900	2904	0.196144
chr1	2904	2910	0.588432
chr1	2910	2934	0.784575
chr1	2934	2944	0.980719
chr1	2944	2948	0.784575
chr1	2948	2954	0.392288
chr1	2954	2955	0.196144
chr1	2955	2963	0.392288
chr1	2963	2976	0.196144
chr1	2976	2977	0.392288
chr1	2977	2999	0.588432
chr1	2999	3018	0.784575
chr1	3018	3019	0.588432
chr1	3019	3024	0.784575
chr1	3024	3031	0.980719
chr1	3031	3032	1.17686
chr1	3032	3033	1.37301
chr1	3033	3036	1.56915
chr1	3036	3037	1.76529
chr1	3037	3038	1.96144
chr1	3038	3039	2.15758
chr1	3039	3043	2.35373
chr1	3043	3056	1.96144
chr1	3056	3063	2.15758
chr1	3063	3068	1.76529
chr1	3068	3070	1.56915
chr1	3070	3071	1.37301
chr1	3071	3074	1.17686
chr1	3074	3076	1.37301
chr1	3076	3077	1.17686
chr1	3077	3082	0.980719
chr1	3082	3098	0.784575
chr1	3098	3107	0.588432
chr1	3107	3108	0.784575
chr1	3108	3125	0.980719
chr1	3125	3133	0.588432
chr1	3133	3141	0.784575
chr1	3141	3143	0.980719
chr1	3143	3147	0.784575
chr1	3147	3151	0.588432
chr1	3151	3183	0.784575
chr1	3183	3188	0.588432
chr1	3188	3195	0.392288
chr1	3195	3217	0.196144
chr1	3217	3219	0.392288
chr1	3219	3220	0.784575
chr1	3220	3223	1.17686
chr1	3223	3224	1.37301
chr1	3224	3228	1.56915
chr1	3228	3230	1.76529
chr1	3230	3238	1.96144
chr1	3238	3241	2.15758
chr1	3241	3248	2.35373
chr1	3248	3250	2.54987
chr1	3250	3258	2.35373
chr1	3258	3260	2.54987
chr1	3260	3263	2.35373
chr1	3263	3264	2.54987
chr1	3264	3265	2.15758
chr1	3265	3267	1.96144
chr1	3267	3272	1.56915
chr1	3272	3273	1.37301
chr1	3273	3281	1.17686
chr1	3281	3285	0.980719
chr1	3285	3288	0.784575
chr1	3288	3291	0.980719
chr1	3291	3294	0.784575
chr1	3294	3295	0.980719
chr1	3295	3302	0.784575
chr1	3302	3310	0.588432
chr1	3310	3317	0.784575
chr1	3317	3324	0.980719
chr1	3324	3325	1.37301
chr1	3325	3332	1.56915
chr1	3332	3333	1.37301
chr1	3333	3338	1.76529
chr1	3338	3350	1.56915
chr1	3350	3353	1.37301
chr1	3353	3355	1.17686
chr1	3355	3358	1.37301
chr1	3358	3359	1.56915
chr1	3359	3367	2.15758
chr1	3367	3372	1.56915
chr1	3372	3373	1.76529
chr1	3373	3376	1.96144
chr1	3376	3377	1.76529
chr1	3377	3378	1.96144
chr1	3378	3393	2.15758
chr1	3393	3394	2.35373
chr1	3394	3396	2.74601
chr1	3396	3397	2.54987
chr1	3397	3399	2.35373
chr1	3399	3402	2.15758
chr1	3402	3403	1.96144
chr1	3403	3405	1.56915
chr1	3405	3406	1.37301
chr1	3406	3409	1.56915
chr1	3409	3412	1.37301
chr1	3412	3422	1.96144
chr1	3422	3425	1.76529
chr1	3425	3426	1.96144
chr1	3426	3436	2.15758
chr1	3436	3438	1.96144
chr1	3438	3444	1.56915
chr1	3444	3449	1.76529
chr1	3449	3454	1.56915
chr1	3454	3456	1.76529
chr1	3456	3469	0.784575
chr1	3469	3470	0.392288
chr1	3470	3476	0.588432
chr1	3476	3477	0.784575
chr1	3477	3481	0.980719
chr1	3481	3487	1.17686
chr1	3487	3490	0.980719
chr1	3490	3492	1.17686
chr1	3492	3493	1.37301
chr1	3493	3495	1.96144
chr1	3495	3503	2.15758
chr1	3503	3505	2.35373
chr1	3505	3508	2.74601
chr1	3508	3514	2.94216
chr1	3514	3515	2.74601
chr1	3515	3521	2.94216
chr1	3521	3524	2.74601
chr1	3524	3533	2.94216
chr1	3533	3534	2.54987
chr1	3534	3537	2.35373
chr1	3537	3539	1.96144
chr1	3539	3541	1.76529
chr1	3541	3547	1.56915
chr1	3547	3552	0.980719
chr1	3552	3558	0.784575
chr1	3558	3564	0.980719
chr1	3564	3567	0.784575
chr1	3567	3569	0.588432
chr1	3569	3576	0.392288
chr1	3576	3601	0.588432
chr1	3601	3607	0.196144
chr1	3607	3612	0.392288
chr1	3612	3618	0.588432
chr1	3618	3619	0.980719
chr1	3619	3620	1.17686
chr1	3620	3623	0.980719
chr1	3623	3629	1.37301
chr1	3629	3630	1.56915
chr1	3630	3633	1.76529
chr1	3633	3645	1.96144
chr1	3645	3650	2.15758
chr1	3650	3656	1.96144
chr1	3656	3662	1.76529
chr1	3662	3663	1.37301
chr1	3663	3667	1.17686
chr1	3667	3672	0.784575
chr1	3672	3673	0.588432
chr1	3673	3674	0.980719
chr1	3674	3675	0.784575
chr1	3675	3676	1.17686
chr1	3676	3688	0.980719
chr1	3688	3697	0.784575
chr1	3697	3701	0.980719
chr1	3701	3702	1.17686
chr1	3702	3706	1.37301
chr1	3706	3707	1.17686
chr1	3707	3717	1.37301
chr1	3717	3719	1.17686
chr1	3719	3722	0.980719
chr1	3722	3730	1.17686
chr1	3730	3734	1.96144
chr1	3734	3736	2.15758
chr1	3736	3741	2.74601
chr1	3741	3745	2.54987
chr1	3745	3746	2.35373
chr1	3746	3750	2.15758
chr1	3750	3764	1.96144
chr1	3764	3766	2.15758
chr1	3766	3769	1.96144
chr1	3769	3774	2.15758
chr1	3774	3775	1.37301
chr1	3775	3778	1.56915
chr1	3778	3780	1.37301
chr1	3780	3787	0.784575
chr1	3787	3796	0.980719
chr1	3796	3801	1.17686
chr1	3801	3806	0.980719
chr1	3806	3808	1.17686
chr1	3808	3810	0.980719
chr1	3810	3813	1.17686
chr1	3813	3819	1.37301
chr1	3819	3827	1.17686
chr1	3827	3829	1.76529
chr1	3829	3840	1.56915
chr1	3840	3847	1.37301
chr1	3847	3848	1.56915
chr1	3848	3850	1.37301
chr1	3850	3854	1.17686
chr1	3854	3857	0.980719
chr1	3857	3859	1.56915
chr1	3859	3860	1.76529
chr1	3860	3868	1.96144
chr1	3868	3871	1.37301
chr1	3871	3873	1.56915
chr1	3873	3888	1.76529
chr1	3888	3889	1.56915
chr1	3889	3899	1.17686
chr1	3899	3900	0.784575
chr1	3900	3902	0.588432
chr1	3902	3906	0.392288
chr1	3906	3907	0.588432
chr1	3907	3908	0.392288
chr1	3908	3909	0.588432
chr1	3909	3912	0.784575
chr1	3912	3915	1.17686
chr1	3915	3918	0.980719
chr1	3918	3924	1.17686
chr1	3924	3934	1.37301
chr1	3934	3936	1.96144
chr1	3936	3940	2.15758
chr1	3940	3943	2.35373
chr1	3943	3946	2.54987
chr1	3946	3950	2.74601
chr1	3950	3956	2.54987
chr1	3956	3959	2.15758
chr1	3959	3961	1.96144
chr1	3961	3962	2.15758
chr1	3962	3963	1.96144
chr1	3963	3967	2.15758
chr1	3967	3968	2.35373
chr1	3968	3978	2.15758
chr1	3978	3983	1.56915
chr1	3983	3984	1.76529
chr1	3984	3987	1.37301
chr1	3987	3990	1.17686
chr1	3990	3994	0.980719
chr1	3994	3995	0.784575
chr1	3995	3996	0.980719
chr1	3996	4006	1.17686
chr1	4006	4011	0.980719
chr1	4011	4018	0.784575
chr1	4018	4021	1.17686
chr1	4021	4027	1.37301
chr1	4027	4036	1.17686
chr1	4036	4039	1.56915
chr1	4039	4040	1.37301
chr1	4040	4043	1.17686
chr1	4043	4044	1.37301
chr1	4044	4049	1.96144
chr1	4049	4058	2.35373
chr1	4058	4062	2.54987
chr1	4062	4063	2.15758
chr1	4063	4078	1.96144
chr1	4078	4080	1.56915
chr1	4080	4087	1.76529
chr1	4087	4088	1.56915
chr1	4088	4089	0.784575
chr1	4089	4091	0.588432
chr1	4091	4102	0.392288
chr1	4102	4105	0.196144
chr1	4105	4106	0.392288
chr1	4106	4108	0.588432
chr1	4108	4114	0.784575
chr1	4114	4123	0.980719
chr1	4123	4127	0.784575
chr1	4127	4136	0.980719
chr1	4136	4142	1.17686
chr1	4142	4144	0.980719
chr1	4144	4150	1.17686
chr1	4150	4158	0.784575
chr1	4158	4170	0.588432
chr1	4170	4180	0.392288
chr1	4180	4184	0.196144
chr1	4184	4185	0.392288
chr1	4185	4187	0.588432
chr1	4187	4188	0.784575
chr1	4188	4196	0.980719
chr1	4196	4198	1.37301
chr1	4198	4202	1.56915
chr1	4202	4212	1.76529
chr1	4212	4225	1.96144
chr1	4225	4227	2.15758
chr1	4227	4228	2.35373
chr1	4228	4229	2.15758
chr1	4229	4231	1.76529
chr1	4231	4232	1.56915
chr1	4232	4238	1.37301
chr1	4238	4240	1.17686
chr1	4240	4241	0.980719
chr1	4241	4246	0.784575
chr1	4246	4249	0.588432
chr1	4249	4251	0.784575
chr1	4251	4253	0.980719
chr1	4253	4263	1.17686
chr1	4263	4269	1.37301
chr1	4269	4271	1.17686
chr1	4271	4275	0.980719
chr1	4275	4290	1.17686
chr1	4290	4291	1.37301
chr1	4291	4294	1.56915
chr1	4294	4296	1.96144
chr1	4296	4297	2.15758
chr1	4297	4298	2.35373
chr1	4298	4299	2.15758
chr1	4299	4305	2.35373
chr1	4305	4306	2.15758
chr1	4306	4307	2.35373
chr1	4307	4317	2.54987
chr1	4317	4334	2.35373
chr1	4334	4338	1.76529
chr1	4338	4339	1.37301
chr1	4339	4341	0.980719
chr1	4341	4342	0.784575
chr1	4342	4343	1.17686
chr1	4343	4344	0.980719
chr1	4344	4351	1.17686
chr1	4351	4361	0.980719
chr1	4361	4363	1.17686
chr1	4363	4380	1.37301
chr1	4380	4382	1.56915
chr1	4382	4383	1.96144
chr1	4383	4386	1.76529
chr1	4386	4387	1.37301
chr1	4387	4396	1.17686
chr1	4396	4400	0.980719
chr1	4400	4408	0.784575
chr1	4408	4409	1.37301
chr1	4409	4411	1.56915
chr1	4411	4415	1.76529
chr1	4415	4416	1.96144
chr1	4416	4424	2.35373
chr1	4424	4426	2.15758
chr1	4426	4429	1.76529
chr1	4429	4430	2.15758
chr1	4430	4431	2.35373
chr1	4431	4432	2.54987
chr1	4432	4437	2.74601
chr1	4437	4441	2.94216
chr1	4441	4445	3.1383
chr1	4445	4452	2.74601
chr1	4452	4453	2.35373
chr1	4453	4454	2.15758
chr1	4454	4455	2.35373
chr1	4455	4456	2.15758
chr1	4456	4457	2.35373
chr1	4457	4458	2.54987
chr1	4458	4459	2.74601
chr1	4459	4464	2.15758
chr1	4464	4465	1.96144
chr1	4465	4466	1.76529
chr1	4466	4473	1.56915
chr1	4473	4477	1.37301
chr1	4477	4479	1.56915
chr1	4479	4481	1.76529
chr1	4481	4482	1.56915
chr1	4482	4483	1.37301
chr1	4483	4497	1.56915
chr1	4497	4499	1.37301
chr1	4499	4501	1.17686
chr1	4501	4506	0.980719
chr1	4506	4509	1.17686
chr1	4509	4512	0.980719
chr1	4512	4515	0.784575
chr1	4515	4522	0.588432
chr1	4522	4523	1.56915
chr1	4523	4525	2.35373
chr1	4525	4526	2.54987
chr1	4526	4527	2.74601
chr1	4527	4544	3.1383
chr1	4544	4545	2.94216
chr1	4545	4561	2.74601
chr1	4561	4563	2.54987
chr1	4563	4566	2.35373
chr1	4566	4567	1.56915
chr1	4567	4569	0.588432
chr1	4569	4570	0.392288
chr1	4570	4587	0.0
chr1	4587	4589	0.392288
chr1	4589	4592	0.588432
chr1	4592	4597	0.784575
chr1	4597	4602	0.980719
chr1	4602	4603	1.17686
chr1	4603	4615	1.37301
chr1	4615	4617	1.56915
chr1	4617	4622	1.37301
chr1	4622	4625	1.17686
chr1	4625	4630	1.76529
chr1	4630	4632	1.56915
chr1	4632	4638	1.37301
chr1	4638	4641	1.56915
chr1	4641	4644	1.76529
chr1	4644	4646	1.96144
chr1	4646	4647	1.76529
chr1	4647	4659	1.56915
chr1	4659	4664	1.37301
chr1	4664	4665	1.17686
chr1	4665	4666	1.37301
chr1	4666	4667	1.17686
chr1	4667	4674	0.980719
chr1	4674	4679	1.17686
chr1	4679	4685	1.56915
chr1	4685	4688	1.37301
chr1	4688	4696	1.17686
chr1	4696	4697	1.56915
chr1	4697	4699	1.76529
chr1	4699	4700	1.96144
chr1	4700	4703	2.15758
chr1	4703	4705	2.35373
chr1	4705	4706	2.54987
chr1	4706	4708	2.74601
chr1	4708	4711	2.94216
chr1	4711	4712	3.1383
chr1	4712	4713	2.94216
chr1	4713	4715	2.74601
chr1	4715	4717	2.94216
chr1	4717	4718	2.74601
chr1	4718	4719	2.54987
chr1	4719	4722	2.74601
chr1	4722	4729	2.54987
chr1	4729	4730	2.74601
chr1	4730	4733	3.1383
chr1	4733	4737	3.33445
chr1	4737	4740	3.1383
chr1	4740	4741	2.54987
chr1	4741	4744	2.74601
chr1	4744	4746	2.54987
chr1	4746	4747	2.74601
chr1	4747	4748	2.54987
chr1	4748	4750	2.35373
chr1	4750	4751	2.15758
chr1	4751	4752	1.76529
chr1	4752	4759	1.56915
chr1	4759	4763	1.37301
chr1	4763	4774	1.17686
chr1	4774	4777	0.784575
chr1	4777	4778	0.392288
chr1	4778	4780	0.588432
chr1	4780	4785	0.784575
chr1	4785	4790	0.588432
chr1	4790	4795	0.392288
chr1	4795	4807	0.196144
chr1	4807	4816	0.392288
chr1	4816	4831	0.196144
chr1	4831	4851	0.392288
chr1	4851	4861	0.196144
chr1	4861	4863	0.392288
chr1	4863	4865	0.588432
chr1	4865	4867	0.784575
chr1	4867	4869	0.980719
chr1	4869	4870	1.17686
chr1	4870	4871	1.37301
chr1	4871	4873	1.56915
chr1	4873	4875	1.76529
chr1	4875	4891	1.56915
chr1	4891	4901	1.76529
chr1	4901	4902	1.56915
chr1	4902	4904	1.76529
chr1	4904	4905	1.96144
chr1	4905	4906	1.76529
chr1	4906	4910	1.96144
chr1	4910	4911	2.15758
chr1	4911	4913	1.96144
chr1	4913	4915	1.56915
chr1	4915	4917	1.37301
chr1	4917	4923	1.17686
chr1	4923	4933	1.37301
chr1	4933	4943	1.17686
chr1	4943	4948	0.784575
chr1	4948	4950	0.588432
chr1	4950	4954	0.392288
chr1	4954	4956	0.196144
chr1	4956	4957	0.392288
chr1	4957	4959	0.784575
chr1	4959	4962	1.17686
chr1	4962	4964	1.37301
chr1	4964	4966	1.76529
chr1	4966	4968	1.96144
chr1	4968	4970	2.15758
chr1	4970	4989	2.54987
chr1	4989	4995	2.74601
chr1	4995	4999	2.54987
chr1	4999	5001	2.35373
chr1	5001	5003	1.96144
chr1	5003	5005	1.37301
chr1	5005	5006	1.17686
chr1	5006	5008	0.980719
chr1	5008	5012	0.588432
chr1	5012	5013	0.392288
chr1	5013	5033	0.196144
chr1	5033	5045	0.0
chr1	5045	5089	0.196144
chr1	5089	5122	0.0
chr1	5122	5154	0.196144
chr1	5154	5155	0.392288
chr1	5155	5159	0.588432
chr1	5159	5160	0.784575
chr1	5160	5165	0.980719
chr1	5165	5194	0.784575
chr1	5194	5197	0.588432
chr1	5197	5198	0.784575
chr1	5198	5202	0.588432
chr1	5202	5217	0.392288
chr1	5217	5218	0.588432
chr1	5218	5221	0.784575
chr1	5221	5225	1.37301
chr1	5225	5226	1.76529
chr1	5226	5227	1.96144
chr1	5227	5232	2.74601
chr1	5232	5233	3.53059
chr1	5233	5237	3.72673
chr1	5237	5241	3.53059
chr1	5241	5246	3.33445
chr1	5246	5248	3.53059
chr1	5248	5252	3.72673
chr1	5252	5258	3.92288
chr1	5258	5260	3.53059
chr1	5260	5261	3.92288
chr1	5261	5265	3.72673
chr1	5265	5269	3.1383
chr1	5269	5270	2.54987
chr1	5270	5271	2.35373
chr1	5271	5272	1.76529
chr1	5272	5273	1.96144
chr1	5273	5275	1.76529
chr1	5275	5279	1.17686
chr1	5279	5285	1.37301
chr1	5285	5288	1.56915
chr1	5288	5291	1.17686
chr1	5291	5293	0.980719
chr1	5293	5304	1.17686
chr1	5304	5309	0.784575
chr1	5309	5319	0.588432
chr1	5319	5322	0.784575
chr1	5322	5329	0.588432
chr1	5329	5335	0.392288
chr1	5335	5343	0.196144
chr1	5343	5346	0.392288
chr1	5346	5351	0.196144
chr1	5351	5353	0.588432
chr1	5353	5356	0.784575
chr1	5356	5358	0.980719
chr1	5358	5363	1.17686
chr1	5363	5365	1.37301
chr1	5365	5370	1.56915
chr1	5370	5380	1.76529
chr1	5380	5382	1.96144
chr1	5382	5387	2.15758
chr1	5387	5393	1.96144
chr1	5393	5395	2.15758
chr1	5395	5397	1.37301
chr1	5397	5400	1.17686
chr1	5400	5405	0.980719
chr1	5405	5409	1.17686
chr1	5409	5414	0.980719
chr1	5414	5416	0.784575
chr1	5416	5417	0.980719
chr1	5417	5424	0.784575
chr1	5424	5437	0.588432
chr1	5437	5449	0.392288
chr1	5449	5457	0.196144
chr1	5457	5460	0.392288
chr1	5460	5465	0.196144
chr1	5465	5467	0.392288
chr1	5467	5470	0.588432
chr1	5470	5471	0.784575
chr1	5471	5472	0.980719
chr1	5472	5477	1.17686
chr1	5477	5483	1.37301
chr1	5483	5498	1.56915
chr1	5498	5502	1.76529
chr1	5502	5510	1.56915
chr1	5510	5514	1.37301
chr1	5514	5515	1.17686
chr1	5515	5516	0.980719
chr1	5516	5521	0.784575
chr1	5521	5525	0.588432
chr1	5525	5531	0.392288
chr1	5531	5532	0.588432
chr1	5532	5536	0.784575
chr1	5536	5543	0.980719
chr1	5543	5548	0.784575
chr1	5548	5574	0.980719
chr1	5574	5576	0.784575
chr1	5576	5580	0.588432
chr1	5580	5581	0.784575
chr1	5581	5582	0.980719
chr1	5582	5586	1.37301
chr1	5586	5592	1.17686
chr1	5592	5597	0.980719
chr1	5597	5598	1.17686
chr1	5598	5600	1.37301
chr1	5600	5602	2.35373
chr1	5602	5604	2.54987
chr1	5604	5607	2.74601
chr1	5607	5616	2.94216
chr1	5616	5622	2.74601
chr1	5622	5625	2.54987
chr1	5625	5626	1.96144
chr1	5626	5627	2.15758
chr1	5627	5628	2.35373
chr1	5628	5629	2.54987
chr1	5629	5631	2.74601
chr1	5631	5632	2.94216
chr1	5632	5636	3.1383
chr1	5636	5639	2.94216
chr1	5639	5640	3.1383
chr1	5640	5646	2.15758
chr1	5646	5648	1.96144
chr1	5648	5649	1.76529
chr1	5649	5650	1.96144
chr1	5650	5651	2.15758
chr1	5651	5653	1.96144
chr1	5653	5656	2.15758
chr1	5656	5657	2.35373
chr1	5657	5665	2.54987
chr1	5665	5666	2.35373
chr1	5666	5670	2.54987
chr1	5670	5671	2.35373
chr1	5671	5673	2.15758
chr1	5673	5675	1.96144
chr1	5675	5680	1.76529
chr1	5680	5682	1.56915
chr1	5682	5684	1.37301
chr1	5684	5693	1.56915
chr1	5693	5694	1.37301
chr1	5694	5696	1.17686
chr1	5696	5700	0.980719
chr1	5700	5701	0.784575
chr1	5701	5706	0.588432
chr1	5706	5710	0.784575
chr1	5710	5711	0.588432
chr1	5711	5713	0.784575
chr1	5713	5716	0.980719
chr1	5716	5718	1.17686
chr1	5718	5724	0.980719
chr1	5724	5728	1.17686
chr1	5728	5738	0.980719
chr1	5738	5739	1.17686
chr1	5739	5740	0.980719
chr1	5740	5755	1.17686
chr1	5755	5757	0.980719
chr1	5757	5758	0.784575
chr1	5758	5760	0.980719
chr1	5760	5767	0.784575
chr1	5767	5780	0.588432
chr1	5780	5782	0.784575
chr1	5782	5783	0.588432
chr1	5783	5784	0.784575
chr1	5784	5785	0.588432
chr1	5785	5802	0.784575
chr1	5802	5816	0.588432
chr1	5816	5820	0.784575
chr1	5820	5823	0.588432
chr1	5823	5824	0.392288
chr1	5824	5833	0.784575
chr1	5833	5839	0.980719
chr1	5839	5845	1.17686
chr1	5845	5847	1.56915
chr1	5847	5859	1.76529
chr1	5859	5868	1.96144
chr1	5868	5869	1.56915
chr1	5869	5871	1.76529
chr1	5871	5877	1.56915
chr1	5877	5883	1.37301
chr1	5883	5888	0.980719
chr1	5888	5890	0.392288
chr1	5890	5898	0.196144
chr1	5898	5902	0.392288
chr1	5902	5903	0.588432
chr1	5903	5909	0.392288
chr1	5909	5920	0.784575
chr1	5920	5942	0.980719
chr1	5942	5946	0.784575
chr1	5946	5947	0.588432
chr1	5947	5952	0.784575
chr1	5952	5964	0.392288
chr1	5964	5966	0.196144
chr1	5966	5972	0.392288
chr1	5972	5977	0.588432
chr1	5977	5984	0.784575
chr1	5984	5991	0.980719
chr1	5991	5993	0.784575
chr1	5993	6002	0.980719
chr1	6002	6005	1.17686
chr1	6005	6007	0.980719
chr1	6007	6021	1.17686
chr1	6021	6023	0.980719
chr1	6023	6028	1.17686
chr1	6028	6029	0.980719
chr1	6029	6031	1.17686
chr1	6031	6036	1.37301
chr1	6036	6042	1.17686
chr1	6042	6045	1.37301
chr1	6045	6046	1.17686
chr1	6046	6051	0.980719
chr1	6051	6054	0.784575
chr1	6054	6063	0.980719
chr1	6063	6067	1.17686
chr1	6067	6073	0.980719
chr1	6073	6074	0.784575
chr1	6074	6076	0.588432
chr1	6076	6081	0.784575
chr1	6081	6085	0.980719
chr1	6085	6086	1.17686
chr1	6086	6088	1.37301
chr1	6088	6091	1.56915
chr1	6091	6094	1.76529
chr1	6094	6095	1.96144
chr1	6095	6098	2.15758
chr1	6098	6099	2.54987
chr1	6099	6103	2.35373
chr1	6103	6105	2.54987
chr1	6105	6107	2.74601
chr1	6107	6116	2.54987
chr1	6116	6117	2.35373
chr1	6117	6120	2.54987
chr1	6120	6125	2.35373
chr1	6125	6126	2.54987
chr1	6126	6127	2.74601
chr1	6127	6129	2.94216
chr1	6129	6130	2.74601
chr1	6130	6131	2.54987
chr1	6131	6137	3.33445
chr1	6137	6140	3.1383
chr1	6140	6141	2.94216
chr1	6141	6148	2.54987
chr1	6148	6160	2.35373
chr1	6160	6161	2.54987
chr1	6161	6163	2.35373
chr1	6163	6168	2.54987
chr1	6168	6170	2.35373
chr1	6170	6171	2.15758
chr1	6171	6172	1.76529
chr1	6172	6175	1.37301
chr1	6175	6185	0.588432
chr1	6185	6187	0.980719
chr1	6187	6193	1.17686
chr1	6193	6204	1.56915
chr1	6204	6206	1.37301
chr1	6206	6207	1.17686
chr1	6207	6214	1.37301
chr1	6214	6215	1.56915
chr1	6215	6222	1.76529
chr1	6222	6223	1.96144
chr1	6223	6224	2.35373
chr1	6224	6227	2.54987
chr1	6227	6228	2.35373
chr1	6228	6229	2.54987
chr1	6229	6231	2.15758
chr1	6231	6232	1.96144
chr1	6232	6236	2.15758
chr1	6236	6246	1.76529
chr1	6246	6248	1.96144
chr1	6248	6251	1.76529
chr1	6251	6257	1.56915
chr1	6257	6265	1.37301
chr1	6265	6266	0.784575
chr1	6266	6268	0.588432
chr1	6268	6270	0.980719
chr1	6270	6272	1.17686
chr1	6272	6275	0.980719
chr1	6275	6290	0.784575
chr1	6290	6305	0.588432
chr1	6305	6307	0.980719
chr1	6307	6308	1.56915
chr1	6308	6310	1.76529
chr1	6310	6312	1.96144
chr1	6312	6314	1.76529
chr1	6314	6324	1.56915
chr1	6324	6325	1.76529
chr1	6325	6330	1.96144
chr1	6330	6337	2.15758
chr1	6337	6349	2.35373
chr1	6349	6351	1.76529
chr1	6351	6354	1.17686
chr1	6354	6365	1.37301
chr1	6365	6366	1.56915
chr1	6366	6368	1.76529
chr1	6368	6371	1.56915
chr1	6371	6374	1.76529
chr1	6374	6376	1.96144
chr1	6376	6378	2.35373
chr1	6378	6386	2.54987
chr1	6386	6394	2.74601
chr1	6394	6397	2.54987
chr1	6397	6399	2.15758
chr1	6399	6406	2.35373
chr1	6406	6407	2.15758
chr1	6407	6408	1.96144
chr1	6408	6409	2.15758
chr1	6409	6411	1.96144
chr1	6411	6412	2.15758
chr1	6412	6413	2.35373
chr1	6413	6414	2.15758
chr1	6414	6418	2.35373
chr1	6418	6419	2.15758
chr1	6419	6420	1.96144
chr1	6420	6422	1.37301
chr1	6422	6430	1.17686
chr1	6430	6434	0.980719
chr1	6434	6435	0.784575
chr1	6435	6443	0.980719
chr1	6443	6456	0.784575
chr1	6456	6458	0.588432
chr1	6458	6461	0.196144
chr1	6461	6472	0.392288
chr1	6472	6473	0.588432
chr1	6473	6478	0.784575
chr1	6478	6479	0.980719
chr1	6479	6485	0.784575
chr1	6485	6500	0.980719
chr1	6500	6505	0.784575
chr1	6505	6510	0.588432
chr1	6510	6517	0.784575
chr1	6517	6522	0.588432
chr1	6522	6528	0.392288
chr1	6528	6529	0.588432
chr1	6529	6530	0.980719
chr1	6530	6532	1.17686
chr1	6532	6538	1.37301
chr1	6538	6540	1.56915
chr1	6540	6544	1.76529
chr1	6544	6554	1.96144
chr1	6554	6565	1.76529
chr1	6565	6567	1.56915
chr1	6567	6570	1.76529
chr1	6570	6571	1.96144
chr1	6571	6573	1.76529
chr1	6573	6574	1.37301
chr1	6574	6576	1.17686
chr1	6576	6579	0.980719
chr1	6579	6582	1.17686
chr1	6582	6584	0.980719
chr1	6584	6587	0.784575
chr1	6587	6593	0.588432
chr1	6593	6609	0.784575
chr1	6609	6611	0.980719
chr1	6611	6613	0.784575
chr1	6613	6622	0.588432
chr1	6622	6629	0.392288
chr1	6629	6637	0.588432
chr1	6637	6645	0.392288
chr1	6645	6647	0.588432
chr1	6647	6659	0.392288
chr1	6659	6661	0.784575
chr1	6661	6668	0.980719
chr1	6668	6672	1.37301
chr1	6672	6676	1.17686
chr1	6676	6684	1.37301
chr1	6684	6687	1.17686
chr1	6687	6690	1.37301
chr1	6690	6698	1.17686
chr1	6698	6699	1.37301
chr1	6699	6703	1.76529
chr1	6703	6706	1.37301
chr1	6706	6710	1.56915
chr1	6710	6720	1.17686
chr1	6720	6722	0.980719
chr1	6722	6723	1.17686
chr1	6723	6725	0.980719
chr1	6725	6726	1.17686
chr1	6726	6728	1.56915
chr1	6728	6731	1.76529
chr1	6731	6734	1.56915
chr1	6734	6742	1.76529
chr1	6742	6746	1.37301
chr1	6746	6750	1.56915
chr1	6750	6758	1.37301
chr1	6758	6765	1.17686
chr1	6765	6767	0.980719
chr1	6767	6768	1.17686
chr1	6768	6772	1.37301
chr1	6772	6774	1.17686
chr1	6774	6778	1.37301
chr1	6778	6782	1.17686
chr1	6782	6789	1.37301
chr1	6789	6811	1.17686
chr1	6811	6812	0.980719
chr1	6812	6814	0.784575
chr1	6814	6816	0.392288
chr1	6816	6818	0.588432
chr1	6818	6841	0.392288
chr1	6841	6855	0.588432
chr1	6855	6859	0.784575
chr1	6859	6881	0.392288
chr1	6881	6882	0.784575
chr1	6882	6884	1.37301
chr1	6884	6885	1.56915
chr1	6885	6890	1.37301
chr1	6890	6899	1.56915
chr1	6899	6902	1.37301
chr1	6902	6904	1.56915
chr1	6904	6905	1.96144
chr1	6905	6907	2.15758
chr1	6907	6911	2.35373
chr1	6911	6924	2.54987
chr1	6924	6926	2.15758
chr1	6926	6928	1.76529
chr1	6928	6934	1.56915
chr1	6934	6936	1.37301
chr1	6936	6941	0.980719
chr1	6941	6948	0.784575
chr1	6948	6949	0.588432
chr1	6949	6953	0.784575
chr1	6953	6956	0.588432
chr1	6956	6957	0.784575
chr1	6957	6958	0.980719
chr1	6958	6960	1.17686
chr1	6960	6961	1.56915
chr1	6961	6967	1.76529
chr1	6967	6970	2.15758
chr1	6970	6983	1.96144
chr1	6983	6990	1.76529
chr1	6990	6993	1.96144
chr1	6993	6996	1.76529
chr1	6996	7000	2.15758
chr1	7000	7001	1.96144
chr1	7001	7004	1.76529
chr1	7004	7005	1.56915
chr1	7005	7011	1.37301
chr1	7011	7017	0.980719
chr1	7017	7018	1.17686
chr1	7018	7019	1.37301
chr1	7019	7024	1.56915
chr1	7024	7029	2.15758
chr1	7029	7034	1.96144
chr1	7034	7035	1.76529
chr1	7035	7040	1.96144
chr1	7040	7041	1.56915
chr1	7041	7045	1.37301
chr1	7045	7050	1.17686
chr1	7050	7061	1.37301
chr1	7061	7068	1.17686
chr1	7068	7070	0.588432
chr1	7070	7071	0.980719
chr1	7071	7074	1.17686
chr1	7074	7079	1.37301
chr1	7079	7091	1.17686
chr1	7091	7098	1.56915
chr1	7098	7101	1.76529
chr1	7101	7105	1.96144
chr1	7105	7106	1.76529
chr1	7106	7111	1.96144
chr1	7111	7115	1.56915
chr1	7115	7118	1.37301
chr1	7118	7122	1.17686
chr1	7122	7127	0.980719
chr1	7127	7129	0.784575
chr1	7129	7143	0.588432
chr1	7143	7146	0.392288
chr1	7146	7158	0.196144
chr1	7158	7170	0.392288
chr1	7170	7172	0.588432
chr1	7172	7190	0.392288
chr1	7190	7192	0.784575
chr1	7192	7199	0.980719
chr1	7199	7202	1.17686
chr1	7202	7205	0.980719
chr1	7205	7213	1.17686
chr1	7213	7223	0.980719
chr1	7223	7234	1.17686
chr1	7234	7236	0.784575
chr1	7236	7238	0.588432
chr1	7238	7241	0.784575
chr1	7241	7243	0.588432
chr1	7243	7244	0.784575
chr1	7244	7247	0.588432
chr1	7247	7253	0.784575
chr1	7253	7258	0.980719
chr1	7258	7259	1.17686
chr1	7259	7261	1.37301
chr1	7261	7268	1.17686
chr1	7268	7276	1.37301
chr1	7276	7280	1.56915
chr1	7280	7283	1.37301
chr1	7283	7285	1.56915
chr1	7285	7287	1.37301
chr1	7287	7302	1.17686
chr1	7302	7303	0.588432
chr1	7303	7312	0.784575
chr1	7312	7313	0.980719
chr1	7313	7314	0.784575
chr1	7314	7317	0.980719
chr1	7317	7320	1.17686
chr1	7320	7325	0.980719
chr1	7325	7326	0.784575
chr1	7326	7330	1.17686
chr1	7330	7356	1.56915
chr1	7356	7357	1.37301
chr1	7357	7359	1.17686
chr1	7359	7365	0.784575
chr1	7365	7369	0.980719
chr1	7369	7373	0.784575
chr1	7373	7374	1.17686
chr1	7374	7383	0.980719
chr1	7383	7385	1.17686
chr1	7385	7392	0.980719
chr1	7392	7409	1.17686
chr1	7409	7410	0.980719
chr1	7410	7412	1.17686
chr1	7412	7413	1.37301
chr1	7413	7414	1.56915
chr1	7414	7417	1.76529
chr1	7417	7418	1.37301
chr1	7418	7419	1.17686
chr1	7419	7423	1.37301
chr1	7423	7427	1.56915
chr1	7427	7428	1.37301
chr1	7428	7436	1.56915
chr1	7436	7448	1.37301
chr1	7448	7451	1.56915
chr1	7451	7453	1.76529
chr1	7453	7456	1.56915
chr1	7456	7457	1.37301
chr1	7457	7458	1.17686
chr1	7458	7461	0.980719
chr1	7461	7465	0.784575
chr1	7465	7469	0.588432
chr1	7469	7472	0.784575
chr1	7472	7478	0.588432
chr1	7478	7481	0.784575
chr1	7481	7490	0.980719
chr1	7490	7492	1.17686
chr1	7492	7495	0.980719
chr1	7495	7511	0.784575
chr1	7511	7513	1.17686
chr1	7513	7514	0.980719
chr1	7514	7516	0.784575
chr1	7516	7521	0.980719
chr1	7521	7522	1.17686
chr1	7522	7533	0.980719
chr1	7533	7534	1.17686
chr1	7534	7550	0.980719
chr1	7550	7551	1.17686
chr1	7551	7553	1.37301
chr1	7553	7554	1.17686
chr1	7554	7555	0.980719
chr1	7555	7561	1.17686
chr1	7561	7564	1.37301
chr1	7564	7570	1.17686
chr1	7570	7577	0.980719
chr1	7577	7581	0.784575
chr1	7581	7587	0.980719
chr1	7587	7590	1.17686
chr1	7590	7593	1.37301
chr1	7593	7595	1.17686
chr1	7595	7599	0.980719
chr1	7599	7604	0.784575
chr1	7604	7607	0.588432
chr1	7607	7614	0.980719
chr1	7614	7624	1.37301
chr1	7624	7627	1.17686
chr1	7627	7631	1.37301
chr1	7631	7633	1.17686
chr1	7633	7641	0.980719
chr1	7641	7648	1.17686
chr1	7648	7651	0.980719
chr1	7651	7657	0.784575
chr1	7657	7669	0.392288
chr1	7669	7673	0.196144
chr1	7673	7677	0.392288
chr1	7677	7682	0.588432
chr1	7682	7685	0.784575
chr1	7685	7698	0.588432
chr1	7698	7700	0.784575
chr1	7700	7701	1.17686
chr1	7701	7702	1.37301
chr1	7702	7713	1.56915
chr1	7713	7717	1.76529
chr1	7717	7718	1.56915
chr1	7718	7721	1.76529
chr1	7721	7723	1.56915
chr1	7723	7726	1.76529
chr1	7726	7728	1.56915
chr1	7728	7737	1.37301
chr1	7737	7743	1.76529
chr1	7743	7744	1.37301
chr1	7744	7745	1.56915
chr1	7745	7748	1.17686
chr1	7748	7751	0.980719
chr1	7751	7756	1.17686
chr1	7756	7765	0.980719
chr1	7765	7768	1.17686
chr1	7768	7769	1.37301
chr1	7769	7770	1.56915
chr1	7770	7781	1.37301
chr1	7781	7784	1.17686
chr1	7784	7788	1.37301
chr1	7788	7795	1.56915
chr1	7795	7796	1.76529
chr1	7796	7797	2.15758
chr1	7797	7808	2.35373
chr1	7808	7809	2.15758
chr1	7809	7810	1.96144
chr1	7810	7813	1.76529
chr1	7813	7818	1.56915
chr1	7818	7823	1.76529
chr1	7823	7824	1.56915
chr1	7824	7830	1.96144
chr1	7830	7832	2.15758
chr1	7832	7833	1.76529
chr1	7833	7834	2.15758
chr1	7834	7835	2.54987
chr1	7835	7837	2.74601
chr1	7837	7839	2.94216
chr1	7839	7840	2.35373
chr1	7840	7841	2.54987
chr1	7841	7842	2.74601
chr1	7842	7843	2.94216
chr1	7843	7861	3.1383
chr1	7861	7863	2.94216
chr1	7863	7868	3.1383
chr1	7868	7872	2.74601
chr1	7872	7876	2.94216
chr1	7876	7877	2.74601
chr1	7877	7878	2.35373
chr1	7878	7881	1.96144
chr1	7881	7884	1.76529
chr1	7884	7886	1.17686
chr1	7886	7887	0.980719
chr1	7887	7898	0.784575
chr1	7898	7900	0.980719
chr1	7900	7903	1.17686
chr1	7903	7905	1.37301
chr1	7905	7907	1.76529
chr1	7907	7909	1.56915
chr1	7909	7915	1.76529
chr1	7915	7918	1.56915
chr1	7918	7919	1.37301
chr1	7919	7942	1.17686
chr1	7942	7944	0.980719
chr1	7944	7947	0.784575
chr1	7947	7949	0.588432
chr1	7949	7953	0.196144
chr1	7953	7963	0.0
chr1	7963	7978	0.196144
chr1	7978	7991	0.392288
chr1	7991	8006	0.784575
chr1	8006	8013	0.588432
chr1	8013	8021	0.784575
chr1	8021	8028	0.588432
chr1	8028	8034	0.784575
chr1	8034	8038	0.392288
chr1	8038	8055	0.588432
chr1	8055	8056	0.784575
chr1	8056	8058	1.17686
chr1	8058	8069	1.37301
chr1	8069	8072	1.56915
chr1	8072	8074	1.37301
chr1	8074	8077	1.56915
chr1	8077	8078	1.76529
chr1	8078	8079	1.96144
chr1	8079	8081	2.15758
chr1	8081	8082	2.35373
chr1	8082	8098	2.15758
chr1	8098	8099	1.96144
chr1	8099	8100	1.76529
chr1	8100	8102	1.37301
chr1	8102	8106	1.17686
chr1	8106	8108	1.37301
chr1	8108	8112	0.980719
chr1	8112	8116	1.17686
chr1	8116	8119	0.980719
chr1	8119	8123	0.784575
chr1	8123	8124	0.588432
chr1	8124	8127	0.392288
chr1	8127	8128	0.588432
chr1	8128	8129	1.17686
chr1	8129	8130	1.37301
chr1	8130	8131	1.56915
chr1	8131	8136	1.96144
chr1	8136	8139	2.15758
chr1	8139	8142	2.35373
chr1	8142	8150	2.54987
chr1	8150	8155	2.35373
chr1	8155	8166	1.96144
chr1	8166	8168	1.76529
chr1	8168	8172	1.96144
chr1	8172	8175	1.37301
chr1	8175	8180	0.980719
chr1	8180	8182	0.784575
chr1	8182	8186	0.588432
chr1	8186	8193	0.392288
chr1	8193	8201	0.588432
chr1	8201	8202	0.784575
chr1	8202	8212	0.980719
chr1	8212	8213	0.784575
chr1	8213	8228	0.588432
chr1	8228	8234	0.784575
chr1	8234	8240	0.588432
chr1	8240	8244	0.784575
chr1	8244	8246	0.588432
chr1	8246	8253	0.392288
chr1	8253	8257	0.588432
chr1	8257	8272	0.980719
chr1	8272	8285	0.784575
chr1	8285	8286	1.17686
chr1	8286	8291	1.37301
chr1	8291	8292	1.56915
chr1	8292	8293	1.76529
chr1	8293	8294	2.15758
chr1	8294	8300	2.54987
chr1	8300	8306	2.15758
chr1	8306	8310	1.96144
chr1	8310	8312	2.15758
chr1	8312	8314	2.35373
chr1	8314	8320	2.54987
chr1	8320	8321	2.35373
chr1	8321	8327	2.54987
chr1	8327	8328	2.74601
chr1	8328	8330	2.54987
chr1	8330	8334	2.35373
chr1	8334	8336	2.15758
chr1	8336	8337	1.96144
chr1	8337	8339	1.17686
chr1	8339	8340	1.37301
chr1	8340	8341	1.56915
chr1	8341	8345	1.37301
chr1	8345	8346	1.56915
chr1	8346	8350	1.76529
chr1	8350	8356	1.96144
chr1	8356	8357	1.76529
chr1	8357	8364	1.56915
chr1	8364	8367	1.76529
chr1	8367	8368	2.35373
chr1	8368	8369	2.54987
chr1	8369	8370	2.74601
chr1	8370	8383	2.54987
chr1	8383	8384	2.35373
chr1	8384	8388	1.96144
chr1	8388	8390	2.15758
chr1	8390	8394	1.96144
chr1	8394	8406	1.76529
chr1	8406	8407	1.56915
chr1	8407	8408	0.980719
chr1	8408	8409	0.784575
chr1	8409	8412	0.588432
chr1	8412	8414	0.392288
chr1	8414	8422	0.588432
chr1	8422	8424	0.392288
chr1	8424	8428	0.588432
chr1	8428	8429	0.784575
chr1	8429	8432	0.980719
chr1	8432	8434	0.784575
chr1	8434	8448	0.980719
chr1	8448	8458	1.37301
chr1	8458	8468	1.17686
chr1	8468	8471	0.980719
chr1	8471	8478	0.784575
chr1	8478	8480	0.588432
chr1	8480	8492	0.784575
chr1	8492	8495	0.392288
chr1	8495	8501	0.588432
chr1	8501	8511	0.392288
chr1	8511	8513	0.588432
chr1	8513	8515	0.784575
chr1	8515	8523	0.980719
chr1	8523	8524	1.17686
chr1	8524	8534	1.37301
chr1	8534	8538	1.56915
chr1	8538	8539	1.76529
chr1	8539	8542	1.56915
chr1	8542	8545	1.76529
chr1	8545	8553	2.15758
chr1	8553	8554	1.96144
chr1	8554	8555	1.76529
chr1	8555	8562	1.56915
chr1	8562	8567	1.76529
chr1	8567	8578	1.56915
chr1	8578	8581	1.37301
chr1	8581	8583	1.17686
chr1	8583	8585	1.56915
chr1	8585	8589	1.37301
chr1	8589	8600	0.980719
chr1	8600	8606	0.784575
chr1	8606	8611	0.588432
chr1	8611	8613	0.784575
chr1	8613	8617	0.980719
chr1	8617	8618	1.17686
chr1	8618	8624	1.37301
chr1	8624	8627	1.56915
chr1	8627	8634	1.17686
chr1	8634	8636	1.37301
chr1	8636	8650	1.17686
chr1	8650	8654	0.980719
chr1	8654	8656	1.17686
chr1	8656	8657	1.56915
chr1	8657	8659	1.37301
chr1	8659	8662	1.56915
chr1	8662	8671	1.37301
chr1	8671	8674	1.56915
chr1	8674	8677	1.37301
chr1	8677	8687	1.17686
chr1	8687	8688	1.37301
chr1	8688	8691	1.56915
chr1	8691	8698	1.76529
chr1	8698	8699	1.56915
chr1	8699	8700	1.37301
chr1	8700	8703	0.980719
chr1	8703	8704	0.784575
chr1	8704	8708	0.980719
chr1	8708	8710	1.17686
chr1	8710	8717	1.37301
chr1	8717	8718	1.56915
chr1	8718	8728	1.76529
chr1	8728	8731	1.96144
chr1	8731	8740	1.76529
chr1	8740	8748	1.96144
chr1	8748	8749	1.76529
chr1	8749	8752	1.56915
chr1	8752	8753	1.37301
chr1	8753	8754	1.56915
chr1	8754	8758	1.37301
chr1	8758	8761	1.17686
chr1	8761	8762	0.980719
chr1	8762	8771	1.56915
chr1	8771	8775	1.37301
chr1	8775	8778	1.17686
chr1	8778	8779	1.37301
chr1	8779	8783	1.56915
chr1	8783	8786	1.37301
chr1	8786	8788	1.76529
chr1	8788	8790	1.96144
chr1	8790	8791	2.15758
chr1	8791	8793	2.54987
chr1	8793	8797	2.74601
chr1	8797	8805	2.54987
chr1	8805	8816	1.96144
chr1	8816	8821	1.56915
chr1	8821	8830	1.17686
chr1	8830	8834	0.980719
chr1	8834	8835	0.784575
chr1	8835	8836	0.392288
chr1	8836	8837	0.784575
chr1	8837	8843	0.588432
chr1	8843	8848	0.784575
chr1	8848	8849	1.17686
chr1	8849	8850	1.37301
chr1	8850	8852	1.56915
chr1	8852	8853	1.76529
chr1	8853	8856	1.96144
chr1	8856	8857	2.35373
chr1	8857	8858	2.74601
chr1	8858	8865	2.94216
chr1	8865	8867	3.1383
chr1	8867	8869	2.94216
chr1	8869	8871	2.74601
chr1	8871	8880	2.94216
chr1	8880	8882	2.74601
chr1	8882	8886	2.94216
chr1	8886	8891	3.1383
chr1	8891	8893	2.94216
chr1	8893	8896	2.74601
chr1	8896	8899	2.54987
chr1	8899	8900	2.74601
chr1	8900	8901	2.35373
chr1	8901	8902	1.96144
chr1	8902	8909	2.15758
chr1	8909	8915	1.96144
chr1	8915	8916	1.76529
chr1	8916	8920	1.56915
chr1	8920	8925	1.37301
chr1	8925	8930	0.980719
chr1	8930	8933	0.784575
chr1	8933	8937	0.980719
chr1	8937	8942	1.17686
chr1	8942	8969	0.980719
chr1	8969	8976	0.784575
chr1	8976	8981	0.588432
chr1	8981	8989	0.392288
chr1	8989	8990	0.196144
chr1	8990	8997	0.0
chr1	8997	9000	0.196144
chr1	9000	9001	0.588432
chr1	9001	9002	1.56915
chr1	9002	9003	2.15758
chr1	9003	9004	2.35373
chr1	9004	9008	2.54987
chr1	9008	9010	2.74601
chr1	9010	9012	3.1383
chr1	9012	9021	3.53059
chr1	9021	9034	3.33445
chr1	9034	9036	2.94216
chr1	9036	9038	3.1383
chr1	9038	9045	2.74601
chr1	9045	9047	1.76529
chr1	9047	9052	1.56915
chr1	9052	9054	1.37301
chr1	9054	9055	0.980719
chr1	9055	9056	0.784575
chr1	9056	9063	0.588432
chr1	9063	9067	0.784575
chr1	9067	9068	0.980719
chr1	9068	9069	0.784575
chr1	9069	9081	0.980719
chr1	9081	9088	0.784575
chr1	9088	9090	0.588432
chr1	9090	9093	0.784575
chr1	9093	9096	0.980719
chr1	9096	9097	1.17686
chr1	9097	9106	1.56915
chr1	9106	9110	1.37301
chr1	9110	9113	1.17686
chr1	9113	9114	0.980719
chr1	9114	9115	1.17686
chr1	9115	9119	1.37301
chr1	9119	9134	1.56915
chr1	9134	9136	1.37301
chr1	9136	9140	0.980719
chr1	9140	9141	0.784575
chr1	9141	9146	0.588432
chr1	9146	9153	0.784575
chr1	9153	9154	1.17686
chr1	9154	9158	1.37301
chr1	9158	9162	0.980719
chr1	9162	9175	0.784575
chr1	9175	9176	1.17686
chr1	9176	9187	1.37301
chr1	9187	9188	1.56915
chr1	9188	9189	1.76529
chr1	9189	9195	1.56915
chr1	9195	9197	1.76529
chr1	9197	9201	1.37301
chr1	9201	9207	1.56915
chr1	9207	9219	1.76529
chr1	9219	9220	1.37301
chr1	9220	9225	1.17686
chr1	9225	9229	0.980719
chr1	9229	9231	0.784575
chr1	9231	9233	0.588432
chr1	9233	9236	0.392288
chr1	9236	9244	0.588432
chr1	9244	9251	0.392288
chr1	9251	9267	0.196144
chr1	9267	9269	0.980719
chr1	9269	9271	1.17686
chr1	9271	9272	1.56915
chr1	9272	9273	1.96144
chr1	9273	9280	2.15758
chr1	9280	9282	1.96144
chr1	9282	9290	2.15758
chr1	9290	9302	1.96144
chr1	9302	9305	2.35373
chr1	9305	9308	2.15758
chr1	9308	9311	2.35373
chr1	9311	9312	1.96144
chr1	9312	9313	1.76529
chr1	9313	9315	1.56915
chr1	9315	9317	0.980719
chr1	9317	9323	0.784575
chr1	9323	9346	0.588432
chr1	9346	9352	0.196144
chr1	9352	9354	0.0
chr1	9354	9368	0.392288
chr1	9368	9378	0.588432
chr1	9378	9394	0.784575
chr1	9394	9395	1.76529
chr1	9395	9398	2.15758
chr1	9398	9406	1.76529
chr1	9406	9422	1.96144
chr1	9422	9423	1.76529
chr1	9423	9427	1.96144
chr1	9427	9434	2.15758
chr1	9434	9436	2.35373
chr1	9436	9437	2.54987
chr1	9437	9438	2.35373
chr1	9438	9440	1.76529
chr1	9440	9441	2.15758
chr1	9441	9443	2.54987
chr1	9443	9446	2.35373
chr1	9446	9448	2.54987
chr1	9448	9450	2.74601
chr1	9450	9455	3.1383
chr1	9455	9458	2.94216
chr1	9458	9459	3.1383
chr1	9459	9460	2.74601
chr1	9460	9467	2.94216
chr1	9467	9478	2.74601
chr1	9478	9481	2.54987
chr1	9481	9482	2.15758
chr1	9482	9484	1.37301
chr1	9484	9490	0.980719
chr1	9490	9492	0.392288
chr1	9492	9494	0.196144
chr1	9494	9505	0.0
chr1	9505	9507	0.196144
chr1	9507	9510	0.392288
chr1	9510	9527	0.588432
chr1	9527	9533	0.980719
chr1	9533	9538	1.17686
chr1	9538	9549	1.37301
chr1	9549	9551	1.17686
chr1	9551	9553	1.37301
chr1	9553	9554	1.17686
chr1	9554	9556	1.37301
chr1	9556	9557	1.56915
chr1	9557	9558	1.76529
chr1	9558	9559	1.96144
chr1	9559	9569	2.15758
chr1	9569	9571	2.35373
chr1	9571	9579	2.15758
chr1	9579	9582	2.35373
chr1	9582	9583	2.15758
chr1	9583	9591	2.35373
chr1	9591	9592	2.15758
chr1	9592	9595	1.96144
chr1	9595	9597	1.76529
chr1	9597	9598	1.56915
chr1	9598	9601	1.37301
chr1	9601	9603	0.980719
chr1	9603	9612	0.784575
chr1	9612	9615	0.588432
chr1	9615	9623	0.392288
chr1	9623	9626	0.196144
chr1	9626	9627	0.392288
chr1	9627	9630	0.196144
chr1	9630	9638	0.392288
chr1	9638	9641	0.588432
chr1	9641	9652	0.784575
chr1	9652	9673	1.17686
chr1	9673	9677	0.980719
chr1	9677	9682	1.17686
chr1	9682	9684	0.980719
chr1	9684	9689	0.784575
chr1	9689	9695	0.588432
chr1	9695	9696	0.784575
chr1	9696	9701	0.588432
chr1	9701	9711	0.784575
chr1	9711	9716	0.588432
chr1	9716	9717	0.784575
chr1	9717	9728	0.980719
chr1	9728	9738	1.37301
chr1	9738	9747	1.17686
chr1	9747	9749	1.37301
chr1	9749	9750	1.56915
chr1	9750	9758	1.76529
chr1	9758	9761	1.96144
chr1	9761	9765	1.76529
chr1	9765	9772	1.56915
[truncated: 1,838 more rows]
