# Supplementary material for: Structural modularity of the XIST ribonucleoprotein complex
Source: Nat Commun. 2020 Dec 2;11:6163. doi: 10.1038/s41467-020-20040-3 (PMC7710737; doi:10.1038/s41467-020-20040-3)
Supplement: Supplementary file 6 — Source Data [file 41467_2020_20040_MOESM6_ESM.zip › sourcedata/fig2efgi/K562_AKAP8L_1_neg_XIST_1_hsXIST.bedgraph]

chr1	0	48	0.0
chr1	48	56	0.194486
chr1	56	86	0.388973
chr1	86	93	0.194486
chr1	93	95	0.0
chr1	95	114	0.194486
chr1	114	115	0.583459
chr1	115	116	0.972432
chr1	116	133	1.16692
chr1	133	136	0.972432
chr1	136	145	0.777946
chr1	145	152	0.388973
chr1	152	153	0.194486
chr1	153	154	0.0
chr1	154	169	0.194486
chr1	169	182	0.388973
chr1	182	183	0.583459
chr1	183	185	0.777946
chr1	185	186	1.16692
chr1	186	192	1.55589
chr1	192	194	1.3614
chr1	194	208	1.55589
chr1	208	214	1.3614
chr1	214	215	1.16692
chr1	215	216	0.777946
chr1	216	220	0.972432
chr1	220	221	0.777946
chr1	221	223	0.583459
chr1	223	237	0.194486
chr1	237	252	0.388973
chr1	252	259	0.194486
chr1	259	261	0.388973
chr1	261	268	0.583459
chr1	268	274	0.777946
chr1	274	287	0.583459
chr1	287	289	0.777946
chr1	289	291	0.972432
chr1	291	296	1.16692
chr1	296	299	0.972432
chr1	299	306	0.777946
chr1	306	311	0.583459
chr1	311	322	0.777946
chr1	322	323	0.972432
chr1	323	325	1.16692
chr1	325	326	0.972432
chr1	326	329	0.777946
chr1	329	338	0.583459
chr1	338	341	0.388973
chr1	341	346	0.583459
chr1	346	359	0.777946
chr1	359	360	0.972432
chr1	360	363	0.777946
chr1	363	364	1.16692
chr1	364	365	1.3614
chr1	365	368	1.55589
chr1	368	369	1.75038
chr1	369	377	1.94486
chr1	377	384	1.75038
chr1	384	388	1.55589
chr1	388	390	1.3614
chr1	390	391	1.16692
chr1	391	394	0.972432
chr1	394	399	0.777946
chr1	399	400	0.583459
chr1	400	402	0.388973
chr1	402	404	0.194486
chr1	404	406	0.388973
chr1	406	407	1.16692
chr1	407	408	0.972432
chr1	408	411	1.16692
chr1	411	412	1.55589
chr1	412	421	1.75038
chr1	421	435	1.94486
chr1	435	438	1.75038
chr1	438	440	1.55589
chr1	440	446	0.972432
chr1	446	447	0.777946
chr1	447	449	0.972432
chr1	449	451	0.583459
chr1	451	452	0.972432
chr1	452	454	1.16692
chr1	454	458	1.3614
chr1	458	477	1.16692
chr1	477	486	0.972432
chr1	486	488	0.777946
chr1	488	489	0.583459
chr1	489	490	0.388973
chr1	490	492	0.194486
chr1	492	493	0.388973
chr1	493	494	0.583459
chr1	494	495	0.972432
chr1	495	496	1.3614
chr1	496	497	3.11178
chr1	497	501	3.69524
chr1	501	504	3.88973
chr1	504	514	4.08421
chr1	514	518	4.2787
chr1	518	522	4.08421
chr1	522	524	3.88973
chr1	524	525	3.69524
chr1	525	526	3.50076
chr1	526	529	3.69524
chr1	529	530	3.30627
chr1	530	531	2.9173
chr1	531	532	2.72281
chr1	532	533	2.52832
chr1	533	534	2.13935
chr1	534	535	1.16692
chr1	535	539	0.777946
chr1	539	545	0.583459
chr1	545	554	0.777946
chr1	554	561	0.583459
chr1	561	564	0.777946
chr1	564	581	0.583459
chr1	581	583	0.777946
chr1	583	584	0.583459
chr1	584	588	0.388973
chr1	588	616	0.194486
chr1	616	644	0.0
chr1	644	645	0.194486
chr1	645	646	0.388973
chr1	646	648	0.583459
chr1	648	649	0.777946
chr1	649	650	1.16692
chr1	650	651	1.55589
chr1	651	652	2.52832
chr1	652	657	2.72281
chr1	657	674	2.9173
chr1	674	680	2.72281
chr1	680	686	1.94486
chr1	686	687	1.75038
chr1	687	689	1.16692
chr1	689	691	0.583459
chr1	691	694	0.972432
chr1	694	696	0.777946
chr1	696	715	0.972432
chr1	715	726	0.583459
chr1	726	728	0.388973
chr1	728	735	0.0
chr1	735	737	0.194486
chr1	737	738	0.388973
chr1	738	740	0.583459
chr1	740	745	1.55589
chr1	745	767	1.75038
chr1	767	769	1.55589
chr1	769	771	1.3614
chr1	771	776	0.777946
chr1	776	778	0.388973
chr1	778	779	0.583459
chr1	779	782	0.194486
chr1	782	785	0.388973
chr1	785	786	0.777946
chr1	786	787	0.972432
chr1	787	795	1.55589
chr1	795	803	1.75038
chr1	803	808	1.55589
chr1	808	810	1.16692
chr1	810	811	0.972432
chr1	811	817	1.16692
chr1	817	819	0.972432
chr1	819	820	1.3614
chr1	820	822	1.55589
chr1	822	824	2.33384
chr1	824	827	2.52832
chr1	827	828	2.9173
chr1	828	839	3.11178
chr1	839	840	3.30627
chr1	840	848	3.50076
chr1	848	850	3.69524
chr1	850	855	3.50076
chr1	855	857	3.69524
chr1	857	858	3.50076
chr1	858	859	3.11178
chr1	859	860	2.72281
chr1	860	861	2.33384
chr1	861	862	2.13935
chr1	862	864	1.3614
chr1	864	865	0.972432
chr1	865	869	0.777946
chr1	869	876	0.972432
chr1	876	877	0.777946
chr1	877	878	0.583459
chr1	878	889	0.777946
chr1	889	891	0.972432
chr1	891	895	0.777946
chr1	895	896	0.583459
chr1	896	907	0.777946
chr1	907	908	0.972432
chr1	908	910	1.3614
chr1	910	913	1.55589
chr1	913	914	2.13935
chr1	914	916	2.33384
chr1	916	922	2.52832
chr1	922	924	2.72281
chr1	924	927	2.9173
chr1	927	934	2.72281
chr1	934	942	2.52832
chr1	942	944	2.72281
chr1	944	945	2.52832
chr1	945	946	2.33384
chr1	946	948	1.94486
chr1	948	949	1.75038
chr1	949	952	1.94486
chr1	952	953	1.75038
chr1	953	954	1.55589
chr1	954	957	1.3614
chr1	957	961	0.972432
chr1	961	962	1.16692
chr1	962	967	1.3614
chr1	967	970	1.55589
chr1	970	971	1.75038
chr1	971	973	1.94486
chr1	973	975	1.75038
chr1	975	978	2.33384
chr1	978	979	2.52832
chr1	979	981	2.72281
chr1	981	984	3.11178
chr1	984	987	3.30627
chr1	987	989	2.9173
chr1	989	993	3.50076
chr1	993	997	3.88973
chr1	997	998	3.50076
chr1	998	999	3.88973
chr1	999	1001	3.69524
chr1	1001	1003	3.88973
chr1	1003	1005	4.08421
chr1	1005	1006	4.66767
chr1	1006	1009	5.25113
chr1	1009	1012	5.05665
chr1	1012	1016	4.47319
chr1	1016	1017	4.2787
chr1	1017	1019	3.88973
chr1	1019	1020	3.50076
chr1	1020	1021	3.69524
chr1	1021	1025	3.30627
chr1	1025	1031	2.72281
chr1	1031	1032	2.33384
chr1	1032	1035	2.52832
chr1	1035	1037	2.13935
chr1	1037	1038	1.94486
chr1	1038	1039	1.55589
chr1	1039	1044	0.972432
chr1	1044	1045	0.388973
chr1	1045	1056	0.583459
chr1	1056	1062	0.388973
chr1	1062	1064	0.194486
chr1	1064	1065	0.583459
chr1	1065	1073	0.388973
chr1	1073	1074	0.583459
chr1	1074	1081	1.16692
chr1	1081	1082	1.3614
chr1	1082	1097	1.55589
chr1	1097	1098	1.75038
chr1	1098	1099	1.55589
chr1	1099	1101	1.75038
chr1	1101	1102	2.52832
chr1	1102	1110	2.13935
chr1	1110	1111	1.94486
chr1	1111	1112	2.13935
chr1	1112	1114	1.94486
chr1	1114	1116	2.33384
chr1	1116	1117	2.52832
chr1	1117	1119	2.33384
chr1	1119	1131	2.13935
chr1	1131	1132	2.33384
chr1	1132	1134	3.11178
chr1	1134	1135	3.30627
chr1	1135	1137	3.11178
chr1	1137	1138	3.30627
chr1	1138	1139	2.9173
chr1	1139	1148	2.33384
chr1	1148	1149	1.94486
chr1	1149	1150	2.13935
chr1	1150	1151	2.52832
chr1	1151	1159	2.33384
chr1	1159	1161	2.52832
chr1	1161	1163	2.72281
chr1	1163	1165	2.9173
chr1	1165	1168	3.11178
chr1	1168	1171	2.13935
chr1	1171	1173	1.94486
chr1	1173	1175	2.13935
chr1	1175	1179	1.94486
chr1	1179	1186	2.13935
chr1	1186	1187	2.52832
chr1	1187	1189	1.75038
chr1	1189	1197	1.55589
chr1	1197	1199	1.3614
chr1	1199	1202	1.16692
chr1	1202	1204	1.3614
chr1	1204	1205	1.94486
chr1	1205	1208	2.33384
chr1	1208	1211	2.13935
chr1	1211	1216	2.33384
chr1	1216	1218	2.13935
chr1	1218	1219	2.33384
chr1	1219	1223	2.52832
chr1	1223	1224	2.13935
chr1	1224	1231	2.33384
chr1	1231	1235	2.52832
chr1	1235	1237	2.33384
chr1	1237	1241	1.94486
chr1	1241	1243	1.3614
chr1	1243	1244	1.55589
chr1	1244	1245	1.16692
chr1	1245	1249	1.3614
chr1	1249	1255	1.16692
chr1	1255	1257	0.972432
chr1	1257	1260	0.777946
chr1	1260	1262	0.972432
chr1	1262	1264	0.777946
chr1	1264	1267	0.972432
chr1	1267	1271	0.777946
chr1	1271	1272	0.972432
chr1	1272	1273	1.16692
chr1	1273	1276	1.3614
chr1	1276	1278	1.55589
chr1	1278	1282	1.75038
chr1	1282	1284	1.55589
chr1	1284	1291	1.75038
chr1	1291	1295	1.94486
chr1	1295	1299	1.55589
chr1	1299	1304	1.75038
chr1	1304	1308	1.94486
chr1	1308	1309	2.13935
chr1	1309	1310	1.94486
chr1	1310	1314	1.75038
chr1	1314	1316	1.55589
chr1	1316	1320	1.3614
chr1	1320	1323	0.972432
chr1	1323	1324	1.55589
chr1	1324	1326	1.75038
chr1	1326	1327	1.94486
chr1	1327	1329	2.13935
chr1	1329	1332	2.33384
chr1	1332	1334	2.9173
chr1	1334	1336	3.11178
chr1	1336	1337	2.72281
chr1	1337	1341	3.11178
chr1	1341	1344	3.50076
chr1	1344	1345	3.69524
chr1	1345	1346	3.50076
chr1	1346	1347	3.88973
chr1	1347	1348	4.08421
chr1	1348	1351	4.2787
chr1	1351	1353	4.47319
chr1	1353	1358	4.86216
chr1	1358	1359	5.25113
chr1	1359	1361	5.05665
chr1	1361	1363	4.47319
chr1	1363	1364	4.2787
chr1	1364	1366	4.08421
chr1	1366	1369	3.50076
chr1	1369	1370	3.30627
chr1	1370	1375	2.72281
chr1	1375	1378	2.52832
chr1	1378	1382	2.33384
chr1	1382	1383	2.13935
chr1	1383	1385	1.55589
chr1	1385	1388	1.16692
chr1	1388	1389	0.972432
chr1	1389	1395	0.583459
chr1	1395	1396	0.388973
chr1	1396	1403	0.194486
chr1	1403	1406	0.388973
chr1	1406	1408	0.194486
chr1	1408	1416	0.388973
chr1	1416	1420	0.583459
chr1	1420	1421	0.972432
chr1	1421	1427	1.3614
chr1	1427	1432	1.55589
chr1	1432	1437	1.3614
chr1	1437	1438	1.55589
chr1	1438	1439	1.75038
chr1	1439	1441	1.94486
chr1	1441	1442	2.13935
chr1	1442	1446	1.94486
chr1	1446	1449	2.13935
chr1	1449	1450	2.33384
chr1	1450	1452	2.9173
chr1	1452	1453	3.11178
chr1	1453	1457	2.9173
chr1	1457	1459	2.52832
chr1	1459	1461	2.13935
chr1	1461	1465	2.52832
chr1	1465	1475	2.33384
chr1	1475	1477	2.13935
chr1	1477	1480	1.55589
chr1	1480	1484	1.3614
chr1	1484	1485	1.16692
chr1	1485	1487	0.972432
chr1	1487	1488	0.583459
chr1	1488	1490	0.388973
chr1	1490	1494	0.583459
chr1	1494	1497	0.777946
chr1	1497	1502	0.583459
chr1	1502	1512	0.972432
chr1	1512	1525	0.777946
chr1	1525	1530	0.583459
chr1	1530	1534	0.388973
chr1	1534	1537	0.583459
chr1	1537	1539	0.777946
chr1	1539	1551	0.388973
chr1	1551	1553	0.583459
chr1	1553	1557	1.16692
chr1	1557	1560	1.3614
chr1	1560	1564	1.55589
chr1	1564	1571	1.75038
chr1	1571	1575	1.55589
chr1	1575	1576	1.3614
chr1	1576	1578	1.55589
chr1	1578	1581	1.75038
chr1	1581	1583	1.94486
chr1	1583	1586	2.33384
chr1	1586	1588	2.52832
chr1	1588	1589	2.9173
chr1	1589	1590	2.72281
chr1	1590	1593	2.33384
chr1	1593	1595	2.52832
chr1	1595	1599	2.33384
chr1	1599	1600	1.94486
chr1	1600	1601	2.13935
chr1	1601	1602	2.33384
chr1	1602	1605	2.13935
chr1	1605	1606	2.33384
chr1	1606	1608	2.52832
chr1	1608	1610	2.72281
chr1	1610	1614	2.9173
chr1	1614	1616	2.52832
chr1	1616	1618	2.33384
chr1	1618	1621	2.13935
chr1	1621	1623	1.94486
chr1	1623	1625	2.13935
chr1	1625	1626	1.75038
chr1	1626	1627	1.3614
chr1	1627	1630	1.55589
chr1	1630	1634	1.3614
chr1	1634	1635	1.75038
chr1	1635	1636	2.33384
chr1	1636	1637	2.52832
chr1	1637	1639	2.72281
chr1	1639	1640	2.52832
chr1	1640	1642	2.72281
chr1	1642	1643	2.9173
chr1	1643	1644	2.52832
chr1	1644	1646	2.72281
chr1	1646	1647	2.52832
chr1	1647	1648	2.33384
chr1	1648	1651	2.72281
chr1	1651	1653	2.9173
chr1	1653	1658	3.11178
chr1	1658	1659	2.9173
chr1	1659	1660	2.72281
chr1	1660	1664	2.52832
chr1	1664	1670	2.33384
chr1	1670	1672	2.13935
chr1	1672	1676	1.16692
chr1	1676	1677	1.3614
chr1	1677	1678	1.55589
chr1	1678	1680	1.3614
chr1	1680	1682	1.16692
chr1	1682	1683	0.972432
chr1	1683	1684	1.16692
chr1	1684	1685	1.3614
chr1	1685	1686	1.55589
chr1	1686	1689	1.3614
chr1	1689	1690	1.16692
chr1	1690	1691	1.3614
chr1	1691	1693	1.16692
chr1	1693	1700	1.3614
chr1	1700	1703	1.55589
chr1	1703	1709	1.3614
chr1	1709	1714	1.55589
chr1	1714	1715	1.3614
chr1	1715	1721	0.972432
chr1	1721	1728	0.777946
chr1	1728	1729	0.583459
chr1	1729	1731	0.388973
chr1	1731	1745	0.194486
chr1	1745	1750	0.388973
chr1	1750	1762	0.583459
chr1	1762	1770	0.972432
chr1	1770	1772	1.16692
chr1	1772	1773	1.3614
chr1	1773	1776	1.55589
chr1	1776	1781	1.94486
chr1	1781	1784	1.75038
chr1	1784	1786	1.55589
chr1	1786	1789	1.3614
chr1	1789	1791	1.94486
chr1	1791	1800	2.33384
chr1	1800	1801	1.94486
chr1	1801	1808	2.13935
chr1	1808	1809	1.94486
chr1	1809	1811	1.55589
chr1	1811	1814	1.3614
chr1	1814	1817	1.16692
chr1	1817	1820	0.972432
chr1	1820	1826	0.777946
chr1	1826	1832	0.388973
chr1	1832	1839	0.583459
chr1	1839	1841	0.777946
chr1	1841	1846	0.972432
chr1	1846	1848	1.16692
chr1	1848	1849	1.55589
chr1	1849	1851	1.94486
chr1	1851	1856	2.13935
chr1	1856	1858	2.52832
chr1	1858	1860	2.72281
chr1	1860	1863	2.52832
chr1	1863	1864	2.33384
chr1	1864	1865	2.9173
chr1	1865	1866	3.11178
chr1	1866	1867	2.9173
chr1	1867	1868	2.72281
chr1	1868	1869	3.11178
chr1	1869	1870	3.69524
chr1	1870	1871	5.05665
chr1	1871	1872	5.44562
chr1	1872	1877	5.64011
chr1	1877	1880	5.44562
chr1	1880	1881	5.64011
chr1	1881	1883	5.83459
chr1	1883	1887	5.64011
chr1	1887	1890	4.86216
chr1	1890	1891	5.25113
chr1	1891	1894	5.05665
chr1	1894	1895	3.69524
chr1	1895	1897	2.33384
chr1	1897	1906	2.72281
chr1	1906	1907	2.33384
chr1	1907	1909	1.75038
chr1	1909	1910	1.55589
chr1	1910	1918	0.972432
chr1	1918	1919	1.16692
chr1	1919	1926	0.777946
chr1	1926	1928	0.583459
chr1	1928	1936	0.388973
chr1	1936	1941	0.583459
chr1	1941	1947	0.388973
chr1	1947	1948	0.583459
chr1	1948	1961	0.388973
chr1	1961	1984	0.194486
chr1	1984	2048	0.0
chr1	2048	2056	0.194486
chr1	2056	2059	0.388973
chr1	2059	2072	0.583459
chr1	2072	2086	0.777946
chr1	2086	2089	0.583459
chr1	2089	2090	0.972432
chr1	2090	2097	0.777946
chr1	2097	2105	0.972432
chr1	2105	2108	1.16692
chr1	2108	2114	0.972432
chr1	2114	2120	0.777946
chr1	2120	2123	0.972432
chr1	2123	2124	0.583459
chr1	2124	2135	0.777946
chr1	2135	2142	0.583459
chr1	2142	2148	0.388973
chr1	2148	2153	0.583459
chr1	2153	2157	0.777946
chr1	2157	2162	0.583459
chr1	2162	2163	0.388973
chr1	2163	2168	0.583459
chr1	2168	2179	0.777946
chr1	2179	2181	0.972432
chr1	2181	2182	1.16692
chr1	2182	2186	1.3614
chr1	2186	2191	1.16692
chr1	2191	2201	0.972432
chr1	2201	2203	0.777946
chr1	2203	2207	0.972432
chr1	2207	2214	1.16692
chr1	2214	2217	1.3614
chr1	2217	2218	1.16692
chr1	2218	2219	0.777946
chr1	2219	2238	0.972432
chr1	2238	2239	0.777946
chr1	2239	2240	0.972432
chr1	2240	2244	0.777946
chr1	2244	2253	0.583459
chr1	2253	2257	0.388973
chr1	2257	2259	0.194486
chr1	2259	2260	0.388973
chr1	2260	2264	0.583459
chr1	2264	2270	0.777946
chr1	2270	2274	0.972432
chr1	2274	2278	1.16692
chr1	2278	2279	1.3614
chr1	2279	2282	1.55589
chr1	2282	2289	1.75038
chr1	2289	2294	1.94486
chr1	2294	2298	1.75038
chr1	2298	2301	1.55589
chr1	2301	2302	1.3614
chr1	2302	2308	0.972432
chr1	2308	2311	0.777946
chr1	2311	2312	0.972432
chr1	2312	2313	0.777946
chr1	2313	2315	0.972432
chr1	2315	2320	0.777946
chr1	2320	2327	0.583459
chr1	2327	2331	0.388973
chr1	2331	2347	0.583459
chr1	2347	2348	0.972432
chr1	2348	2351	0.777946
chr1	2351	2356	0.583459
chr1	2356	2358	0.777946
chr1	2358	2367	0.583459
chr1	2367	2368	0.777946
chr1	2368	2372	0.972432
chr1	2372	2380	0.777946
chr1	2380	2384	0.972432
chr1	2384	2391	0.777946
chr1	2391	2399	0.583459
chr1	2399	2405	0.388973
chr1	2405	2412	0.194486
chr1	2412	2413	0.388973
chr1	2413	2430	0.194486
chr1	2430	2438	0.0
chr1	2438	2440	0.194486
chr1	2440	2463	0.583459
chr1	2463	2469	0.388973
chr1	2469	2476	0.583459
chr1	2476	2477	0.388973
chr1	2477	2507	0.194486
chr1	2507	2511	0.0
chr1	2511	2512	0.194486
chr1	2512	2518	0.388973
chr1	2518	2549	0.583459
chr1	2549	2550	0.388973
chr1	2550	2556	0.194486
chr1	2556	2561	0.0
chr1	2561	2574	0.194486
chr1	2574	2575	0.388973
chr1	2575	2595	0.583459
chr1	2595	2599	0.972432
chr1	2599	2610	0.777946
chr1	2610	2612	0.972432
chr1	2612	2633	0.777946
chr1	2633	2634	0.972432
chr1	2634	2643	0.777946
chr1	2643	2648	0.972432
chr1	2648	2651	0.777946
chr1	2651	2652	0.583459
chr1	2652	2655	0.777946
chr1	2655	2659	0.583459
chr1	2659	2671	0.388973
chr1	2671	2690	0.194486
chr1	2690	2691	0.0
chr1	2691	2702	0.194486
chr1	2702	2719	0.388973
chr1	2719	2740	0.194486
chr1	2740	2756	0.0
chr1	2756	2769	0.194486
chr1	2769	2774	0.388973
chr1	2774	2776	0.583459
chr1	2776	2777	0.777946
chr1	2777	2780	0.972432
chr1	2780	2783	1.16692
chr1	2783	2786	1.75038
chr1	2786	2797	1.55589
chr1	2797	2800	1.75038
chr1	2800	2805	1.94486
chr1	2805	2807	1.75038
chr1	2807	2812	1.94486
chr1	2812	2813	1.75038
chr1	2813	2818	1.3614
chr1	2818	2819	1.16692
chr1	2819	2820	1.3614
chr1	2820	2830	1.16692
chr1	2830	2832	1.55589
chr1	2832	2835	1.3614
chr1	2835	2837	1.16692
chr1	2837	2838	1.3614
chr1	2838	2843	1.55589
chr1	2843	2857	1.3614
chr1	2857	2858	1.16692
chr1	2858	2868	0.777946
chr1	2868	2874	0.388973
chr1	2874	2875	0.194486
chr1	2875	2880	0.0
chr1	2880	2895	0.194486
chr1	2895	2896	0.388973
chr1	2896	2898	0.583459
chr1	2898	2904	0.777946
chr1	2904	2909	0.972432
chr1	2909	2918	1.16692
chr1	2918	2919	0.972432
chr1	2919	2921	1.16692
chr1	2921	2927	1.3614
chr1	2927	2931	1.55589
chr1	2931	2933	1.75038
chr1	2933	2934	1.55589
chr1	2934	2935	1.3614
chr1	2935	2936	1.16692
chr1	2936	2937	1.55589
chr1	2937	2942	1.75038
chr1	2942	2950	1.55589
chr1	2950	2951	1.75038
chr1	2951	2952	2.13935
chr1	2952	2954	1.94486
chr1	2954	2955	1.75038
chr1	2955	2957	1.94486
chr1	2957	2959	1.75038
chr1	2959	2962	1.55589
chr1	2962	2967	1.75038
chr1	2967	2970	1.55589
chr1	2970	2971	1.75038
chr1	2971	2974	1.55589
chr1	2974	2975	1.16692
chr1	2975	2978	0.972432
chr1	2978	2981	1.16692
chr1	2981	2982	1.3614
chr1	2982	2988	1.55589
chr1	2988	2989	1.3614
chr1	2989	2993	1.16692
chr1	2993	3001	0.972432
chr1	3001	3004	0.777946
chr1	3004	3007	0.583459
chr1	3007	3008	0.777946
chr1	3008	3016	0.972432
chr1	3016	3017	0.777946
chr1	3017	3019	0.583459
chr1	3019	3036	0.388973
chr1	3036	3037	0.972432
chr1	3037	3038	1.16692
chr1	3038	3043	1.55589
chr1	3043	3045	1.75038
chr1	3045	3046	1.55589
chr1	3046	3072	1.3614
chr1	3072	3074	1.16692
chr1	3074	3075	0.583459
chr1	3075	3076	0.388973
chr1	3076	3079	0.194486
chr1	3079	3080	0.388973
chr1	3080	3081	0.583459
chr1	3081	3098	0.777946
chr1	3098	3106	0.972432
chr1	3106	3111	1.16692
chr1	3111	3112	1.3614
chr1	3112	3113	1.16692
chr1	3113	3116	1.3614
chr1	3116	3117	1.16692
chr1	3117	3118	0.972432
chr1	3118	3130	0.777946
chr1	3130	3139	0.583459
chr1	3139	3140	0.388973
chr1	3140	3148	0.194486
chr1	3148	3177	0.388973
chr1	3177	3182	0.583459
chr1	3182	3185	0.388973
chr1	3185	3191	0.194486
chr1	3191	3192	0.388973
chr1	3192	3203	0.583459
chr1	3203	3205	0.777946
chr1	3205	3210	0.972432
chr1	3210	3214	1.16692
chr1	3214	3219	0.972432
chr1	3219	3221	1.55589
chr1	3221	3229	2.13935
chr1	3229	3230	1.94486
chr1	3230	3232	1.75038
chr1	3232	3235	1.94486
chr1	3235	3236	2.13935
chr1	3236	3239	2.33384
chr1	3239	3242	2.52832
chr1	3242	3246	2.33384
chr1	3246	3253	2.52832
chr1	3253	3257	2.72281
chr1	3257	3258	2.13935
chr1	3258	3259	2.33384
chr1	3259	3260	3.11178
chr1	3260	3262	2.52832
chr1	3262	3264	2.33384
chr1	3264	3272	2.52832
chr1	3272	3275	2.33384
chr1	3275	3276	1.94486
chr1	3276	3277	1.75038
chr1	3277	3281	1.55589
chr1	3281	3283	1.3614
chr1	3283	3289	1.16692
chr1	3289	3290	0.777946
chr1	3290	3297	0.972432
chr1	3297	3301	0.388973
chr1	3301	3305	0.194486
chr1	3305	3309	0.777946
chr1	3309	3319	1.16692
chr1	3319	3331	0.972432
chr1	3331	3333	0.777946
chr1	3333	3341	0.388973
chr1	3341	3344	0.194486
chr1	3344	3347	0.388973
chr1	3347	3351	0.194486
chr1	3351	3359	0.388973
chr1	3359	3375	0.583459
chr1	3375	3378	0.388973
chr1	3378	3381	0.583459
chr1	3381	3396	0.388973
chr1	3396	3407	0.194486
chr1	3407	3409	0.388973
chr1	3409	3413	0.194486
chr1	3413	3426	0.388973
chr1	3426	3441	0.194486
chr1	3441	3445	0.583459
chr1	3445	3451	0.972432
chr1	3451	3468	0.777946
chr1	3468	3475	0.583459
chr1	3475	3476	0.388973
chr1	3476	3478	0.583459
chr1	3478	3481	0.388973
chr1	3481	3494	0.194486
chr1	3494	3505	0.388973
chr1	3505	3515	0.583459
chr1	3515	3516	0.777946
chr1	3516	3520	1.3614
chr1	3520	3532	1.55589
chr1	3532	3543	1.3614
chr1	3543	3548	0.972432
chr1	3548	3550	0.777946
chr1	3550	3552	0.194486
chr1	3552	3576	0.0
chr1	3576	3587	0.194486
chr1	3587	3590	0.388973
chr1	3590	3595	0.583459
chr1	3595	3599	0.777946
chr1	3599	3613	1.16692
chr1	3613	3617	0.972432
chr1	3617	3619	1.3614
chr1	3619	3623	1.55589
chr1	3623	3627	1.3614
chr1	3627	3629	1.16692
chr1	3629	3633	1.3614
chr1	3633	3637	1.16692
chr1	3637	3642	0.777946
chr1	3642	3654	0.583459
chr1	3654	3656	0.388973
chr1	3656	3667	0.194486
chr1	3667	3672	0.0
chr1	3672	3674	0.194486
chr1	3674	3691	0.388973
chr1	3691	3692	0.777946
chr1	3692	3700	0.972432
chr1	3700	3702	0.777946
chr1	3702	3706	1.16692
chr1	3706	3708	1.3614
chr1	3708	3716	1.55589
chr1	3716	3722	1.75038
chr1	3722	3724	2.13935
chr1	3724	3728	2.33384
chr1	3728	3730	1.94486
chr1	3730	3731	1.75038
chr1	3731	3732	1.94486
chr1	3732	3733	1.55589
chr1	3733	3736	1.75038
chr1	3736	3742	1.94486
chr1	3742	3743	2.13935
chr1	3743	3745	1.94486
chr1	3745	3746	1.75038
chr1	3746	3748	1.55589
chr1	3748	3760	1.3614
chr1	3760	3762	0.972432
chr1	3762	3771	0.777946
chr1	3771	3773	0.583459
chr1	3773	3779	0.388973
chr1	3779	3787	0.194486
chr1	3787	3788	0.388973
chr1	3788	3798	0.583459
chr1	3798	3805	0.388973
chr1	3805	3807	0.583459
chr1	3807	3824	0.777946
chr1	3824	3825	0.583459
chr1	3825	3833	0.388973
chr1	3833	3840	0.583459
chr1	3840	3841	0.777946
chr1	3841	3842	0.972432
chr1	3842	3843	1.16692
chr1	3843	3845	0.972432
chr1	3845	3857	0.777946
chr1	3857	3860	0.972432
chr1	3860	3863	1.16692
chr1	3863	3865	1.55589
chr1	3865	3871	1.75038
chr1	3871	3875	1.55589
chr1	3875	3876	1.94486
chr1	3876	3878	2.33384
chr1	3878	3879	2.13935
chr1	3879	3880	1.94486
chr1	3880	3881	1.75038
chr1	3881	3889	1.94486
chr1	3889	3892	1.75038
chr1	3892	3893	1.94486
chr1	3893	3894	2.33384
chr1	3894	3895	2.72281
chr1	3895	3901	2.52832
chr1	3901	3902	2.13935
chr1	3902	3903	1.94486
chr1	3903	3904	1.75038
chr1	3904	3905	2.13935
chr1	3905	3907	2.33384
chr1	3907	3909	2.52832
chr1	3909	3912	2.72281
chr1	3912	3913	2.9173
chr1	3913	3914	2.72281
chr1	3914	3917	2.33384
chr1	3917	3918	2.52832
chr1	3918	3924	2.33384
chr1	3924	3930	2.52832
chr1	3930	3931	2.33384
chr1	3931	3932	2.13935
chr1	3932	3933	1.94486
chr1	3933	3934	2.13935
chr1	3934	3937	2.52832
chr1	3937	3940	2.72281
chr1	3940	3942	3.11178
chr1	3942	3943	3.30627
chr1	3943	3944	3.11178
chr1	3944	3947	2.9173
chr1	3947	3948	3.11178
chr1	3948	3955	2.9173
chr1	3955	3956	3.30627
chr1	3956	3959	3.50076
chr1	3959	3960	3.30627
chr1	3960	3961	3.69524
chr1	3961	3962	3.88973
chr1	3962	3963	4.08421
chr1	3963	3971	3.88973
chr1	3971	3974	3.30627
chr1	3974	3976	3.50076
chr1	3976	3977	3.69524
chr1	3977	3978	3.50076
chr1	3978	3979	2.9173
chr1	3979	3980	2.72281
chr1	3980	3987	2.33384
chr1	3987	3990	2.72281
chr1	3990	3991	3.11178
chr1	3991	3992	2.9173
chr1	3992	3993	2.72281
chr1	3993	3996	2.52832
chr1	3996	3997	2.72281
chr1	3997	3998	2.52832
chr1	3998	4000	2.33384
chr1	4000	4001	2.13935
chr1	4001	4006	2.33384
chr1	4006	4007	1.94486
chr1	4007	4010	1.55589
chr1	4010	4016	1.16692
chr1	4016	4025	1.3614
chr1	4025	4028	0.972432
chr1	4028	4033	0.583459
chr1	4033	4034	0.777946
chr1	4034	4039	0.583459
chr1	4039	4043	0.388973
chr1	4043	4044	0.583459
chr1	4044	4047	0.777946
chr1	4047	4054	0.972432
chr1	4054	4057	0.777946
chr1	4057	4069	1.16692
chr1	4069	4070	1.3614
chr1	4070	4073	1.16692
chr1	4073	4078	0.972432
chr1	4078	4081	1.16692
chr1	4081	4083	0.972432
chr1	4083	4087	0.777946
chr1	4087	4094	0.583459
chr1	4094	4116	0.194486
chr1	4116	4118	0.0
chr1	4118	4129	0.194486
chr1	4129	4139	0.388973
chr1	4139	4156	0.583459
chr1	4156	4158	0.388973
chr1	4158	4160	0.194486
chr1	4160	4164	0.388973
chr1	4164	4165	0.194486
chr1	4165	4179	0.388973
chr1	4179	4187	0.194486
chr1	4187	4193	0.388973
chr1	4193	4197	0.583459
chr1	4197	4203	0.388973
chr1	4203	4216	0.583459
chr1	4216	4223	0.777946
chr1	4223	4229	0.583459
chr1	4229	4230	0.777946
chr1	4230	4236	0.583459
chr1	4236	4239	0.388973
chr1	4239	4253	0.583459
chr1	4253	4254	0.972432
chr1	4254	4255	1.16692
chr1	4255	4264	1.55589
chr1	4264	4265	1.75038
chr1	4265	4273	1.55589
chr1	4273	4277	1.75038
chr1	4277	4281	1.55589
chr1	4281	4290	1.3614
chr1	4290	4291	0.972432
chr1	4291	4293	1.16692
chr1	4293	4296	0.777946
chr1	4296	4297	0.972432
chr1	4297	4298	1.16692
chr1	4298	4301	1.3614
chr1	4301	4310	1.16692
chr1	4310	4316	0.972432
chr1	4316	4319	1.16692
chr1	4319	4327	1.3614
chr1	4327	4330	1.16692
chr1	4330	4333	0.972432
chr1	4333	4335	0.777946
chr1	4335	4353	0.388973
chr1	4353	4357	0.194486
chr1	4357	4366	0.0
chr1	4366	4378	0.194486
chr1	4378	4379	0.388973
chr1	4379	4380	0.583459
chr1	4380	4381	0.777946
chr1	4381	4383	0.972432
chr1	4383	4398	1.16692
chr1	4398	4399	1.3614
chr1	4399	4404	1.55589
chr1	4404	4409	1.3614
chr1	4409	4410	1.55589
chr1	4410	4415	1.75038
chr1	4415	4416	1.3614
chr1	4416	4417	1.16692
chr1	4417	4419	0.972432
chr1	4419	4431	0.777946
chr1	4431	4432	0.972432
chr1	4432	4436	0.777946
chr1	4436	4455	0.583459
chr1	4455	4456	0.777946
chr1	4456	4458	0.972432
chr1	4458	4462	1.16692
chr1	4462	4466	1.55589
chr1	4466	4468	1.75038
chr1	4468	4469	1.55589
chr1	4469	4474	1.3614
chr1	4474	4475	1.55589
chr1	4475	4477	2.33384
chr1	4477	4485	2.52832
chr1	4485	4490	2.33384
chr1	4490	4494	2.13935
chr1	4494	4495	1.94486
chr1	4495	4497	1.75038
chr1	4497	4500	2.52832
chr1	4500	4501	2.72281
chr1	4501	4506	2.52832
chr1	4506	4507	2.9173
chr1	4507	4513	3.69524
chr1	4513	4520	2.72281
chr1	4520	4522	2.9173
chr1	4522	4524	3.11178
chr1	4524	4526	3.30627
chr1	4526	4535	3.50076
chr1	4535	4540	2.9173
chr1	4540	4541	2.72281
chr1	4541	4542	2.33384
chr1	4542	4545	1.94486
chr1	4545	4553	1.16692
chr1	4553	4558	0.972432
chr1	4558	4560	0.777946
chr1	4560	4562	0.583459
chr1	4562	4563	0.388973
chr1	4563	4564	0.194486
chr1	4564	4565	0.0
chr1	4565	4581	0.194486
chr1	4581	4590	0.388973
chr1	4590	4595	0.583459
chr1	4595	4598	0.777946
chr1	4598	4603	0.972432
chr1	4603	4617	0.777946
chr1	4617	4618	0.583459
chr1	4618	4629	0.777946
chr1	4629	4633	0.583459
chr1	4633	4636	0.388973
chr1	4636	4656	0.194486
chr1	4656	4659	0.0
chr1	4659	4669	0.194486
chr1	4669	4672	0.388973
chr1	4672	4681	0.583459
chr1	4681	4686	0.777946
chr1	4686	4695	0.972432
chr1	4695	4697	1.3614
chr1	4697	4699	1.16692
chr1	4699	4702	1.3614
chr1	4702	4703	1.16692
chr1	4703	4704	0.972432
chr1	4704	4707	1.16692
chr1	4707	4708	0.972432
chr1	4708	4720	1.16692
chr1	4720	4723	1.3614
chr1	4723	4724	1.16692
chr1	4724	4730	0.972432
chr1	4730	4732	1.16692
chr1	4732	4739	0.972432
chr1	4739	4741	1.16692
chr1	4741	4744	0.972432
chr1	4744	4746	1.16692
chr1	4746	4752	0.972432
chr1	4752	4754	1.16692
chr1	4754	4756	1.3614
chr1	4756	4758	1.55589
chr1	4758	4760	1.3614
chr1	4760	4762	1.16692
chr1	4762	4764	1.3614
chr1	4764	4768	1.55589
chr1	4768	4776	1.3614
chr1	4776	4778	1.16692
chr1	4778	4781	0.972432
chr1	4781	4792	0.777946
chr1	4792	4794	0.583459
chr1	4794	4800	0.388973
chr1	4800	4801	0.194486
chr1	4801	4844	0.0
chr1	4844	4864	0.194486
chr1	4864	4879	0.388973
chr1	4879	4882	0.583459
chr1	4882	4896	0.388973
chr1	4896	4905	0.194486
chr1	4905	4917	0.583459
chr1	4917	4923	0.388973
chr1	4923	4924	0.583459
chr1	4924	4928	0.777946
chr1	4928	4930	0.972432
chr1	4930	4939	0.777946
chr1	4939	4943	0.972432
chr1	4943	4950	0.777946
chr1	4950	4957	0.583459
chr1	4957	4958	0.777946
chr1	4958	4962	0.972432
chr1	4962	4965	0.777946
chr1	4965	4966	0.583459
chr1	4966	4969	0.777946
chr1	4969	4970	0.972432
chr1	4970	4988	0.777946
chr1	4988	4994	0.583459
chr1	4994	4995	0.777946
chr1	4995	4997	0.388973
chr1	4997	5000	0.777946
chr1	5000	5006	0.972432
chr1	5006	5007	1.16692
chr1	5007	5014	0.972432
chr1	5014	5030	1.16692
chr1	5030	5035	0.972432
chr1	5035	5037	0.583459
chr1	5037	5042	0.388973
chr1	5042	5044	0.194486
chr1	5044	5045	0.0
chr1	5045	5046	0.388973
chr1	5046	5068	0.583459
chr1	5068	5072	0.777946
chr1	5072	5073	0.583459
chr1	5073	5087	0.388973
chr1	5087	5098	0.583459
chr1	5098	5106	0.777946
chr1	5106	5115	0.583459
chr1	5115	5119	0.777946
chr1	5119	5125	0.388973
chr1	5125	5136	0.583459
chr1	5136	5152	0.388973
chr1	5152	5161	0.194486
chr1	5161	5163	0.388973
chr1	5163	5199	0.194486
chr1	5199	5210	0.0
chr1	5210	5214	0.194486
chr1	5214	5216	0.388973
chr1	5216	5218	0.583459
chr1	5218	5222	0.777946
chr1	5222	5223	0.972432
chr1	5223	5224	1.16692
chr1	5224	5225	1.3614
chr1	5225	5227	1.55589
chr1	5227	5229	1.94486
chr1	5229	5241	2.13935
chr1	5241	5248	2.33384
chr1	5248	5252	2.13935
chr1	5252	5254	1.94486
chr1	5254	5256	1.75038
chr1	5256	5260	1.55589
chr1	5260	5261	1.3614
chr1	5261	5263	0.972432
chr1	5263	5264	0.777946
chr1	5264	5267	0.388973
chr1	5267	5271	0.583459
chr1	5271	5273	0.777946
chr1	5273	5279	1.16692
chr1	5279	5281	0.972432
chr1	5281	5297	1.16692
chr1	5297	5300	1.3614
chr1	5300	5303	1.55589
chr1	5303	5306	1.16692
chr1	5306	5307	0.972432
chr1	5307	5311	0.777946
chr1	5311	5318	0.583459
chr1	5318	5335	0.388973
chr1	5335	5338	0.194486
chr1	5338	5342	0.0
chr1	5342	5358	0.194486
chr1	5358	5360	0.388973
chr1	5360	5362	0.583459
chr1	5362	5366	0.777946
chr1	5366	5374	0.972432
chr1	5374	5380	1.3614
chr1	5380	5386	1.16692
chr1	5386	5387	1.3614
chr1	5387	5391	1.55589
chr1	5391	5396	1.75038
chr1	5396	5397	1.55589
chr1	5397	5399	1.3614
chr1	5399	5412	1.16692
chr1	5412	5416	0.972432
chr1	5416	5420	0.777946
chr1	5420	5422	0.972432
chr1	5422	5429	0.777946
chr1	5429	5430	0.583459
chr1	5430	5432	0.388973
chr1	5432	5439	0.194486
chr1	5439	5440	0.0
chr1	5440	5441	0.194486
chr1	5441	5450	0.388973
chr1	5450	5467	0.583459
chr1	5467	5471	0.777946
chr1	5471	5478	0.972432
chr1	5478	5483	0.777946
chr1	5483	5488	1.3614
chr1	5488	5493	1.16692
chr1	5493	5501	1.3614
chr1	5501	5503	1.16692
chr1	5503	5504	0.972432
chr1	5504	5505	1.16692
chr1	5505	5511	1.3614
chr1	5511	5521	0.972432
chr1	5521	5527	0.777946
chr1	5527	5528	0.972432
chr1	5528	5529	0.777946
chr1	5529	5538	0.972432
chr1	5538	5542	0.777946
chr1	5542	5559	0.583459
chr1	5559	5566	0.388973
chr1	5566	5569	0.194486
chr1	5569	5571	0.388973
chr1	5571	5576	0.583459
chr1	5576	5578	0.777946
chr1	5578	5582	0.972432
chr1	5582	5585	1.16692
chr1	5585	5595	1.3614
chr1	5595	5597	1.16692
chr1	5597	5598	1.55589
chr1	5598	5599	1.94486
chr1	5599	5600	2.33384
chr1	5600	5602	2.52832
chr1	5602	5608	2.33384
chr1	5608	5609	2.52832
chr1	5609	5613	2.72281
chr1	5613	5614	2.9173
chr1	5614	5616	2.72281
chr1	5616	5620	2.52832
chr1	5620	5621	2.33384
chr1	5621	5623	2.52832
chr1	5623	5624	2.72281
chr1	5624	5625	2.52832
chr1	5625	5626	2.72281
chr1	5626	5627	2.33384
chr1	5627	5628	2.52832
chr1	5628	5629	2.33384
chr1	5629	5634	2.52832
chr1	5634	5636	2.33384
chr1	5636	5637	1.94486
chr1	5637	5638	1.75038
chr1	5638	5639	1.94486
chr1	5639	5640	2.13935
chr1	5640	5647	3.11178
chr1	5647	5648	2.9173
chr1	5648	5649	3.11178
chr1	5649	5651	2.9173
chr1	5651	5654	2.72281
chr1	5654	5655	2.9173
chr1	5655	5656	3.11178
chr1	5656	5657	3.30627
chr1	5657	5661	3.69524
chr1	5661	5663	3.50076
chr1	5663	5665	3.11178
chr1	5665	5666	3.30627
chr1	5666	5667	3.11178
chr1	5667	5673	3.30627
chr1	5673	5674	3.11178
chr1	5674	5678	3.50076
chr1	5678	5679	1.94486
chr1	5679	5680	2.13935
chr1	5680	5684	2.33384
chr1	5684	5685	2.52832
chr1	5685	5686	2.72281
chr1	5686	5691	2.52832
chr1	5691	5692	2.33384
chr1	5692	5694	1.75038
chr1	5694	5695	1.94486
chr1	5695	5697	2.52832
chr1	5697	5703	2.72281
chr1	5703	5705	2.52832
chr1	5705	5711	2.33384
chr1	5711	5712	2.13935
chr1	5712	5713	1.94486
chr1	5713	5718	2.13935
chr1	5718	5722	1.55589
chr1	5722	5723	1.3614
chr1	5723	5729	1.16692
chr1	5729	5730	0.972432
chr1	5730	5731	1.16692
chr1	5731	5733	0.972432
chr1	5733	5734	0.583459
chr1	5734	5737	0.388973
chr1	5737	5741	0.583459
chr1	5741	5752	0.777946
chr1	5752	5758	0.583459
chr1	5758	5767	0.777946
chr1	5767	5775	0.583459
chr1	5775	5781	0.194486
chr1	5781	5793	0.388973
chr1	5793	5795	0.583459
chr1	5795	5809	0.388973
chr1	5809	5810	0.583459
chr1	5810	5817	0.777946
chr1	5817	5826	0.583459
chr1	5826	5831	0.777946
chr1	5831	5838	0.583459
chr1	5838	5843	0.777946
chr1	5843	5847	0.583459
chr1	5847	5856	0.388973
chr1	5856	5864	0.583459
chr1	5864	5878	0.388973
chr1	5878	5882	0.194486
chr1	5882	5886	0.388973
chr1	5886	5900	0.777946
chr1	5900	5905	0.972432
chr1	5905	5911	1.16692
chr1	5911	5913	1.3614
chr1	5913	5916	1.16692
chr1	5916	5923	1.3614
chr1	5923	5924	1.55589
chr1	5924	5927	1.16692
chr1	5927	5929	1.3614
chr1	5929	5930	1.55589
chr1	5930	5934	1.75038
chr1	5934	5937	1.55589
chr1	5937	5938	1.3614
chr1	5938	5948	1.75038
chr1	5948	5949	1.55589
chr1	5949	5954	1.3614
chr1	5954	5955	1.16692
chr1	5955	5957	1.3614
chr1	5957	5961	1.16692
chr1	5961	5965	0.972432
chr1	5965	5966	1.16692
chr1	5966	5967	1.55589
chr1	5967	5973	1.94486
chr1	5973	5976	1.75038
chr1	5976	5985	1.55589
chr1	5985	5987	1.75038
chr1	5987	5989	1.55589
chr1	5989	5993	1.3614
chr1	5993	5995	1.16692
chr1	5995	6000	0.972432
chr1	6000	6002	0.777946
chr1	6002	6003	0.583459
chr1	6003	6004	0.777946
chr1	6004	6005	1.55589
chr1	6005	6007	1.3614
chr1	6007	6021	1.75038
chr1	6021	6022	1.55589
chr1	6022	6027	1.75038
chr1	6027	6032	1.55589
chr1	6032	6034	1.16692
chr1	6034	6035	1.3614
chr1	6035	6037	1.55589
chr1	6037	6040	1.75038
chr1	6040	6042	1.55589
chr1	6042	6047	0.583459
chr1	6047	6049	0.777946
chr1	6049	6055	0.972432
chr1	6055	6064	1.55589
chr1	6064	6072	1.75038
chr1	6072	6073	1.55589
chr1	6073	6077	1.3614
chr1	6077	6078	1.55589
chr1	6078	6085	1.75038
chr1	6085	6086	1.55589
chr1	6086	6087	2.52832
chr1	6087	6089	2.72281
chr1	6089	6091	2.9173
chr1	6091	6093	3.11178
chr1	6093	6099	2.52832
chr1	6099	6101	2.72281
chr1	6101	6102	3.11178
chr1	6102	6112	2.9173
chr1	6112	6113	2.72281
chr1	6113	6114	2.52832
chr1	6114	6115	2.33384
chr1	6115	6119	1.75038
chr1	6119	6120	1.94486
chr1	6120	6124	2.13935
chr1	6124	6131	1.94486
chr1	6131	6137	2.33384
chr1	6137	6139	2.13935
chr1	6139	6142	1.75038
chr1	6142	6144	1.55589
chr1	6144	6146	1.3614
chr1	6146	6147	1.55589
chr1	6147	6152	1.16692
chr1	6152	6153	1.3614
chr1	6153	6161	1.16692
chr1	6161	6162	0.972432
chr1	6162	6169	0.777946
chr1	6169	6182	0.583459
chr1	6182	6183	0.972432
chr1	6183	6184	1.16692
chr1	6184	6186	1.3614
chr1	6186	6190	1.55589
chr1	6190	6194	1.3614
chr1	6194	6199	1.16692
chr1	6199	6215	1.3614
chr1	6215	6217	1.55589
chr1	6217	6220	1.3614
chr1	6220	6221	1.16692
chr1	6221	6222	0.583459
chr1	6222	6224	0.388973
chr1	6224	6235	0.583459
chr1	6235	6244	0.388973
chr1	6244	6245	0.583459
chr1	6245	6248	0.777946
chr1	6248	6260	0.583459
chr1	6260	6263	0.388973
chr1	6263	6280	0.583459
chr1	6280	6281	0.777946
chr1	6281	6282	0.972432
chr1	6282	6283	0.777946
chr1	6283	6284	0.583459
chr1	6284	6285	0.777946
chr1	6285	6286	0.972432
chr1	6286	6287	1.16692
chr1	6287	6290	1.3614
chr1	6290	6297	1.55589
chr1	6297	6298	1.75038
chr1	6298	6300	1.94486
chr1	6300	6305	2.13935
chr1	6305	6314	1.75038
chr1	6314	6317	1.94486
chr1	6317	6322	2.13935
chr1	6322	6323	1.94486
chr1	6323	6324	1.75038
chr1	6324	6325	1.3614
chr1	6325	6328	1.55589
chr1	6328	6334	1.16692
chr1	6334	6336	0.972432
chr1	6336	6338	0.777946
chr1	6338	6345	0.583459
chr1	6345	6348	0.777946
chr1	6348	6351	0.972432
chr1	6351	6352	1.16692
chr1	6352	6358	0.972432
chr1	6358	6359	1.3614
chr1	6359	6361	1.55589
chr1	6361	6363	1.75038
chr1	6363	6369	1.55589
chr1	6369	6370	1.75038
chr1	6370	6374	1.94486
chr1	6374	6375	2.13935
chr1	6375	6376	2.52832
chr1	6376	6377	2.9173
chr1	6377	6383	3.11178
chr1	6383	6384	2.9173
chr1	6384	6387	3.69524
chr1	6387	6389	3.50076
chr1	6389	6392	3.30627
chr1	6392	6394	3.50076
chr1	6394	6395	3.30627
chr1	6395	6397	3.11178
chr1	6397	6406	2.9173
chr1	6406	6408	3.11178
chr1	6408	6411	2.9173
chr1	6411	6412	2.72281
chr1	6412	6414	2.33384
chr1	6414	6421	1.94486
chr1	6421	6427	1.16692
chr1	6427	6430	1.3614
chr1	6430	6431	1.16692
chr1	6431	6432	0.777946
chr1	6432	6434	0.583459
chr1	6434	6437	0.777946
chr1	6437	6444	0.583459
chr1	6444	6458	0.388973
chr1	6458	6471	0.194486
chr1	6471	6473	0.0
chr1	6473	6498	0.194486
chr1	6498	6511	0.583459
chr1	6511	6528	0.388973
chr1	6528	6530	0.583459
chr1	6530	6534	0.777946
chr1	6534	6557	0.388973
chr1	6557	6563	0.583459
chr1	6563	6565	0.777946
chr1	6565	6566	1.3614
chr1	6566	6567	1.16692
chr1	6567	6569	0.972432
chr1	6569	6570	1.16692
chr1	6570	6571	1.3614
chr1	6571	6575	3.11178
chr1	6575	6579	3.30627
chr1	6579	6581	3.50076
chr1	6581	6582	3.69524
chr1	6582	6586	3.88973
chr1	6586	6588	4.2787
chr1	6588	6591	4.47319
chr1	6591	6592	4.66767
chr1	6592	6593	4.86216
chr1	6593	6595	5.05665
chr1	6595	6597	4.86216
chr1	6597	6598	5.05665
chr1	6598	6600	5.25113
chr1	6600	6601	5.05665
chr1	6601	6603	4.86216
chr1	6603	6604	4.47319
chr1	6604	6605	4.08421
chr1	6605	6606	4.2787
chr1	6606	6607	3.88973
chr1	6607	6608	3.69524
chr1	6608	6610	3.50076
chr1	6610	6612	2.72281
chr1	6612	6613	2.9173
chr1	6613	6615	2.33384
chr1	6615	6616	2.52832
chr1	6616	6617	2.72281
chr1	6617	6620	2.9173
chr1	6620	6622	2.72281
chr1	6622	6624	2.33384
chr1	6624	6628	1.94486
chr1	6628	6630	2.13935
chr1	6630	6632	1.94486
chr1	6632	6634	1.75038
chr1	6634	6635	1.55589
chr1	6635	6639	1.75038
chr1	6639	6646	1.94486
chr1	6646	6648	1.75038
chr1	6648	6649	1.94486
chr1	6649	6652	1.75038
chr1	6652	6654	1.55589
chr1	6654	6655	1.16692
chr1	6655	6656	1.3614
chr1	6656	6657	1.55589
chr1	6657	6661	1.75038
chr1	6661	6662	2.13935
chr1	6662	6666	2.33384
chr1	6666	6673	2.13935
chr1	6673	6675	1.75038
chr1	6675	6677	2.33384
chr1	6677	6678	2.13935
chr1	6678	6679	2.33384
chr1	6679	6681	2.13935
chr1	6681	6686	1.94486
chr1	6686	6691	1.75038
chr1	6691	6692	1.55589
chr1	6692	6695	1.3614
chr1	6695	6698	1.16692
chr1	6698	6699	0.972432
chr1	6699	6705	0.583459
chr1	6705	6712	0.972432
chr1	6712	6714	0.583459
chr1	6714	6716	0.777946
chr1	6716	6717	0.972432
chr1	6717	6725	0.777946
chr1	6725	6735	0.972432
chr1	6735	6737	0.777946
chr1	6737	6739	0.583459
chr1	6739	6743	0.777946
chr1	6743	6762	0.388973
chr1	6762	6766	0.194486
chr1	6766	6772	0.0
chr1	6772	6774	0.388973
chr1	6774	6802	0.583459
chr1	6802	6805	0.194486
chr1	6805	6815	0.0
chr1	6815	6816	0.194486
chr1	6816	6825	0.388973
chr1	6825	6827	0.583459
chr1	6827	6834	0.777946
chr1	6834	6854	0.972432
chr1	6854	6857	0.777946
chr1	6857	6858	0.972432
chr1	6858	6859	1.3614
chr1	6859	6863	1.75038
chr1	6863	6864	1.55589
chr1	6864	6867	1.75038
chr1	6867	6869	2.13935
chr1	6869	6870	2.9173
chr1	6870	6872	3.11178
chr1	6872	6876	2.9173
chr1	6876	6879	3.11178
chr1	6879	6881	3.50076
chr1	6881	6885	3.88973
chr1	6885	6888	4.2787
chr1	6888	6889	4.47319
chr1	6889	6895	4.2787
chr1	6895	6896	4.08421
chr1	6896	6897	3.88973
chr1	6897	6901	3.69524
chr1	6901	6902	3.50076
chr1	6902	6904	2.72281
chr1	6904	6906	2.9173
chr1	6906	6912	2.13935
chr1	6912	6916	1.94486
chr1	6916	6919	1.75038
chr1	6919	6923	1.3614
chr1	6923	6924	0.972432
chr1	6924	6925	0.777946
chr1	6925	6926	0.972432
chr1	6926	6929	0.777946
chr1	6929	6933	0.583459
chr1	6933	6934	0.777946
chr1	6934	6935	0.972432
chr1	6935	6936	0.777946
chr1	6936	6940	1.16692
chr1	6940	6942	1.3614
chr1	6942	6945	1.16692
chr1	6945	6946	1.3614
chr1	6946	6948	2.13935
chr1	6948	6949	2.9173
chr1	6949	6951	3.11178
chr1	6951	6952	3.30627
chr1	6952	6953	3.69524
chr1	6953	6954	4.2787
chr1	6954	6958	4.47319
chr1	6958	6959	4.86216
chr1	6959	6964	5.25113
chr1	6964	6966	5.44562
chr1	6966	6967	5.64011
chr1	6967	6970	7.00151
chr1	6970	6972	7.196
chr1	6972	6974	7.00151
chr1	6974	6978	6.61254
chr1	6978	6979	6.80702
chr1	6979	6982	6.61254
chr1	6982	6983	6.41805
chr1	6983	6984	5.25113
chr1	6984	6986	5.44562
chr1	6986	6987	5.25113
chr1	6987	6989	5.05665
chr1	6989	6991	4.66767
chr1	6991	6993	4.47319
chr1	6993	6995	4.2787
chr1	6995	6996	4.08421
chr1	6996	6999	4.47319
chr1	6999	7001	4.2787
chr1	7001	7002	4.47319
chr1	7002	7004	4.08421
chr1	7004	7009	2.72281
chr1	7009	7012	2.33384
chr1	7012	7015	2.13935
chr1	7015	7016	1.75038
chr1	7016	7023	1.94486
chr1	7023	7028	1.75038
chr1	7028	7030	1.16692
chr1	7030	7034	0.777946
chr1	7034	7039	0.388973
chr1	7039	7051	0.194486
chr1	7051	7056	0.388973
chr1	7056	7058	0.583459
chr1	7058	7066	0.972432
chr1	7066	7087	1.16692
chr1	7087	7088	1.3614
chr1	7088	7089	1.16692
chr1	7089	7093	0.972432
chr1	7093	7094	0.777946
chr1	7094	7095	0.583459
chr1	7095	7097	0.777946
chr1	7097	7102	0.972432
chr1	7102	7104	1.3614
chr1	7104	7105	1.16692
chr1	7105	7109	1.55589
chr1	7109	7116	1.75038
chr1	7116	7120	1.94486
chr1	7120	7126	2.13935
chr1	7126	7127	1.75038
chr1	7127	7133	1.16692
chr1	7133	7140	0.972432
chr1	7140	7141	0.777946
chr1	7141	7143	0.972432
chr1	7143	7144	0.777946
chr1	7144	7147	0.972432
chr1	7147	7149	0.777946
chr1	7149	7152	0.583459
chr1	7152	7157	0.777946
chr1	7157	7158	1.16692
chr1	7158	7159	0.972432
chr1	7159	7160	1.3614
chr1	7160	7161	1.55589
chr1	7161	7162	1.94486
chr1	7162	7163	2.33384
chr1	7163	7164	2.72281
chr1	7164	7171	3.50076
chr1	7171	7172	3.69524
chr1	7172	7173	4.2787
chr1	7173	7174	4.08421
chr1	7174	7175	4.2787
chr1	7175	7176	4.47319
chr1	7176	7179	4.86216
chr1	7179	7180	5.05665
chr1	7180	7182	5.44562
chr1	7182	7183	5.25113
chr1	7183	7184	5.44562
chr1	7184	7185	5.25113
chr1	7185	7188	5.05665
chr1	7188	7190	5.25113
chr1	7190	7192	5.44562
chr1	7192	7194	5.64011
chr1	7194	7198	5.83459
chr1	7198	7199	5.64011
chr1	7199	7200	5.44562
chr1	7200	7201	5.25113
chr1	7201	7203	5.05665
chr1	7203	7205	4.66767
chr1	7205	7207	4.47319
chr1	7207	7211	4.2787
chr1	7211	7213	4.08421
chr1	7213	7215	3.88973
chr1	7215	7216	4.08421
chr1	7216	7217	3.69524
chr1	7217	7219	3.30627
chr1	7219	7221	3.50076
chr1	7221	7222	3.30627
chr1	7222	7227	3.50076
chr1	7227	7229	3.11178
chr1	7229	7231	3.30627
chr1	7231	7236	3.11178
chr1	7236	7239	2.72281
chr1	7239	7240	2.52832
chr1	7240	7241	2.33384
chr1	7241	7245	2.13935
chr1	7245	7247	1.94486
chr1	7247	7249	2.13935
chr1	7249	7250	2.9173
chr1	7250	7251	3.30627
chr1	7251	7254	3.88973
chr1	7254	7255	5.25113
chr1	7255	7256	5.05665
chr1	7256	7257	5.25113
chr1	7257	7258	5.05665
chr1	7258	7259	5.44562
chr1	7259	7260	6.02908
chr1	7260	7262	5.83459
chr1	7262	7263	6.02908
chr1	7263	7266	5.83459
chr1	7266	7267	5.64011
chr1	7267	7268	5.44562
chr1	7268	7272	5.83459
chr1	7272	7279	6.02908
chr1	7279	7280	5.83459
chr1	7280	7281	5.25113
chr1	7281	7284	4.86216
chr1	7284	7285	4.47319
chr1	7285	7287	4.08421
chr1	7287	7288	3.69524
chr1	7288	7289	3.30627
chr1	7289	7291	2.9173
chr1	7291	7295	1.94486
chr1	7295	7297	1.55589
chr1	7297	7298	1.3614
chr1	7298	7300	1.55589
chr1	7300	7302	1.75038
chr1	7302	7304	1.94486
chr1	7304	7309	1.55589
chr1	7309	7310	1.3614
chr1	7310	7316	1.75038
chr1	7316	7318	2.13935
chr1	7318	7319	2.52832
chr1	7319	7324	2.72281
chr1	7324	7329	2.9173
chr1	7329	7332	2.72281
chr1	7332	7335	2.52832
chr1	7335	7337	2.33384
chr1	7337	7338	2.13935
chr1	7338	7340	1.94486
chr1	7340	7345	1.75038
chr1	7345	7348	1.55589
chr1	7348	7354	1.16692
chr1	7354	7356	0.777946
chr1	7356	7362	0.388973
chr1	7362	7374	0.194486
chr1	7374	7380	0.0
chr1	7380	7381	0.194486
chr1	7381	7382	0.388973
chr1	7382	7385	0.583459
chr1	7385	7387	0.777946
chr1	7387	7389	1.16692
chr1	7389	7395	1.3614
chr1	7395	7415	1.55589
chr1	7415	7416	1.75038
chr1	7416	7417	1.55589
chr1	7417	7418	1.3614
chr1	7418	7425	0.972432
chr1	7425	7427	0.583459
chr1	7427	7431	0.388973
chr1	7431	7448	0.194486
chr1	7448	7449	0.388973
chr1	7449	7451	0.583459
chr1	7451	7453	0.777946
chr1	7453	7461	1.3614
chr1	7461	7463	1.55589
chr1	7463	7465	1.75038
chr1	7465	7466	2.13935
chr1	7466	7467	2.33384
chr1	7467	7473	2.52832
chr1	7473	7475	2.72281
chr1	7475	7477	2.9173
chr1	7477	7479	3.30627
chr1	7479	7480	3.88973
chr1	7480	7481	4.2787
chr1	7481	7486	4.86216
chr1	7486	7488	4.47319
chr1	7488	7489	4.66767
chr1	7489	7490	4.47319
chr1	7490	7492	4.66767
chr1	7492	7495	4.2787
chr1	7495	7498	4.08421
chr1	7498	7499	3.88973
chr1	7499	7503	3.69524
chr1	7503	7504	3.30627
chr1	7504	7506	3.11178
chr1	7506	7515	2.9173
chr1	7515	7516	2.52832
chr1	7516	7517	1.94486
chr1	7517	7520	1.16692
chr1	7520	7527	1.3614
chr1	7527	7528	1.16692
chr1	7528	7529	0.972432
chr1	7529	7534	1.16692
chr1	7534	7542	1.3614
chr1	7542	7543	1.55589
chr1	7543	7544	2.33384
chr1	7544	7555	2.52832
chr1	7555	7558	2.33384
chr1	7558	7561	1.94486
chr1	7561	7563	2.13935
chr1	7563	7564	1.94486
chr1	7564	7568	1.75038
chr1	7568	7570	1.55589
chr1	7570	7578	1.16692
chr1	7578	7581	0.972432
chr1	7581	7585	0.777946
chr1	7585	7587	0.972432
chr1	7587	7589	1.16692
chr1	7589	7599	0.972432
chr1	7599	7604	0.777946
chr1	7604	7610	0.583459
chr1	7610	7612	0.388973
chr1	7612	7623	0.583459
chr1	7623	7624	0.388973
chr1	7624	7625	0.583459
chr1	7625	7633	0.388973
chr1	7633	7650	0.583459
chr1	7650	7662	0.388973
chr1	7662	7671	0.194486
chr1	7671	7675	0.0
chr1	7675	7687	0.194486
chr1	7687	7691	0.388973
chr1	7691	7693	0.777946
chr1	7693	7699	0.972432
chr1	7699	7700	1.16692
chr1	7700	7704	1.94486
chr1	7704	7705	2.13935
chr1	7705	7706	2.33384
chr1	7706	7713	2.52832
chr1	7713	7716	2.33384
chr1	7716	7724	2.52832
chr1	7724	7725	2.72281
chr1	7725	7726	2.13935
chr1	7726	7727	2.33384
chr1	7727	7737	1.94486
chr1	7737	7739	1.16692
chr1	7739	7742	1.3614
chr1	7742	7743	1.16692
chr1	7743	7755	1.3614
chr1	7755	7759	1.16692
chr1	7759	7761	0.972432
chr1	7761	7764	0.777946
chr1	7764	7765	0.972432
chr1	7765	7766	1.16692
chr1	7766	7769	1.94486
chr1	7769	7774	2.13935
chr1	7774	7777	2.33384
chr1	7777	7779	2.13935
chr1	7779	7783	1.75038
chr1	7783	7786	1.55589
chr1	7786	7790	1.3614
chr1	7790	7794	1.16692
chr1	7794	7795	1.3614
chr1	7795	7799	1.75038
chr1	7799	7802	1.94486
chr1	7802	7803	2.13935
chr1	7803	7804	1.94486
chr1	7804	7807	1.3614
chr1	7807	7808	1.16692
chr1	7808	7811	1.55589
chr1	7811	7816	1.3614
chr1	7816	7819	1.55589
chr1	7819	7823	1.75038
chr1	7823	7824	1.94486
chr1	7824	7826	2.13935
chr1	7826	7827	2.33384
chr1	7827	7828	2.52832
chr1	7828	7830	2.9173
chr1	7830	7831	3.50076
chr1	7831	7833	3.30627
chr1	7833	7835	2.9173
chr1	7835	7837	3.11178
chr1	7837	7839	2.9173
chr1	7839	7842	3.50076
chr1	7842	7845	3.69524
chr1	7845	7846	3.50076
chr1	7846	7847	3.30627
chr1	7847	7848	3.50076
chr1	7848	7850	3.69524
chr1	7850	7852	3.88973
chr1	7852	7855	3.69524
chr1	7855	7856	3.30627
chr1	7856	7859	3.11178
chr1	7859	7861	2.9173
chr1	7861	7862	2.52832
chr1	7862	7863	2.33384
chr1	7863	7864	2.52832
chr1	7864	7866	2.33384
chr1	7866	7867	1.94486
chr1	7867	7868	2.13935
chr1	7868	7871	1.94486
chr1	7871	7872	2.33384
chr1	7872	7876	2.13935
chr1	7876	7878	1.75038
chr1	7878	7880	1.55589
chr1	7880	7882	1.3614
chr1	7882	7885	1.16692
chr1	7885	7897	0.777946
chr1	7897	7899	0.583459
chr1	7899	7901	0.777946
chr1	7901	7903	0.972432
chr1	7903	7906	1.16692
chr1	7906	7909	0.972432
chr1	7909	7911	0.777946
chr1	7911	7929	0.972432
chr1	7929	7932	0.777946
chr1	7932	7934	0.583459
chr1	7934	7937	0.777946
chr1	7937	7938	0.583459
chr1	7938	7939	0.777946
chr1	7939	7943	0.583459
chr1	7943	7962	0.388973
chr1	7962	7964	0.194486
chr1	7964	7966	0.388973
chr1	7966	7980	0.194486
chr1	7980	7990	0.388973
chr1	7990	7991	0.583459
chr1	7991	8000	0.777946
chr1	8000	8016	0.972432
chr1	8016	8017	1.16692
chr1	8017	8018	0.972432
chr1	8018	8027	0.777946
chr1	8027	8029	0.583459
chr1	8029	8033	0.194486
chr1	8033	8034	0.388973
chr1	8034	8041	1.16692
chr1	8041	8044	1.3614
chr1	8044	8053	1.94486
chr1	8053	8056	2.13935
chr1	8056	8058	2.33384
chr1	8058	8059	2.9173
chr1	8059	8068	3.30627
chr1	8068	8069	3.69524
chr1	8069	8070	3.88973
chr1	8070	8071	3.69524
chr1	8071	8072	3.50076
chr1	8072	8073	3.69524
chr1	8073	8074	3.11178
chr1	8074	8078	3.30627
chr1	8078	8079	3.11178
chr1	8079	8081	3.30627
chr1	8081	8087	2.72281
chr1	8087	8091	3.11178
chr1	8091	8094	2.9173
chr1	8094	8096	2.52832
chr1	8096	8097	1.94486
chr1	8097	8104	1.75038
chr1	8104	8106	1.94486
chr1	8106	8109	1.3614
chr1	8109	8110	1.16692
chr1	8110	8111	1.3614
chr1	8111	8118	0.972432
chr1	8118	8123	0.777946
chr1	8123	8124	1.16692
chr1	8124	8125	1.55589
chr1	8125	8126	1.94486
chr1	8126	8127	2.52832
chr1	8127	8128	3.11178
chr1	8128	8129	3.88973
chr1	8129	8130	4.47319
[truncated: 1,991 more rows]
