# Supplementary material for: Structural modularity of the XIST ribonucleoprotein complex
Source: Nat Commun. 2020 Dec 2;11:6163. doi: 10.1038/s41467-020-20040-3 (PMC7710737; doi:10.1038/s41467-020-20040-3)
Supplement: Supplementary file 6 — Source Data [file 41467_2020_20040_MOESM6_ESM.zip › sourcedata/fig2efgi/K562_SUPV3L1_0_neg_XIST_1_hsXIST.bedgraph]

chr1	0	48	0.0
chr1	48	50	0.0536963
chr1	50	55	0.107393
chr1	55	56	0.161089
chr1	56	77	0.214785
chr1	77	83	0.268481
chr1	83	86	0.375874
chr1	86	89	0.42957
chr1	89	92	0.483267
chr1	92	94	0.42957
chr1	94	99	0.375874
chr1	99	100	0.322178
chr1	100	113	0.268481
chr1	113	114	0.322178
chr1	114	115	0.42957
chr1	115	116	0.644355
chr1	116	118	0.751748
chr1	118	119	0.805444
chr1	119	121	0.912837
chr1	121	127	0.859141
chr1	127	129	0.751748
chr1	129	133	0.805444
chr1	133	137	0.751748
chr1	137	153	0.805444
chr1	153	154	0.912837
chr1	154	155	0.859141
chr1	155	157	0.805444
chr1	157	158	0.751748
chr1	158	159	0.536963
chr1	159	163	0.375874
chr1	163	165	0.268481
chr1	165	172	0.322178
chr1	172	174	0.268481
chr1	174	181	0.214785
chr1	181	194	0.161089
chr1	194	197	0.214785
chr1	197	198	0.268481
chr1	198	199	0.375874
chr1	199	200	0.42957
chr1	200	208	0.483267
chr1	208	209	0.42957
chr1	209	213	0.483267
chr1	213	215	0.536963
chr1	215	216	0.590659
chr1	216	217	0.644355
chr1	217	224	0.590659
chr1	224	226	0.536963
chr1	226	228	0.483267
chr1	228	238	0.42957
chr1	238	240	0.483267
chr1	240	241	0.590659
chr1	241	244	0.42957
chr1	244	259	0.375874
chr1	259	260	0.322178
chr1	260	261	0.483267
chr1	261	277	0.536963
chr1	277	279	0.590659
chr1	279	283	0.644355
chr1	283	289	0.483267
chr1	289	291	0.536963
chr1	291	294	0.590659
chr1	294	295	0.644355
chr1	295	296	0.859141
chr1	296	299	0.912837
chr1	299	300	0.859141
chr1	300	303	0.912837
chr1	303	304	1.02023
chr1	304	306	0.912837
chr1	306	307	1.02023
chr1	307	309	1.34241
chr1	309	310	1.3961
chr1	310	311	1.5035
chr1	311	316	1.55719
chr1	316	321	1.61089
chr1	321	325	1.55719
chr1	325	326	1.66458
chr1	326	327	1.71828
chr1	327	331	1.77198
chr1	331	335	1.71828
chr1	335	338	1.66458
chr1	338	339	1.61089
chr1	339	340	1.3961
chr1	340	341	1.34241
chr1	341	342	1.4498
chr1	342	343	1.3961
chr1	343	344	1.4498
chr1	344	347	1.3961
chr1	347	348	1.28871
chr1	348	350	1.18132
chr1	350	351	1.07393
chr1	351	353	0.805444
chr1	353	354	0.698052
chr1	354	355	0.644355
chr1	355	360	0.590659
chr1	360	364	0.536963
chr1	364	367	0.590659
chr1	367	369	0.536963
chr1	369	370	0.483267
chr1	370	371	0.375874
chr1	371	384	0.322178
chr1	384	406	0.107393
chr1	406	407	0.644355
chr1	407	408	0.698052
chr1	408	409	0.859141
chr1	409	410	0.912837
chr1	410	411	0.966533
chr1	411	412	1.34241
chr1	412	413	1.4498
chr1	413	424	1.5035
chr1	424	426	1.55719
chr1	426	428	1.61089
chr1	428	433	1.66458
chr1	433	434	1.61089
chr1	434	443	1.66458
chr1	443	448	1.61089
chr1	448	450	1.55719
chr1	450	451	1.12762
chr1	451	452	1.61089
chr1	452	453	1.4498
chr1	453	454	1.5035
chr1	454	456	1.18132
chr1	456	459	1.02023
chr1	459	462	1.07393
chr1	462	463	1.02023
chr1	463	466	1.07393
chr1	466	470	1.12762
chr1	470	477	1.02023
chr1	477	478	1.07393
chr1	478	494	0.966533
chr1	494	495	1.12762
chr1	495	496	1.77198
chr1	496	497	2.79221
chr1	497	500	3.27547
chr1	500	501	3.43656
chr1	501	502	3.38287
chr1	502	505	3.43656
chr1	505	507	3.49026
chr1	507	509	3.43656
chr1	509	510	3.49026
chr1	510	511	3.54395
chr1	511	512	3.59765
chr1	512	513	3.70504
chr1	513	516	3.75874
chr1	516	517	3.86613
chr1	517	519	3.91983
chr1	519	521	3.86613
chr1	521	525	3.97353
chr1	525	527	4.02722
chr1	527	531	4.08092
chr1	531	535	4.02722
chr1	535	536	4.08092
chr1	536	537	4.13461
chr1	537	538	4.02722
chr1	538	539	3.97353
chr1	539	540	2.79221
chr1	540	541	1.71828
chr1	541	542	1.23501
chr1	542	544	1.18132
chr1	544	545	1.02023
chr1	545	547	0.912837
chr1	547	549	0.966533
chr1	549	550	0.912837
chr1	550	551	0.859141
chr1	551	553	0.805444
chr1	553	554	0.751748
chr1	554	555	0.698052
chr1	555	556	0.644355
chr1	556	557	0.536963
chr1	557	558	0.483267
chr1	558	560	0.42957
chr1	560	561	0.322178
chr1	561	563	0.268481
chr1	563	565	0.322178
chr1	565	566	0.268481
chr1	566	578	0.161089
chr1	578	579	0.107393
chr1	579	604	0.0536963
chr1	604	605	0.107393
chr1	605	607	0.161089
chr1	607	614	0.107393
chr1	614	647	0.161089
chr1	647	650	0.107393
chr1	650	651	0.536963
chr1	651	652	1.12762
chr1	652	653	1.18132
chr1	653	658	1.23501
chr1	658	659	1.18132
chr1	659	665	1.23501
chr1	665	666	1.28871
chr1	666	675	1.34241
chr1	675	677	1.3961
chr1	677	694	1.4498
chr1	694	695	1.02023
chr1	695	696	0.912837
chr1	696	701	1.07393
chr1	701	706	1.12762
chr1	706	709	1.02023
chr1	709	716	1.07393
chr1	716	737	1.02023
chr1	737	739	0.966533
chr1	739	740	0.644355
chr1	740	741	1.02023
chr1	741	742	1.07393
chr1	742	743	1.02023
chr1	743	744	1.07393
chr1	744	747	1.02023
chr1	747	751	0.966533
chr1	751	754	0.912837
chr1	754	761	0.966533
chr1	761	762	1.02023
chr1	762	763	1.18132
chr1	763	773	1.28871
chr1	773	775	1.23501
chr1	775	779	1.18132
chr1	779	781	1.23501
chr1	781	782	1.34241
chr1	782	783	1.3961
chr1	783	784	1.23501
chr1	784	785	0.859141
chr1	785	789	1.07393
chr1	789	790	1.12762
chr1	790	795	1.23501
chr1	795	797	1.28871
chr1	797	798	1.34241
chr1	798	802	1.28871
chr1	802	805	1.34241
chr1	805	806	1.28871
chr1	806	811	0.966533
chr1	811	820	0.912837
chr1	820	822	0.859141
chr1	822	826	0.912837
chr1	826	827	0.966533
chr1	827	828	0.912837
chr1	828	829	0.859141
chr1	829	833	0.644355
chr1	833	835	0.536963
chr1	835	840	0.590659
chr1	840	841	0.698052
chr1	841	846	0.805444
chr1	846	849	0.751748
chr1	849	851	0.805444
chr1	851	854	0.859141
chr1	854	858	0.912837
chr1	858	860	1.02023
chr1	860	861	1.07393
chr1	861	866	1.18132
chr1	866	867	1.12762
chr1	867	868	1.18132
chr1	868	869	1.12762
chr1	869	877	1.02023
chr1	877	878	0.966533
chr1	878	879	1.02023
chr1	879	882	1.12762
chr1	882	883	1.18132
chr1	883	884	1.12762
chr1	884	885	1.02023
chr1	885	889	0.912837
chr1	889	891	0.966533
chr1	891	892	1.02023
chr1	892	895	0.966533
chr1	895	896	0.912837
chr1	896	897	1.02023
chr1	897	900	1.07393
chr1	900	901	1.12762
chr1	901	904	1.02023
chr1	904	905	1.07393
chr1	905	906	1.02023
chr1	906	907	1.07393
chr1	907	908	1.18132
chr1	908	913	1.07393
chr1	913	918	1.23501
chr1	918	919	1.28871
chr1	919	920	1.34241
chr1	920	922	1.28871
chr1	922	923	1.18132
chr1	923	925	1.07393
chr1	925	933	1.12762
chr1	933	935	1.07393
chr1	935	936	1.02023
chr1	936	937	1.07393
chr1	937	938	1.28871
chr1	938	940	1.3961
chr1	940	942	1.28871
chr1	942	943	1.23501
chr1	943	947	1.28871
chr1	947	948	1.34241
chr1	948	949	1.28871
chr1	949	951	1.18132
chr1	951	952	1.07393
chr1	952	954	1.12762
chr1	954	956	1.07393
chr1	956	957	1.18132
chr1	957	959	1.12762
chr1	959	960	1.07393
chr1	960	961	1.23501
chr1	961	962	1.34241
chr1	962	967	1.28871
chr1	967	969	1.4498
chr1	969	970	1.34241
chr1	970	972	1.4498
chr1	972	973	1.55719
chr1	973	974	1.82567
chr1	974	975	2.09416
chr1	975	976	2.30894
chr1	976	977	2.36264
chr1	977	980	2.47003
chr1	980	981	2.41633
chr1	981	982	2.04046
chr1	982	983	1.98676
chr1	983	984	2.09416
chr1	984	987	2.14785
chr1	987	990	2.09416
chr1	990	995	2.14785
chr1	995	999	2.09416
chr1	999	1002	1.98676
chr1	1002	1003	1.93307
chr1	1003	1005	1.71828
chr1	1005	1009	1.66458
chr1	1009	1010	1.71828
chr1	1010	1013	1.55719
chr1	1013	1016	1.4498
chr1	1016	1017	1.23501
chr1	1017	1018	1.07393
chr1	1018	1019	0.644355
chr1	1019	1020	0.590659
chr1	1020	1021	0.536963
chr1	1021	1025	0.42957
chr1	1025	1027	0.268481
chr1	1027	1028	0.322178
chr1	1028	1032	0.268481
chr1	1032	1038	0.214785
chr1	1038	1040	0.268481
chr1	1040	1041	0.322178
chr1	1041	1043	0.375874
chr1	1043	1053	0.322178
chr1	1053	1061	0.268481
chr1	1061	1066	0.322178
chr1	1066	1067	0.375874
chr1	1067	1068	0.483267
chr1	1068	1069	0.536963
chr1	1069	1073	0.483267
chr1	1073	1074	0.590659
chr1	1074	1078	0.644355
chr1	1078	1080	0.590659
chr1	1080	1082	0.644355
chr1	1082	1084	0.590659
chr1	1084	1092	0.483267
chr1	1092	1093	0.536963
chr1	1093	1097	0.590659
chr1	1097	1099	0.698052
chr1	1099	1101	0.751748
chr1	1101	1103	1.07393
chr1	1103	1105	1.18132
chr1	1105	1108	1.12762
chr1	1108	1109	1.18132
chr1	1109	1110	1.12762
chr1	1110	1111	0.966533
chr1	1111	1114	1.02023
chr1	1114	1116	1.12762
chr1	1116	1119	1.02023
chr1	1119	1121	1.12762
chr1	1121	1123	1.18132
chr1	1123	1130	1.12762
chr1	1130	1131	1.34241
chr1	1131	1132	1.55719
chr1	1132	1133	1.82567
chr1	1133	1134	2.09416
chr1	1134	1135	2.36264
chr1	1135	1137	2.41633
chr1	1137	1138	2.52373
chr1	1138	1139	2.57742
chr1	1139	1141	2.79221
chr1	1141	1143	2.68481
chr1	1143	1144	2.63112
chr1	1144	1147	2.41633
chr1	1147	1151	2.30894
chr1	1151	1152	2.36264
chr1	1152	1153	2.47003
chr1	1153	1154	2.57742
chr1	1154	1155	2.63112
chr1	1155	1157	2.68481
chr1	1157	1159	2.63112
chr1	1159	1160	2.52373
chr1	1160	1161	2.57742
chr1	1161	1162	2.63112
chr1	1162	1163	2.68481
chr1	1163	1166	2.73851
chr1	1166	1168	2.79221
chr1	1168	1170	2.8459
chr1	1170	1171	2.8996
chr1	1171	1172	2.9533
chr1	1172	1175	2.79221
chr1	1175	1176	2.57742
chr1	1176	1177	2.25524
chr1	1177	1178	2.04046
chr1	1178	1179	1.71828
chr1	1179	1181	1.61089
chr1	1181	1182	1.55719
chr1	1182	1183	1.5035
chr1	1183	1185	1.34241
chr1	1185	1187	1.28871
chr1	1187	1189	1.34241
chr1	1189	1191	1.28871
chr1	1191	1192	1.34241
chr1	1192	1194	1.28871
chr1	1194	1195	1.23501
chr1	1195	1196	1.18132
chr1	1196	1198	0.912837
chr1	1198	1199	0.751748
chr1	1199	1202	0.698052
chr1	1202	1204	0.751748
chr1	1204	1206	0.966533
chr1	1206	1207	1.07393
chr1	1207	1208	1.02023
chr1	1208	1210	0.966533
chr1	1210	1213	0.912837
chr1	1213	1215	0.859141
chr1	1215	1218	0.805444
chr1	1218	1219	0.751748
chr1	1219	1225	0.805444
chr1	1225	1230	0.698052
chr1	1230	1233	0.751748
chr1	1233	1235	0.859141
chr1	1235	1239	0.805444
chr1	1239	1243	0.751748
chr1	1243	1245	0.859141
chr1	1245	1246	0.912837
chr1	1246	1247	0.805444
chr1	1247	1249	0.644355
chr1	1249	1250	0.536963
chr1	1250	1252	0.483267
chr1	1252	1255	0.536963
chr1	1255	1262	0.644355
chr1	1262	1269	0.590659
chr1	1269	1273	0.644355
chr1	1273	1274	0.698052
chr1	1274	1276	0.644355
chr1	1276	1277	0.590659
chr1	1277	1283	0.644355
chr1	1283	1284	0.698052
chr1	1284	1286	0.751748
chr1	1286	1287	0.698052
chr1	1287	1289	0.590659
chr1	1289	1290	0.644355
chr1	1290	1291	0.698052
chr1	1291	1294	0.751748
chr1	1294	1295	0.805444
chr1	1295	1296	0.644355
chr1	1296	1298	0.751748
chr1	1298	1303	0.698052
chr1	1303	1305	0.751748
chr1	1305	1306	0.805444
chr1	1306	1307	0.859141
chr1	1307	1308	0.966533
chr1	1308	1310	1.18132
chr1	1310	1312	1.28871
chr1	1312	1313	1.34241
chr1	1313	1315	1.4498
chr1	1315	1316	1.61089
chr1	1316	1317	1.66458
chr1	1317	1319	1.61089
chr1	1319	1321	1.55719
chr1	1321	1323	1.5035
chr1	1323	1324	1.61089
chr1	1324	1325	1.82567
chr1	1325	1326	2.41633
chr1	1326	1328	2.52373
chr1	1328	1331	2.47003
chr1	1331	1332	2.52373
chr1	1332	1334	2.79221
chr1	1334	1337	2.8996
chr1	1337	1342	2.9533
chr1	1342	1343	3.00699
chr1	1343	1344	3.27547
chr1	1344	1345	3.32917
chr1	1345	1346	3.43656
chr1	1346	1347	3.49026
chr1	1347	1348	3.65135
chr1	1348	1349	3.86613
chr1	1349	1350	3.97353
chr1	1350	1351	3.91983
chr1	1351	1353	3.59765
chr1	1353	1354	3.65135
chr1	1354	1356	3.54395
chr1	1356	1359	3.32917
chr1	1359	1361	3.11438
chr1	1361	1366	3.16808
chr1	1366	1369	2.41633
chr1	1369	1370	2.30894
chr1	1370	1371	2.20155
chr1	1371	1375	2.14785
chr1	1375	1376	1.77198
chr1	1376	1377	1.71828
chr1	1377	1380	1.5035
chr1	1380	1381	1.3961
chr1	1381	1382	1.28871
chr1	1382	1385	1.23501
chr1	1385	1387	1.18132
chr1	1387	1388	0.912837
chr1	1388	1389	0.859141
chr1	1389	1391	0.698052
chr1	1391	1392	0.42957
chr1	1392	1393	0.268481
chr1	1393	1395	0.161089
chr1	1395	1396	0.107393
chr1	1396	1400	0.0536963
chr1	1400	1404	0.107393
chr1	1404	1408	0.161089
chr1	1408	1421	0.107393
chr1	1421	1424	0.161089
chr1	1424	1432	0.214785
chr1	1432	1433	0.322178
chr1	1433	1438	0.42957
chr1	1438	1439	0.483267
chr1	1439	1440	0.536963
chr1	1440	1444	0.590659
chr1	1444	1446	0.536963
chr1	1446	1447	0.644355
chr1	1447	1450	0.590659
chr1	1450	1451	0.644355
chr1	1451	1453	0.698052
chr1	1453	1465	0.751748
chr1	1465	1475	0.644355
chr1	1475	1476	0.536963
chr1	1476	1477	0.590659
chr1	1477	1479	0.483267
chr1	1479	1482	0.536963
chr1	1482	1484	0.42957
chr1	1484	1489	0.375874
chr1	1489	1490	0.322178
chr1	1490	1493	0.375874
chr1	1493	1495	0.322178
chr1	1495	1497	0.268481
chr1	1497	1501	0.214785
chr1	1501	1504	0.268481
chr1	1504	1509	0.322178
chr1	1509	1510	0.375874
chr1	1510	1513	0.42957
chr1	1513	1518	0.483267
chr1	1518	1519	0.536963
chr1	1519	1522	0.483267
chr1	1522	1534	0.42957
chr1	1534	1539	0.322178
chr1	1539	1544	0.375874
chr1	1544	1546	0.322178
chr1	1546	1547	0.268481
chr1	1547	1551	0.322178
chr1	1551	1552	0.375874
chr1	1552	1553	0.42957
chr1	1553	1556	0.375874
chr1	1556	1558	0.322178
chr1	1558	1561	0.375874
chr1	1561	1564	0.322178
chr1	1564	1578	0.375874
chr1	1578	1583	0.42957
chr1	1583	1585	0.375874
chr1	1585	1586	0.42957
chr1	1586	1587	0.483267
chr1	1587	1589	0.536963
chr1	1589	1593	0.483267
chr1	1593	1595	0.42957
chr1	1595	1596	0.483267
chr1	1596	1597	0.42957
chr1	1597	1603	0.375874
chr1	1603	1606	0.42957
chr1	1606	1607	0.483267
chr1	1607	1608	0.536963
chr1	1608	1609	0.483267
chr1	1609	1612	0.536963
chr1	1612	1622	0.644355
chr1	1622	1626	0.590659
chr1	1626	1628	0.644355
chr1	1628	1631	0.536963
chr1	1631	1634	0.483267
chr1	1634	1636	0.590659
chr1	1636	1638	0.805444
chr1	1638	1640	0.751748
chr1	1640	1641	0.805444
chr1	1641	1642	0.859141
chr1	1642	1643	0.912837
chr1	1643	1645	1.02023
chr1	1645	1646	1.07393
chr1	1646	1650	0.966533
chr1	1650	1651	0.912837
chr1	1651	1654	0.859141
chr1	1654	1656	0.912837
chr1	1656	1662	0.805444
chr1	1662	1663	0.859141
chr1	1663	1668	0.912837
chr1	1668	1670	0.859141
chr1	1670	1671	0.912837
chr1	1671	1674	0.966533
chr1	1674	1676	1.02023
chr1	1676	1678	1.07393
chr1	1678	1680	0.859141
chr1	1680	1681	0.805444
chr1	1681	1683	0.859141
chr1	1683	1685	0.805444
chr1	1685	1686	0.912837
chr1	1686	1688	0.805444
chr1	1688	1689	0.859141
chr1	1689	1693	0.805444
chr1	1693	1696	0.859141
chr1	1696	1698	0.912837
chr1	1698	1699	0.859141
chr1	1699	1706	0.912837
chr1	1706	1712	0.805444
chr1	1712	1714	0.859141
chr1	1714	1715	0.805444
chr1	1715	1716	0.751748
chr1	1716	1717	0.698052
chr1	1717	1720	0.644355
chr1	1720	1721	0.590659
chr1	1721	1725	0.536963
chr1	1725	1726	0.483267
chr1	1726	1729	0.536963
chr1	1729	1731	0.42957
chr1	1731	1739	0.375874
chr1	1739	1740	0.42957
chr1	1740	1743	0.375874
chr1	1743	1747	0.322178
chr1	1747	1750	0.483267
chr1	1750	1755	0.590659
chr1	1755	1762	0.536963
chr1	1762	1764	0.590659
chr1	1764	1769	0.644355
chr1	1769	1781	0.536963
chr1	1781	1788	0.42957
chr1	1788	1790	0.483267
chr1	1790	1794	0.42957
chr1	1794	1796	0.375874
chr1	1796	1800	0.42957
chr1	1800	1804	0.483267
chr1	1804	1805	0.536963
chr1	1805	1806	0.590659
chr1	1806	1808	0.644355
chr1	1808	1815	0.590659
chr1	1815	1818	0.644355
chr1	1818	1819	0.805444
chr1	1819	1820	0.966533
chr1	1820	1821	1.07393
chr1	1821	1826	1.12762
chr1	1826	1827	1.18132
chr1	1827	1828	1.23501
chr1	1828	1829	1.4498
chr1	1829	1830	2.09416
chr1	1830	1831	2.41633
chr1	1831	1832	2.57742
chr1	1832	1833	2.52373
chr1	1833	1837	2.68481
chr1	1837	1840	2.73851
chr1	1840	1841	2.68481
chr1	1841	1842	3.27547
chr1	1842	1843	3.54395
chr1	1843	1844	3.65135
chr1	1844	1845	3.59765
chr1	1845	1846	3.65135
chr1	1846	1847	3.97353
chr1	1847	1848	4.13461
chr1	1848	1849	4.45679
chr1	1849	1850	4.72527
chr1	1850	1853	4.67158
chr1	1853	1854	4.72527
chr1	1854	1855	4.77897
chr1	1855	1857	4.83267
chr1	1857	1858	4.88636
chr1	1858	1862	4.99375
chr1	1862	1863	4.77897
chr1	1863	1864	4.56418
chr1	1864	1865	4.67158
chr1	1865	1866	4.77897
chr1	1866	1867	4.88636
chr1	1867	1868	5.15484
chr1	1868	1869	5.42332
chr1	1869	1870	5.63811
chr1	1870	1871	6.22877
chr1	1871	1872	6.98052
chr1	1872	1873	6.22877
chr1	1873	1874	6.38986
chr1	1874	1875	6.06768
chr1	1875	1876	5.90659
chr1	1876	1877	5.96029
chr1	1877	1878	5.7992
chr1	1878	1879	5.85289
chr1	1879	1880	5.90659
chr1	1880	1881	6.01398
chr1	1881	1885	6.22877
chr1	1885	1887	5.42332
chr1	1887	1888	5.31593
chr1	1888	1889	5.36963
chr1	1889	1890	5.47702
chr1	1890	1891	5.15484
chr1	1891	1892	4.99375
chr1	1892	1893	4.51049
chr1	1893	1894	4.2957
chr1	1894	1895	4.18831
chr1	1895	1896	4.24201
chr1	1896	1897	4.08092
chr1	1897	1898	3.97353
chr1	1898	1899	4.13461
chr1	1899	1900	4.08092
chr1	1900	1901	4.02722
chr1	1901	1902	3.97353
chr1	1902	1904	3.86613
chr1	1904	1906	3.97353
chr1	1906	1907	3.91983
chr1	1907	1908	3.81244
chr1	1908	1910	3.91983
chr1	1910	1912	3.49026
chr1	1912	1913	3.38287
chr1	1913	1914	3.43656
chr1	1914	1915	2.41633
chr1	1915	1916	2.52373
chr1	1916	1917	2.41633
chr1	1917	1920	2.25524
chr1	1920	1921	2.14785
chr1	1921	1922	2.20155
chr1	1922	1923	2.09416
chr1	1923	1924	2.14785
chr1	1924	1926	1.87937
chr1	1926	1927	1.93307
chr1	1927	1928	1.98676
chr1	1928	1929	2.04046
chr1	1929	1932	1.93307
chr1	1932	1933	1.71828
chr1	1933	1936	1.77198
chr1	1936	1938	1.71828
chr1	1938	1939	1.66458
chr1	1939	1940	1.55719
chr1	1940	1942	1.61089
chr1	1942	1945	1.55719
chr1	1945	1948	1.3961
chr1	1948	1949	1.28871
chr1	1949	1950	1.12762
chr1	1950	1951	1.07393
chr1	1951	1955	0.966533
chr1	1955	1957	0.912837
chr1	1957	1958	0.859141
chr1	1958	1965	0.590659
chr1	1965	1966	0.536963
chr1	1966	1968	0.483267
chr1	1968	1970	0.42957
chr1	1970	1971	0.268481
chr1	1971	1972	0.214785
chr1	1972	1974	0.161089
chr1	1974	1979	0.214785
chr1	1979	1985	0.161089
chr1	1985	1993	0.107393
chr1	1993	1994	0.0536963
chr1	1994	2046	0.0
chr1	2046	2048	0.0536963
chr1	2048	2064	0.107393
chr1	2064	2074	0.214785
chr1	2074	2082	0.268481
chr1	2082	2089	0.322178
chr1	2089	2092	0.268481
chr1	2092	2097	0.214785
chr1	2097	2099	0.161089
chr1	2099	2102	0.107393
chr1	2102	2106	0.161089
chr1	2106	2123	0.107393
chr1	2123	2126	0.161089
chr1	2126	2128	0.107393
chr1	2128	2145	0.161089
chr1	2145	2148	0.107393
chr1	2148	2164	0.161089
chr1	2164	2170	0.107393
chr1	2170	2192	0.0536963
chr1	2192	2196	0.0
chr1	2196	2215	0.0536963
chr1	2215	2233	0.107393
chr1	2233	2238	0.161089
chr1	2238	2239	0.107393
chr1	2239	2252	0.214785
chr1	2252	2259	0.0536963
chr1	2259	2275	0.0
chr1	2275	2277	0.107393
chr1	2277	2278	0.161089
chr1	2278	2280	0.214785
chr1	2280	2289	0.268481
chr1	2289	2299	0.322178
chr1	2299	2303	0.375874
chr1	2303	2308	0.42957
chr1	2308	2310	0.483267
chr1	2310	2319	0.536963
chr1	2319	2321	0.42957
chr1	2321	2322	0.375874
chr1	2322	2323	0.322178
chr1	2323	2333	0.268481
chr1	2333	2343	0.214785
chr1	2343	2347	0.161089
chr1	2347	2352	0.107393
chr1	2352	2353	0.0536963
chr1	2353	2354	0.0
chr1	2354	2360	0.0536963
chr1	2360	2398	0.107393
chr1	2398	2404	0.0536963
chr1	2404	2420	0.0
chr1	2420	2451	0.0536963
chr1	2451	2452	0.107393
chr1	2452	2464	0.161089
chr1	2464	2473	0.107393
chr1	2473	2474	0.161089
chr1	2474	2486	0.268481
chr1	2486	2490	0.322178
chr1	2490	2495	0.375874
chr1	2495	2496	0.322178
chr1	2496	2512	0.268481
chr1	2512	2513	0.322178
chr1	2513	2514	0.536963
chr1	2514	2515	0.751748
chr1	2515	2516	0.859141
chr1	2516	2517	0.912837
chr1	2517	2518	0.859141
chr1	2518	2520	0.751748
chr1	2520	2529	0.805444
chr1	2529	2533	0.751748
chr1	2533	2538	0.698052
chr1	2538	2547	0.751748
chr1	2547	2548	0.805444
chr1	2548	2556	0.859141
chr1	2556	2557	0.751748
chr1	2557	2558	0.483267
chr1	2558	2559	0.375874
chr1	2559	2563	0.268481
chr1	2563	2565	0.214785
chr1	2565	2569	0.268481
chr1	2569	2582	0.322178
chr1	2582	2591	0.268481
chr1	2591	2592	0.214785
chr1	2592	2595	0.161089
chr1	2595	2596	0.322178
chr1	2596	2598	0.912837
chr1	2598	2599	0.966533
chr1	2599	2601	1.02023
chr1	2601	2603	1.07393
chr1	2603	2604	1.34241
chr1	2604	2609	1.3961
chr1	2609	2610	1.34241
chr1	2610	2612	1.28871
chr1	2612	2613	1.34241
chr1	2613	2614	1.5035
chr1	2614	2615	1.55719
chr1	2615	2626	1.61089
chr1	2626	2628	1.66458
chr1	2628	2633	1.71828
chr1	2633	2639	1.77198
chr1	2639	2640	1.55719
chr1	2640	2641	1.02023
chr1	2641	2644	0.966533
chr1	2644	2647	0.859141
chr1	2647	2652	0.536963
chr1	2652	2656	0.590659
chr1	2656	2657	0.536963
chr1	2657	2658	0.375874
chr1	2658	2659	0.322178
chr1	2659	2663	0.268481
chr1	2663	2670	0.322178
chr1	2670	2676	0.268481
chr1	2676	2683	0.214785
chr1	2683	2686	0.161089
chr1	2686	2690	0.107393
chr1	2690	2693	0.161089
chr1	2693	2695	0.214785
chr1	2695	2710	0.161089
chr1	2710	2724	0.107393
chr1	2724	2732	0.161089
chr1	2732	2733	0.214785
chr1	2733	2734	0.161089
chr1	2734	2754	0.107393
chr1	2754	2755	0.214785
chr1	2755	2756	0.322178
chr1	2756	2757	0.42957
chr1	2757	2758	0.590659
chr1	2758	2759	0.644355
chr1	2759	2761	0.698052
chr1	2761	2768	0.805444
chr1	2768	2773	0.751748
chr1	2773	2774	0.805444
chr1	2774	2776	0.912837
chr1	2776	2777	1.07393
chr1	2777	2779	1.18132
chr1	2779	2780	1.3961
chr1	2780	2781	1.66458
chr1	2781	2782	1.82567
chr1	2782	2783	2.09416
chr1	2783	2784	2.14785
chr1	2784	2787	2.36264
chr1	2787	2789	2.47003
chr1	2789	2790	2.63112
chr1	2790	2792	2.68481
chr1	2792	2794	2.73851
chr1	2794	2798	2.79221
chr1	2798	2799	2.73851
chr1	2799	2800	2.79221
chr1	2800	2801	2.57742
chr1	2801	2804	2.63112
chr1	2804	2806	2.8459
chr1	2806	2807	2.9533
chr1	2807	2808	3.59765
chr1	2808	2809	3.81244
chr1	2809	2810	3.86613
chr1	2810	2815	3.97353
chr1	2815	2816	4.13461
chr1	2816	2817	4.24201
chr1	2817	2818	4.18831
chr1	2818	2819	4.08092
chr1	2819	2820	4.18831
chr1	2820	2821	4.02722
chr1	2821	2822	4.08092
chr1	2822	2823	4.13461
chr1	2823	2824	3.75874
chr1	2824	2825	3.70504
chr1	2825	2826	3.54395
chr1	2826	2827	3.38287
chr1	2827	2828	3.32917
chr1	2828	2829	3.27547
chr1	2829	2830	3.32917
chr1	2830	2831	3.49026
chr1	2831	2833	3.32917
chr1	2833	2834	3.16808
chr1	2834	2835	3.11438
chr1	2835	2838	3.16808
chr1	2838	2840	3.06069
chr1	2840	2841	3.00699
chr1	2841	2842	3.16808
chr1	2842	2843	3.22178
chr1	2843	2844	3.00699
chr1	2844	2845	3.06069
chr1	2845	2847	3.00699
chr1	2847	2848	2.9533
chr1	2848	2849	2.73851
chr1	2849	2851	2.63112
chr1	2851	2852	1.98676
chr1	2852	2853	1.77198
chr1	2853	2854	1.71828
chr1	2854	2859	1.66458
chr1	2859	2860	1.5035
chr1	2860	2863	1.3961
chr1	2863	2864	1.28871
chr1	2864	2865	1.23501
chr1	2865	2866	1.07393
chr1	2866	2867	1.23501
chr1	2867	2870	1.18132
chr1	2870	2871	1.07393
chr1	2871	2872	1.02023
chr1	2872	2873	1.07393
chr1	2873	2874	1.12762
chr1	2874	2875	1.02023
chr1	2875	2876	1.12762
chr1	2876	2877	1.18132
chr1	2877	2878	1.34241
chr1	2878	2880	1.28871
chr1	2880	2881	1.23501
chr1	2881	2882	1.28871
chr1	2882	2884	1.87937
chr1	2884	2885	1.93307
chr1	2885	2887	1.71828
chr1	2887	2888	1.77198
chr1	2888	2889	2.30894
chr1	2889	2890	2.47003
chr1	2890	2891	2.63112
chr1	2891	2892	2.73851
chr1	2892	2893	2.79221
chr1	2893	2894	2.8996
chr1	2894	2895	3.22178
chr1	2895	2896	3.81244
chr1	2896	2897	4.67158
chr1	2897	2899	5.04745
chr1	2899	2901	5.10115
chr1	2901	2902	5.20854
chr1	2902	2903	5.26224
chr1	2903	2904	5.42332
chr1	2904	2905	5.85289
chr1	2905	2906	6.06768
chr1	2906	2907	6.22877
chr1	2907	2908	6.33616
chr1	2908	2909	6.44355
chr1	2909	2910	6.60464
chr1	2910	2911	6.87312
chr1	2911	2912	6.92682
chr1	2912	2915	6.98052
chr1	2915	2916	6.87312
chr1	2916	2917	7.08791
chr1	2917	2918	7.1953
chr1	2918	2920	7.35639
chr1	2920	2921	7.30269
chr1	2921	2922	7.1953
chr1	2922	2923	7.35639
chr1	2923	2924	7.46378
chr1	2924	2925	7.62487
chr1	2925	2926	7.78596
chr1	2926	2927	7.1953
chr1	2927	2929	7.249
chr1	2929	2930	7.35639
chr1	2930	2931	7.46378
chr1	2931	2932	7.35639
chr1	2932	2933	8.00075
chr1	2933	2934	7.94705
chr1	2934	2935	7.83966
chr1	2935	2936	7.94705
chr1	2936	2937	8.26923
chr1	2937	2938	8.21553
chr1	2938	2939	7.67857
chr1	2939	2940	7.46378
chr1	2940	2941	6.55095
chr1	2941	2942	6.28246
chr1	2942	2944	6.33616
chr1	2944	2945	6.38986
chr1	2945	2946	6.28246
chr1	2946	2947	6.01398
chr1	2947	2948	6.06768
chr1	2948	2949	5.63811
chr1	2949	2950	5.42332
chr1	2950	2951	5.47702
chr1	2951	2952	5.42332
chr1	2952	2953	5.15484
chr1	2953	2954	5.20854
chr1	2954	2955	4.83267
chr1	2955	2957	4.72527
chr1	2957	2959	4.56418
chr1	2959	2961	4.13461
chr1	2961	2962	3.86613
chr1	2962	2964	3.97353
chr1	2964	2965	4.02722
chr1	2965	2966	3.91983
chr1	2966	2967	3.86613
chr1	2967	2968	3.70504
chr1	2968	2969	3.49026
chr1	2969	2970	3.27547
chr1	2970	2971	3.16808
chr1	2971	2972	3.06069
chr1	2972	2974	3.27547
chr1	2974	2975	3.32917
chr1	2975	2976	2.47003
chr1	2976	2977	3.16808
chr1	2977	2978	3.27547
chr1	2978	2981	2.79221
chr1	2981	2982	2.73851
chr1	2982	2983	2.8459
chr1	2983	2985	2.79221
chr1	2985	2986	2.68481
chr1	2986	2987	2.73851
chr1	2987	2988	2.68481
chr1	2988	2990	2.63112
chr1	2990	2991	2.73851
chr1	2991	2993	2.68481
chr1	2993	2994	2.36264
chr1	2994	2995	2.30894
chr1	2995	2996	2.25524
chr1	2996	2999	2.20155
chr1	2999	3002	2.14785
chr1	3002	3004	2.20155
chr1	3004	3005	2.14785
chr1	3005	3006	2.20155
chr1	3006	3007	2.09416
chr1	3007	3008	2.20155
chr1	3008	3013	2.14785
chr1	3013	3014	2.25524
chr1	3014	3015	2.20155
chr1	3015	3016	2.14785
chr1	3016	3017	1.87937
chr1	3017	3019	1.93307
chr1	3019	3020	1.66458
chr1	3020	3021	1.71828
chr1	3021	3022	1.82567
chr1	3022	3023	1.87937
chr1	3023	3024	1.93307
chr1	3024	3025	1.98676
chr1	3025	3026	1.87937
chr1	3026	3033	1.93307
chr1	3033	3035	1.87937
chr1	3035	3041	1.93307
chr1	3041	3042	1.98676
chr1	3042	3044	1.93307
chr1	3044	3046	1.82567
chr1	3046	3049	1.77198
chr1	3049	3050	1.66458
chr1	3050	3051	1.71828
chr1	3051	3052	1.61089
chr1	3052	3053	1.55719
chr1	3053	3054	1.5035
chr1	3054	3057	1.55719
chr1	3057	3060	1.4498
chr1	3060	3062	1.28871
chr1	3062	3063	1.07393
chr1	3063	3064	0.966533
chr1	3064	3065	0.859141
chr1	3065	3066	0.698052
chr1	3066	3067	0.644355
chr1	3067	3068	0.590659
chr1	3068	3069	0.483267
chr1	3069	3077	0.42957
chr1	3077	3078	0.375874
chr1	3078	3080	0.268481
chr1	3080	3082	0.322178
chr1	3082	3084	0.483267
chr1	3084	3086	0.536963
chr1	3086	3087	0.590659
chr1	3087	3089	0.536963
chr1	3089	3090	0.590659
chr1	3090	3093	0.644355
chr1	3093	3098	0.590659
chr1	3098	3105	0.536963
chr1	3105	3109	0.590659
chr1	3109	3117	0.536963
chr1	3117	3124	0.483267
chr1	3124	3126	0.42957
chr1	3126	3130	0.214785
chr1	3130	3132	0.161089
chr1	3132	3134	0.107393
chr1	3134	3137	0.161089
chr1	3137	3143	0.268481
chr1	3143	3148	0.322178
chr1	3148	3149	0.483267
chr1	3149	3154	0.536963
chr1	3154	3163	0.590659
chr1	3163	3165	0.698052
chr1	3165	3168	0.805444
chr1	3168	3174	0.912837
chr1	3174	3175	0.966533
chr1	3175	3177	1.02023
chr1	3177	3178	0.966533
chr1	3178	3180	1.07393
chr1	3180	3181	1.02023
chr1	3181	3182	0.966533
chr1	3182	3183	1.02023
chr1	3183	3184	1.07393
chr1	3184	3185	1.12762
chr1	3185	3188	1.07393
chr1	3188	3189	1.12762
chr1	3189	3191	1.18132
chr1	3191	3192	1.12762
chr1	3192	3193	1.34241
chr1	3193	3194	1.5035
chr1	3194	3195	1.71828
chr1	3195	3202	1.82567
chr1	3202	3203	1.93307
chr1	3203	3204	2.04046
chr1	3204	3205	2.25524
chr1	3205	3206	2.68481
chr1	3206	3209	2.57742
chr1	3209	3212	2.47003
chr1	3212	3215	2.36264
chr1	3215	3218	2.41633
chr1	3218	3219	2.68481
chr1	3219	3220	3.27547
chr1	3220	3221	3.97353
chr1	3221	3222	4.56418
chr1	3222	3223	4.94006
chr1	3223	3225	5.20854
chr1	3225	3226	5.15484
chr1	3226	3228	5.20854
chr1	3228	3229	5.42332
chr1	3229	3232	5.47702
chr1	3232	3233	5.63811
chr1	3233	3235	5.69181
chr1	3235	3236	5.63811
chr1	3236	3237	5.69181
chr1	3237	3238	5.47702
chr1	3238	3240	5.31593
chr1	3240	3241	5.26224
chr1	3241	3242	5.20854
chr1	3242	3244	5.26224
chr1	3244	3245	5.15484
chr1	3245	3247	5.20854
chr1	3247	3248	5.15484
chr1	3248	3249	4.88636
chr1	3249	3251	4.45679
chr1	3251	3254	4.51049
chr1	3254	3255	4.61788
chr1	3255	3256	4.67158
chr1	3256	3259	4.72527
chr1	3259	3260	4.77897
chr1	3260	3262	4.72527
chr1	3262	3264	3.81244
chr1	3264	3265	3.06069
chr1	3265	3266	2.36264
chr1	3266	3267	2.04046
chr1	3267	3268	1.71828
chr1	3268	3270	1.66458
chr1	3270	3271	1.61089
chr1	3271	3272	1.55719
chr1	3272	3273	1.3961
chr1	3273	3275	1.18132
chr1	3275	3276	1.02023
chr1	3276	3279	0.966533
chr1	3279	3280	0.805444
chr1	3280	3281	0.751748
chr1	3281	3283	0.644355
chr1	3283	3286	0.536963
chr1	3286	3288	0.483267
chr1	3288	3289	0.536963
chr1	3289	3290	0.483267
chr1	3290	3294	0.536963
chr1	3294	3295	0.590659
chr1	3295	3298	0.536963
chr1	3298	3303	0.322178
chr1	3303	3305	0.268481
chr1	3305	3309	0.322178
chr1	3309	3311	0.375874
chr1	3311	3316	0.322178
chr1	3316	3317	0.42957
chr1	3317	3318	0.483267
chr1	3318	3323	0.590659
chr1	3323	3328	0.698052
chr1	3328	3334	0.644355
chr1	3334	3337	0.590659
chr1	3337	3338	0.644355
chr1	3338	3339	0.590659
chr1	3339	3340	0.644355
chr1	3340	3347	0.590659
chr1	3347	3349	0.536963
chr1	3349	3354	0.483267
chr1	3354	3356	0.536963
chr1	3356	3360	0.590659
chr1	3360	3361	0.483267
chr1	3361	3362	0.42957
chr1	3362	3363	0.375874
chr1	3363	3367	0.42957
chr1	3367	3374	0.322178
chr1	3374	3378	0.268481
chr1	3378	3383	0.375874
chr1	3383	3394	0.42957
chr1	3394	3395	0.483267
chr1	3395	3400	0.536963
chr1	3400	3401	0.483267
chr1	3401	3405	0.536963
chr1	3405	3407	0.590659
chr1	3407	3409	0.698052
chr1	3409	3411	0.751748
chr1	3411	3412	0.805444
chr1	3412	3417	0.751748
chr1	3417	3422	0.805444
chr1	3422	3426	0.644355
chr1	3426	3435	0.590659
chr1	3435	3438	0.644355
chr1	3438	3439	0.590659
chr1	3439	3440	0.536963
chr1	3440	3441	0.590659
chr1	3441	3449	0.644355
chr1	3449	3451	0.536963
chr1	3451	3452	0.375874
chr1	3452	3455	0.42957
chr1	3455	3456	0.375874
chr1	3456	3459	0.42957
chr1	3459	3461	0.536963
chr1	3461	3462	0.644355
chr1	3462	3468	0.698052
chr1	3468	3469	0.751748
chr1	3469	3472	0.859141
chr1	3472	3476	1.02023
chr1	3476	3479	1.07393
chr1	3479	3481	1.02023
chr1	3481	3482	1.07393
chr1	3482	3483	1.18132
chr1	3483	3484	1.23501
chr1	3484	3485	1.18132
chr1	3485	3486	1.12762
chr1	3486	3488	1.07393
chr1	3488	3489	1.18132
chr1	3489	3490	1.28871
chr1	3490	3491	1.5035
chr1	3491	3492	1.55719
chr1	3492	3494	1.61089
chr1	3494	3495	1.71828
chr1	3495	3496	1.66458
chr1	3496	3497	1.61089
chr1	3497	3500	1.66458
chr1	3500	3502	1.61089
chr1	3502	3503	1.55719
chr1	3503	3504	1.5035
chr1	3504	3506	1.4498
chr1	3506	3512	1.3961
chr1	3512	3513	1.34241
chr1	3513	3514	1.23501
chr1	3514	3515	1.28871
chr1	3515	3516	1.4498
chr1	3516	3517	1.28871
chr1	3517	3520	1.3961
chr1	3520	3525	1.34241
chr1	3525	3526	1.23501
chr1	3526	3527	1.18132
chr1	3527	3528	1.12762
chr1	3528	3530	1.18132
chr1	3530	3532	1.07393
chr1	3532	3533	1.02023
chr1	3533	3534	0.644355
chr1	3534	3535	0.698052
chr1	3535	3536	0.805444
chr1	3536	3537	0.751748
chr1	3537	3540	0.698052
chr1	3540	3542	0.644355
chr1	3542	3544	0.698052
chr1	3544	3547	0.644355
chr1	3547	3550	0.590659
chr1	3550	3553	0.536963
chr1	3553	3555	0.483267
chr1	3555	3557	0.536963
chr1	3557	3558	0.483267
chr1	3558	3561	0.644355
chr1	3561	3571	0.590659
chr1	3571	3572	0.536963
chr1	3572	3573	0.590659
chr1	3573	3574	0.698052
chr1	3574	3575	0.751748
chr1	3575	3576	0.805444
chr1	3576	3577	0.751748
chr1	3577	3578	0.698052
chr1	3578	3579	0.590659
chr1	3579	3580	0.644355
chr1	3580	3583	0.698052
chr1	3583	3584	0.859141
chr1	3584	3585	0.912837
chr1	3585	3586	0.966533
chr1	3586	3587	0.912837
chr1	3587	3592	0.966533
chr1	3592	3593	1.07393
chr1	3593	3594	1.12762
chr1	3594	3599	1.18132
chr1	3599	3601	1.12762
chr1	3601	3603	0.912837
chr1	3603	3616	0.966533
chr1	3616	3617	0.912837
chr1	3617	3618	0.805444
chr1	3618	3619	0.751748
chr1	3619	3621	0.698052
chr1	3621	3623	0.644355
chr1	3623	3624	0.698052
chr1	3624	3625	0.751748
chr1	3625	3626	0.859141
chr1	3626	3627	0.912837
chr1	3627	3628	0.751748
chr1	3628	3629	0.698052
chr1	3629	3631	0.590659
chr1	3631	3635	0.536963
chr1	3635	3639	0.483267
chr1	3639	3641	0.536963
chr1	3641	3643	0.590659
chr1	3643	3647	0.644355
chr1	3647	3649	0.590659
chr1	3649	3650	0.644355
chr1	3650	3654	0.698052
chr1	3654	3655	0.751748
chr1	3655	3658	0.859141
chr1	3658	3667	0.912837
chr1	3667	3668	0.751748
chr1	3668	3669	0.698052
chr1	3669	3672	0.536963
chr1	3672	3673	0.644355
chr1	3673	3674	0.805444
chr1	3674	3675	1.55719
chr1	3675	3676	1.87937
chr1	3676	3677	1.98676
chr1	3677	3678	2.04046
chr1	3678	3679	2.09416
chr1	3679	3680	2.20155
chr1	3680	3682	2.25524
chr1	3682	3683	2.20155
chr1	3683	3685	2.25524
chr1	3685	3687	2.20155
chr1	3687	3688	2.14785
chr1	3688	3691	2.25524
chr1	3691	3692	2.30894
chr1	3692	3693	2.36264
chr1	3693	3694	2.41633
chr1	3694	3697	2.36264
chr1	3697	3699	2.30894
chr1	3699	3700	2.20155
chr1	3700	3702	2.36264
chr1	3702	3703	2.47003
chr1	3703	3704	2.57742
chr1	3704	3705	2.63112
chr1	3705	3707	2.8996
chr1	3707	3708	3.06069
chr1	3708	3709	3.27547
chr1	3709	3710	3.65135
chr1	3710	3711	4.02722
chr1	3711	3715	4.08092
chr1	3715	3717	4.02722
chr1	3717	3718	3.43656
chr1	3718	3719	3.16808
chr1	3719	3720	2.9533
chr1	3720	3721	2.8459
chr1	3721	3722	2.79221
chr1	3722	3723	2.8996
chr1	3723	3724	2.9533
chr1	3724	3725	3.22178
chr1	3725	3729	3.27547
chr1	3729	3730	3.32917
chr1	3730	3731	3.22178
chr1	3731	3732	3.32917
chr1	3732	3733	3.38287
chr1	3733	3734	3.32917
chr1	3734	3735	3.91983
chr1	3735	3736	4.02722
chr1	3736	3738	3.97353
chr1	3738	3740	4.02722
chr1	3740	3743	4.08092
chr1	3743	3744	3.91983
chr1	3744	3746	3.86613
chr1	3746	3749	3.65135
chr1	3749	3750	3.43656
chr1	3750	3753	3.11438
chr1	3753	3754	2.8459
chr1	3754	3755	2.47003
chr1	3755	3759	2.41633
chr1	3759	3760	2.36264
chr1	3760	3762	2.25524
chr1	3762	3766	2.41633
chr1	3766	3767	1.98676
chr1	3767	3768	1.82567
chr1	3768	3771	1.77198
chr1	3771	3773	1.71828
chr1	3773	3774	1.66458
chr1	3774	3775	1.71828
chr1	3775	3776	1.66458
chr1	3776	3778	1.71828
chr1	3778	3779	1.12762
chr1	3779	3781	0.966533
chr1	3781	3786	0.751748
chr1	3786	3787	0.966533
chr1	3787	3789	1.34241
chr1	3789	3791	1.4498
chr1	3791	3792	1.5035
chr1	3792	3793	1.55719
chr1	3793	3804	1.4498
chr1	3804	3805	1.3961
chr1	3805	3806	1.18132
chr1	3806	3807	1.23501
chr1	3807	3808	1.4498
chr1	3808	3809	1.77198
chr1	3809	3810	1.93307
chr1	3810	3811	2.04046
chr1	3811	3814	2.14785
chr1	3814	3815	2.25524
chr1	3815	3817	2.36264
chr1	3817	3818	2.41633
chr1	3818	3819	2.47003
chr1	3819	3820	2.36264
chr1	3820	3822	2.41633
chr1	3822	3824	2.47003
chr1	3824	3827	2.52373
chr1	3827	3829	2.68481
chr1	3829	3830	2.14785
chr1	3830	3832	2.09416
chr1	3832	3834	1.98676
chr1	3834	3835	2.09416
chr1	3835	3836	1.98676
chr1	3836	3837	1.82567
chr1	3837	3839	1.87937
chr1	3839	3841	1.93307
chr1	3841	3842	1.98676
chr1	3842	3844	2.09416
chr1	3844	3845	2.52373
chr1	3845	3848	2.57742
chr1	3848	3849	2.68481
chr1	3849	3850	2.73851
chr1	3850	3851	2.79221
chr1	3851	3852	2.57742
chr1	3852	3853	2.25524
chr1	3853	3854	2.09416
chr1	3854	3855	1.98676
chr1	3855	3856	2.30894
chr1	3856	3857	2.47003
chr1	3857	3860	2.57742
chr1	3860	3861	2.8996
chr1	3861	3862	3.00699
chr1	3862	3864	3.22178
chr1	3864	3865	3.32917
chr1	3865	3866	3.38287
chr1	3866	3867	3.32917
chr1	3867	3868	3.38287
chr1	3868	3870	3.49026
chr1	3870	3871	3.43656
chr1	3871	3872	3.38287
chr1	3872	3874	3.43656
chr1	3874	3875	3.54395
chr1	3875	3877	3.97353
chr1	3877	3878	4.13461
chr1	3878	3879	4.18831
chr1	3879	3881	4.3494
chr1	3881	3882	4.24201
chr1	3882	3883	4.45679
chr1	3883	3884	4.51049
chr1	3884	3885	4.67158
chr1	3885	3886	4.61788
chr1	3886	3888	4.72527
chr1	3888	3889	4.4031
chr1	3889	3890	4.3494
chr1	3890	3892	4.4031
chr1	3892	3893	4.2957
chr1	3893	3894	4.18831
chr1	3894	3898	4.2957
chr1	3898	3899	4.24201
chr1	3899	3900	3.81244
chr1	3900	3902	3.54395
chr1	3902	3903	3.43656
chr1	3903	3904	3.97353
chr1	3904	3905	3.65135
chr1	3905	3906	3.54395
chr1	3906	3907	3.59765
chr1	3907	3908	3.70504
chr1	3908	3909	4.08092
chr1	3909	3910	4.13461
chr1	3910	3911	4.18831
chr1	3911	3912	4.24201
chr1	3912	3913	4.18831
chr1	3913	3914	4.24201
chr1	3914	3915	4.56418
chr1	3915	3916	4.51049
chr1	3916	3917	4.61788
chr1	3917	3918	4.83267
chr1	3918	3919	5.36963
chr1	3919	3920	4.99375
chr1	3920	3921	5.04745
chr1	3921	3922	4.88636
chr1	3922	3923	4.77897
chr1	3923	3924	4.72527
chr1	3924	3926	4.88636
chr1	3926	3928	4.77897
chr1	3928	3930	4.67158
chr1	3930	3931	4.51049
chr1	3931	3932	4.61788
chr1	3932	3935	4.67158
chr1	3935	3936	4.83267
chr1	3936	3938	4.99375
chr1	3938	3939	5.04745
chr1	3939	3940	5.15484
chr1	3940	3943	5.20854
chr1	3943	3944	5.26224
chr1	3944	3946	5.10115
chr1	3946	3947	5.31593
chr1	3947	3950	4.99375
chr1	3950	3951	4.72527
chr1	3951	3952	4.18831
chr1	3952	3953	4.24201
chr1	3953	3954	4.2957
chr1	3954	3956	4.51049
chr1	3956	3957	4.77897
chr1	3957	3958	4.72527
chr1	3958	3959	4.4031
chr1	3959	3960	4.2957
chr1	3960	3961	4.24201
chr1	3961	3962	3.86613
chr1	3962	3964	3.65135
chr1	3964	3965	3.59765
chr1	3965	3968	3.65135
chr1	3968	3969	3.54395
chr1	3969	3973	3.38287
chr1	3973	3974	3.49026
chr1	3974	3975	3.54395
chr1	3975	3976	3.59765
chr1	3976	3977	3.65135
chr1	3977	3978	3.59765
chr1	3978	3979	3.54395
chr1	3979	3980	3.38287
chr1	3980	3981	3.16808
chr1	3981	3982	3.00699
chr1	3982	3983	2.9533
chr1	3983	3984	2.79221
chr1	3984	3985	2.73851
chr1	3985	3986	2.8459
chr1	3986	3990	2.79221
chr1	3990	3991	2.57742
chr1	3991	3992	2.47003
chr1	3992	3993	2.41633
chr1	3993	3994	2.57742
chr1	3994	3995	2.52373
chr1	3995	3996	2.57742
chr1	3996	3997	2.63112
chr1	3997	3998	2.36264
chr1	3998	3999	2.25524
chr1	3999	4000	2.04046
chr1	4000	4001	1.87937
chr1	4001	4004	1.77198
chr1	4004	4006	1.82567
chr1	4006	4009	1.61089
chr1	4009	4012	1.4498
chr1	4012	4013	1.3961
chr1	4013	4016	1.34241
chr1	4016	4018	1.23501
chr1	4018	4019	1.18132
chr1	4019	4020	0.966533
chr1	4020	4023	0.912837
chr1	4023	4025	0.966533
chr1	4025	4026	1.07393
chr1	4026	4029	1.12762
chr1	4029	4034	1.02023
chr1	4034	4037	1.07393
chr1	4037	4040	0.859141
chr1	4040	4041	0.644355
chr1	4041	4042	0.590659
chr1	4042	4044	0.483267
chr1	4044	4045	0.536963
chr1	4045	4048	0.644355
chr1	4048	4054	0.590659
chr1	4054	4062	0.644355
chr1	4062	4067	0.590659
chr1	4067	4069	0.536963
chr1	4069	4070	0.42957
chr1	4070	4072	0.375874
chr1	4072	4073	0.322178
chr1	4073	4075	0.268481
chr1	4075	4082	0.214785
chr1	4082	4084	0.322178
chr1	4084	4088	0.375874
chr1	4088	4089	0.322178
chr1	4089	4090	0.268481
chr1	4090	4097	0.214785
chr1	4097	4103	0.161089
chr1	4103	4118	0.214785
chr1	4118	4119	0.268481
chr1	4119	4125	0.42957
chr1	4125	4126	0.483267
chr1	4126	4127	0.375874
chr1	4127	4128	0.483267
chr1	4128	4129	0.42957
chr1	4129	4130	0.590659
chr1	4130	4137	0.644355
chr1	4137	4138	0.698052
chr1	4138	4140	0.805444
chr1	4140	4154	0.912837
chr1	4154	4162	0.966533
chr1	4162	4163	0.805444
chr1	4163	4164	0.859141
chr1	4164	4165	0.912837
chr1	4165	4168	0.966533
chr1	4168	4169	1.02023
chr1	4169	4170	0.966533
chr1	4170	4171	0.859141
chr1	4171	4174	0.698052
chr1	4174	4178	0.644355
chr1	4178	4180	0.698052
chr1	4180	4182	0.644355
chr1	4182	4183	0.751748
chr1	4183	4185	0.805444
chr1	4185	4186	0.912837
chr1	4186	4187	1.07393
chr1	4187	4188	1.23501
chr1	4188	4189	1.34241
chr1	4189	4196	1.3961
chr1	4196	4198	1.55719
chr1	4198	4199	1.61089
chr1	4199	4200	1.66458
chr1	4200	4201	1.77198
chr1	4201	4202	1.87937
chr1	4202	4203	1.93307
chr1	4203	4205	2.04046
chr1	4205	4206	2.09416
chr1	4206	4207	2.20155
chr1	4207	4208	2.04046
chr1	4208	4210	1.98676
chr1	4210	4212	2.04046
chr1	4212	4217	1.98676
chr1	4217	4219	2.04046
chr1	4219	4220	2.09416
chr1	4220	4222	2.14785
chr1	4222	4225	2.09416
chr1	4225	4229	2.14785
chr1	4229	4230	2.25524
chr1	4230	4231	2.09416
chr1	4231	4232	1.87937
chr1	4232	4236	1.77198
chr1	4236	4240	1.82567
chr1	4240	4242	1.71828
chr1	4242	4243	1.66458
chr1	4243	4245	1.5035
chr1	4245	4246	1.3961
chr1	4246	4248	1.23501
chr1	4248	4249	1.82567
chr1	4249	4250	2.25524
chr1	4250	4251	2.14785
chr1	4251	4252	2.20155
chr1	4252	4253	2.36264
chr1	4253	4254	3.00699
chr1	4254	4255	3.54395
chr1	4255	4256	3.86613
chr1	4256	4257	3.91983
chr1	4257	4259	3.97353
chr1	4259	4267	4.02722
chr1	4267	4269	4.18831
chr1	4269	4271	4.08092
chr1	4271	4272	4.02722
chr1	4272	4273	3.91983
chr1	4273	4274	3.81244
chr1	4274	4277	3.97353
chr1	4277	4278	3.86613
chr1	4278	4280	3.91983
chr1	4280	4281	4.02722
chr1	4281	4286	4.08092
chr1	4286	4289	4.13461
chr1	4289	4290	4.08092
chr1	4290	4291	4.02722
chr1	4291	4292	4.08092
chr1	4292	4293	3.65135
chr1	4293	4295	3.27547
chr1	4295	4296	3.38287
chr1	4296	4298	2.9533
chr1	4298	4299	2.41633
chr1	4299	4300	2.09416
chr1	4300	4301	2.04046
chr1	4301	4302	1.98676
chr1	4302	4303	1.93307
chr1	4303	4304	1.98676
chr1	4304	4307	1.87937
chr1	4307	4308	1.82567
chr1	4308	4311	1.87937
chr1	4311	4313	1.71828
chr1	4313	4315	1.61089
chr1	4315	4316	1.55719
chr1	4316	4317	1.5035
chr1	4317	4318	1.3961
chr1	4318	4324	1.34241
chr1	4324	4325	1.23501
chr1	4325	4326	1.12762
chr1	4326	4331	1.18132
chr1	4331	4334	1.28871
chr1	4334	4335	1.18132
chr1	4335	4337	0.912837
chr1	4337	4338	0.966533
chr1	4338	4339	0.859141
chr1	4339	4341	0.644355
chr1	4341	4342	0.590659
chr1	4342	4343	0.698052
chr1	4343	4345	0.805444
chr1	4345	4347	0.859141
chr1	4347	4352	0.805444
chr1	4352	4357	0.751748
chr1	4357	4361	0.698052
chr1	4361	4362	0.859141
chr1	4362	4364	0.966533
chr1	4364	4366	1.07393
chr1	4366	4370	1.18132
chr1	4370	4373	1.07393
chr1	4373	4375	1.02023
chr1	4375	4379	0.966533
chr1	4379	4380	1.02023
chr1	4380	4381	1.23501
chr1	4381	4382	1.4498
chr1	4382	4383	1.5035
chr1	4383	4386	1.55719
chr1	4386	4387	1.4498
chr1	4387	4389	1.23501
chr1	4389	4404	1.18132
chr1	4404	4405	1.23501
chr1	4405	4406	1.12762
chr1	4406	4408	0.966533
chr1	4408	4409	0.912837
chr1	4409	4410	0.966533
chr1	4410	4421	0.912837
chr1	4421	4423	0.859141
chr1	4423	4424	0.805444
chr1	4424	4425	0.698052
chr1	4425	4426	0.42957
chr1	4426	4427	0.375874
chr1	4427	4430	0.322178
chr1	4430	4436	0.375874
chr1	4436	4437	0.42957
chr1	4437	4438	0.483267
chr1	4438	4448	0.536963
chr1	4448	4449	0.483267
chr1	4449	4452	0.42957
chr1	4452	4453	0.375874
chr1	4453	4455	0.268481
chr1	4455	4456	0.322178
chr1	4456	4457	0.42957
chr1	4457	4459	0.536963
chr1	4459	4461	0.590659
chr1	4461	4467	0.644355
chr1	4467	4471	0.590659
chr1	4471	4474	0.644355
chr1	4474	4475	0.590659
chr1	4475	4476	0.644355
chr1	4476	4478	0.698052
chr1	4478	4480	0.751748
chr1	4480	4481	0.698052
chr1	4481	4482	0.644355
chr1	4482	4489	0.590659
chr1	4489	4492	0.644355
chr1	4492	4495	0.698052
chr1	4495	4496	0.751748
chr1	4496	4498	0.698052
chr1	4498	4499	0.644355
chr1	4499	4500	0.536963
chr1	4500	4501	0.590659
chr1	4501	4503	0.536963
chr1	4503	4505	0.483267
chr1	4505	4517	0.42957
chr1	4517	4519	0.483267
chr1	4519	4522	0.375874
chr1	4522	4523	0.590659
chr1	4523	4524	0.966533
chr1	4524	4525	1.28871
chr1	4525	4528	1.4498
chr1	4528	4530	1.55719
chr1	4530	4533	1.61089
chr1	4533	4534	1.55719
chr1	4534	4538	1.4498
chr1	4538	4539	1.61089
chr1	4539	4545	1.66458
chr1	4545	4546	1.71828
chr1	4546	4547	1.77198
chr1	4547	4557	1.82567
chr1	4557	4561	1.87937
chr1	4561	4565	1.82567
chr1	4565	4566	1.77198
chr1	4566	4567	1.5035
chr1	4567	4568	1.18132
chr1	4568	4569	0.912837
chr1	4569	4571	0.751748
chr1	4571	4572	0.805444
chr1	4572	4573	0.751748
chr1	4573	4582	0.698052
chr1	4582	4583	0.483267
chr1	4583	4588	0.42957
chr1	4588	4590	0.483267
chr1	4590	4592	0.375874
chr1	4592	4594	0.42957
chr1	4594	4596	0.536963
chr1	4596	4597	0.590659
chr1	4597	4598	0.698052
chr1	4598	4601	0.751748
chr1	4601	4604	0.698052
chr1	4604	4607	0.751748
chr1	4607	4608	0.805444
chr1	4608	4610	0.859141
chr1	4610	4615	0.805444
chr1	4615	4617	0.698052
chr1	4617	4618	0.751748
chr1	4618	4619	0.805444
chr1	4619	4620	0.751748
chr1	4620	4630	0.805444
chr1	4630	4634	0.751748
chr1	4634	4636	0.698052
chr1	4636	4638	0.751748
chr1	4638	4639	0.644355
chr1	4639	4640	0.698052
chr1	4640	4641	0.644355
chr1	4641	4647	0.483267
chr1	4647	4651	0.42957
chr1	4651	4652	0.375874
chr1	4652	4657	0.322178
chr1	4657	4658	0.375874
chr1	4658	4659	0.42957
chr1	4659	4660	0.483267
chr1	4660	4661	0.644355
chr1	4661	4662	0.590659
chr1	4662	4663	0.536963
chr1	4663	4664	0.590659
chr1	4664	4667	0.698052
chr1	4667	4668	0.912837
chr1	4668	4672	1.07393
chr1	4672	4674	1.28871
chr1	4674	4676	1.34241
chr1	4676	4678	1.28871
chr1	4678	4679	1.34241
chr1	4679	4680	1.3961
chr1	4680	4681	1.5035
chr1	4681	4683	1.55719
chr1	4683	4684	1.5035
chr1	4684	4685	1.55719
chr1	4685	4686	1.71828
chr1	4686	4687	2.04046
chr1	4687	4688	2.14785
chr1	4688	4689	2.20155
chr1	4689	4691	2.25524
chr1	4691	4692	2.30894
chr1	4692	4693	2.47003
chr1	4693	4694	2.63112
chr1	4694	4695	2.73851
chr1	4695	4697	2.79221
chr1	4697	4699	2.8459
chr1	4699	4701	2.9533
chr1	4701	4702	3.06069
chr1	4702	4703	3.00699
chr1	4703	4704	3.11438
chr1	4704	4706	2.9533
chr1	4706	4708	2.8996
chr1	4708	4709	2.73851
chr1	4709	4711	2.79221
chr1	4711	4712	2.57742
chr1	4712	4713	2.41633
chr1	4713	4716	2.47003
chr1	4716	4717	2.25524
chr1	4717	4719	2.30894
chr1	4719	4720	2.36264
chr1	4720	4722	2.41633
chr1	4722	4723	2.36264
chr1	4723	4724	2.47003
chr1	4724	4725	2.36264
chr1	4725	4727	2.30894
chr1	4727	4729	2.25524
chr1	4729	4730	2.04046
chr1	4730	4732	1.82567
chr1	4732	4733	1.77198
chr1	4733	4735	1.87937
chr1	4735	4736	1.93307
chr1	4736	4737	1.82567
chr1	4737	4740	1.66458
chr1	4740	4741	1.87937
chr1	4741	4742	1.82567
chr1	4742	4743	1.87937
chr1	4743	4744	1.98676
chr1	4744	4746	1.87937
chr1	4746	4747	1.93307
chr1	4747	4749	1.77198
chr1	4749	4750	1.82567
chr1	4750	4752	1.77198
chr1	4752	4753	1.82567
chr1	4753	4754	1.77198
chr1	4754	4756	1.82567
chr1	4756	4757	1.77198
chr1	4757	4758	1.93307
chr1	4758	4761	1.98676
chr1	4761	4762	1.87937
chr1	4762	4763	1.98676
chr1	4763	4764	1.93307
chr1	4764	4765	1.98676
chr1	4765	4766	2.04046
chr1	4766	4767	1.98676
chr1	4767	4774	1.87937
chr1	4774	4776	1.66458
chr1	4776	4778	1.55719
chr1	4778	4779	1.5035
chr1	4779	4781	1.4498
chr1	4781	4783	1.5035
chr1	4783	4784	1.34241
chr1	4784	4785	1.23501
chr1	4785	4786	1.18132
chr1	4786	4787	1.07393
chr1	4787	4788	1.02023
chr1	4788	4790	0.966533
chr1	4790	4793	0.912837
chr1	4793	4797	0.859141
chr1	4797	4800	0.805444
chr1	4800	4801	0.859141
chr1	4801	4802	0.698052
chr1	4802	4805	0.644355
chr1	4805	4806	0.751748
chr1	4806	4807	0.644355
chr1	4807	4808	0.590659
chr1	4808	4815	0.644355
chr1	4815	4816	0.751748
chr1	4816	4829	0.483267
chr1	4829	4830	0.590659
chr1	4830	4831	0.698052
chr1	4831	4832	0.805444
chr1	4832	4835	1.07393
chr1	4835	4838	1.12762
chr1	4838	4840	1.07393
chr1	4840	4842	1.02023
chr1	4842	4843	1.07393
chr1	4843	4844	1.18132
chr1	4844	4846	1.34241
chr1	4846	4847	1.3961
chr1	4847	4848	1.4498
chr1	4848	4852	1.34241
chr1	4852	4855	1.18132
chr1	4855	4858	1.23501
chr1	4858	4861	1.18132
chr1	4861	4862	1.23501
chr1	4862	4863	1.28871
chr1	4863	4864	1.34241
chr1	4864	4865	1.4498
chr1	4865	4867	1.5035
chr1	4867	4870	1.55719
chr1	4870	4872	1.61089
chr1	4872	4873	1.71828
chr1	4873	4874	1.66458
chr1	4874	4875	1.61089
chr1	4875	4876	1.5035
chr1	4876	4878	1.23501
chr1	4878	4879	1.34241
chr1	4879	4882	1.28871
chr1	4882	4884	1.23501
chr1	4884	4885	1.18132
chr1	4885	4886	1.07393
chr1	4886	4887	1.02023
chr1	4887	4888	0.966533
chr1	4888	4890	0.912837
chr1	4890	4896	0.859141
chr1	4896	4898	0.912837
chr1	4898	4899	0.859141
chr1	4899	4900	0.751748
chr1	4900	4905	0.698052
chr1	4905	4906	0.859141
chr1	4906	4908	0.912837
chr1	4908	4909	0.859141
chr1	4909	4913	0.805444
chr1	4913	4915	0.751748
chr1	4915	4917	0.698052
chr1	4917	4920	0.590659
chr1	4920	4921	0.536963
chr1	4921	4924	0.483267
chr1	4924	4929	0.536963
chr1	4929	4931	0.644355
chr1	4931	4932	0.751748
chr1	4932	4934	0.805444
chr1	4934	4936	0.751748
[truncated: 6,057 more rows]
