# Supplementary material for: Structural modularity of the XIST ribonucleoprotein complex
Source: Nat Commun. 2020 Dec 2;11:6163. doi: 10.1038/s41467-020-20040-3 (PMC7710737; doi:10.1038/s41467-020-20040-3)
Supplement: Supplementary file 6 — Source Data [file 41467_2020_20040_MOESM6_ESM.zip › sourcedata/fig2efgi/K562_HNRNPL_1_neg_XIST_1_hsXIST.bedgraph]

chr1	0	44	0.0
chr1	44	47	0.115016
chr1	47	48	0.460066
chr1	48	49	0.575082
chr1	49	57	0.690099
chr1	57	77	0.805115
chr1	77	79	0.690099
chr1	79	83	0.575082
chr1	83	84	0.345049
chr1	84	85	0.230033
chr1	85	89	0.115016
chr1	89	91	0.230033
chr1	91	115	0.115016
chr1	115	116	0.345049
chr1	116	123	0.460066
chr1	123	144	0.345049
chr1	144	149	0.230033
chr1	149	151	0.115016
chr1	151	191	0.0
chr1	191	194	0.115016
chr1	194	227	0.230033
chr1	227	229	0.115016
chr1	229	241	0.0
chr1	241	255	0.230033
chr1	255	277	0.345049
chr1	277	278	0.115016
chr1	278	307	0.230033
chr1	307	313	0.345049
chr1	313	323	0.230033
chr1	323	326	0.345049
chr1	326	340	0.230033
chr1	340	342	0.345049
chr1	342	359	0.460066
chr1	359	364	0.345049
chr1	364	368	0.460066
chr1	368	369	0.575082
chr1	369	374	0.690099
chr1	374	378	0.575082
chr1	378	379	0.460066
chr1	379	389	0.345049
chr1	389	392	0.460066
chr1	392	398	0.345049
chr1	398	405	0.230033
chr1	405	406	0.115016
chr1	406	407	0.575082
chr1	407	408	0.690099
chr1	408	412	0.805115
chr1	412	424	0.920132
chr1	424	427	0.805115
chr1	427	435	0.920132
chr1	435	436	0.805115
chr1	436	440	0.690099
chr1	440	441	0.575082
chr1	441	442	0.460066
chr1	442	448	0.230033
chr1	448	451	0.115016
chr1	451	454	0.460066
chr1	454	457	0.575082
chr1	457	462	0.460066
chr1	462	487	0.575082
chr1	487	490	0.230033
chr1	490	495	0.115016
chr1	495	510	0.345049
chr1	510	513	0.460066
chr1	513	524	0.575082
chr1	524	530	0.460066
chr1	530	532	0.345049
chr1	532	534	0.460066
chr1	534	546	0.345049
chr1	546	549	0.230033
chr1	549	566	0.115016
chr1	566	651	0.0
chr1	651	652	0.345049
chr1	652	684	0.460066
chr1	684	686	0.345049
chr1	686	687	0.115016
chr1	687	695	0.0
chr1	695	723	0.115016
chr1	723	740	0.0
chr1	740	741	0.115016
chr1	741	761	0.230033
chr1	761	762	0.345049
chr1	762	774	0.230033
chr1	774	784	0.115016
chr1	784	786	0.230033
chr1	786	795	0.345049
chr1	795	797	0.460066
chr1	797	802	0.345049
chr1	802	811	0.460066
chr1	811	821	0.345049
chr1	821	822	0.460066
chr1	822	824	0.345049
chr1	824	825	0.460066
chr1	825	826	0.690099
chr1	826	831	0.805115
chr1	831	840	0.690099
chr1	840	851	0.805115
chr1	851	857	0.460066
chr1	857	861	0.345049
chr1	861	868	0.230033
chr1	868	869	0.345049
chr1	869	874	0.230033
chr1	874	891	0.115016
chr1	891	903	0.230033
chr1	903	917	0.345049
chr1	917	932	0.230033
chr1	932	935	0.345049
chr1	935	936	0.460066
chr1	936	937	0.575082
chr1	937	938	0.690099
chr1	938	940	0.575082
chr1	940	954	0.460066
chr1	954	955	0.575082
chr1	955	957	0.690099
chr1	957	967	0.805115
chr1	967	970	0.920132
chr1	970	971	1.15016
chr1	971	975	0.805115
chr1	975	977	0.920132
chr1	977	980	1.03515
chr1	980	985	0.920132
chr1	985	986	1.15016
chr1	986	989	1.26518
chr1	989	992	1.15016
chr1	992	993	1.03515
chr1	993	1001	1.26518
chr1	1001	1003	1.3802
chr1	1003	1005	1.15016
chr1	1005	1007	1.03515
chr1	1007	1009	1.15016
chr1	1009	1010	1.26518
chr1	1010	1020	1.03515
chr1	1020	1021	0.805115
chr1	1021	1027	0.690099
chr1	1027	1037	0.460066
chr1	1037	1041	0.345049
chr1	1041	1042	0.230033
chr1	1042	1061	0.115016
chr1	1061	1067	0.230033
chr1	1067	1074	0.345049
chr1	1074	1075	0.460066
chr1	1075	1079	0.690099
chr1	1079	1097	0.805115
chr1	1097	1099	0.690099
chr1	1099	1100	0.575082
chr1	1100	1101	0.230033
chr1	1101	1102	0.345049
chr1	1102	1108	0.575082
chr1	1108	1112	0.690099
chr1	1112	1124	0.460066
chr1	1124	1126	0.575082
chr1	1126	1130	0.230033
chr1	1130	1132	0.345049
chr1	1132	1135	0.460066
chr1	1135	1140	0.575082
chr1	1140	1144	0.690099
chr1	1144	1156	0.575082
chr1	1156	1160	0.345049
chr1	1160	1163	0.460066
chr1	1163	1164	0.575082
chr1	1164	1165	0.690099
chr1	1165	1167	0.575082
chr1	1167	1168	0.805115
chr1	1168	1170	0.920132
chr1	1170	1172	0.805115
chr1	1172	1194	0.690099
chr1	1194	1199	0.575082
chr1	1199	1200	0.460066
chr1	1200	1201	0.230033
chr1	1201	1203	0.115016
chr1	1203	1204	0.230033
chr1	1204	1205	0.575082
chr1	1205	1211	0.805115
chr1	1211	1219	0.920132
chr1	1219	1235	1.03515
chr1	1235	1238	0.920132
chr1	1238	1239	0.805115
chr1	1239	1240	0.345049
chr1	1240	1246	0.230033
chr1	1246	1252	0.115016
chr1	1252	1253	0.345049
chr1	1253	1266	0.230033
chr1	1266	1283	0.345049
chr1	1283	1289	0.115016
chr1	1289	1301	0.230033
chr1	1301	1310	0.115016
chr1	1310	1324	0.230033
chr1	1324	1326	0.115016
chr1	1326	1328	0.345049
chr1	1328	1331	0.460066
chr1	1331	1332	0.575082
chr1	1332	1335	0.690099
chr1	1335	1336	1.03515
chr1	1336	1338	1.26518
chr1	1338	1341	1.15016
chr1	1341	1344	1.3802
chr1	1344	1352	1.49521
chr1	1352	1358	1.61023
chr1	1358	1360	1.72525
chr1	1360	1361	2.0703
chr1	1361	1363	1.84026
chr1	1363	1365	1.61023
chr1	1365	1367	1.03515
chr1	1367	1377	0.920132
chr1	1377	1380	0.690099
chr1	1380	1387	0.575082
chr1	1387	1393	0.460066
chr1	1393	1395	0.345049
chr1	1395	1398	0.0
chr1	1398	1420	0.115016
chr1	1420	1423	0.230033
chr1	1423	1432	0.345049
chr1	1432	1433	0.230033
chr1	1433	1437	0.345049
chr1	1437	1439	0.460066
chr1	1439	1441	0.575082
chr1	1441	1442	0.690099
chr1	1442	1444	0.805115
chr1	1444	1451	1.03515
chr1	1451	1455	1.15016
chr1	1455	1456	1.03515
chr1	1456	1467	0.920132
chr1	1467	1471	0.805115
chr1	1471	1472	0.690099
chr1	1472	1475	0.575082
chr1	1475	1478	0.460066
chr1	1478	1480	0.345049
chr1	1480	1481	0.115016
chr1	1481	1488	0.0
chr1	1488	1502	0.115016
chr1	1502	1523	0.230033
chr1	1523	1531	0.115016
chr1	1531	1544	0.0
chr1	1544	1553	0.230033
chr1	1553	1557	0.345049
chr1	1557	1559	0.460066
chr1	1559	1561	0.575082
chr1	1561	1563	0.805115
chr1	1563	1567	0.920132
chr1	1567	1568	1.03515
chr1	1568	1578	1.15016
chr1	1578	1579	0.920132
chr1	1579	1580	0.805115
chr1	1580	1593	1.03515
chr1	1593	1594	0.920132
chr1	1594	1595	0.805115
chr1	1595	1599	0.575082
chr1	1599	1602	0.460066
chr1	1602	1604	0.345049
chr1	1604	1606	0.460066
chr1	1606	1608	0.690099
chr1	1608	1615	0.805115
chr1	1615	1625	0.575082
chr1	1625	1628	0.805115
chr1	1628	1636	1.03515
chr1	1636	1639	1.49521
chr1	1639	1640	1.61023
chr1	1640	1642	1.95528
chr1	1642	1644	1.84026
chr1	1644	1645	1.95528
chr1	1645	1646	2.0703
chr1	1646	1647	2.30033
chr1	1647	1652	2.41535
chr1	1652	1653	2.53036
chr1	1653	1658	2.64538
chr1	1658	1659	2.7604
chr1	1659	1660	2.99043
chr1	1660	1662	3.10544
chr1	1662	1668	2.87541
chr1	1668	1669	2.7604
chr1	1669	1670	2.64538
chr1	1670	1672	2.30033
chr1	1672	1673	2.41535
chr1	1673	1674	2.53036
chr1	1674	1675	1.95528
chr1	1675	1678	2.0703
chr1	1678	1680	1.72525
chr1	1680	1682	1.61023
chr1	1682	1686	1.26518
chr1	1686	1689	1.49521
chr1	1689	1694	1.3802
chr1	1694	1695	1.15016
chr1	1695	1706	0.805115
chr1	1706	1710	0.575082
chr1	1710	1719	0.460066
chr1	1719	1722	0.345049
chr1	1722	1729	0.115016
chr1	1729	1738	0.0
chr1	1738	1739	0.115016
chr1	1739	1749	0.230033
chr1	1749	1750	0.345049
chr1	1750	1755	0.575082
chr1	1755	1763	0.690099
chr1	1763	1764	0.805115
chr1	1764	1766	0.690099
chr1	1766	1774	0.805115
chr1	1774	1776	0.690099
chr1	1776	1779	0.805115
chr1	1779	1785	0.920132
chr1	1785	1798	0.575082
chr1	1798	1799	0.805115
chr1	1799	1800	0.690099
chr1	1800	1808	0.575082
chr1	1808	1815	0.460066
chr1	1815	1817	0.345049
chr1	1817	1818	0.230033
chr1	1818	1823	0.345049
chr1	1823	1828	0.460066
chr1	1828	1832	0.575082
chr1	1832	1833	0.690099
chr1	1833	1839	0.460066
chr1	1839	1841	0.575082
chr1	1841	1842	0.690099
chr1	1842	1846	0.920132
chr1	1846	1848	1.03515
chr1	1848	1849	1.15016
chr1	1849	1853	1.26518
chr1	1853	1855	1.15016
chr1	1855	1859	1.26518
chr1	1859	1863	1.15016
chr1	1863	1864	1.03515
chr1	1864	1865	1.15016
chr1	1865	1866	1.03515
chr1	1866	1867	1.15016
chr1	1867	1870	1.26518
chr1	1870	1871	1.49521
chr1	1871	1872	1.84026
chr1	1872	1877	1.72525
chr1	1877	1881	1.61023
chr1	1881	1882	1.49521
chr1	1882	1884	1.3802
chr1	1884	1890	1.26518
chr1	1890	1894	1.3802
chr1	1894	1895	1.26518
chr1	1895	1896	1.15016
chr1	1896	1898	1.03515
chr1	1898	1902	1.15016
chr1	1902	1904	0.920132
chr1	1904	1906	0.805115
chr1	1906	1907	0.345049
chr1	1907	1916	0.460066
chr1	1916	1924	0.575082
chr1	1924	1925	0.345049
chr1	1925	1927	0.460066
chr1	1927	1934	0.575082
chr1	1934	1943	0.460066
chr1	1943	1944	0.345049
chr1	1944	1960	0.230033
chr1	1960	1962	0.115016
chr1	1962	2064	0.0
chr1	2064	2089	0.230033
chr1	2089	2091	0.345049
chr1	2091	2109	0.230033
chr1	2109	2118	0.345049
chr1	2118	2121	0.230033
chr1	2121	2142	0.115016
chr1	2142	2144	0.230033
chr1	2144	2148	0.115016
chr1	2148	2174	0.230033
chr1	2174	2177	0.460066
chr1	2177	2184	0.345049
chr1	2184	2200	0.230033
chr1	2200	2207	0.345049
chr1	2207	2210	0.460066
chr1	2210	2235	0.230033
chr1	2235	2238	0.115016
chr1	2238	2257	0.0
chr1	2257	2272	0.115016
chr1	2272	2273	0.230033
chr1	2273	2275	0.345049
chr1	2275	2277	0.460066
chr1	2277	2278	0.575082
chr1	2278	2279	0.805115
chr1	2279	2280	1.03515
chr1	2280	2291	1.26518
chr1	2291	2300	1.15016
chr1	2300	2304	1.26518
chr1	2304	2306	1.3802
chr1	2306	2308	1.49521
chr1	2308	2309	1.3802
chr1	2309	2311	1.26518
chr1	2311	2312	1.15016
chr1	2312	2313	1.03515
chr1	2313	2314	0.690099
chr1	2314	2315	0.575082
chr1	2315	2323	0.345049
chr1	2323	2330	0.460066
chr1	2330	2334	0.575082
chr1	2334	2338	0.460066
chr1	2338	2340	0.575082
chr1	2340	2349	0.345049
chr1	2349	2356	0.460066
chr1	2356	2357	0.345049
chr1	2357	2359	0.460066
chr1	2359	2360	0.575082
chr1	2360	2366	0.690099
chr1	2366	2376	0.575082
chr1	2376	2383	0.690099
chr1	2383	2392	0.575082
chr1	2392	2394	0.345049
chr1	2394	2397	0.230033
chr1	2397	2398	0.345049
chr1	2398	2407	0.460066
chr1	2407	2409	0.575082
chr1	2409	2411	0.460066
chr1	2411	2420	0.345049
chr1	2420	2423	0.460066
chr1	2423	2430	0.345049
chr1	2430	2439	0.230033
chr1	2439	2451	0.690099
chr1	2451	2452	0.805115
chr1	2452	2455	1.03515
chr1	2455	2461	0.920132
chr1	2461	2469	1.03515
chr1	2469	2470	1.15016
chr1	2470	2471	1.26518
chr1	2471	2473	1.3802
chr1	2473	2474	1.49521
chr1	2474	2475	1.03515
chr1	2475	2485	0.920132
chr1	2485	2490	0.575082
chr1	2490	2495	0.460066
chr1	2495	2503	0.345049
chr1	2503	2505	0.230033
chr1	2505	2506	0.115016
chr1	2506	2513	0.0
chr1	2513	2514	0.115016
chr1	2514	2515	0.230033
chr1	2515	2545	0.345049
chr1	2545	2548	0.230033
chr1	2548	2550	0.115016
chr1	2550	2592	0.0
chr1	2592	2616	0.115016
chr1	2616	2626	0.230033
chr1	2626	2635	0.115016
chr1	2635	2652	0.230033
chr1	2652	2657	0.115016
chr1	2657	2670	0.230033
chr1	2670	2688	0.115016
chr1	2688	2693	0.230033
chr1	2693	2722	0.115016
chr1	2722	2738	0.0
chr1	2738	2772	0.230033
chr1	2772	2774	0.0
chr1	2774	2775	0.115016
chr1	2775	2776	0.230033
chr1	2776	2795	0.345049
chr1	2795	2800	0.230033
chr1	2800	2811	0.115016
chr1	2811	2903	0.0
chr1	2903	2922	0.115016
chr1	2922	2928	0.230033
chr1	2928	2938	0.345049
chr1	2938	2950	0.230033
chr1	2950	2962	0.115016
chr1	2962	2963	0.230033
chr1	2963	2972	0.115016
chr1	2972	2976	0.345049
chr1	2976	2977	0.575082
chr1	2977	2978	0.690099
chr1	2978	2995	0.805115
chr1	2995	3004	0.690099
chr1	3004	3006	0.575082
chr1	3006	3007	0.460066
chr1	3007	3011	0.230033
chr1	3011	3029	0.0
chr1	3029	3038	0.230033
chr1	3038	3044	0.345049
chr1	3044	3059	0.460066
chr1	3059	3065	0.575082
chr1	3065	3068	0.460066
chr1	3068	3080	0.575082
chr1	3080	3081	0.460066
chr1	3081	3089	0.805115
chr1	3089	3092	0.920132
chr1	3092	3093	1.03515
chr1	3093	3101	0.920132
chr1	3101	3103	0.805115
chr1	3103	3106	0.920132
chr1	3106	3114	1.03515
chr1	3114	3116	0.805115
chr1	3116	3124	0.690099
chr1	3124	3128	0.575082
chr1	3128	3134	0.460066
chr1	3134	3141	0.345049
chr1	3141	3143	0.230033
chr1	3143	3169	0.115016
chr1	3169	3193	0.0
chr1	3193	3205	0.115016
chr1	3205	3206	0.230033
chr1	3206	3218	0.345049
chr1	3218	3219	0.575082
chr1	3219	3221	0.690099
chr1	3221	3224	0.805115
chr1	3224	3229	1.03515
chr1	3229	3232	0.920132
chr1	3232	3237	1.03515
chr1	3237	3251	0.920132
chr1	3251	3254	0.805115
chr1	3254	3255	0.690099
chr1	3255	3258	0.460066
chr1	3258	3260	0.575082
chr1	3260	3263	0.345049
chr1	3263	3265	0.460066
chr1	3265	3267	0.575082
chr1	3267	3269	0.460066
chr1	3269	3275	0.575082
chr1	3275	3288	0.460066
chr1	3288	3292	0.575082
chr1	3292	3299	0.460066
chr1	3299	3301	0.230033
chr1	3301	3304	0.115016
chr1	3304	3305	0.460066
chr1	3305	3313	0.690099
chr1	3313	3317	0.805115
chr1	3317	3321	0.920132
chr1	3321	3324	1.03515
chr1	3324	3336	0.920132
chr1	3336	3337	0.805115
chr1	3337	3339	1.03515
chr1	3339	3340	0.920132
chr1	3340	3348	0.575082
chr1	3348	3351	0.460066
chr1	3351	3355	0.345049
chr1	3355	3357	0.460066
chr1	3357	3360	0.575082
chr1	3360	3367	0.690099
chr1	3367	3372	0.805115
chr1	3372	3378	0.575082
chr1	3378	3387	0.690099
chr1	3387	3391	0.575082
chr1	3391	3392	0.460066
chr1	3392	3393	0.575082
chr1	3393	3394	0.460066
chr1	3394	3395	0.575082
chr1	3395	3396	0.690099
chr1	3396	3403	0.575082
chr1	3403	3407	0.460066
chr1	3407	3411	0.575082
chr1	3411	3413	0.690099
chr1	3413	3418	0.575082
chr1	3418	3430	0.690099
chr1	3430	3442	0.460066
chr1	3442	3444	0.345049
chr1	3444	3445	0.460066
chr1	3445	3446	0.575082
chr1	3446	3453	0.460066
chr1	3453	3454	0.345049
chr1	3454	3462	0.460066
chr1	3462	3479	0.345049
chr1	3479	3483	0.230033
chr1	3483	3487	0.345049
chr1	3487	3488	0.230033
chr1	3488	3504	0.345049
chr1	3504	3514	0.460066
chr1	3514	3515	0.690099
chr1	3515	3516	0.920132
chr1	3516	3518	0.805115
chr1	3518	3520	0.690099
chr1	3520	3524	0.805115
chr1	3524	3531	0.690099
chr1	3531	3540	0.805115
chr1	3540	3548	0.690099
chr1	3548	3549	0.575082
chr1	3549	3554	0.230033
chr1	3554	3555	0.345049
chr1	3555	3563	0.460066
chr1	3563	3572	0.345049
chr1	3572	3574	0.460066
chr1	3574	3575	0.575082
chr1	3575	3576	0.690099
chr1	3576	3589	0.805115
chr1	3589	3593	0.460066
chr1	3593	3597	0.575082
chr1	3597	3600	0.690099
chr1	3600	3606	0.920132
chr1	3606	3607	0.805115
chr1	3607	3611	0.920132
chr1	3611	3617	0.805115
chr1	3617	3621	0.920132
chr1	3621	3623	1.03515
chr1	3623	3624	0.920132
chr1	3624	3625	1.03515
chr1	3625	3628	1.15016
chr1	3628	3629	0.920132
chr1	3629	3631	1.03515
chr1	3631	3635	1.15016
chr1	3635	3640	0.920132
chr1	3640	3641	1.03515
chr1	3641	3643	1.26518
chr1	3643	3645	1.3802
chr1	3645	3646	1.26518
chr1	3646	3654	1.03515
chr1	3654	3656	1.15016
chr1	3656	3659	1.03515
chr1	3659	3661	0.920132
chr1	3661	3663	0.805115
chr1	3663	3667	0.690099
chr1	3667	3672	0.575082
chr1	3672	3673	0.345049
chr1	3673	3674	0.460066
chr1	3674	3675	0.920132
chr1	3675	3683	0.805115
chr1	3683	3688	0.920132
chr1	3688	3694	1.03515
chr1	3694	3701	1.15016
chr1	3701	3702	1.49521
chr1	3702	3705	1.72525
chr1	3705	3707	1.84026
chr1	3707	3708	1.95528
chr1	3708	3709	2.18531
chr1	3709	3710	2.0703
chr1	3710	3715	1.95528
chr1	3715	3717	2.0703
chr1	3717	3719	2.18531
chr1	3719	3720	2.0703
chr1	3720	3721	1.95528
chr1	3721	3722	2.0703
chr1	3722	3724	2.41535
chr1	3724	3726	2.64538
chr1	3726	3729	2.53036
chr1	3729	3730	2.7604
chr1	3730	3732	2.53036
chr1	3732	3733	2.64538
chr1	3733	3734	2.41535
chr1	3734	3735	2.64538
chr1	3735	3736	2.87541
chr1	3736	3739	3.10544
chr1	3739	3741	2.99043
chr1	3741	3742	3.22046
chr1	3742	3743	3.45049
chr1	3743	3744	3.10544
chr1	3744	3745	3.33548
chr1	3745	3747	2.99043
chr1	3747	3750	3.10544
chr1	3750	3751	3.22046
chr1	3751	3752	3.33548
chr1	3752	3756	3.22046
chr1	3756	3758	3.10544
chr1	3758	3759	2.87541
chr1	3759	3760	3.10544
chr1	3760	3764	3.45049
chr1	3764	3765	3.22046
chr1	3765	3768	3.45049
chr1	3768	3770	3.33548
chr1	3770	3771	3.10544
chr1	3771	3772	2.87541
chr1	3772	3773	2.41535
chr1	3773	3776	2.30033
chr1	3776	3777	2.41535
chr1	3777	3779	1.95528
chr1	3779	3782	1.72525
chr1	3782	3783	1.61023
chr1	3783	3784	1.3802
chr1	3784	3786	1.26518
chr1	3786	3787	1.3802
chr1	3787	3788	1.49521
chr1	3788	3789	1.3802
chr1	3789	3790	1.72525
chr1	3790	3792	1.61023
chr1	3792	3794	1.72525
chr1	3794	3795	1.15016
chr1	3795	3798	1.26518
chr1	3798	3808	1.03515
chr1	3808	3809	1.26518
chr1	3809	3810	1.72525
chr1	3810	3811	1.84026
chr1	3811	3813	1.95528
chr1	3813	3814	2.0703
chr1	3814	3817	2.53036
chr1	3817	3818	2.64538
chr1	3818	3820	2.53036
chr1	3820	3823	2.7604
chr1	3823	3824	2.53036
chr1	3824	3827	2.18531
chr1	3827	3829	2.0703
chr1	3829	3830	2.18531
chr1	3830	3831	2.0703
chr1	3831	3832	2.18531
chr1	3832	3838	2.30033
chr1	3838	3842	2.41535
chr1	3842	3844	1.61023
chr1	3844	3845	1.72525
chr1	3845	3846	1.61023
chr1	3846	3849	1.49521
chr1	3849	3850	1.72525
chr1	3850	3855	1.49521
chr1	3855	3856	1.72525
chr1	3856	3857	1.84026
chr1	3857	3860	2.0703
chr1	3860	3862	2.41535
chr1	3862	3863	2.99043
chr1	3863	3864	3.10544
chr1	3864	3866	3.22046
chr1	3866	3868	3.10544
chr1	3868	3871	2.87541
chr1	3871	3872	3.22046
chr1	3872	3874	3.10544
chr1	3874	3875	3.22046
chr1	3875	3877	3.45049
chr1	3877	3878	3.91056
chr1	3878	3880	3.68053
chr1	3880	3882	4.02558
chr1	3882	3884	4.25561
chr1	3884	3885	4.37063
chr1	3885	3886	4.25561
chr1	3886	3887	4.37063
chr1	3887	3888	4.60066
chr1	3888	3889	4.71567
chr1	3889	3890	4.25561
chr1	3890	3892	4.14059
chr1	3892	3895	3.91056
chr1	3895	3896	3.68053
chr1	3896	3898	3.45049
chr1	3898	3900	2.87541
chr1	3900	3901	2.7604
chr1	3901	3902	2.99043
chr1	3902	3904	3.22046
chr1	3904	3906	3.45049
chr1	3906	3907	3.91056
chr1	3907	3908	4.14059
chr1	3908	3909	4.48564
chr1	3909	3911	4.37063
chr1	3911	3912	4.60066
chr1	3912	3913	4.71567
chr1	3913	3914	4.37063
chr1	3914	3915	4.94571
chr1	3915	3916	4.60066
chr1	3916	3917	4.94571
chr1	3917	3918	5.17574
chr1	3918	3920	5.63581
chr1	3920	3921	5.29076
chr1	3921	3922	5.06072
chr1	3922	3923	5.17574
chr1	3923	3924	5.29076
chr1	3924	3925	5.52079
chr1	3925	3927	5.75082
chr1	3927	3928	5.98086
chr1	3928	3930	6.44092
chr1	3930	3931	6.32591
chr1	3931	3932	6.67095
chr1	3932	3933	7.24604
chr1	3933	3935	7.36105
chr1	3935	3936	7.7061
chr1	3936	3937	8.28119
chr1	3937	3938	8.3962
chr1	3938	3940	8.51122
chr1	3940	3941	8.74125
chr1	3941	3942	8.16617
chr1	3942	3944	7.47607
chr1	3944	3945	7.59109
chr1	3945	3946	7.82112
chr1	3946	3947	8.05115
chr1	3947	3949	7.82112
chr1	3949	3950	7.7061
chr1	3950	3951	7.016
chr1	3951	3952	6.78597
chr1	3952	3954	6.32591
chr1	3954	3955	5.86584
chr1	3955	3956	5.98086
chr1	3956	3957	6.21089
chr1	3957	3958	6.44092
chr1	3958	3959	6.21089
chr1	3959	3960	5.75082
chr1	3960	3962	6.09587
chr1	3962	3963	6.44092
chr1	3963	3964	6.67095
chr1	3964	3965	6.44092
chr1	3965	3966	6.21089
chr1	3966	3969	5.63581
chr1	3969	3970	5.17574
chr1	3970	3971	4.94571
chr1	3971	3972	4.60066
chr1	3972	3975	3.79554
chr1	3975	3976	3.68053
chr1	3976	3977	3.33548
chr1	3977	3979	3.45049
chr1	3979	3981	2.99043
chr1	3981	3982	2.41535
chr1	3982	3983	2.30033
chr1	3983	3984	2.0703
chr1	3984	3987	1.95528
chr1	3987	3989	2.0703
chr1	3989	3990	1.95528
chr1	3990	3992	1.84026
chr1	3992	3993	1.72525
chr1	3993	3994	1.49521
chr1	3994	3995	1.3802
chr1	3995	3996	1.26518
chr1	3996	3998	1.15016
chr1	3998	4006	0.920132
chr1	4006	4008	1.03515
chr1	4008	4009	0.920132
chr1	4009	4013	0.805115
chr1	4013	4015	0.690099
chr1	4015	4019	0.575082
chr1	4019	4023	0.460066
chr1	4023	4026	0.345049
chr1	4026	4027	0.575082
chr1	4027	4030	0.460066
chr1	4030	4031	0.575082
chr1	4031	4039	0.460066
chr1	4039	4040	0.575082
chr1	4040	4041	0.460066
chr1	4041	4048	0.575082
chr1	4048	4050	0.690099
chr1	4050	4053	0.805115
chr1	4053	4054	0.920132
chr1	4054	4055	1.03515
chr1	4055	4056	1.84026
chr1	4056	4057	2.30033
chr1	4057	4058	2.53036
chr1	4058	4059	2.64538
chr1	4059	4062	2.7604
chr1	4062	4064	2.53036
chr1	4064	4066	2.64538
chr1	4066	4069	2.53036
chr1	4069	4074	2.64538
chr1	4074	4076	2.53036
chr1	4076	4081	2.41535
chr1	4081	4084	2.53036
chr1	4084	4085	2.30033
chr1	4085	4086	2.18531
chr1	4086	4088	1.84026
chr1	4088	4089	1.03515
chr1	4089	4091	1.15016
chr1	4091	4092	0.805115
chr1	4092	4094	0.575082
chr1	4094	4097	0.460066
chr1	4097	4100	0.345049
chr1	4100	4106	0.230033
chr1	4106	4107	0.345049
chr1	4107	4122	0.230033
chr1	4122	4123	0.345049
chr1	4123	4142	0.230033
chr1	4142	4143	0.115016
chr1	4143	4170	0.0
chr1	4170	4180	0.230033
chr1	4180	4196	0.345049
chr1	4196	4204	0.460066
chr1	4204	4205	0.575082
chr1	4205	4215	0.345049
chr1	4215	4217	0.230033
chr1	4217	4232	0.345049
chr1	4232	4234	0.230033
chr1	4234	4236	0.115016
chr1	4236	4248	0.345049
chr1	4248	4253	0.460066
chr1	4253	4257	0.805115
chr1	4257	4258	0.920132
chr1	4258	4263	1.03515
chr1	4263	4266	1.26518
chr1	4266	4268	1.3802
chr1	4268	4269	1.49521
chr1	4269	4270	1.61023
chr1	4270	4272	1.3802
chr1	4272	4283	1.49521
chr1	4283	4287	1.3802
chr1	4287	4288	1.15016
chr1	4288	4293	0.690099
chr1	4293	4297	0.460066
chr1	4297	4302	0.575082
chr1	4302	4305	0.460066
chr1	4305	4306	0.345049
chr1	4306	4307	0.460066
chr1	4307	4319	0.345049
chr1	4319	4323	0.460066
chr1	4323	4331	0.575082
chr1	4331	4342	0.460066
chr1	4342	4353	0.345049
chr1	4353	4358	0.230033
chr1	4358	4361	0.115016
chr1	4361	4364	0.230033
chr1	4364	4365	0.345049
chr1	4365	4370	0.460066
chr1	4370	4379	0.575082
chr1	4379	4380	0.920132
chr1	4380	4381	1.26518
chr1	4381	4383	1.49521
chr1	4383	4384	1.72525
chr1	4384	4387	1.84026
chr1	4387	4388	1.72525
chr1	4388	4393	1.84026
chr1	4393	4395	1.95528
chr1	4395	4396	2.0703
chr1	4396	4398	1.95528
chr1	4398	4400	2.0703
chr1	4400	4404	1.84026
chr1	4404	4406	1.95528
chr1	4406	4408	1.84026
chr1	4408	4410	1.95528
chr1	4410	4411	2.0703
chr1	4411	4412	1.61023
chr1	4412	4415	1.49521
chr1	4415	4416	1.26518
chr1	4416	4417	1.03515
chr1	4417	4423	0.805115
chr1	4423	4429	0.690099
chr1	4429	4430	0.460066
chr1	4430	4440	0.345049
chr1	4440	4441	0.230033
chr1	4441	4443	0.345049
chr1	4443	4445	0.230033
chr1	4445	4454	0.115016
chr1	4454	4455	0.230033
chr1	4455	4456	0.345049
chr1	4456	4464	0.575082
chr1	4464	4477	0.690099
chr1	4477	4489	0.575082
chr1	4489	4491	0.345049
chr1	4491	4492	0.230033
chr1	4492	4500	0.115016
chr1	4500	4503	0.0
chr1	4503	4507	0.115016
chr1	4507	4522	0.230033
chr1	4522	4525	0.805115
chr1	4525	4526	1.03515
chr1	4526	4529	1.15016
chr1	4529	4534	1.26518
chr1	4534	4536	1.15016
chr1	4536	4541	1.26518
chr1	4541	4552	1.15016
chr1	4552	4553	1.03515
chr1	4553	4555	0.805115
chr1	4555	4557	0.690099
chr1	4557	4559	0.345049
chr1	4559	4570	0.115016
chr1	4570	4575	0.0
chr1	4575	4587	0.115016
chr1	4587	4588	0.230033
chr1	4588	4590	0.345049
chr1	4590	4604	0.460066
chr1	4604	4605	0.575082
chr1	4605	4607	1.03515
chr1	4607	4611	1.15016
chr1	4611	4616	1.03515
chr1	4616	4622	0.920132
chr1	4622	4624	0.805115
chr1	4624	4627	0.690099
chr1	4627	4629	0.805115
chr1	4629	4639	1.03515
chr1	4639	4640	1.15016
chr1	4640	4641	0.575082
chr1	4641	4659	0.460066
chr1	4659	4660	0.575082
chr1	4660	4664	0.690099
chr1	4664	4665	0.805115
chr1	4665	4667	0.690099
chr1	4667	4668	0.805115
chr1	4668	4669	0.920132
chr1	4669	4670	1.3802
chr1	4670	4671	1.49521
chr1	4671	4672	1.61023
chr1	4672	4673	1.72525
chr1	4673	4674	1.84026
chr1	4674	4681	1.95528
chr1	4681	4682	2.30033
chr1	4682	4683	2.41535
chr1	4683	4684	2.53036
chr1	4684	4685	2.64538
chr1	4685	4686	2.7604
chr1	4686	4687	2.99043
chr1	4687	4688	3.33548
chr1	4688	4692	3.45049
chr1	4692	4693	3.56551
chr1	4693	4694	3.45049
chr1	4694	4695	3.56551
chr1	4695	4700	3.68053
chr1	4700	4701	3.79554
chr1	4701	4702	4.02558
chr1	4702	4703	3.79554
chr1	4703	4704	3.22046
chr1	4704	4706	3.45049
chr1	4706	4708	3.22046
chr1	4708	4710	3.33548
chr1	4710	4713	3.10544
chr1	4713	4715	3.33548
chr1	4715	4716	3.56551
chr1	4716	4717	3.91056
chr1	4717	4718	3.68053
chr1	4718	4719	3.56551
chr1	4719	4721	3.45049
chr1	4721	4723	3.22046
chr1	4723	4727	2.87541
chr1	4727	4728	2.7604
chr1	4728	4731	2.64538
chr1	4731	4734	2.7604
chr1	4734	4736	2.53036
chr1	4736	4737	2.41535
chr1	4737	4738	2.18531
chr1	4738	4741	2.30033
chr1	4741	4742	2.18531
chr1	4742	4743	2.30033
chr1	4743	4744	2.41535
chr1	4744	4745	2.30033
chr1	4745	4747	2.18531
chr1	4747	4748	2.0703
chr1	4748	4749	1.95528
chr1	4749	4750	2.0703
chr1	4750	4751	2.18531
chr1	4751	4752	1.49521
chr1	4752	4758	1.72525
chr1	4758	4762	1.61023
chr1	4762	4764	1.72525
chr1	4764	4765	2.30033
chr1	4765	4766	2.0703
chr1	4766	4768	1.95528
chr1	4768	4774	2.0703
chr1	4774	4777	1.72525
chr1	4777	4778	1.61023
chr1	4778	4780	1.72525
chr1	4780	4785	1.84026
chr1	4785	4786	1.72525
chr1	4786	4787	1.95528
chr1	4787	4788	1.72525
chr1	4788	4790	1.03515
chr1	4790	4792	1.15016
chr1	4792	4793	1.03515
chr1	4793	4796	0.920132
chr1	4796	4797	1.03515
chr1	4797	4799	1.15016
chr1	4799	4801	1.3802
chr1	4801	4806	1.15016
chr1	4806	4808	1.26518
chr1	4808	4809	1.3802
chr1	4809	4811	1.49521
chr1	4811	4814	1.61023
chr1	4814	4815	2.18531
chr1	4815	4818	2.0703
chr1	4818	4820	1.95528
chr1	4820	4825	1.72525
chr1	4825	4826	1.84026
chr1	4826	4829	1.61023
chr1	4829	4830	1.72525
chr1	4830	4832	1.95528
chr1	4832	4833	1.84026
chr1	4833	4835	1.72525
chr1	4835	4842	1.49521
chr1	4842	4844	1.3802
chr1	4844	4845	1.26518
chr1	4845	4846	1.15016
chr1	4846	4848	0.805115
chr1	4848	4856	0.690099
chr1	4856	4860	0.575082
chr1	4860	4864	0.690099
chr1	4864	4865	0.805115
chr1	4865	4867	0.575082
chr1	4867	4870	0.690099
chr1	4870	4871	0.920132
chr1	4871	4872	1.03515
chr1	4872	4877	1.15016
chr1	4877	4878	1.26518
chr1	4878	4880	1.49521
chr1	4880	4892	1.3802
chr1	4892	4894	1.26518
chr1	4894	4898	1.15016
chr1	4898	4899	0.805115
chr1	4899	4900	0.690099
chr1	4900	4903	0.460066
chr1	4903	4905	0.345049
chr1	4905	4906	0.460066
chr1	4906	4907	0.575082
chr1	4907	4913	0.690099
chr1	4913	4914	0.575082
chr1	4914	4918	0.460066
chr1	4918	4921	0.345049
chr1	4921	4922	0.460066
chr1	4922	4929	0.575082
chr1	4929	4930	0.690099
chr1	4930	4939	0.805115
chr1	4939	4940	0.920132
chr1	4940	4941	1.15016
chr1	4941	4942	1.03515
chr1	4942	4943	0.920132
chr1	4943	4948	1.03515
chr1	4948	4949	0.920132
chr1	4949	4951	0.805115
chr1	4951	4952	0.920132
chr1	4952	4954	1.03515
chr1	4954	4955	1.15016
chr1	4955	4958	1.26518
chr1	4958	4962	1.3802
chr1	4962	4965	1.15016
chr1	4965	4966	0.920132
chr1	4966	4968	1.03515
chr1	4968	4970	1.15016
chr1	4970	4975	1.26518
chr1	4975	4987	1.15016
chr1	4987	4988	1.03515
chr1	4988	4993	0.805115
chr1	4993	5002	0.690099
chr1	5002	5003	0.460066
chr1	5003	5010	0.345049
chr1	5010	5021	0.230033
chr1	5021	5022	0.345049
chr1	5022	5027	0.230033
chr1	5027	5045	0.345049
chr1	5045	5047	0.460066
chr1	5047	5056	0.575082
chr1	5056	5061	0.460066
chr1	5061	5064	0.230033
chr1	5064	5069	0.345049
chr1	5069	5079	0.460066
chr1	5079	5082	0.345049
chr1	5082	5097	0.230033
chr1	5097	5102	0.0
chr1	5102	5107	0.115016
chr1	5107	5115	0.230033
chr1	5115	5137	0.345049
chr1	5137	5138	0.230033
chr1	5138	5141	0.345049
chr1	5141	5145	0.460066
chr1	5145	5150	0.345049
chr1	5150	5156	0.460066
chr1	5156	5158	0.575082
chr1	5158	5162	0.690099
chr1	5162	5163	0.805115
chr1	5163	5171	1.03515
chr1	5171	5173	0.920132
chr1	5173	5175	0.805115
chr1	5175	5180	0.690099
chr1	5180	5186	0.805115
chr1	5186	5189	0.690099
chr1	5189	5198	0.575082
chr1	5198	5199	0.460066
chr1	5199	5212	0.230033
chr1	5212	5219	0.345049
chr1	5219	5222	0.575082
chr1	5222	5223	0.690099
chr1	5223	5224	0.805115
chr1	5224	5226	0.920132
chr1	5226	5227	1.03515
chr1	5227	5228	1.26518
chr1	5228	5248	1.3802
chr1	5248	5249	1.26518
chr1	5249	5252	1.15016
chr1	5252	5254	1.03515
chr1	5254	5256	0.920132
chr1	5256	5259	0.805115
chr1	5259	5260	0.690099
chr1	5260	5261	0.575082
chr1	5261	5263	0.115016
chr1	5263	5270	0.0
chr1	5270	5271	0.115016
chr1	5271	5273	0.230033
chr1	5273	5274	0.345049
chr1	5274	5287	0.575082
chr1	5287	5289	0.690099
chr1	5289	5305	0.920132
chr1	5305	5309	0.690099
chr1	5309	5322	0.345049
chr1	5322	5325	0.230033
chr1	5325	5340	0.0
chr1	5340	5349	0.115016
chr1	5349	5352	0.230033
chr1	5352	5354	0.345049
chr1	5354	5356	0.460066
chr1	5356	5357	0.575082
chr1	5357	5358	0.690099
chr1	5358	5365	0.805115
chr1	5365	5369	0.920132
chr1	5369	5372	1.03515
chr1	5372	5374	1.15016
chr1	5374	5375	1.26518
chr1	5375	5376	1.3802
chr1	5376	5378	1.26518
chr1	5378	5382	1.3802
chr1	5382	5384	1.49521
chr1	5384	5387	1.3802
chr1	5387	5388	1.49521
chr1	5388	5389	1.3802
chr1	5389	5390	1.26518
chr1	5390	5391	1.3802
chr1	5391	5392	1.15016
chr1	5392	5397	1.03515
chr1	5397	5400	0.920132
chr1	5400	5403	0.690099
chr1	5403	5408	0.575082
chr1	5408	5410	0.690099
chr1	5410	5412	0.460066
chr1	5412	5415	0.575082
chr1	5415	5423	0.690099
chr1	5423	5426	0.575082
chr1	5426	5434	0.460066
chr1	5434	5444	0.575082
chr1	5444	5448	0.460066
chr1	5448	5450	0.575082
chr1	5450	5451	0.345049
chr1	5451	5456	0.460066
chr1	5456	5457	0.575082
chr1	5457	5459	0.690099
chr1	5459	5461	0.805115
chr1	5461	5463	0.920132
chr1	5463	5464	1.03515
chr1	5464	5467	1.15016
chr1	5467	5469	1.3802
chr1	5469	5472	1.26518
chr1	5472	5477	1.49521
chr1	5477	5479	1.3802
chr1	5479	5483	1.49521
chr1	5483	5484	1.3802
chr1	5484	5486	1.49521
chr1	5486	5489	1.3802
chr1	5489	5490	1.49521
chr1	5490	5492	1.61023
chr1	5492	5495	1.49521
chr1	5495	5497	1.3802
chr1	5497	5499	1.26518
chr1	5499	5500	1.15016
chr1	5500	5502	1.03515
chr1	5502	5503	0.920132
chr1	5503	5506	0.805115
chr1	5506	5508	0.690099
chr1	5508	5511	0.575082
chr1	5511	5512	0.460066
chr1	5512	5513	0.345049
chr1	5513	5515	0.575082
chr1	5515	5519	0.460066
chr1	5519	5522	0.690099
chr1	5522	5525	0.575082
chr1	5525	5526	0.690099
chr1	5526	5544	0.575082
chr1	5544	5549	0.460066
chr1	5549	5554	0.345049
chr1	5554	5555	0.230033
chr1	5555	5561	0.115016
chr1	5561	5566	0.0
chr1	5566	5580	0.115016
chr1	5580	5581	0.345049
chr1	5581	5584	0.460066
chr1	5584	5587	0.575082
chr1	5587	5595	0.690099
chr1	5595	5597	0.805115
chr1	5597	5598	1.26518
chr1	5598	5599	1.61023
chr1	5599	5600	2.0703
chr1	5600	5601	2.53036
chr1	5601	5603	2.7604
chr1	5603	5604	2.99043
chr1	5604	5605	3.22046
chr1	5605	5606	3.33548
chr1	5606	5607	3.45049
chr1	5607	5608	3.56551
chr1	5608	5615	3.91056
chr1	5615	5616	3.79554
chr1	5616	5619	3.68053
chr1	5619	5624	3.45049
chr1	5624	5625	3.33548
chr1	5625	5626	3.56551
chr1	5626	5627	4.02558
chr1	5627	5628	4.48564
chr1	5628	5629	4.60066
chr1	5629	5630	4.71567
chr1	5630	5631	4.94571
chr1	5631	5633	3.45049
chr1	5633	5634	3.33548
chr1	5634	5635	3.22046
chr1	5635	5638	2.87541
chr1	5638	5640	2.41535
chr1	5640	5642	2.53036
chr1	5642	5643	2.64538
chr1	5643	5646	2.30033
chr1	5646	5647	2.41535
chr1	5647	5650	2.30033
chr1	5650	5652	2.53036
chr1	5652	5653	2.64538
chr1	5653	5654	3.22046
chr1	5654	5656	3.33548
chr1	5656	5657	3.45049
chr1	5657	5660	3.79554
chr1	5660	5662	3.56551
chr1	5662	5663	2.64538
chr1	5663	5664	2.53036
chr1	5664	5668	2.41535
chr1	5668	5672	2.18531
chr1	5672	5673	2.30033
chr1	5673	5677	2.41535
chr1	5677	5679	2.53036
chr1	5679	5680	2.64538
chr1	5680	5683	2.53036
chr1	5683	5685	2.64538
chr1	5685	5688	2.7604
chr1	5688	5689	2.87541
chr1	5689	5691	2.30033
chr1	5691	5692	2.53036
chr1	5692	5694	2.41535
chr1	5694	5702	2.53036
chr1	5702	5704	2.18531
chr1	5704	5708	2.41535
chr1	5708	5710	2.18531
chr1	5710	5712	1.95528
chr1	5712	5713	1.84026
chr1	5713	5714	1.95528
chr1	5714	5715	2.0703
chr1	5715	5716	2.30033
chr1	5716	5718	2.41535
chr1	5718	5720	2.30033
chr1	5720	5722	2.0703
chr1	5722	5725	1.72525
chr1	5725	5726	1.61023
chr1	5726	5728	1.15016
chr1	5728	5730	1.03515
chr1	5730	5731	0.920132
chr1	5731	5737	1.03515
chr1	5737	5738	1.15016
chr1	5738	5739	1.03515
chr1	5739	5741	1.15016
chr1	5741	5747	1.49521
chr1	5747	5751	1.26518
chr1	5751	5752	1.03515
chr1	5752	5753	0.920132
chr1	5753	5758	0.805115
chr1	5758	5759	1.03515
chr1	5759	5765	1.15016
chr1	5765	5771	1.03515
chr1	5771	5774	0.920132
chr1	5774	5775	0.805115
chr1	5775	5785	0.345049
chr1	5785	5786	0.460066
chr1	5786	5788	0.575082
chr1	5788	5793	0.690099
chr1	5793	5794	0.805115
chr1	5794	5795	0.575082
chr1	5795	5798	0.460066
chr1	5798	5815	0.575082
chr1	5815	5816	0.690099
chr1	5816	5819	0.575082
chr1	5819	5820	0.805115
chr1	5820	5826	0.690099
chr1	5826	5827	0.805115
chr1	5827	5828	0.920132
chr1	5828	5832	1.15016
chr1	5832	5835	1.26518
chr1	5835	5839	1.3802
chr1	5839	5840	1.95528
chr1	5840	5841	2.18531
chr1	5841	5842	2.30033
chr1	5842	5843	2.64538
chr1	5843	5844	2.99043
chr1	5844	5845	3.33548
chr1	5845	5849	3.79554
chr1	5849	5851	3.68053
chr1	5851	5855	3.91056
chr1	5855	5857	3.79554
chr1	5857	5858	3.91056
chr1	5858	5863	3.68053
chr1	5863	5864	3.33548
chr1	5864	5865	3.68053
chr1	5865	5869	5.06072
chr1	5869	5871	4.94571
chr1	5871	5873	4.71567
chr1	5873	5874	4.60066
chr1	5874	5878	3.56551
chr1	5878	5879	3.22046
chr1	5879	5881	2.87541
chr1	5881	5883	2.64538
chr1	5883	5884	2.53036
chr1	5884	5888	2.99043
chr1	5888	5891	2.7604
chr1	5891	5895	2.87541
chr1	5895	5896	2.7604
chr1	5896	5898	2.87541
chr1	5898	5899	2.7604
chr1	5899	5900	2.87541
chr1	5900	5901	3.79554
chr1	5901	5903	3.45049
chr1	5903	5904	3.56551
chr1	5904	5905	3.68053
chr1	5905	5906	3.91056
chr1	5906	5907	4.02558
chr1	5907	5912	4.25561
chr1	5912	5915	4.14059
chr1	5915	5916	4.25561
chr1	5916	5917	4.37063
chr1	5917	5918	4.48564
chr1	5918	5919	4.60066
chr1	5919	5920	4.83069
chr1	5920	5925	4.60066
chr1	5925	5926	4.83069
chr1	5926	5928	5.29076
chr1	5928	5930	5.17574
chr1	5930	5931	5.06072
chr1	5931	5933	5.17574
chr1	5933	5935	4.94571
chr1	5935	5936	4.71567
chr1	5936	5937	3.45049
chr1	5937	5938	2.99043
chr1	5938	5940	2.7604
chr1	5940	5941	2.87541
chr1	5941	5943	2.64538
chr1	5943	5944	2.53036
chr1	5944	5945	2.64538
chr1	5945	5947	2.87541
chr1	5947	5948	3.10544
chr1	5948	5949	2.7604
chr1	5949	5954	2.0703
chr1	5954	5956	2.18531
chr1	5956	5961	2.30033
chr1	5961	5962	1.95528
chr1	5962	5963	1.49521
chr1	5963	5966	1.3802
chr1	5966	5967	1.61023
chr1	5967	5968	1.72525
chr1	5968	5969	1.84026
chr1	5969	5971	1.95528
chr1	5971	5974	2.0703
chr1	5974	5980	1.95528
chr1	5980	5982	1.84026
chr1	5982	5983	1.49521
chr1	5983	5984	1.61023
chr1	5984	5985	1.72525
chr1	5985	5986	1.84026
chr1	5986	5989	1.95528
chr1	5989	5992	1.84026
chr1	5992	6000	1.72525
chr1	6000	6001	1.49521
chr1	6001	6002	1.3802
chr1	6002	6007	1.72525
chr1	6007	6008	2.0703
chr1	6008	6013	2.30033
chr1	6013	6015	2.18531
chr1	6015	6016	2.0703
chr1	6016	6019	1.95528
chr1	6019	6021	1.72525
chr1	6021	6022	1.61023
chr1	6022	6028	1.72525
chr1	6028	6035	1.84026
chr1	6035	6037	1.95528
chr1	6037	6038	1.26518
chr1	6038	6039	1.15016
chr1	6039	6042	0.690099
chr1	6042	6043	0.575082
chr1	6043	6049	0.460066
chr1	6049	6056	0.575082
chr1	6056	6058	0.460066
chr1	6058	6059	0.345049
chr1	6059	6060	0.460066
chr1	6060	6063	0.575082
chr1	6063	6065	0.690099
chr1	6065	6067	0.805115
chr1	6067	6069	0.920132
chr1	6069	6071	1.15016
chr1	6071	6075	1.03515
chr1	6075	6077	1.26518
chr1	6077	6082	1.3802
chr1	6082	6083	1.61023
chr1	6083	6084	1.72525
chr1	6084	6085	1.84026
chr1	6085	6086	2.0703
chr1	6086	6087	2.53036
chr1	6087	6088	2.64538
chr1	6088	6091	2.7604
chr1	6091	6092	2.99043
chr1	6092	6093	3.22046
chr1	6093	6097	3.33548
chr1	6097	6100	3.22046
chr1	6100	6101	3.33548
chr1	6101	6102	3.68053
chr1	6102	6104	3.56551
chr1	6104	6105	3.45049
chr1	6105	6107	3.33548
chr1	6107	6109	3.45049
chr1	6109	6110	3.33548
chr1	6110	6112	3.45049
chr1	6112	6114	3.22046
chr1	6114	6115	3.45049
chr1	6115	6116	3.56551
chr1	6116	6117	3.45049
chr1	6117	6119	3.22046
chr1	6119	6121	2.99043
chr1	6121	6122	2.87541
chr1	6122	6123	2.41535
chr1	6123	6125	2.18531
chr1	6125	6127	2.41535
chr1	6127	6128	1.95528
chr1	6128	6129	2.18531
chr1	6129	6130	2.41535
chr1	6130	6131	2.53036
chr1	6131	6132	2.64538
chr1	6132	6135	2.53036
chr1	6135	6137	2.0703
chr1	6137	6140	2.30033
chr1	6140	6141	2.18531
chr1	6141	6142	2.30033
chr1	6142	6144	2.18531
chr1	6144	6145	2.0703
chr1	6145	6147	1.95528
chr1	6147	6148	1.84026
chr1	6148	6149	1.49521
chr1	6149	6150	1.61023
chr1	6150	6168	0.460066
chr1	6168	6172	0.575082
chr1	6172	6177	0.345049
chr1	6177	6183	0.230033
chr1	6183	6184	0.115016
chr1	6184	6185	0.230033
chr1	6185	6188	0.345049
chr1	6188	6204	0.460066
chr1	6204	6219	0.345049
chr1	6219	6223	0.115016
chr1	6223	6244	0.230033
chr1	6244	6246	0.345049
chr1	6246	6248	0.460066
chr1	6248	6253	0.345049
chr1	6253	6262	0.230033
chr1	6262	6266	0.460066
chr1	6266	6271	0.575082
chr1	6271	6280	0.690099
chr1	6280	6290	0.575082
chr1	6290	6292	0.690099
chr1	6292	6297	0.805115
chr1	6297	6298	0.575082
chr1	6298	6301	0.805115
chr1	6301	6303	0.690099
chr1	6303	6307	0.805115
chr1	6307	6313	0.920132
chr1	6313	6315	1.03515
chr1	6315	6316	1.26518
chr1	6316	6317	1.49521
chr1	6317	6319	1.95528
chr1	6319	6325	2.18531
chr1	6325	6327	2.99043
chr1	6327	6329	2.87541
chr1	6329	6330	3.10544
chr1	6330	6331	3.56551
chr1	6331	6332	3.68053
chr1	6332	6334	3.56551
chr1	6334	6335	3.68053
chr1	6335	6336	3.79554
chr1	6336	6337	4.02558
chr1	6337	6338	4.94571
chr1	6338	6339	5.40577
chr1	6339	6341	5.52079
chr1	6341	6343	5.63581
chr1	6343	6345	5.86584
chr1	6345	6346	5.98086
chr1	6346	6347	6.21089
chr1	6347	6349	6.32591
chr1	6349	6352	6.44092
chr1	6352	6354	6.21089
chr1	6354	6355	6.32591
chr1	6355	6356	6.90099
chr1	6356	6357	7.24604
chr1	6357	6358	7.47607
chr1	6358	6359	7.59109
chr1	6359	6360	7.93614
chr1	6360	6361	8.05115
chr1	6361	6362	7.36105
chr1	6362	6363	7.82112
chr1	6363	6364	8.74125
chr1	6364	6365	9.66138
chr1	6365	6367	9.43135
chr1	6367	6368	9.54637
chr1	6368	6369	9.89142
chr1	6369	6370	10.3515
chr1	6370	6371	12.3068
chr1	6371	6372	12.5368
chr1	6372	6373	12.3068
chr1	6373	6374	11.8467
chr1	6374	6375	12.1917
chr1	6375	6376	13.3419
chr1	6376	6377	14.8371
chr1	6377	6378	15.1822
chr1	6378	6379	15.5272
chr1	6379	6381	15.6422
chr1	6381	6384	15.0672
chr1	6384	6385	17.2525
chr1	6385	6386	17.5975
chr1	6386	6387	17.4825
chr1	6387	6388	17.8276
chr1	6388	6389	17.7125
chr1	6389	6390	17.9426
chr1	6390	6391	17.5975
chr1	6391	6392	17.3675
chr1	6392	6394	16.5624
chr1	6394	6395	16.7924
chr1	6395	6396	16.2173
chr1	6396	6397	16.4474
chr1	6397	6399	15.6422
chr1	6399	6400	15.2972
chr1	6400	6403	14.7221
chr1	6403	6404	14.6071
chr1	6404	6405	13.3419
chr1	6405	6406	13.5719
chr1	6406	6407	11.5016
chr1	6407	6408	11.6167
chr1	6408	6410	11.1566
chr1	6410	6412	8.28119
chr1	6412	6413	7.59109
chr1	6413	6414	7.47607
chr1	6414	6415	8.05115
chr1	6415	6416	7.93614
chr1	6416	6417	7.7061
chr1	6417	6418	7.47607
chr1	6418	6421	4.60066
chr1	6421	6422	4.25561
chr1	6422	6425	4.14059
chr1	6425	6427	3.68053
chr1	6427	6429	3.56551
chr1	6429	6430	3.33548
chr1	6430	6431	2.7604
chr1	6431	6432	2.41535
chr1	6432	6433	2.30033
chr1	6433	6436	2.18531
chr1	6436	6437	1.84026
chr1	6437	6439	1.72525
chr1	6439	6441	1.3802
chr1	6441	6442	1.49521
chr1	6442	6444	1.26518
chr1	6444	6446	1.3802
chr1	6446	6448	1.26518
chr1	6448	6449	1.15016
chr1	6449	6452	0.805115
chr1	6452	6461	0.690099
chr1	6461	6466	0.575082
chr1	6466	6469	0.690099
chr1	6469	6473	0.460066
chr1	6473	6476	0.575082
chr1	6476	6478	0.460066
chr1	6478	6490	0.345049
chr1	6490	6492	0.460066
chr1	6492	6493	0.575082
chr1	6493	6501	0.690099
chr1	6501	6502	0.575082
chr1	6502	6504	0.690099
chr1	6504	6505	0.805115
chr1	6505	6508	0.920132
chr1	6508	6516	0.805115
chr1	6516	6525	0.690099
chr1	6525	6527	0.575082
chr1	6527	6534	0.460066
chr1	6534	6536	0.575082
chr1	6536	6539	0.460066
chr1	6539	6540	0.345049
chr1	6540	6545	0.230033
chr1	6545	6547	0.345049
chr1	6547	6549	0.460066
chr1	6549	6564	0.575082
chr1	6564	6565	0.460066
chr1	6565	6566	0.575082
chr1	6566	6570	0.920132
chr1	6570	6579	0.805115
chr1	6579	6580	0.690099
chr1	6580	6581	0.575082
chr1	6581	6591	0.460066
chr1	6591	6592	0.575082
chr1	6592	6599	0.690099
chr1	6599	6602	0.575082
chr1	6602	6606	0.230033
chr1	6606	6610	0.345049
chr1	6610	6614	0.460066
chr1	6614	6616	0.575082
chr1	6616	6627	0.690099
chr1	6627	6628	0.575082
chr1	6628	6633	0.460066
chr1	6633	6634	0.690099
chr1	6634	6635	0.805115
chr1	6635	6636	1.15016
chr1	6636	6637	1.26518
chr1	6637	6638	1.3802
chr1	6638	6642	1.49521
chr1	6642	6643	1.61023
chr1	6643	6644	2.53036
chr1	6644	6645	2.64538
chr1	6645	6649	2.53036
chr1	6649	6651	2.41535
chr1	6651	6653	2.30033
chr1	6653	6654	2.53036
chr1	6654	6655	2.64538
chr1	6655	6656	2.7604
chr1	6656	6657	2.99043
chr1	6657	6659	3.22046
chr1	6659	6660	3.56551
chr1	6660	6661	3.79554
chr1	6661	6662	3.91056
chr1	6662	6667	4.02558
chr1	6667	6668	4.14059
chr1	6668	6670	3.91056
chr1	6670	6671	3.68053
chr1	6671	6672	3.56551
chr1	6672	6677	3.33548
chr1	6677	6678	3.22046
chr1	6678	6679	3.10544
chr1	6679	6680	2.30033
chr1	6680	6686	2.18531
chr1	6686	6687	2.30033
chr1	6687	6688	2.18531
chr1	6688	6689	1.95528
chr1	6689	6690	1.84026
chr1	6690	6693	1.61023
chr1	6693	6695	1.26518
chr1	6695	6697	0.920132
chr1	6697	6699	0.805115
chr1	6699	6705	0.690099
chr1	6705	6707	0.460066
chr1	6707	6709	0.575082
chr1	6709	6710	0.345049
chr1	6710	6712	0.460066
chr1	6712	6718	0.345049
chr1	6718	6722	0.460066
chr1	6722	6728	0.345049
chr1	6728	6731	0.460066
chr1	6731	6732	0.575082
chr1	6732	6734	0.690099
chr1	6734	6742	1.26518
chr1	6742	6746	1.15016
chr1	6746	6752	1.03515
chr1	6752	6753	1.15016
chr1	6753	6755	1.03515
chr1	6755	6757	1.15016
chr1	6757	6761	1.03515
chr1	6761	6763	1.15016
chr1	6763	6765	1.03515
chr1	6765	6767	0.920132
chr1	6767	6769	0.690099
chr1	6769	6770	0.805115
chr1	6770	6785	0.460066
chr1	6785	6787	0.345049
chr1	6787	6789	0.230033
chr1	6789	6803	0.115016
chr1	6803	6816	0.0
chr1	6816	6818	0.115016
chr1	6818	6828	0.230033
chr1	6828	6833	0.575082
chr1	6833	6852	0.690099
chr1	6852	6854	0.575082
chr1	6854	6858	0.460066
chr1	6858	6863	0.575082
chr1	6863	6866	0.230033
chr1	6866	6879	0.115016
chr1	6879	6881	0.230033
chr1	6881	6883	0.345049
chr1	6883	6884	0.690099
chr1	6884	6885	0.920132
chr1	6885	6886	1.03515
chr1	6886	6889	1.15016
chr1	6889	6891	1.26518
chr1	6891	6893	1.3802
chr1	6893	6896	1.26518
chr1	6896	6899	1.3802
chr1	6899	6903	1.61023
chr1	6903	6912	1.72525
chr1	6912	6915	1.84026
chr1	6915	6917	1.72525
chr1	6917	6918	1.61023
chr1	6918	6919	1.72525
chr1	6919	6920	1.3802
chr1	6920	6921	1.15016
chr1	6921	6922	1.03515
chr1	6922	6923	0.920132
chr1	6923	6925	1.03515
chr1	6925	6927	0.920132
chr1	6927	6932	0.805115
chr1	6932	6935	0.690099
chr1	6935	6937	0.460066
chr1	6937	6938	0.575082
chr1	6938	6939	0.805115
chr1	6939	6943	0.690099
chr1	6943	6946	0.805115
chr1	6946	6947	1.03515
chr1	6947	6948	1.15016
chr1	6948	6952	1.3802
chr1	6952	6954	1.95528
chr1	6954	6955	2.0703
chr1	6955	6958	2.30033
chr1	6958	6959	2.53036
chr1	6959	6961	3.10544
chr1	6961	6962	3.33548
chr1	6962	6966	3.56551
chr1	6966	6967	3.68053
chr1	6967	6968	5.06072
chr1	6968	6969	5.17574
chr1	6969	6971	5.40577
chr1	6971	6973	5.63581
chr1	6973	6974	5.52079
chr1	6974	6977	5.40577
chr1	6977	6980	5.52079
chr1	6980	6981	5.29076
chr1	6981	6982	5.52079
chr1	6982	6983	5.63581
chr1	6983	6987	5.29076
chr1	6987	6988	4.83069
chr1	6988	6989	4.94571
chr1	6989	6990	5.06072
chr1	6990	6992	5.17574
chr1	6992	6993	5.06072
chr1	6993	6996	4.48564
chr1	6996	6999	4.83069
chr1	6999	7000	4.94571
chr1	7000	7001	5.06072
chr1	7001	7002	3.22046
chr1	7002	7003	3.33548
chr1	7003	7004	3.45049
chr1	7004	7007	3.22046
chr1	7007	7008	3.45049
chr1	7008	7010	3.56551
chr1	7010	7012	3.45049
chr1	7012	7015	3.22046
chr1	7015	7016	1.95528
chr1	7016	7017	2.0703
chr1	7017	7019	2.18531
chr1	7019	7020	2.41535
chr1	7020	7022	2.64538
chr1	7022	7023	3.10544
chr1	7023	7025	3.22046
chr1	7025	7026	3.45049
chr1	7026	7028	3.79554
chr1	7028	7030	3.68053
chr1	7030	7032	3.56551
chr1	7032	7033	2.7604
chr1	7033	7034	2.87541
chr1	7034	7035	2.7604
chr1	7035	7038	2.99043
chr1	7038	7043	2.64538
chr1	7043	7050	2.30033
chr1	7050	7051	2.0703
chr1	7051	7052	2.18531
chr1	7052	7053	2.0703
chr1	7053	7055	2.53036
chr1	7055	7056	1.49521
chr1	7056	7058	1.61023
chr1	7058	7059	1.84026
chr1	7059	7061	1.61023
chr1	7061	7063	1.72525
chr1	7063	7066	1.95528
chr1	7066	7070	2.0703
chr1	7070	7073	1.72525
chr1	7073	7079	2.0703
chr1	7079	7080	1.95528
chr1	7080	7085	1.84026
chr1	7085	7088	1.95528
chr1	7088	7089	1.84026
chr1	7089	7093	1.49521
chr1	7093	7095	1.15016
chr1	7095	7096	1.03515
chr1	7096	7097	1.15016
chr1	7097	7098	1.26518
chr1	7098	7105	1.03515
chr1	7105	7108	0.920132
chr1	7108	7121	0.575082
chr1	7121	7122	0.460066
chr1	7122	7126	0.575082
chr1	7126	7127	0.460066
chr1	7127	7132	0.575082
chr1	7132	7137	0.460066
chr1	7137	7156	0.345049
chr1	7156	7158	0.230033
chr1	7158	7163	0.115016
chr1	7163	7164	0.0
chr1	7164	7172	0.115016
chr1	7172	7175	0.230033
chr1	7175	7177	0.345049
chr1	7177	7186	0.460066
chr1	7186	7190	0.575082
chr1	7190	7192	0.690099
chr1	7192	7197	0.805115
chr1	7197	7198	0.920132
chr1	7198	7204	0.805115
chr1	7204	7207	0.920132
chr1	7207	7209	1.03515
chr1	7209	7211	1.26518
chr1	7211	7222	1.15016
chr1	7222	7224	1.03515
chr1	7224	7226	1.26518
chr1	7226	7228	1.15016
chr1	7228	7234	1.26518
chr1	7234	7240	1.3802
chr1	7240	7241	1.15016
chr1	7241	7242	1.49521
chr1	7242	7244	1.72525
chr1	7244	7245	1.61023
chr1	7245	7246	1.84026
chr1	7246	7247	1.95528
chr1	7247	7249	2.0703
chr1	7249	7250	2.53036
chr1	7250	7251	2.87541
chr1	7251	7253	3.22046
chr1	7253	7254	3.56551
chr1	7254	7255	4.14059
chr1	7255	7258	4.60066
chr1	7258	7259	5.17574
chr1	7259	7260	5.63581
chr1	7260	7261	6.32591
chr1	7261	7263	6.44092
chr1	7263	7265	6.55594
chr1	7265	7266	6.09587
chr1	7266	7267	6.21089
chr1	7267	7269	6.09587
chr1	7269	7272	6.32591
chr1	7272	7274	6.44092
chr1	7274	7276	6.67095
chr1	7276	7279	6.90099
chr1	7279	7280	6.78597
chr1	7280	7281	6.32591
chr1	7281	7282	5.98086
chr1	7282	7283	6.09587
chr1	7283	7285	6.21089
chr1	7285	7287	5.52079
chr1	7287	7288	5.17574
chr1	7288	7289	5.29076
chr1	7289	7290	4.25561
chr1	7290	7291	4.14059
chr1	7291	7292	3.79554
chr1	7292	7293	3.56551
chr1	7293	7294	2.7604
chr1	7294	7295	2.99043
chr1	7295	7296	2.18531
chr1	7296	7297	2.41535
chr1	7297	7298	2.99043
chr1	7298	7300	2.87541
chr1	7300	7301	2.7604
chr1	7301	7302	2.87541
chr1	7302	7303	2.7604
chr1	7303	7304	2.99043
chr1	7304	7306	2.87541
chr1	7306	7309	3.10544
chr1	7309	7310	3.22046
chr1	7310	7311	2.87541
chr1	7311	7314	2.99043
chr1	7314	7315	2.87541
chr1	7315	7316	2.64538
chr1	7316	7317	2.87541
chr1	7317	7318	2.99043
chr1	7318	7319	3.22046
chr1	7319	7320	3.33548
chr1	7320	7321	3.56551
chr1	7321	7324	3.68053
chr1	7324	7326	3.79554
chr1	7326	7328	3.91056
chr1	7328	7330	3.68053
chr1	7330	7332	3.56551
chr1	7332	7333	3.10544
chr1	7333	7335	2.41535
chr1	7335	7337	2.53036
chr1	7337	7338	2.7604
chr1	7338	7340	2.41535
chr1	7340	7341	2.30033
chr1	7341	7342	2.41535
chr1	7342	7343	2.53036
chr1	7343	7344	2.64538
chr1	7344	7345	2.53036
chr1	7345	7346	2.18531
chr1	7346	7348	1.95528
chr1	7348	7349	2.0703
chr1	7349	7351	1.95528
chr1	7351	7353	1.84026
chr1	7353	7355	1.61023
chr1	7355	7359	1.15016
chr1	7359	7365	1.03515
chr1	7365	7373	0.920132
chr1	7373	7375	0.690099
chr1	7375	7376	0.805115
chr1	7376	7377	0.690099
chr1	7377	7378	0.575082
chr1	7378	7379	0.460066
chr1	7379	7381	0.345049
chr1	7381	7383	0.460066
chr1	7383	7387	0.345049
chr1	7387	7390	0.575082
chr1	7390	7392	0.805115
chr1	7392	7393	0.920132
chr1	7393	7397	1.03515
chr1	7397	7400	1.15016
chr1	7400	7406	1.26518
chr1	7406	7408	1.15016
chr1	7408	7410	1.03515
chr1	7410	7414	0.920132
chr1	7414	7419	0.805115
chr1	7419	7422	0.920132
chr1	7422	7424	0.690099
chr1	7424	7426	0.805115
chr1	7426	7427	0.575082
chr1	7427	7428	0.460066
chr1	7428	7431	0.575082
chr1	7431	7432	0.690099
chr1	7432	7434	0.575082
chr1	7434	7436	0.460066
chr1	7436	7442	0.690099
chr1	7442	7450	0.805115
chr1	7450	7452	0.920132
chr1	7452	7454	0.805115
chr1	7454	7456	0.690099
chr1	7456	7458	0.575082
chr1	7458	7459	0.690099
chr1	7459	7460	0.575082
chr1	7460	7466	0.460066
chr1	7466	7474	0.345049
chr1	7474	7475	0.460066
chr1	7475	7477	0.805115
chr1	7477	7478	1.26518
chr1	7478	7480	1.49521
chr1	7480	7481	1.61023
chr1	7481	7482	1.95528
chr1	7482	7485	2.18531
chr1	7485	7491	2.30033
chr1	7491	7494	2.41535
chr1	7494	7508	2.30033
chr1	7508	7510	2.18531
chr1	7510	7511	2.0703
chr1	7511	7513	1.72525
[truncated: 2,897 more rows]
