# Supplementary material for: Structural modularity of the XIST ribonucleoprotein complex
Source: Nat Commun. 2020 Dec 2;11:6163. doi: 10.1038/s41467-020-20040-3 (PMC7710737; doi:10.1038/s41467-020-20040-3)
Supplement: Supplementary file 6 — Source Data [file 41467_2020_20040_MOESM6_ESM.zip › sourcedata/fig2efgi/K562_DDX51_1_neg_XIST_1_hsXIST.bedgraph]

chr1	0	44	0.0
chr1	44	45	0.574196
chr1	45	48	1.14839
chr1	48	56	1.72259
chr1	56	72	2.29678
chr1	72	73	1.72259
chr1	73	82	1.14839
chr1	82	87	1.72259
chr1	87	95	1.14839
chr1	95	114	0.574196
chr1	114	116	1.72259
chr1	116	122	2.29678
chr1	122	133	1.72259
chr1	133	136	2.29678
chr1	136	137	1.72259
chr1	137	148	1.14839
chr1	148	171	0.574196
chr1	171	199	0.0
chr1	199	206	0.574196
chr1	206	229	1.14839
chr1	229	235	0.574196
chr1	235	260	0.0
chr1	260	283	0.574196
chr1	283	294	1.14839
chr1	294	295	1.72259
chr1	295	298	2.29678
chr1	298	306	1.72259
chr1	306	307	3.44518
chr1	307	308	4.01937
chr1	308	312	5.16777
chr1	312	323	5.74196
chr1	323	326	6.31616
chr1	326	328	6.89035
chr1	328	329	6.31616
chr1	329	334	6.89035
chr1	334	340	6.31616
chr1	340	341	6.89035
chr1	341	342	5.74196
chr1	342	343	6.89035
chr1	343	346	6.31616
chr1	346	348	5.16777
chr1	348	354	4.01937
chr1	354	360	3.44518
chr1	360	362	2.87098
chr1	362	363	2.29678
chr1	363	364	2.87098
chr1	364	366	3.44518
chr1	366	368	4.01937
chr1	368	369	5.16777
chr1	369	370	6.89035
chr1	370	372	7.46455
chr1	372	392	6.89035
chr1	392	393	6.31616
chr1	393	394	5.74196
chr1	394	396	5.16777
chr1	396	397	4.59357
chr1	397	404	2.29678
chr1	404	406	1.14839
chr1	406	407	2.29678
chr1	407	410	3.44518
chr1	410	412	4.01937
chr1	412	432	4.59357
chr1	432	433	5.74196
chr1	433	439	4.59357
chr1	439	440	4.01937
chr1	440	442	2.87098
chr1	442	443	2.29678
chr1	443	447	1.72259
chr1	447	451	1.14839
chr1	451	452	1.72259
chr1	452	454	2.29678
chr1	454	458	1.72259
chr1	458	463	2.29678
chr1	463	491	1.72259
chr1	491	492	1.14839
chr1	492	493	0.574196
chr1	493	495	0.0
chr1	495	496	1.14839
chr1	496	500	2.29678
chr1	500	501	2.87098
chr1	501	526	3.44518
chr1	526	528	2.87098
chr1	528	530	3.44518
chr1	530	535	2.87098
chr1	535	540	1.72259
chr1	540	541	1.14839
chr1	541	552	0.574196
chr1	552	555	1.14839
chr1	555	558	0.574196
chr1	558	561	1.14839
chr1	561	574	2.29678
chr1	574	588	1.72259
chr1	588	597	1.14839
chr1	597	601	0.574196
chr1	601	651	0.0
chr1	651	653	0.574196
chr1	653	674	1.14839
chr1	674	677	1.72259
chr1	677	678	2.29678
chr1	678	693	1.72259
chr1	693	695	1.14839
chr1	695	696	1.72259
chr1	696	698	2.29678
chr1	698	700	2.87098
chr1	700	704	3.44518
chr1	704	715	4.01937
chr1	715	719	3.44518
chr1	719	729	2.87098
chr1	729	730	2.29678
chr1	730	731	1.72259
chr1	731	736	1.14839
chr1	736	739	0.574196
chr1	739	740	2.29678
chr1	740	758	2.87098
chr1	758	766	1.72259
chr1	766	771	2.29678
chr1	771	779	1.14839
chr1	779	780	0.574196
chr1	780	781	1.14839
chr1	781	806	1.72259
chr1	806	808	1.14839
chr1	808	810	0.574196
chr1	810	820	1.14839
chr1	820	822	0.574196
chr1	822	823	1.14839
chr1	823	824	2.29678
chr1	824	825	3.44518
chr1	825	827	5.16777
chr1	827	841	5.74196
chr1	841	844	6.31616
chr1	844	847	8.61294
chr1	847	858	8.03875
chr1	858	860	6.89035
chr1	860	861	6.31616
chr1	861	863	5.74196
chr1	863	864	5.16777
chr1	864	867	4.01937
chr1	867	870	3.44518
chr1	870	882	4.01937
chr1	882	885	1.72259
chr1	885	891	1.14839
chr1	891	902	1.72259
chr1	902	904	1.14839
chr1	904	909	1.72259
chr1	909	915	1.14839
chr1	915	916	1.72259
chr1	916	919	2.29678
chr1	919	925	2.87098
chr1	925	926	4.01937
chr1	926	930	4.59357
chr1	930	937	4.01937
chr1	937	938	4.59357
chr1	938	941	5.16777
chr1	941	943	5.74196
chr1	943	944	6.31616
chr1	944	949	5.74196
chr1	949	951	4.01937
chr1	951	952	4.59357
chr1	952	954	5.16777
chr1	954	955	5.74196
chr1	955	956	6.89035
chr1	956	959	6.31616
chr1	959	961	5.74196
chr1	961	962	5.16777
chr1	962	964	5.74196
chr1	964	970	6.31616
chr1	970	973	6.89035
chr1	973	974	7.46455
chr1	974	975	8.03875
chr1	975	980	6.31616
chr1	980	981	5.74196
chr1	981	986	5.16777
chr1	986	987	3.44518
chr1	987	992	2.87098
chr1	992	993	0.0
chr1	993	994	3.44518
chr1	994	997	4.01937
chr1	997	1003	5.16777
chr1	1003	1006	5.74196
chr1	1006	1007	6.31616
chr1	1007	1008	6.89035
chr1	1008	1009	8.61294
chr1	1009	1010	10.9097
chr1	1010	1017	11.4839
chr1	1017	1018	12.0581
chr1	1018	1020	10.9097
chr1	1020	1021	8.61294
chr1	1021	1022	9.18714
chr1	1022	1036	8.03875
chr1	1036	1038	4.59357
chr1	1038	1045	1.72259
chr1	1045	1055	1.14839
chr1	1055	1067	0.574196
chr1	1067	1074	1.14839
chr1	1074	1089	1.72259
chr1	1089	1091	2.29678
chr1	1091	1093	2.87098
chr1	1093	1097	3.44518
chr1	1097	1098	2.29678
chr1	1098	1101	3.44518
chr1	1101	1104	4.59357
chr1	1104	1106	5.16777
chr1	1106	1109	5.74196
chr1	1109	1113	5.16777
chr1	1113	1119	5.74196
chr1	1119	1128	6.89035
chr1	1128	1131	6.31616
chr1	1131	1132	5.16777
chr1	1132	1133	4.01937
chr1	1133	1134	3.44518
chr1	1134	1140	4.01937
chr1	1140	1141	3.44518
chr1	1141	1148	2.87098
chr1	1148	1151	2.29678
chr1	1151	1152	2.87098
chr1	1152	1154	3.44518
chr1	1154	1156	4.01937
chr1	1156	1158	3.44518
chr1	1158	1159	5.16777
chr1	1159	1161	6.89035
chr1	1161	1162	6.31616
chr1	1162	1165	5.74196
chr1	1165	1167	7.46455
chr1	1167	1173	8.03875
chr1	1173	1177	9.18714
chr1	1177	1178	10.9097
chr1	1178	1181	10.3355
chr1	1181	1182	10.9097
chr1	1182	1183	12.0581
chr1	1183	1184	11.4839
chr1	1184	1189	8.61294
chr1	1189	1191	9.18714
chr1	1191	1192	9.76134
chr1	1192	1196	8.03875
chr1	1196	1199	8.61294
chr1	1199	1200	8.03875
chr1	1200	1203	6.31616
chr1	1203	1204	7.46455
chr1	1204	1205	8.61294
chr1	1205	1206	9.18714
chr1	1206	1209	8.61294
chr1	1209	1210	9.18714
chr1	1210	1214	9.76134
chr1	1214	1216	8.03875
chr1	1216	1219	8.61294
chr1	1219	1221	9.18714
chr1	1221	1222	7.46455
chr1	1222	1223	8.03875
chr1	1223	1225	7.46455
chr1	1225	1227	8.03875
chr1	1227	1230	6.89035
chr1	1230	1231	6.31616
chr1	1231	1235	5.74196
chr1	1235	1236	6.31616
chr1	1236	1238	5.74196
chr1	1238	1242	5.16777
chr1	1242	1243	6.89035
chr1	1243	1244	5.74196
chr1	1244	1247	4.59357
chr1	1247	1252	5.16777
chr1	1252	1253	4.59357
chr1	1253	1258	5.16777
chr1	1258	1261	4.01937
chr1	1261	1262	4.59357
chr1	1262	1265	5.16777
chr1	1265	1270	4.59357
chr1	1270	1273	5.74196
chr1	1273	1276	6.31616
chr1	1276	1280	5.74196
chr1	1280	1281	5.16777
chr1	1281	1286	4.01937
chr1	1286	1293	4.59357
chr1	1293	1295	5.16777
chr1	1295	1297	4.59357
chr1	1297	1302	4.01937
chr1	1302	1307	3.44518
chr1	1307	1308	4.01937
chr1	1308	1310	4.59357
chr1	1310	1311	3.44518
chr1	1311	1314	4.01937
chr1	1314	1315	4.59357
chr1	1315	1317	5.16777
chr1	1317	1318	4.59357
chr1	1318	1322	5.16777
chr1	1322	1323	5.74196
chr1	1323	1326	6.31616
chr1	1326	1327	6.89035
chr1	1327	1328	7.46455
chr1	1328	1331	8.03875
chr1	1331	1332	8.61294
chr1	1332	1334	10.9097
chr1	1334	1337	11.4839
chr1	1337	1341	12.0581
chr1	1341	1342	12.6323
chr1	1342	1343	13.2065
chr1	1343	1344	12.6323
chr1	1344	1347	13.2065
chr1	1347	1349	13.7807
chr1	1349	1353	14.3549
chr1	1353	1355	14.9291
chr1	1355	1357	15.5033
chr1	1357	1358	14.9291
chr1	1358	1359	14.3549
chr1	1359	1360	14.9291
chr1	1360	1362	13.7807
chr1	1362	1363	12.6323
chr1	1363	1364	9.18714
chr1	1364	1365	7.46455
chr1	1365	1368	6.31616
chr1	1368	1373	5.74196
chr1	1373	1377	5.16777
chr1	1377	1378	5.74196
chr1	1378	1383	4.59357
chr1	1383	1391	4.01937
chr1	1391	1393	3.44518
chr1	1393	1394	2.87098
chr1	1394	1397	0.574196
chr1	1397	1401	0.0
chr1	1401	1403	0.574196
chr1	1403	1407	1.14839
chr1	1407	1420	2.29678
chr1	1420	1427	2.87098
chr1	1427	1429	2.29678
chr1	1429	1435	2.87098
chr1	1435	1439	3.44518
chr1	1439	1441	6.31616
chr1	1441	1443	5.74196
chr1	1443	1445	6.89035
chr1	1445	1446	7.46455
chr1	1446	1450	6.89035
chr1	1450	1451	9.76134
chr1	1451	1459	10.9097
chr1	1459	1462	10.3355
chr1	1462	1465	10.9097
chr1	1465	1467	10.3355
chr1	1467	1470	9.18714
chr1	1470	1476	8.61294
chr1	1476	1479	8.03875
chr1	1479	1481	5.16777
chr1	1481	1484	4.59357
chr1	1484	1490	4.01937
chr1	1490	1504	2.29678
chr1	1504	1516	2.87098
chr1	1516	1518	2.29678
chr1	1518	1521	2.87098
chr1	1521	1524	3.44518
chr1	1524	1526	2.87098
chr1	1526	1527	2.29678
chr1	1527	1529	1.72259
chr1	1529	1537	1.14839
chr1	1537	1553	0.574196
chr1	1553	1554	1.72259
chr1	1554	1557	2.87098
chr1	1557	1561	3.44518
chr1	1561	1577	2.87098
chr1	1577	1580	1.72259
chr1	1580	1589	2.87098
chr1	1589	1590	1.72259
chr1	1590	1594	2.29678
chr1	1594	1600	2.87098
chr1	1600	1603	3.44518
chr1	1603	1605	4.01937
chr1	1605	1607	4.59357
chr1	1607	1610	5.16777
chr1	1610	1615	4.59357
chr1	1615	1618	5.16777
chr1	1618	1621	4.59357
chr1	1621	1623	4.01937
chr1	1623	1627	2.87098
chr1	1627	1628	3.44518
chr1	1628	1630	5.16777
chr1	1630	1635	5.74196
chr1	1635	1639	5.16777
chr1	1639	1640	4.59357
chr1	1640	1646	4.01937
chr1	1646	1649	3.44518
chr1	1649	1652	2.87098
chr1	1652	1655	1.72259
chr1	1655	1656	1.14839
chr1	1656	1661	0.0
chr1	1661	1663	0.574196
chr1	1663	1666	1.14839
chr1	1666	1677	1.72259
chr1	1677	1678	2.29678
chr1	1678	1684	2.87098
chr1	1684	1686	4.01937
chr1	1686	1689	4.59357
chr1	1689	1692	5.16777
chr1	1692	1694	5.74196
chr1	1694	1698	7.46455
chr1	1698	1699	6.89035
chr1	1699	1705	7.46455
chr1	1705	1717	5.74196
chr1	1717	1723	4.59357
chr1	1723	1724	2.87098
chr1	1724	1725	3.44518
chr1	1725	1729	2.87098
chr1	1729	1730	1.14839
chr1	1730	1737	1.72259
chr1	1737	1746	3.44518
chr1	1746	1747	4.59357
chr1	1747	1749	5.16777
chr1	1749	1750	6.31616
chr1	1750	1751	6.89035
chr1	1751	1763	7.46455
chr1	1763	1764	8.03875
chr1	1764	1774	8.61294
chr1	1774	1778	6.89035
chr1	1778	1780	7.46455
chr1	1780	1785	6.31616
chr1	1785	1787	5.74196
chr1	1787	1789	5.16777
chr1	1789	1791	2.29678
chr1	1791	1799	1.72259
chr1	1799	1800	2.29678
chr1	1800	1803	2.87098
chr1	1803	1817	1.72259
chr1	1817	1832	1.14839
chr1	1832	1846	0.574196
chr1	1846	1847	1.14839
chr1	1847	1849	2.29678
chr1	1849	1857	2.87098
chr1	1857	1858	3.44518
chr1	1858	1865	4.59357
chr1	1865	1867	5.74196
chr1	1867	1868	8.03875
chr1	1868	1869	8.61294
chr1	1869	1870	9.18714
chr1	1870	1871	10.9097
chr1	1871	1876	11.4839
chr1	1876	1878	12.6323
chr1	1878	1879	13.2065
chr1	1879	1880	13.7807
chr1	1880	1884	14.3549
chr1	1884	1886	13.7807
chr1	1886	1893	12.6323
chr1	1893	1894	11.4839
chr1	1894	1895	9.18714
chr1	1895	1896	8.61294
chr1	1896	1898	5.74196
chr1	1898	1908	2.29678
chr1	1908	1912	2.87098
chr1	1912	1922	1.14839
chr1	1922	1924	2.29678
chr1	1924	1928	2.87098
chr1	1928	1936	3.44518
chr1	1936	1943	2.87098
chr1	1943	1948	1.72259
chr1	1948	1949	1.14839
chr1	1949	1963	1.72259
chr1	1963	1970	1.14839
chr1	1970	2062	0.0
chr1	2062	2073	0.574196
chr1	2073	2087	1.14839
chr1	2087	2091	1.72259
chr1	2091	2096	1.14839
chr1	2096	2099	1.72259
chr1	2099	2102	1.14839
chr1	2102	2109	1.72259
chr1	2109	2111	2.29678
chr1	2111	2125	1.72259
chr1	2125	2128	2.29678
chr1	2128	2141	1.72259
chr1	2141	2146	1.14839
chr1	2146	2147	0.574196
chr1	2147	2159	1.14839
chr1	2159	2163	0.574196
chr1	2163	2181	1.14839
chr1	2181	2188	0.574196
chr1	2188	2206	0.0
chr1	2206	2207	0.574196
chr1	2207	2210	1.14839
chr1	2210	2238	1.72259
chr1	2238	2239	0.574196
chr1	2239	2275	0.0
chr1	2275	2278	0.574196
chr1	2278	2279	1.14839
chr1	2279	2282	1.72259
chr1	2282	2287	2.29678
chr1	2287	2294	2.87098
chr1	2294	2303	2.29678
chr1	2303	2305	2.87098
chr1	2305	2316	3.44518
chr1	2316	2317	2.87098
chr1	2317	2318	2.29678
chr1	2318	2322	1.72259
chr1	2322	2331	1.14839
chr1	2331	2341	1.72259
chr1	2341	2344	1.14839
chr1	2344	2350	0.574196
chr1	2350	2370	1.14839
chr1	2370	2374	0.574196
chr1	2374	2388	1.14839
chr1	2388	2396	0.574196
chr1	2396	2410	1.14839
chr1	2410	2430	0.574196
chr1	2430	2470	0.0
chr1	2470	2472	0.574196
chr1	2472	2475	1.14839
chr1	2475	2497	1.72259
chr1	2497	2499	1.14839
chr1	2499	2511	0.574196
chr1	2511	2596	0.0
chr1	2596	2622	0.574196
chr1	2622	2627	0.0
chr1	2627	2629	0.574196
chr1	2629	2664	1.14839
chr1	2664	2667	0.574196
chr1	2667	2693	0.0
chr1	2693	2733	0.574196
chr1	2733	2777	0.0
chr1	2777	2780	0.574196
chr1	2780	2793	1.14839
chr1	2793	2815	1.72259
chr1	2815	2816	1.14839
chr1	2816	2831	0.574196
chr1	2831	2832	1.14839
chr1	2832	2871	0.574196
chr1	2871	2931	0.0
chr1	2931	2938	0.574196
chr1	2938	2941	1.14839
chr1	2941	2966	1.72259
chr1	2966	2978	1.14839
chr1	2978	2981	0.574196
chr1	2981	3097	0.0
chr1	3097	3125	0.574196
chr1	3125	3141	0.0
chr1	3141	3178	0.574196
chr1	3178	3221	0.0
chr1	3221	3240	0.574196
chr1	3240	3258	0.0
chr1	3258	3298	0.574196
chr1	3298	3308	0.0
chr1	3308	3311	0.574196
chr1	3311	3320	1.14839
chr1	3320	3344	1.72259
chr1	3344	3349	1.14839
chr1	3349	3350	0.574196
chr1	3350	3359	0.0
chr1	3359	3386	0.574196
chr1	3386	3420	0.0
chr1	3420	3426	0.574196
chr1	3426	3447	1.14839
chr1	3447	3452	0.574196
chr1	3452	3453	1.72259
chr1	3453	3461	2.29678
chr1	3461	3462	1.72259
chr1	3462	3490	2.29678
chr1	3490	3502	0.574196
chr1	3502	3508	0.0
chr1	3508	3515	0.574196
chr1	3515	3516	1.72259
chr1	3516	3521	2.29678
chr1	3521	3547	2.87098
chr1	3547	3549	2.29678
chr1	3549	3552	1.72259
chr1	3552	3553	1.14839
chr1	3553	3555	0.574196
chr1	3555	3602	0.0
chr1	3602	3625	0.574196
chr1	3625	3641	1.14839
chr1	3641	3674	0.574196
chr1	3674	3681	1.14839
chr1	3681	3714	0.574196
chr1	3714	3732	0.0
chr1	3732	3772	0.574196
chr1	3772	3792	0.0
chr1	3792	3805	0.574196
chr1	3805	3808	1.14839
chr1	3808	3827	1.72259
chr1	3827	3844	1.14839
chr1	3844	3870	0.574196
chr1	3870	3906	0.0
chr1	3906	3908	0.574196
chr1	3908	3914	1.14839
chr1	3914	3917	2.29678
chr1	3917	3918	3.44518
chr1	3918	3934	4.59357
chr1	3934	3938	5.16777
chr1	3938	3940	4.59357
chr1	3940	3954	4.01937
chr1	3954	3956	2.29678
chr1	3956	3958	1.72259
chr1	3958	3964	1.14839
chr1	3964	3978	0.574196
chr1	3978	4006	0.0
chr1	4006	4044	0.574196
chr1	4044	4049	0.0
chr1	4049	4111	0.574196
chr1	4111	4120	1.14839
chr1	4120	4146	0.574196
chr1	4146	4163	0.0
chr1	4163	4178	0.574196
chr1	4178	4195	1.14839
chr1	4195	4196	1.72259
chr1	4196	4203	2.29678
chr1	4203	4215	1.72259
chr1	4215	4231	1.14839
chr1	4231	4235	0.574196
chr1	4235	4253	0.0
chr1	4253	4257	0.574196
chr1	4257	4290	1.72259
chr1	4290	4292	2.29678
chr1	4292	4296	1.72259
chr1	4296	4297	2.29678
chr1	4297	4320	1.14839
chr1	4320	4321	2.29678
chr1	4321	4329	2.87098
chr1	4329	4330	2.29678
chr1	4330	4331	1.72259
chr1	4331	4346	2.29678
chr1	4346	4351	1.14839
chr1	4351	4365	0.574196
chr1	4365	4367	1.14839
chr1	4367	4371	0.574196
chr1	4371	4381	1.14839
chr1	4381	4386	2.29678
chr1	4386	4404	2.87098
chr1	4404	4405	2.29678
chr1	4405	4406	2.87098
chr1	4406	4409	2.29678
chr1	4409	4410	2.87098
chr1	4410	4412	1.72259
chr1	4412	4430	1.14839
chr1	4430	4433	0.574196
chr1	4433	4444	0.0
chr1	4444	4458	0.574196
chr1	4458	4475	1.14839
chr1	4475	4476	1.72259
chr1	4476	4478	2.87098
chr1	4478	4484	3.44518
chr1	4484	4488	2.87098
chr1	4488	4497	3.44518
chr1	4497	4503	2.87098
chr1	4503	4512	1.72259
chr1	4512	4522	1.14839
chr1	4522	4523	2.29678
chr1	4523	4555	2.87098
chr1	4555	4556	2.29678
chr1	4556	4559	1.72259
chr1	4559	4560	1.14839
chr1	4560	4564	0.574196
chr1	4564	4566	0.0
chr1	4566	4605	0.574196
chr1	4605	4668	0.0
chr1	4668	4681	0.574196
chr1	4681	4703	1.14839
chr1	4703	4706	0.574196
chr1	4706	4713	0.0
chr1	4713	4728	0.574196
chr1	4728	4748	1.14839
chr1	4748	4750	1.72259
chr1	4750	4762	2.29678
chr1	4762	4764	1.72259
chr1	4764	4776	2.29678
chr1	4776	4785	1.72259
chr1	4785	4787	1.14839
chr1	4787	4790	0.574196
chr1	4790	4811	0.0
chr1	4811	4813	0.574196
chr1	4813	4814	1.14839
chr1	4814	4815	1.72259
chr1	4815	4838	2.29678
chr1	4838	4839	1.72259
chr1	4839	4847	1.14839
chr1	4847	4848	0.574196
chr1	4848	4865	0.0
chr1	4865	4903	0.574196
chr1	4903	4929	0.0
chr1	4929	4940	0.574196
chr1	4940	4954	1.14839
chr1	4954	4955	1.72259
chr1	4955	4956	2.29678
chr1	4956	4960	2.87098
chr1	4960	4972	2.29678
chr1	4972	4976	2.87098
chr1	4976	4989	2.29678
chr1	4989	4991	1.72259
chr1	4991	4994	1.14839
chr1	4994	5010	0.574196
chr1	5010	5017	0.0
chr1	5017	5018	0.574196
chr1	5018	5056	1.14839
chr1	5056	5057	0.574196
chr1	5057	5064	0.0
chr1	5064	5068	0.574196
chr1	5068	5072	1.14839
chr1	5072	5098	1.72259
chr1	5098	5101	1.14839
chr1	5101	5107	0.574196
chr1	5107	5173	0.0
chr1	5173	5212	0.574196
chr1	5212	5217	0.0
chr1	5217	5253	1.14839
chr1	5253	5280	0.0
chr1	5280	5309	0.574196
chr1	5309	5312	0.0
chr1	5312	5342	0.574196
chr1	5342	5346	0.0
chr1	5346	5352	0.574196
chr1	5352	5366	1.14839
chr1	5366	5386	1.72259
chr1	5386	5391	1.14839
chr1	5391	5400	0.574196
chr1	5400	5410	0.0
chr1	5410	5444	0.574196
chr1	5444	5458	0.0
chr1	5458	5488	0.574196
chr1	5488	5501	0.0
chr1	5501	5530	0.574196
chr1	5530	5532	1.14839
chr1	5532	5546	0.574196
chr1	5546	5562	1.14839
chr1	5562	5563	1.72259
chr1	5563	5574	1.14839
chr1	5574	5580	0.574196
chr1	5580	5595	1.14839
chr1	5595	5600	0.574196
chr1	5600	5601	1.14839
chr1	5601	5607	1.72259
chr1	5607	5608	2.87098
chr1	5608	5614	3.44518
chr1	5614	5622	2.87098
chr1	5622	5623	3.44518
chr1	5623	5628	4.01937
chr1	5628	5629	3.44518
chr1	5629	5636	4.01937
chr1	5636	5637	3.44518
chr1	5637	5648	2.29678
chr1	5648	5657	1.72259
chr1	5657	5658	1.14839
chr1	5658	5663	0.574196
chr1	5663	5665	1.14839
chr1	5665	5667	0.574196
chr1	5667	5671	1.14839
chr1	5671	5676	1.72259
chr1	5676	5683	2.29678
chr1	5683	5693	2.87098
chr1	5693	5694	3.44518
chr1	5694	5701	2.87098
chr1	5701	5706	2.29678
chr1	5706	5709	2.87098
chr1	5709	5711	1.72259
chr1	5711	5713	2.29678
chr1	5713	5715	3.44518
chr1	5715	5722	2.87098
chr1	5722	5737	2.29678
chr1	5737	5739	1.72259
chr1	5739	5820	0.0
chr1	5820	5843	0.574196
chr1	5843	5851	1.14839
chr1	5851	5854	1.72259
chr1	5854	5859	2.29678
chr1	5859	5875	1.72259
chr1	5875	5881	1.14839
chr1	5881	5882	0.574196
chr1	5882	5885	0.0
chr1	5885	5901	0.574196
chr1	5901	5907	1.14839
chr1	5907	5920	1.72259
chr1	5920	5926	1.14839
chr1	5926	5931	0.574196
chr1	5931	5937	1.14839
chr1	5937	5942	0.574196
chr1	5942	5972	1.14839
chr1	5972	5986	0.574196
chr1	5986	5988	2.29678
chr1	5988	6004	2.87098
chr1	6004	6005	3.44518
chr1	6005	6006	4.01937
chr1	6006	6019	4.59357
chr1	6019	6025	4.01937
chr1	6025	6039	2.29678
chr1	6039	6043	1.72259
chr1	6043	6046	1.14839
chr1	6046	6053	0.0
chr1	6053	6068	0.574196
chr1	6068	6083	1.14839
chr1	6083	6086	0.574196
chr1	6086	6087	1.72259
chr1	6087	6093	2.87098
chr1	6093	6097	3.44518
chr1	6097	6101	2.87098
chr1	6101	6105	3.44518
chr1	6105	6114	4.01937
chr1	6114	6125	3.44518
chr1	6125	6126	5.16777
chr1	6126	6127	4.59357
chr1	6127	6128	1.72259
chr1	6128	6129	2.87098
chr1	6129	6142	3.44518
chr1	6142	6146	2.87098
chr1	6146	6154	2.29678
chr1	6154	6155	1.72259
chr1	6155	6159	2.29678
chr1	6159	6164	1.72259
chr1	6164	6193	0.574196
chr1	6193	6292	0.0
chr1	6292	6297	0.574196
chr1	6297	6312	1.14839
chr1	6312	6315	1.72259
chr1	6315	6319	2.87098
chr1	6319	6323	3.44518
chr1	6323	6330	2.87098
chr1	6330	6337	2.29678
chr1	6337	6348	2.87098
chr1	6348	6350	2.29678
chr1	6350	6351	2.87098
chr1	6351	6354	2.29678
chr1	6354	6357	1.72259
chr1	6357	6362	1.14839
chr1	6362	6376	1.72259
chr1	6376	6381	1.14839
chr1	6381	6384	1.72259
chr1	6384	6390	2.29678
chr1	6390	6397	1.72259
chr1	6397	6399	1.14839
chr1	6399	6421	1.72259
chr1	6421	6422	1.14839
chr1	6422	6423	0.574196
chr1	6423	6471	0.0
chr1	6471	6490	0.574196
chr1	6490	6501	1.14839
chr1	6501	6527	0.574196
chr1	6527	6529	0.0
chr1	6529	6556	0.574196
chr1	6556	6597	0.0
chr1	6597	6600	0.574196
chr1	6600	6635	1.14839
chr1	6635	6637	0.574196
chr1	6637	6670	0.0
chr1	6670	6679	1.14839
chr1	6679	6698	1.72259
chr1	6698	6704	0.574196
chr1	6704	6716	0.0
chr1	6716	6738	0.574196
chr1	6738	6744	0.0
chr1	6744	6758	0.574196
chr1	6758	6784	1.14839
chr1	6784	6792	0.574196
chr1	6792	6835	0.0
chr1	6835	6873	0.574196
chr1	6873	6884	0.0
chr1	6884	6924	0.574196
chr1	6924	6964	0.0
chr1	6964	6971	0.574196
chr1	6971	6990	1.14839
chr1	6990	7006	1.72259
chr1	7006	7017	1.14839
chr1	7017	7021	1.72259
chr1	7021	7025	2.29678
chr1	7025	7036	1.72259
chr1	7036	7049	1.14839
chr1	7049	7053	0.574196
chr1	7053	7093	0.0
chr1	7093	7120	0.574196
chr1	7120	7198	0.0
chr1	7198	7199	0.574196
chr1	7199	7209	1.14839
chr1	7209	7214	1.72259
chr1	7214	7221	2.29678
chr1	7221	7228	2.87098
chr1	7228	7237	3.44518
chr1	7237	7241	2.29678
chr1	7241	7249	2.87098
chr1	7249	7254	2.29678
chr1	7254	7260	1.72259
chr1	7260	7265	1.14839
chr1	7265	7280	0.574196
chr1	7280	7284	0.0
chr1	7284	7299	0.574196
chr1	7299	7302	1.14839
chr1	7302	7310	1.72259
chr1	7310	7316	1.14839
chr1	7316	7318	1.72259
chr1	7318	7327	2.29678
chr1	7327	7330	1.72259
chr1	7330	7342	2.29678
chr1	7342	7345	1.72259
chr1	7345	7354	1.14839
chr1	7354	7359	0.574196
chr1	7359	7396	0.0
chr1	7396	7399	0.574196
chr1	7399	7417	1.14839
chr1	7417	7422	0.574196
chr1	7422	7476	0.0
chr1	7476	7477	0.574196
chr1	7477	7478	1.14839
chr1	7478	7479	1.72259
chr1	7479	7480	2.29678
chr1	7480	7515	2.87098
chr1	7515	7517	2.29678
chr1	7517	7519	1.14839
chr1	7519	7525	0.0
chr1	7525	7526	0.574196
chr1	7526	7543	1.14839
chr1	7543	7565	2.29678
chr1	7565	7573	1.14839
chr1	7573	7582	0.574196
chr1	7582	7608	0.0
chr1	7608	7626	0.574196
chr1	7626	7702	0.0
chr1	7702	7724	0.574196
chr1	7724	7726	1.14839
chr1	7726	7736	2.29678
chr1	7736	7738	2.87098
chr1	7738	7742	3.44518
chr1	7742	7751	2.87098
chr1	7751	7753	2.29678
chr1	7753	7766	1.14839
chr1	7766	7770	2.29678
chr1	7770	7773	1.72259
chr1	7773	7806	1.14839
chr1	7806	7823	0.0
chr1	7823	7829	0.574196
chr1	7829	7830	1.14839
chr1	7830	7832	1.72259
chr1	7832	7837	2.29678
chr1	7837	7848	2.87098
chr1	7848	7855	3.44518
chr1	7855	7859	2.29678
chr1	7859	7861	1.72259
chr1	7861	7862	1.14839
chr1	7862	7864	1.72259
chr1	7864	7887	1.14839
chr1	7887	7899	0.0
chr1	7899	7904	0.574196
chr1	7904	7938	1.14839
chr1	7938	7943	0.574196
chr1	7943	7979	0.0
chr1	7979	8003	0.574196
chr1	8003	8079	0.0
chr1	8079	8081	0.574196
chr1	8081	8093	1.14839
chr1	8093	8107	1.72259
chr1	8107	8112	2.29678
chr1	8112	8118	1.72259
chr1	8118	8125	1.14839
chr1	8125	8126	1.72259
chr1	8126	8130	2.29678
chr1	8130	8131	2.87098
chr1	8131	8132	3.44518
chr1	8132	8136	2.87098
chr1	8136	8139	2.29678
chr1	8139	8142	2.87098
chr1	8142	8148	3.44518
chr1	8148	8156	2.87098
chr1	8156	8159	2.29678
chr1	8159	8160	2.87098
chr1	8160	8166	2.29678
chr1	8166	8179	1.72259
chr1	8179	8181	1.14839
chr1	8181	8185	0.574196
chr1	8185	8228	0.0
chr1	8228	8258	0.574196
chr1	8258	8262	1.14839
chr1	8262	8272	0.574196
chr1	8272	8284	1.14839
chr1	8284	8307	0.574196
chr1	8307	8323	0.0
chr1	8323	8326	0.574196
chr1	8326	8343	1.14839
chr1	8343	8344	1.72259
chr1	8344	8345	2.29678
chr1	8345	8351	2.87098
chr1	8351	8354	2.29678
chr1	8354	8366	1.72259
chr1	8366	8380	2.29678
chr1	8380	8382	1.72259
chr1	8382	8384	1.14839
chr1	8384	8391	0.574196
chr1	8391	8406	1.14839
chr1	8406	8427	0.574196
chr1	8427	8429	1.14839
chr1	8429	8467	0.574196
chr1	8467	8480	0.0
chr1	8480	8518	0.574196
chr1	8518	8570	0.0
chr1	8570	8585	1.14839
chr1	8585	8596	1.72259
chr1	8596	8620	0.574196
chr1	8620	8621	1.14839
chr1	8621	8624	1.72259
chr1	8624	8653	2.29678
chr1	8653	8654	2.87098
chr1	8654	8657	3.44518
chr1	8657	8686	1.72259
chr1	8686	8691	1.14839
chr1	8691	8709	0.0
chr1	8709	8713	0.574196
chr1	8713	8718	1.14839
chr1	8718	8733	1.72259
chr1	8733	8737	1.14839
chr1	8737	8739	1.72259
chr1	8739	8756	1.14839
chr1	8756	8777	0.574196
chr1	8777	8798	0.0
chr1	8798	8836	0.574196
chr1	8836	8837	1.72259
chr1	8837	8842	1.14839
chr1	8842	8851	1.72259
chr1	8851	8858	2.29678
chr1	8858	8864	2.87098
chr1	8864	8875	3.44518
chr1	8875	8876	2.87098
chr1	8876	8889	1.72259
chr1	8889	8890	1.14839
chr1	8890	8892	0.0
chr1	8892	8899	0.574196
chr1	8899	8930	1.14839
chr1	8930	8946	0.574196
chr1	8946	8969	1.14839
chr1	8969	8971	0.574196
chr1	8971	8998	0.0
chr1	8998	9001	0.574196
chr1	9001	9002	1.14839
chr1	9002	9008	1.72259
chr1	9008	9023	2.29678
chr1	9023	9033	2.87098
chr1	9033	9034	2.29678
chr1	9034	9041	1.72259
chr1	9041	9044	0.574196
chr1	9044	9058	1.14839
chr1	9058	9061	1.72259
chr1	9061	9069	1.14839
chr1	9069	9076	0.574196
chr1	9076	9093	1.14839
chr1	9093	9097	1.72259
chr1	9097	9104	1.14839
chr1	9104	9116	0.574196
chr1	9116	9123	1.14839
chr1	9123	9124	1.72259
chr1	9124	9132	2.29678
chr1	9132	9136	1.72259
chr1	9136	9143	1.14839
chr1	9143	9153	0.0
chr1	9153	9171	0.574196
chr1	9171	9182	0.0
chr1	9182	9189	1.14839
chr1	9189	9202	1.72259
chr1	9202	9207	2.29678
chr1	9207	9218	1.14839
chr1	9218	9242	0.574196
chr1	9242	9267	0.0
chr1	9267	9273	0.574196
chr1	9273	9293	1.14839
chr1	9293	9302	1.72259
chr1	9302	9307	2.29678
chr1	9307	9312	1.72259
chr1	9312	9314	1.14839
chr1	9314	9327	1.72259
chr1	9327	9328	2.29678
chr1	9328	9331	1.72259
chr1	9331	9332	2.29678
chr1	9332	9349	1.72259
chr1	9349	9354	2.87098
chr1	9354	9366	2.29678
chr1	9366	9369	1.72259
chr1	9369	9374	1.14839
chr1	9374	9390	0.0
chr1	9390	9391	0.574196
chr1	9391	9394	1.14839
chr1	9394	9406	1.72259
chr1	9406	9415	2.29678
chr1	9415	9420	2.87098
chr1	9420	9426	2.29678
chr1	9426	9430	3.44518
chr1	9430	9434	2.87098
chr1	9434	9443	2.29678
chr1	9443	9449	1.72259
chr1	9449	9462	2.29678
chr1	9462	9475	1.14839
chr1	9475	9488	0.574196
chr1	9488	9504	0.0
chr1	9504	9544	1.14839
chr1	9544	9552	0.0
chr1	9552	9591	0.574196
chr1	9591	9640	0.0
chr1	9640	9647	0.574196
chr1	9647	9649	1.14839
chr1	9649	9650	1.72259
chr1	9650	9656	2.29678
chr1	9656	9667	2.87098
chr1	9667	9679	3.44518
chr1	9679	9680	2.87098
chr1	9680	9682	2.29678
chr1	9682	9685	1.14839
chr1	9685	9696	0.574196
chr1	9696	9738	0.0
chr1	9738	9758	0.574196
chr1	9758	9761	1.14839
chr1	9761	9788	0.574196
chr1	9788	9827	0.0
chr1	9827	9832	0.574196
chr1	9832	9838	1.14839
chr1	9838	9850	1.72259
chr1	9850	9854	2.29678
chr1	9854	9859	1.72259
chr1	9859	9870	1.14839
chr1	9870	9888	0.574196
chr1	9888	9893	0.0
chr1	9893	9894	0.574196
chr1	9894	9930	1.14839
chr1	9930	9933	1.72259
chr1	9933	9934	1.14839
chr1	9934	9954	0.574196
chr1	9954	9961	1.14839
chr1	9961	9975	0.574196
chr1	9975	9985	1.14839
chr1	9985	10006	0.574196
chr1	10006	10011	1.14839
chr1	10011	10028	0.574196
chr1	10028	10042	1.14839
chr1	10042	10068	0.574196
chr1	10068	10077	0.0
chr1	10077	10081	0.574196
chr1	10081	10088	1.14839
chr1	10088	10113	1.72259
chr1	10113	10117	1.14839
chr1	10117	10119	0.574196
chr1	10119	10122	0.0
chr1	10122	10138	0.574196
chr1	10138	10147	1.72259
chr1	10147	10149	2.29678
chr1	10149	10151	2.87098
chr1	10151	10155	3.44518
chr1	10155	10160	2.87098
chr1	10160	10173	3.44518
chr1	10173	10182	1.72259
chr1	10182	10184	2.29678
chr1	10184	10185	1.72259
chr1	10185	10187	2.29678
chr1	10187	10189	1.72259
chr1	10189	10204	1.14839
chr1	10204	10214	0.574196
chr1	10214	10295	0.0
chr1	10295	10311	0.574196
chr1	10311	10329	1.14839
chr1	10329	10333	1.72259
chr1	10333	10343	1.14839
chr1	10343	10350	1.72259
chr1	10350	10351	1.14839
chr1	10351	10366	1.72259
chr1	10366	10381	1.14839
chr1	10381	10391	0.574196
chr1	10391	10394	0.0
chr1	10394	10419	0.574196
chr1	10419	10420	1.14839
chr1	10420	10428	1.72259
chr1	10428	10456	1.14839
chr1	10456	10476	0.574196
chr1	10476	10481	1.14839
chr1	10481	10494	0.574196
chr1	10494	10515	1.14839
chr1	10515	10519	0.574196
chr1	10519	10532	2.87098
chr1	10532	10545	2.29678
chr1	10545	10583	0.0
chr1	10583	10584	1.14839
chr1	10584	10585	2.87098
chr1	10585	10588	4.01937
chr1	10588	10604	4.59357
chr1	10604	10623	4.01937
chr1	10623	10624	2.87098
chr1	10624	10627	0.574196
chr1	10627	10635	0.0
chr1	10635	10664	0.574196
chr1	10664	10665	1.14839
chr1	10665	10672	1.72259
chr1	10672	10691	1.14839
chr1	10691	10701	2.29678
chr1	10701	10703	2.87098
chr1	10703	10716	1.72259
chr1	10716	10718	1.14839
chr1	10718	10731	2.29678
chr1	10731	10736	1.72259
chr1	10736	10758	1.14839
chr1	10758	10767	0.0
chr1	10767	10802	0.574196
chr1	10802	10894	0.0
chr1	10894	10915	0.574196
chr1	10915	10933	1.14839
chr1	10933	10952	0.574196
chr1	10952	10988	0.0
chr1	10988	10998	0.574196
chr1	10998	10999	1.14839
chr1	10999	11018	1.72259
chr1	11018	11025	2.29678
chr1	11025	11037	1.72259
chr1	11037	11038	1.14839
chr1	11038	11047	0.574196
chr1	11047	11110	0.0
chr1	11110	11139	0.574196
chr1	11139	11141	0.0
chr1	11141	11150	0.574196
chr1	11150	11179	1.14839
chr1	11179	11191	0.0
chr1	11191	11220	0.574196
chr1	11220	11261	0.0
chr1	11261	11281	0.574196
chr1	11281	11314	0.0
chr1	11314	11315	0.574196
chr1	11315	11316	1.72259
chr1	11316	11354	2.29678
chr1	11354	11355	1.72259
chr1	11355	11356	0.574196
chr1	11356	11372	0.0
chr1	11372	11385	0.574196
chr1	11385	11387	0.0
chr1	11387	11422	1.14839
chr1	11422	11424	0.0
chr1	11424	11449	1.14839
chr1	11449	11459	1.72259
chr1	11459	11487	0.574196
chr1	11487	11581	0.0
chr1	11581	11609	0.574196
chr1	11609	11633	0.0
chr1	11633	11656	0.574196
chr1	11656	11667	1.14839
chr1	11667	11695	0.574196
chr1	11695	11773	0.0
chr1	11773	11806	1.14839
chr1	11806	11824	0.0
chr1	11824	11847	0.574196
chr1	11847	11852	1.14839
chr1	11852	11876	0.574196
chr1	11876	11880	0.0
chr1	11880	11920	0.574196
chr1	11920	11947	0.0
chr1	11947	11967	0.574196
chr1	11967	11972	1.14839
chr1	11972	11973	0.574196
chr1	11973	11993	1.14839
chr1	11993	12000	0.574196
chr1	12000	12009	0.0
chr1	12009	12022	0.574196
chr1	12022	12025	1.14839
chr1	12025	12039	1.72259
chr1	12039	12040	1.14839
chr1	12040	12046	1.72259
chr1	12046	12055	2.29678
chr1	12055	12060	2.87098
chr1	12060	12065	2.29678
chr1	12065	12077	1.72259
chr1	12077	12086	1.14839
chr1	12086	12089	0.574196
chr1	12089	12090	0.0
chr1	12090	12122	0.574196
chr1	12122	12126	0.0
chr1	12126	12133	0.574196
chr1	12133	12139	1.14839
chr1	12139	12165	1.72259
chr1	12165	12169	1.14839
chr1	12169	12179	0.574196
chr1	12179	12218	0.0
chr1	12218	12220	0.574196
chr1	12220	12226	1.14839
chr1	12226	12228	1.72259
chr1	12228	12229	2.29678
chr1	12229	12235	2.87098
chr1	12235	12248	3.44518
chr1	12248	12249	4.01937
chr1	12249	12251	4.59357
chr1	12251	12253	4.01937
chr1	12253	12257	4.59357
chr1	12257	12266	4.01937
chr1	12266	12267	3.44518
chr1	12267	12269	2.87098
chr1	12269	12274	2.29678
chr1	12274	12277	1.72259
chr1	12277	12278	1.14839
chr1	12278	12307	0.574196
chr1	12307	12318	1.14839
chr1	12318	12335	0.574196
chr1	12335	12342	0.0
chr1	12342	12346	0.574196
chr1	12346	12353	1.14839
chr1	12353	12364	1.72259
chr1	12364	12372	1.14839
chr1	12372	12373	2.29678
chr1	12373	12383	2.87098
chr1	12383	12384	3.44518
chr1	12384	12385	2.87098
chr1	12385	12389	3.44518
chr1	12389	12391	4.01937
chr1	12391	12395	3.44518
chr1	12395	12398	4.01937
chr1	12398	12412	4.59357
chr1	12412	12420	2.87098
chr1	12420	12423	3.44518
chr1	12423	12425	2.87098
chr1	12425	12428	2.29678
chr1	12428	12429	2.87098
chr1	12429	12432	2.29678
chr1	12432	12435	2.87098
chr1	12435	12437	2.29678
chr1	12437	12438	1.72259
chr1	12438	12446	2.29678
chr1	12446	12460	1.72259
chr1	12460	12461	1.14839
chr1	12461	12473	0.574196
chr1	12473	12507	0.0
chr1	12507	12524	0.574196
chr1	12524	12527	1.14839
chr1	12527	12545	1.72259
chr1	12545	12563	1.14839
chr1	12563	12565	0.574196
chr1	12565	12580	1.14839
chr1	12580	12582	1.72259
chr1	12582	12587	1.14839
chr1	12587	12610	0.574196
chr1	12610	12618	0.0
chr1	12618	12640	1.14839
chr1	12640	12641	1.72259
chr1	12641	12645	2.29678
chr1	12645	12649	1.72259
chr1	12649	12656	2.29678
chr1	12656	12662	1.72259
chr1	12662	12666	2.29678
chr1	12666	12680	1.72259
chr1	12680	12696	1.14839
chr1	12696	12705	0.574196
chr1	12705	12727	0.0
chr1	12727	12737	0.574196
chr1	12737	12752	1.14839
chr1	12752	12766	1.72259
chr1	12766	12772	1.14839
chr1	12772	12778	0.574196
chr1	12778	12781	0.0
chr1	12781	12806	0.574196
chr1	12806	12826	0.0
chr1	12826	12857	0.574196
chr1	12857	12861	1.14839
chr1	12861	12876	0.574196
chr1	12876	12946	0.0
chr1	12946	12982	0.574196
chr1	12982	12994	0.0
chr1	12994	13005	0.574196
chr1	13005	13017	1.14839
chr1	13017	13023	1.72259
chr1	13023	13051	0.574196
chr1	13051	13058	0.0
chr1	13058	13079	0.574196
chr1	13079	13116	0.0
chr1	13116	13155	0.574196
chr1	13155	13206	0.0
chr1	13206	13241	0.574196
chr1	13241	13267	0.0
chr1	13267	13307	0.574196
chr1	13307	13316	0.0
chr1	13316	13317	0.574196
chr1	13317	13325	1.14839
chr1	13325	13333	1.72259
chr1	13333	13351	2.29678
chr1	13351	13355	1.72259
chr1	13355	13356	1.14839
chr1	13356	13361	1.72259
chr1	13361	13368	1.14839
chr1	13368	13373	0.574196
chr1	13373	13379	1.14839
chr1	13379	13393	0.574196
chr1	13393	13395	1.14839
chr1	13395	13408	1.72259
chr1	13408	13420	1.14839
chr1	13420	13429	1.72259
chr1	13429	13433	1.14839
chr1	13433	13444	0.574196
chr1	13444	13450	0.0
chr1	13450	13477	0.574196
chr1	13477	13480	1.14839
chr1	13480	13491	0.574196
chr1	13491	13500	1.14839
chr1	13500	13501	0.574196
chr1	13501	13505	1.14839
chr1	13505	13508	2.29678
chr1	13508	13527	2.87098
chr1	13527	13531	2.29678
chr1	13531	13533	1.72259
chr1	13533	13539	0.574196
chr1	13539	13673	0.0
chr1	13673	13679	0.574196
chr1	13679	13687	1.14839
chr1	13687	13699	1.72259
chr1	13699	13708	1.14839
chr1	13708	13713	0.574196
chr1	13713	13724	1.14839
chr1	13724	13742	0.574196
chr1	13742	13743	0.0
chr1	13743	13778	0.574196
chr1	13778	13779	0.0
chr1	13779	13812	0.574196
chr1	13812	13839	0.0
chr1	13839	13843	0.574196
chr1	13843	13852	1.14839
chr1	13852	13858	1.72259
chr1	13858	13872	2.29678
chr1	13872	13877	2.87098
chr1	13877	13880	1.72259
chr1	13880	13896	1.14839
chr1	13896	13912	0.574196
chr1	13912	13961	0.0
chr1	13961	13992	0.574196
chr1	13992	14014	0.0
chr1	14014	14046	0.574196
chr1	14046	14176	0.0
chr1	14176	14189	0.574196
chr1	14189	14211	1.14839
chr1	14211	14215	1.72259
chr1	14215	14216	1.14839
chr1	14216	14247	0.574196
chr1	14247	14262	0.0
chr1	14262	14267	0.574196
chr1	14267	14295	1.14839
chr1	14295	14321	0.0
chr1	14321	14331	0.574196
chr1	14331	14361	1.14839
chr1	14361	14363	0.574196
chr1	14363	14367	1.14839
chr1	14367	14402	0.574196
chr1	14402	14416	0.0
chr1	14416	14417	1.14839
chr1	14417	14436	1.72259
chr1	14436	14440	1.14839
chr1	14440	14451	0.574196
chr1	14451	14454	1.14839
chr1	14454	14461	0.574196
chr1	14461	14462	1.14839
chr1	14462	14487	1.72259
chr1	14487	14501	1.14839
chr1	14501	14509	0.0
chr1	14509	14528	0.574196
chr1	14528	14642	0.0
chr1	14642	14668	0.574196
chr1	14668	14675	1.14839
chr1	14675	14688	0.574196
chr1	14688	14705	1.14839
chr1	14705	14725	0.574196
chr1	14725	14778	0.0
chr1	14778	14779	0.574196
chr1	14779	14780	1.14839
chr1	14780	14801	1.72259
chr1	14801	14805	2.29678
chr1	14805	14814	1.72259
chr1	14814	14818	1.14839
chr1	14818	14824	0.574196
chr1	14824	14937	0.0
chr1	14937	14949	0.574196
chr1	14949	14961	1.14839
chr1	14961	14976	1.72259
chr1	14976	14989	1.14839
chr1	14989	15030	0.574196
chr1	15030	15036	0.0
chr1	15036	15063	0.574196
chr1	15063	15127	0.0
chr1	15127	15140	0.574196
chr1	15140	15141	1.14839
chr1	15141	15146	1.72259
chr1	15146	15159	2.29678
chr1	15159	15161	2.87098
chr1	15161	15164	2.29678
chr1	15164	15165	1.72259
chr1	15165	15167	2.29678
chr1	15167	15184	1.14839
chr1	15184	15190	0.0
chr1	15190	15213	0.574196
chr1	15213	15215	0.0
chr1	15215	15249	1.14839
chr1	15249	15281	0.0
chr1	15281	15320	0.574196
chr1	15320	15324	0.0
chr1	15324	15326	1.14839
chr1	15326	15354	1.72259
chr1	15354	15363	0.574196
chr1	15363	15504	0.0
chr1	15504	15537	0.574196
chr1	15537	15543	1.14839
chr1	15543	15571	0.574196
chr1	15571	15602	0.0
chr1	15602	15632	0.574196
chr1	15632	15639	0.0
chr1	15639	15651	0.574196
chr1	15651	15662	1.72259
chr1	15662	15674	2.29678
chr1	15674	15678	1.72259
chr1	15678	15682	1.14839
chr1	15682	15695	0.574196
chr1	15695	15707	0.0
chr1	15707	15717	0.574196
chr1	15717	15732	1.14839
chr1	15732	15739	0.574196
chr1	15739	15842	0.0
chr1	15842	15871	0.574196
chr1	15871	15876	0.0
chr1	15876	15877	0.574196
chr1	15877	15878	1.14839
chr1	15878	15905	1.72259
chr1	15905	15906	0.574196
chr1	15906	15914	0.0
chr1	15914	15949	0.574196
chr1	15949	15968	0.0
chr1	15968	15977	0.574196
chr1	15977	15997	1.14839
chr1	15997	16008	1.72259
chr1	16008	16009	1.14839
chr1	16009	16025	0.574196
chr1	16025	16067	0.0
chr1	16067	16089	0.574196
chr1	16089	16122	0.0
chr1	16122	16144	0.574196
chr1	16144	16160	1.14839
chr1	16160	16164	0.574196
chr1	16164	16189	0.0
chr1	16189	16221	0.574196
chr1	16221	16228	1.72259
chr1	16228	16254	1.14839
chr1	16254	16259	0.574196
chr1	16259	16415	0.0
chr1	16415	16431	0.574196
chr1	16431	16443	1.14839
chr1	16443	16451	0.574196
chr1	16451	16560	0.0
chr1	16560	16565	0.574196
chr1	16565	16594	1.14839
chr1	16594	16598	0.574196
chr1	16598	16663	0.0
chr1	16663	16670	0.574196
chr1	16670	16671	1.14839
chr1	16671	16680	1.72259
chr1	16680	16700	2.29678
chr1	16700	16703	1.72259
chr1	16703	16709	1.14839
chr1	16709	16710	0.574196
chr1	16710	16791	0.0
chr1	16791	16796	0.574196
chr1	16796	16829	1.14839
chr1	16829	16836	0.574196
chr1	16836	16883	0.0
chr1	16883	16919	0.574196
chr1	16919	17041	0.0
chr1	17041	17045	0.574196
chr1	17045	17080	1.14839
chr1	17080	17083	0.574196
chr1	17083	17125	0.0
chr1	17125	17147	1.14839
chr1	17147	17150	1.72259
chr1	17150	17163	2.29678
chr1	17163	17172	1.14839
chr1	17172	17179	0.574196
chr1	17179	17434	0.0
chr1	17434	17462	0.574196
chr1	17462	17487	0.0
chr1	17487	17499	0.574196
chr1	17499	17500	1.14839
chr1	17500	17539	1.72259
chr1	17539	17540	1.14839
chr1	17540	17545	0.574196
chr1	17545	17563	1.14839
chr1	17563	17607	0.0
chr1	17607	17635	0.574196
chr1	17635	17678	0.0
chr1	17678	17707	0.574196
chr1	17707	17729	0.0
chr1	17729	17769	0.574196
chr1	17769	17887	0.0
chr1	17887	17903	0.574196
chr1	17903	17912	1.14839
chr1	17912	17916	0.574196
chr1	17916	17937	1.14839
chr1	17937	17951	0.574196
chr1	17951	18135	0.0
chr1	18135	18174	0.574196
chr1	18174	18182	0.0
chr1	18182	18184	1.14839
chr1	18184	18189	1.72259
chr1	18189	18191	2.29678
chr1	18191	18219	2.87098
chr1	18219	18222	1.14839
chr1	18222	18223	0.574196
chr1	18223	18224	1.14839
chr1	18224	18226	1.72259
chr1	18226	18250	1.14839
chr1	18250	18281	0.0
chr1	18281	18282	0.574196
chr1	18282	18306	1.14839
chr1	18306	18308	0.574196
chr1	18308	18325	0.0
chr1	18325	18355	0.574196
chr1	18355	18403	0.0
chr1	18403	18421	0.574196
chr1	18421	18445	0.0
chr1	18445	18446	0.574196
chr1	18446	18454	1.14839
chr1	18454	18473	1.72259
chr1	18473	18474	1.14839
chr1	18474	18480	1.72259
chr1	18480	18493	1.14839
chr1	18493	18514	0.574196
chr1	18514	18534	0.0
chr1	18534	18559	0.574196
chr1	18559	18608	0.0
chr1	18608	18638	0.574196
chr1	18638	18648	0.0
chr1	18648	18688	0.574196
chr1	18688	18753	0.0
chr1	18753	18775	0.574196
chr1	18775	18835	0.0
chr1	18835	18836	0.574196
chr1	18836	18862	1.14839
chr1	18862	18905	0.0
chr1	18905	18933	0.574196
chr1	18933	18951	0.0
chr1	18951	18977	0.574196
chr1	18977	18979	1.14839
chr1	18979	19005	0.574196
chr1	19005	19125	0.0
chr1	19125	19152	0.574196
chr1	19152	19168	0.0
chr1	19168	19207	0.574196
chr1	19207	19280	0.0
