# Supplementary material for: Structural modularity of the XIST ribonucleoprotein complex
Source: Nat Commun. 2020 Dec 2;11:6163. doi: 10.1038/s41467-020-20040-3 (PMC7710737; doi:10.1038/s41467-020-20040-3)
Supplement: Supplementary file 6 — Source Data [file 41467_2020_20040_MOESM6_ESM.zip › sourcedata/fig2efgi/K562_METAP2_1_neg_XIST_1_hsXIST.bedgraph]

chr1	0	44	0.0
chr1	44	50	0.30076
chr1	50	66	0.601519
chr1	66	75	0.30076
chr1	75	86	0.601519
chr1	86	92	0.902279
chr1	92	101	0.601519
chr1	101	104	0.30076
chr1	104	114	0.601519
chr1	114	115	0.902279
chr1	115	117	1.80456
chr1	117	126	2.10532
chr1	126	128	1.80456
chr1	128	143	1.5038
chr1	143	156	1.20304
chr1	156	157	0.902279
chr1	157	158	0.601519
chr1	158	192	0.0
chr1	192	197	0.30076
chr1	197	225	0.601519
chr1	225	228	0.30076
chr1	228	237	0.0
chr1	237	238	0.30076
chr1	238	239	0.902279
chr1	239	240	1.20304
chr1	240	275	1.5038
chr1	275	278	1.20304
chr1	278	281	0.902279
chr1	281	283	0.601519
chr1	283	289	0.30076
chr1	289	291	0.601519
chr1	291	306	0.902279
chr1	306	307	1.20304
chr1	307	310	1.80456
chr1	310	313	2.10532
chr1	313	321	1.80456
chr1	321	322	1.5038
chr1	322	325	1.20304
chr1	325	330	1.5038
chr1	330	335	1.80456
chr1	335	339	1.20304
chr1	339	361	0.902279
chr1	361	363	0.601519
chr1	363	365	0.30076
chr1	365	368	0.601519
chr1	368	373	0.902279
chr1	373	392	0.601519
chr1	392	406	0.30076
chr1	406	407	0.902279
chr1	407	408	1.20304
chr1	408	412	1.5038
chr1	412	413	1.80456
chr1	413	432	2.10532
chr1	432	438	2.40608
chr1	438	441	2.10532
chr1	441	444	1.80456
chr1	444	449	1.5038
chr1	449	450	1.20304
chr1	450	451	0.902279
chr1	451	453	1.5038
chr1	453	455	1.20304
chr1	455	474	0.902279
chr1	474	476	0.601519
chr1	476	480	0.30076
chr1	480	494	0.0
chr1	494	495	0.601519
chr1	495	496	1.80456
chr1	496	497	3.0076
chr1	497	503	3.30836
chr1	503	516	3.60912
chr1	516	519	3.30836
chr1	519	525	3.60912
chr1	525	528	2.70684
chr1	528	532	2.40608
chr1	532	537	2.70684
chr1	537	538	2.40608
chr1	538	539	1.80456
chr1	539	540	1.5038
chr1	540	546	1.20304
chr1	546	551	0.902279
chr1	551	560	1.20304
chr1	560	562	0.902279
chr1	562	575	0.601519
chr1	575	588	0.30076
chr1	588	604	0.0
chr1	604	633	0.30076
chr1	633	650	0.0
chr1	650	651	0.30076
chr1	651	652	1.20304
chr1	652	661	1.80456
chr1	661	681	2.10532
chr1	681	684	1.80456
chr1	684	690	1.5038
chr1	690	694	1.20304
chr1	694	704	0.30076
chr1	704	739	0.0
chr1	739	740	0.30076
chr1	740	774	0.601519
chr1	774	783	0.30076
chr1	783	785	0.0
chr1	785	804	0.902279
chr1	804	821	0.601519
chr1	821	822	0.902279
chr1	822	824	1.20304
chr1	824	826	1.80456
chr1	826	827	2.10532
chr1	827	835	2.40608
chr1	835	839	2.70684
chr1	839	845	3.0076
chr1	845	846	2.70684
chr1	846	847	3.30836
chr1	847	849	3.60912
chr1	849	850	3.90988
chr1	850	854	4.21064
chr1	854	861	4.81215
chr1	861	863	4.51139
chr1	863	864	4.21064
chr1	864	867	3.60912
chr1	867	868	3.0076
chr1	868	870	2.70684
chr1	870	876	2.40608
chr1	876	877	2.10532
chr1	877	884	1.20304
chr1	884	889	1.5038
chr1	889	896	0.902279
chr1	896	904	0.601519
chr1	904	906	0.902279
chr1	906	911	1.20304
chr1	911	913	1.5038
chr1	913	916	1.80456
chr1	916	917	2.10532
chr1	917	918	2.70684
chr1	918	920	3.0076
chr1	920	927	3.30836
chr1	927	933	3.0076
chr1	933	935	2.70684
chr1	935	936	3.0076
chr1	936	937	3.60912
chr1	937	944	4.21064
chr1	944	949	4.81215
chr1	949	950	4.21064
chr1	950	951	3.90988
chr1	951	952	4.21064
chr1	952	957	4.51139
chr1	957	960	3.60912
chr1	960	974	3.90988
chr1	974	975	4.21064
chr1	975	976	4.81215
chr1	976	979	5.11291
chr1	979	980	4.51139
chr1	980	984	3.90988
chr1	984	985	4.81215
chr1	985	986	5.11291
chr1	986	987	4.81215
chr1	987	989	4.21064
chr1	989	993	3.90988
chr1	993	994	6.01519
chr1	994	995	6.31595
chr1	995	997	6.01519
chr1	997	998	6.31595
chr1	998	1004	6.91747
chr1	1004	1005	7.21823
chr1	1005	1008	7.51899
chr1	1008	1009	7.81975
chr1	1009	1016	8.12051
chr1	1016	1017	7.51899
chr1	1017	1019	6.91747
chr1	1019	1020	6.61671
chr1	1020	1021	6.31595
chr1	1021	1024	6.61671
chr1	1024	1025	6.31595
chr1	1025	1027	5.11291
chr1	1027	1028	4.51139
chr1	1028	1033	4.21064
chr1	1033	1035	3.90988
chr1	1035	1037	2.40608
chr1	1037	1038	1.80456
chr1	1038	1039	1.5038
chr1	1039	1046	1.20304
chr1	1046	1047	0.902279
chr1	1047	1050	0.601519
chr1	1050	1051	0.902279
chr1	1051	1058	0.601519
chr1	1058	1064	0.902279
chr1	1064	1067	0.601519
chr1	1067	1068	0.902279
chr1	1068	1075	1.20304
chr1	1075	1095	1.5038
chr1	1095	1096	1.80456
chr1	1096	1097	1.5038
chr1	1097	1101	2.10532
chr1	1101	1102	2.40608
chr1	1102	1104	3.0076
chr1	1104	1106	3.30836
chr1	1106	1108	3.60912
chr1	1108	1110	3.90988
chr1	1110	1119	3.60912
chr1	1119	1130	3.90988
chr1	1130	1131	4.51139
chr1	1131	1133	5.11291
chr1	1133	1135	4.81215
chr1	1135	1138	4.51139
chr1	1138	1139	3.90988
chr1	1139	1141	3.30836
chr1	1141	1147	3.60912
chr1	1147	1148	3.30836
chr1	1148	1151	3.0076
chr1	1151	1152	3.30836
chr1	1152	1153	3.90988
chr1	1153	1159	4.21064
chr1	1159	1160	3.60912
chr1	1160	1168	3.90988
chr1	1168	1170	4.21064
chr1	1170	1171	4.51139
chr1	1171	1172	4.81215
chr1	1172	1174	4.21064
chr1	1174	1176	3.90988
chr1	1176	1179	3.30836
chr1	1179	1183	3.0076
chr1	1183	1188	2.70684
chr1	1188	1189	2.40608
chr1	1189	1190	2.70684
chr1	1190	1195	3.30836
chr1	1195	1196	2.70684
chr1	1196	1198	2.10532
chr1	1198	1199	2.40608
chr1	1199	1204	2.70684
chr1	1204	1205	3.60912
chr1	1205	1208	3.90988
chr1	1208	1212	3.60912
chr1	1212	1214	3.30836
chr1	1214	1219	3.0076
chr1	1219	1223	3.60912
chr1	1223	1226	4.21064
chr1	1226	1232	3.90988
chr1	1232	1233	3.60912
chr1	1233	1237	3.0076
chr1	1237	1241	2.70684
chr1	1241	1242	2.40608
chr1	1242	1243	2.70684
chr1	1243	1244	2.40608
chr1	1244	1247	2.10532
chr1	1247	1249	1.80456
chr1	1249	1251	1.5038
chr1	1251	1260	1.80456
chr1	1260	1262	2.10532
chr1	1262	1264	1.5038
chr1	1264	1279	0.902279
chr1	1279	1280	0.601519
chr1	1280	1283	0.902279
chr1	1283	1285	1.20304
chr1	1285	1295	0.902279
chr1	1295	1306	0.601519
chr1	1306	1313	1.20304
chr1	1313	1317	1.5038
chr1	1317	1324	1.80456
chr1	1324	1326	2.70684
chr1	1326	1327	2.40608
chr1	1327	1332	2.70684
chr1	1332	1340	3.30836
chr1	1340	1343	3.60912
chr1	1343	1344	3.90988
chr1	1344	1345	4.21064
chr1	1345	1346	4.51139
chr1	1346	1347	4.21064
chr1	1347	1356	5.11291
chr1	1356	1358	4.81215
chr1	1358	1363	5.11291
chr1	1363	1364	5.41367
chr1	1364	1366	5.11291
chr1	1366	1368	4.51139
chr1	1368	1370	4.21064
chr1	1370	1375	3.90988
chr1	1375	1376	3.60912
chr1	1376	1378	3.90988
chr1	1378	1379	3.60912
chr1	1379	1383	3.30836
chr1	1383	1387	2.10532
chr1	1387	1389	1.80456
chr1	1389	1391	1.20304
chr1	1391	1396	0.902279
chr1	1396	1403	0.601519
chr1	1403	1413	0.0
chr1	1413	1424	0.30076
chr1	1424	1426	0.902279
chr1	1426	1431	1.20304
chr1	1431	1438	1.5038
chr1	1438	1439	2.10532
chr1	1439	1442	2.40608
chr1	1442	1443	2.70684
chr1	1443	1446	3.0076
chr1	1446	1450	2.70684
chr1	1450	1451	3.0076
chr1	1451	1452	4.21064
chr1	1452	1453	4.81215
chr1	1453	1459	5.11291
chr1	1459	1461	4.81215
chr1	1461	1463	5.11291
chr1	1463	1466	4.81215
chr1	1466	1467	4.51139
chr1	1467	1474	4.21064
chr1	1474	1481	3.90988
chr1	1481	1482	3.0076
chr1	1482	1483	2.70684
chr1	1483	1484	2.40608
chr1	1484	1487	2.10532
chr1	1487	1492	1.80456
chr1	1492	1493	1.5038
chr1	1493	1494	1.20304
chr1	1494	1496	0.30076
chr1	1496	1500	0.601519
chr1	1500	1539	0.30076
chr1	1539	1552	0.0
chr1	1552	1556	0.30076
chr1	1556	1562	0.902279
chr1	1562	1564	1.20304
chr1	1564	1570	1.5038
chr1	1570	1575	1.80456
chr1	1575	1577	2.10532
chr1	1577	1579	2.70684
chr1	1579	1580	3.30836
chr1	1580	1582	3.90988
chr1	1582	1583	3.60912
chr1	1583	1587	3.30836
chr1	1587	1593	3.90988
chr1	1593	1596	4.21064
chr1	1596	1602	3.90988
chr1	1602	1603	3.30836
chr1	1603	1604	3.60912
chr1	1604	1605	3.30836
chr1	1605	1606	2.70684
chr1	1606	1608	3.30836
chr1	1608	1619	3.0076
chr1	1619	1622	2.40608
chr1	1622	1626	1.80456
chr1	1626	1628	1.5038
chr1	1628	1630	1.80456
chr1	1630	1645	1.5038
chr1	1645	1646	1.80456
chr1	1646	1649	1.5038
chr1	1649	1656	0.902279
chr1	1656	1661	1.20304
chr1	1661	1663	1.5038
chr1	1663	1665	1.80456
chr1	1665	1666	1.5038
chr1	1666	1671	1.80456
chr1	1671	1672	1.5038
chr1	1672	1674	1.80456
chr1	1674	1676	2.10532
chr1	1676	1677	2.40608
chr1	1677	1684	3.30836
chr1	1684	1685	3.60912
chr1	1685	1691	3.30836
chr1	1691	1694	3.60912
chr1	1694	1695	3.30836
chr1	1695	1698	3.90988
chr1	1698	1702	3.60912
chr1	1702	1704	3.30836
chr1	1704	1705	3.0076
chr1	1705	1709	2.40608
chr1	1709	1711	2.10532
chr1	1711	1717	1.80456
chr1	1717	1719	2.10532
chr1	1719	1720	1.5038
chr1	1720	1722	1.20304
chr1	1722	1726	0.902279
chr1	1726	1727	1.20304
chr1	1727	1731	1.80456
chr1	1731	1734	2.10532
chr1	1734	1738	1.80456
chr1	1738	1741	2.10532
chr1	1741	1749	1.80456
chr1	1749	1751	2.10532
chr1	1751	1758	1.5038
chr1	1758	1761	1.20304
chr1	1761	1764	1.5038
chr1	1764	1766	2.10532
chr1	1766	1771	2.40608
chr1	1771	1782	2.10532
chr1	1782	1788	1.80456
chr1	1788	1790	1.5038
chr1	1790	1791	1.20304
chr1	1791	1805	0.902279
chr1	1805	1806	0.601519
chr1	1806	1809	0.30076
chr1	1809	1825	0.0
chr1	1825	1826	0.30076
chr1	1826	1841	0.902279
chr1	1841	1842	1.20304
chr1	1842	1846	1.80456
chr1	1846	1848	2.10532
chr1	1848	1867	2.40608
chr1	1867	1868	1.80456
chr1	1868	1869	1.5038
chr1	1869	1870	0.902279
chr1	1870	1871	1.20304
chr1	1871	1875	1.5038
chr1	1875	1887	1.20304
chr1	1887	1895	0.902279
chr1	1895	1908	0.601519
chr1	1908	1914	1.5038
chr1	1914	1926	1.20304
chr1	1926	1928	0.902279
chr1	1928	1940	0.601519
chr1	1940	1948	0.902279
chr1	1948	1949	0.601519
chr1	1949	1973	0.30076
chr1	1973	2071	0.0
chr1	2071	2072	0.30076
chr1	2072	2074	0.601519
chr1	2074	2094	1.20304
chr1	2094	2102	0.902279
chr1	2102	2112	1.20304
chr1	2112	2115	0.902279
chr1	2115	2117	0.601519
chr1	2117	2121	0.30076
chr1	2121	2124	0.0
chr1	2124	2165	0.601519
chr1	2165	2167	0.902279
chr1	2167	2173	0.601519
chr1	2173	2174	0.902279
chr1	2174	2175	1.20304
chr1	2175	2180	1.5038
chr1	2180	2205	1.80456
chr1	2205	2206	2.10532
chr1	2206	2208	1.80456
chr1	2208	2213	1.5038
chr1	2213	2216	1.80456
chr1	2216	2218	1.5038
chr1	2218	2223	1.20304
chr1	2223	2242	0.902279
chr1	2242	2253	0.601519
chr1	2253	2260	0.30076
chr1	2260	2280	0.0
chr1	2280	2287	0.30076
chr1	2287	2321	0.601519
chr1	2321	2323	0.30076
chr1	2323	2330	0.0
chr1	2330	2354	0.30076
chr1	2354	2372	0.601519
chr1	2372	2375	0.30076
chr1	2375	2401	0.0
chr1	2401	2408	0.30076
chr1	2408	2429	0.601519
chr1	2429	2432	0.30076
chr1	2432	2473	0.0
chr1	2473	2474	0.30076
chr1	2474	2507	0.601519
chr1	2507	2513	0.30076
chr1	2513	2516	0.902279
chr1	2516	2537	0.601519
chr1	2537	2556	0.30076
chr1	2556	2570	0.0
chr1	2570	2603	0.30076
chr1	2603	2642	0.0
chr1	2642	2680	0.30076
chr1	2680	2796	0.0
chr1	2796	2839	0.30076
chr1	2839	2841	0.0
chr1	2841	2872	0.30076
chr1	2872	2882	0.601519
chr1	2882	2883	0.902279
chr1	2883	2888	0.601519
chr1	2888	2904	0.902279
chr1	2904	2915	1.20304
chr1	2915	2919	0.902279
chr1	2919	2925	0.601519
chr1	2925	2946	0.30076
chr1	2946	2951	0.0
chr1	2951	2972	0.30076
chr1	2972	2973	0.601519
chr1	2973	2992	1.20304
chr1	2992	2994	1.5038
chr1	2994	3004	1.20304
chr1	3004	3005	0.601519
chr1	3005	3024	0.30076
chr1	3024	3032	0.601519
chr1	3032	3035	0.902279
chr1	3035	3038	0.601519
chr1	3038	3043	0.902279
chr1	3043	3067	1.20304
chr1	3067	3074	0.902279
chr1	3074	3075	0.601519
chr1	3075	3077	0.30076
chr1	3077	3090	0.0
chr1	3090	3133	0.30076
chr1	3133	3137	0.0
chr1	3137	3176	0.902279
chr1	3176	3178	0.30076
chr1	3178	3188	0.0
chr1	3188	3202	0.30076
chr1	3202	3218	0.601519
chr1	3218	3228	0.902279
chr1	3228	3231	1.20304
chr1	3231	3244	0.902279
chr1	3244	3258	0.601519
chr1	3258	3261	1.20304
chr1	3261	3262	0.902279
chr1	3262	3299	0.601519
chr1	3299	3301	0.30076
chr1	3301	3377	0.0
chr1	3377	3411	0.30076
chr1	3411	3441	0.0
chr1	3441	3476	0.601519
chr1	3476	3482	0.30076
chr1	3482	3510	0.0
chr1	3510	3515	0.30076
chr1	3515	3552	0.601519
chr1	3552	3553	0.30076
chr1	3553	3603	0.0
chr1	3603	3638	0.30076
chr1	3638	3679	0.0
chr1	3679	3701	0.30076
chr1	3701	3706	0.0
chr1	3706	3723	0.30076
chr1	3723	3746	0.601519
chr1	3746	3749	0.902279
chr1	3749	3763	0.601519
chr1	3763	3767	0.902279
chr1	3767	3784	1.20304
chr1	3784	3785	0.902279
chr1	3785	3786	0.601519
chr1	3786	3788	0.30076
chr1	3788	3797	0.601519
chr1	3797	3807	0.30076
chr1	3807	3831	0.601519
chr1	3831	3841	0.30076
chr1	3841	3847	0.0
chr1	3847	3863	0.30076
chr1	3863	3890	0.601519
chr1	3890	3899	0.30076
chr1	3899	3904	0.0
chr1	3904	3913	0.30076
chr1	3913	3915	0.601519
chr1	3915	3940	0.902279
chr1	3940	3948	1.20304
chr1	3948	3950	0.902279
chr1	3950	3954	1.20304
chr1	3954	3956	0.902279
chr1	3956	3969	0.601519
chr1	3969	3972	0.902279
chr1	3972	3979	1.20304
chr1	3979	3982	1.5038
chr1	3982	3993	1.20304
chr1	3993	3998	0.902279
chr1	3998	4011	1.20304
chr1	4011	4014	0.902279
chr1	4014	4017	0.601519
chr1	4017	4023	0.30076
chr1	4023	4088	0.0
chr1	4088	4130	0.30076
chr1	4130	4168	0.0
chr1	4168	4203	0.30076
chr1	4203	4207	0.601519
chr1	4207	4246	0.30076
chr1	4246	4283	0.0
chr1	4283	4291	0.30076
chr1	4291	4292	0.601519
chr1	4292	4313	0.902279
chr1	4313	4314	1.20304
chr1	4314	4333	0.902279
chr1	4333	4335	0.601519
chr1	4335	4356	0.30076
chr1	4356	4383	0.0
chr1	4383	4386	0.30076
chr1	4386	4387	0.601519
chr1	4387	4413	0.902279
chr1	4413	4426	1.20304
chr1	4426	4429	0.902279
chr1	4429	4448	0.30076
chr1	4448	4522	0.0
chr1	4522	4523	0.601519
chr1	4523	4525	1.20304
chr1	4525	4533	1.80456
chr1	4533	4553	2.10532
chr1	4553	4557	1.80456
chr1	4557	4561	1.5038
chr1	4561	4563	1.20304
chr1	4563	4564	0.902279
chr1	4564	4577	0.30076
chr1	4577	4591	0.0
chr1	4591	4620	0.30076
chr1	4620	4701	0.0
chr1	4701	4721	0.30076
chr1	4721	4735	0.601519
chr1	4735	4748	0.30076
chr1	4748	4751	0.0
chr1	4751	4761	0.30076
chr1	4761	4781	0.601519
chr1	4781	4794	0.902279
chr1	4794	4804	0.601519
chr1	4804	4813	0.30076
chr1	4813	4844	0.0
chr1	4844	4887	0.30076
chr1	4887	4939	0.0
chr1	4939	4955	0.30076
chr1	4955	4982	0.601519
chr1	4982	4998	0.30076
chr1	4998	5020	0.0
chr1	5020	5051	0.30076
chr1	5051	5084	0.0
chr1	5084	5127	0.30076
chr1	5127	5217	0.0
chr1	5217	5219	0.30076
chr1	5219	5234	0.601519
chr1	5234	5260	0.902279
chr1	5260	5261	0.601519
chr1	5261	5266	0.30076
chr1	5266	5274	0.601519
chr1	5274	5277	0.902279
chr1	5277	5285	0.601519
chr1	5285	5287	0.902279
chr1	5287	5298	1.20304
chr1	5298	5303	1.5038
chr1	5303	5309	1.20304
chr1	5309	5319	0.902279
chr1	5319	5330	0.601519
chr1	5330	5339	0.30076
chr1	5339	5366	0.0
chr1	5366	5368	0.601519
chr1	5368	5373	0.902279
chr1	5373	5382	1.20304
chr1	5382	5395	1.5038
chr1	5395	5397	1.20304
chr1	5397	5408	0.902279
chr1	5408	5413	0.30076
chr1	5413	5422	0.601519
chr1	5422	5437	0.30076
chr1	5437	5455	0.601519
chr1	5455	5471	0.30076
chr1	5471	5480	0.601519
chr1	5480	5497	0.902279
chr1	5497	5506	1.20304
chr1	5506	5514	0.902279
chr1	5514	5519	0.601519
chr1	5519	5538	0.30076
chr1	5538	5582	0.0
chr1	5582	5594	0.30076
chr1	5594	5595	0.601519
chr1	5595	5597	0.902279
chr1	5597	5598	1.20304
chr1	5598	5625	1.5038
chr1	5625	5627	0.902279
chr1	5627	5637	1.20304
chr1	5637	5639	0.902279
chr1	5639	5640	1.20304
chr1	5640	5656	0.902279
chr1	5656	5660	1.20304
chr1	5660	5663	1.80456
chr1	5663	5670	1.5038
chr1	5670	5682	1.20304
chr1	5682	5685	0.902279
chr1	5685	5689	1.20304
chr1	5689	5703	0.902279
chr1	5703	5714	0.30076
chr1	5714	5718	0.601519
chr1	5718	5725	0.902279
chr1	5725	5737	0.601519
chr1	5737	5751	0.30076
chr1	5751	5759	0.601519
chr1	5759	5781	0.30076
chr1	5781	5953	0.0
chr1	5953	5966	0.30076
chr1	5966	5969	0.601519
chr1	5969	5996	0.902279
chr1	5996	5999	0.601519
chr1	5999	6002	0.30076
chr1	6002	6021	0.0
chr1	6021	6035	0.30076
chr1	6035	6058	0.601519
chr1	6058	6062	0.902279
chr1	6062	6063	0.601519
chr1	6063	6069	0.30076
chr1	6069	6082	0.601519
chr1	6082	6085	0.902279
chr1	6085	6099	1.20304
chr1	6099	6101	0.902279
chr1	6101	6103	1.20304
chr1	6103	6109	0.902279
chr1	6109	6118	1.20304
chr1	6118	6126	1.5038
chr1	6126	6131	1.20304
chr1	6131	6141	1.80456
chr1	6141	6143	1.5038
chr1	6143	6153	1.20304
chr1	6153	6160	0.902279
chr1	6160	6171	0.601519
chr1	6171	6174	0.30076
chr1	6174	6244	0.0
chr1	6244	6287	0.30076
chr1	6287	6313	0.0
chr1	6313	6325	0.30076
chr1	6325	6356	0.601519
chr1	6356	6362	0.30076
chr1	6362	6367	0.601519
chr1	6367	6370	0.30076
chr1	6370	6379	0.902279
chr1	6379	6384	1.20304
chr1	6384	6386	1.80456
chr1	6386	6388	2.10532
chr1	6388	6398	2.40608
chr1	6398	6405	2.70684
chr1	6405	6411	2.40608
chr1	6411	6412	2.10532
chr1	6412	6421	1.5038
chr1	6421	6426	1.20304
chr1	6426	6430	0.902279
chr1	6430	6431	0.601519
chr1	6431	6438	0.30076
chr1	6438	6442	0.0
chr1	6442	6485	0.30076
chr1	6485	6550	0.0
chr1	6550	6577	0.30076
chr1	6577	6593	0.0
chr1	6593	6635	0.30076
chr1	6635	6854	0.0
chr1	6854	6855	0.902279
chr1	6855	6897	1.20304
chr1	6897	6898	0.902279
chr1	6898	6918	0.30076
chr1	6918	6943	0.0
chr1	6943	6949	0.30076
chr1	6949	6967	0.601519
chr1	6967	6968	1.80456
chr1	6968	6977	2.40608
chr1	6977	6984	2.70684
chr1	6984	6990	2.40608
chr1	6990	6999	2.10532
chr1	6999	7002	1.80456
chr1	7002	7009	1.5038
chr1	7009	7011	1.20304
chr1	7011	7015	0.601519
chr1	7015	7021	0.902279
chr1	7021	7026	0.601519
chr1	7026	7030	0.30076
chr1	7030	7046	0.601519
chr1	7046	7052	0.30076
chr1	7052	7070	0.601519
chr1	7070	7072	0.30076
chr1	7072	7102	0.0
chr1	7102	7145	0.30076
chr1	7145	7202	0.0
chr1	7202	7228	0.601519
chr1	7228	7245	0.902279
chr1	7245	7254	0.30076
chr1	7254	7255	0.601519
chr1	7255	7260	0.902279
chr1	7260	7268	1.20304
chr1	7268	7272	1.80456
chr1	7272	7282	2.40608
chr1	7282	7297	2.10532
chr1	7297	7299	1.80456
chr1	7299	7302	1.5038
chr1	7302	7311	1.20304
chr1	7311	7312	0.902279
chr1	7312	7315	0.601519
chr1	7315	7390	0.0
chr1	7390	7409	0.30076
chr1	7409	7431	0.601519
chr1	7431	7452	0.30076
chr1	7452	7463	0.0
chr1	7463	7479	0.30076
chr1	7479	7491	0.601519
chr1	7491	7494	0.902279
chr1	7494	7495	1.20304
chr1	7495	7496	1.5038
chr1	7496	7522	1.20304
chr1	7522	7523	0.902279
chr1	7523	7531	1.20304
chr1	7531	7536	0.902279
chr1	7536	7538	0.601519
chr1	7538	7542	0.30076
chr1	7542	7558	0.601519
chr1	7558	7565	0.902279
chr1	7565	7583	0.601519
chr1	7583	7585	0.30076
chr1	7585	7586	0.0
chr1	7586	7594	0.30076
chr1	7594	7615	0.601519
chr1	7615	7625	0.30076
chr1	7625	7679	0.0
chr1	7679	7699	0.30076
chr1	7699	7721	0.601519
chr1	7721	7742	0.30076
chr1	7742	7768	0.0
chr1	7768	7811	0.601519
chr1	7811	7830	0.0
chr1	7830	7834	0.30076
chr1	7834	7835	0.601519
chr1	7835	7840	0.902279
chr1	7840	7841	1.20304
chr1	7841	7842	1.5038
chr1	7842	7857	1.80456
chr1	7857	7869	1.5038
chr1	7869	7876	1.80456
chr1	7876	7878	1.5038
chr1	7878	7884	1.20304
chr1	7884	7885	0.601519
chr1	7885	7899	0.30076
chr1	7899	7911	0.902279
chr1	7911	7930	0.601519
chr1	7930	7942	0.30076
chr1	7942	8029	0.0
chr1	8029	8073	0.30076
chr1	8073	8097	0.0
chr1	8097	8126	0.30076
chr1	8126	8127	0.601519
chr1	8127	8128	1.20304
chr1	8128	8140	2.40608
chr1	8140	8150	2.10532
chr1	8150	8156	2.40608
chr1	8156	8166	1.80456
chr1	8166	8167	1.5038
chr1	8167	8168	1.20304
chr1	8168	8170	0.902279
chr1	8170	8176	0.30076
chr1	8176	8228	0.0
chr1	8228	8271	0.30076
chr1	8271	8301	0.0
chr1	8301	8338	0.30076
chr1	8338	8359	0.0
chr1	8359	8366	0.30076
chr1	8366	8391	0.601519
chr1	8391	8402	0.902279
chr1	8402	8407	0.601519
chr1	8407	8422	0.30076
chr1	8422	8423	0.601519
chr1	8423	8427	0.902279
chr1	8427	8434	1.20304
chr1	8434	8452	0.902279
chr1	8452	8453	1.20304
chr1	8453	8456	1.5038
chr1	8456	8458	1.20304
chr1	8458	8462	1.5038
chr1	8462	8465	1.20304
chr1	8465	8487	0.902279
chr1	8487	8496	0.601519
chr1	8496	8501	0.30076
chr1	8501	8519	0.0
chr1	8519	8545	0.30076
chr1	8545	8546	0.601519
chr1	8546	8562	0.902279
chr1	8562	8574	1.20304
chr1	8574	8586	1.5038
chr1	8586	8588	1.20304
chr1	8588	8598	0.902279
chr1	8598	8600	1.20304
chr1	8600	8603	0.902279
chr1	8603	8605	0.601519
chr1	8605	8618	0.30076
chr1	8618	8620	0.601519
chr1	8620	8634	0.902279
chr1	8634	8651	0.601519
chr1	8651	8652	0.30076
chr1	8652	8656	0.601519
chr1	8656	8678	0.30076
chr1	8678	8689	0.0
chr1	8689	8692	0.30076
chr1	8692	8699	0.601519
chr1	8699	8707	0.902279
chr1	8707	8727	1.20304
chr1	8727	8735	0.902279
chr1	8735	8736	0.601519
chr1	8736	8738	0.902279
chr1	8738	8748	0.601519
chr1	8748	8779	0.30076
chr1	8779	8835	0.0
chr1	8835	8843	0.601519
chr1	8843	8845	1.20304
chr1	8845	8849	1.5038
chr1	8849	8865	1.80456
chr1	8865	8870	2.10532
chr1	8870	8877	2.40608
chr1	8877	8879	1.80456
chr1	8879	8886	2.10532
chr1	8886	8892	1.5038
chr1	8892	8895	1.20304
chr1	8895	8901	0.601519
chr1	8901	8902	0.902279
chr1	8902	8922	1.20304
chr1	8922	8929	0.902279
chr1	8929	8937	0.601519
chr1	8937	8944	0.30076
chr1	8944	8946	0.0
chr1	8946	8952	0.30076
chr1	8952	8988	0.601519
chr1	8988	8992	0.30076
chr1	8992	9003	0.0
chr1	9003	9014	0.30076
chr1	9014	9046	0.601519
chr1	9046	9047	0.30076
chr1	9047	9075	0.0
chr1	9075	9091	0.30076
chr1	9091	9107	0.601519
chr1	9107	9114	0.902279
chr1	9114	9118	1.20304
chr1	9118	9134	0.902279
chr1	9134	9142	0.601519
chr1	9142	9145	0.30076
chr1	9145	9186	0.0
chr1	9186	9191	0.30076
chr1	9191	9229	0.601519
chr1	9229	9230	0.30076
chr1	9230	9258	0.0
chr1	9258	9267	0.30076
chr1	9267	9271	0.601519
chr1	9271	9273	0.902279
chr1	9273	9277	1.20304
chr1	9277	9282	1.5038
chr1	9282	9301	1.80456
chr1	9301	9302	1.5038
chr1	9302	9310	1.20304
chr1	9310	9313	0.902279
chr1	9313	9323	0.601519
chr1	9323	9324	0.902279
chr1	9324	9344	0.601519
chr1	9344	9345	0.30076
chr1	9345	9437	0.0
chr1	9437	9440	0.601519
chr1	9440	9444	1.20304
chr1	9444	9476	1.80456
chr1	9476	9478	0.902279
chr1	9478	9483	1.20304
chr1	9483	9487	0.902279
chr1	9487	9521	0.30076
chr1	9521	9580	0.0
chr1	9580	9586	0.30076
chr1	9586	9622	0.601519
chr1	9622	9623	0.30076
chr1	9623	9628	0.0
chr1	9628	9629	0.30076
chr1	9629	9671	0.601519
chr1	9671	9729	0.0
chr1	9729	9738	0.30076
chr1	9738	9767	0.601519
chr1	9767	9774	0.30076
chr1	9774	9811	0.0
chr1	9811	9854	0.30076
chr1	9854	9859	0.0
chr1	9859	9861	0.601519
chr1	9861	9870	0.902279
chr1	9870	9893	1.20304
chr1	9893	9895	0.902279
chr1	9895	9898	0.601519
chr1	9898	9905	0.902279
chr1	9905	9911	1.20304
chr1	9911	9912	1.5038
chr1	9912	9935	1.20304
chr1	9935	9938	1.5038
chr1	9938	9941	1.80456
chr1	9941	9945	1.5038
chr1	9945	9947	1.20304
chr1	9947	9953	0.902279
chr1	9953	9954	1.20304
chr1	9954	9971	0.902279
chr1	9971	9988	1.20304
chr1	9988	9996	1.5038
chr1	9996	10002	1.20304
chr1	10002	10003	0.902279
chr1	10003	10011	0.601519
chr1	10011	10013	0.30076
chr1	10013	10014	0.601519
chr1	10014	10030	0.902279
chr1	10030	10045	0.601519
chr1	10045	10047	0.902279
chr1	10047	10051	0.601519
chr1	10051	10061	0.902279
chr1	10061	10087	1.20304
chr1	10087	10094	0.601519
chr1	10094	10104	0.30076
chr1	10104	10137	0.0
chr1	10137	10144	0.30076
chr1	10144	10148	0.601519
chr1	10148	10156	0.902279
chr1	10156	10162	1.20304
chr1	10162	10173	1.5038
chr1	10173	10180	1.80456
chr1	10180	10192	1.20304
chr1	10192	10199	0.902279
chr1	10199	10204	0.601519
chr1	10204	10206	0.30076
chr1	10206	10268	0.0
chr1	10268	10285	0.30076
chr1	10285	10304	0.601519
chr1	10304	10306	0.902279
chr1	10306	10310	0.601519
chr1	10310	10319	0.902279
chr1	10319	10328	1.20304
chr1	10328	10347	0.902279
chr1	10347	10348	0.601519
chr1	10348	10353	0.902279
chr1	10353	10362	0.601519
chr1	10362	10431	0.30076
chr1	10431	10433	0.601519
chr1	10433	10434	0.30076
chr1	10434	10436	0.601519
chr1	10436	10461	0.902279
chr1	10461	10473	0.601519
chr1	10473	10474	0.30076
chr1	10474	10515	0.0
chr1	10515	10520	0.30076
chr1	10520	10524	0.601519
chr1	10524	10543	0.902279
chr1	10543	10555	0.601519
chr1	10555	10558	0.30076
chr1	10558	10582	0.0
chr1	10582	10583	0.30076
chr1	10583	10584	0.601519
chr1	10584	10585	1.20304
chr1	10585	10595	1.5038
chr1	10595	10615	1.80456
chr1	10615	10626	1.20304
chr1	10626	10628	0.601519
chr1	10628	10636	0.30076
chr1	10636	10637	0.601519
chr1	10637	10650	0.30076
chr1	10650	10656	0.601519
chr1	10656	10660	0.902279
chr1	10660	10661	1.5038
chr1	10661	10671	1.80456
chr1	10671	10680	2.10532
chr1	10680	10690	1.80456
chr1	10690	10692	2.40608
chr1	10692	10693	2.70684
chr1	10693	10694	2.40608
chr1	10694	10699	2.70684
chr1	10699	10703	2.40608
chr1	10703	10705	1.80456
chr1	10705	10714	1.5038
chr1	10714	10718	1.20304
chr1	10718	10731	0.902279
chr1	10731	10735	0.30076
chr1	10735	10744	0.0
chr1	10744	10748	0.30076
chr1	10748	10778	0.601519
chr1	10778	10791	0.30076
chr1	10791	10801	0.0
chr1	10801	10813	0.30076
chr1	10813	10835	0.601519
chr1	10835	10848	0.30076
chr1	10848	10849	1.20304
chr1	10849	10852	1.80456
chr1	10852	10856	2.10532
chr1	10856	10860	1.80456
chr1	10860	10864	2.10532
chr1	10864	10873	2.40608
chr1	10873	10874	2.10532
chr1	10874	10877	1.80456
chr1	10877	10878	1.5038
chr1	10878	10891	1.80456
chr1	10891	10896	0.902279
chr1	10896	10902	0.601519
chr1	10902	10903	0.30076
chr1	10903	10906	0.601519
chr1	10906	10932	0.902279
chr1	10932	10936	1.20304
chr1	10936	10939	0.902279
chr1	10939	10949	0.601519
chr1	10949	10968	0.30076
chr1	10968	10970	0.0
chr1	10970	11010	0.601519
chr1	11010	11013	0.902279
chr1	11013	11019	0.30076
chr1	11019	11025	0.601519
chr1	11025	11045	0.902279
chr1	11045	11061	0.601519
chr1	11061	11068	0.30076
chr1	11068	11098	0.0
chr1	11098	11099	0.30076
chr1	11099	11106	0.601519
chr1	11106	11110	0.902279
chr1	11110	11116	1.20304
chr1	11116	11119	1.5038
chr1	11119	11120	2.10532
chr1	11120	11135	2.40608
chr1	11135	11139	2.10532
chr1	11139	11140	1.80456
chr1	11140	11141	1.5038
chr1	11141	11142	1.20304
chr1	11142	11149	0.902279
chr1	11149	11157	1.20304
chr1	11157	11162	0.902279
chr1	11162	11164	0.601519
chr1	11164	11175	0.30076
chr1	11175	11179	0.601519
chr1	11179	11180	0.902279
chr1	11180	11191	1.5038
chr1	11191	11192	1.80456
chr1	11192	11193	2.40608
chr1	11193	11199	2.10532
chr1	11199	11217	2.70684
chr1	11217	11221	2.40608
chr1	11221	11223	2.10532
chr1	11223	11224	1.5038
chr1	11224	11229	1.20304
chr1	11229	11233	0.902279
chr1	11233	11235	0.601519
chr1	11235	11242	0.30076
chr1	11242	11249	0.0
chr1	11249	11251	0.30076
chr1	11251	11264	0.601519
chr1	11264	11269	0.902279
chr1	11269	11272	1.20304
chr1	11272	11282	1.80456
chr1	11282	11286	2.40608
chr1	11286	11289	2.70684
chr1	11289	11293	2.10532
chr1	11293	11300	2.70684
chr1	11300	11306	2.40608
chr1	11306	11314	2.10532
chr1	11314	11315	1.80456
chr1	11315	11316	1.5038
chr1	11316	11321	2.40608
chr1	11321	11324	2.10532
chr1	11324	11329	1.80456
chr1	11329	11330	1.5038
chr1	11330	11340	0.902279
chr1	11340	11352	1.20304
chr1	11352	11357	0.902279
chr1	11357	11359	0.601519
chr1	11359	11363	0.30076
chr1	11363	11364	1.20304
chr1	11364	11372	1.5038
chr1	11372	11375	1.80456
chr1	11375	11381	2.10532
chr1	11381	11382	2.40608
chr1	11382	11385	2.10532
chr1	11385	11387	2.40608
chr1	11387	11394	2.70684
chr1	11394	11400	2.40608
chr1	11400	11404	2.70684
chr1	11404	11407	1.80456
chr1	11407	11418	1.5038
chr1	11418	11421	1.20304
chr1	11421	11428	1.5038
chr1	11428	11429	1.20304
chr1	11429	11441	0.902279
chr1	11441	11443	1.20304
chr1	11443	11444	1.80456
chr1	11444	11467	2.10532
chr1	11467	11477	1.80456
chr1	11477	11483	1.20304
chr1	11483	11485	0.902279
chr1	11485	11486	0.601519
chr1	11486	11495	0.0
chr1	11495	11497	0.30076
chr1	11497	11502	0.902279
chr1	11502	11503	1.20304
chr1	11503	11504	1.80456
chr1	11504	11508	2.10532
chr1	11508	11510	2.40608
chr1	11510	11516	2.70684
chr1	11516	11518	3.0076
chr1	11518	11523	2.70684
chr1	11523	11525	3.0076
chr1	11525	11531	2.70684
chr1	11531	11533	3.0076
chr1	11533	11540	2.70684
chr1	11540	11546	2.10532
chr1	11546	11552	1.5038
chr1	11552	11553	1.20304
chr1	11553	11559	1.5038
chr1	11559	11560	1.20304
chr1	11560	11565	1.5038
chr1	11565	11567	1.20304
chr1	11567	11571	1.5038
chr1	11571	11573	1.20304
chr1	11573	11579	1.80456
chr1	11579	11581	2.10532
chr1	11581	11585	1.80456
chr1	11585	11597	2.40608
chr1	11597	11604	1.80456
chr1	11604	11610	2.10532
chr1	11610	11620	1.80456
chr1	11620	11627	1.5038
chr1	11627	11636	0.902279
chr1	11636	11637	1.20304
chr1	11637	11643	0.902279
chr1	11643	11645	1.20304
chr1	11645	11653	0.902279
chr1	11653	11656	0.601519
chr1	11656	11663	0.902279
chr1	11663	11674	1.20304
chr1	11674	11686	0.902279
chr1	11686	11699	0.601519
chr1	11699	11706	0.30076
chr1	11706	11713	0.0
chr1	11713	11717	0.30076
chr1	11717	11737	0.601519
chr1	11737	11760	0.30076
chr1	11760	11765	0.0
chr1	11765	11777	0.30076
chr1	11777	11804	0.601519
chr1	11804	11814	0.30076
chr1	11814	11820	0.601519
chr1	11820	11856	0.30076
chr1	11856	11859	0.0
chr1	11859	11860	0.30076
chr1	11860	11865	0.601519
chr1	11865	11866	1.20304
chr1	11866	11875	1.5038
chr1	11875	11885	1.80456
chr1	11885	11886	2.10532
chr1	11886	11900	2.40608
chr1	11900	11901	1.80456
chr1	11901	11908	2.10532
chr1	11908	11909	1.20304
chr1	11909	11910	0.902279
chr1	11910	11914	1.20304
chr1	11914	11918	1.5038
chr1	11918	11927	1.20304
chr1	11927	11933	0.902279
chr1	11933	11939	1.20304
chr1	11939	11943	1.5038
chr1	11943	11944	1.80456
chr1	11944	11946	1.5038
chr1	11946	11953	1.20304
chr1	11953	11955	0.902279
chr1	11955	11958	1.5038
chr1	11958	11969	1.80456
chr1	11969	11971	2.10532
chr1	11971	11973	2.70684
chr1	11973	11975	3.0076
chr1	11975	11976	2.70684
chr1	11976	11979	2.40608
chr1	11979	11982	2.10532
chr1	11982	11986	1.80456
chr1	11986	11989	1.5038
chr1	11989	11990	1.80456
chr1	11990	11997	2.10532
chr1	11997	11998	1.20304
chr1	11998	12005	0.902279
chr1	12005	12016	1.20304
chr1	12016	12017	0.902279
chr1	12017	12029	1.20304
chr1	12029	12033	0.902279
chr1	12033	12039	0.601519
chr1	12039	12045	1.20304
chr1	12045	12050	0.902279
chr1	12050	12056	1.20304
chr1	12056	12060	1.5038
chr1	12060	12073	1.20304
chr1	12073	12079	1.5038
chr1	12079	12091	0.902279
chr1	12091	12094	1.20304
chr1	12094	12099	0.902279
chr1	12099	12101	0.601519
chr1	12101	12108	0.30076
chr1	12108	12126	0.601519
chr1	12126	12129	0.902279
chr1	12129	12137	0.601519
chr1	12137	12143	0.902279
chr1	12143	12151	1.20304
chr1	12151	12166	0.902279
chr1	12166	12168	0.601519
chr1	12168	12173	0.902279
chr1	12173	12180	0.601519
chr1	12180	12203	0.30076
chr1	12203	12204	0.0
chr1	12204	12220	0.30076
chr1	12220	12227	0.601519
chr1	12227	12254	0.902279
chr1	12254	12263	1.20304
chr1	12263	12268	0.902279
chr1	12268	12277	0.601519
chr1	12277	12278	0.30076
chr1	12278	12291	0.0
chr1	12291	12333	0.30076
chr1	12333	12343	0.601519
chr1	12343	12361	0.902279
chr1	12361	12370	0.601519
chr1	12370	12374	0.902279
chr1	12374	12382	0.601519
chr1	12382	12385	0.902279
chr1	12385	12390	0.601519
chr1	12390	12393	0.902279
chr1	12393	12395	1.20304
chr1	12395	12402	1.5038
chr1	12402	12403	1.20304
chr1	12403	12407	1.80456
chr1	12407	12409	2.10532
chr1	12409	12418	1.80456
chr1	12418	12422	2.10532
chr1	12422	12423	2.40608
chr1	12423	12425	2.70684
chr1	12425	12428	2.40608
chr1	12428	12429	2.10532
chr1	12429	12431	2.40608
chr1	12431	12438	2.70684
chr1	12438	12441	2.40608
chr1	12441	12442	2.10532
chr1	12442	12445	1.80456
chr1	12445	12449	1.5038
chr1	12449	12452	0.601519
chr1	12452	12461	0.30076
chr1	12461	12477	0.0
chr1	12477	12482	0.30076
chr1	12482	12494	0.601519
chr1	12494	12509	0.902279
chr1	12509	12510	1.20304
chr1	12510	12512	1.5038
chr1	12512	12516	1.80456
chr1	12516	12518	2.10532
chr1	12518	12520	2.40608
chr1	12520	12525	2.10532
chr1	12525	12534	1.80456
chr1	12534	12541	1.5038
chr1	12541	12542	1.80456
chr1	12542	12551	1.5038
chr1	12551	12555	1.20304
chr1	12555	12559	1.5038
chr1	12559	12561	1.20304
chr1	12561	12574	0.902279
chr1	12574	12580	0.601519
chr1	12580	12588	0.902279
chr1	12588	12598	0.601519
chr1	12598	12604	0.30076
chr1	12604	12610	0.601519
chr1	12610	12616	0.902279
chr1	12616	12618	1.80456
chr1	12618	12619	2.10532
chr1	12619	12622	2.40608
chr1	12622	12625	2.10532
chr1	12625	12636	2.40608
chr1	12636	12638	2.10532
chr1	12638	12648	2.40608
chr1	12648	12651	2.10532
chr1	12651	12658	1.80456
chr1	12658	12661	1.5038
chr1	12661	12662	1.20304
chr1	12662	12665	1.5038
chr1	12665	12668	1.80456
chr1	12668	12674	1.5038
chr1	12674	12678	1.80456
chr1	12678	12682	2.10532
chr1	12682	12683	1.80456
chr1	12683	12684	2.10532
chr1	12684	12691	1.80456
chr1	12691	12695	1.5038
chr1	12695	12704	1.80456
chr1	12704	12705	1.5038
chr1	12705	12708	2.10532
chr1	12708	12712	1.80456
chr1	12712	12714	2.70684
chr1	12714	12716	3.0076
chr1	12716	12721	2.70684
chr1	12721	12724	2.40608
chr1	12724	12725	2.10532
chr1	12725	12727	2.40608
chr1	12727	12729	2.70684
chr1	12729	12737	3.30836
chr1	12737	12739	3.0076
chr1	12739	12744	2.70684
chr1	12744	12748	3.0076
chr1	12748	12751	2.40608
chr1	12751	12753	2.70684
chr1	12753	12754	1.80456
chr1	12754	12760	2.10532
chr1	12760	12763	1.80456
chr1	12763	12765	1.5038
chr1	12765	12770	2.10532
chr1	12770	12772	1.80456
chr1	12772	12776	1.5038
chr1	12776	12777	1.80456
chr1	12777	12782	1.5038
chr1	12782	12783	1.80456
chr1	12783	12786	1.5038
chr1	12786	12791	1.20304
chr1	12791	12792	1.5038
chr1	12792	12796	1.80456
chr1	12796	12797	1.5038
chr1	12797	12802	1.80456
chr1	12802	12808	2.10532
chr1	12808	12811	1.80456
chr1	12811	12826	1.5038
chr1	12826	12827	2.40608
chr1	12827	12834	2.70684
chr1	12834	12835	2.40608
chr1	12835	12840	2.10532
chr1	12840	12844	1.80456
chr1	12844	12855	1.5038
chr1	12855	12861	1.80456
chr1	12861	12862	2.10532
chr1	12862	12866	2.40608
chr1	12866	12870	2.70684
chr1	12870	12871	2.40608
chr1	12871	12879	2.10532
chr1	12879	12881	2.40608
chr1	12881	12885	2.70684
chr1	12885	12886	2.40608
chr1	12886	12887	3.0076
chr1	12887	12890	3.30836
chr1	12890	12891	3.60912
chr1	12891	12896	3.90988
chr1	12896	12897	3.60912
chr1	12897	12898	3.90988
chr1	12898	12900	3.60912
chr1	12900	12903	3.90988
chr1	12903	12906	3.30836
chr1	12906	12908	3.0076
chr1	12908	12911	3.30836
chr1	12911	12913	3.90988
chr1	12913	12922	4.21064
chr1	12922	12924	3.90988
chr1	12924	12929	3.60912
chr1	12929	12930	3.0076
chr1	12930	12932	2.70684
chr1	12932	12933	2.40608
chr1	12933	12936	2.10532
chr1	12936	12937	1.80456
chr1	12937	12940	0.902279
chr1	12940	12943	1.20304
chr1	12943	12944	0.902279
chr1	12944	12946	0.601519
chr1	12946	12951	0.902279
chr1	12951	12954	1.5038
chr1	12954	12957	1.20304
chr1	12957	12959	1.80456
chr1	12959	12962	2.40608
chr1	12962	12965	2.70684
chr1	12965	12966	3.0076
chr1	12966	12968	3.30836
chr1	12968	12976	3.60912
chr1	12976	12978	4.21064
chr1	12978	12982	4.51139
chr1	12982	12986	4.21064
chr1	12986	12989	3.90988
chr1	12989	12993	3.30836
chr1	12993	12994	3.60912
chr1	12994	12998	3.90988
chr1	12998	13003	2.70684
chr1	13003	13006	3.0076
chr1	13006	13009	2.70684
chr1	13009	13010	2.40608
chr1	13010	13016	2.10532
chr1	13016	13017	2.40608
chr1	13017	13018	2.10532
chr1	13018	13019	3.0076
chr1	13019	13021	3.30836
chr1	13021	13025	3.0076
chr1	13025	13026	3.30836
chr1	13026	13028	3.90988
chr1	13028	13035	4.21064
chr1	13035	13036	4.51139
chr1	13036	13045	3.90988
chr1	13045	13048	3.30836
chr1	13048	13058	3.90988
chr1	13058	13059	3.60912
chr1	13059	13061	3.0076
chr1	13061	13064	2.40608
chr1	13064	13068	2.70684
chr1	13068	13069	2.40608
chr1	13069	13070	1.80456
chr1	13070	13077	1.5038
chr1	13077	13091	1.20304
chr1	13091	13099	0.601519
chr1	13099	13102	1.20304
chr1	13102	13106	0.902279
chr1	13106	13108	1.20304
chr1	13108	13116	0.902279
chr1	13116	13118	1.5038
chr1	13118	13138	1.80456
chr1	13138	13141	2.10532
chr1	13141	13142	2.40608
chr1	13142	13148	1.80456
chr1	13148	13159	2.10532
chr1	13159	13160	1.80456
chr1	13160	13161	2.10532
chr1	13161	13165	1.80456
chr1	13165	13169	2.10532
chr1	13169	13171	2.40608
chr1	13171	13173	2.10532
chr1	13173	13180	2.40608
chr1	13180	13181	2.10532
chr1	13181	13186	1.80456
chr1	13186	13187	2.10532
chr1	13187	13194	2.40608
chr1	13194	13197	2.10532
chr1	13197	13198	2.40608
chr1	13198	13199	2.70684
chr1	13199	13200	3.0076
chr1	13200	13203	3.30836
chr1	13203	13204	3.0076
chr1	13204	13206	2.70684
chr1	13206	13209	2.40608
chr1	13209	13212	3.0076
chr1	13212	13214	2.70684
chr1	13214	13215	3.0076
chr1	13215	13223	2.70684
chr1	13223	13225	2.40608
chr1	13225	13227	2.70684
chr1	13227	13230	3.0076
chr1	13230	13231	3.30836
chr1	13231	13238	3.60912
chr1	13238	13240	3.90988
chr1	13240	13241	3.0076
chr1	13241	13243	3.30836
chr1	13243	13250	3.0076
chr1	13250	13257	2.40608
chr1	13257	13258	2.70684
chr1	13258	13267	3.0076
chr1	13267	13269	3.30836
chr1	13269	13273	3.0076
chr1	13273	13275	2.40608
chr1	13275	13277	2.70684
chr1	13277	13279	2.40608
chr1	13279	13280	2.10532
chr1	13280	13284	1.80456
chr1	13284	13292	1.5038
chr1	13292	13299	1.20304
chr1	13299	13301	0.902279
chr1	13301	13310	0.601519
chr1	13310	13315	0.30076
chr1	13315	13316	0.601519
chr1	13316	13317	1.20304
chr1	13317	13319	0.902279
chr1	13319	13324	1.20304
chr1	13324	13337	1.5038
chr1	13337	13344	1.80456
chr1	13344	13347	1.5038
chr1	13347	13348	1.20304
chr1	13348	13350	0.902279
chr1	13350	13358	0.601519
chr1	13358	13374	0.30076
chr1	13374	13375	0.601519
chr1	13375	13376	1.20304
chr1	13376	13380	1.5038
chr1	13380	13388	1.20304
chr1	13388	13391	1.5038
chr1	13391	13393	1.80456
chr1	13393	13396	2.40608
chr1	13396	13407	2.70684
chr1	13407	13409	3.0076
chr1	13409	13414	3.30836
chr1	13414	13415	3.60912
chr1	13415	13416	3.30836
chr1	13416	13419	3.0076
chr1	13419	13423	2.40608
chr1	13423	13431	2.70684
chr1	13431	13438	1.5038
chr1	13438	13441	1.20304
chr1	13441	13444	1.80456
chr1	13444	13445	1.5038
chr1	13445	13451	1.20304
chr1	13451	13452	0.902279
chr1	13452	13459	0.601519
chr1	13459	13465	0.902279
chr1	13465	13470	0.601519
chr1	13470	13473	0.902279
chr1	13473	13480	1.5038
chr1	13480	13485	1.20304
chr1	13485	13491	0.902279
chr1	13491	13496	1.20304
chr1	13496	13506	1.5038
chr1	13506	13508	1.80456
chr1	13508	13509	2.40608
chr1	13509	13513	3.30836
chr1	13513	13514	3.0076
chr1	13514	13515	3.30836
chr1	13515	13516	2.70684
chr1	13516	13517	3.0076
chr1	13517	13521	3.30836
chr1	13521	13530	3.60912
chr1	13530	13533	3.30836
chr1	13533	13534	3.0076
chr1	13534	13540	2.70684
chr1	13540	13548	2.40608
chr1	13548	13549	1.80456
chr1	13549	13551	0.902279
chr1	13551	13562	0.601519
chr1	13562	13570	0.30076
chr1	13570	13572	0.601519
chr1	13572	13577	0.902279
chr1	13577	13593	0.601519
chr1	13593	13611	0.902279
chr1	13611	13613	0.601519
chr1	13613	13623	0.30076
chr1	13623	13627	0.601519
chr1	13627	13633	1.20304
chr1	13633	13655	0.902279
chr1	13655	13662	0.601519
chr1	13662	13665	0.902279
chr1	13665	13669	0.601519
chr1	13669	13671	0.30076
chr1	13671	13680	0.601519
chr1	13680	13682	0.902279
chr1	13682	13686	0.601519
chr1	13686	13691	0.902279
chr1	13691	13698	1.20304
chr1	13698	13700	1.5038
chr1	13700	13701	1.80456
chr1	13701	13707	1.5038
chr1	13707	13712	1.80456
chr1	13712	13713	2.10532
chr1	13713	13731	1.80456
chr1	13731	13734	1.5038
chr1	13734	13735	1.20304
chr1	13735	13740	0.902279
chr1	13740	13743	0.601519
chr1	13743	13747	0.30076
chr1	13747	13748	0.902279
chr1	13748	13762	0.601519
chr1	13762	13775	0.902279
chr1	13775	13789	1.20304
chr1	13789	13790	0.601519
chr1	13790	13798	0.30076
chr1	13798	13804	0.601519
chr1	13804	13805	0.902279
chr1	13805	13818	1.5038
chr1	13818	13841	1.20304
chr1	13841	13843	0.902279
chr1	13843	13848	1.20304
chr1	13848	13854	0.902279
chr1	13854	13858	1.20304
chr1	13858	13865	0.902279
chr1	13865	13882	1.20304
chr1	13882	13886	0.902279
chr1	13886	13891	0.601519
chr1	13891	13900	0.30076
chr1	13900	13906	0.601519
chr1	13906	13908	0.902279
chr1	13908	13936	0.601519
chr1	13936	13941	0.902279
chr1	13941	13944	1.20304
chr1	13944	13949	0.902279
chr1	13949	13972	0.601519
chr1	13972	13984	0.30076
chr1	13984	13987	0.0
chr1	13987	14026	0.30076
chr1	14026	14046	0.0
chr1	14046	14047	0.30076
chr1	14047	14076	0.601519
chr1	14076	14083	0.30076
chr1	14083	14089	1.20304
chr1	14089	14090	1.5038
chr1	14090	14120	1.20304
chr1	14120	14122	0.902279
chr1	14122	14126	0.601519
chr1	14126	14133	0.30076
chr1	14133	14151	0.0
chr1	14151	14161	0.30076
chr1	14161	14173	0.601519
chr1	14173	14193	0.902279
chr1	14193	14204	0.601519
chr1	14204	14213	0.30076
chr1	14213	14218	0.0
chr1	14218	14222	0.30076
chr1	14222	14261	0.601519
chr1	14261	14265	0.30076
chr1	14265	14280	0.0
chr1	14280	14292	0.30076
chr1	14292	14320	0.601519
chr1	14320	14321	0.902279
chr1	14321	14323	1.20304
chr1	14323	14326	0.902279
chr1	14326	14331	0.601519
chr1	14331	14336	0.902279
chr1	14336	14347	1.20304
chr1	14347	14363	1.5038
chr1	14363	14364	1.20304
chr1	14364	14372	0.902279
chr1	14372	14373	0.601519
chr1	14373	14376	0.30076
chr1	14376	14379	0.601519
chr1	14379	14411	0.30076
chr1	14411	14416	0.601519
chr1	14416	14417	0.902279
chr1	14417	14419	1.20304
chr1	14419	14422	0.902279
chr1	14422	14433	1.5038
chr1	14433	14445	1.80456
chr1	14445	14448	1.20304
chr1	14448	14454	0.902279
chr1	14454	14460	0.601519
chr1	14460	14468	0.30076
chr1	14468	14476	0.601519
chr1	14476	14488	0.30076
chr1	14488	14525	0.0
chr1	14525	14548	0.30076
chr1	14548	14635	0.0
chr1	14635	14642	0.30076
chr1	14642	14650	0.601519
chr1	14650	14678	0.902279
chr1	14678	14685	0.601519
chr1	14685	14693	0.30076
chr1	14693	14764	0.0
chr1	14764	14769	0.30076
chr1	14769	14771	0.601519
chr1	14771	14798	0.902279
chr1	14798	14800	1.20304
chr1	14800	14802	0.902279
chr1	14802	14803	1.20304
chr1	14803	14812	0.902279
chr1	14812	14814	1.20304
chr1	14814	14815	0.902279
chr1	14815	14831	1.20304
chr1	14831	14837	0.902279
chr1	14837	14841	1.20304
chr1	14841	14843	0.902279
chr1	14843	14849	0.601519
chr1	14849	14850	0.902279
chr1	14850	14854	1.20304
chr1	14854	14855	1.5038
chr1	14855	14868	1.20304
chr1	14868	14879	0.902279
chr1	14879	14880	0.601519
chr1	14880	14881	0.30076
chr1	14881	14899	0.0
chr1	14899	14910	0.30076
chr1	14910	14929	0.601519
chr1	14929	14953	0.30076
chr1	14953	14986	0.0
chr1	14986	15029	0.30076
chr1	15029	15088	0.0
chr1	15088	15131	0.601519
chr1	15131	15139	0.0
chr1	15139	15141	0.30076
chr1	15141	15142	0.601519
chr1	15142	15150	1.20304
chr1	15150	15169	1.5038
chr1	15169	15184	1.80456
chr1	15184	15185	1.5038
chr1	15185	15189	1.20304
chr1	15189	15192	1.5038
chr1	15192	15193	1.80456
chr1	15193	15198	1.5038
chr1	15198	15210	1.80456
chr1	15210	15212	1.5038
chr1	15212	15222	1.20304
chr1	15222	15223	0.902279
chr1	15223	15224	0.601519
chr1	15224	15227	0.30076
chr1	15227	15289	0.0
chr1	15289	15297	0.30076
chr1	15297	15299	0.601519
chr1	15299	15330	0.902279
chr1	15330	15337	0.601519
chr1	15337	15342	0.30076
chr1	15342	15361	0.0
chr1	15361	15390	0.601519
chr1	15390	15404	0.30076
chr1	15404	15440	0.0
chr1	15440	15465	0.30076
chr1	15465	15504	0.0
chr1	15504	15535	0.30076
chr1	15535	15537	0.0
chr1	15537	15549	0.30076
chr1	15549	15553	0.0
chr1	15553	15578	0.30076
chr1	15578	15630	0.0
chr1	15630	15671	0.30076
chr1	15671	15689	0.0
chr1	15689	15732	0.30076
chr1	15732	15867	0.0
chr1	15867	15878	0.30076
chr1	15878	15909	0.601519
chr1	15909	15913	0.30076
chr1	15913	15914	0.902279
chr1	15914	15921	1.20304
chr1	15921	15939	0.902279
chr1	15939	15944	0.30076
chr1	15944	15955	0.601519
chr1	15955	15972	0.30076
chr1	15972	15983	0.601519
chr1	15983	15988	0.30076
chr1	15988	15991	0.601519
chr1	15991	16015	0.902279
chr1	16015	16021	0.601519
chr1	16021	16032	0.30076
chr1	16032	16079	0.0
chr1	16079	16085	0.30076
chr1	16085	16100	0.601519
chr1	16100	16114	0.30076
chr1	16114	16149	0.0
chr1	16149	16152	0.30076
chr1	16152	16168	0.601519
chr1	16168	16169	1.20304
chr1	16169	16175	1.5038
chr1	16175	16178	1.80456
chr1	16178	16186	2.10532
chr1	16186	16188	2.40608
chr1	16188	16201	2.10532
chr1	16201	16208	2.40608
chr1	16208	16210	2.10532
chr1	16210	16212	2.40608
chr1	16212	16216	2.10532
chr1	16216	16217	1.80456
chr1	16217	16219	1.5038
chr1	16219	16224	1.80456
chr1	16224	16225	1.5038
chr1	16225	16229	2.10532
chr1	16229	16234	1.80456
chr1	16234	16244	1.5038
chr1	16244	16250	1.20304
chr1	16250	16255	0.601519
chr1	16255	16258	0.902279
chr1	16258	16269	1.5038
chr1	16269	16281	1.20304
chr1	16281	16289	0.601519
chr1	16289	16290	0.30076
chr1	16290	16296	0.0
chr1	16296	16314	0.30076
chr1	16314	16339	0.601519
chr1	16339	16349	0.30076
chr1	16349	16352	0.0
chr1	16352	16364	0.30076
chr1	16364	16387	0.601519
chr1	16387	16391	0.30076
chr1	16391	16407	0.601519
chr1	16407	16409	0.30076
chr1	16409	16410	0.601519
chr1	16410	16426	1.5038
chr1	16426	16427	1.80456
chr1	16427	16434	2.10532
chr1	16434	16453	1.80456
chr1	16453	16460	0.902279
chr1	16460	16465	0.601519
chr1	16465	16470	0.902279
chr1	16470	16471	0.601519
chr1	16471	16478	0.902279
chr1	16478	16481	0.601519
chr1	16481	16507	0.902279
chr1	16507	16514	0.601519
chr1	16514	16515	0.30076
chr1	16515	16518	0.601519
chr1	16518	16523	0.30076
chr1	16523	16538	0.601519
chr1	16538	16546	0.30076
chr1	16546	16560	0.0
chr1	16560	16561	0.601519
chr1	16561	16564	0.902279
chr1	16564	16589	1.5038
chr1	16589	16602	0.902279
chr1	16602	16605	0.601519
chr1	16605	16661	0.0
chr1	16661	16663	0.30076
chr1	16663	16667	0.601519
chr1	16667	16671	0.902279
chr1	16671	16691	1.20304
chr1	16691	16699	0.902279
chr1	16699	16701	0.601519
chr1	16701	16705	0.30076
chr1	16705	16708	0.0
chr1	16708	16751	0.30076
chr1	16751	16763	0.0
chr1	16763	16804	0.30076
chr1	16804	16818	0.0
chr1	16818	16881	0.30076
chr1	16881	16892	0.601519
chr1	16892	16904	0.902279
chr1	16904	16911	0.601519
chr1	16911	16912	0.902279
chr1	16912	16923	1.20304
chr1	16923	16934	0.902279
chr1	16934	16937	0.601519
chr1	16937	16954	0.902279
chr1	16954	16955	0.601519
chr1	16955	16984	0.30076
chr1	16984	17024	0.601519
chr1	17024	17027	0.30076
chr1	17027	17142	0.0
chr1	17142	17145	0.30076
chr1	17145	17147	0.902279
chr1	17147	17160	1.20304
chr1	17160	17167	0.902279
chr1	17167	17182	1.20304
chr1	17182	17185	1.5038
chr1	17185	17188	1.20304
chr1	17188	17190	0.902279
chr1	17190	17210	0.601519
chr1	17210	17214	0.30076
chr1	17214	17247	0.0
chr1	17247	17273	0.30076
chr1	17273	17280	0.601519
chr1	17280	17294	0.30076
chr1	17294	17303	0.601519
chr1	17303	17323	0.30076
chr1	17323	17337	0.601519
chr1	17337	17358	0.30076
chr1	17358	17365	0.601519
chr1	17365	17400	0.30076
chr1	17400	17408	0.0
chr1	17408	17454	0.30076
chr1	17454	17459	0.601519
chr1	17459	17472	0.902279
chr1	17472	17481	1.20304
chr1	17481	17483	0.902279
chr1	17483	17493	0.601519
chr1	17493	17515	0.30076
chr1	17515	17527	0.0
chr1	17527	17536	0.30076
chr1	17536	17544	0.601519
chr1	17544	17549	0.902279
chr1	17549	17570	1.20304
chr1	17570	17574	0.902279
chr1	17574	17575	0.601519
chr1	17575	17587	0.30076
chr1	17587	17599	0.0
chr1	17599	17641	0.30076
chr1	17641	17681	0.0
chr1	17681	17689	0.30076
chr1	17689	17706	0.601519
chr1	17706	17708	0.902279
chr1	17708	17714	1.5038
chr1	17714	17724	1.80456
chr1	17724	17729	1.5038
chr1	17729	17732	1.20304
chr1	17732	17745	0.601519
chr1	17745	17769	0.0
chr1	17769	17811	0.30076
chr1	17811	17878	0.0
chr1	17878	17886	0.30076
chr1	17886	17887	1.5038
chr1	17887	17889	2.10532
chr1	17889	17906	2.40608
chr1	17906	17916	2.70684
chr1	17916	17917	1.80456
chr1	17917	17927	1.5038
chr1	17927	17929	1.20304
chr1	17929	17930	0.601519
chr1	17930	17932	0.902279
chr1	17932	17944	0.601519
chr1	17944	17949	0.902279
chr1	17949	17958	0.601519
chr1	17958	17986	0.30076
chr1	17986	18033	0.0
chr1	18033	18034	0.30076
chr1	18034	18070	0.601519
chr1	18070	18075	0.30076
chr1	18075	18076	0.0
chr1	18076	18083	0.30076
chr1	18083	18089	0.601519
chr1	18089	18095	0.902279
chr1	18095	18096	1.20304
chr1	18096	18098	1.5038
chr1	18098	18102	1.80456
chr1	18102	18116	1.5038
chr1	18116	18121	1.20304
chr1	18121	18127	0.902279
chr1	18127	18132	0.601519
chr1	18132	18133	0.30076
chr1	18133	18143	0.0
chr1	18143	18180	0.30076
chr1	18180	18182	0.601519
chr1	18182	18183	1.20304
chr1	18183	18185	1.5038
chr1	18185	18186	1.80456
chr1	18186	18189	1.5038
chr1	18189	18190	1.80456
chr1	18190	18214	2.10532
chr1	18214	18219	1.80456
chr1	18219	18224	1.5038
chr1	18224	18225	1.80456
chr1	18225	18227	1.5038
chr1	18227	18228	1.80456
chr1	18228	18229	1.5038
chr1	18229	18232	1.80456
chr1	18232	18243	1.5038
chr1	18243	18248	1.80456
chr1	18248	18265	2.10532
chr1	18265	18266	1.5038
chr1	18266	18270	1.20304
chr1	18270	18271	0.902279
chr1	18271	18278	0.601519
chr1	18278	18280	0.30076
chr1	18280	18285	0.601519
chr1	18285	18286	0.902279
chr1	18286	18303	0.601519
chr1	18303	18322	0.902279
chr1	18322	18326	0.601519
chr1	18326	18340	0.30076
chr1	18340	18376	0.601519
chr1	18376	18383	0.30076
chr1	18383	18429	0.0
chr1	18429	18442	0.30076
chr1	18442	18443	0.601519
chr1	18443	18444	0.902279
chr1	18444	18454	1.20304
chr1	18454	18461	1.80456
chr1	18461	18463	1.5038
chr1	18463	18465	1.80456
chr1	18465	18485	2.10532
chr1	18485	18486	1.80456
chr1	18486	18487	1.5038
chr1	18487	18491	1.20304
chr1	18491	18494	1.5038
chr1	18494	18495	1.20304
chr1	18495	18497	1.5038
chr1	18497	18503	0.902279
chr1	18503	18505	1.20304
chr1	18505	18515	0.902279
chr1	18515	18516	1.20304
chr1	18516	18520	0.902279
chr1	18520	18523	0.601519
chr1	18523	18551	0.30076
chr1	18551	18578	0.0
chr1	18578	18579	0.30076
chr1	18579	18597	0.601519
chr1	18597	18603	0.902279
chr1	18603	18607	0.601519
[truncated: 92 more rows]
