# Supplementary material for: Structural modularity of the XIST ribonucleoprotein complex
Source: Nat Commun. 2020 Dec 2;11:6163. doi: 10.1038/s41467-020-20040-3 (PMC7710737; doi:10.1038/s41467-020-20040-3)
Supplement: Supplementary file 6 — Source Data [file 41467_2020_20040_MOESM6_ESM.zip › sourcedata/fig2efgi/K562_RPS3_2_neg_XIST_1_hsXIST.bedgraph]

chr1	0	35	0.0
chr1	35	43	0.6459
chr1	43	48	1.2918
chr1	48	49	1.9377
chr1	49	73	2.5836
chr1	73	75	1.9377
chr1	75	87	0.6459
chr1	87	103	0.0
chr1	103	114	0.6459
chr1	114	116	1.9377
chr1	116	118	3.8754
chr1	118	129	4.5213
chr1	129	135	3.8754
chr1	135	136	3.2295
chr1	136	137	2.5836
chr1	137	139	1.9377
chr1	139	153	1.2918
chr1	153	155	1.9377
chr1	155	167	1.2918
chr1	167	180	0.6459
chr1	180	206	0.0
chr1	206	213	0.6459
chr1	213	224	1.2918
chr1	224	241	0.6459
chr1	241	250	1.2918
chr1	250	276	0.6459
chr1	276	279	1.2918
chr1	279	291	0.6459
chr1	291	301	1.9377
chr1	301	306	1.2918
chr1	306	311	1.9377
chr1	311	323	1.2918
chr1	323	326	1.9377
chr1	326	341	2.5836
chr1	341	343	3.2295
chr1	343	355	2.5836
chr1	355	358	1.2918
chr1	358	363	0.6459
chr1	363	365	1.2918
chr1	365	369	0.6459
chr1	369	393	1.2918
chr1	393	395	0.6459
chr1	395	406	0.0
chr1	406	408	0.6459
chr1	408	409	1.9377
chr1	409	412	2.5836
chr1	412	433	3.2295
chr1	433	440	2.5836
chr1	440	442	1.2918
chr1	442	445	0.6459
chr1	445	453	0.0
chr1	453	491	0.6459
chr1	491	495	0.0
chr1	495	496	0.6459
chr1	496	497	1.2918
chr1	497	500	2.5836
chr1	500	515	3.2295
chr1	515	522	1.9377
chr1	522	523	1.2918
chr1	523	535	0.6459
chr1	535	577	0.0
chr1	577	603	0.6459
chr1	603	614	1.2918
chr1	614	630	0.6459
chr1	630	651	0.0
chr1	651	652	0.6459
chr1	652	657	1.2918
chr1	657	670	1.9377
chr1	670	675	2.5836
chr1	675	684	1.9377
chr1	684	689	1.2918
chr1	689	690	0.6459
chr1	690	740	0.0
chr1	740	741	3.8754
chr1	741	749	4.5213
chr1	749	762	5.1672
chr1	762	763	4.5213
chr1	763	764	3.8754
chr1	764	769	2.5836
chr1	769	778	1.9377
chr1	778	785	0.6459
chr1	785	786	1.2918
chr1	786	787	2.5836
chr1	787	797	3.2295
chr1	797	806	3.8754
chr1	806	811	3.2295
chr1	811	815	2.5836
chr1	815	820	1.9377
chr1	820	822	1.2918
chr1	822	823	1.9377
chr1	823	824	1.2918
chr1	824	825	0.6459
chr1	825	830	1.2918
chr1	830	833	1.9377
chr1	833	845	2.5836
chr1	845	857	3.2295
chr1	857	860	3.8754
chr1	860	863	3.2295
chr1	863	867	2.5836
chr1	867	871	1.9377
chr1	871	876	1.2918
chr1	876	877	0.6459
chr1	877	897	0.0
chr1	897	905	0.6459
chr1	905	915	1.2918
chr1	915	920	1.9377
chr1	920	925	2.5836
chr1	925	935	3.2295
chr1	935	936	2.5836
chr1	936	938	3.2295
chr1	938	940	3.8754
chr1	940	952	3.2295
chr1	952	962	2.5836
chr1	962	970	1.9377
chr1	970	975	2.5836
chr1	975	976	3.2295
chr1	976	977	3.8754
chr1	977	984	4.5213
chr1	984	986	5.1672
chr1	986	993	4.5213
chr1	993	995	5.8131
chr1	995	997	6.459
chr1	997	1007	5.8131
chr1	1007	1008	6.459
chr1	1008	1009	5.8131
chr1	1009	1012	5.1672
chr1	1012	1015	4.5213
chr1	1015	1022	5.1672
chr1	1022	1027	3.8754
chr1	1027	1031	4.5213
chr1	1031	1032	3.2295
chr1	1032	1037	2.5836
chr1	1037	1038	1.9377
chr1	1038	1044	1.2918
chr1	1044	1046	1.9377
chr1	1046	1048	2.5836
chr1	1048	1057	1.9377
chr1	1057	1065	1.2918
chr1	1065	1068	0.6459
chr1	1068	1081	1.2918
chr1	1081	1082	1.9377
chr1	1082	1092	1.2918
chr1	1092	1099	1.9377
chr1	1099	1104	1.2918
chr1	1104	1106	1.9377
chr1	1106	1130	1.2918
chr1	1130	1131	0.6459
chr1	1131	1132	1.2918
chr1	1132	1133	1.9377
chr1	1133	1134	2.5836
chr1	1134	1136	3.2295
chr1	1136	1138	3.8754
chr1	1138	1140	4.5213
chr1	1140	1150	3.8754
chr1	1150	1151	4.5213
chr1	1151	1152	5.1672
chr1	1152	1155	4.5213
chr1	1155	1160	3.8754
chr1	1160	1167	4.5213
chr1	1167	1171	3.8754
chr1	1171	1173	3.2295
chr1	1173	1176	2.5836
chr1	1176	1177	1.9377
chr1	1177	1182	2.5836
chr1	1182	1188	3.2295
chr1	1188	1191	1.9377
chr1	1191	1197	2.5836
chr1	1197	1198	1.9377
chr1	1198	1203	1.2918
chr1	1203	1204	2.5836
chr1	1204	1205	4.5213
chr1	1205	1222	5.1672
chr1	1222	1224	3.8754
chr1	1224	1235	4.5213
chr1	1235	1236	5.1672
chr1	1236	1237	4.5213
chr1	1237	1241	3.8754
chr1	1241	1253	1.2918
chr1	1253	1255	1.9377
chr1	1255	1257	1.2918
chr1	1257	1291	0.6459
chr1	1291	1311	0.0
chr1	1311	1340	0.6459
chr1	1340	1346	0.0
chr1	1346	1348	1.2918
chr1	1348	1360	1.9377
chr1	1360	1379	2.5836
chr1	1379	1383	1.9377
chr1	1383	1386	1.2918
chr1	1386	1398	0.6459
chr1	1398	1425	0.0
chr1	1425	1432	0.6459
chr1	1432	1440	1.2918
chr1	1440	1449	1.9377
chr1	1449	1451	2.5836
chr1	1451	1452	3.2295
chr1	1452	1463	3.8754
chr1	1463	1475	3.2295
chr1	1475	1477	2.5836
chr1	1477	1487	1.9377
chr1	1487	1488	0.6459
chr1	1488	1527	0.0
chr1	1527	1550	0.6459
chr1	1550	1551	0.0
chr1	1551	1567	0.6459
chr1	1567	1568	1.2918
chr1	1568	1578	2.5836
chr1	1578	1582	3.2295
chr1	1582	1587	2.5836
chr1	1587	1590	3.2295
chr1	1590	1593	5.1672
chr1	1593	1603	5.8131
chr1	1603	1605	5.1672
chr1	1605	1606	5.8131
chr1	1606	1615	4.5213
chr1	1615	1620	3.8754
chr1	1620	1624	3.2295
chr1	1624	1625	2.5836
chr1	1625	1627	3.2295
chr1	1627	1628	1.9377
chr1	1628	1635	2.5836
chr1	1635	1638	3.2295
chr1	1638	1640	3.8754
chr1	1640	1641	4.5213
chr1	1641	1642	5.1672
chr1	1642	1643	5.8131
chr1	1643	1652	5.1672
chr1	1652	1656	5.8131
chr1	1656	1657	6.459
chr1	1657	1659	5.8131
chr1	1659	1663	5.1672
chr1	1663	1664	5.8131
chr1	1664	1665	5.1672
chr1	1665	1667	4.5213
chr1	1667	1674	3.8754
chr1	1674	1678	3.2295
chr1	1678	1679	1.9377
chr1	1679	1681	1.2918
chr1	1681	1684	0.6459
chr1	1684	1685	1.2918
chr1	1685	1701	1.9377
chr1	1701	1707	1.2918
chr1	1707	1722	1.9377
chr1	1722	1723	1.2918
chr1	1723	1736	0.6459
chr1	1736	1738	1.9377
chr1	1738	1744	2.5836
chr1	1744	1745	1.9377
chr1	1745	1746	2.5836
chr1	1746	1750	3.2295
chr1	1750	1757	3.8754
chr1	1757	1762	4.5213
chr1	1762	1763	5.1672
chr1	1763	1766	4.5213
chr1	1766	1768	3.8754
chr1	1768	1769	3.2295
chr1	1769	1774	2.5836
chr1	1774	1783	3.2295
chr1	1783	1784	2.5836
chr1	1784	1789	1.9377
chr1	1789	1791	2.5836
chr1	1791	1797	3.2295
chr1	1797	1800	3.8754
chr1	1800	1811	3.2295
chr1	1811	1816	2.5836
chr1	1816	1819	1.9377
chr1	1819	1827	1.2918
chr1	1827	1828	0.6459
chr1	1828	1831	0.0
chr1	1831	1844	0.6459
chr1	1844	1866	1.2918
chr1	1866	1870	1.9377
chr1	1870	1871	2.5836
chr1	1871	1892	4.5213
chr1	1892	1893	5.1672
chr1	1893	1894	3.8754
chr1	1894	1895	1.9377
chr1	1895	1896	1.2918
chr1	1896	1897	0.6459
chr1	1897	1908	1.2918
chr1	1908	1915	1.9377
chr1	1915	1919	2.5836
chr1	1919	1924	1.9377
chr1	1924	1940	1.2918
chr1	1940	1942	1.9377
chr1	1942	1947	1.2918
chr1	1947	1952	2.5836
chr1	1952	1959	3.2295
chr1	1959	1965	2.5836
chr1	1965	1970	1.2918
chr1	1970	1975	0.6459
chr1	1975	2125	0.0
chr1	2125	2126	0.6459
chr1	2126	2128	1.2918
chr1	2128	2152	1.9377
chr1	2152	2160	1.2918
chr1	2160	2162	0.6459
chr1	2162	2164	1.2918
chr1	2164	2200	0.6459
chr1	2200	2206	0.0
chr1	2206	2207	0.6459
chr1	2207	2213	1.2918
chr1	2213	2238	1.9377
chr1	2238	2244	0.6459
chr1	2244	2274	0.0
chr1	2274	2277	1.2918
chr1	2277	2278	2.5836
chr1	2278	2302	3.2295
chr1	2302	2304	1.2918
chr1	2304	2311	1.9377
chr1	2311	2315	1.2918
chr1	2315	2322	0.6459
chr1	2322	2328	1.2918
chr1	2328	2360	0.6459
chr1	2360	2407	0.0
chr1	2407	2408	0.6459
chr1	2408	2418	1.2918
chr1	2418	2426	1.9377
chr1	2426	2433	1.2918
chr1	2433	2441	0.6459
chr1	2441	2456	1.2918
chr1	2456	2469	0.6459
chr1	2469	2470	1.2918
chr1	2470	2471	1.9377
chr1	2471	2473	2.5836
chr1	2473	2479	3.2295
chr1	2479	2490	2.5836
chr1	2490	2491	1.9377
chr1	2491	2503	1.2918
chr1	2503	2507	0.6459
chr1	2507	2556	0.0
chr1	2556	2562	0.6459
chr1	2562	2582	1.2918
chr1	2582	2584	0.6459
chr1	2584	2776	0.0
chr1	2776	2777	0.6459
chr1	2777	2792	1.2918
chr1	2792	2795	1.9377
chr1	2795	2806	1.2918
chr1	2806	2813	1.9377
chr1	2813	2828	1.2918
chr1	2828	2829	0.6459
chr1	2829	2882	0.0
chr1	2882	2920	0.6459
chr1	2920	2924	0.0
chr1	2924	2944	1.2918
chr1	2944	2952	0.6459
chr1	2952	2972	0.0
chr1	2972	2990	0.6459
chr1	2990	3004	1.2918
chr1	3004	3023	0.6459
chr1	3023	3025	0.0
chr1	3025	3052	0.6459
chr1	3052	3089	0.0
chr1	3089	3119	0.6459
chr1	3119	3141	0.0
chr1	3141	3166	0.6459
chr1	3166	3203	0.0
chr1	3203	3219	0.6459
chr1	3219	3238	1.2918
chr1	3238	3239	0.6459
chr1	3239	3304	0.0
chr1	3304	3308	1.2918
chr1	3308	3310	1.9377
chr1	3310	3326	2.5836
chr1	3326	3328	1.9377
chr1	3328	3342	1.2918
chr1	3342	3348	0.6459
chr1	3348	3355	0.0
chr1	3355	3379	0.6459
chr1	3379	3388	1.9377
chr1	3388	3403	1.2918
chr1	3403	3404	0.6459
chr1	3404	3441	0.0
chr1	3441	3479	0.6459
chr1	3479	3483	0.0
chr1	3483	3500	0.6459
chr1	3500	3502	1.2918
chr1	3502	3514	1.9377
chr1	3514	3516	2.5836
chr1	3516	3520	3.2295
chr1	3520	3529	2.5836
chr1	3529	3531	3.2295
chr1	3531	3539	3.8754
chr1	3539	3540	3.2295
chr1	3540	3545	2.5836
chr1	3545	3552	1.9377
chr1	3552	3554	1.2918
chr1	3554	3562	0.6459
chr1	3562	3580	0.0
chr1	3580	3606	0.6459
chr1	3606	3649	0.0
chr1	3649	3670	0.6459
chr1	3670	3674	0.0
chr1	3674	3675	0.6459
chr1	3675	3682	1.2918
chr1	3682	3700	1.9377
chr1	3700	3712	1.2918
chr1	3712	3720	0.6459
chr1	3720	3763	0.0
chr1	3763	3800	0.6459
chr1	3800	3807	0.0
chr1	3807	3833	0.6459
chr1	3833	3917	0.0
chr1	3917	3918	1.9377
chr1	3918	3941	2.5836
chr1	3941	3949	3.2295
chr1	3949	3954	1.9377
chr1	3954	3957	1.2918
chr1	3957	3959	0.6459
chr1	3959	3996	0.0
chr1	3996	4015	0.6459
chr1	4015	4053	0.0
chr1	4053	4087	0.6459
chr1	4087	4129	0.0
chr1	4129	4146	0.6459
chr1	4146	4159	1.2918
chr1	4159	4180	0.6459
chr1	4180	4185	0.0
chr1	4185	4207	0.6459
chr1	4207	4221	1.2918
chr1	4221	4245	0.6459
chr1	4245	4296	0.0
chr1	4296	4313	0.6459
chr1	4313	4333	1.2918
chr1	4333	4337	0.6459
chr1	4337	4355	0.0
chr1	4355	4380	0.6459
chr1	4380	4381	1.9377
chr1	4381	4383	2.5836
chr1	4383	4393	3.2295
chr1	4393	4398	2.5836
chr1	4398	4408	1.2918
chr1	4408	4409	0.6459
chr1	4409	4410	1.2918
chr1	4410	4429	0.6459
chr1	4429	4536	0.0
chr1	4536	4539	0.6459
chr1	4539	4540	1.2918
chr1	4540	4555	1.9377
chr1	4555	4562	1.2918
chr1	4562	4572	0.6459
chr1	4572	4578	1.2918
chr1	4578	4610	0.6459
chr1	4610	4625	0.0
chr1	4625	4663	0.6459
chr1	4663	4687	0.0
chr1	4687	4725	0.6459
chr1	4725	4763	0.0
chr1	4763	4801	0.6459
chr1	4801	4811	0.0
chr1	4811	4850	0.6459
chr1	4850	4873	0.0
chr1	4873	4877	0.6459
chr1	4877	4899	1.2918
chr1	4899	4906	0.6459
chr1	4906	4936	0.0
chr1	4936	4957	0.6459
chr1	4957	4959	1.2918
chr1	4959	4992	0.6459
chr1	4992	5003	0.0
chr1	5003	5029	0.6459
chr1	5029	5068	0.0
chr1	5068	5104	0.6459
chr1	5104	5180	0.0
chr1	5180	5214	0.6459
chr1	5214	5227	0.0
chr1	5227	5251	0.6459
chr1	5251	5272	0.0
chr1	5272	5310	0.6459
chr1	5310	5364	0.0
chr1	5364	5400	0.6459
chr1	5400	5471	0.0
chr1	5471	5499	0.6459
chr1	5499	5556	0.0
chr1	5556	5582	0.6459
chr1	5582	5598	0.0
chr1	5598	5599	0.6459
chr1	5599	5611	1.2918
chr1	5611	5625	1.9377
chr1	5625	5631	1.2918
chr1	5631	5636	0.6459
chr1	5636	5646	0.0
chr1	5646	5665	0.6459
chr1	5665	5683	1.2918
chr1	5683	5702	0.6459
chr1	5702	5737	0.0
chr1	5737	5775	0.6459
chr1	5775	5779	0.0
chr1	5779	5795	0.6459
chr1	5795	5801	1.2918
chr1	5801	5833	0.6459
chr1	5833	5881	0.0
chr1	5881	5894	0.6459
chr1	5894	5900	1.2918
chr1	5900	5903	1.9377
chr1	5903	5921	1.2918
chr1	5921	5927	0.6459
chr1	5927	5965	0.0
chr1	5965	5967	1.2918
chr1	5967	5983	1.9377
chr1	5983	5985	2.5836
chr1	5985	5987	3.2295
chr1	5987	5992	2.5836
chr1	5992	6003	1.9377
chr1	6003	6004	1.2918
chr1	6004	6016	0.6459
chr1	6016	6064	0.0
chr1	6064	6086	0.6459
chr1	6086	6090	1.2918
chr1	6090	6095	1.9377
chr1	6095	6099	2.5836
chr1	6099	6101	1.9377
chr1	6101	6113	2.5836
chr1	6113	6115	1.9377
chr1	6115	6121	1.2918
chr1	6121	6124	0.6459
chr1	6124	6125	1.2918
chr1	6125	6129	1.9377
chr1	6129	6139	2.5836
chr1	6139	6146	1.9377
chr1	6146	6150	1.2918
chr1	6150	6152	0.6459
chr1	6152	6282	0.0
chr1	6282	6293	0.6459
chr1	6293	6302	1.2918
chr1	6302	6321	0.6459
chr1	6321	6384	0.0
chr1	6384	6422	0.6459
chr1	6422	6557	0.0
chr1	6557	6566	0.6459
chr1	6566	6567	1.2918
chr1	6567	6595	1.9377
chr1	6595	6600	0.6459
chr1	6600	6675	0.0
chr1	6675	6712	0.6459
chr1	6712	6725	0.0
chr1	6725	6747	0.6459
chr1	6747	6854	0.0
chr1	6854	6892	0.6459
chr1	6892	6953	0.0
chr1	6953	6980	0.6459
chr1	6980	6996	0.0
chr1	6996	7017	0.6459
chr1	7017	7027	1.2918
chr1	7027	7046	0.6459
chr1	7046	7149	0.0
chr1	7149	7169	0.6459
chr1	7169	7174	1.9377
chr1	7174	7180	2.5836
chr1	7180	7200	1.9377
chr1	7200	7202	1.2918
chr1	7202	7203	0.6459
chr1	7203	7212	1.2918
chr1	7212	7218	0.6459
chr1	7218	7230	1.2918
chr1	7230	7253	0.6459
chr1	7253	7544	0.0
chr1	7544	7572	0.6459
chr1	7572	7591	0.0
chr1	7591	7610	0.6459
chr1	7610	7700	0.0
chr1	7700	7735	1.2918
chr1	7735	7737	0.6459
chr1	7737	7768	0.0
chr1	7768	7787	0.6459
chr1	7787	7804	1.2918
chr1	7804	7825	0.6459
chr1	7825	8124	0.0
chr1	8124	8125	0.6459
chr1	8125	8130	1.2918
chr1	8130	8154	1.9377
chr1	8154	8159	1.2918
chr1	8159	8163	0.6459
chr1	8163	8256	0.0
chr1	8256	8286	0.6459
chr1	8286	8387	0.0
chr1	8387	8405	0.6459
chr1	8405	8422	0.0
chr1	8422	8459	0.6459
chr1	8459	8488	0.0
chr1	8488	8509	0.6459
chr1	8509	8527	0.0
chr1	8527	8548	0.6459
chr1	8548	8583	0.0
chr1	8583	8610	0.6459
chr1	8610	8703	0.0
chr1	8703	8707	0.6459
chr1	8707	8708	1.2918
chr1	8708	8713	1.9377
chr1	8713	8715	2.5836
chr1	8715	8719	3.2295
chr1	8719	8730	3.8754
chr1	8730	8731	3.2295
chr1	8731	8733	2.5836
chr1	8733	8738	1.2918
chr1	8738	8752	0.6459
chr1	8752	8834	0.0
chr1	8834	8836	0.6459
chr1	8836	8837	1.2918
chr1	8837	8853	1.9377
chr1	8853	8858	3.2295
chr1	8858	8867	3.8754
chr1	8867	8868	3.2295
chr1	8868	8869	2.5836
chr1	8869	8871	1.9377
chr1	8871	8872	2.5836
chr1	8872	8875	1.9377
chr1	8875	8879	2.5836
chr1	8879	8882	3.2295
chr1	8882	8891	3.8754
chr1	8891	8895	3.2295
chr1	8895	8901	2.5836
chr1	8901	8906	1.9377
chr1	8906	8916	1.2918
chr1	8916	8918	0.6459
chr1	8918	8930	0.0
chr1	8930	8967	0.6459
chr1	8967	9001	0.0
chr1	9001	9003	0.6459
chr1	9003	9026	1.2918
chr1	9026	9034	0.6459
chr1	9034	9115	0.0
chr1	9115	9118	0.6459
chr1	9118	9135	1.2918
chr1	9135	9142	1.9377
chr1	9142	9145	1.2918
chr1	9145	9172	0.6459
chr1	9172	9176	0.0
chr1	9176	9194	0.6459
chr1	9194	9214	1.2918
chr1	9214	9217	0.6459
chr1	9217	9232	1.2918
chr1	9232	9245	0.6459
chr1	9245	9282	0.0
chr1	9282	9300	0.6459
chr1	9300	9322	0.0
chr1	9322	9341	0.6459
chr1	9341	9350	1.2918
chr1	9350	9377	0.6459
chr1	9377	9394	0.0
chr1	9394	9412	0.6459
chr1	9412	9416	1.2918
chr1	9416	9431	0.6459
chr1	9431	9586	0.0
chr1	9586	9611	0.6459
chr1	9611	9624	1.2918
chr1	9624	9643	0.6459
chr1	9643	9666	0.0
chr1	9666	9673	0.6459
chr1	9673	9692	1.2918
chr1	9692	9735	0.0
chr1	9735	9737	0.6459
chr1	9737	9738	1.2918
chr1	9738	9754	1.9377
chr1	9754	9757	1.2918
chr1	9757	9804	0.6459
chr1	9804	9812	0.0
chr1	9812	9832	0.6459
chr1	9832	9836	1.2918
chr1	9836	9851	1.9377
chr1	9851	9858	1.2918
chr1	9858	9860	1.9377
chr1	9860	9887	1.2918
chr1	9887	9889	1.9377
chr1	9889	9894	1.2918
chr1	9894	9903	0.6459
chr1	9903	9911	1.2918
chr1	9911	9941	0.6459
chr1	9941	9942	0.0
chr1	9942	9972	0.6459
chr1	9972	9993	0.0
chr1	9993	9994	0.6459
chr1	9994	10010	1.2918
chr1	10010	10012	1.9377
chr1	10012	10025	1.2918
chr1	10025	10032	1.9377
chr1	10032	10041	1.2918
chr1	10041	10044	0.6459
chr1	10044	10050	0.0
chr1	10050	10068	0.6459
chr1	10068	10120	0.0
chr1	10120	10121	0.6459
chr1	10121	10146	1.2918
chr1	10146	10148	1.9377
chr1	10148	10149	2.5836
chr1	10149	10159	1.9377
chr1	10159	10165	1.2918
chr1	10165	10179	1.9377
chr1	10179	10182	1.2918
chr1	10182	10199	0.6459
chr1	10199	10317	0.0
chr1	10317	10337	0.6459
chr1	10337	10369	0.0
chr1	10369	10390	0.6459
chr1	10390	10394	0.0
chr1	10394	10415	0.6459
chr1	10415	10456	0.0
chr1	10456	10476	0.6459
chr1	10476	10498	0.0
chr1	10498	10501	0.6459
chr1	10501	10519	1.2918
chr1	10519	10520	3.2295
chr1	10520	10521	3.8754
chr1	10521	10536	4.5213
chr1	10536	10538	3.8754
chr1	10538	10543	3.2295
chr1	10543	10552	2.5836
chr1	10552	10555	1.9377
chr1	10555	10556	1.2918
chr1	10556	10589	0.0
chr1	10589	10594	0.6459
chr1	10594	10599	1.2918
chr1	10599	10617	1.9377
chr1	10617	10627	1.2918
chr1	10627	10635	0.6459
chr1	10635	10637	1.9377
chr1	10637	10647	1.2918
chr1	10647	10658	1.9377
chr1	10658	10662	1.2918
chr1	10662	10671	0.6459
chr1	10671	10685	1.2918
chr1	10685	10691	0.6459
chr1	10691	10692	1.9377
chr1	10692	10709	2.5836
chr1	10709	10714	1.9377
chr1	10714	10717	1.2918
chr1	10717	10718	0.6459
chr1	10718	10741	0.0
chr1	10741	10744	0.6459
chr1	10744	10763	1.2918
chr1	10763	10774	1.9377
chr1	10774	10781	1.2918
chr1	10781	10801	0.6459
chr1	10801	10849	0.0
chr1	10849	10861	0.6459
chr1	10861	10869	1.2918
chr1	10869	10899	0.6459
chr1	10899	10970	0.0
chr1	10970	11000	0.6459
chr1	11000	11008	1.2918
chr1	11008	11012	0.6459
chr1	11012	11037	1.9377
chr1	11037	11039	1.2918
chr1	11039	11041	0.6459
chr1	11041	11044	0.0
chr1	11044	11078	0.6459
chr1	11078	11175	0.0
chr1	11175	11176	0.6459
chr1	11176	11192	1.9377
chr1	11192	11212	2.5836
chr1	11212	11214	1.9377
chr1	11214	11267	0.0
chr1	11267	11268	0.6459
chr1	11268	11287	1.2918
chr1	11287	11304	0.6459
chr1	11304	11331	0.0
chr1	11331	11369	0.6459
chr1	11369	11372	0.0
chr1	11372	11373	0.6459
chr1	11373	11396	1.2918
chr1	11396	11466	0.0
chr1	11466	11488	0.6459
chr1	11488	11494	0.0
chr1	11494	11503	0.6459
chr1	11503	11509	1.2918
chr1	11509	11517	1.9377
chr1	11517	11530	1.2918
chr1	11530	11534	1.9377
chr1	11534	11539	1.2918
chr1	11539	11543	0.6459
chr1	11543	11547	1.2918
chr1	11547	11552	1.9377
chr1	11552	11567	2.5836
chr1	11567	11568	3.2295
chr1	11568	11569	1.9377
chr1	11569	11589	1.2918
chr1	11589	11605	0.6459
chr1	11605	11629	0.0
chr1	11629	11647	0.6459
chr1	11647	11649	1.2918
chr1	11649	11667	1.9377
chr1	11667	11676	1.2918
chr1	11676	11683	0.6459
chr1	11683	11702	0.0
chr1	11702	11703	0.6459
chr1	11703	11709	1.2918
chr1	11709	11722	1.9377
chr1	11722	11739	1.2918
chr1	11739	11761	0.0
chr1	11761	11785	1.2918
chr1	11785	11790	0.6459
chr1	11790	11793	1.2918
chr1	11793	11799	1.9377
chr1	11799	11816	1.2918
chr1	11816	11819	0.6459
chr1	11819	11831	1.2918
chr1	11831	11841	0.6459
chr1	11841	11855	1.2918
chr1	11855	11865	0.6459
chr1	11865	11877	1.2918
chr1	11877	11899	0.6459
chr1	11899	11905	0.0
chr1	11905	11923	0.6459
chr1	11923	11929	1.2918
chr1	11929	11935	1.9377
chr1	11935	11939	1.2918
chr1	11939	11942	1.9377
chr1	11942	11943	1.2918
chr1	11943	11946	1.9377
chr1	11946	11953	0.6459
chr1	11953	11959	1.2918
chr1	11959	11971	1.9377
chr1	11971	11979	1.2918
chr1	11979	11980	0.6459
chr1	11980	11995	1.2918
chr1	11995	11997	1.9377
chr1	11997	11998	1.2918
chr1	11998	12002	0.6459
chr1	12002	12004	1.2918
chr1	12004	12023	1.9377
chr1	12023	12034	1.2918
chr1	12034	12036	0.6459
chr1	12036	12071	0.0
chr1	12071	12086	0.6459
chr1	12086	12089	1.2918
chr1	12089	12092	0.6459
chr1	12092	12106	1.2918
chr1	12106	12130	0.6459
chr1	12130	12137	0.0
chr1	12137	12168	0.6459
chr1	12168	12175	1.2918
chr1	12175	12188	0.6459
chr1	12188	12192	1.2918
chr1	12192	12222	0.6459
chr1	12222	12332	0.0
chr1	12332	12334	0.6459
chr1	12334	12336	1.2918
chr1	12336	12352	1.9377
chr1	12352	12364	2.5836
chr1	12364	12371	1.9377
chr1	12371	12374	1.2918
chr1	12374	12375	0.6459
chr1	12375	12388	0.0
chr1	12388	12402	0.6459
chr1	12402	12403	1.2918
chr1	12403	12416	1.9377
chr1	12416	12423	1.2918
chr1	12423	12438	1.9377
chr1	12438	12439	2.5836
chr1	12439	12441	1.9377
chr1	12441	12442	1.2918
chr1	12442	12461	0.6459
chr1	12461	12483	0.0
chr1	12483	12489	0.6459
chr1	12489	12502	1.2918
chr1	12502	12512	1.9377
chr1	12512	12519	2.5836
chr1	12519	12521	3.2295
chr1	12521	12522	2.5836
chr1	12522	12526	3.2295
chr1	12526	12527	2.5836
chr1	12527	12548	1.9377
chr1	12548	12552	1.2918
chr1	12552	12559	0.6459
chr1	12559	12618	0.0
chr1	12618	12625	0.6459
chr1	12625	12627	1.2918
chr1	12627	12630	1.9377
chr1	12630	12638	2.5836
chr1	12638	12640	3.2295
chr1	12640	12641	3.8754
chr1	12641	12642	4.5213
chr1	12642	12644	5.1672
chr1	12644	12651	5.8131
chr1	12651	12652	5.1672
chr1	12652	12653	4.5213
chr1	12653	12659	3.8754
chr1	12659	12663	3.2295
chr1	12663	12664	2.5836
chr1	12664	12668	1.9377
chr1	12668	12670	1.2918
chr1	12670	12678	1.9377
chr1	12678	12680	1.2918
chr1	12680	12692	1.9377
chr1	12692	12700	2.5836
chr1	12700	12705	1.9377
chr1	12705	12709	2.5836
chr1	12709	12710	1.9377
chr1	12710	12712	3.2295
chr1	12712	12714	3.8754
chr1	12714	12715	4.5213
chr1	12715	12716	5.1672
chr1	12716	12719	5.8131
chr1	12719	12720	5.1672
chr1	12720	12727	5.8131
chr1	12727	12735	5.1672
chr1	12735	12737	4.5213
chr1	12737	12738	3.8754
chr1	12738	12740	2.5836
chr1	12740	12742	1.9377
chr1	12742	12743	2.5836
chr1	12743	12748	1.9377
chr1	12748	12751	1.2918
chr1	12751	12753	1.9377
chr1	12753	12754	1.2918
chr1	12754	12765	1.9377
chr1	12765	12773	3.2295
chr1	12773	12780	2.5836
chr1	12780	12791	1.9377
chr1	12791	12801	1.2918
chr1	12801	12803	1.9377
chr1	12803	12824	0.6459
chr1	12824	12826	1.2918
chr1	12826	12830	1.9377
chr1	12830	12844	2.5836
chr1	12844	12847	3.2295
chr1	12847	12849	2.5836
chr1	12849	12852	3.2295
chr1	12852	12854	3.8754
chr1	12854	12862	4.5213
chr1	12862	12863	5.1672
chr1	12863	12875	3.8754
chr1	12875	12879	3.2295
chr1	12879	12889	2.5836
chr1	12889	12892	1.9377
chr1	12892	12898	1.2918
chr1	12898	12900	1.9377
chr1	12900	12902	1.2918
chr1	12902	12904	1.9377
chr1	12904	12909	2.5836
chr1	12909	12919	3.2295
chr1	12919	12926	2.5836
chr1	12926	12928	1.9377
chr1	12928	12938	1.2918
chr1	12938	12947	0.6459
chr1	12947	12961	0.0
chr1	12961	12978	0.6459
chr1	12978	12985	1.2918
chr1	12985	12988	1.9377
chr1	12988	12989	2.5836
chr1	12989	12996	3.2295
chr1	12996	13010	2.5836
chr1	13010	13016	3.2295
chr1	13016	13023	2.5836
chr1	13023	13025	1.9377
chr1	13025	13027	1.2918
chr1	13027	13034	0.6459
chr1	13034	13063	0.0
chr1	13063	13101	0.6459
chr1	13101	13139	0.0
chr1	13139	13164	1.2918
chr1	13164	13169	0.6459
chr1	13169	13175	1.2918
chr1	13175	13191	0.6459
chr1	13191	13205	0.0
chr1	13205	13213	0.6459
chr1	13213	13220	1.2918
chr1	13220	13222	1.9377
chr1	13222	13223	2.5836
chr1	13223	13237	3.2295
chr1	13237	13242	3.8754
chr1	13242	13246	2.5836
chr1	13246	13253	1.2918
chr1	13253	13257	1.9377
chr1	13257	13260	1.2918
chr1	13260	13272	0.6459
chr1	13272	13288	0.0
chr1	13288	13315	0.6459
chr1	13315	13321	0.0
chr1	13321	13324	0.6459
chr1	13324	13331	1.2918
chr1	13331	13360	1.9377
chr1	13360	13378	1.2918
chr1	13378	13388	1.9377
chr1	13388	13397	3.8754
chr1	13397	13398	3.2295
chr1	13398	13408	2.5836
chr1	13408	13419	1.9377
chr1	13419	13420	2.5836
chr1	13420	13423	3.2295
chr1	13423	13425	2.5836
chr1	13425	13426	3.2295
chr1	13426	13439	1.9377
chr1	13439	13444	2.5836
chr1	13444	13452	1.9377
chr1	13452	13455	1.2918
chr1	13455	13466	0.6459
chr1	13466	13476	1.2918
chr1	13476	13491	0.6459
chr1	13491	13493	1.2918
chr1	13493	13509	0.6459
chr1	13509	13517	1.2918
chr1	13517	13522	1.9377
chr1	13522	13525	1.2918
chr1	13525	13526	1.9377
chr1	13526	13547	2.5836
chr1	13547	13549	1.9377
chr1	13549	13554	1.2918
chr1	13554	13567	0.0
chr1	13567	13570	0.6459
chr1	13570	13577	1.2918
chr1	13577	13587	1.9377
chr1	13587	13593	1.2918
chr1	13593	13599	1.9377
chr1	13599	13604	1.2918
chr1	13604	13623	0.6459
chr1	13623	13624	0.0
chr1	13624	13627	0.6459
chr1	13627	13629	2.5836
chr1	13629	13646	3.2295
chr1	13646	13647	2.5836
chr1	13647	13650	1.9377
chr1	13650	13651	1.2918
chr1	13651	13658	0.6459
chr1	13658	13664	0.0
chr1	13664	13688	0.6459
chr1	13688	13702	1.2918
chr1	13702	13707	0.6459
chr1	13707	13733	0.0
chr1	13733	13769	0.6459
chr1	13769	13801	0.0
chr1	13801	13806	0.6459
chr1	13806	13811	1.2918
chr1	13811	13815	1.9377
chr1	13815	13825	2.5836
chr1	13825	13826	3.2295
chr1	13826	13832	3.8754
chr1	13832	13837	3.2295
chr1	13837	13843	3.8754
chr1	13843	13849	3.2295
chr1	13849	13850	2.5836
chr1	13850	13851	1.9377
chr1	13851	13864	1.2918
chr1	13864	13875	0.6459
chr1	13875	13880	0.0
chr1	13880	13901	0.6459
chr1	13901	13918	1.2918
chr1	13918	13936	0.6459
chr1	13936	13971	0.0
chr1	13971	13989	0.6459
chr1	13989	14073	0.0
chr1	14073	14074	0.6459
chr1	14074	14075	1.2918
chr1	14075	14080	1.9377
chr1	14080	14096	2.5836
chr1	14096	14102	1.9377
chr1	14102	14106	1.2918
chr1	14106	14130	0.0
chr1	14130	14168	0.6459
chr1	14168	14203	0.0
chr1	14203	14211	0.6459
chr1	14211	14212	1.2918
chr1	14212	14232	1.9377
chr1	14232	14234	1.2918
chr1	14234	14240	1.9377
chr1	14240	14251	1.2918
chr1	14251	14254	0.6459
chr1	14254	14281	0.0
chr1	14281	14293	0.6459
chr1	14293	14295	1.2918
chr1	14295	14315	1.9377
chr1	14315	14316	0.6459
chr1	14316	14320	1.2918
chr1	14320	14331	1.9377
chr1	14331	14353	1.2918
chr1	14353	14413	0.0
chr1	14413	14417	0.6459
chr1	14417	14418	1.2918
chr1	14418	14443	1.9377
chr1	14443	14444	1.2918
chr1	14444	14447	1.9377
chr1	14447	14452	1.2918
chr1	14452	14482	0.6459
chr1	14482	14505	0.0
chr1	14505	14508	0.6459
chr1	14508	14541	1.2918
chr1	14541	14545	0.6459
chr1	14545	14780	0.0
chr1	14780	14798	0.6459
chr1	14798	14818	1.2918
chr1	14818	14823	0.6459
chr1	14823	14824	0.0
chr1	14824	14862	0.6459
chr1	14862	14865	0.0
chr1	14865	14902	0.6459
chr1	14902	14966	0.0
chr1	14966	14989	0.6459
chr1	14989	15089	0.0
chr1	15089	15090	0.6459
chr1	15090	15124	1.2918
chr1	15124	15128	0.6459
chr1	15128	15130	0.0
chr1	15130	15142	0.6459
chr1	15142	15143	1.2918
chr1	15143	15150	1.9377
chr1	15150	15156	1.2918
chr1	15156	15160	1.9377
chr1	15160	15165	2.5836
chr1	15165	15172	3.2295
chr1	15172	15179	3.8754
chr1	15179	15181	3.2295
chr1	15181	15185	2.5836
chr1	15185	15197	1.9377
chr1	15197	15210	1.2918
chr1	15210	15213	0.6459
chr1	15213	15223	1.2918
chr1	15223	15240	0.6459
chr1	15240	15271	0.0
chr1	15271	15308	0.6459
chr1	15308	15513	0.0
chr1	15513	15536	0.6459
chr1	15536	15592	0.0
chr1	15592	15629	0.6459
chr1	15629	15812	0.0
chr1	15812	15831	0.6459
chr1	15831	15851	0.0
chr1	15851	15870	0.6459
chr1	15870	15936	0.0
chr1	15936	15964	0.6459
chr1	15964	16086	0.0
chr1	16086	16098	0.6459
chr1	16098	16118	1.2918
chr1	16118	16172	0.0
chr1	16172	16208	0.6459
chr1	16208	16254	0.0
chr1	16254	16255	1.2918
chr1	16255	16257	2.5836
chr1	16257	16268	3.2295
chr1	16268	16273	3.8754
chr1	16273	16288	2.5836
chr1	16288	16292	1.9377
chr1	16292	16293	0.0
chr1	16293	16305	0.6459
chr1	16305	16313	1.2918
chr1	16313	16332	0.6459
chr1	16332	16415	0.0
chr1	16415	16449	0.6459
chr1	16449	16453	1.2918
chr1	16453	16479	0.6459
chr1	16479	16523	0.0
chr1	16523	16551	0.6459
chr1	16551	16558	0.0
chr1	16558	16564	0.6459
chr1	16564	16586	1.2918
chr1	16586	16593	0.6459
chr1	16593	16662	0.0
chr1	16662	16663	0.6459
chr1	16663	16669	1.2918
chr1	16669	16670	1.9377
chr1	16670	16672	2.5836
chr1	16672	16684	3.2295
chr1	16684	16688	2.5836
chr1	16688	16692	1.9377
chr1	16692	16693	1.2918
chr1	16693	16698	1.9377
chr1	16698	16705	1.2918
chr1	16705	16730	0.6459
chr1	16730	16762	0.0
chr1	16762	16780	0.6459
chr1	16780	16784	0.0
chr1	16784	16800	0.6459
chr1	16800	16822	1.2918
chr1	16822	16838	0.6459
chr1	16838	16844	0.0
chr1	16844	16881	0.6459
chr1	16881	16883	0.0
chr1	16883	16921	0.6459
chr1	16921	16952	0.0
chr1	16952	16975	0.6459
chr1	16975	16982	0.0
chr1	16982	17005	0.6459
chr1	17005	17013	0.0
chr1	17013	17050	0.6459
chr1	17050	17051	1.2918
chr1	17051	17088	0.6459
chr1	17088	17092	0.0
chr1	17092	17130	0.6459
chr1	17130	17146	0.0
chr1	17146	17147	0.6459
chr1	17147	17148	1.2918
chr1	17148	17150	1.9377
chr1	17150	17159	3.2295
chr1	17159	17167	3.8754
chr1	17167	17177	3.2295
chr1	17177	17179	2.5836
chr1	17179	17186	1.9377
chr1	17186	17188	1.2918
chr1	17188	17198	0.0
chr1	17198	17222	0.6459
chr1	17222	17223	1.2918
chr1	17223	17249	0.6459
chr1	17249	17303	0.0
chr1	17303	17313	0.6459
chr1	17313	17335	1.2918
chr1	17335	17349	0.6459
chr1	17349	17350	1.2918
chr1	17350	17378	0.6459
chr1	17378	17445	0.0
chr1	17445	17466	0.6459
chr1	17466	17472	1.2918
chr1	17472	17480	1.9377
chr1	17480	17482	2.5836
chr1	17482	17504	1.9377
chr1	17504	17510	1.2918
chr1	17510	17532	0.0
chr1	17532	17548	0.6459
chr1	17548	17549	1.2918
chr1	17549	17570	2.5836
chr1	17570	17572	1.9377
chr1	17572	17575	1.2918
chr1	17575	17628	0.0
chr1	17628	17652	0.6459
chr1	17652	17660	1.2918
chr1	17660	17666	1.9377
chr1	17666	17676	1.2918
chr1	17676	17698	0.6459
chr1	17698	17706	0.0
chr1	17706	17745	0.6459
chr1	17745	17746	0.0
chr1	17746	17765	0.6459
chr1	17765	17773	0.0
chr1	17773	17786	0.6459
chr1	17786	17795	0.0
chr1	17795	17797	0.6459
chr1	17797	17799	1.2918
chr1	17799	17800	1.9377
chr1	17800	17809	2.5836
chr1	17809	17812	3.2295
chr1	17812	17813	3.8754
chr1	17813	17823	4.5213
chr1	17823	17826	3.8754
chr1	17826	17827	3.2295
chr1	17827	17832	2.5836
chr1	17832	17834	1.9377
chr1	17834	17835	1.2918
chr1	17835	17844	0.6459
chr1	17844	17885	0.0
chr1	17885	17886	0.6459
chr1	17886	17887	1.2918
chr1	17887	17896	3.2295
chr1	17896	17903	3.8754
chr1	17903	17905	4.5213
chr1	17905	17916	3.8754
chr1	17916	17919	4.5213
chr1	17919	17930	1.9377
chr1	17930	17934	3.2295
chr1	17934	17940	2.5836
chr1	17940	17947	1.9377
chr1	17947	17954	1.2918
chr1	17954	17968	1.9377
chr1	17968	17985	0.6459
chr1	17985	18029	0.0
chr1	18029	18030	0.6459
chr1	18030	18032	1.2918
chr1	18032	18049	1.9377
chr1	18049	18056	1.2918
chr1	18056	18059	0.6459
chr1	18059	18067	1.2918
chr1	18067	18070	0.6459
chr1	18070	18079	1.2918
chr1	18079	18096	1.9377
chr1	18096	18100	0.6459
chr1	18100	18117	1.2918
chr1	18117	18129	0.6459
chr1	18129	18136	1.9377
chr1	18136	18151	1.2918
chr1	18151	18167	0.6459
chr1	18167	18182	0.0
chr1	18182	18183	0.6459
chr1	18183	18200	2.5836
chr1	18200	18210	1.9377
chr1	18210	18221	1.2918
chr1	18221	18222	0.0
chr1	18222	18223	1.2918
chr1	18223	18229	1.9377
chr1	18229	18242	2.5836
chr1	18242	18243	3.2295
chr1	18243	18260	3.8754
chr1	18260	18266	1.9377
chr1	18266	18279	1.2918
chr1	18279	18280	0.6459
chr1	18280	18293	0.0
chr1	18293	18326	0.6459
chr1	18326	18331	1.2918
chr1	18331	18362	0.6459
chr1	18362	18379	0.0
chr1	18379	18416	0.6459
chr1	18416	18418	1.2918
chr1	18418	18441	0.6459
chr1	18441	18444	1.2918
chr1	18444	18445	4.5213
chr1	18445	18449	5.8131
chr1	18449	18466	5.1672
chr1	18466	18469	3.8754
chr1	18469	18471	2.5836
chr1	18471	18481	1.9377
chr1	18481	18503	0.6459
chr1	18503	18583	0.0
chr1	18583	18621	0.6459
chr1	18621	18638	0.0
chr1	18638	18675	0.6459
chr1	18675	18678	0.0
chr1	18678	18681	0.6459
chr1	18681	18685	1.2918
chr1	18685	18688	1.9377
chr1	18688	18693	2.5836
chr1	18693	18709	3.8754
chr1	18709	18714	4.5213
chr1	18714	18716	3.8754
chr1	18716	18718	3.2295
chr1	18718	18719	2.5836
chr1	18719	18722	1.9377
chr1	18722	18725	1.2918
chr1	18725	18726	1.9377
chr1	18726	18729	2.5836
chr1	18729	18731	3.2295
chr1	18731	18734	2.5836
chr1	18734	18739	3.2295
chr1	18739	18747	3.8754
chr1	18747	18751	2.5836
chr1	18751	18755	3.2295
chr1	18755	18759	3.8754
chr1	18759	18760	3.2295
chr1	18760	18763	3.8754
chr1	18763	18767	3.2295
chr1	18767	18772	2.5836
chr1	18772	18773	1.9377
chr1	18773	18774	1.2918
chr1	18774	18789	0.6459
chr1	18789	18792	1.2918
chr1	18792	18795	0.6459
chr1	18795	18809	1.2918
chr1	18809	18814	0.6459
chr1	18814	18815	0.0
chr1	18815	18827	0.6459
chr1	18827	18830	1.2918
chr1	18830	18839	1.9377
chr1	18839	18842	3.2295
chr1	18842	18851	3.8754
chr1	18851	18852	4.5213
chr1	18852	18854	3.2295
chr1	18854	18855	3.8754
chr1	18855	18861	4.5213
chr1	18861	18867	3.8754
chr1	18867	18869	3.2295
chr1	18869	18874	3.8754
chr1	18874	18876	4.5213
chr1	18876	18878	3.8754
chr1	18878	18881	3.2295
chr1	18881	18892	2.5836
chr1	18892	18894	1.2918
chr1	18894	18910	1.9377
chr1	18910	18912	2.5836
chr1	18912	18915	1.9377
chr1	18915	18924	2.5836
chr1	18924	18928	1.9377
chr1	18928	18939	1.2918
chr1	18939	18946	0.6459
chr1	18946	19004	0.0
chr1	19004	19020	0.6459
chr1	19020	19024	1.2918
chr1	19024	19033	0.6459
chr1	19033	19036	1.9377
chr1	19036	19053	2.5836
chr1	19053	19059	1.9377
chr1	19059	19063	0.6459
chr1	19063	19070	1.2918
chr1	19070	19075	0.6459
chr1	19075	19078	1.2918
chr1	19078	19093	1.9377
chr1	19093	19096	1.2918
chr1	19096	19100	0.6459
chr1	19100	19116	1.2918
chr1	19116	19118	0.6459
chr1	19118	19123	1.2918
chr1	19123	19129	0.6459
chr1	19129	19137	1.2918
chr1	19137	19158	0.6459
chr1	19158	19160	1.2918
chr1	19160	19163	0.6459
chr1	19163	19164	1.2918
chr1	19164	19180	1.9377
chr1	19180	19181	2.5836
chr1	19181	19182	3.2295
chr1	19182	19192	3.8754
chr1	19192	19198	4.5213
chr1	19198	19201	5.1672
chr1	19201	19205	3.8754
chr1	19205	19215	4.5213
chr1	19215	19217	3.8754
chr1	19217	19225	3.2295
chr1	19225	19230	2.5836
chr1	19230	19243	1.9377
chr1	19243	19258	0.6459
chr1	19258	19280	0.0
