# Supplementary material for: Structural modularity of the XIST ribonucleoprotein complex
Source: Nat Commun. 2020 Dec 2;11:6163. doi: 10.1038/s41467-020-20040-3 (PMC7710737; doi:10.1038/s41467-020-20040-3)
Supplement: Supplementary file 6 — Source Data [file 41467_2020_20040_MOESM6_ESM.zip › sourcedata/fig2efgi/K562_HNRNPA1_0_neg_XIST_1_hsXIST.bedgraph]

chr1	0	44	0.0
chr1	44	45	0.327538
chr1	45	46	0.982615
chr1	46	47	1.31015
chr1	47	48	1.96523
chr1	48	50	2.62031
chr1	50	51	2.94784
chr1	51	54	3.60292
chr1	54	83	3.93046
chr1	83	85	3.60292
chr1	85	86	3.27538
chr1	86	87	2.94784
chr1	87	89	2.62031
chr1	89	90	1.96523
chr1	90	91	1.63769
chr1	91	92	0.982615
chr1	92	93	0.327538
chr1	93	114	0.0
chr1	114	115	0.327538
chr1	115	121	0.655077
chr1	121	148	0.982615
chr1	148	152	0.655077
chr1	152	165	0.327538
chr1	165	195	0.0
chr1	195	201	0.655077
chr1	201	207	0.982615
chr1	207	228	1.31015
chr1	228	229	0.982615
chr1	229	230	0.655077
chr1	230	251	0.327538
chr1	251	300	0.0
chr1	300	307	0.655077
chr1	307	310	0.982615
chr1	310	343	1.31015
chr1	343	344	0.982615
chr1	344	351	0.655077
chr1	351	364	0.327538
chr1	364	365	0.655077
chr1	365	368	0.982615
chr1	368	369	1.96523
chr1	369	370	2.62031
chr1	370	371	2.94784
chr1	371	374	3.27538
chr1	374	397	2.94784
chr1	397	398	2.62031
chr1	398	400	2.29277
chr1	400	401	1.96523
chr1	401	402	1.63769
chr1	402	403	1.31015
chr1	403	408	0.982615
chr1	408	410	0.655077
chr1	410	411	0.982615
chr1	411	412	2.62031
chr1	412	421	2.94784
chr1	421	432	3.27538
chr1	432	443	3.60292
chr1	443	444	2.62031
chr1	444	451	1.96523
chr1	451	454	2.29277
chr1	454	458	1.31015
chr1	458	459	1.63769
chr1	459	460	1.96523
chr1	460	471	2.29277
chr1	471	488	1.96523
chr1	488	493	1.63769
chr1	493	495	1.31015
chr1	495	496	1.63769
chr1	496	501	1.96523
chr1	501	502	1.63769
chr1	502	505	1.96523
chr1	505	511	2.29277
chr1	511	515	2.62031
chr1	515	516	2.94784
chr1	516	524	3.27538
chr1	524	525	3.60292
chr1	525	539	3.93046
chr1	539	540	3.60292
chr1	540	543	2.94784
chr1	543	544	3.27538
chr1	544	545	2.94784
chr1	545	547	2.62031
chr1	547	548	2.94784
chr1	548	549	3.27538
chr1	549	553	2.94784
chr1	553	556	2.62031
chr1	556	557	2.29277
chr1	557	561	1.96523
chr1	561	566	2.29277
chr1	566	567	1.96523
chr1	567	581	1.63769
chr1	581	584	1.31015
chr1	584	588	0.982615
chr1	588	591	0.655077
chr1	591	592	0.327538
chr1	592	606	0.0
chr1	606	632	0.655077
chr1	632	651	0.327538
chr1	651	656	1.31015
chr1	656	657	1.96523
chr1	657	665	2.29277
chr1	665	680	2.62031
chr1	680	682	2.29277
chr1	682	686	1.96523
chr1	686	687	1.63769
chr1	687	695	1.31015
chr1	695	697	0.982615
chr1	697	698	1.31015
chr1	698	701	1.63769
chr1	701	702	1.31015
chr1	702	704	1.63769
chr1	704	706	1.96523
chr1	706	716	1.63769
chr1	716	735	1.96523
chr1	735	738	1.63769
chr1	738	739	1.31015
chr1	739	740	0.982615
chr1	740	741	1.31015
chr1	741	742	1.63769
chr1	742	743	1.31015
chr1	743	744	0.982615
chr1	744	784	0.655077
chr1	784	789	0.327538
chr1	789	810	0.655077
chr1	810	824	0.982615
chr1	824	833	1.31015
chr1	833	838	0.982615
chr1	838	840	1.31015
chr1	840	842	1.63769
chr1	842	843	1.96523
chr1	843	850	2.29277
chr1	850	854	2.62031
chr1	854	859	2.29277
chr1	859	867	1.96523
chr1	867	869	1.63769
chr1	869	877	1.31015
chr1	877	879	1.63769
chr1	879	884	1.31015
chr1	884	891	0.982615
chr1	891	892	0.655077
chr1	892	899	0.982615
chr1	899	907	1.31015
chr1	907	910	1.96523
chr1	910	911	2.29277
chr1	911	912	2.62031
chr1	912	913	2.94784
chr1	913	915	3.27538
chr1	915	916	3.93046
chr1	916	918	4.258
chr1	918	921	3.93046
chr1	921	926	3.60292
chr1	926	929	3.93046
chr1	929	935	4.258
chr1	935	936	4.58554
chr1	936	938	4.258
chr1	938	941	4.58554
chr1	941	943	4.258
chr1	943	947	3.93046
chr1	947	948	3.60292
chr1	948	949	3.27538
chr1	949	951	2.94784
chr1	951	953	3.27538
chr1	953	955	3.60292
chr1	955	958	3.93046
chr1	958	959	4.258
chr1	959	960	3.93046
chr1	960	964	3.60292
chr1	964	969	3.27538
chr1	969	973	2.94784
chr1	973	975	2.62031
chr1	975	979	2.94784
chr1	979	983	2.62031
chr1	983	993	2.94784
chr1	993	994	3.93046
chr1	994	998	3.27538
chr1	998	1002	2.94784
chr1	1002	1003	2.62031
chr1	1003	1005	2.29277
chr1	1005	1006	2.94784
chr1	1006	1007	4.258
chr1	1007	1010	4.91307
chr1	1010	1011	5.56815
chr1	1011	1018	5.89569
chr1	1018	1020	5.56815
chr1	1020	1021	5.89569
chr1	1021	1022	6.55077
chr1	1022	1025	6.8783
chr1	1025	1027	6.22323
chr1	1027	1029	5.89569
chr1	1029	1031	5.56815
chr1	1031	1035	4.91307
chr1	1035	1036	4.58554
chr1	1036	1037	3.93046
chr1	1037	1043	3.60292
chr1	1043	1046	3.27538
chr1	1046	1048	2.94784
chr1	1048	1050	2.62031
chr1	1050	1051	1.96523
chr1	1051	1055	1.63769
chr1	1055	1061	1.31015
chr1	1061	1064	0.982615
chr1	1064	1066	0.327538
chr1	1066	1071	0.0
chr1	1071	1073	0.327538
chr1	1073	1074	0.655077
chr1	1074	1099	1.31015
chr1	1099	1100	1.63769
chr1	1100	1101	1.96523
chr1	1101	1102	2.94784
chr1	1102	1103	3.60292
chr1	1103	1104	3.93046
chr1	1104	1106	4.258
chr1	1106	1107	4.58554
chr1	1107	1108	4.91307
chr1	1108	1109	5.56815
chr1	1109	1116	5.24061
chr1	1116	1117	4.91307
chr1	1117	1118	4.58554
chr1	1118	1134	4.258
chr1	1134	1139	4.58554
chr1	1139	1142	4.258
chr1	1142	1143	3.60292
chr1	1143	1144	3.27538
chr1	1144	1147	1.96523
chr1	1147	1148	1.63769
chr1	1148	1149	1.31015
chr1	1149	1151	0.655077
chr1	1151	1152	0.327538
chr1	1152	1156	0.982615
chr1	1156	1159	1.31015
chr1	1159	1172	1.63769
chr1	1172	1174	2.94784
chr1	1174	1178	3.27538
chr1	1178	1182	2.94784
chr1	1182	1189	3.27538
chr1	1189	1190	2.94784
chr1	1190	1196	3.27538
chr1	1196	1199	2.94784
chr1	1199	1203	2.62031
chr1	1203	1212	2.29277
chr1	1212	1216	2.62031
chr1	1216	1219	1.63769
chr1	1219	1222	1.96523
chr1	1222	1223	2.62031
chr1	1223	1224	2.94784
chr1	1224	1226	3.27538
chr1	1226	1235	2.94784
chr1	1235	1244	2.62031
chr1	1244	1245	2.94784
chr1	1245	1246	2.62031
chr1	1246	1249	3.27538
chr1	1249	1250	3.60292
chr1	1250	1258	3.93046
chr1	1258	1262	3.60292
chr1	1262	1264	2.94784
chr1	1264	1269	2.29277
chr1	1269	1273	1.96523
chr1	1273	1275	2.29277
chr1	1275	1284	2.62031
chr1	1284	1285	2.94784
chr1	1285	1286	3.60292
chr1	1286	1287	4.258
chr1	1287	1288	4.58554
chr1	1288	1293	4.258
chr1	1293	1298	3.60292
chr1	1298	1308	3.27538
chr1	1308	1309	3.60292
chr1	1309	1310	3.27538
chr1	1310	1312	3.93046
chr1	1312	1313	4.258
chr1	1313	1315	5.24061
chr1	1315	1316	5.56815
chr1	1316	1318	5.24061
chr1	1318	1324	4.91307
chr1	1324	1326	4.58554
chr1	1326	1328	4.91307
chr1	1328	1329	5.24061
chr1	1329	1332	4.58554
chr1	1332	1333	5.24061
chr1	1333	1335	5.89569
chr1	1335	1336	6.22323
chr1	1336	1338	6.8783
chr1	1338	1339	7.20584
chr1	1339	1341	7.53338
chr1	1341	1343	7.86092
chr1	1343	1344	8.516
chr1	1344	1345	8.84353
chr1	1345	1346	9.17107
chr1	1346	1347	9.82615
chr1	1347	1349	10.8088
chr1	1349	1350	11.4638
chr1	1350	1351	11.7914
chr1	1351	1352	11.1363
chr1	1352	1353	12.1189
chr1	1353	1354	12.4465
chr1	1354	1356	11.7914
chr1	1356	1359	10.4812
chr1	1359	1361	10.8088
chr1	1361	1366	10.4812
chr1	1366	1368	10.1537
chr1	1368	1369	9.82615
chr1	1369	1370	10.1537
chr1	1370	1371	9.49861
chr1	1371	1373	8.516
chr1	1373	1375	7.86092
chr1	1375	1377	6.8783
chr1	1377	1378	6.22323
chr1	1378	1380	5.89569
chr1	1380	1382	4.91307
chr1	1382	1384	4.58554
chr1	1384	1386	4.258
chr1	1386	1387	3.93046
chr1	1387	1389	2.94784
chr1	1389	1391	2.62031
chr1	1391	1393	2.29277
chr1	1393	1396	1.63769
chr1	1396	1399	0.982615
chr1	1399	1412	0.655077
chr1	1412	1420	0.327538
chr1	1420	1424	0.655077
chr1	1424	1434	0.982615
chr1	1434	1440	0.655077
chr1	1440	1445	0.982615
chr1	1445	1446	1.31015
chr1	1446	1448	1.63769
chr1	1448	1450	1.96523
chr1	1450	1451	2.62031
chr1	1451	1452	3.60292
chr1	1452	1463	3.93046
chr1	1463	1472	3.60292
chr1	1472	1486	3.27538
chr1	1486	1487	2.94784
chr1	1487	1488	2.62031
chr1	1488	1489	1.96523
chr1	1489	1492	1.63769
chr1	1492	1493	1.31015
chr1	1493	1495	0.655077
chr1	1495	1496	0.327538
chr1	1496	1501	0.655077
chr1	1501	1508	0.982615
chr1	1508	1531	0.655077
chr1	1531	1534	0.327538
chr1	1534	1535	0.0
chr1	1535	1543	0.327538
chr1	1543	1545	0.655077
chr1	1545	1546	0.982615
chr1	1546	1557	0.655077
chr1	1557	1563	0.982615
chr1	1563	1564	1.31015
chr1	1564	1566	2.29277
chr1	1566	1568	2.62031
chr1	1568	1569	3.60292
chr1	1569	1570	3.93046
chr1	1570	1575	4.258
chr1	1575	1578	4.58554
chr1	1578	1579	4.258
chr1	1579	1581	4.58554
chr1	1581	1584	4.258
chr1	1584	1586	4.91307
chr1	1586	1588	5.24061
chr1	1588	1590	5.89569
chr1	1590	1593	6.22323
chr1	1593	1595	6.55077
chr1	1595	1599	6.8783
chr1	1599	1600	6.55077
chr1	1600	1601	6.22323
chr1	1601	1602	5.89569
chr1	1602	1603	5.56815
chr1	1603	1607	5.24061
chr1	1607	1608	4.91307
chr1	1608	1610	4.58554
chr1	1610	1611	4.258
chr1	1611	1612	4.58554
chr1	1612	1613	3.93046
chr1	1613	1614	3.60292
chr1	1614	1619	3.93046
chr1	1619	1623	3.60292
chr1	1623	1626	2.62031
chr1	1626	1628	2.29277
chr1	1628	1630	2.62031
chr1	1630	1634	2.94784
chr1	1634	1636	2.62031
chr1	1636	1639	2.94784
chr1	1639	1643	2.62031
chr1	1643	1644	2.29277
chr1	1644	1652	2.62031
chr1	1652	1657	2.29277
chr1	1657	1662	1.96523
chr1	1662	1672	1.63769
chr1	1672	1674	1.31015
chr1	1674	1677	0.982615
chr1	1677	1683	1.31015
chr1	1683	1684	1.63769
chr1	1684	1686	1.96523
chr1	1686	1690	2.29277
chr1	1690	1699	1.96523
chr1	1699	1721	2.29277
chr1	1721	1723	1.31015
chr1	1723	1726	1.63769
chr1	1726	1728	2.62031
chr1	1728	1729	2.29277
chr1	1729	1730	1.96523
chr1	1730	1739	2.29277
chr1	1739	1743	2.62031
chr1	1743	1746	2.29277
chr1	1746	1748	2.62031
chr1	1748	1751	2.94784
chr1	1751	1754	3.27538
chr1	1754	1756	2.94784
chr1	1756	1757	2.62031
chr1	1757	1759	2.94784
chr1	1759	1762	3.60292
chr1	1762	1766	3.93046
chr1	1766	1767	4.258
chr1	1767	1769	4.91307
chr1	1769	1772	4.258
chr1	1772	1774	3.93046
chr1	1774	1775	4.258
chr1	1775	1781	3.93046
chr1	1781	1782	4.258
chr1	1782	1785	3.93046
chr1	1785	1789	4.258
chr1	1789	1790	4.58554
chr1	1790	1791	5.24061
chr1	1791	1792	5.56815
chr1	1792	1798	5.24061
chr1	1798	1802	4.91307
chr1	1802	1806	4.258
chr1	1806	1808	3.60292
chr1	1808	1809	3.27538
chr1	1809	1811	2.94784
chr1	1811	1818	2.62031
chr1	1818	1821	1.96523
chr1	1821	1827	1.63769
chr1	1827	1833	1.31015
chr1	1833	1839	0.982615
chr1	1839	1841	1.63769
chr1	1841	1847	2.29277
chr1	1847	1850	2.62031
chr1	1850	1855	2.94784
chr1	1855	1857	3.27538
chr1	1857	1860	3.60292
chr1	1860	1867	3.93046
chr1	1867	1870	3.60292
chr1	1870	1871	4.58554
chr1	1871	1872	5.56815
chr1	1872	1873	6.55077
chr1	1873	1876	6.8783
chr1	1876	1877	6.55077
chr1	1877	1880	5.89569
chr1	1880	1885	6.22323
chr1	1885	1887	5.89569
chr1	1887	1894	6.22323
chr1	1894	1895	4.91307
chr1	1895	1896	3.93046
chr1	1896	1897	3.60292
chr1	1897	1898	4.258
chr1	1898	1904	4.91307
chr1	1904	1910	4.58554
chr1	1910	1911	4.258
chr1	1911	1913	3.60292
chr1	1913	1917	3.27538
chr1	1917	1919	3.60292
chr1	1919	1924	3.27538
chr1	1924	1926	2.94784
chr1	1926	1931	3.27538
chr1	1931	1936	2.94784
chr1	1936	1937	3.27538
chr1	1937	1939	2.94784
chr1	1939	1941	2.62031
chr1	1941	1946	1.96523
chr1	1946	1950	2.29277
chr1	1950	1955	1.96523
chr1	1955	1969	1.63769
chr1	1969	1976	1.96523
chr1	1976	1979	1.63769
chr1	1979	1990	1.31015
chr1	1990	1993	0.982615
chr1	1993	1994	1.31015
chr1	1994	1995	0.982615
chr1	1995	2002	0.655077
chr1	2002	2023	0.327538
chr1	2023	2056	0.0
chr1	2056	2064	0.327538
chr1	2064	2075	0.655077
chr1	2075	2083	0.982615
chr1	2083	2091	0.655077
chr1	2091	2097	0.327538
chr1	2097	2101	0.655077
chr1	2101	2114	0.982615
chr1	2114	2119	1.31015
chr1	2119	2126	0.982615
chr1	2126	2134	0.655077
chr1	2134	2141	0.982615
chr1	2141	2144	1.31015
chr1	2144	2158	0.982615
chr1	2158	2162	0.655077
chr1	2162	2163	0.982615
chr1	2163	2170	0.655077
chr1	2170	2174	0.982615
chr1	2174	2177	0.655077
chr1	2177	2178	0.982615
chr1	2178	2180	1.31015
chr1	2180	2181	0.982615
chr1	2181	2187	1.31015
chr1	2187	2188	1.63769
chr1	2188	2198	1.96523
chr1	2198	2204	1.63769
chr1	2204	2208	1.96523
chr1	2208	2214	2.29277
chr1	2214	2217	1.96523
chr1	2217	2220	2.29277
chr1	2220	2231	1.63769
chr1	2231	2232	0.982615
chr1	2232	2244	1.31015
chr1	2244	2248	0.982615
chr1	2248	2251	0.655077
chr1	2251	2265	0.327538
chr1	2265	2296	0.0
chr1	2296	2330	0.327538
chr1	2330	2338	0.655077
chr1	2338	2340	0.982615
chr1	2340	2369	0.655077
chr1	2369	2370	0.327538
chr1	2370	2371	0.655077
chr1	2371	2374	0.982615
chr1	2374	2383	0.655077
chr1	2383	2400	0.327538
chr1	2400	2409	0.0
chr1	2409	2413	0.327538
chr1	2413	2453	0.655077
chr1	2453	2455	0.327538
chr1	2455	2472	0.655077
chr1	2472	2475	0.982615
chr1	2475	2484	1.31015
chr1	2484	2491	0.982615
chr1	2491	2504	0.655077
chr1	2504	2507	0.327538
chr1	2507	2574	0.0
chr1	2574	2599	0.327538
chr1	2599	2618	0.982615
chr1	2618	2619	0.655077
chr1	2619	2626	0.982615
chr1	2626	2631	1.31015
chr1	2631	2638	1.63769
chr1	2638	2639	2.29277
chr1	2639	2642	2.62031
chr1	2642	2660	2.29277
chr1	2660	2673	1.31015
chr1	2673	2682	0.982615
chr1	2682	2727	0.0
chr1	2727	2753	0.327538
chr1	2753	2776	0.0
chr1	2776	2777	0.655077
chr1	2777	2783	0.982615
chr1	2783	2784	1.31015
chr1	2784	2785	1.63769
chr1	2785	2795	1.96523
chr1	2795	2800	2.29277
chr1	2800	2801	2.62031
chr1	2801	2802	2.94784
chr1	2802	2803	3.27538
chr1	2803	2804	3.60292
chr1	2804	2805	4.58554
chr1	2805	2806	5.56815
chr1	2806	2807	5.89569
chr1	2807	2808	6.55077
chr1	2808	2809	6.8783
chr1	2809	2811	7.20584
chr1	2811	2813	7.53338
chr1	2813	2815	7.86092
chr1	2815	2819	7.20584
chr1	2819	2820	7.86092
chr1	2820	2821	7.20584
chr1	2821	2826	6.55077
chr1	2826	2827	6.8783
chr1	2827	2828	6.22323
chr1	2828	2829	5.89569
chr1	2829	2830	5.56815
chr1	2830	2837	5.89569
chr1	2837	2838	5.24061
chr1	2838	2839	3.93046
chr1	2839	2843	4.258
chr1	2843	2847	3.27538
chr1	2847	2848	2.62031
chr1	2848	2855	1.96523
chr1	2855	2860	2.29277
chr1	2860	2863	1.96523
chr1	2863	2871	1.63769
chr1	2871	2876	0.982615
chr1	2876	2882	0.655077
chr1	2882	2885	0.327538
chr1	2885	2888	0.982615
chr1	2888	2896	1.63769
chr1	2896	2903	2.29277
chr1	2903	2904	2.62031
chr1	2904	2906	3.27538
chr1	2906	2918	3.60292
chr1	2918	2923	4.258
chr1	2923	2927	4.58554
chr1	2927	2928	4.258
chr1	2928	2931	2.62031
chr1	2931	2932	2.29277
chr1	2932	2933	2.62031
chr1	2933	2937	2.94784
chr1	2937	2944	3.27538
chr1	2944	2946	2.94784
chr1	2946	2948	2.62031
chr1	2948	2953	1.96523
chr1	2953	2955	2.29277
chr1	2955	2959	1.96523
chr1	2959	2966	1.63769
chr1	2966	2967	1.31015
chr1	2967	2977	0.982615
chr1	2977	2981	0.655077
chr1	2981	2996	0.327538
chr1	2996	2999	0.0
chr1	2999	3017	0.327538
chr1	3017	3036	0.655077
chr1	3036	3043	0.982615
chr1	3043	3044	0.655077
chr1	3044	3060	0.982615
chr1	3060	3077	0.655077
chr1	3077	3078	0.327538
chr1	3078	3089	0.0
chr1	3089	3132	0.327538
chr1	3132	3167	0.0
chr1	3167	3171	0.327538
chr1	3171	3183	0.655077
chr1	3183	3192	0.982615
chr1	3192	3211	1.31015
chr1	3211	3214	0.982615
chr1	3214	3217	0.655077
chr1	3217	3219	0.982615
chr1	3219	3220	1.31015
chr1	3220	3221	1.63769
chr1	3221	3225	1.96523
chr1	3225	3236	1.63769
chr1	3236	3254	1.31015
chr1	3254	3260	1.63769
chr1	3260	3262	1.31015
chr1	3262	3264	0.982615
chr1	3264	3265	0.655077
chr1	3265	3276	0.327538
chr1	3276	3290	0.655077
chr1	3290	3309	0.327538
chr1	3309	3313	0.655077
chr1	3313	3316	0.327538
chr1	3316	3334	0.655077
chr1	3334	3340	0.982615
chr1	3340	3360	0.655077
chr1	3360	3373	0.327538
chr1	3373	3374	0.0
chr1	3374	3384	0.327538
chr1	3384	3405	0.655077
chr1	3405	3407	0.327538
chr1	3407	3412	0.655077
chr1	3412	3413	0.982615
chr1	3413	3440	1.31015
chr1	3440	3442	1.63769
chr1	3442	3454	1.31015
chr1	3454	3456	0.982615
chr1	3456	3481	0.327538
chr1	3481	3484	0.655077
chr1	3484	3489	0.327538
chr1	3489	3514	0.655077
chr1	3514	3525	0.982615
chr1	3525	3533	0.655077
chr1	3533	3535	0.327538
chr1	3535	3551	0.655077
chr1	3551	3564	0.327538
chr1	3564	3586	0.0
chr1	3586	3593	0.327538
chr1	3593	3606	0.655077
chr1	3606	3613	0.982615
chr1	3613	3627	1.31015
chr1	3627	3628	1.63769
chr1	3628	3629	1.96523
chr1	3629	3630	1.63769
chr1	3630	3637	1.96523
chr1	3637	3649	1.63769
chr1	3649	3657	1.31015
chr1	3657	3668	0.982615
chr1	3668	3671	0.655077
chr1	3671	3674	0.327538
chr1	3674	3678	0.0
chr1	3678	3722	0.327538
chr1	3722	3731	0.0
chr1	3731	3736	0.327538
chr1	3736	3739	0.982615
chr1	3739	3740	1.63769
chr1	3740	3741	2.29277
chr1	3741	3746	2.62031
chr1	3746	3763	2.94784
chr1	3763	3775	3.27538
chr1	3775	3779	2.94784
chr1	3779	3780	2.62031
chr1	3780	3781	2.29277
chr1	3781	3783	1.31015
chr1	3783	3784	0.982615
chr1	3784	3786	0.655077
chr1	3786	3795	0.327538
chr1	3795	3821	0.0
chr1	3821	3822	0.327538
chr1	3822	3825	0.655077
chr1	3825	3847	0.982615
chr1	3847	3861	0.655077
chr1	3861	3863	0.982615
chr1	3863	3864	1.31015
chr1	3864	3868	0.982615
chr1	3868	3875	0.655077
chr1	3875	3899	0.982615
chr1	3899	3902	0.655077
chr1	3902	3904	0.982615
chr1	3904	3917	0.655077
chr1	3917	3918	0.982615
chr1	3918	3926	1.31015
chr1	3926	3927	1.96523
chr1	3927	3928	2.29277
chr1	3928	3932	2.62031
chr1	3932	3936	3.27538
chr1	3936	3942	3.60292
chr1	3942	3944	3.93046
chr1	3944	3953	3.60292
chr1	3953	3954	3.27538
chr1	3954	3955	2.94784
chr1	3955	3959	3.27538
chr1	3959	3960	3.60292
chr1	3960	3969	2.94784
chr1	3969	3973	2.29277
chr1	3973	3979	1.96523
chr1	3979	3980	2.29277
chr1	3980	3982	1.96523
chr1	3982	3995	1.63769
chr1	3995	3997	1.31015
chr1	3997	4002	0.982615
chr1	4002	4003	0.655077
chr1	4003	4023	0.327538
chr1	4023	4029	0.0
chr1	4029	4048	0.327538
chr1	4048	4050	0.655077
chr1	4050	4054	0.982615
chr1	4054	4055	1.31015
chr1	4055	4057	1.63769
chr1	4057	4063	1.96523
chr1	4063	4087	1.63769
chr1	4087	4088	1.31015
chr1	4088	4092	0.982615
chr1	4092	4096	0.655077
chr1	4096	4097	0.982615
chr1	4097	4140	0.327538
chr1	4140	4162	0.0
chr1	4162	4188	0.327538
chr1	4188	4191	0.655077
chr1	4191	4196	0.982615
chr1	4196	4198	1.63769
chr1	4198	4201	1.96523
chr1	4201	4206	2.29277
chr1	4206	4223	1.96523
chr1	4223	4229	2.29277
chr1	4229	4232	1.96523
chr1	4232	4235	1.63769
chr1	4235	4239	1.31015
chr1	4239	4240	0.982615
chr1	4240	4245	0.655077
chr1	4245	4251	0.327538
chr1	4251	4253	0.982615
chr1	4253	4254	1.31015
chr1	4254	4256	1.63769
chr1	4256	4261	1.96523
chr1	4261	4267	2.29277
chr1	4267	4285	1.96523
chr1	4285	4290	1.63769
chr1	4290	4293	1.31015
chr1	4293	4294	1.63769
chr1	4294	4295	1.96523
chr1	4295	4296	2.29277
chr1	4296	4299	2.62031
chr1	4299	4304	2.29277
chr1	4304	4327	1.96523
chr1	4327	4333	1.63769
chr1	4333	4335	1.31015
chr1	4335	4338	0.982615
chr1	4338	4339	0.655077
chr1	4339	4344	0.0
chr1	4344	4345	0.327538
chr1	4345	4387	0.655077
chr1	4387	4388	0.327538
chr1	4388	4474	0.0
chr1	4474	4482	0.327538
chr1	4482	4487	0.655077
chr1	4487	4496	0.982615
chr1	4496	4501	1.31015
chr1	4501	4517	1.63769
chr1	4517	4518	1.31015
chr1	4518	4519	0.982615
chr1	4519	4523	0.655077
chr1	4523	4524	1.31015
chr1	4524	4525	1.96523
chr1	4525	4528	2.29277
chr1	4528	4542	3.60292
chr1	4542	4545	3.27538
chr1	4545	4550	2.94784
chr1	4550	4552	3.27538
chr1	4552	4555	2.94784
chr1	4555	4565	2.62031
chr1	4565	4567	1.96523
chr1	4567	4569	1.31015
chr1	4569	4572	0.982615
chr1	4572	4592	0.327538
chr1	4592	4601	0.655077
chr1	4601	4605	0.982615
chr1	4605	4617	1.31015
chr1	4617	4618	0.982615
chr1	4618	4625	0.655077
chr1	4625	4645	0.982615
chr1	4645	4646	0.655077
chr1	4646	4668	0.327538
chr1	4668	4683	0.0
chr1	4683	4686	0.327538
chr1	4686	4688	0.655077
chr1	4688	4695	0.982615
chr1	4695	4696	1.31015
chr1	4696	4698	1.63769
chr1	4698	4699	1.96523
chr1	4699	4700	2.62031
chr1	4700	4701	2.94784
chr1	4701	4709	3.60292
chr1	4709	4724	3.93046
chr1	4724	4727	4.258
chr1	4727	4728	3.93046
chr1	4728	4730	4.258
chr1	4730	4731	3.93046
chr1	4731	4732	3.27538
chr1	4732	4733	3.60292
chr1	4733	4736	3.27538
chr1	4736	4737	2.94784
chr1	4737	4739	2.62031
chr1	4739	4740	2.29277
chr1	4740	4744	1.96523
chr1	4744	4753	1.63769
chr1	4753	4757	1.31015
chr1	4757	4763	1.63769
chr1	4763	4768	1.96523
chr1	4768	4770	1.63769
chr1	4770	4773	1.31015
chr1	4773	4775	1.63769
chr1	4775	4776	1.31015
chr1	4776	4777	0.655077
chr1	4777	4806	0.982615
chr1	4806	4807	0.655077
chr1	4807	4816	0.327538
chr1	4816	4817	0.0
chr1	4817	4847	0.327538
chr1	4847	4854	0.655077
chr1	4854	4864	0.327538
chr1	4864	4866	0.655077
chr1	4866	4874	1.31015
chr1	4874	4889	1.96523
chr1	4889	4902	1.63769
chr1	4902	4903	1.31015
chr1	4903	4909	0.982615
chr1	4909	4910	0.655077
chr1	4910	4917	0.327538
chr1	4917	4937	0.0
chr1	4937	4939	0.327538
chr1	4939	4943	0.655077
chr1	4943	4955	0.982615
chr1	4955	4959	1.31015
chr1	4959	4960	1.63769
chr1	4960	4963	1.96523
chr1	4963	4968	2.29277
chr1	4968	4970	2.62031
chr1	4970	4971	2.29277
chr1	4971	4974	3.60292
chr1	4974	4987	3.27538
chr1	4987	4988	2.94784
chr1	4988	4993	2.62031
chr1	4993	4999	2.94784
chr1	4999	5003	2.62031
chr1	5003	5006	1.63769
chr1	5006	5007	1.31015
chr1	5007	5012	0.982615
chr1	5012	5015	0.655077
chr1	5015	5033	0.327538
chr1	5033	5099	0.0
chr1	5099	5128	0.327538
chr1	5128	5130	0.0
chr1	5130	5145	0.327538
chr1	5145	5155	0.0
chr1	5155	5164	0.327538
chr1	5164	5165	0.655077
chr1	5165	5194	0.982615
chr1	5194	5208	0.655077
chr1	5208	5218	0.0
chr1	5218	5223	0.327538
chr1	5223	5225	0.655077
chr1	5225	5227	1.31015
chr1	5227	5231	1.96523
chr1	5231	5261	2.94784
chr1	5261	5265	2.62031
chr1	5265	5266	2.29277
chr1	5266	5269	1.96523
chr1	5269	5271	1.63769
chr1	5271	5274	0.982615
chr1	5274	5301	0.0
chr1	5301	5314	0.327538
chr1	5314	5345	0.655077
chr1	5345	5348	0.327538
chr1	5348	5357	0.0
chr1	5357	5358	0.327538
chr1	5358	5360	0.655077
chr1	5360	5369	0.982615
chr1	5369	5371	1.31015
chr1	5371	5374	1.63769
chr1	5374	5377	1.96523
chr1	5377	5387	2.29277
chr1	5387	5389	2.62031
chr1	5389	5392	2.94784
chr1	5392	5393	3.27538
chr1	5393	5394	3.93046
chr1	5394	5395	4.258
chr1	5395	5396	3.93046
chr1	5396	5400	3.60292
chr1	5400	5402	3.27538
chr1	5402	5412	2.94784
chr1	5412	5413	2.62031
chr1	5413	5430	2.29277
chr1	5430	5431	1.96523
chr1	5431	5438	0.982615
chr1	5438	5453	0.655077
chr1	5453	5454	0.982615
chr1	5454	5456	0.655077
chr1	5456	5464	1.31015
chr1	5464	5465	1.63769
chr1	5465	5466	1.96523
chr1	5466	5467	2.29277
chr1	5467	5473	2.62031
chr1	5473	5480	2.94784
chr1	5480	5482	3.27538
chr1	5482	5484	3.60292
chr1	5484	5486	3.93046
chr1	5486	5490	4.258
chr1	5490	5494	4.58554
chr1	5494	5496	4.258
chr1	5496	5500	3.93046
chr1	5500	5502	3.60292
chr1	5502	5508	3.27538
chr1	5508	5510	2.94784
chr1	5510	5511	1.96523
chr1	5511	5516	1.63769
chr1	5516	5519	1.31015
chr1	5519	5545	0.982615
chr1	5545	5547	0.655077
chr1	5547	5556	0.982615
chr1	5556	5561	0.655077
chr1	5561	5566	0.982615
chr1	5566	5570	0.655077
chr1	5570	5583	0.982615
chr1	5583	5591	1.31015
chr1	5591	5598	0.982615
chr1	5598	5599	1.96523
chr1	5599	5600	2.29277
chr1	5600	5601	2.62031
chr1	5601	5604	2.94784
chr1	5604	5607	3.27538
chr1	5607	5614	3.60292
chr1	5614	5624	3.27538
chr1	5624	5625	3.60292
chr1	5625	5626	3.27538
chr1	5626	5627	3.60292
chr1	5627	5628	3.93046
chr1	5628	5629	4.258
chr1	5629	5631	4.58554
chr1	5631	5632	4.258
chr1	5632	5636	4.58554
chr1	5636	5639	4.91307
chr1	5639	5640	4.58554
chr1	5640	5646	3.60292
chr1	5646	5648	3.27538
chr1	5648	5653	2.62031
chr1	5653	5660	2.29277
chr1	5660	5666	1.96523
chr1	5666	5670	1.31015
chr1	5670	5671	0.982615
chr1	5671	5674	0.655077
chr1	5674	5676	0.327538
chr1	5676	5711	0.0
chr1	5711	5719	0.327538
chr1	5719	5724	0.655077
chr1	5724	5755	0.982615
chr1	5755	5757	0.655077
chr1	5757	5758	0.982615
chr1	5758	5762	0.655077
chr1	5762	5785	0.327538
chr1	5785	5801	0.982615
chr1	5801	5804	0.655077
chr1	5804	5823	0.982615
chr1	5823	5828	0.655077
chr1	5828	5848	0.327538
chr1	5848	5880	0.0
chr1	5880	5898	0.327538
chr1	5898	5900	0.0
chr1	5900	5906	0.327538
chr1	5906	5924	0.655077
chr1	5924	5948	0.327538
chr1	5948	5949	0.655077
chr1	5949	5965	0.327538
chr1	5965	5966	0.0
chr1	5966	5967	0.655077
chr1	5967	5983	0.982615
chr1	5983	5994	1.63769
chr1	5994	5998	1.31015
chr1	5998	6005	0.982615
chr1	6005	6019	0.655077
chr1	6019	6025	0.327538
chr1	6025	6031	0.0
chr1	6031	6032	0.327538
chr1	6032	6044	0.655077
chr1	6044	6045	0.982615
chr1	6045	6046	1.31015
chr1	6046	6047	1.63769
chr1	6047	6059	1.96523
chr1	6059	6062	2.29277
chr1	6062	6063	2.62031
chr1	6063	6064	3.27538
chr1	6064	6065	3.60292
chr1	6065	6067	3.93046
chr1	6067	6074	4.258
chr1	6074	6082	3.93046
chr1	6082	6083	3.60292
chr1	6083	6084	3.27538
chr1	6084	6085	3.60292
chr1	6085	6087	4.258
chr1	6087	6088	3.60292
chr1	6088	6089	4.91307
chr1	6089	6091	5.24061
chr1	6091	6093	5.89569
chr1	6093	6101	6.22323
chr1	6101	6105	6.8783
chr1	6105	6106	7.53338
chr1	6106	6107	7.86092
chr1	6107	6109	6.8783
chr1	6109	6111	6.55077
chr1	6111	6116	6.22323
chr1	6116	6120	5.24061
chr1	6120	6122	4.91307
chr1	6122	6124	4.58554
chr1	6124	6125	4.258
chr1	6125	6126	3.93046
chr1	6126	6127	4.258
chr1	6127	6128	3.93046
chr1	6128	6129	4.258
chr1	6129	6130	4.91307
chr1	6130	6131	4.58554
chr1	6131	6133	4.258
chr1	6133	6135	3.93046
chr1	6135	6137	4.258
chr1	6137	6142	4.58554
chr1	6142	6145	3.60292
chr1	6145	6147	2.62031
chr1	6147	6148	2.29277
chr1	6148	6150	1.96523
chr1	6150	6151	1.63769
chr1	6151	6154	1.31015
chr1	6154	6169	1.96523
chr1	6169	6172	2.29277
chr1	6172	6173	1.63769
chr1	6173	6177	1.31015
chr1	6177	6182	0.982615
chr1	6182	6183	1.31015
chr1	6183	6198	1.63769
chr1	6198	6205	0.982615
chr1	6205	6213	1.63769
chr1	6213	6221	1.31015
chr1	6221	6225	1.63769
chr1	6225	6244	1.31015
chr1	6244	6246	1.63769
chr1	6246	6248	2.29277
chr1	6248	6249	1.96523
chr1	6249	6262	1.63769
chr1	6262	6265	1.96523
chr1	6265	6270	1.63769
chr1	6270	6283	0.982615
chr1	6283	6287	0.655077
chr1	6287	6305	0.327538
chr1	6305	6321	0.0
chr1	6321	6322	0.327538
chr1	6322	6323	0.655077
chr1	6323	6326	0.982615
chr1	6326	6336	1.31015
chr1	6336	6337	1.63769
chr1	6337	6344	2.29277
chr1	6344	6352	2.62031
chr1	6352	6354	2.29277
chr1	6354	6355	2.62031
chr1	6355	6356	2.94784
chr1	6356	6359	3.60292
chr1	6359	6366	3.93046
chr1	6366	6367	3.60292
chr1	6367	6368	2.94784
chr1	6368	6370	3.60292
chr1	6370	6372	3.93046
chr1	6372	6373	4.91307
chr1	6373	6374	5.24061
chr1	6374	6375	5.89569
chr1	6375	6376	7.20584
chr1	6376	6377	7.86092
chr1	6377	6378	8.516
chr1	6378	6380	9.49861
chr1	6380	6381	9.17107
chr1	6381	6382	8.516
chr1	6382	6384	8.84353
chr1	6384	6388	10.8088
chr1	6388	6395	11.1363
chr1	6395	6397	10.8088
chr1	6397	6398	10.4812
chr1	6398	6399	9.49861
chr1	6399	6400	8.84353
chr1	6400	6403	8.18846
chr1	6403	6405	7.86092
chr1	6405	6406	7.53338
chr1	6406	6408	7.86092
chr1	6408	6409	8.18846
chr1	6409	6410	7.86092
chr1	6410	6412	8.18846
chr1	6412	6413	7.20584
chr1	6413	6414	6.8783
chr1	6414	6416	7.20584
chr1	6416	6417	6.8783
chr1	6417	6418	5.89569
chr1	6418	6420	4.258
chr1	6420	6422	3.93046
chr1	6422	6423	3.60292
chr1	6423	6424	3.27538
chr1	6424	6426	2.94784
chr1	6426	6428	2.62031
chr1	6428	6430	1.96523
chr1	6430	6436	1.63769
chr1	6436	6444	1.96523
chr1	6444	6445	1.63769
chr1	6445	6450	1.31015
chr1	6450	6454	0.982615
chr1	6454	6463	0.655077
chr1	6463	6475	0.982615
chr1	6475	6480	0.655077
chr1	6480	6506	0.327538
chr1	6506	6507	0.655077
chr1	6507	6527	0.327538
chr1	6527	6528	0.982615
chr1	6528	6529	1.63769
chr1	6529	6530	1.96523
chr1	6530	6533	2.29277
chr1	6533	6534	2.62031
chr1	6534	6564	2.29277
chr1	6564	6566	1.96523
chr1	6566	6571	2.29277
chr1	6571	6573	1.31015
chr1	6573	6574	0.982615
chr1	6574	6576	0.655077
chr1	6576	6591	0.327538
chr1	6591	6595	0.655077
chr1	6595	6602	0.982615
chr1	6602	6610	1.31015
chr1	6610	6613	0.982615
chr1	6613	6616	1.31015
chr1	6616	6619	1.96523
chr1	6619	6621	2.29277
chr1	6621	6624	2.62031
chr1	6624	6625	2.94784
chr1	6625	6627	3.27538
chr1	6627	6635	3.60292
chr1	6635	6639	3.27538
chr1	6639	6640	2.94784
chr1	6640	6651	2.62031
chr1	6651	6656	2.29277
chr1	6656	6658	2.62031
chr1	6658	6660	2.94784
chr1	6660	6661	2.29277
chr1	6661	6662	3.60292
chr1	6662	6663	3.93046
chr1	6663	6664	3.60292
chr1	6664	6668	4.258
chr1	6668	6671	3.60292
chr1	6671	6679	3.27538
chr1	6679	6685	2.94784
chr1	6685	6690	3.27538
chr1	6690	6691	2.94784
chr1	6691	6693	2.29277
chr1	6693	6694	1.96523
chr1	6694	6699	2.29277
chr1	6699	6700	1.96523
chr1	6700	6705	1.63769
chr1	6705	6713	0.982615
chr1	6713	6716	0.655077
chr1	6716	6725	1.63769
chr1	6725	6727	0.982615
chr1	6727	6733	1.31015
chr1	6733	6736	0.982615
chr1	6736	6737	0.655077
chr1	6737	6765	0.327538
chr1	6765	6770	0.655077
chr1	6770	6777	0.327538
chr1	6777	6794	0.655077
chr1	6794	6796	0.327538
chr1	6796	6806	0.655077
chr1	6806	6818	0.327538
chr1	6818	6840	0.655077
chr1	6840	6856	0.327538
chr1	6856	6859	0.655077
chr1	6859	6900	0.327538
chr1	6900	6904	0.0
chr1	6904	6907	0.327538
chr1	6907	6911	0.655077
chr1	6911	6913	0.982615
chr1	6913	6915	1.63769
chr1	6915	6925	1.96523
chr1	6925	6926	2.29277
chr1	6926	6934	2.62031
chr1	6934	6936	2.29277
chr1	6936	6942	1.31015
chr1	6942	6946	0.982615
chr1	6946	6948	0.655077
chr1	6948	6953	0.327538
chr1	6953	6954	0.655077
chr1	6954	6955	1.31015
chr1	6955	6956	1.63769
chr1	6956	6957	1.96523
chr1	6957	6958	2.29277
chr1	6958	6959	3.27538
chr1	6959	6965	3.93046
chr1	6965	6966	4.258
chr1	6966	6967	4.58554
chr1	6967	6978	6.8783
chr1	6978	6983	6.55077
chr1	6983	6984	5.89569
chr1	6984	6995	5.56815
chr1	6995	6997	5.24061
chr1	6997	7001	4.58554
chr1	7001	7002	3.60292
chr1	7002	7003	2.94784
chr1	7003	7005	2.62031
chr1	7005	7011	2.29277
chr1	7011	7018	0.655077
chr1	7018	7019	1.31015
chr1	7019	7022	1.63769
chr1	7022	7024	2.29277
chr1	7024	7033	2.62031
chr1	7033	7034	2.29277
chr1	7034	7050	2.62031
chr1	7050	7057	2.29277
chr1	7057	7058	1.96523
chr1	7058	7061	1.63769
chr1	7061	7064	1.31015
chr1	7064	7068	0.982615
chr1	7068	7072	0.655077
chr1	7072	7077	0.982615
chr1	7077	7090	0.655077
chr1	7090	7092	0.982615
chr1	7092	7116	1.31015
chr1	7116	7119	0.982615
chr1	7119	7127	1.31015
chr1	7127	7132	0.982615
chr1	7132	7147	0.655077
chr1	7147	7149	0.982615
chr1	7149	7157	0.655077
chr1	7157	7190	0.327538
chr1	7190	7200	0.0
chr1	7200	7202	0.327538
chr1	7202	7204	0.655077
chr1	7204	7209	0.982615
chr1	7209	7214	1.31015
chr1	7214	7215	1.96523
chr1	7215	7216	2.94784
chr1	7216	7217	3.27538
chr1	7217	7218	3.60292
chr1	7218	7220	3.93046
chr1	7220	7221	4.258
chr1	7221	7223	5.24061
chr1	7223	7224	5.89569
chr1	7224	7225	6.22323
chr1	7225	7226	6.8783
chr1	7226	7227	7.20584
chr1	7227	7228	7.86092
chr1	7228	7233	9.49861
chr1	7233	7242	9.82615
chr1	7242	7244	10.1537
chr1	7244	7245	9.82615
chr1	7245	7248	8.84353
chr1	7248	7249	8.516
chr1	7249	7252	8.84353
chr1	7252	7253	8.516
chr1	7253	7254	8.84353
chr1	7254	7257	9.49861
chr1	7257	7258	9.17107
chr1	7258	7259	8.84353
chr1	7259	7260	8.516
chr1	7260	7261	8.84353
chr1	7261	7263	8.516
chr1	7263	7265	7.86092
chr1	7265	7267	6.55077
chr1	7267	7271	5.56815
chr1	7271	7272	4.58554
chr1	7272	7280	3.60292
chr1	7280	7283	3.27538
chr1	7283	7284	2.94784
chr1	7284	7286	2.29277
chr1	7286	7290	1.96523
chr1	7290	7295	1.63769
chr1	7295	7296	1.31015
chr1	7296	7297	0.982615
chr1	7297	7302	0.327538
chr1	7302	7318	0.0
chr1	7318	7321	0.327538
chr1	7321	7328	0.655077
chr1	7328	7362	0.982615
chr1	7362	7372	0.655077
chr1	7372	7408	0.327538
chr1	7408	7410	0.655077
chr1	7410	7411	1.63769
chr1	7411	7413	1.96523
chr1	7413	7414	2.29277
chr1	7414	7417	2.62031
chr1	7417	7418	2.94784
chr1	7418	7419	3.27538
chr1	7419	7425	3.60292
chr1	7425	7427	3.93046
chr1	7427	7452	4.258
chr1	7452	7453	3.60292
chr1	7453	7454	2.29277
chr1	7454	7455	1.96523
chr1	7455	7457	1.63769
chr1	7457	7458	1.31015
chr1	7458	7459	0.982615
chr1	7459	7460	0.655077
chr1	7460	7461	0.327538
chr1	7461	7478	0.0
chr1	7478	7493	0.327538
chr1	7493	7512	0.655077
chr1	7512	7517	1.31015
chr1	7517	7527	0.982615
chr1	7527	7535	1.31015
chr1	7535	7550	0.982615
chr1	7550	7551	1.96523
chr1	7551	7552	2.29277
chr1	7552	7555	2.62031
chr1	7555	7561	1.96523
chr1	7561	7570	2.29277
chr1	7570	7584	1.96523
chr1	7584	7585	1.63769
chr1	7585	7588	1.31015
chr1	7588	7593	1.63769
chr1	7593	7594	0.982615
chr1	7594	7595	0.655077
chr1	7595	7614	0.327538
chr1	7614	7626	0.655077
chr1	7626	7632	0.982615
chr1	7632	7657	0.655077
chr1	7657	7659	0.327538
chr1	7659	7669	0.655077
chr1	7669	7679	0.327538
chr1	7679	7684	0.982615
chr1	7684	7699	1.31015
chr1	7699	7700	1.63769
chr1	7700	7703	2.29277
chr1	7703	7711	1.96523
chr1	7711	7722	2.29277
chr1	7722	7726	1.96523
chr1	7726	7728	2.29277
chr1	7728	7738	1.96523
chr1	7738	7741	1.63769
chr1	7741	7743	1.31015
chr1	7743	7753	0.982615
chr1	7753	7755	0.655077
chr1	7755	7758	0.327538
chr1	7758	7769	0.0
chr1	7769	7788	0.327538
chr1	7788	7796	0.655077
chr1	7796	7798	0.982615
chr1	7798	7799	1.31015
chr1	7799	7807	1.63769
chr1	7807	7810	1.96523
chr1	7810	7813	2.29277
chr1	7813	7823	1.96523
chr1	7823	7824	1.63769
chr1	7824	7829	1.96523
chr1	7829	7831	1.63769
chr1	7831	7832	1.96523
chr1	7832	7833	1.63769
chr1	7833	7834	1.96523
chr1	7834	7835	2.62031
chr1	7835	7836	2.94784
chr1	7836	7840	3.27538
chr1	7840	7841	3.60292
chr1	7841	7851	3.93046
chr1	7851	7854	3.60292
chr1	7854	7861	3.27538
chr1	7861	7864	2.94784
chr1	7864	7867	2.29277
chr1	7867	7873	1.96523
chr1	7873	7874	1.63769
chr1	7874	7877	1.31015
chr1	7877	7880	0.655077
chr1	7880	7882	0.982615
chr1	7882	7897	0.655077
chr1	7897	7904	0.982615
chr1	7904	7910	1.31015
chr1	7910	7921	1.63769
chr1	7921	7924	1.31015
chr1	7924	7937	0.982615
chr1	7937	7941	0.655077
chr1	7941	7954	0.327538
chr1	7954	7991	0.0
chr1	7991	7992	0.327538
chr1	7992	8034	0.655077
chr1	8034	8036	0.327538
chr1	8036	8042	0.0
chr1	8042	8055	0.327538
chr1	8055	8056	0.655077
chr1	8056	8060	0.982615
chr1	8060	8062	1.31015
chr1	8062	8063	1.63769
chr1	8063	8064	1.96523
chr1	8064	8071	2.29277
chr1	8071	8074	2.62031
chr1	8074	8078	2.94784
chr1	8078	8081	3.27538
chr1	8081	8082	3.60292
chr1	8082	8085	4.258
chr1	8085	8087	3.93046
chr1	8087	8088	4.91307
chr1	8088	8091	5.24061
chr1	8091	8095	5.56815
chr1	8095	8098	5.89569
chr1	8098	8099	5.56815
chr1	8099	8100	5.24061
chr1	8100	8102	4.91307
chr1	8102	8107	4.58554
chr1	8107	8108	4.258
chr1	8108	8112	3.60292
chr1	8112	8113	3.27538
chr1	8113	8114	2.94784
chr1	8114	8119	2.62031
chr1	8119	8124	1.63769
chr1	8124	8127	0.982615
chr1	8127	8128	2.94784
chr1	8128	8129	3.60292
chr1	8129	8130	4.58554
chr1	8130	8133	5.89569
chr1	8133	8139	6.55077
chr1	8139	8141	6.22323
chr1	8141	8146	6.55077
chr1	8146	8162	6.8783
chr1	8162	8163	6.55077
chr1	8163	8164	6.22323
chr1	8164	8166	5.56815
chr1	8166	8167	5.24061
chr1	8167	8171	4.58554
chr1	8171	8172	2.29277
chr1	8172	8176	1.31015
chr1	8176	8177	0.982615
chr1	8177	8185	0.655077
chr1	8185	8190	0.327538
chr1	8190	8285	0.0
chr1	8285	8296	0.327538
chr1	8296	8323	0.655077
chr1	8323	8328	0.982615
chr1	8328	8330	0.655077
chr1	8330	8339	0.982615
chr1	8339	8343	0.655077
chr1	8343	8357	0.982615
chr1	8357	8366	1.31015
chr1	8366	8367	0.982615
chr1	8367	8372	1.31015
chr1	8372	8386	0.982615
chr1	8386	8389	0.655077
chr1	8389	8391	0.982615
chr1	8391	8396	1.31015
chr1	8396	8401	1.63769
chr1	8401	8413	1.31015
chr1	8413	8415	0.982615
chr1	8415	8427	0.655077
chr1	8427	8430	0.982615
chr1	8430	8440	0.655077
chr1	8440	8449	0.327538
chr1	8449	8450	0.655077
chr1	8450	8451	0.982615
chr1	8451	8471	1.31015
chr1	8471	8478	0.982615
chr1	8478	8494	0.655077
chr1	8494	8495	0.327538
chr1	8495	8514	0.0
chr1	8514	8532	0.327538
chr1	8532	8535	0.655077
chr1	8535	8542	0.982615
chr1	8542	8543	1.63769
chr1	8543	8548	1.96523
chr1	8548	8550	2.62031
chr1	8550	8557	3.27538
chr1	8557	8560	3.93046
chr1	8560	8562	4.258
chr1	8562	8570	4.58554
chr1	8570	8574	3.93046
chr1	8574	8576	4.258
chr1	8576	8577	3.93046
chr1	8577	8579	3.60292
chr1	8579	8586	3.27538
chr1	8586	8587	2.94784
chr1	8587	8588	2.62031
chr1	8588	8592	2.29277
chr1	8592	8593	1.63769
chr1	8593	8596	0.982615
chr1	8596	8603	0.655077
chr1	8603	8614	0.0
chr1	8614	8631	0.327538
chr1	8631	8654	0.655077
chr1	8654	8655	0.982615
chr1	8655	8656	1.31015
chr1	8656	8657	1.63769
chr1	8657	8677	1.31015
chr1	8677	8696	0.982615
chr1	8696	8700	0.655077
chr1	8700	8704	0.327538
chr1	8704	8707	0.982615
chr1	8707	8710	1.31015
chr1	8710	8712	1.63769
chr1	8712	8713	1.96523
chr1	8713	8715	2.29277
chr1	8715	8740	2.62031
chr1	8740	8741	2.29277
chr1	8741	8745	1.96523
chr1	8745	8746	1.63769
chr1	8746	8748	1.31015
chr1	8748	8751	0.982615
chr1	8751	8756	0.655077
chr1	8756	8759	0.327538
chr1	8759	8763	0.0
chr1	8763	8766	0.327538
chr1	8766	8780	0.982615
chr1	8780	8783	1.63769
chr1	8783	8785	1.96523
chr1	8785	8801	2.29277
chr1	8801	8808	1.96523
chr1	8808	8809	1.63769
chr1	8809	8810	1.31015
chr1	8810	8819	0.655077
chr1	8819	8823	0.327538
chr1	8823	8835	0.0
chr1	8835	8843	0.327538
chr1	8843	8849	0.655077
chr1	8849	8850	0.982615
chr1	8850	8853	1.31015
chr1	8853	8855	1.63769
chr1	8855	8859	1.96523
chr1	8859	8860	2.29277
chr1	8860	8861	2.94784
chr1	8861	8863	3.27538
chr1	8863	8879	3.60292
chr1	8879	8882	3.27538
chr1	8882	8883	3.60292
chr1	8883	8887	3.27538
chr1	8887	8889	2.94784
chr1	8889	8893	2.62031
chr1	8893	8897	2.29277
chr1	8897	8901	1.63769
chr1	8901	8904	0.982615
chr1	8904	8905	0.655077
chr1	8905	8922	0.327538
chr1	8922	8956	0.0
chr1	8956	8976	0.327538
chr1	8976	8990	0.655077
chr1	8990	9000	0.327538
chr1	9000	9001	0.982615
chr1	9001	9003	2.62031
chr1	9003	9004	2.94784
chr1	9004	9007	3.60292
chr1	9007	9010	3.93046
chr1	9010	9012	4.258
chr1	9012	9018	4.58554
chr1	9018	9020	4.91307
chr1	9020	9021	5.24061
chr1	9021	9032	5.56815
chr1	9032	9037	5.24061
chr1	9037	9038	4.91307
chr1	9038	9040	4.58554
chr1	9040	9041	4.258
chr1	9041	9042	3.93046
chr1	9042	9044	3.60292
chr1	9044	9045	3.27538
chr1	9045	9046	2.29277
chr1	9046	9047	2.62031
chr1	9047	9051	1.96523
chr1	9051	9054	1.63769
chr1	9054	9061	1.31015
chr1	9061	9063	0.982615
chr1	9063	9068	0.655077
chr1	9068	9070	0.982615
chr1	9070	9071	1.31015
chr1	9071	9082	1.63769
chr1	9082	9083	1.31015
chr1	9083	9090	1.63769
chr1	9090	9091	1.31015
chr1	9091	9094	2.29277
chr1	9094	9095	2.62031
chr1	9095	9096	2.94784
chr1	9096	9113	3.27538
chr1	9113	9115	2.94784
chr1	9115	9127	2.62031
chr1	9127	9130	2.29277
chr1	9130	9132	1.96523
chr1	9132	9134	1.63769
chr1	9134	9136	0.982615
chr1	9136	9141	0.655077
chr1	9141	9153	0.327538
chr1	9153	9183	0.655077
chr1	9183	9193	0.327538
chr1	9193	9208	0.0
chr1	9208	9228	0.327538
chr1	9228	9251	0.655077
chr1	9251	9253	0.327538
chr1	9253	9268	0.655077
chr1	9268	9270	1.63769
chr1	9270	9271	1.96523
chr1	9271	9272	2.29277
chr1	9272	9273	1.96523
chr1	9273	9274	2.94784
chr1	9274	9280	3.27538
chr1	9280	9284	3.60292
chr1	9284	9288	3.27538
chr1	9288	9293	3.60292
chr1	9293	9302	3.27538
chr1	9302	9304	3.60292
chr1	9304	9306	3.93046
chr1	9306	9311	4.258
chr1	9311	9312	4.58554
chr1	9312	9313	3.93046
chr1	9313	9315	3.60292
chr1	9315	9316	3.27538
chr1	9316	9317	3.60292
chr1	9317	9318	2.62031
chr1	9318	9319	2.29277
chr1	9319	9321	1.96523
chr1	9321	9323	2.29277
chr1	9323	9332	1.63769
chr1	9332	9341	1.96523
chr1	9341	9343	1.63769
chr1	9343	9344	1.31015
chr1	9344	9352	0.982615
chr1	9352	9361	0.655077
chr1	9361	9364	0.982615
chr1	9364	9365	0.655077
chr1	9365	9385	0.327538
chr1	9385	9393	0.0
chr1	9393	9394	0.327538
chr1	9394	9396	1.63769
chr1	9396	9405	1.96523
chr1	9405	9420	2.29277
chr1	9420	9426	2.62031
chr1	9426	9432	2.94784
chr1	9432	9436	2.62031
chr1	9436	9438	2.29277
chr1	9438	9440	1.96523
chr1	9440	9447	1.63769
chr1	9447	9449	1.96523
chr1	9449	9451	2.29277
chr1	9451	9457	2.62031
chr1	9457	9463	2.29277
chr1	9463	9472	1.96523
chr1	9472	9480	1.63769
chr1	9480	9482	1.31015
chr1	9482	9485	0.982615
chr1	9485	9490	0.655077
chr1	9490	9493	0.327538
chr1	9493	9506	0.0
chr1	9506	9509	0.327538
chr1	9509	9513	0.655077
chr1	9513	9517	0.982615
chr1	9517	9529	1.31015
chr1	9529	9550	1.63769
chr1	9550	9554	1.31015
chr1	9554	9556	1.63769
chr1	9556	9558	1.31015
chr1	9558	9561	1.63769
chr1	9561	9583	1.31015
chr1	9583	9587	0.655077
chr1	9587	9597	0.982615
chr1	9597	9598	1.31015
chr1	9598	9600	0.982615
chr1	9600	9601	1.31015
chr1	9601	9602	0.982615
chr1	9602	9603	1.63769
chr1	9603	9627	1.96523
chr1	9627	9631	2.29277
chr1	9631	9638	2.62031
chr1	9638	9640	2.29277
chr1	9640	9641	1.63769
chr1	9641	9642	1.31015
chr1	9642	9644	1.63769
chr1	9644	9645	1.31015
chr1	9645	9648	1.63769
chr1	9648	9650	1.96523
chr1	9650	9652	2.62031
chr1	9652	9658	2.94784
chr1	9658	9664	3.93046
chr1	9664	9668	4.258
chr1	9668	9671	3.93046
chr1	9671	9672	3.60292
chr1	9672	9682	3.27538
chr1	9682	9686	2.94784
chr1	9686	9687	2.62031
chr1	9687	9689	1.96523
chr1	9689	9690	1.31015
chr1	9690	9692	0.982615
chr1	9692	9694	0.327538
chr1	9694	9716	0.0
chr1	9716	9735	0.327538
chr1	9735	9742	0.655077
chr1	9742	9753	0.982615
chr1	9753	9758	0.655077
chr1	9758	9762	1.63769
chr1	9762	9780	1.31015
chr1	9780	9781	1.63769
chr1	9781	9790	1.31015
chr1	9790	9800	0.982615
chr1	9800	9801	0.655077
chr1	9801	9811	0.327538
chr1	9811	9814	0.655077
chr1	9814	9820	0.982615
chr1	9820	9824	1.31015
chr1	9824	9825	0.982615
chr1	9825	9826	1.31015
chr1	9826	9827	1.63769
chr1	9827	9829	1.96523
chr1	9829	9830	2.29277
chr1	9830	9831	2.62031
chr1	9831	9838	2.94784
chr1	9838	9839	3.60292
chr1	9839	9841	3.93046
chr1	9841	9844	4.258
chr1	9844	9854	4.58554
chr1	9854	9856	4.258
chr1	9856	9864	3.60292
chr1	9864	9865	3.27538
chr1	9865	9867	2.62031
chr1	9867	9869	2.29277
chr1	9869	9870	1.96523
chr1	9870	9876	1.63769
chr1	9876	9878	1.31015
chr1	9878	9882	0.982615
chr1	9882	9885	0.655077
chr1	9885	9886	0.327538
chr1	9886	9888	0.0
chr1	9888	9889	0.327538
chr1	9889	9900	0.655077
chr1	9900	9902	0.982615
chr1	9902	9904	1.31015
chr1	9904	9905	0.982615
chr1	9905	9909	1.31015
chr1	9909	9911	1.63769
chr1	9911	9914	1.96523
chr1	9914	9915	2.29277
chr1	9915	9917	2.62031
chr1	9917	9920	3.27538
chr1	9920	9921	3.93046
chr1	9921	9923	4.258
chr1	9923	9927	4.58554
chr1	9927	9930	4.91307
chr1	9930	9931	5.89569
chr1	9931	9933	6.22323
chr1	9933	9934	6.55077
chr1	9934	9935	6.8783
chr1	9935	9944	7.20584
chr1	9944	9945	6.55077
chr1	9945	9946	6.22323
chr1	9946	9947	5.89569
chr1	9947	9951	5.56815
chr1	9951	9952	5.24061
chr1	9952	9953	4.91307
chr1	9953	9954	4.58554
chr1	9954	9959	3.93046
chr1	9959	9960	3.60292
chr1	9960	9962	2.94784
chr1	9962	9963	2.29277
chr1	9963	9964	1.96523
chr1	9964	9971	1.63769
chr1	9971	9972	1.31015
chr1	9972	9973	1.63769
chr1	9973	9974	1.96523
chr1	9974	9975	2.29277
chr1	9975	9977	3.60292
chr1	9977	9981	4.258
chr1	9981	9986	4.58554
chr1	9986	10006	4.258
chr1	10006	10007	3.27538
chr1	10007	10009	2.94784
chr1	10009	10011	2.29277
chr1	10011	10015	2.62031
chr1	10015	10017	1.96523
chr1	10017	10019	1.63769
chr1	10019	10021	0.982615
chr1	10021	10040	0.655077
chr1	10040	10044	0.982615
chr1	10044	10046	0.655077
chr1	10046	10047	1.31015
chr1	10047	10048	1.63769
chr1	10048	10049	1.96523
chr1	10049	10051	2.62031
chr1	10051	10055	2.94784
chr1	10055	10061	2.62031
chr1	10061	10068	2.94784
chr1	10068	10072	3.27538
chr1	10072	10075	2.94784
chr1	10075	10083	3.27538
chr1	10083	10086	2.94784
chr1	10086	10087	3.27538
chr1	10087	10089	2.94784
chr1	10089	10090	3.27538
chr1	10090	10091	2.94784
chr1	10091	10093	2.62031
chr1	10093	10095	1.96523
chr1	10095	10105	1.63769
chr1	10105	10108	1.31015
chr1	10108	10114	0.982615
chr1	10114	10119	0.655077
chr1	10119	10130	0.327538
chr1	10130	10133	0.0
chr1	10133	10146	0.327538
chr1	10146	10149	0.982615
chr1	10149	10151	1.31015
chr1	10151	10152	1.63769
chr1	10152	10158	1.96523
chr1	10158	10163	2.29277
chr1	10163	10175	2.62031
chr1	10175	10177	2.94784
chr1	10177	10178	2.62031
chr1	10178	10179	2.29277
chr1	10179	10181	1.96523
chr1	10181	10190	2.29277
chr1	10190	10195	1.96523
chr1	10195	10201	1.31015
chr1	10201	10205	0.982615
chr1	10205	10206	0.655077
chr1	10206	10221	1.31015
chr1	10221	10225	0.982615
chr1	10225	10245	0.655077
chr1	10245	10249	0.327538
chr1	10249	10287	0.0
chr1	10287	10294	0.327538
chr1	10294	10321	0.655077
chr1	10321	10331	0.982615
chr1	10331	10336	0.655077
chr1	10336	10337	0.982615
chr1	10337	10338	1.31015
chr1	10338	10348	0.982615
chr1	10348	10351	1.31015
chr1	10351	10352	1.63769
chr1	10352	10354	1.96523
chr1	10354	10365	2.29277
chr1	10365	10380	1.96523
chr1	10380	10381	1.63769
chr1	10381	10391	1.31015
chr1	10391	10392	0.982615
chr1	10392	10395	0.655077
chr1	10395	10396	0.327538
chr1	10396	10414	0.0
chr1	10414	10416	0.327538
chr1	10416	10418	0.655077
chr1	10418	10420	0.982615
chr1	10420	10421	2.94784
chr1	10421	10423	3.27538
chr1	10423	10431	4.258
chr1	10431	10435	4.91307
chr1	10435	10446	5.24061
chr1	10446	10449	4.91307
chr1	10449	10450	4.58554
chr1	10450	10451	4.258
chr1	10451	10457	3.60292
chr1	10457	10458	2.94784
chr1	10458	10460	2.62031
chr1	10460	10464	2.29277
chr1	10464	10467	1.63769
chr1	10467	10472	1.31015
chr1	10472	10479	0.655077
chr1	10479	10491	0.327538
chr1	10491	10519	0.0
chr1	10519	10528	0.655077
chr1	10528	10529	1.31015
chr1	10529	10552	1.63769
chr1	10552	10553	1.31015
chr1	10553	10562	0.982615
chr1	10562	10565	0.655077
chr1	10565	10566	0.327538
chr1	10566	10583	0.0
chr1	10583	10584	0.655077
chr1	10584	10592	1.31015
chr1	10592	10601	1.63769
chr1	10601	10603	1.96523
chr1	10603	10620	2.29277
chr1	10620	10626	2.62031
chr1	10626	10628	2.29277
chr1	10628	10636	1.63769
chr1	10636	10640	1.31015
chr1	10640	10645	1.63769
chr1	10645	10647	1.31015
chr1	10647	10657	0.982615
chr1	10657	10660	0.655077
chr1	10660	10662	0.982615
chr1	10662	10663	0.655077
chr1	10663	10669	0.982615
chr1	10669	10672	1.63769
chr1	10672	10679	1.96523
chr1	10679	10684	2.29277
chr1	10684	10687	1.96523
chr1	10687	10690	1.63769
chr1	10690	10691	2.29277
chr1	10691	10692	2.94784
chr1	10692	10697	3.27538
chr1	10697	10698	3.60292
chr1	10698	10706	3.93046
chr1	10706	10713	3.60292
chr1	10713	10718	2.94784
chr1	10718	10723	3.27538
chr1	10723	10725	2.94784
chr1	10725	10734	2.62031
chr1	10734	10735	2.29277
chr1	10735	10736	1.63769
chr1	10736	10737	1.31015
chr1	10737	10741	0.982615
chr1	10741	10744	0.655077
chr1	10744	10754	0.327538
chr1	10754	10762	0.655077
chr1	10762	10766	0.327538
chr1	10766	10785	0.655077
chr1	10785	10786	0.982615
chr1	10786	10797	1.31015
chr1	10797	10810	0.982615
chr1	10810	10814	0.655077
chr1	10814	10816	0.982615
chr1	10816	10824	1.31015
chr1	10824	10829	0.982615
chr1	10829	10848	0.655077
chr1	10848	10849	1.31015
chr1	10849	10850	1.63769
chr1	10850	10851	1.96523
chr1	10851	10852	2.94784
chr1	10852	10853	3.27538
chr1	10853	10854	3.93046
chr1	10854	10855	4.258
chr1	10855	10857	5.24061
chr1	10857	10858	4.91307
chr1	10858	10860	5.24061
chr1	10860	10873	5.56815
chr1	10873	10875	5.24061
chr1	10875	10881	4.91307
chr1	10881	10882	4.58554
chr1	10882	10884	4.258
chr1	10884	10892	3.93046
chr1	10892	10895	3.60292
chr1	10895	10896	2.62031
chr1	10896	10897	1.96523
chr1	10897	10898	1.31015
chr1	10898	10900	0.982615
chr1	10900	10903	0.655077
chr1	10903	10934	0.327538
chr1	10934	10937	0.0
chr1	10937	10981	0.327538
chr1	10981	11002	0.0
chr1	11002	11006	0.327538
chr1	11006	11007	0.655077
chr1	11007	11008	0.982615
chr1	11008	11010	1.31015
chr1	11010	11014	1.63769
chr1	11014	11019	1.96523
chr1	11019	11040	2.29277
chr1	11040	11047	1.96523
chr1	11047	11048	1.63769
chr1	11048	11051	1.31015
chr1	11051	11053	0.982615
chr1	11053	11058	0.655077
chr1	11058	11082	0.327538
chr1	11082	11109	0.0
chr1	11109	11110	0.327538
chr1	11110	11111	0.655077
chr1	11111	11119	0.982615
chr1	11119	11138	1.31015
chr1	11138	11142	0.982615
chr1	11142	11144	0.655077
chr1	11144	11145	0.327538
chr1	11145	11146	0.655077
chr1	11146	11151	0.982615
chr1	11151	11164	1.31015
chr1	11164	11165	1.63769
chr1	11165	11167	1.96523
chr1	11167	11174	2.29277
chr1	11174	11184	2.62031
chr1	11184	11189	2.29277
chr1	11189	11190	1.63769
chr1	11190	11195	1.31015
chr1	11195	11206	1.63769
chr1	11206	11207	1.96523
chr1	11207	11209	1.63769
[truncated: 932 more rows]
