# Supplementary material for: Structural modularity of the XIST ribonucleoprotein complex
Source: Nat Commun. 2020 Dec 2;11:6163. doi: 10.1038/s41467-020-20040-3 (PMC7710737; doi:10.1038/s41467-020-20040-3)
Supplement: Supplementary file 6 — Source Data [file 41467_2020_20040_MOESM6_ESM.zip › sourcedata/fig2efgi/K562_RPS11_2_neg_XIST_1_hsXIST.bedgraph]

chr1	0	66	0.0
chr1	66	85	1.38084
chr1	85	126	2.76168
chr1	126	133	1.38084
chr1	133	239	0.0
chr1	239	279	1.38084
chr1	279	330	0.0
chr1	330	353	1.38084
chr1	353	368	0.0
chr1	368	409	1.38084
chr1	409	451	0.0
chr1	451	479	1.38084
chr1	479	494	0.0
chr1	494	531	1.38084
chr1	531	535	2.76168
chr1	535	571	1.38084
chr1	571	739	0.0
chr1	739	740	1.38084
chr1	740	764	2.76168
chr1	764	771	4.14252
chr1	771	778	2.76168
chr1	778	785	1.38084
chr1	785	804	2.76168
chr1	804	825	1.38084
chr1	825	826	2.76168
chr1	826	840	1.38084
chr1	840	841	0.0
chr1	841	847	1.38084
chr1	847	866	2.76168
chr1	866	887	1.38084
chr1	887	906	0.0
chr1	906	944	1.38084
chr1	944	945	2.76168
chr1	945	951	1.38084
chr1	951	958	2.76168
chr1	958	973	4.14252
chr1	973	980	5.52336
chr1	980	985	4.14252
chr1	985	993	2.76168
chr1	993	994	4.14252
chr1	994	998	6.9042
chr1	998	1008	5.52336
chr1	1008	1028	4.14252
chr1	1028	1032	2.76168
chr1	1032	1034	1.38084
chr1	1034	1135	0.0
chr1	1135	1159	1.38084
chr1	1159	1172	2.76168
chr1	1172	1177	1.38084
chr1	1177	1184	2.76168
chr1	1184	1199	4.14252
chr1	1199	1204	2.76168
chr1	1204	1216	4.14252
chr1	1216	1218	2.76168
chr1	1218	1223	4.14252
chr1	1223	1241	2.76168
chr1	1241	1243	4.14252
chr1	1243	1244	2.76168
chr1	1244	1282	1.38084
chr1	1282	1291	0.0
chr1	1291	1296	1.38084
chr1	1296	1329	2.76168
chr1	1329	1336	1.38084
chr1	1336	1349	0.0
chr1	1349	1367	1.38084
chr1	1367	1388	2.76168
chr1	1388	1403	1.38084
chr1	1403	1446	0.0
chr1	1446	1464	1.38084
chr1	1464	1484	2.76168
chr1	1484	1490	1.38084
chr1	1490	1494	0.0
chr1	1494	1504	1.38084
chr1	1504	1508	2.76168
chr1	1508	1515	4.14252
chr1	1515	1531	5.52336
chr1	1531	1534	4.14252
chr1	1534	1535	2.76168
chr1	1535	1549	1.38084
chr1	1549	1556	0.0
chr1	1556	1579	1.38084
chr1	1579	1582	2.76168
chr1	1582	1594	4.14252
chr1	1594	1595	6.9042
chr1	1595	1616	5.52336
chr1	1616	1620	4.14252
chr1	1620	1632	2.76168
chr1	1632	1634	0.0
chr1	1634	1636	1.38084
chr1	1636	1638	2.76168
chr1	1638	1645	4.14252
chr1	1645	1660	5.52336
chr1	1660	1674	4.14252
chr1	1674	1678	2.76168
chr1	1678	1684	1.38084
chr1	1684	1726	0.0
chr1	1726	1739	1.38084
chr1	1739	1763	2.76168
chr1	1763	1765	4.14252
chr1	1765	1779	5.52336
chr1	1779	1804	4.14252
chr1	1804	1806	1.38084
chr1	1806	1818	0.0
chr1	1818	1833	1.38084
chr1	1833	1859	2.76168
chr1	1859	1862	1.38084
chr1	1862	1865	2.76168
chr1	1865	1867	4.14252
chr1	1867	1868	6.9042
chr1	1868	1870	8.28504
chr1	1870	1874	11.0467
chr1	1874	1883	9.66588
chr1	1883	1894	11.0467
chr1	1894	1895	9.66588
chr1	1895	1897	8.28504
chr1	1897	1906	5.52336
chr1	1906	1908	4.14252
chr1	1908	1910	2.76168
chr1	1910	1914	1.38084
chr1	1914	1916	2.76168
chr1	1916	1921	4.14252
chr1	1921	1923	5.52336
chr1	1923	1944	4.14252
chr1	1944	1951	2.76168
chr1	1951	1955	1.38084
chr1	1955	2097	0.0
chr1	2097	2101	1.38084
chr1	2101	2110	2.76168
chr1	2110	2127	4.14252
chr1	2127	2137	5.52336
chr1	2137	2142	6.9042
chr1	2142	2150	5.52336
chr1	2150	2158	4.14252
chr1	2158	2167	2.76168
chr1	2167	2177	1.38084
chr1	2177	2180	0.0
chr1	2180	2219	1.38084
chr1	2219	2280	0.0
chr1	2280	2288	1.38084
chr1	2288	2305	2.76168
chr1	2305	2309	4.14252
chr1	2309	2325	2.76168
chr1	2325	2343	1.38084
chr1	2343	2612	0.0
chr1	2612	2653	1.38084
chr1	2653	2758	0.0
chr1	2758	2778	1.38084
chr1	2778	2799	2.76168
chr1	2799	2804	1.38084
chr1	2804	2815	2.76168
chr1	2815	2845	1.38084
chr1	2845	2866	0.0
chr1	2866	2895	1.38084
chr1	2895	3036	0.0
chr1	3036	3075	1.38084
chr1	3075	3196	0.0
chr1	3196	3237	1.38084
chr1	3237	3304	0.0
chr1	3304	3325	1.38084
chr1	3325	3440	0.0
chr1	3440	3441	1.38084
chr1	3441	3476	2.76168
chr1	3476	3481	1.38084
chr1	3481	3601	0.0
chr1	3601	3631	1.38084
chr1	3631	3701	0.0
chr1	3701	3732	1.38084
chr1	3732	3810	0.0
chr1	3810	3848	1.38084
chr1	3848	3856	0.0
chr1	3856	3879	1.38084
chr1	3879	3895	2.76168
chr1	3895	3912	1.38084
chr1	3912	4055	0.0
chr1	4055	4083	1.38084
chr1	4083	4087	2.76168
chr1	4087	4108	1.38084
chr1	4108	4253	0.0
chr1	4253	4275	1.38084
chr1	4275	4431	0.0
chr1	4431	4441	1.38084
chr1	4441	4472	2.76168
chr1	4472	4482	1.38084
chr1	4482	4595	0.0
chr1	4595	4625	1.38084
chr1	4625	4636	2.76168
chr1	4636	4656	1.38084
chr1	4656	4684	0.0
chr1	4684	4724	1.38084
chr1	4724	4872	0.0
chr1	4872	4901	1.38084
chr1	4901	4970	0.0
chr1	4970	4992	1.38084
chr1	4992	5145	0.0
chr1	5145	5186	1.38084
chr1	5186	5386	0.0
chr1	5386	5388	1.38084
chr1	5388	5420	2.76168
chr1	5420	5424	1.38084
chr1	5424	5543	0.0
chr1	5543	5576	1.38084
chr1	5576	5582	0.0
chr1	5582	5585	1.38084
chr1	5585	5598	2.76168
chr1	5598	5601	4.14252
chr1	5601	5613	5.52336
chr1	5613	5619	6.9042
chr1	5619	5625	5.52336
chr1	5625	5631	4.14252
chr1	5631	5638	2.76168
chr1	5638	5647	1.38084
chr1	5647	5736	0.0
chr1	5736	5775	1.38084
chr1	5775	5815	0.0
chr1	5815	5854	1.38084
chr1	5854	6004	0.0
chr1	6004	6026	1.38084
chr1	6026	6044	0.0
chr1	6044	6083	1.38084
chr1	6083	6086	2.76168
chr1	6086	6101	5.52336
chr1	6101	6114	6.9042
chr1	6114	6124	4.14252
chr1	6124	6127	2.76168
chr1	6127	6131	1.38084
chr1	6131	6150	2.76168
chr1	6150	6154	1.38084
chr1	6154	6281	0.0
chr1	6281	6305	1.38084
chr1	6305	6339	0.0
chr1	6339	6368	1.38084
chr1	6368	6371	0.0
chr1	6371	6384	1.38084
chr1	6384	6408	2.76168
chr1	6408	6410	1.38084
chr1	6410	6656	0.0
chr1	6656	6666	1.38084
chr1	6666	6684	2.76168
chr1	6684	6705	1.38084
chr1	6705	6867	0.0
chr1	6867	6906	1.38084
chr1	6906	6925	0.0
chr1	6925	6948	1.38084
chr1	6948	6964	2.76168
chr1	6964	6983	1.38084
chr1	6983	7190	0.0
chr1	7190	7231	1.38084
chr1	7231	7254	0.0
chr1	7254	7284	1.38084
chr1	7284	7465	0.0
chr1	7465	7479	1.38084
chr1	7479	7502	2.76168
chr1	7502	7511	1.38084
chr1	7511	7512	2.76168
chr1	7512	7520	4.14252
chr1	7520	7551	2.76168
chr1	7551	7552	1.38084
chr1	7552	7675	0.0
chr1	7675	7690	1.38084
chr1	7690	7716	2.76168
chr1	7716	7726	1.38084
chr1	7726	7768	0.0
chr1	7768	7774	1.38084
chr1	7774	7788	2.76168
chr1	7788	7809	4.14252
chr1	7809	7813	2.76168
chr1	7813	7827	1.38084
chr1	7827	7829	2.76168
chr1	7829	7867	1.38084
chr1	7867	7878	0.0
chr1	7878	7919	1.38084
chr1	7919	7939	0.0
chr1	7939	7974	1.38084
chr1	7974	8046	0.0
chr1	8046	8071	1.38084
chr1	8071	8083	2.76168
chr1	8083	8112	1.38084
chr1	8112	8128	0.0
chr1	8128	8143	1.38084
chr1	8143	8168	2.76168
chr1	8168	8183	1.38084
chr1	8183	8343	0.0
chr1	8343	8373	1.38084
chr1	8373	8387	0.0
chr1	8387	8424	1.38084
chr1	8424	8428	0.0
chr1	8428	8450	1.38084
chr1	8450	8535	0.0
chr1	8535	8576	1.38084
chr1	8576	8596	0.0
chr1	8596	8636	1.38084
chr1	8636	8707	0.0
chr1	8707	8746	1.38084
chr1	8746	8763	0.0
chr1	8763	8803	1.38084
chr1	8803	8836	0.0
chr1	8836	8837	1.38084
chr1	8837	8842	2.76168
chr1	8842	8853	4.14252
chr1	8853	8854	5.52336
chr1	8854	8862	6.9042
chr1	8862	8870	8.28504
chr1	8870	8877	6.9042
chr1	8877	8879	5.52336
chr1	8879	8880	6.9042
chr1	8880	8898	5.52336
chr1	8898	8905	4.14252
chr1	8905	8921	2.76168
chr1	8921	8933	1.38084
chr1	8933	9002	0.0
chr1	9002	9004	1.38084
chr1	9004	9030	4.14252
chr1	9030	9031	2.76168
chr1	9031	9045	1.38084
chr1	9045	9267	0.0
chr1	9267	9280	1.38084
chr1	9280	9290	2.76168
chr1	9290	9308	4.14252
chr1	9308	9320	2.76168
chr1	9320	9330	1.38084
chr1	9330	9352	0.0
chr1	9352	9387	1.38084
chr1	9387	9392	0.0
chr1	9392	9399	1.38084
chr1	9399	9430	2.76168
chr1	9430	9433	4.14252
chr1	9433	9439	2.76168
chr1	9439	9445	1.38084
chr1	9445	9469	2.76168
chr1	9469	9479	1.38084
chr1	9479	9743	0.0
chr1	9743	9772	2.76168
chr1	9772	9776	1.38084
chr1	9776	9783	2.76168
chr1	9783	9808	1.38084
chr1	9808	9849	0.0
chr1	9849	9860	1.38084
chr1	9860	9864	4.14252
chr1	9864	9866	5.52336
chr1	9866	9887	6.9042
chr1	9887	9889	5.52336
chr1	9889	9892	4.14252
chr1	9892	9901	2.76168
chr1	9901	9970	0.0
chr1	9970	10001	1.38084
chr1	10001	10010	2.76168
chr1	10010	10025	1.38084
chr1	10025	10029	2.76168
chr1	10029	10041	4.14252
chr1	10041	10045	2.76168
chr1	10045	10050	1.38084
chr1	10050	10053	2.76168
chr1	10053	10065	4.14252
chr1	10065	10075	2.76168
chr1	10075	10088	1.38084
chr1	10088	10146	0.0
chr1	10146	10167	1.38084
chr1	10167	10186	2.76168
chr1	10186	10198	1.38084
chr1	10198	10277	0.0
chr1	10277	10317	1.38084
chr1	10317	10414	0.0
chr1	10414	10455	1.38084
chr1	10455	10476	0.0
chr1	10476	10517	1.38084
chr1	10517	10605	0.0
chr1	10605	10640	1.38084
chr1	10640	10645	2.76168
chr1	10645	10658	1.38084
chr1	10658	10660	2.76168
chr1	10660	10688	1.38084
chr1	10688	10697	0.0
chr1	10697	10720	1.38084
chr1	10720	10852	0.0
chr1	10852	10875	1.38084
chr1	10875	10918	0.0
chr1	10918	10959	1.38084
chr1	10959	10997	0.0
chr1	10997	11000	1.38084
chr1	11000	11031	2.76168
chr1	11031	11036	1.38084
chr1	11036	11043	0.0
chr1	11043	11075	1.38084
chr1	11075	11109	0.0
chr1	11109	11145	1.38084
chr1	11145	11162	0.0
chr1	11162	11176	1.38084
chr1	11176	11202	2.76168
chr1	11202	11217	1.38084
chr1	11217	11264	0.0
chr1	11264	11304	1.38084
chr1	11304	11511	0.0
chr1	11511	11512	1.38084
chr1	11512	11547	2.76168
chr1	11547	11552	1.38084
chr1	11552	11602	0.0
chr1	11602	11642	1.38084
chr1	11642	11686	0.0
chr1	11686	11727	1.38084
chr1	11727	11767	0.0
chr1	11767	11778	1.38084
chr1	11778	11782	2.76168
chr1	11782	11787	1.38084
chr1	11787	11792	2.76168
chr1	11792	11812	4.14252
chr1	11812	11819	5.52336
chr1	11819	11822	4.14252
chr1	11822	11827	5.52336
chr1	11827	11832	4.14252
chr1	11832	11853	2.76168
chr1	11853	11861	1.38084
chr1	11861	11867	0.0
chr1	11867	11875	1.38084
chr1	11875	11881	2.76168
chr1	11881	11899	4.14252
chr1	11899	11908	2.76168
chr1	11908	11916	1.38084
chr1	11916	12047	0.0
chr1	12047	12050	1.38084
chr1	12050	12070	2.76168
chr1	12070	12083	1.38084
chr1	12083	12191	0.0
chr1	12191	12230	1.38084
chr1	12230	12242	0.0
chr1	12242	12243	1.38084
chr1	12243	12267	2.76168
chr1	12267	12272	1.38084
chr1	12272	12370	0.0
chr1	12370	12382	1.38084
chr1	12382	12395	2.76168
chr1	12395	12402	4.14252
chr1	12402	12410	5.52336
chr1	12410	12420	4.14252
chr1	12420	12423	5.52336
chr1	12423	12435	4.14252
chr1	12435	12437	2.76168
chr1	12437	12442	4.14252
chr1	12442	12452	2.76168
chr1	12452	12473	1.38084
chr1	12473	12505	0.0
chr1	12505	12546	1.38084
chr1	12546	12585	0.0
chr1	12585	12609	1.38084
chr1	12609	12626	2.76168
chr1	12626	12688	1.38084
chr1	12688	12692	0.0
chr1	12692	12724	1.38084
chr1	12724	12725	2.76168
chr1	12725	12727	4.14252
chr1	12727	12740	2.76168
chr1	12740	12748	4.14252
chr1	12748	12761	2.76168
chr1	12761	12774	1.38084
chr1	12774	12792	2.76168
chr1	12792	12803	4.14252
chr1	12803	12804	5.52336
chr1	12804	12807	4.14252
chr1	12807	12811	5.52336
chr1	12811	12815	4.14252
chr1	12815	12816	5.52336
chr1	12816	12829	6.9042
chr1	12829	12832	8.28504
chr1	12832	12844	6.9042
chr1	12844	12846	5.52336
chr1	12846	12856	4.14252
chr1	12856	12861	1.38084
chr1	12861	12864	2.76168
chr1	12864	12887	1.38084
chr1	12887	12896	2.76168
chr1	12896	12901	4.14252
chr1	12901	12907	2.76168
chr1	12907	12911	5.52336
chr1	12911	12927	6.9042
chr1	12927	12932	5.52336
chr1	12932	12943	4.14252
chr1	12943	12945	6.9042
chr1	12945	12947	5.52336
chr1	12947	12950	4.14252
chr1	12950	12969	2.76168
chr1	12969	12970	4.14252
chr1	12970	12977	5.52336
chr1	12977	12982	6.9042
chr1	12982	12983	5.52336
chr1	12983	13010	4.14252
chr1	13010	13017	1.38084
chr1	13017	13033	0.0
chr1	13033	13055	1.38084
chr1	13055	13058	2.76168
chr1	13058	13073	4.14252
chr1	13073	13092	2.76168
chr1	13092	13093	1.38084
chr1	13093	13098	0.0
chr1	13098	13121	1.38084
chr1	13121	13186	0.0
chr1	13186	13187	1.38084
chr1	13187	13199	2.76168
chr1	13199	13217	4.14252
chr1	13217	13226	2.76168
chr1	13226	13231	1.38084
chr1	13231	13238	2.76168
chr1	13238	13271	1.38084
chr1	13271	13377	0.0
chr1	13377	13388	1.38084
chr1	13388	13404	2.76168
chr1	13404	13411	1.38084
chr1	13411	13421	2.76168
chr1	13421	13451	1.38084
chr1	13451	13491	0.0
chr1	13491	13517	1.38084
chr1	13517	13531	2.76168
chr1	13531	13534	1.38084
chr1	13534	13552	2.76168
chr1	13552	13556	1.38084
chr1	13556	13572	2.76168
chr1	13572	13595	1.38084
chr1	13595	13613	0.0
chr1	13613	13623	1.38084
chr1	13623	13627	2.76168
chr1	13627	13652	4.14252
chr1	13652	13653	2.76168
chr1	13653	13666	1.38084
chr1	13666	13695	0.0
chr1	13695	13734	1.38084
chr1	13734	13762	0.0
chr1	13762	13789	1.38084
chr1	13789	13813	0.0
chr1	13813	13853	1.38084
chr1	13853	13998	0.0
chr1	13998	14038	1.38084
chr1	14038	14322	0.0
chr1	14322	14336	1.38084
chr1	14336	14356	2.76168
chr1	14356	14362	1.38084
chr1	14362	14401	0.0
chr1	14401	14425	1.38084
chr1	14425	14441	2.76168
chr1	14441	14466	1.38084
chr1	14466	14523	0.0
chr1	14523	14563	1.38084
chr1	14563	14624	0.0
chr1	14624	14664	1.38084
chr1	14664	14798	0.0
chr1	14798	14837	1.38084
chr1	14837	15087	0.0
chr1	15087	15098	1.38084
chr1	15098	15124	2.76168
chr1	15124	15138	1.38084
chr1	15138	15139	0.0
chr1	15139	15174	1.38084
chr1	15174	15398	0.0
chr1	15398	15432	1.38084
chr1	15432	15555	0.0
chr1	15555	15596	1.38084
chr1	15596	15684	0.0
chr1	15684	15724	1.38084
chr1	15724	15812	0.0
chr1	15812	15842	1.38084
chr1	15842	15869	0.0
chr1	15869	15899	1.38084
chr1	15899	15983	0.0
chr1	15983	16023	1.38084
chr1	16023	16141	0.0
chr1	16141	16176	1.38084
chr1	16176	16179	0.0
chr1	16179	16219	1.38084
chr1	16219	16272	0.0
chr1	16272	16310	2.76168
chr1	16310	16501	0.0
chr1	16501	16542	1.38084
chr1	16542	16632	0.0
chr1	16632	16662	1.38084
chr1	16662	16671	2.76168
chr1	16671	16672	4.14252
chr1	16672	16694	2.76168
chr1	16694	16697	4.14252
chr1	16697	16701	2.76168
chr1	16701	16734	1.38084
chr1	16734	16781	0.0
chr1	16781	16785	1.38084
chr1	16785	16813	2.76168
chr1	16813	16824	1.38084
chr1	16824	17070	0.0
chr1	17070	17108	1.38084
chr1	17108	17147	0.0
chr1	17147	17160	2.76168
chr1	17160	17175	4.14252
chr1	17175	17182	2.76168
chr1	17182	17201	1.38084
chr1	17201	17228	0.0
chr1	17228	17269	1.38084
chr1	17269	17376	0.0
chr1	17376	17410	1.38084
chr1	17410	17501	0.0
chr1	17501	17542	1.38084
chr1	17542	17543	0.0
chr1	17543	17547	1.38084
chr1	17547	17553	2.76168
chr1	17553	17558	4.14252
chr1	17558	17582	5.52336
chr1	17582	17589	2.76168
chr1	17589	17593	1.38084
chr1	17593	17731	0.0
chr1	17731	17754	1.38084
chr1	17754	17770	2.76168
chr1	17770	17794	1.38084
chr1	17794	17810	0.0
chr1	17810	17851	1.38084
chr1	17851	17887	0.0
chr1	17887	17921	1.38084
chr1	17921	17941	0.0
chr1	17941	17960	1.38084
chr1	17960	17981	2.76168
chr1	17981	18001	1.38084
chr1	18001	18006	0.0
chr1	18006	18043	1.38084
chr1	18043	18045	2.76168
chr1	18045	18081	1.38084
chr1	18081	18183	0.0
chr1	18183	18221	1.38084
chr1	18221	18238	0.0
chr1	18238	18269	2.76168
chr1	18269	18316	0.0
chr1	18316	18355	1.38084
chr1	18355	18362	0.0
chr1	18362	18403	1.38084
chr1	18403	18409	0.0
chr1	18409	18448	1.38084
chr1	18448	18458	0.0
chr1	18458	18489	1.38084
chr1	18489	18589	0.0
chr1	18589	18598	1.38084
chr1	18598	18639	2.76168
chr1	18639	18643	1.38084
chr1	18643	18659	2.76168
chr1	18659	18681	1.38084
chr1	18681	18682	2.76168
chr1	18682	18684	1.38084
chr1	18684	18721	2.76168
chr1	18721	18725	1.38084
chr1	18725	18751	0.0
chr1	18751	18754	1.38084
chr1	18754	18780	2.76168
chr1	18780	18790	1.38084
chr1	18790	18796	0.0
chr1	18796	18830	1.38084
chr1	18830	18836	2.76168
chr1	18836	18853	1.38084
chr1	18853	18865	2.76168
chr1	18865	18867	1.38084
chr1	18867	18893	2.76168
chr1	18893	18899	1.38084
chr1	18899	18908	2.76168
chr1	18908	18910	1.38084
chr1	18910	18938	2.76168
chr1	18938	18947	1.38084
chr1	18947	18992	0.0
chr1	18992	18994	1.38084
chr1	18994	19003	2.76168
chr1	19003	19006	4.14252
chr1	19006	19007	5.52336
chr1	19007	19032	6.9042
chr1	19032	19035	5.52336
chr1	19035	19043	4.14252
chr1	19043	19047	2.76168
chr1	19047	19131	0.0
chr1	19131	19171	1.38084
chr1	19171	19280	0.0
