# Supplementary material for: Structural modularity of the XIST ribonucleoprotein complex
Source: Nat Commun. 2020 Dec 2;11:6163. doi: 10.1038/s41467-020-20040-3 (PMC7710737; doi:10.1038/s41467-020-20040-3)
Supplement: Supplementary file 6 — Source Data [file 41467_2020_20040_MOESM6_ESM.zip › sourcedata/fig2efgi/K562_LARP4_1_neg_XIST_1_hsXIST.bedgraph]

chr1	0	48	0.0
chr1	48	62	0.380161
chr1	62	83	0.760323
chr1	83	86	0.380161
chr1	86	101	0.760323
chr1	101	112	0.380161
chr1	112	115	0.0
chr1	115	116	1.52065
chr1	116	117	2.28097
chr1	117	135	3.04129
chr1	135	143	2.66113
chr1	143	146	1.90081
chr1	146	148	1.52065
chr1	148	157	1.14048
chr1	157	159	0.760323
chr1	159	197	0.0
chr1	197	211	0.380161
chr1	211	215	1.14048
chr1	215	231	1.52065
chr1	231	239	1.14048
chr1	239	240	1.52065
chr1	240	241	1.90081
chr1	241	242	2.28097
chr1	242	252	2.66113
chr1	252	257	1.90081
chr1	257	258	1.52065
chr1	258	261	1.14048
chr1	261	270	1.90081
chr1	270	274	1.52065
chr1	274	282	1.14048
chr1	282	283	0.760323
chr1	283	289	1.14048
chr1	289	295	0.760323
chr1	295	297	1.14048
chr1	297	300	1.52065
chr1	300	303	2.28097
chr1	303	305	2.66113
chr1	305	306	3.80161
chr1	306	307	4.18178
chr1	307	312	5.32226
chr1	312	322	5.70242
chr1	322	325	5.32226
chr1	325	327	5.70242
chr1	327	330	5.32226
chr1	330	333	4.9421
chr1	333	337	4.56194
chr1	337	338	4.18178
chr1	338	339	3.80161
chr1	339	341	2.66113
chr1	341	342	3.04129
chr1	342	345	2.66113
chr1	345	349	3.04129
chr1	349	354	2.66113
chr1	354	361	2.28097
chr1	361	363	1.90081
chr1	363	365	2.28097
chr1	365	366	2.66113
chr1	366	368	3.04129
chr1	368	369	3.80161
chr1	369	370	4.18178
chr1	370	374	4.56194
chr1	374	385	4.18178
chr1	385	387	3.80161
chr1	387	388	3.42145
chr1	388	389	3.04129
chr1	389	391	3.42145
chr1	391	392	2.66113
chr1	392	394	2.28097
chr1	394	397	1.90081
chr1	397	406	1.52065
chr1	406	407	2.28097
chr1	407	410	2.66113
chr1	410	411	2.28097
chr1	411	413	2.66113
chr1	413	424	3.04129
chr1	424	427	3.42145
chr1	427	428	3.04129
chr1	428	431	2.66113
chr1	431	433	2.28097
chr1	433	440	1.90081
chr1	440	442	1.52065
chr1	442	449	1.14048
chr1	449	451	0.380161
chr1	451	452	1.14048
chr1	452	454	1.52065
chr1	454	460	1.90081
chr1	460	470	1.52065
chr1	470	476	1.90081
chr1	476	480	1.14048
chr1	480	481	0.760323
chr1	481	489	0.380161
chr1	489	494	0.0
chr1	494	495	0.760323
chr1	495	496	2.66113
chr1	496	497	3.80161
chr1	497	498	6.08258
chr1	498	501	7.22307
chr1	501	502	7.60323
chr1	502	503	8.74371
chr1	503	514	9.12387
chr1	514	515	9.8842
chr1	515	517	8.74371
chr1	517	518	8.36355
chr1	518	519	7.98339
chr1	519	520	7.60323
chr1	520	522	7.98339
chr1	522	523	8.36355
chr1	523	524	7.98339
chr1	524	525	7.60323
chr1	525	526	7.22307
chr1	526	527	7.60323
chr1	527	530	7.22307
chr1	530	531	6.08258
chr1	531	532	5.32226
chr1	532	533	5.70242
chr1	533	535	6.08258
chr1	535	536	5.32226
chr1	536	537	4.9421
chr1	537	539	5.32226
chr1	539	545	4.9421
chr1	545	553	4.56194
chr1	553	554	3.80161
chr1	554	555	3.04129
chr1	555	557	2.66113
chr1	557	561	1.90081
chr1	561	563	2.28097
chr1	563	564	1.90081
chr1	564	565	1.52065
chr1	565	567	1.14048
chr1	567	568	0.760323
chr1	568	575	1.14048
chr1	575	588	0.760323
chr1	588	590	0.380161
chr1	590	603	0.0
chr1	603	604	1.52065
chr1	604	623	3.42145
chr1	623	624	1.90081
chr1	624	627	1.52065
chr1	627	632	1.14048
chr1	632	633	0.760323
chr1	633	636	0.380161
chr1	636	650	0.0
chr1	650	651	0.380161
chr1	651	652	4.18178
chr1	652	653	4.56194
chr1	653	657	5.32226
chr1	657	659	5.70242
chr1	659	660	6.46274
chr1	660	665	6.8429
chr1	665	671	7.22307
chr1	671	673	6.08258
chr1	673	675	5.70242
chr1	675	677	5.32226
chr1	677	678	5.70242
chr1	678	679	5.32226
chr1	679	680	4.9421
chr1	680	681	3.80161
chr1	681	683	3.42145
chr1	683	684	3.04129
chr1	684	686	2.28097
chr1	686	687	1.90081
chr1	687	688	1.52065
chr1	688	695	1.14048
chr1	695	696	1.52065
chr1	696	697	1.90081
chr1	697	698	2.28097
chr1	698	699	2.66113
chr1	699	720	2.28097
chr1	720	724	1.52065
chr1	724	727	0.760323
chr1	727	734	0.380161
chr1	734	740	0.0
chr1	740	742	2.28097
chr1	742	744	2.66113
chr1	744	761	3.04129
chr1	761	762	2.66113
chr1	762	763	2.28097
chr1	763	764	1.90081
chr1	764	768	1.52065
chr1	768	771	1.14048
chr1	771	772	1.52065
chr1	772	773	1.90081
chr1	773	778	2.28097
chr1	778	779	3.04129
chr1	779	781	2.66113
chr1	781	785	3.42145
chr1	785	786	4.56194
chr1	786	787	4.9421
chr1	787	788	6.08258
chr1	788	792	6.46274
chr1	792	800	6.08258
chr1	800	802	5.70242
chr1	802	804	5.32226
chr1	804	806	3.42145
chr1	806	808	2.66113
chr1	808	809	2.28097
chr1	809	810	1.14048
chr1	810	823	0.380161
chr1	823	824	0.760323
chr1	824	825	1.14048
chr1	825	826	1.90081
chr1	826	830	2.28097
chr1	830	834	3.04129
chr1	834	837	3.42145
chr1	837	840	4.18178
chr1	840	845	4.56194
chr1	845	847	4.9421
chr1	847	852	5.70242
chr1	852	854	4.9421
chr1	854	862	4.56194
chr1	862	863	4.18178
chr1	863	866	3.80161
chr1	866	867	3.04129
chr1	867	868	2.28097
chr1	868	869	1.52065
chr1	869	871	1.14048
chr1	871	876	0.760323
chr1	876	877	0.380161
chr1	877	888	0.0
chr1	888	894	0.380161
chr1	894	910	0.760323
chr1	910	912	1.14048
chr1	912	918	1.52065
chr1	918	936	2.28097
chr1	936	937	1.90081
chr1	937	944	3.04129
chr1	944	947	3.42145
chr1	947	949	4.18178
chr1	949	953	3.04129
chr1	953	954	2.66113
chr1	954	960	2.28097
chr1	960	966	2.66113
chr1	966	975	2.28097
chr1	975	980	2.66113
chr1	980	982	2.28097
chr1	982	983	2.66113
chr1	983	984	3.04129
chr1	984	985	3.42145
chr1	985	989	4.56194
chr1	989	990	3.80161
chr1	990	992	4.56194
chr1	992	993	4.9421
chr1	993	994	6.46274
chr1	994	995	6.8429
chr1	995	996	7.22307
chr1	996	999	7.60323
chr1	999	1001	7.98339
chr1	1001	1003	8.74371
chr1	1003	1004	9.12387
chr1	1004	1005	9.50403
chr1	1005	1006	9.8842
chr1	1006	1009	10.2644
chr1	1009	1014	11.0247
chr1	1014	1017	11.4048
chr1	1017	1018	10.6445
chr1	1018	1020	10.2644
chr1	1020	1022	9.8842
chr1	1022	1023	8.74371
chr1	1023	1025	8.36355
chr1	1025	1027	7.22307
chr1	1027	1028	6.8429
chr1	1028	1032	5.70242
chr1	1032	1035	5.32226
chr1	1035	1036	3.80161
chr1	1036	1037	3.04129
chr1	1037	1038	2.66113
chr1	1038	1039	1.52065
chr1	1039	1044	0.760323
chr1	1044	1051	0.380161
chr1	1051	1063	0.0
chr1	1063	1066	0.380161
chr1	1066	1073	0.760323
chr1	1073	1074	1.14048
chr1	1074	1075	1.52065
chr1	1075	1086	2.28097
chr1	1086	1087	2.66113
chr1	1087	1100	2.28097
chr1	1100	1101	1.90081
chr1	1101	1102	4.18178
chr1	1102	1103	4.56194
chr1	1103	1106	4.9421
chr1	1106	1109	4.56194
chr1	1109	1119	5.32226
chr1	1119	1126	4.9421
chr1	1126	1131	4.56194
chr1	1131	1132	5.32226
chr1	1132	1133	5.70242
chr1	1133	1134	6.08258
chr1	1134	1135	6.8429
chr1	1135	1136	6.46274
chr1	1136	1137	6.08258
chr1	1137	1139	6.46274
chr1	1139	1141	4.9421
chr1	1141	1150	4.56194
chr1	1150	1151	4.9421
chr1	1151	1152	4.18178
chr1	1152	1154	4.56194
chr1	1154	1159	3.80161
chr1	1159	1160	3.42145
chr1	1160	1163	3.80161
chr1	1163	1167	4.56194
chr1	1167	1168	4.9421
chr1	1168	1169	5.32226
chr1	1169	1171	5.70242
chr1	1171	1172	4.9421
chr1	1172	1173	5.32226
chr1	1173	1176	5.70242
chr1	1176	1178	5.32226
chr1	1178	1179	5.70242
chr1	1179	1181	5.32226
chr1	1181	1190	4.9421
chr1	1190	1191	4.18178
chr1	1191	1194	3.80161
chr1	1194	1195	3.04129
chr1	1195	1200	2.66113
chr1	1200	1201	2.28097
chr1	1201	1202	1.90081
chr1	1202	1204	1.52065
chr1	1204	1209	1.90081
chr1	1209	1224	1.52065
chr1	1224	1227	1.14048
chr1	1227	1229	0.760323
chr1	1229	1232	1.14048
chr1	1232	1233	1.52065
chr1	1233	1241	1.14048
chr1	1241	1243	1.52065
chr1	1243	1261	1.90081
chr1	1261	1262	1.52065
chr1	1262	1264	1.90081
chr1	1264	1272	1.14048
chr1	1272	1285	1.52065
chr1	1285	1286	1.90081
chr1	1286	1287	1.52065
chr1	1287	1295	1.14048
chr1	1295	1296	1.52065
chr1	1296	1305	1.14048
chr1	1305	1309	1.52065
chr1	1309	1315	1.14048
chr1	1315	1316	0.760323
chr1	1316	1325	1.14048
chr1	1325	1328	1.90081
chr1	1328	1332	2.66113
chr1	1332	1334	3.04129
chr1	1334	1336	3.42145
chr1	1336	1341	3.80161
chr1	1341	1343	4.56194
chr1	1343	1344	4.9421
chr1	1344	1347	5.70242
chr1	1347	1349	6.46274
chr1	1349	1352	6.8429
chr1	1352	1353	7.22307
chr1	1353	1354	7.60323
chr1	1354	1358	7.98339
chr1	1358	1359	8.36355
chr1	1359	1360	7.98339
chr1	1360	1364	6.8429
chr1	1364	1367	6.46274
chr1	1367	1370	6.8429
chr1	1370	1371	5.70242
chr1	1371	1374	5.32226
chr1	1374	1376	4.9421
chr1	1376	1377	4.18178
chr1	1377	1381	3.04129
chr1	1381	1382	2.66113
chr1	1382	1391	2.28097
chr1	1391	1395	1.90081
chr1	1395	1396	1.14048
chr1	1396	1397	0.760323
chr1	1397	1403	0.380161
chr1	1403	1420	0.0
chr1	1420	1430	0.380161
chr1	1430	1433	0.760323
chr1	1433	1437	1.14048
chr1	1437	1438	1.52065
chr1	1438	1440	1.90081
chr1	1440	1441	2.28097
chr1	1441	1445	2.66113
chr1	1445	1446	3.04129
chr1	1446	1447	3.42145
chr1	1447	1450	3.80161
chr1	1450	1451	4.18178
chr1	1451	1452	4.9421
chr1	1452	1460	5.32226
chr1	1460	1461	4.9421
chr1	1461	1462	4.56194
chr1	1462	1466	4.9421
chr1	1466	1469	4.56194
chr1	1469	1475	4.18178
chr1	1475	1477	3.42145
chr1	1477	1480	3.04129
chr1	1480	1484	2.66113
chr1	1484	1490	2.28097
chr1	1490	1492	1.52065
chr1	1492	1493	1.14048
chr1	1493	1506	0.760323
chr1	1506	1531	0.380161
chr1	1531	1540	0.0
chr1	1540	1581	0.380161
chr1	1581	1583	0.760323
chr1	1583	1585	0.380161
chr1	1585	1587	0.760323
chr1	1587	1588	1.14048
chr1	1588	1593	2.28097
chr1	1593	1595	2.66113
chr1	1595	1602	3.42145
chr1	1602	1606	3.80161
chr1	1606	1607	4.18178
chr1	1607	1608	3.80161
chr1	1608	1613	4.18178
chr1	1613	1616	3.80161
chr1	1616	1621	4.18178
chr1	1621	1623	3.42145
chr1	1623	1624	3.04129
chr1	1624	1625	2.66113
chr1	1625	1626	3.04129
chr1	1626	1627	2.28097
chr1	1627	1628	3.04129
chr1	1628	1634	3.42145
chr1	1634	1635	3.80161
chr1	1635	1636	4.18178
chr1	1636	1637	5.70242
chr1	1637	1641	6.08258
chr1	1641	1644	5.70242
chr1	1644	1645	5.32226
chr1	1645	1646	6.08258
chr1	1646	1648	6.8429
chr1	1648	1649	6.46274
chr1	1649	1651	6.08258
chr1	1651	1659	6.46274
chr1	1659	1661	6.8429
chr1	1661	1663	6.46274
chr1	1663	1666	6.8429
chr1	1666	1667	6.46274
chr1	1667	1668	6.08258
chr1	1668	1671	5.32226
chr1	1671	1672	4.9421
chr1	1672	1675	5.70242
chr1	1675	1677	5.32226
chr1	1677	1678	4.9421
chr1	1678	1679	4.18178
chr1	1679	1683	3.80161
chr1	1683	1685	3.42145
chr1	1685	1686	3.04129
chr1	1686	1687	3.42145
chr1	1687	1689	3.04129
chr1	1689	1698	3.42145
chr1	1698	1702	3.80161
chr1	1702	1704	3.04129
chr1	1704	1705	3.42145
chr1	1705	1707	2.66113
chr1	1707	1715	2.28097
chr1	1715	1717	1.52065
chr1	1717	1718	1.14048
chr1	1718	1721	0.760323
chr1	1721	1722	1.14048
chr1	1722	1725	0.380161
chr1	1725	1726	1.14048
chr1	1726	1731	1.52065
chr1	1731	1762	1.90081
chr1	1762	1764	2.28097
chr1	1764	1768	1.90081
chr1	1768	1773	1.14048
chr1	1773	1778	1.52065
chr1	1778	1779	2.28097
chr1	1779	1785	2.66113
chr1	1785	1789	3.04129
chr1	1789	1794	2.66113
chr1	1794	1798	2.28097
chr1	1798	1799	2.66113
chr1	1799	1808	3.42145
chr1	1808	1816	2.66113
chr1	1816	1818	2.28097
chr1	1818	1819	1.90081
chr1	1819	1820	2.28097
chr1	1820	1821	1.52065
chr1	1821	1829	1.14048
chr1	1829	1830	0.760323
chr1	1830	1840	0.380161
chr1	1840	1847	0.0
chr1	1847	1849	0.380161
chr1	1849	1864	1.14048
chr1	1864	1866	1.52065
chr1	1866	1869	1.90081
chr1	1869	1871	3.80161
chr1	1871	1881	5.70242
chr1	1881	1890	6.46274
chr1	1890	1891	6.08258
chr1	1891	1893	5.32226
chr1	1893	1894	4.9421
chr1	1894	1895	4.56194
chr1	1895	1896	4.18178
chr1	1896	1898	2.66113
chr1	1898	1909	2.28097
chr1	1909	1914	1.90081
chr1	1914	1917	1.14048
chr1	1917	1918	1.52065
chr1	1918	1919	1.14048
chr1	1919	1920	1.52065
chr1	1920	1924	2.28097
chr1	1924	1936	1.90081
chr1	1936	1943	1.52065
chr1	1943	1952	1.14048
chr1	1952	1960	0.760323
chr1	1960	1988	0.380161
chr1	1988	2064	0.0
chr1	2064	2073	0.380161
chr1	2073	2074	0.760323
chr1	2074	2085	1.52065
chr1	2085	2087	1.14048
chr1	2087	2088	1.52065
chr1	2088	2091	1.90081
chr1	2091	2094	1.52065
chr1	2094	2109	1.90081
chr1	2109	2115	1.52065
chr1	2115	2116	1.14048
chr1	2116	2119	0.760323
chr1	2119	2122	0.380161
chr1	2122	2129	0.760323
chr1	2129	2135	0.380161
chr1	2135	2155	1.14048
chr1	2155	2156	0.760323
chr1	2156	2161	0.380161
chr1	2161	2167	1.14048
chr1	2167	2169	1.52065
chr1	2169	2178	1.14048
chr1	2178	2196	1.90081
chr1	2196	2198	1.52065
chr1	2198	2205	1.14048
chr1	2205	2207	1.52065
chr1	2207	2209	1.14048
chr1	2209	2210	0.760323
chr1	2210	2220	1.14048
chr1	2220	2224	0.760323
chr1	2224	2231	1.14048
chr1	2231	2236	1.52065
chr1	2236	2237	1.90081
chr1	2237	2242	1.52065
chr1	2242	2250	1.14048
chr1	2250	2266	0.380161
chr1	2266	2274	0.0
chr1	2274	2277	0.380161
chr1	2277	2278	1.14048
chr1	2278	2279	1.52065
chr1	2279	2280	1.90081
chr1	2280	2284	2.28097
chr1	2284	2298	2.66113
chr1	2298	2299	2.28097
chr1	2299	2303	2.66113
chr1	2303	2304	2.28097
chr1	2304	2308	1.90081
chr1	2308	2309	2.28097
chr1	2309	2317	1.90081
chr1	2317	2322	1.52065
chr1	2322	2323	1.90081
chr1	2323	2325	1.52065
chr1	2325	2336	1.14048
chr1	2336	2351	0.760323
chr1	2351	2355	0.380161
chr1	2355	2357	0.760323
chr1	2357	2365	1.14048
chr1	2365	2374	0.760323
chr1	2374	2399	1.14048
chr1	2399	2417	0.760323
chr1	2417	2452	0.0
chr1	2452	2470	0.380161
chr1	2470	2471	1.52065
chr1	2471	2473	2.28097
chr1	2473	2474	2.66113
chr1	2474	2477	3.42145
chr1	2477	2480	3.80161
chr1	2480	2489	3.42145
chr1	2489	2494	3.04129
chr1	2494	2499	2.28097
chr1	2499	2504	1.90081
chr1	2504	2506	1.14048
chr1	2506	2507	0.380161
chr1	2507	2556	0.0
chr1	2556	2557	0.760323
chr1	2557	2572	1.14048
chr1	2572	2582	1.52065
chr1	2582	2589	1.14048
chr1	2589	2612	0.380161
chr1	2612	2615	0.760323
chr1	2615	2653	0.380161
chr1	2653	2657	0.0
chr1	2657	2683	0.380161
chr1	2683	2775	0.0
chr1	2775	2776	0.380161
chr1	2776	2777	1.14048
chr1	2777	2796	1.90081
chr1	2796	2800	1.52065
chr1	2800	2801	1.14048
chr1	2801	2811	0.760323
chr1	2811	2820	0.380161
chr1	2820	2823	0.0
chr1	2823	2842	0.380161
chr1	2842	2876	0.0
chr1	2876	2905	0.380161
chr1	2905	2919	0.760323
chr1	2919	2925	0.380161
chr1	2925	2931	0.760323
chr1	2931	2932	1.52065
chr1	2932	2947	1.90081
chr1	2947	2957	1.52065
chr1	2957	2963	1.14048
chr1	2963	2973	0.760323
chr1	2973	2974	0.380161
chr1	2974	3007	0.0
chr1	3007	3047	0.380161
chr1	3047	3050	0.0
chr1	3050	3070	0.760323
chr1	3070	3086	0.380161
chr1	3086	3093	0.760323
chr1	3093	3129	0.380161
chr1	3129	3152	0.0
chr1	3152	3192	0.380161
chr1	3192	3194	0.760323
chr1	3194	3219	0.380161
chr1	3219	3220	0.760323
chr1	3220	3222	1.14048
chr1	3222	3223	1.52065
chr1	3223	3226	1.90081
chr1	3226	3234	2.28097
chr1	3234	3244	1.90081
chr1	3244	3247	2.28097
chr1	3247	3252	1.90081
chr1	3252	3254	1.52065
chr1	3254	3256	1.14048
chr1	3256	3261	0.760323
chr1	3261	3262	1.14048
chr1	3262	3271	0.760323
chr1	3271	3280	1.14048
chr1	3280	3286	0.760323
chr1	3286	3292	0.380161
chr1	3292	3309	0.0
chr1	3309	3351	0.380161
chr1	3351	3406	0.0
chr1	3406	3409	0.760323
chr1	3409	3428	1.14048
chr1	3428	3436	0.380161
chr1	3436	3449	0.0
chr1	3449	3474	0.380161
chr1	3474	3489	0.0
chr1	3489	3501	0.380161
chr1	3501	3512	0.760323
chr1	3512	3515	1.14048
chr1	3515	3524	1.52065
chr1	3524	3532	1.90081
chr1	3532	3544	1.52065
chr1	3544	3547	1.14048
chr1	3547	3563	0.760323
chr1	3563	3573	0.380161
chr1	3573	3585	0.760323
chr1	3585	3589	1.14048
chr1	3589	3606	0.760323
chr1	3606	3609	0.380161
chr1	3609	3674	0.0
chr1	3674	3679	0.760323
chr1	3679	3700	1.14048
chr1	3700	3701	0.760323
chr1	3701	3717	0.380161
chr1	3717	3734	0.0
chr1	3734	3735	0.380161
chr1	3735	3757	0.760323
chr1	3757	3761	0.380161
chr1	3761	3808	0.0
chr1	3808	3813	0.380161
chr1	3813	3814	0.760323
chr1	3814	3838	1.14048
chr1	3838	3856	0.760323
chr1	3856	3860	0.0
chr1	3860	3877	0.380161
chr1	3877	3879	0.760323
chr1	3879	3909	0.380161
chr1	3909	3914	0.760323
chr1	3914	3915	1.14048
chr1	3915	3932	0.760323
chr1	3932	3933	1.52065
chr1	3933	3934	1.14048
chr1	3934	3936	1.52065
chr1	3936	3945	1.90081
chr1	3945	3947	1.52065
chr1	3947	3951	1.90081
chr1	3951	3960	1.52065
chr1	3960	3973	1.14048
chr1	3973	3977	0.760323
chr1	3977	3979	0.380161
chr1	3979	3996	0.0
chr1	3996	4005	0.380161
chr1	4005	4010	0.760323
chr1	4010	4029	1.14048
chr1	4029	4038	0.760323
chr1	4038	4047	0.380161
chr1	4047	4055	0.0
chr1	4055	4056	0.380161
chr1	4056	4064	0.760323
chr1	4064	4096	1.14048
chr1	4096	4102	0.760323
chr1	4102	4108	0.380161
chr1	4108	4109	0.760323
chr1	4109	4126	0.380161
chr1	4126	4139	0.0
chr1	4139	4164	0.380161
chr1	4164	4182	0.760323
chr1	4182	4194	0.380161
chr1	4194	4203	0.0
chr1	4203	4224	0.760323
chr1	4224	4246	0.380161
chr1	4246	4271	0.0
chr1	4271	4280	0.380161
chr1	4280	4290	0.760323
chr1	4290	4310	0.380161
chr1	4310	4342	0.0
chr1	4342	4362	0.380161
chr1	4362	4459	0.0
chr1	4459	4475	0.380161
chr1	4475	4476	0.760323
chr1	4476	4486	1.14048
chr1	4486	4491	1.52065
chr1	4491	4494	1.90081
chr1	4494	4505	1.52065
chr1	4505	4507	0.760323
chr1	4507	4510	0.380161
chr1	4510	4514	0.760323
chr1	4514	4522	0.380161
chr1	4522	4523	1.14048
chr1	4523	4528	2.66113
chr1	4528	4541	3.04129
chr1	4541	4542	2.66113
chr1	4542	4543	1.90081
chr1	4543	4552	0.760323
chr1	4552	4570	0.380161
chr1	4570	4593	0.0
chr1	4593	4617	0.380161
chr1	4617	4624	0.0
chr1	4624	4667	0.380161
chr1	4667	4695	0.0
chr1	4695	4701	0.380161
chr1	4701	4728	0.760323
chr1	4728	4730	0.380161
chr1	4730	4736	0.0
chr1	4736	4740	0.380161
chr1	4740	4756	0.760323
chr1	4756	4765	0.380161
chr1	4765	4778	0.760323
chr1	4778	4786	0.380161
chr1	4786	4807	0.0
chr1	4807	4850	0.380161
chr1	4850	4872	0.0
chr1	4872	4905	0.380161
chr1	4905	4909	0.760323
chr1	4909	4915	1.14048
chr1	4915	4925	0.760323
chr1	4925	4930	0.380161
chr1	4930	4936	0.760323
chr1	4936	4939	1.14048
chr1	4939	4940	0.760323
chr1	4940	4955	1.14048
chr1	4955	4959	1.52065
chr1	4959	4971	1.90081
chr1	4971	4972	1.52065
chr1	4972	4978	1.14048
chr1	4978	4991	0.760323
chr1	4991	5011	0.380161
chr1	5011	5036	0.0
chr1	5036	5065	0.380161
chr1	5065	5091	0.0
chr1	5091	5128	0.380161
chr1	5128	5179	0.0
chr1	5179	5181	0.380161
chr1	5181	5201	0.760323
chr1	5201	5202	0.380161
chr1	5202	5217	0.0
chr1	5217	5243	0.380161
chr1	5243	5250	0.0
chr1	5250	5273	0.380161
chr1	5273	5282	0.760323
chr1	5282	5283	1.14048
chr1	5283	5291	1.90081
chr1	5291	5311	1.52065
chr1	5311	5316	0.380161
chr1	5316	5359	0.0
chr1	5359	5360	0.380161
chr1	5360	5363	0.760323
chr1	5363	5372	1.14048
chr1	5372	5375	1.52065
chr1	5375	5396	1.90081
chr1	5396	5400	1.52065
chr1	5400	5402	1.14048
chr1	5402	5412	0.380161
chr1	5412	5473	0.0
chr1	5473	5483	0.760323
chr1	5483	5495	1.52065
chr1	5495	5501	0.760323
chr1	5501	5513	0.380161
chr1	5513	5543	0.0
chr1	5543	5568	0.380161
chr1	5568	5578	0.760323
chr1	5578	5597	0.380161
chr1	5597	5598	0.0
chr1	5598	5599	0.380161
chr1	5599	5600	1.14048
chr1	5600	5603	1.52065
chr1	5603	5607	1.90081
chr1	5607	5623	2.28097
chr1	5623	5626	1.90081
chr1	5626	5628	2.28097
chr1	5628	5640	2.66113
chr1	5640	5641	1.90081
chr1	5641	5643	1.52065
chr1	5643	5646	1.14048
chr1	5646	5653	0.760323
chr1	5653	5654	1.14048
chr1	5654	5655	1.52065
chr1	5655	5661	1.14048
chr1	5661	5670	1.52065
chr1	5670	5673	1.14048
chr1	5673	5689	0.760323
chr1	5689	5699	0.380161
chr1	5699	5717	0.0
chr1	5717	5739	0.380161
chr1	5739	5854	0.0
chr1	5854	5865	0.380161
chr1	5865	5876	1.14048
chr1	5876	5886	0.760323
chr1	5886	5904	1.52065
chr1	5904	5906	1.90081
chr1	5906	5920	1.14048
chr1	5920	5923	0.380161
chr1	5923	5928	0.760323
chr1	5928	5965	0.380161
chr1	5965	5969	0.0
chr1	5969	5986	0.380161
chr1	5986	6004	0.760323
chr1	6004	6006	1.14048
chr1	6006	6012	1.52065
chr1	6012	6016	1.14048
chr1	6016	6026	0.760323
chr1	6026	6029	0.380161
chr1	6029	6038	0.760323
chr1	6038	6041	1.14048
chr1	6041	6058	0.760323
chr1	6058	6070	0.380161
chr1	6070	6085	0.0
chr1	6085	6086	0.760323
chr1	6086	6087	1.14048
chr1	6087	6088	1.52065
chr1	6088	6101	1.90081
chr1	6101	6105	2.66113
chr1	6105	6108	3.04129
chr1	6108	6111	2.66113
chr1	6111	6112	2.28097
chr1	6112	6113	1.90081
chr1	6113	6115	1.52065
chr1	6115	6116	1.14048
chr1	6116	6124	1.52065
chr1	6124	6125	1.14048
chr1	6125	6126	1.52065
chr1	6126	6127	2.66113
chr1	6127	6129	2.28097
chr1	6129	6139	2.66113
chr1	6139	6145	2.28097
chr1	6145	6147	1.90081
chr1	6147	6148	1.52065
chr1	6148	6150	1.14048
chr1	6150	6153	0.760323
chr1	6153	6169	1.14048
chr1	6169	6177	0.760323
chr1	6177	6181	0.380161
chr1	6181	6251	0.0
chr1	6251	6269	0.380161
chr1	6269	6342	0.0
chr1	6342	6362	0.380161
chr1	6362	6363	0.760323
chr1	6363	6370	1.14048
chr1	6370	6371	1.52065
chr1	6371	6376	1.90081
chr1	6376	6377	2.28097
chr1	6377	6384	2.66113
chr1	6384	6385	3.04129
chr1	6385	6390	2.66113
chr1	6390	6396	2.28097
chr1	6396	6397	1.90081
chr1	6397	6398	1.14048
chr1	6398	6404	0.760323
chr1	6404	6407	0.380161
chr1	6407	6411	1.14048
chr1	6411	6412	1.52065
chr1	6412	6418	1.90081
chr1	6418	6429	1.52065
chr1	6429	6431	1.14048
chr1	6431	6434	0.380161
chr1	6434	6501	0.0
chr1	6501	6537	0.380161
chr1	6537	6564	0.0
chr1	6564	6567	0.380161
chr1	6567	6597	1.14048
chr1	6597	6610	1.52065
chr1	6610	6620	0.760323
chr1	6620	6634	0.380161
chr1	6634	6643	0.0
chr1	6643	6661	0.380161
chr1	6661	6663	0.760323
chr1	6663	6682	0.380161
chr1	6682	6686	0.0
chr1	6686	6705	0.380161
chr1	6705	6833	0.0
chr1	6833	6855	0.760323
chr1	6855	6867	1.14048
chr1	6867	6879	0.380161
chr1	6879	6882	0.0
chr1	6882	6885	0.380161
chr1	6885	6900	0.760323
chr1	6900	6903	0.380161
chr1	6903	6946	1.14048
chr1	6946	6948	0.380161
chr1	6948	6960	0.760323
chr1	6960	6961	1.14048
chr1	6961	6967	0.760323
chr1	6967	6969	1.52065
chr1	6969	6971	1.90081
chr1	6971	6972	2.66113
chr1	6972	6981	3.04129
chr1	6981	6982	2.66113
chr1	6982	6986	3.04129
chr1	6986	6987	2.66113
chr1	6987	6989	2.28097
chr1	6989	6991	1.90081
chr1	6991	6992	1.52065
chr1	6992	7000	1.14048
chr1	7000	7014	0.760323
chr1	7014	7016	0.380161
chr1	7016	7093	0.0
chr1	7093	7122	0.380161
chr1	7122	7125	0.760323
chr1	7125	7144	0.380161
chr1	7144	7192	0.0
chr1	7192	7215	0.380161
chr1	7215	7228	0.760323
chr1	7228	7235	1.14048
chr1	7235	7237	0.760323
chr1	7237	7244	1.14048
chr1	7244	7247	0.760323
chr1	7247	7248	1.14048
chr1	7248	7271	1.52065
chr1	7271	7275	1.14048
chr1	7275	7279	0.760323
chr1	7279	7316	0.0
chr1	7316	7339	0.380161
chr1	7339	7347	0.760323
chr1	7347	7348	0.380161
chr1	7348	7369	0.760323
chr1	7369	7381	0.380161
chr1	7381	7432	0.0
chr1	7432	7465	0.380161
chr1	7465	7479	0.0
chr1	7479	7482	0.380161
chr1	7482	7492	0.760323
chr1	7492	7502	1.14048
chr1	7502	7518	0.760323
chr1	7518	7520	0.380161
chr1	7520	7536	0.0
chr1	7536	7551	0.380161
chr1	7551	7569	0.760323
chr1	7569	7590	0.380161
chr1	7590	7607	0.0
chr1	7607	7623	0.380161
chr1	7623	7638	0.760323
chr1	7638	7647	0.380161
chr1	7647	7700	0.0
chr1	7700	7701	0.380161
chr1	7701	7718	0.760323
chr1	7718	7724	1.14048
chr1	7724	7739	0.760323
chr1	7739	7744	0.380161
chr1	7744	7758	0.0
chr1	7758	7769	0.380161
chr1	7769	7774	0.760323
chr1	7774	7783	1.14048
chr1	7783	7811	0.760323
chr1	7811	7813	0.380161
chr1	7813	7816	0.760323
chr1	7816	7830	0.380161
chr1	7830	7832	0.760323
chr1	7832	7834	1.14048
chr1	7834	7838	1.52065
chr1	7838	7847	1.90081
chr1	7847	7853	2.28097
chr1	7853	7854	1.90081
chr1	7854	7855	1.52065
chr1	7855	7858	1.14048
chr1	7858	7878	0.760323
chr1	7878	7880	1.14048
chr1	7880	7881	0.760323
chr1	7881	7901	0.380161
chr1	7901	7934	0.0
chr1	7934	7953	0.760323
chr1	7953	7956	0.380161
chr1	7956	8027	0.0
chr1	8027	8065	0.380161
chr1	8065	8070	0.760323
chr1	8070	8079	0.380161
chr1	8079	8107	0.760323
chr1	8107	8109	0.0
chr1	8109	8110	0.380161
chr1	8110	8124	0.760323
chr1	8124	8126	1.14048
chr1	8126	8128	1.52065
chr1	8128	8132	1.90081
chr1	8132	8147	2.28097
chr1	8147	8152	1.90081
chr1	8152	8153	1.52065
chr1	8153	8169	1.14048
chr1	8169	8170	0.760323
chr1	8170	8174	0.380161
chr1	8174	8191	0.0
chr1	8191	8222	0.380161
chr1	8222	8233	0.0
chr1	8233	8262	0.380161
chr1	8262	8267	1.14048
chr1	8267	8285	0.760323
chr1	8285	8286	0.380161
chr1	8286	8360	0.0
chr1	8360	8372	0.380161
chr1	8372	8380	0.760323
chr1	8380	8409	0.380161
chr1	8409	8423	0.0
chr1	8423	8424	0.380161
chr1	8424	8444	0.760323
chr1	8444	8447	0.380161
chr1	8447	8521	0.0
chr1	8521	8528	0.380161
chr1	8528	8549	0.760323
chr1	8549	8557	1.14048
chr1	8557	8558	1.52065
chr1	8558	8570	1.14048
chr1	8570	8577	0.760323
chr1	8577	8579	0.380161
chr1	8579	8584	0.760323
chr1	8584	8602	1.14048
chr1	8602	8603	0.380161
chr1	8603	8692	0.0
chr1	8692	8710	0.760323
chr1	8710	8717	1.14048
chr1	8717	8735	1.52065
chr1	8735	8737	1.14048
chr1	8737	8738	1.52065
chr1	8738	8766	0.760323
chr1	8766	8778	0.380161
chr1	8778	8793	0.0
chr1	8793	8804	0.380161
chr1	8804	8813	0.760323
chr1	8813	8836	0.380161
chr1	8836	8838	0.760323
chr1	8838	8842	1.14048
chr1	8842	8843	1.52065
chr1	8843	8848	1.90081
chr1	8848	8862	1.52065
chr1	8862	8874	1.14048
chr1	8874	8876	1.90081
chr1	8876	8880	2.28097
chr1	8880	8881	1.90081
chr1	8881	8882	2.66113
chr1	8882	8886	2.28097
chr1	8886	8903	3.04129
chr1	8903	8912	2.66113
chr1	8912	8914	2.28097
chr1	8914	8916	1.90081
chr1	8916	8918	1.52065
chr1	8918	8921	1.14048
chr1	8921	8922	0.760323
chr1	8922	8923	0.380161
chr1	8923	8924	0.0
chr1	8924	8967	0.380161
chr1	8967	8971	0.0
chr1	8971	8991	0.380161
chr1	8991	8999	0.0
chr1	8999	9000	0.380161
chr1	9000	9002	0.760323
chr1	9002	9004	1.14048
chr1	9004	9024	1.52065
chr1	9024	9025	1.14048
chr1	9025	9032	0.760323
chr1	9032	9042	0.380161
chr1	9042	9047	0.760323
chr1	9047	9065	0.380161
chr1	9065	9074	0.760323
chr1	9074	9084	1.14048
chr1	9084	9090	0.760323
chr1	9090	9100	1.14048
chr1	9100	9107	1.52065
chr1	9107	9112	1.14048
chr1	9112	9117	0.760323
chr1	9117	9131	0.380161
chr1	9131	9160	0.0
chr1	9160	9175	0.380161
chr1	9175	9176	0.760323
chr1	9176	9189	1.52065
chr1	9189	9192	1.90081
chr1	9192	9199	2.66113
chr1	9199	9200	2.28097
chr1	9200	9209	1.90081
chr1	9209	9219	1.52065
chr1	9219	9227	1.14048
chr1	9227	9230	0.760323
chr1	9230	9233	0.0
chr1	9233	9256	0.380161
chr1	9256	9266	1.14048
chr1	9266	9273	0.760323
chr1	9273	9284	1.14048
chr1	9284	9286	0.760323
chr1	9286	9314	0.380161
chr1	9314	9315	0.760323
chr1	9315	9316	1.14048
chr1	9316	9325	0.760323
chr1	9325	9344	1.14048
chr1	9344	9350	0.760323
chr1	9350	9363	0.380161
chr1	9363	9367	0.760323
chr1	9367	9392	0.380161
chr1	9392	9406	0.760323
chr1	9406	9418	0.380161
chr1	9418	9435	0.0
chr1	9435	9479	0.380161
chr1	9479	9554	0.0
chr1	9554	9583	0.380161
chr1	9583	9604	0.0
chr1	9604	9629	0.380161
chr1	9629	9631	0.760323
chr1	9631	9640	1.14048
chr1	9640	9643	1.52065
chr1	9643	9651	1.14048
chr1	9651	9671	0.760323
chr1	9671	9683	0.380161
chr1	9683	9788	0.0
chr1	9788	9825	0.380161
chr1	9825	9831	0.760323
chr1	9831	9849	0.380161
chr1	9849	9867	0.760323
chr1	9867	9868	0.0
chr1	9868	9870	0.380161
chr1	9870	9874	1.14048
chr1	9874	9890	1.52065
chr1	9890	9896	1.14048
chr1	9896	9902	1.90081
chr1	9902	9903	1.52065
chr1	9903	9906	1.14048
chr1	9906	9922	0.760323
chr1	9922	9926	0.380161
chr1	9926	9930	0.760323
chr1	9930	9935	1.14048
chr1	9935	9939	1.52065
chr1	9939	9953	1.14048
chr1	9953	9954	1.52065
chr1	9954	9955	1.90081
chr1	9955	9960	2.28097
chr1	9960	9970	1.90081
chr1	9970	9972	1.52065
chr1	9972	9974	1.14048
chr1	9974	9977	1.52065
chr1	9977	9992	1.90081
chr1	9992	9994	1.52065
chr1	9994	9997	1.90081
chr1	9997	10002	1.14048
chr1	10002	10005	0.760323
chr1	10005	10014	0.380161
chr1	10014	10036	0.760323
chr1	10036	10039	0.380161
chr1	10039	10069	0.0
chr1	10069	10083	0.380161
chr1	10083	10099	0.760323
chr1	10099	10117	0.380161
chr1	10117	10140	0.0
chr1	10140	10144	0.380161
chr1	10144	10145	0.760323
chr1	10145	10146	1.14048
chr1	10146	10147	1.52065
chr1	10147	10149	1.90081
chr1	10149	10150	2.28097
chr1	10150	10152	2.66113
chr1	10152	10161	3.04129
chr1	10161	10166	3.42145
chr1	10166	10167	3.80161
chr1	10167	10168	3.42145
chr1	10168	10181	3.80161
chr1	10181	10182	3.42145
chr1	10182	10185	3.80161
chr1	10185	10186	3.42145
chr1	10186	10187	3.04129
chr1	10187	10189	2.66113
chr1	10189	10190	2.28097
chr1	10190	10194	1.90081
chr1	10194	10199	1.52065
chr1	10199	10202	1.14048
chr1	10202	10204	0.760323
chr1	10204	10224	0.380161
chr1	10224	10259	0.0
chr1	10259	10263	0.380161
chr1	10263	10283	0.760323
chr1	10283	10284	0.380161
chr1	10284	10289	0.760323
chr1	10289	10312	0.380161
chr1	10312	10327	0.760323
chr1	10327	10331	0.380161
chr1	10331	10394	0.0
chr1	10394	10419	0.380161
chr1	10419	10437	0.760323
chr1	10437	10449	0.380161
chr1	10449	10455	0.760323
chr1	10455	10458	0.380161
chr1	10458	10463	0.760323
chr1	10463	10468	1.14048
chr1	10468	10474	1.52065
chr1	10474	10477	1.14048
chr1	10477	10482	1.52065
chr1	10482	10493	1.14048
chr1	10493	10507	0.760323
chr1	10507	10511	0.380161
chr1	10511	10519	0.0
chr1	10519	10523	0.380161
chr1	10523	10535	0.760323
chr1	10535	10555	1.14048
chr1	10555	10565	0.380161
chr1	10565	10582	0.0
chr1	10582	10583	0.380161
chr1	10583	10584	0.760323
chr1	10584	10590	1.14048
chr1	10590	10597	1.52065
chr1	10597	10598	2.28097
chr1	10598	10599	2.66113
chr1	10599	10603	3.42145
chr1	10603	10604	3.80161
chr1	10604	10610	4.18178
chr1	10610	10612	3.80161
chr1	10612	10615	4.18178
chr1	10615	10619	4.56194
chr1	10619	10626	4.18178
chr1	10626	10627	3.80161
chr1	10627	10631	3.04129
chr1	10631	10633	2.28097
chr1	10633	10635	1.90081
chr1	10635	10636	2.28097
chr1	10636	10637	4.18178
chr1	10637	10640	4.56194
chr1	10640	10647	3.04129
chr1	10647	10656	2.66113
chr1	10656	10658	2.28097
chr1	10658	10659	1.52065
chr1	10659	10682	0.760323
chr1	10682	10691	0.380161
chr1	10691	10694	0.760323
chr1	10694	10697	1.14048
chr1	10697	10699	1.52065
chr1	10699	10709	1.90081
chr1	10709	10716	2.28097
chr1	10716	10720	1.90081
chr1	10720	10726	1.52065
chr1	10726	10731	1.14048
chr1	10731	10737	0.760323
chr1	10737	10742	0.380161
chr1	10742	10744	0.0
chr1	10744	10750	0.380161
chr1	10750	10752	0.760323
chr1	10752	10753	1.14048
chr1	10753	10755	1.52065
chr1	10755	10772	2.28097
chr1	10772	10777	1.90081
chr1	10777	10780	1.52065
chr1	10780	10790	1.14048
chr1	10790	10793	1.52065
chr1	10793	10794	1.14048
chr1	10794	10798	0.760323
chr1	10798	10812	0.380161
chr1	10812	10846	0.0
chr1	10846	10848	0.380161
chr1	10848	10849	3.04129
chr1	10849	10850	4.56194
chr1	10850	10851	4.9421
chr1	10851	10864	5.70242
chr1	10864	10872	6.08258
chr1	10872	10874	4.9421
chr1	10874	10875	3.80161
chr1	10875	10876	3.42145
chr1	10876	10878	3.04129
chr1	10878	10879	3.80161
chr1	10879	10880	4.18178
chr1	10880	10881	3.80161
chr1	10881	10885	3.42145
chr1	10885	10891	3.04129
chr1	10891	10896	1.90081
chr1	10896	10898	2.28097
chr1	10898	10899	2.66113
chr1	10899	10903	3.04129
chr1	10903	10905	3.42145
chr1	10905	10909	3.04129
chr1	10909	10916	2.66113
chr1	10916	10921	2.28097
chr1	10921	10927	1.52065
chr1	10927	10937	1.14048
chr1	10937	10940	0.760323
chr1	10940	10943	0.380161
chr1	10943	10996	0.0
chr1	10996	10999	0.380161
chr1	10999	11000	0.760323
chr1	11000	11001	1.14048
chr1	11001	11011	1.52065
chr1	11011	11015	1.90081
chr1	11015	11025	2.28097
chr1	11025	11031	3.04129
chr1	11031	11035	2.66113
chr1	11035	11037	2.28097
chr1	11037	11038	1.90081
chr1	11038	11039	1.52065
chr1	11039	11042	0.760323
chr1	11042	11046	1.14048
chr1	11046	11051	0.760323
chr1	11051	11060	1.14048
chr1	11060	11085	0.760323
chr1	11085	11093	0.380161
chr1	11093	11098	0.0
chr1	11098	11109	0.380161
chr1	11109	11110	0.760323
chr1	11110	11111	1.90081
chr1	11111	11120	2.28097
chr1	11120	11128	2.66113
chr1	11128	11132	3.04129
chr1	11132	11138	2.66113
chr1	11138	11139	2.28097
chr1	11139	11141	1.90081
chr1	11141	11142	1.52065
chr1	11142	11143	1.14048
chr1	11143	11153	1.52065
chr1	11153	11159	1.14048
chr1	11159	11163	0.760323
chr1	11163	11164	1.52065
chr1	11164	11175	1.14048
chr1	11175	11177	1.52065
chr1	11177	11181	2.28097
chr1	11181	11182	2.66113
chr1	11182	11185	3.04129
chr1	11185	11191	2.66113
chr1	11191	11195	3.04129
chr1	11195	11204	2.66113
chr1	11204	11205	1.52065
chr1	11205	11210	1.14048
chr1	11210	11218	0.760323
chr1	11218	11224	0.380161
chr1	11224	11265	0.0
chr1	11265	11266	0.760323
chr1	11266	11270	1.14048
chr1	11270	11286	1.52065
chr1	11286	11290	1.14048
chr1	11290	11302	0.760323
chr1	11302	11304	0.380161
chr1	11304	11314	0.0
chr1	11314	11357	0.380161
chr1	11357	11363	0.0
chr1	11363	11382	0.380161
chr1	11382	11392	0.760323
chr1	11392	11404	1.14048
chr1	11404	11424	0.760323
chr1	11424	11432	0.380161
chr1	11432	11436	0.0
chr1	11436	11457	0.380161
chr1	11457	11459	0.0
chr1	11459	11471	0.380161
chr1	11471	11472	0.760323
chr1	11472	11497	1.14048
chr1	11497	11501	0.380161
chr1	11501	11505	0.0
chr1	11505	11508	0.380161
chr1	11508	11509	0.760323
chr1	11509	11510	1.14048
chr1	11510	11517	1.90081
chr1	11517	11519	2.28097
chr1	11519	11531	2.66113
chr1	11531	11535	3.04129
chr1	11535	11536	2.28097
chr1	11536	11540	1.90081
chr1	11540	11552	1.52065
chr1	11552	11562	0.760323
chr1	11562	11569	0.380161
chr1	11569	11578	0.0
chr1	11578	11586	0.380161
chr1	11586	11606	0.760323
chr1	11606	11616	1.14048
chr1	11616	11629	0.760323
chr1	11629	11641	0.380161
chr1	11641	11642	0.760323
chr1	11642	11643	1.14048
chr1	11643	11649	1.52065
chr1	11649	11651	1.14048
chr1	11651	11656	1.52065
chr1	11656	11670	1.90081
chr1	11670	11684	2.28097
chr1	11684	11686	1.90081
chr1	11686	11689	1.52065
chr1	11689	11694	1.90081
chr1	11694	11697	1.52065
chr1	11697	11699	1.90081
chr1	11699	11707	1.52065
chr1	11707	11713	1.90081
chr1	11713	11714	1.52065
chr1	11714	11719	1.14048
chr1	11719	11720	0.760323
chr1	11720	11729	0.380161
chr1	11729	11737	1.52065
chr1	11737	11762	1.14048
chr1	11762	11772	0.380161
chr1	11772	11787	0.0
chr1	11787	11791	0.380161
chr1	11791	11821	0.760323
chr1	11821	11829	0.380161
chr1	11829	11865	0.0
chr1	11865	11872	0.380161
chr1	11872	11878	0.760323
chr1	11878	11881	1.14048
chr1	11881	11884	1.52065
chr1	11884	11885	1.90081
chr1	11885	11908	2.28097
chr1	11908	11910	1.90081
chr1	11910	11912	2.28097
chr1	11912	11913	1.90081
chr1	11913	11914	2.28097
chr1	11914	11915	2.66113
chr1	11915	11916	2.28097
chr1	11916	11919	1.90081
chr1	11919	11922	1.14048
chr1	11922	11934	1.52065
chr1	11934	11939	1.90081
chr1	11939	11940	1.52065
chr1	11940	11946	1.14048
chr1	11946	11952	0.760323
chr1	11952	11953	0.380161
chr1	11953	11974	0.0
chr1	11974	11977	0.380161
chr1	11977	11995	0.760323
chr1	11995	11999	1.14048
chr1	11999	12002	0.380161
chr1	12002	12009	0.760323
chr1	12009	12010	1.14048
chr1	12010	12012	1.52065
chr1	12012	12017	1.14048
chr1	12017	12029	0.760323
chr1	12029	12036	0.380161
chr1	12036	12039	0.0
chr1	12039	12043	0.760323
chr1	12043	12050	1.14048
chr1	12050	12061	1.90081
chr1	12061	12068	1.52065
chr1	12068	12070	1.14048
chr1	12070	12072	0.760323
chr1	12072	12073	1.14048
chr1	12073	12074	1.52065
chr1	12074	12075	1.90081
chr1	12075	12076	2.28097
chr1	12076	12077	2.66113
chr1	12077	12093	1.90081
chr1	12093	12096	1.52065
chr1	12096	12098	1.14048
chr1	12098	12115	0.760323
chr1	12115	12118	0.380161
chr1	12118	12144	0.0
chr1	12144	12168	0.380161
chr1	12168	12194	0.0
chr1	12194	12207	0.380161
chr1	12207	12223	0.760323
chr1	12223	12224	1.14048
chr1	12224	12227	1.52065
chr1	12227	12231	1.14048
chr1	12231	12247	1.52065
chr1	12247	12249	1.90081
chr1	12249	12255	1.52065
chr1	12255	12266	1.14048
chr1	12266	12275	0.760323
chr1	12275	12288	0.380161
chr1	12288	12291	0.760323
chr1	12291	12307	1.90081
chr1	12307	12318	1.14048
chr1	12318	12320	0.760323
chr1	12320	12333	0.380161
chr1	12333	12334	0.760323
chr1	12334	12353	0.380161
chr1	12353	12390	0.0
chr1	12390	12403	0.380161
chr1	12403	12408	0.760323
chr1	12408	12409	0.380161
chr1	12409	12420	0.760323
chr1	12420	12424	1.14048
chr1	12424	12433	1.52065
chr1	12433	12435	1.14048
chr1	12435	12436	1.90081
chr1	12436	12438	2.28097
chr1	12438	12441	1.90081
chr1	12441	12444	2.66113
chr1	12444	12446	3.04129
chr1	12446	12450	2.66113
chr1	12450	12462	2.28097
chr1	12462	12464	1.14048
chr1	12464	12471	0.760323
chr1	12471	12475	0.380161
chr1	12475	12482	0.0
chr1	12482	12509	0.380161
chr1	12509	12511	0.760323
chr1	12511	12516	1.14048
chr1	12516	12523	1.52065
chr1	12523	12524	1.90081
chr1	12524	12531	2.28097
chr1	12531	12533	1.90081
chr1	12533	12534	1.52065
chr1	12534	12542	1.14048
chr1	12542	12546	0.760323
chr1	12546	12554	0.380161
chr1	12554	12556	0.0
chr1	12556	12588	0.380161
chr1	12588	12610	0.0
chr1	12610	12614	0.380161
chr1	12614	12615	0.760323
chr1	12615	12618	1.14048
chr1	12618	12619	1.90081
chr1	12619	12640	2.28097
chr1	12640	12641	2.66113
chr1	12641	12642	2.28097
chr1	12642	12649	1.90081
chr1	12649	12655	2.66113
chr1	12655	12657	1.90081
chr1	12657	12658	1.52065
chr1	12658	12661	1.14048
chr1	12661	12683	1.52065
chr1	12683	12686	1.14048
chr1	12686	12691	0.760323
chr1	12691	12704	0.380161
chr1	12704	12713	0.0
chr1	12713	12729	0.380161
chr1	12729	12734	1.14048
chr1	12734	12737	1.52065
chr1	12737	12739	1.90081
chr1	12739	12743	2.28097
chr1	12743	12749	1.90081
chr1	12749	12753	2.28097
chr1	12753	12759	1.90081
chr1	12759	12760	1.52065
chr1	12760	12761	1.14048
chr1	12761	12765	0.760323
chr1	12765	12779	1.14048
chr1	12779	12793	1.52065
chr1	12793	12794	2.66113
chr1	12794	12798	3.04129
chr1	12798	12802	3.80161
chr1	12802	12804	4.56194
chr1	12804	12806	4.18178
chr1	12806	12808	4.56194
chr1	12808	12822	4.18178
chr1	12822	12823	3.04129
chr1	12823	12829	2.66113
chr1	12829	12837	3.04129
chr1	12837	12840	2.66113
chr1	12840	12842	2.28097
chr1	12842	12845	2.66113
chr1	12845	12849	1.90081
chr1	12849	12855	1.52065
chr1	12855	12857	1.90081
chr1	12857	12858	2.28097
chr1	12858	12860	2.66113
chr1	12860	12861	3.04129
chr1	12861	12869	3.42145
chr1	12869	12872	3.04129
chr1	12872	12879	2.66113
chr1	12879	12880	1.90081
chr1	12880	12885	1.52065
chr1	12885	12886	1.14048
chr1	12886	12888	1.90081
chr1	12888	12899	2.28097
chr1	12899	12900	1.90081
chr1	12900	12901	1.52065
chr1	12901	12909	1.90081
chr1	12909	12927	2.28097
chr1	12927	12929	1.90081
chr1	12929	12930	1.14048
chr1	12930	12933	0.760323
chr1	12933	12937	1.14048
chr1	12937	12942	0.760323
chr1	12942	12945	1.14048
chr1	12945	12955	0.760323
chr1	12955	12964	0.380161
chr1	12964	12966	0.760323
chr1	12966	12976	1.14048
chr1	12976	12977	2.28097
chr1	12977	12983	2.66113
chr1	12983	12985	3.04129
chr1	12985	12989	2.66113
chr1	12989	12994	3.04129
chr1	12994	12995	3.42145
chr1	12995	12996	4.18178
chr1	12996	12999	4.56194
chr1	12999	13006	4.9421
chr1	13006	13014	4.56194
chr1	13014	13015	4.18178
chr1	13015	13016	3.80161
chr1	13016	13017	3.42145
chr1	13017	13018	3.04129
chr1	13018	13019	2.28097
chr1	13019	13021	1.90081
chr1	13021	13028	2.66113
chr1	13028	13029	2.28097
chr1	13029	13030	2.66113
chr1	13030	13034	3.04129
chr1	13034	13035	3.42145
chr1	13035	13038	3.80161
chr1	13038	13044	3.04129
chr1	13044	13047	2.66113
chr1	13047	13056	3.42145
chr1	13056	13057	2.66113
chr1	13057	13058	2.28097
chr1	13058	13064	2.66113
chr1	13064	13065	2.28097
chr1	13065	13066	2.66113
chr1	13066	13069	3.04129
chr1	13069	13072	2.66113
chr1	13072	13078	2.28097
chr1	13078	13079	1.52065
chr1	13079	13086	1.14048
chr1	13086	13088	0.760323
chr1	13088	13099	0.380161
chr1	13099	13108	0.760323
chr1	13108	13142	0.380161
chr1	13142	13165	0.0
chr1	13165	13178	0.380161
chr1	13178	13180	1.14048
chr1	13180	13200	1.52065
chr1	13200	13209	1.14048
chr1	13209	13213	1.90081
chr1	13213	13216	2.28097
chr1	13216	13220	2.66113
chr1	13220	13223	2.28097
chr1	13223	13237	1.90081
chr1	13237	13244	2.28097
chr1	13244	13250	2.66113
chr1	13250	13251	2.28097
chr1	13251	13255	1.90081
chr1	13255	13257	1.52065
chr1	13257	13258	1.90081
chr1	13258	13259	2.28097
chr1	13259	13260	1.90081
chr1	13260	13267	2.28097
chr1	13267	13274	2.66113
chr1	13274	13277	3.04129
chr1	13277	13279	2.66113
chr1	13279	13282	2.28097
chr1	13282	13284	2.66113
chr1	13284	13287	2.28097
chr1	13287	13290	1.90081
chr1	13290	13291	2.28097
chr1	13291	13293	2.66113
chr1	13293	13300	2.28097
chr1	13300	13307	1.52065
chr1	13307	13311	1.14048
chr1	13311	13313	0.760323
chr1	13313	13323	0.380161
chr1	13323	13359	0.0
chr1	13359	13373	0.380161
chr1	13373	13387	0.760323
chr1	13387	13391	1.14048
chr1	13391	13393	1.52065
chr1	13393	13394	1.90081
chr1	13394	13403	1.52065
chr1	13403	13407	1.14048
chr1	13407	13413	1.90081
chr1	13413	13415	2.28097
chr1	13415	13417	2.66113
chr1	13417	13418	2.28097
chr1	13418	13420	2.66113
chr1	13420	13424	3.42145
chr1	13424	13429	4.56194
chr1	13429	13431	4.9421
chr1	13431	13434	4.56194
chr1	13434	13439	4.9421
chr1	13439	13441	5.32226
chr1	13441	13443	4.56194
chr1	13443	13444	4.18178
chr1	13444	13450	3.42145
chr1	13450	13452	3.80161
chr1	13452	13456	3.04129
chr1	13456	13457	2.66113
chr1	13457	13459	2.28097
chr1	13459	13463	1.90081
chr1	13463	13466	1.52065
chr1	13466	13467	1.90081
chr1	13467	13469	2.28097
chr1	13469	13472	1.90081
chr1	13472	13474	1.52065
chr1	13474	13477	1.90081
chr1	13477	13486	1.52065
chr1	13486	13489	1.14048
chr1	13489	13490	1.52065
chr1	13490	13493	1.90081
chr1	13493	13498	1.52065
chr1	13498	13504	1.14048
chr1	13504	13505	2.28097
chr1	13505	13506	2.66113
chr1	13506	13508	3.04129
chr1	13508	13509	3.42145
chr1	13509	13512	3.04129
chr1	13512	13514	3.42145
chr1	13514	13520	3.04129
chr1	13520	13527	3.42145
chr1	13527	13534	3.04129
chr1	13534	13535	2.66113
chr1	13535	13536	2.28097
chr1	13536	13541	1.90081
chr1	13541	13548	1.52065
chr1	13548	13551	1.14048
chr1	13551	13553	0.380161
chr1	13553	13568	0.0
chr1	13568	13570	1.14048
chr1	13570	13571	1.52065
chr1	13571	13587	1.90081
chr1	13587	13596	1.52065
chr1	13596	13604	1.14048
chr1	13604	13607	0.760323
chr1	13607	13608	0.380161
chr1	13608	13611	0.760323
chr1	13611	13622	0.380161
chr1	13622	13623	0.760323
chr1	13623	13625	1.52065
chr1	13625	13626	1.90081
chr1	13626	13627	2.28097
chr1	13627	13628	3.04129
chr1	13628	13630	3.80161
chr1	13630	13637	4.18178
chr1	13637	13644	4.56194
chr1	13644	13646	4.9421
chr1	13646	13648	4.56194
chr1	13648	13649	4.18178
chr1	13649	13650	3.80161
chr1	13650	13652	3.04129
chr1	13652	13653	2.66113
chr1	13653	13654	2.28097
chr1	13654	13655	1.90081
chr1	13655	13662	1.52065
chr1	13662	13664	1.90081
chr1	13664	13665	2.28097
chr1	13665	13669	1.90081
chr1	13669	13679	1.14048
chr1	13679	13683	0.760323
chr1	13683	13700	0.380161
chr1	13700	13710	0.0
chr1	13710	13723	0.380161
chr1	13723	13730	0.760323
chr1	13730	13733	0.380161
chr1	13733	13734	0.760323
chr1	13734	13749	1.14048
chr1	13749	13764	1.52065
chr1	13764	13771	1.14048
chr1	13771	13776	0.760323
chr1	13776	13786	0.380161
chr1	13786	13814	0.0
chr1	13814	13817	0.380161
chr1	13817	13820	1.14048
chr1	13820	13843	1.52065
chr1	13843	13844	1.14048
chr1	13844	13846	0.760323
chr1	13846	13853	0.380161
chr1	13853	13879	0.760323
chr1	13879	13886	1.14048
chr1	13886	13888	0.760323
chr1	13888	13890	0.380161
chr1	13890	13892	0.760323
chr1	13892	13922	1.14048
chr1	13922	13932	0.760323
chr1	13932	13935	0.380161
chr1	13935	13945	0.0
chr1	13945	13972	0.760323
chr1	13972	13988	0.380161
chr1	13988	14058	0.0
chr1	14058	14073	0.380161
chr1	14073	14083	0.760323
chr1	14083	14084	1.14048
chr1	14084	14086	0.760323
chr1	14086	14096	1.14048
chr1	14096	14107	0.760323
chr1	14107	14126	0.380161
chr1	14126	14127	0.0
chr1	14127	14134	0.760323
chr1	14134	14137	1.14048
chr1	14137	14152	1.90081
chr1	14152	14154	2.28097
chr1	14154	14157	1.90081
chr1	14157	14158	2.28097
chr1	14158	14160	2.66113
chr1	14160	14162	1.90081
chr1	14162	14169	2.28097
chr1	14169	14172	2.66113
chr1	14172	14173	2.28097
chr1	14173	14176	1.90081
chr1	14176	14177	2.28097
chr1	14177	14186	3.04129
chr1	14186	14191	2.66113
chr1	14191	14201	3.04129
chr1	14201	14210	2.28097
chr1	14210	14213	1.52065
chr1	14213	14220	1.14048
chr1	14220	14227	0.380161
chr1	14227	14239	0.0
chr1	14239	14240	0.380161
chr1	14240	14257	0.760323
chr1	14257	14262	1.14048
chr1	14262	14266	0.760323
chr1	14266	14294	0.380161
chr1	14294	14301	0.760323
chr1	14301	14319	0.380161
chr1	14319	14329	0.760323
chr1	14329	14337	1.52065
chr1	14337	14342	1.14048
chr1	14342	14347	1.52065
chr1	14347	14350	1.14048
chr1	14350	14352	1.52065
chr1	14352	14359	2.28097
chr1	14359	14362	2.66113
chr1	14362	14364	2.28097
chr1	14364	14372	1.90081
chr1	14372	14387	1.14048
chr1	14387	14390	0.760323
chr1	14390	14417	0.0
chr1	14417	14421	0.380161
chr1	14421	14430	0.760323
chr1	14430	14449	1.14048
chr1	14449	14451	0.760323
chr1	14451	14455	0.380161
chr1	14455	14458	0.760323
chr1	14458	14461	0.380161
chr1	14461	14466	0.760323
chr1	14466	14482	1.14048
chr1	14482	14494	0.760323
chr1	14494	14504	0.380161
chr1	14504	14593	0.0
chr1	14593	14636	0.380161
chr1	14636	14646	0.0
chr1	14646	14647	0.380161
chr1	14647	14649	0.760323
chr1	14649	14668	1.14048
chr1	14668	14669	1.52065
chr1	14669	14683	1.90081
chr1	14683	14685	2.28097
chr1	14685	14687	3.42145
chr1	14687	14688	3.80161
chr1	14688	14689	3.42145
chr1	14689	14690	3.04129
chr1	14690	14691	2.66113
chr1	14691	14707	2.28097
chr1	14707	14708	1.90081
chr1	14708	14709	1.52065
chr1	14709	14710	1.14048
chr1	14710	14715	0.760323
chr1	14715	14786	0.0
chr1	14786	14797	0.380161
chr1	14797	14798	0.760323
chr1	14798	14819	1.14048
chr1	14819	14823	1.52065
chr1	14823	14825	1.14048
chr1	14825	14829	0.760323
chr1	14829	14847	0.380161
chr1	14847	14848	0.760323
chr1	14848	14852	1.14048
chr1	14852	14862	1.52065
chr1	14862	14866	1.14048
chr1	14866	14867	1.90081
chr1	14867	14881	2.28097
chr1	14881	14882	1.90081
chr1	14882	14883	1.52065
chr1	14883	14884	1.14048
chr1	14884	14896	1.52065
chr1	14896	14909	0.760323
chr1	14909	14918	0.380161
chr1	14918	14939	0.0
chr1	14939	14944	0.380161
chr1	14944	14957	0.760323
chr1	14957	14959	1.14048
chr1	14959	14975	1.52065
chr1	14975	14977	1.14048
chr1	14977	14988	1.52065
chr1	14988	14989	1.14048
chr1	14989	15003	0.760323
chr1	15003	15014	0.380161
chr1	15014	15018	0.760323
chr1	15018	15051	0.380161
chr1	15051	15056	0.0
chr1	15056	15059	0.380161
chr1	15059	15063	0.760323
chr1	15063	15064	1.14048
chr1	15064	15088	1.52065
chr1	15088	15089	2.28097
chr1	15089	15093	1.14048
chr1	15093	15115	0.760323
chr1	15115	15129	0.380161
chr1	15129	15131	0.760323
chr1	15131	15138	0.380161
chr1	15138	15140	0.760323
chr1	15140	15141	1.14048
chr1	15141	15142	2.28097
chr1	15142	15144	3.42145
chr1	15144	15146	3.80161
chr1	15146	15148	4.18178
chr1	15148	15149	4.56194
chr1	15149	15150	4.9421
chr1	15150	15160	5.32226
chr1	15160	15165	5.70242
chr1	15165	15166	5.32226
chr1	15166	15169	4.56194
chr1	15169	15170	4.18178
chr1	15170	15171	3.80161
chr1	15171	15172	4.18178
chr1	15172	15174	3.80161
chr1	15174	15175	4.18178
chr1	15175	15176	3.80161
chr1	15176	15179	3.42145
chr1	15179	15180	3.04129
chr1	15180	15183	2.28097
chr1	15183	15193	1.52065
chr1	15193	15198	1.14048
chr1	15198	15203	1.52065
chr1	15203	15205	1.14048
chr1	15205	15216	0.760323
chr1	15216	15236	0.380161
chr1	15236	15250	0.0
chr1	15250	15289	0.380161
chr1	15289	15293	0.760323
chr1	15293	15296	0.380161
chr1	15296	15319	0.760323
chr1	15319	15325	0.380161
chr1	15325	15338	0.0
chr1	15338	15341	0.380161
chr1	15341	15373	0.760323
chr1	15373	15380	0.380161
chr1	15380	15467	0.0
chr1	15467	15474	0.380161
chr1	15474	15486	0.760323
chr1	15486	15507	0.380161
chr1	15507	15525	0.0
chr1	15525	15547	0.380161
chr1	15547	15554	0.0
chr1	15554	15555	0.380161
chr1	15555	15578	0.760323
chr1	15578	15584	0.380161
chr1	15584	15606	0.0
chr1	15606	15611	0.380161
chr1	15611	15612	0.760323
chr1	15612	15635	1.14048
chr1	15635	15643	0.380161
chr1	15643	15705	0.0
chr1	15705	15708	0.380161
chr1	15708	15747	0.760323
chr1	15747	15751	0.380161
chr1	15751	15814	0.0
chr1	15814	15829	0.380161
chr1	15829	15838	0.760323
chr1	15838	15844	0.380161
chr1	15844	15851	0.760323
chr1	15851	15855	0.380161
chr1	15855	15858	0.760323
chr1	15858	15869	1.14048
chr1	15869	15880	1.52065
chr1	15880	15882	1.14048
chr1	15882	15897	0.760323
chr1	15897	15903	0.380161
chr1	15903	15910	0.0
chr1	15910	15911	0.380161
chr1	15911	15931	0.760323
chr1	15931	15934	0.380161
chr1	15934	15969	0.0
chr1	15969	16004	0.760323
chr1	16004	16058	0.0
chr1	16058	16100	0.380161
chr1	16100	16128	0.0
chr1	16128	16130	0.380161
chr1	16130	16131	0.760323
chr1	16131	16132	1.14048
chr1	16132	16138	1.52065
chr1	16138	16156	1.90081
chr1	16156	16161	1.14048
chr1	16161	16169	0.760323
chr1	16169	16176	0.380161
chr1	16176	16180	0.760323
chr1	16180	16186	0.380161
chr1	16186	16199	0.760323
chr1	16199	16201	1.52065
chr1	16201	16203	2.28097
chr1	16203	16215	2.66113
chr1	16215	16217	3.04129
chr1	16217	16219	2.66113
chr1	16219	16221	1.90081
chr1	16221	16230	2.28097
chr1	16230	16237	1.52065
chr1	16237	16239	1.14048
chr1	16239	16245	0.760323
chr1	16245	16255	0.380161
chr1	16255	16256	0.760323
chr1	16256	16257	1.52065
chr1	16257	16259	2.28097
chr1	16259	16261	2.66113
[truncated: 362 more rows]
