# Supplementary material for: Structural modularity of the XIST ribonucleoprotein complex
Source: Nat Commun. 2020 Dec 2;11:6163. doi: 10.1038/s41467-020-20040-3 (PMC7710737; doi:10.1038/s41467-020-20040-3)
Supplement: Supplementary file 6 — Source Data [file 41467_2020_20040_MOESM6_ESM.zip › sourcedata/fig2efgi/K562_FUS_1_neg_XIST_1_hsXIST.bedgraph]

chr1	0	44	0.0
chr1	44	47	0.0693397
chr1	47	69	0.138679
chr1	69	84	0.0693397
chr1	84	115	0.0
chr1	115	132	0.0693397
chr1	132	155	0.138679
chr1	155	172	0.0693397
chr1	172	189	0.0
chr1	189	206	0.0693397
chr1	206	229	0.138679
chr1	229	236	0.0693397
chr1	236	241	0.138679
chr1	241	242	0.208019
chr1	242	247	0.277359
chr1	247	262	0.208019
chr1	262	274	0.277359
chr1	274	275	0.208019
chr1	275	276	0.138679
chr1	276	277	0.208019
chr1	277	294	0.138679
chr1	294	301	0.208019
chr1	301	302	0.277359
chr1	302	306	0.208019
chr1	306	307	0.277359
chr1	307	317	0.346699
chr1	317	324	0.277359
chr1	324	335	0.346699
chr1	335	338	0.277359
chr1	338	342	0.208019
chr1	342	358	0.138679
chr1	358	363	0.0693397
chr1	363	365	0.138679
chr1	365	377	0.208019
chr1	377	379	0.277359
chr1	379	389	0.208019
chr1	389	396	0.277359
chr1	396	406	0.208019
chr1	406	416	0.138679
chr1	416	428	0.0693397
chr1	428	542	0.0
chr1	542	583	0.0693397
chr1	583	621	0.0
chr1	621	646	0.0693397
chr1	646	648	0.138679
chr1	648	649	0.208019
chr1	649	661	0.277359
chr1	661	682	0.208019
chr1	682	685	0.138679
chr1	685	686	0.0693397
chr1	686	691	0.0
chr1	691	695	0.0693397
chr1	695	697	0.138679
chr1	697	699	0.277359
chr1	699	717	0.346699
chr1	717	725	0.416038
chr1	725	729	0.346699
chr1	729	731	0.277359
chr1	731	734	0.208019
chr1	734	738	0.138679
chr1	738	740	0.0693397
chr1	740	758	0.346699
chr1	758	773	0.277359
chr1	773	774	0.208019
chr1	774	778	0.277359
chr1	778	781	0.208019
chr1	781	785	0.0693397
chr1	785	786	0.138679
chr1	786	788	0.208019
chr1	788	797	0.277359
chr1	797	811	0.346699
chr1	811	815	0.416038
chr1	815	821	0.346699
chr1	821	822	0.416038
chr1	822	824	0.554718
chr1	824	825	0.693397
chr1	825	826	0.832077
chr1	826	827	0.693397
chr1	827	829	0.762737
chr1	829	837	0.693397
chr1	837	840	0.624058
chr1	840	842	0.693397
chr1	842	845	0.762737
chr1	845	846	0.832077
chr1	846	847	0.970756
chr1	847	850	1.17878
chr1	850	851	1.24812
chr1	851	852	1.31745
chr1	852	855	1.24812
chr1	855	861	1.31745
chr1	861	863	1.24812
chr1	863	864	1.17878
chr1	864	865	1.10944
chr1	865	867	1.0401
chr1	867	877	0.970756
chr1	877	879	0.901417
chr1	879	880	0.970756
chr1	880	886	0.901417
chr1	886	887	0.832077
chr1	887	888	0.693397
chr1	888	889	0.762737
chr1	889	890	0.832077
chr1	890	891	0.762737
chr1	891	892	0.693397
chr1	892	895	0.762737
chr1	895	896	0.832077
chr1	896	899	0.901417
chr1	899	902	0.970756
chr1	902	905	0.901417
chr1	905	907	0.762737
chr1	907	911	0.970756
chr1	911	912	1.17878
chr1	912	913	1.24812
chr1	913	915	1.45613
chr1	915	921	1.59481
chr1	921	923	1.52547
chr1	923	925	1.59481
chr1	925	927	1.66415
chr1	927	928	1.59481
chr1	928	929	1.52547
chr1	929	931	1.45613
chr1	931	932	1.52547
chr1	932	933	1.45613
chr1	933	934	1.38679
chr1	934	936	1.52547
chr1	936	937	1.66415
chr1	937	938	1.80283
chr1	938	940	2.21887
chr1	940	944	2.14953
chr1	944	945	2.28821
chr1	945	948	2.35755
chr1	948	949	2.42689
chr1	949	950	2.49623
chr1	950	951	2.42689
chr1	951	954	2.14953
chr1	954	955	2.08019
chr1	955	956	2.21887
chr1	956	958	2.14953
chr1	958	959	2.08019
chr1	959	961	2.14953
chr1	961	962	2.35755
chr1	962	963	2.42689
chr1	963	966	2.35755
chr1	966	967	2.28821
chr1	967	969	2.35755
chr1	969	976	2.49623
chr1	976	977	2.21887
chr1	977	978	2.01085
chr1	978	982	1.66415
chr1	982	983	1.73349
chr1	983	986	1.59481
chr1	986	987	1.38679
chr1	987	989	1.31745
chr1	989	994	1.38679
chr1	994	996	1.24812
chr1	996	1001	1.17878
chr1	1001	1004	0.970756
chr1	1004	1007	1.0401
chr1	1007	1008	0.970756
chr1	1008	1010	0.832077
chr1	1010	1011	0.624058
chr1	1011	1012	0.693397
chr1	1012	1015	0.624058
chr1	1015	1016	0.554718
chr1	1016	1018	0.624058
chr1	1018	1024	0.485378
chr1	1024	1026	0.416038
chr1	1026	1027	0.346699
chr1	1027	1038	0.416038
chr1	1038	1039	0.346699
chr1	1039	1043	0.277359
chr1	1043	1045	0.208019
chr1	1045	1056	0.138679
chr1	1056	1057	0.0693397
chr1	1057	1059	0.138679
chr1	1059	1064	0.346699
chr1	1064	1066	0.416038
chr1	1066	1068	0.346699
chr1	1068	1069	0.416038
chr1	1069	1074	0.485378
chr1	1074	1075	0.624058
chr1	1075	1084	0.693397
chr1	1084	1089	0.832077
chr1	1089	1091	0.901417
chr1	1091	1092	0.970756
chr1	1092	1095	1.0401
chr1	1095	1097	1.10944
chr1	1097	1098	1.0401
chr1	1098	1099	0.970756
chr1	1099	1100	1.0401
chr1	1100	1101	0.832077
chr1	1101	1102	1.17878
chr1	1102	1103	1.24812
chr1	1103	1104	1.31745
chr1	1104	1108	1.38679
chr1	1108	1110	1.45613
chr1	1110	1111	1.52547
chr1	1111	1112	1.59481
chr1	1112	1115	1.66415
chr1	1115	1118	1.59481
chr1	1118	1119	1.66415
chr1	1119	1125	1.80283
chr1	1125	1129	1.66415
chr1	1129	1130	1.73349
chr1	1130	1131	1.80283
chr1	1131	1132	1.94151
chr1	1132	1133	2.14953
chr1	1133	1135	2.28821
chr1	1135	1136	2.21887
chr1	1136	1139	2.14953
chr1	1139	1141	1.80283
chr1	1141	1149	1.66415
chr1	1149	1151	1.45613
chr1	1151	1153	1.38679
chr1	1153	1154	1.66415
chr1	1154	1157	1.52547
chr1	1157	1158	1.45613
chr1	1158	1159	1.52547
chr1	1159	1161	1.94151
chr1	1161	1162	2.01085
chr1	1162	1163	2.08019
chr1	1163	1165	2.28821
chr1	1165	1166	2.35755
chr1	1166	1167	2.42689
chr1	1167	1169	2.63491
chr1	1169	1170	2.56557
chr1	1170	1171	2.35755
chr1	1171	1172	2.49623
chr1	1172	1173	1.94151
chr1	1173	1177	2.01085
chr1	1177	1178	2.49623
chr1	1178	1179	2.56557
chr1	1179	1180	2.63491
chr1	1180	1181	2.70425
chr1	1181	1184	2.77359
chr1	1184	1185	2.84293
chr1	1185	1186	2.91227
chr1	1186	1188	3.05095
chr1	1188	1189	3.12029
chr1	1189	1190	3.25897
chr1	1190	1191	3.32831
chr1	1191	1193	3.12029
chr1	1193	1194	3.18963
chr1	1194	1197	3.25897
chr1	1197	1198	3.32831
chr1	1198	1200	3.39765
chr1	1200	1202	2.77359
chr1	1202	1203	2.70425
chr1	1203	1204	2.91227
chr1	1204	1205	3.25897
chr1	1205	1206	3.32831
chr1	1206	1207	3.05095
chr1	1207	1208	3.12029
chr1	1208	1211	2.49623
chr1	1211	1212	2.42689
chr1	1212	1218	2.28821
chr1	1218	1219	2.42689
chr1	1219	1220	2.49623
chr1	1220	1226	2.42689
chr1	1226	1228	2.14953
chr1	1228	1231	2.01085
chr1	1231	1232	1.94151
chr1	1232	1234	1.87217
chr1	1234	1239	1.80283
chr1	1239	1242	1.66415
chr1	1242	1243	1.59481
chr1	1243	1244	0.901417
chr1	1244	1246	0.832077
chr1	1246	1247	0.762737
chr1	1247	1248	0.901417
chr1	1248	1249	0.970756
chr1	1249	1251	0.901417
chr1	1251	1252	0.970756
chr1	1252	1253	0.901417
chr1	1253	1254	1.0401
chr1	1254	1255	1.17878
chr1	1255	1256	1.24812
chr1	1256	1257	1.17878
chr1	1257	1258	1.0401
chr1	1258	1259	0.970756
chr1	1259	1260	0.901417
chr1	1260	1262	1.0401
chr1	1262	1263	1.10944
chr1	1263	1264	1.17878
chr1	1264	1269	1.0401
chr1	1269	1272	1.10944
chr1	1272	1274	1.24812
chr1	1274	1275	1.31745
chr1	1275	1278	1.59481
chr1	1278	1279	1.66415
chr1	1279	1281	1.59481
chr1	1281	1282	1.66415
chr1	1282	1283	1.73349
chr1	1283	1284	1.94151
chr1	1284	1285	2.01085
chr1	1285	1286	2.14953
chr1	1286	1287	2.21887
chr1	1287	1290	1.94151
chr1	1290	1291	1.87217
chr1	1291	1293	1.94151
chr1	1293	1294	1.80283
chr1	1294	1295	1.73349
chr1	1295	1296	1.66415
chr1	1296	1297	1.73349
chr1	1297	1300	1.80283
chr1	1300	1303	1.73349
chr1	1303	1306	1.59481
chr1	1306	1307	1.66415
chr1	1307	1309	1.80283
chr1	1309	1310	1.87217
chr1	1310	1311	1.94151
chr1	1311	1313	2.08019
chr1	1313	1314	2.01085
chr1	1314	1315	1.87217
chr1	1315	1317	1.73349
chr1	1317	1318	1.80283
chr1	1318	1321	1.73349
chr1	1321	1323	1.66415
chr1	1323	1325	1.73349
chr1	1325	1326	1.66415
chr1	1326	1327	1.59481
chr1	1327	1328	1.87217
chr1	1328	1330	2.21887
chr1	1330	1332	2.28821
chr1	1332	1333	2.49623
chr1	1333	1334	2.42689
chr1	1334	1337	2.49623
chr1	1337	1341	2.56557
chr1	1341	1343	2.63491
chr1	1343	1345	2.56557
chr1	1345	1346	2.49623
chr1	1346	1347	2.42689
chr1	1347	1348	2.63491
chr1	1348	1349	2.77359
chr1	1349	1351	2.91227
chr1	1351	1352	2.70425
chr1	1352	1353	2.63491
chr1	1353	1356	2.49623
chr1	1356	1357	2.56557
chr1	1357	1358	2.77359
chr1	1358	1359	1.87217
chr1	1359	1365	1.59481
chr1	1365	1366	1.66415
chr1	1366	1368	1.73349
chr1	1368	1373	1.80283
chr1	1373	1376	1.66415
chr1	1376	1377	1.52547
chr1	1377	1378	1.38679
chr1	1378	1381	1.24812
chr1	1381	1382	0.970756
chr1	1382	1384	1.0401
chr1	1384	1387	0.970756
chr1	1387	1389	0.832077
chr1	1389	1393	0.693397
chr1	1393	1396	0.762737
chr1	1396	1397	0.416038
chr1	1397	1398	0.346699
chr1	1398	1399	0.277359
chr1	1399	1401	0.346699
chr1	1401	1413	0.485378
chr1	1413	1415	0.554718
chr1	1415	1416	0.624058
chr1	1416	1418	0.762737
chr1	1418	1419	0.901417
chr1	1419	1421	0.970756
chr1	1421	1422	1.17878
chr1	1422	1425	1.24812
chr1	1425	1432	1.31745
chr1	1432	1434	1.45613
chr1	1434	1435	1.52547
chr1	1435	1437	1.59481
chr1	1437	1440	1.73349
chr1	1440	1441	1.87217
chr1	1441	1442	1.94151
chr1	1442	1443	1.80283
chr1	1443	1444	1.94151
chr1	1444	1446	2.08019
chr1	1446	1447	2.14953
chr1	1447	1450	2.21887
chr1	1450	1451	2.35755
chr1	1451	1452	2.42689
chr1	1452	1453	2.28821
chr1	1453	1454	2.35755
chr1	1454	1455	2.28821
chr1	1455	1458	2.14953
chr1	1458	1461	2.08019
chr1	1461	1462	1.87217
chr1	1462	1463	1.80283
chr1	1463	1464	1.73349
chr1	1464	1465	1.59481
chr1	1465	1472	1.38679
chr1	1472	1474	1.31745
chr1	1474	1477	0.901417
chr1	1477	1478	0.970756
chr1	1478	1482	0.901417
chr1	1482	1485	0.693397
chr1	1485	1486	0.762737
chr1	1486	1487	0.693397
chr1	1487	1490	0.624058
chr1	1490	1493	0.416038
chr1	1493	1495	0.346699
chr1	1495	1497	0.277359
chr1	1497	1498	0.346699
chr1	1498	1501	0.277359
chr1	1501	1502	0.346699
chr1	1502	1505	0.416038
chr1	1505	1511	0.485378
chr1	1511	1513	0.624058
chr1	1513	1514	0.693397
chr1	1514	1516	0.762737
chr1	1516	1517	0.693397
chr1	1517	1518	0.762737
chr1	1518	1520	0.832077
chr1	1520	1526	0.901417
chr1	1526	1528	0.970756
chr1	1528	1530	1.0401
chr1	1530	1534	1.17878
chr1	1534	1536	1.24812
chr1	1536	1537	1.31745
chr1	1537	1538	1.24812
chr1	1538	1539	1.38679
chr1	1539	1542	1.31745
chr1	1542	1543	1.24812
chr1	1543	1544	1.38679
chr1	1544	1546	1.45613
chr1	1546	1549	1.38679
chr1	1549	1551	1.45613
chr1	1551	1553	1.52547
chr1	1553	1555	1.59481
chr1	1555	1556	1.52547
chr1	1556	1559	1.59481
chr1	1559	1560	1.66415
chr1	1560	1561	1.73349
chr1	1561	1563	1.80283
chr1	1563	1566	1.87217
chr1	1566	1567	1.94151
chr1	1567	1568	1.73349
chr1	1568	1569	1.80283
chr1	1569	1570	1.73349
chr1	1570	1571	1.66415
chr1	1571	1572	1.73349
chr1	1572	1575	1.80283
chr1	1575	1577	1.87217
chr1	1577	1578	1.94151
chr1	1578	1579	1.87217
chr1	1579	1582	1.94151
chr1	1582	1583	2.01085
chr1	1583	1585	1.87217
chr1	1585	1587	1.94151
chr1	1587	1588	2.08019
chr1	1588	1590	2.21887
chr1	1590	1591	2.28821
chr1	1591	1593	2.14953
chr1	1593	1594	2.42689
chr1	1594	1595	2.49623
chr1	1595	1596	2.42689
chr1	1596	1598	2.49623
chr1	1598	1599	2.56557
chr1	1599	1601	2.35755
chr1	1601	1603	2.21887
chr1	1603	1608	2.28821
chr1	1608	1609	2.56557
chr1	1609	1611	2.49623
chr1	1611	1612	2.63491
chr1	1612	1615	2.49623
chr1	1615	1616	2.42689
chr1	1616	1619	2.28821
chr1	1619	1620	2.35755
chr1	1620	1621	2.21887
chr1	1621	1623	2.28821
chr1	1623	1624	2.21887
chr1	1624	1627	2.14953
chr1	1627	1628	2.21887
chr1	1628	1630	2.56557
chr1	1630	1631	2.42689
chr1	1631	1634	2.14953
chr1	1634	1636	2.42689
chr1	1636	1637	2.63491
chr1	1637	1639	2.77359
chr1	1639	1640	2.84293
chr1	1640	1641	2.91227
chr1	1641	1642	2.98161
chr1	1642	1644	3.12029
chr1	1644	1645	3.18963
chr1	1645	1646	3.12029
chr1	1646	1647	3.25897
chr1	1647	1648	3.18963
chr1	1648	1649	3.25897
chr1	1649	1650	3.12029
chr1	1650	1652	3.18963
chr1	1652	1653	3.05095
chr1	1653	1654	3.12029
chr1	1654	1658	3.18963
chr1	1658	1659	3.39765
chr1	1659	1661	3.32831
chr1	1661	1665	3.39765
chr1	1665	1666	3.46699
chr1	1666	1667	2.84293
chr1	1667	1670	2.35755
chr1	1670	1671	2.49623
chr1	1671	1672	2.56557
chr1	1672	1673	2.70425
chr1	1673	1674	2.56557
chr1	1674	1675	2.28821
chr1	1675	1677	2.35755
chr1	1677	1678	2.42689
chr1	1678	1680	2.63491
chr1	1680	1682	2.56557
chr1	1682	1684	2.35755
chr1	1684	1685	2.14953
chr1	1685	1687	2.21887
chr1	1687	1688	2.14953
chr1	1688	1689	2.21887
chr1	1689	1691	2.35755
chr1	1691	1694	2.28821
chr1	1694	1697	2.21887
chr1	1697	1698	2.14953
chr1	1698	1700	2.08019
chr1	1700	1701	2.14953
chr1	1701	1704	2.08019
chr1	1704	1706	2.01085
chr1	1706	1708	1.87217
chr1	1708	1709	1.80283
chr1	1709	1710	1.73349
chr1	1710	1711	1.80283
chr1	1711	1713	1.73349
chr1	1713	1716	1.10944
chr1	1716	1717	1.24812
chr1	1717	1718	1.31745
chr1	1718	1722	1.24812
chr1	1722	1725	1.17878
chr1	1725	1726	1.10944
chr1	1726	1729	0.901417
chr1	1729	1730	0.762737
chr1	1730	1731	0.832077
chr1	1731	1732	1.0401
chr1	1732	1734	1.17878
chr1	1734	1737	1.10944
chr1	1737	1741	1.17878
chr1	1741	1742	1.10944
chr1	1742	1743	1.17878
chr1	1743	1748	1.10944
chr1	1748	1749	1.17878
chr1	1749	1750	1.38679
chr1	1750	1752	1.31745
chr1	1752	1755	1.38679
chr1	1755	1756	1.17878
chr1	1756	1758	1.24812
chr1	1758	1761	1.31745
chr1	1761	1762	1.38679
chr1	1762	1766	1.45613
chr1	1766	1769	1.52547
chr1	1769	1771	1.45613
chr1	1771	1772	1.31745
chr1	1772	1773	1.24812
chr1	1773	1774	1.17878
chr1	1774	1776	1.24812
chr1	1776	1777	1.38679
chr1	1777	1778	1.31745
chr1	1778	1782	1.24812
chr1	1782	1783	1.38679
chr1	1783	1785	1.45613
chr1	1785	1787	1.52547
chr1	1787	1789	1.45613
chr1	1789	1790	1.52547
chr1	1790	1791	1.38679
chr1	1791	1792	1.45613
chr1	1792	1793	1.38679
chr1	1793	1794	1.45613
chr1	1794	1795	1.52547
chr1	1795	1796	1.45613
chr1	1796	1802	1.38679
chr1	1802	1806	1.24812
chr1	1806	1811	1.17878
chr1	1811	1814	1.10944
chr1	1814	1815	1.17878
chr1	1815	1817	1.10944
chr1	1817	1818	0.832077
chr1	1818	1819	0.970756
chr1	1819	1821	0.901417
chr1	1821	1822	0.970756
chr1	1822	1824	0.832077
chr1	1824	1825	0.762737
chr1	1825	1827	0.901417
chr1	1827	1829	0.832077
chr1	1829	1831	0.970756
chr1	1831	1832	1.10944
chr1	1832	1835	0.970756
chr1	1835	1838	1.0401
chr1	1838	1839	1.10944
chr1	1839	1840	0.970756
chr1	1840	1841	1.10944
chr1	1841	1842	1.24812
chr1	1842	1843	1.52547
chr1	1843	1845	1.66415
chr1	1845	1846	1.73349
chr1	1846	1847	1.87217
chr1	1847	1849	1.94151
chr1	1849	1851	2.08019
chr1	1851	1855	2.21887
chr1	1855	1856	2.14953
chr1	1856	1858	2.28821
chr1	1858	1859	2.35755
chr1	1859	1860	2.28821
chr1	1860	1861	2.35755
chr1	1861	1864	2.42689
chr1	1864	1865	2.63491
chr1	1865	1867	2.70425
chr1	1867	1868	3.05095
chr1	1868	1870	3.12029
chr1	1870	1871	3.39765
chr1	1871	1872	3.67501
chr1	1872	1873	3.53633
chr1	1873	1874	3.67501
chr1	1874	1876	3.88302
chr1	1876	1877	3.95236
chr1	1877	1878	4.0217
chr1	1878	1879	4.09104
chr1	1879	1881	4.0217
chr1	1881	1882	4.09104
chr1	1882	1883	3.95236
chr1	1883	1884	4.0217
chr1	1884	1885	3.88302
chr1	1885	1887	3.81369
chr1	1887	1889	3.60567
chr1	1889	1890	3.74435
chr1	1890	1891	3.53633
chr1	1891	1893	3.60567
chr1	1893	1894	3.46699
chr1	1894	1895	3.39765
chr1	1895	1897	3.32831
chr1	1897	1899	3.53633
chr1	1899	1902	3.46699
chr1	1902	1904	3.39765
chr1	1904	1906	3.25897
chr1	1906	1908	3.12029
chr1	1908	1910	2.77359
chr1	1910	1912	2.35755
chr1	1912	1914	2.21887
chr1	1914	1917	1.94151
chr1	1917	1918	1.87217
chr1	1918	1920	1.59481
chr1	1920	1921	1.66415
chr1	1921	1922	1.59481
chr1	1922	1923	1.52547
chr1	1923	1924	1.38679
chr1	1924	1925	1.45613
chr1	1925	1926	1.52547
chr1	1926	1927	1.59481
chr1	1927	1928	1.66415
chr1	1928	1929	1.73349
chr1	1929	1932	1.59481
chr1	1932	1933	1.52547
chr1	1933	1934	1.45613
chr1	1934	1935	1.52547
chr1	1935	1937	1.38679
chr1	1937	1938	1.31745
chr1	1938	1941	1.10944
chr1	1941	1943	0.970756
chr1	1943	1946	0.901417
chr1	1946	1947	0.832077
chr1	1947	1948	0.901417
chr1	1948	1949	0.762737
chr1	1949	1951	0.832077
chr1	1951	1952	0.762737
chr1	1952	1955	0.832077
chr1	1955	1956	0.762737
chr1	1956	1958	0.693397
chr1	1958	1960	0.624058
chr1	1960	1964	0.554718
chr1	1964	1965	0.416038
chr1	1965	1967	0.485378
chr1	1967	1968	0.416038
chr1	1968	1970	0.346699
chr1	1970	1974	0.277359
chr1	1974	1990	0.208019
chr1	1990	1992	0.138679
chr1	1992	2005	0.0693397
chr1	2005	2055	0.0
chr1	2055	2056	0.0693397
chr1	2056	2059	0.138679
chr1	2059	2060	0.208019
chr1	2060	2062	0.346699
chr1	2062	2064	0.624058
chr1	2064	2066	0.693397
chr1	2066	2069	0.762737
chr1	2069	2071	0.832077
chr1	2071	2075	0.901417
chr1	2075	2079	0.970756
chr1	2079	2092	1.0401
chr1	2092	2094	1.10944
chr1	2094	2095	1.17878
chr1	2095	2096	1.24812
chr1	2096	2099	1.17878
chr1	2099	2102	1.10944
chr1	2102	2103	1.17878
chr1	2103	2104	1.24812
chr1	2104	2105	1.38679
chr1	2105	2106	1.31745
chr1	2106	2108	1.24812
chr1	2108	2109	1.17878
chr1	2109	2110	1.24812
chr1	2110	2111	1.45613
chr1	2111	2112	1.38679
chr1	2112	2114	1.31745
chr1	2114	2116	1.38679
chr1	2116	2119	1.31745
chr1	2119	2121	1.38679
chr1	2121	2122	1.45613
chr1	2122	2124	1.52547
chr1	2124	2125	1.73349
chr1	2125	2127	1.80283
chr1	2127	2128	1.94151
chr1	2128	2129	1.87217
chr1	2129	2130	2.08019
chr1	2130	2131	2.14953
chr1	2131	2132	2.08019
chr1	2132	2133	2.01085
chr1	2133	2135	1.73349
chr1	2135	2137	1.80283
chr1	2137	2138	1.73349
chr1	2138	2142	1.87217
chr1	2142	2143	1.73349
chr1	2143	2144	1.80283
chr1	2144	2145	1.66415
chr1	2145	2147	1.59481
chr1	2147	2149	1.52547
chr1	2149	2155	1.38679
chr1	2155	2158	1.45613
chr1	2158	2159	1.38679
chr1	2159	2160	1.45613
chr1	2160	2163	1.38679
chr1	2163	2164	1.45613
chr1	2164	2165	1.52547
chr1	2165	2167	1.59481
chr1	2167	2168	1.52547
chr1	2168	2170	1.45613
chr1	2170	2173	1.24812
chr1	2173	2174	1.31745
chr1	2174	2176	1.66415
chr1	2176	2177	1.87217
chr1	2177	2178	1.80283
chr1	2178	2179	1.73349
chr1	2179	2180	1.87217
chr1	2180	2181	1.94151
chr1	2181	2182	2.28821
chr1	2182	2184	2.21887
chr1	2184	2190	2.14953
chr1	2190	2194	2.21887
chr1	2194	2195	2.01085
chr1	2195	2196	2.08019
chr1	2196	2197	2.14953
chr1	2197	2202	1.94151
chr1	2202	2203	2.08019
chr1	2203	2207	1.94151
chr1	2207	2211	2.01085
chr1	2211	2212	1.94151
chr1	2212	2214	2.01085
chr1	2214	2215	1.94151
chr1	2215	2216	1.59481
chr1	2216	2219	0.970756
chr1	2219	2220	0.832077
chr1	2220	2222	0.901417
chr1	2222	2224	0.970756
chr1	2224	2234	0.901417
chr1	2234	2235	0.970756
chr1	2235	2238	0.693397
chr1	2238	2242	0.624058
chr1	2242	2243	0.693397
chr1	2243	2244	0.762737
chr1	2244	2253	0.693397
chr1	2253	2254	0.762737
chr1	2254	2259	0.832077
chr1	2259	2261	0.693397
chr1	2261	2263	0.624058
chr1	2263	2270	0.554718
chr1	2270	2271	0.624058
chr1	2271	2272	0.970756
chr1	2272	2273	1.10944
chr1	2273	2274	1.66415
chr1	2274	2275	2.08019
chr1	2275	2276	2.01085
chr1	2276	2277	2.08019
chr1	2277	2278	2.21887
chr1	2278	2279	2.49623
chr1	2279	2280	2.70425
chr1	2280	2282	3.25897
chr1	2282	2285	2.98161
chr1	2285	2286	3.05095
chr1	2286	2287	2.98161
chr1	2287	2290	3.12029
chr1	2290	2291	3.18963
chr1	2291	2293	3.32831
chr1	2293	2294	3.60567
chr1	2294	2295	3.67501
chr1	2295	2297	3.74435
chr1	2297	2298	3.81369
chr1	2298	2300	3.88302
chr1	2300	2302	3.95236
chr1	2302	2303	3.81369
chr1	2303	2304	4.0217
chr1	2304	2305	4.22972
chr1	2305	2306	4.3684
chr1	2306	2307	4.43774
chr1	2307	2308	4.50708
chr1	2308	2311	4.7151
chr1	2311	2312	4.64576
chr1	2312	2313	4.22972
chr1	2313	2314	3.81369
chr1	2314	2315	3.74435
chr1	2315	2316	3.39765
chr1	2316	2318	3.46699
chr1	2318	2319	3.25897
chr1	2319	2320	2.98161
chr1	2320	2321	2.42689
chr1	2321	2322	2.56557
chr1	2322	2323	2.63491
chr1	2323	2324	2.56557
chr1	2324	2325	2.49623
chr1	2325	2331	2.35755
chr1	2331	2332	2.42689
chr1	2332	2333	2.35755
chr1	2333	2336	2.28821
chr1	2336	2339	2.01085
chr1	2339	2340	1.94151
chr1	2340	2343	1.87217
chr1	2343	2344	1.66415
chr1	2344	2345	1.31745
chr1	2345	2346	1.38679
chr1	2346	2347	1.31745
chr1	2347	2348	1.24812
chr1	2348	2349	1.31745
chr1	2349	2352	1.24812
chr1	2352	2356	1.17878
chr1	2356	2357	0.970756
chr1	2357	2360	1.17878
chr1	2360	2363	1.0401
chr1	2363	2368	0.970756
chr1	2368	2369	0.901417
chr1	2369	2370	0.832077
chr1	2370	2372	0.693397
chr1	2372	2374	0.624058
chr1	2374	2376	0.970756
chr1	2376	2383	1.0401
chr1	2383	2387	0.970756
chr1	2387	2388	0.901417
chr1	2388	2392	0.762737
chr1	2392	2396	0.832077
chr1	2396	2397	0.901417
chr1	2397	2398	0.693397
chr1	2398	2409	0.762737
chr1	2409	2411	0.693397
chr1	2411	2412	0.762737
chr1	2412	2414	0.693397
chr1	2414	2415	0.624058
chr1	2415	2417	0.346699
chr1	2417	2419	0.277359
chr1	2419	2423	0.346699
chr1	2423	2431	0.416038
chr1	2431	2433	0.346699
chr1	2433	2437	0.277359
chr1	2437	2439	0.208019
chr1	2439	2440	0.277359
chr1	2440	2442	0.346699
chr1	2442	2449	0.416038
chr1	2449	2455	0.346699
chr1	2455	2457	0.416038
chr1	2457	2464	0.485378
chr1	2464	2468	0.416038
chr1	2468	2470	0.554718
chr1	2470	2471	0.624058
chr1	2471	2472	0.693397
chr1	2472	2473	0.762737
chr1	2473	2474	0.970756
chr1	2474	2478	1.0401
chr1	2478	2481	0.901417
chr1	2481	2484	0.832077
chr1	2484	2488	0.901417
chr1	2488	2495	0.970756
chr1	2495	2497	0.832077
chr1	2497	2500	0.762737
chr1	2500	2504	0.693397
chr1	2504	2509	0.762737
chr1	2509	2510	0.693397
chr1	2510	2512	0.624058
chr1	2512	2513	0.554718
chr1	2513	2520	0.624058
chr1	2520	2521	0.693397
chr1	2521	2545	0.624058
chr1	2545	2552	0.554718
chr1	2552	2553	0.416038
chr1	2553	2556	0.138679
chr1	2556	2559	0.208019
chr1	2559	2563	0.138679
chr1	2563	2570	0.0693397
chr1	2570	2584	0.138679
chr1	2584	2592	0.208019
chr1	2592	2595	0.277359
chr1	2595	2599	0.485378
chr1	2599	2605	0.554718
chr1	2605	2610	0.624058
chr1	2610	2616	0.554718
chr1	2616	2624	0.485378
chr1	2624	2625	0.554718
chr1	2625	2629	0.485378
chr1	2629	2633	0.554718
chr1	2633	2634	0.416038
chr1	2634	2635	0.346699
chr1	2635	2646	0.277359
chr1	2646	2653	0.208019
chr1	2653	2654	0.277359
chr1	2654	2663	0.346699
chr1	2663	2665	0.416038
chr1	2665	2670	0.346699
chr1	2670	2674	0.208019
chr1	2674	2685	0.277359
chr1	2685	2694	0.416038
chr1	2694	2702	0.346699
chr1	2702	2724	0.208019
chr1	2724	2735	0.0693397
chr1	2735	2758	0.0
chr1	2758	2771	0.0693397
chr1	2771	2775	0.138679
chr1	2775	2777	0.277359
chr1	2777	2783	0.346699
chr1	2783	2797	0.416038
chr1	2797	2799	0.485378
chr1	2799	2811	0.416038
chr1	2811	2815	0.346699
chr1	2815	2817	0.208019
chr1	2817	2823	0.138679
chr1	2823	2838	0.0693397
chr1	2838	2871	0.0
chr1	2871	2888	0.0693397
chr1	2888	2890	0.138679
chr1	2890	2893	0.208019
chr1	2893	2894	0.277359
chr1	2894	2895	0.346699
chr1	2895	2901	0.416038
chr1	2901	2904	0.485378
chr1	2904	2912	0.554718
chr1	2912	2916	0.485378
chr1	2916	2922	0.624058
chr1	2922	2928	0.762737
chr1	2928	2929	0.693397
chr1	2929	2931	0.762737
chr1	2931	2934	0.693397
chr1	2934	2935	0.624058
chr1	2935	2938	0.554718
chr1	2938	2942	0.693397
chr1	2942	2945	0.624058
chr1	2945	2946	0.554718
chr1	2946	2955	0.624058
chr1	2955	2956	0.554718
chr1	2956	2963	0.416038
chr1	2963	2968	0.277359
chr1	2968	2970	0.208019
chr1	2970	2974	0.277359
chr1	2974	2979	0.346699
chr1	2979	2986	0.208019
chr1	2986	2987	0.138679
chr1	2987	3000	0.208019
chr1	3000	3006	0.277359
chr1	3006	3007	0.346699
chr1	3007	3011	0.416038
chr1	3011	3017	0.346699
chr1	3017	3024	0.416038
chr1	3024	3038	0.485378
chr1	3038	3040	0.554718
chr1	3040	3046	0.485378
chr1	3046	3047	0.416038
chr1	3047	3051	0.346699
chr1	3051	3056	0.416038
chr1	3056	3057	0.346699
chr1	3057	3058	0.277359
chr1	3058	3060	0.346699
chr1	3060	3063	0.416038
chr1	3063	3067	0.346699
chr1	3067	3080	0.277359
chr1	3080	3081	0.346699
chr1	3081	3089	0.416038
chr1	3089	3098	0.485378
chr1	3098	3100	0.416038
chr1	3100	3101	0.485378
chr1	3101	3104	0.416038
chr1	3104	3113	0.485378
chr1	3113	3116	0.416038
chr1	3116	3119	0.485378
chr1	3119	3121	0.416038
chr1	3121	3129	0.346699
chr1	3129	3132	0.277359
chr1	3132	3134	0.208019
chr1	3134	3135	0.277359
chr1	3135	3140	0.346699
chr1	3140	3144	0.277359
chr1	3144	3149	0.208019
chr1	3149	3162	0.277359
chr1	3162	3164	0.416038
chr1	3164	3167	0.485378
chr1	3167	3170	0.554718
chr1	3170	3174	0.624058
chr1	3174	3175	0.762737
chr1	3175	3176	0.693397
chr1	3176	3177	0.624058
chr1	3177	3182	0.693397
chr1	3182	3184	0.762737
chr1	3184	3190	0.832077
chr1	3190	3191	0.762737
chr1	3191	3193	0.832077
chr1	3193	3194	0.901417
chr1	3194	3200	0.832077
chr1	3200	3201	0.901417
chr1	3201	3203	0.832077
chr1	3203	3204	0.762737
chr1	3204	3205	0.832077
chr1	3205	3206	0.762737
chr1	3206	3209	0.693397
chr1	3209	3211	0.762737
chr1	3211	3213	0.832077
chr1	3213	3214	0.970756
chr1	3214	3215	0.901417
chr1	3215	3216	1.0401
chr1	3216	3218	1.10944
chr1	3218	3219	1.31745
chr1	3219	3220	1.80283
chr1	3220	3221	1.87217
chr1	3221	3222	2.01085
chr1	3222	3223	2.14953
chr1	3223	3225	2.21887
chr1	3225	3226	2.14953
chr1	3226	3228	2.21887
chr1	3228	3231	2.35755
chr1	3231	3232	2.42689
chr1	3232	3233	2.35755
chr1	3233	3234	2.42689
chr1	3234	3238	2.35755
chr1	3238	3239	2.49623
chr1	3239	3244	2.56557
chr1	3244	3246	2.49623
chr1	3246	3248	2.63491
chr1	3248	3249	2.77359
chr1	3249	3250	2.84293
chr1	3250	3252	2.77359
chr1	3252	3254	2.84293
chr1	3254	3255	2.35755
chr1	3255	3256	2.21887
chr1	3256	3257	2.14953
chr1	3257	3258	2.21887
chr1	3258	3259	2.08019
chr1	3259	3260	1.87217
chr1	3260	3261	1.80283
chr1	3261	3262	1.52547
chr1	3262	3265	1.45613
chr1	3265	3266	1.38679
chr1	3266	3268	1.45613
chr1	3268	3269	1.59481
chr1	3269	3271	1.45613
chr1	3271	3272	1.38679
chr1	3272	3273	1.31745
chr1	3273	3276	1.0401
chr1	3276	3279	1.10944
chr1	3279	3285	0.970756
chr1	3285	3286	0.901417
chr1	3286	3288	0.762737
chr1	3288	3291	0.693397
chr1	3291	3292	0.624058
chr1	3292	3298	0.554718
chr1	3298	3299	0.416038
chr1	3299	3303	0.485378
chr1	3303	3306	0.416038
chr1	3306	3307	0.485378
chr1	3307	3308	0.416038
chr1	3308	3309	0.485378
chr1	3309	3310	0.346699
chr1	3310	3314	0.416038
chr1	3314	3315	0.485378
chr1	3315	3316	0.554718
chr1	3316	3318	0.624058
chr1	3318	3322	0.693397
chr1	3322	3323	0.762737
chr1	3323	3329	0.832077
chr1	3329	3335	0.901417
chr1	3335	3340	0.762737
chr1	3340	3341	0.693397
chr1	3341	3345	0.832077
chr1	3345	3348	0.762737
chr1	3348	3350	0.693397
chr1	3350	3352	0.624058
chr1	3352	3355	0.554718
chr1	3355	3356	0.416038
chr1	3356	3359	0.346699
chr1	3359	3360	0.277359
chr1	3360	3363	0.346699
chr1	3363	3364	0.277359
chr1	3364	3366	0.346699
chr1	3366	3367	0.416038
chr1	3367	3378	0.346699
chr1	3378	3396	0.416038
chr1	3396	3401	0.485378
chr1	3401	3403	0.416038
chr1	3403	3407	0.346699
chr1	3407	3412	0.277359
chr1	3412	3417	0.346699
chr1	3417	3420	0.277359
chr1	3420	3422	0.208019
chr1	3422	3425	0.138679
chr1	3425	3452	0.208019
chr1	3452	3453	0.138679
chr1	3453	3456	0.208019
chr1	3456	3465	0.277359
chr1	3465	3467	0.208019
chr1	3467	3472	0.138679
chr1	3472	3476	0.208019
chr1	3476	3483	0.277359
chr1	3483	3492	0.346699
chr1	3492	3495	0.277359
chr1	3495	3505	0.208019
chr1	3505	3507	0.346699
chr1	3507	3510	0.416038
chr1	3510	3513	0.485378
chr1	3513	3515	0.416038
chr1	3515	3516	0.485378
chr1	3516	3517	0.416038
chr1	3517	3520	0.485378
chr1	3520	3524	0.554718
chr1	3524	3534	0.485378
chr1	3534	3545	0.416038
chr1	3545	3546	0.208019
chr1	3546	3555	0.138679
chr1	3555	3559	0.208019
chr1	3559	3581	0.138679
chr1	3581	3583	0.208019
chr1	3583	3585	0.138679
chr1	3585	3592	0.0693397
chr1	3592	3597	0.208019
chr1	3597	3601	0.277359
chr1	3601	3606	0.346699
chr1	3606	3611	0.416038
chr1	3611	3619	0.485378
chr1	3619	3621	0.416038
chr1	3621	3622	0.346699
chr1	3622	3623	0.416038
chr1	3623	3630	0.485378
chr1	3630	3631	0.624058
chr1	3631	3637	0.554718
chr1	3637	3641	0.485378
chr1	3641	3645	0.416038
chr1	3645	3652	0.346699
chr1	3652	3663	0.277359
chr1	3663	3670	0.0693397
chr1	3670	3671	0.208019
chr1	3671	3675	0.138679
chr1	3675	3690	0.346699
chr1	3690	3692	0.416038
chr1	3692	3695	0.485378
chr1	3695	3700	0.554718
chr1	3700	3702	0.624058
chr1	3702	3703	0.693397
chr1	3703	3706	0.832077
chr1	3706	3708	0.901417
chr1	3708	3710	0.970756
chr1	3710	3715	0.901417
chr1	3715	3717	0.693397
chr1	3717	3726	0.762737
chr1	3726	3730	0.901417
chr1	3730	3731	0.970756
chr1	3731	3735	1.10944
chr1	3735	3736	1.17878
chr1	3736	3737	1.10944
chr1	3737	3743	0.970756
chr1	3743	3745	0.832077
chr1	3745	3747	0.762737
chr1	3747	3748	0.832077
chr1	3748	3749	0.762737
chr1	3749	3751	0.832077
chr1	3751	3756	0.762737
chr1	3756	3758	0.832077
chr1	3758	3762	0.762737
chr1	3762	3763	0.832077
chr1	3763	3766	0.901417
chr1	3766	3767	0.832077
chr1	3767	3770	0.901417
chr1	3770	3771	0.832077
chr1	3771	3773	0.624058
chr1	3773	3776	0.554718
chr1	3776	3787	0.485378
chr1	3787	3788	0.554718
chr1	3788	3790	0.416038
chr1	3790	3792	0.346699
chr1	3792	3794	0.416038
chr1	3794	3796	0.485378
chr1	3796	3801	0.416038
chr1	3801	3803	0.485378
chr1	3803	3806	0.346699
chr1	3806	3807	0.416038
chr1	3807	3811	0.346699
chr1	3811	3814	0.416038
chr1	3814	3815	0.485378
chr1	3815	3819	0.554718
chr1	3819	3820	0.624058
chr1	3820	3821	0.762737
chr1	3821	3825	0.554718
chr1	3825	3842	0.624058
chr1	3842	3845	0.554718
chr1	3845	3852	0.624058
chr1	3852	3856	0.554718
chr1	3856	3857	0.693397
chr1	3857	3858	0.762737
chr1	3858	3861	0.832077
chr1	3861	3864	0.762737
chr1	3864	3865	0.832077
chr1	3865	3866	0.762737
chr1	3866	3868	0.832077
chr1	3868	3875	0.901417
chr1	3875	3876	0.970756
chr1	3876	3877	1.0401
chr1	3877	3884	1.10944
chr1	3884	3885	1.17878
chr1	3885	3886	1.10944
chr1	3886	3889	1.17878
chr1	3889	3891	1.10944
chr1	3891	3895	1.17878
chr1	3895	3896	1.10944
chr1	3896	3898	0.970756
chr1	3898	3900	0.832077
chr1	3900	3902	0.762737
chr1	3902	3904	0.693397
chr1	3904	3905	0.624058
chr1	3905	3906	0.693397
chr1	3906	3907	0.554718
chr1	3907	3911	0.624058
chr1	3911	3912	0.832077
chr1	3912	3914	0.901417
chr1	3914	3916	0.832077
chr1	3916	3918	0.901417
chr1	3918	3922	0.970756
chr1	3922	3924	1.0401
chr1	3924	3926	0.901417
chr1	3926	3933	0.832077
chr1	3933	3934	0.901417
chr1	3934	3940	0.970756
chr1	3940	3941	1.0401
chr1	3941	3945	1.10944
chr1	3945	3948	1.0401
chr1	3948	3951	1.10944
chr1	3951	3952	1.0401
chr1	3952	3953	0.832077
chr1	3953	3956	0.901417
chr1	3956	3958	0.970756
chr1	3958	3960	0.832077
chr1	3960	3961	0.901417
chr1	3961	3963	0.970756
chr1	3963	3967	0.901417
chr1	3967	3972	0.970756
chr1	3972	3975	0.832077
chr1	3975	3976	0.762737
chr1	3976	3981	0.832077
chr1	3981	3983	0.762737
chr1	3983	3987	0.832077
chr1	3987	3989	0.901417
chr1	3989	3994	0.762737
chr1	3994	3995	0.693397
chr1	3995	3996	0.832077
chr1	3996	3997	0.762737
chr1	3997	4000	0.693397
chr1	4000	4002	0.624058
chr1	4002	4007	0.554718
chr1	4007	4011	0.485378
chr1	4011	4016	0.554718
chr1	4016	4019	0.485378
chr1	4019	4023	0.416038
chr1	4023	4030	0.346699
chr1	4030	4031	0.416038
chr1	4031	4035	0.554718
chr1	4035	4036	0.416038
chr1	4036	4042	0.485378
chr1	4042	4046	0.554718
chr1	4046	4049	0.485378
chr1	4049	4052	0.554718
chr1	4052	4054	0.624058
chr1	4054	4055	0.693397
chr1	4055	4061	0.901417
chr1	4061	4068	0.970756
chr1	4068	4071	0.901417
chr1	4071	4072	0.762737
chr1	4072	4074	0.693397
chr1	4074	4076	0.624058
chr1	4076	4080	0.554718
chr1	4080	4083	0.624058
chr1	4083	4085	0.554718
chr1	4085	4088	0.485378
chr1	4088	4092	0.416038
chr1	4092	4094	0.346699
chr1	4094	4095	0.416038
chr1	4095	4096	0.208019
chr1	4096	4102	0.277359
chr1	4102	4117	0.208019
chr1	4117	4134	0.138679
chr1	4134	4136	0.0693397
chr1	4136	4144	0.0
chr1	4144	4145	0.0693397
chr1	4145	4146	0.138679
chr1	4146	4176	0.208019
chr1	4176	4178	0.277359
chr1	4178	4182	0.346699
chr1	4182	4185	0.416038
chr1	4185	4190	0.277359
chr1	4190	4193	0.346699
chr1	4193	4198	0.416038
chr1	4198	4203	0.485378
chr1	4203	4207	0.554718
chr1	4207	4209	0.624058
chr1	4209	4212	0.693397
chr1	4212	4219	0.624058
chr1	4219	4222	0.554718
chr1	4222	4223	0.485378
chr1	4223	4227	0.554718
chr1	4227	4231	0.416038
chr1	4231	4233	0.346699
chr1	4233	4235	0.277359
chr1	4235	4239	0.208019
chr1	4239	4249	0.138679
chr1	4249	4250	0.208019
chr1	4250	4264	0.138679
chr1	4264	4271	0.0693397
chr1	4271	4290	0.138679
chr1	4290	4295	0.208019
chr1	4295	4312	0.346699
chr1	4312	4314	0.208019
chr1	4314	4326	0.277359
chr1	4326	4328	0.346699
chr1	4328	4330	0.416038
chr1	4330	4333	0.346699
chr1	4333	4353	0.208019
chr1	4353	4360	0.138679
chr1	4360	4361	0.208019
chr1	4361	4365	0.277359
chr1	4365	4368	0.208019
chr1	4368	4379	0.138679
chr1	4379	4381	0.277359
chr1	4381	4384	0.346699
chr1	4384	4388	0.416038
chr1	4388	4392	0.485378
chr1	4392	4399	0.554718
chr1	4399	4402	0.624058
chr1	4402	4403	0.554718
chr1	4403	4406	0.624058
chr1	4406	4411	0.693397
chr1	4411	4414	0.762737
chr1	4414	4416	0.832077
chr1	4416	4422	0.693397
chr1	4422	4425	0.624058
chr1	4425	4428	0.554718
chr1	4428	4429	0.624058
chr1	4429	4436	0.554718
chr1	4436	4440	0.624058
chr1	4440	4442	0.554718
chr1	4442	4444	0.624058
chr1	4444	4447	0.554718
chr1	4447	4451	0.485378
chr1	4451	4455	0.416038
chr1	4455	4457	0.346699
chr1	4457	4468	0.416038
chr1	4468	4471	0.346699
chr1	4471	4477	0.416038
chr1	4477	4482	0.346699
chr1	4482	4492	0.208019
chr1	4492	4498	0.277359
chr1	4498	4503	0.208019
chr1	4503	4512	0.138679
chr1	4512	4518	0.0693397
chr1	4518	4522	0.138679
chr1	4522	4531	0.277359
chr1	4531	4537	0.208019
chr1	4537	4545	0.346699
chr1	4545	4556	0.416038
chr1	4556	4559	0.277359
chr1	4559	4578	0.208019
chr1	4578	4585	0.138679
chr1	4585	4587	0.0693397
chr1	4587	4589	0.138679
chr1	4589	4591	0.208019
chr1	4591	4604	0.277359
chr1	4604	4625	0.208019
chr1	4625	4627	0.138679
chr1	4627	4630	0.0693397
chr1	4630	4642	0.0
chr1	4642	4659	0.0693397
chr1	4659	4669	0.138679
chr1	4669	4670	0.208019
chr1	4670	4683	0.277359
chr1	4683	4686	0.208019
chr1	4686	4701	0.277359
chr1	4701	4703	0.346699
chr1	4703	4710	0.416038
chr1	4710	4718	0.277359
chr1	4718	4727	0.346699
chr1	4727	4732	0.277359
chr1	4732	4735	0.346699
chr1	4735	4737	0.416038
chr1	4737	4740	0.485378
chr1	4740	4741	0.416038
chr1	4741	4744	0.346699
chr1	4744	4746	0.277359
chr1	4746	4751	0.346699
chr1	4751	4758	0.416038
chr1	4758	4772	0.346699
chr1	4772	4774	0.277359
chr1	4774	4777	0.208019
chr1	4777	4787	0.138679
chr1	4787	4792	0.0693397
chr1	4792	4795	0.0
chr1	4795	4806	0.0693397
chr1	4806	4807	0.138679
chr1	4807	4828	0.208019
chr1	4828	4832	0.277359
chr1	4832	4836	0.416038
chr1	4836	4842	0.346699
chr1	4842	4846	0.277359
chr1	4846	4869	0.208019
chr1	4869	4873	0.277359
chr1	4873	4906	0.138679
chr1	4906	4909	0.208019
chr1	4909	4930	0.0693397
chr1	4930	4931	0.208019
chr1	4931	4941	0.138679
chr1	4941	4958	0.208019
chr1	4958	4967	0.277359
chr1	4967	4968	0.416038
chr1	4968	4970	0.346699
chr1	4970	4982	0.277359
chr1	4982	4999	0.208019
chr1	4999	5001	0.138679
chr1	5001	5008	0.208019
chr1	5008	5042	0.138679
chr1	5042	5070	0.0
chr1	5070	5111	0.0693397
chr1	5111	5112	0.0
chr1	5112	5126	0.0693397
chr1	5126	5137	0.138679
chr1	5137	5138	0.208019
chr1	5138	5149	0.277359
chr1	5149	5152	0.346699
chr1	5152	5165	0.277359
chr1	5165	5168	0.208019
chr1	5168	5175	0.277359
chr1	5175	5181	0.138679
chr1	5181	5184	0.208019
chr1	5184	5190	0.277359
chr1	5190	5194	0.208019
chr1	5194	5201	0.277359
chr1	5201	5206	0.346699
chr1	5206	5208	0.485378
chr1	5208	5211	0.416038
chr1	5211	5213	0.554718
chr1	5213	5216	0.624058
chr1	5216	5217	0.762737
chr1	5217	5221	0.901417
chr1	5221	5222	0.970756
chr1	5222	5224	1.0401
chr1	5224	5225	0.970756
chr1	5225	5226	1.10944
chr1	5226	5227	1.17878
chr1	5227	5228	1.52547
chr1	5228	5229	1.59481
chr1	5229	5233	1.66415
chr1	5233	5240	1.59481
chr1	5240	5242	1.52547
chr1	5242	5247	1.59481
chr1	5247	5250	1.45613
chr1	5250	5252	1.38679
chr1	5252	5254	1.31745
chr1	5254	5256	1.24812
chr1	5256	5257	1.10944
chr1	5257	5259	0.970756
chr1	5259	5260	0.901417
chr1	5260	5261	0.832077
chr1	5261	5265	0.624058
chr1	5265	5268	0.485378
chr1	5268	5269	0.208019
chr1	5269	5280	0.0693397
chr1	5280	5298	0.0
chr1	5298	5319	0.138679
chr1	5319	5337	0.208019
chr1	5337	5343	0.0693397
chr1	5343	5351	0.138679
chr1	5351	5356	0.277359
chr1	5356	5366	0.346699
chr1	5366	5381	0.416038
chr1	5381	5384	0.485378
chr1	5384	5390	0.416038
chr1	5390	5391	0.485378
chr1	5391	5396	0.416038
chr1	5396	5400	0.346699
chr1	5400	5403	0.277359
chr1	5403	5416	0.346699
chr1	5416	5422	0.416038
chr1	5422	5423	0.346699
chr1	5423	5431	0.416038
chr1	5431	5432	0.346699
chr1	5432	5434	0.416038
chr1	5434	5435	0.485378
chr1	5435	5444	0.554718
chr1	5444	5445	0.485378
chr1	5445	5457	0.554718
chr1	5457	5459	0.485378
chr1	5459	5463	0.554718
chr1	5463	5464	0.624058
chr1	5464	5467	0.554718
chr1	5467	5468	0.624058
chr1	5468	5472	0.693397
chr1	5472	5473	0.624058
chr1	5473	5475	0.693397
chr1	5475	5484	0.485378
chr1	5484	5488	0.416038
chr1	5488	5494	0.554718
chr1	5494	5499	0.624058
chr1	5499	5502	0.554718
chr1	5502	5504	0.624058
chr1	5504	5508	0.554718
chr1	5508	5509	0.416038
chr1	5509	5512	0.346699
chr1	5512	5513	0.277359
chr1	5513	5514	0.208019
chr1	5514	5519	0.277359
chr1	5519	5529	0.346699
chr1	5529	5534	0.208019
chr1	5534	5535	0.277359
chr1	5535	5539	0.346699
chr1	5539	5542	0.416038
chr1	5542	5543	0.485378
chr1	5543	5547	0.416038
chr1	5547	5553	0.485378
chr1	5553	5557	0.416038
chr1	5557	5559	0.485378
chr1	5559	5573	0.416038
chr1	5573	5574	0.346699
chr1	5574	5578	0.277359
chr1	5578	5580	0.346699
chr1	5580	5583	0.277359
chr1	5583	5587	0.208019
chr1	5587	5594	0.138679
chr1	5594	5595	0.277359
chr1	5595	5596	0.346699
chr1	5596	5597	0.277359
chr1	5597	5599	0.416038
chr1	5599	5600	0.485378
chr1	5600	5603	0.693397
chr1	5603	5609	0.832077
chr1	5609	5616	0.901417
chr1	5616	5619	0.970756
chr1	5619	5629	0.901417
chr1	5629	5631	0.970756
chr1	5631	5634	1.10944
chr1	5634	5635	1.24812
chr1	5635	5636	1.0401
chr1	5636	5639	0.970756
chr1	5639	5640	0.832077
chr1	5640	5642	0.762737
chr1	5642	5646	0.624058
chr1	5646	5649	0.693397
chr1	5649	5650	0.624058
chr1	5650	5651	0.693397
chr1	5651	5653	0.832077
chr1	5653	5655	0.970756
chr1	5655	5657	0.901417
chr1	5657	5659	0.970756
chr1	5659	5665	1.0401
chr1	5665	5666	1.10944
chr1	5666	5670	1.24812
chr1	5670	5671	1.17878
chr1	5671	5672	1.0401
chr1	5672	5674	1.10944
chr1	5674	5675	0.970756
chr1	5675	5679	0.901417
chr1	5679	5686	0.832077
chr1	5686	5690	0.762737
chr1	5690	5691	0.554718
chr1	5691	5692	0.624058
chr1	5692	5693	0.485378
chr1	5693	5695	0.554718
chr1	5695	5698	0.624058
chr1	5698	5700	0.554718
chr1	5700	5704	0.485378
chr1	5704	5711	0.416038
chr1	5711	5712	0.485378
chr1	5712	5730	0.416038
chr1	5730	5734	0.346699
chr1	5734	5735	0.277359
chr1	5735	5736	0.208019
chr1	5736	5738	0.138679
chr1	5738	5779	0.0693397
chr1	5779	5780	0.138679
chr1	5780	5784	0.208019
chr1	5784	5785	0.277359
chr1	5785	5804	0.346699
chr1	5804	5806	0.416038
chr1	5806	5821	0.485378
chr1	5821	5825	0.416038
chr1	5825	5826	0.346699
chr1	5826	5830	0.277359
chr1	5830	5834	0.346699
chr1	5834	5836	0.277359
chr1	5836	5842	0.346699
chr1	5842	5847	0.277359
chr1	5847	5853	0.208019
chr1	5853	5855	0.277359
chr1	5855	5857	0.346699
chr1	5857	5859	0.277359
chr1	5859	5867	0.346699
chr1	5867	5868	0.416038
chr1	5868	5877	0.485378
chr1	5877	5879	0.416038
chr1	5879	5894	0.485378
chr1	5894	5898	0.416038
chr1	5898	5900	0.346699
chr1	5900	5905	0.416038
chr1	5905	5907	0.485378
chr1	5907	5909	0.416038
chr1	5909	5914	0.346699
chr1	5914	5917	0.277359
chr1	5917	5934	0.346699
chr1	5934	5935	0.416038
chr1	5935	5936	0.485378
chr1	5936	5940	0.416038
chr1	5940	5943	0.346699
chr1	5943	5947	0.277359
chr1	5947	5958	0.346699
chr1	5958	5969	0.277359
chr1	5969	5971	0.346699
chr1	5971	5974	0.416038
chr1	5974	5985	0.208019
chr1	5985	5991	0.138679
chr1	5991	5992	0.208019
chr1	5992	5993	0.277359
chr1	5993	5994	0.346699
chr1	5994	6004	0.416038
chr1	6004	6010	0.554718
chr1	6010	6012	0.485378
chr1	6012	6016	0.416038
chr1	6016	6021	0.485378
chr1	6021	6023	0.554718
chr1	6023	6024	0.624058
chr1	6024	6028	0.693397
chr1	6028	6031	0.762737
chr1	6031	6032	0.693397
chr1	6032	6033	0.762737
chr1	6033	6034	0.624058
chr1	6034	6043	0.554718
chr1	6043	6045	0.485378
chr1	6045	6047	0.416038
chr1	6047	6049	0.485378
chr1	6049	6054	0.554718
chr1	6054	6056	0.416038
chr1	6056	6058	0.485378
chr1	6058	6061	0.554718
chr1	6061	6062	0.485378
chr1	6062	6068	0.554718
chr1	6068	6069	0.624058
chr1	6069	6070	0.554718
chr1	6070	6072	0.624058
chr1	6072	6076	0.554718
chr1	6076	6085	0.624058
chr1	6085	6086	0.693397
chr1	6086	6087	0.901417
chr1	6087	6090	1.10944
chr1	6090	6092	1.0401
chr1	6092	6094	0.970756
chr1	6094	6095	0.901417
chr1	6095	6098	0.832077
chr1	6098	6101	0.762737
chr1	6101	6104	0.832077
chr1	6104	6107	0.970756
chr1	6107	6108	1.0401
chr1	6108	6109	1.10944
chr1	6109	6114	1.0401
chr1	6114	6116	0.970756
chr1	6116	6124	1.0401
chr1	6124	6126	1.10944
chr1	6126	6127	1.0401
chr1	6127	6129	0.624058
chr1	6129	6130	0.693397
chr1	6130	6131	0.762737
chr1	6131	6140	0.901417
chr1	6140	6142	0.832077
chr1	6142	6144	0.762737
chr1	6144	6146	0.693397
chr1	6146	6148	0.624058
chr1	6148	6150	0.554718
chr1	6150	6152	0.485378
chr1	6152	6154	0.554718
chr1	6154	6157	0.485378
chr1	6157	6162	0.416038
chr1	6162	6170	0.346699
chr1	6170	6171	0.277359
chr1	6171	6172	0.208019
chr1	6172	6184	0.0693397
chr1	6184	6193	0.208019
chr1	6193	6215	0.138679
chr1	6215	6218	0.208019
chr1	6218	6219	0.138679
chr1	6219	6222	0.208019
chr1	6222	6225	0.277359
chr1	6225	6244	0.208019
chr1	6244	6251	0.277359
chr1	6251	6253	0.208019
chr1	6253	6276	0.138679
chr1	6276	6283	0.208019
chr1	6283	6287	0.138679
chr1	6287	6293	0.277359
chr1	6293	6302	0.346699
chr1	6302	6305	0.277359
chr1	6305	6311	0.346699
chr1	6311	6315	0.416038
chr1	6315	6319	0.554718
chr1	6319	6326	0.624058
chr1	6326	6327	0.693397
chr1	6327	6331	0.624058
chr1	6331	6332	0.693397
chr1	6332	6334	0.624058
chr1	6334	6341	0.693397
chr1	6341	6345	0.762737
chr1	6345	6351	0.832077
chr1	6351	6354	0.901417
chr1	6354	6356	0.762737
chr1	6356	6358	0.832077
chr1	6358	6359	0.762737
chr1	6359	6362	0.693397
chr1	6362	6363	0.762737
chr1	6363	6364	0.901417
chr1	6364	6367	0.970756
chr1	6367	6368	0.901417
chr1	6368	6369	0.832077
chr1	6369	6371	0.901417
chr1	6371	6372	0.970756
chr1	6372	6374	0.832077
chr1	6374	6381	0.762737
chr1	6381	6385	0.624058
chr1	6385	6392	0.554718
chr1	6392	6394	0.485378
chr1	6394	6395	0.554718
chr1	6395	6396	0.624058
chr1	6396	6402	0.554718
chr1	6402	6404	0.416038
chr1	6404	6410	0.277359
chr1	6410	6418	0.138679
chr1	6418	6435	0.208019
chr1	6435	6443	0.0693397
chr1	6443	6464	0.0
chr1	6464	6473	0.0693397
chr1	6473	6503	0.138679
chr1	6503	6510	0.0693397
chr1	6510	6513	0.138679
chr1	6513	6532	0.0693397
chr1	6532	6544	0.138679
chr1	6544	6549	0.208019
chr1	6549	6562	0.138679
chr1	6562	6564	0.208019
chr1	6564	6566	0.277359
chr1	6566	6567	0.346699
chr1	6567	6572	0.416038
chr1	6572	6579	0.346699
chr1	6579	6584	0.554718
chr1	6584	6585	0.485378
chr1	6585	6591	0.554718
chr1	6591	6592	0.624058
chr1	6592	6595	0.693397
chr1	6595	6597	0.762737
chr1	6597	6601	0.832077
chr1	6601	6602	0.901417
chr1	6602	6603	0.970756
chr1	6603	6605	0.832077
chr1	6605	6607	0.762737
chr1	6607	6609	0.693397
chr1	6609	6610	0.762737
chr1	6610	6611	0.832077
chr1	6611	6613	0.762737
chr1	6613	6614	0.693397
chr1	6614	6620	0.624058
chr1	6620	6628	0.554718
chr1	6628	6632	0.624058
chr1	6632	6633	0.554718
chr1	6633	6634	0.485378
chr1	6634	6635	0.416038
chr1	6635	6638	0.485378
chr1	6638	6640	0.416038
chr1	6640	6643	0.346699
chr1	6643	6648	0.416038
chr1	6648	6650	0.485378
chr1	6650	6651	0.416038
chr1	6651	6656	0.346699
chr1	6656	6658	0.416038
chr1	6658	6659	0.554718
chr1	6659	6661	0.624058
chr1	6661	6662	0.762737
chr1	6662	6663	0.832077
chr1	6663	6664	0.762737
chr1	6664	6668	0.832077
chr1	6668	6675	0.762737
chr1	6675	6679	1.0401
chr1	6679	6681	1.10944
chr1	6681	6682	1.0401
chr1	6682	6685	0.970756
chr1	6685	6688	1.0401
chr1	6688	6689	0.970756
chr1	6689	6695	0.901417
chr1	6695	6699	0.832077
chr1	6699	6702	0.624058
chr1	6702	6703	0.554718
chr1	6703	6710	0.416038
chr1	6710	6713	0.346699
chr1	6713	6716	0.277359
chr1	6716	6724	0.0693397
chr1	6724	6744	0.0
chr1	6744	6776	0.0693397
chr1	6776	6785	0.138679
chr1	6785	6788	0.0693397
chr1	6788	6804	0.138679
chr1	6804	6816	0.0693397
chr1	6816	6826	0.208019
chr1	6826	6840	0.138679
chr1	6840	6846	0.208019
chr1	6846	6854	0.277359
chr1	6854	6855	0.346699
chr1	6855	6856	0.277359
chr1	6856	6867	0.208019
chr1	6867	6869	0.277359
chr1	6869	6873	0.346699
chr1	6873	6879	0.416038
chr1	6879	6885	0.485378
chr1	6885	6887	0.554718
chr1	6887	6889	0.485378
chr1	6889	6901	0.554718
chr1	6901	6920	0.346699
chr1	6920	6922	0.277359
chr1	6922	6926	0.208019
chr1	6926	6927	0.138679
chr1	6927	6936	0.0693397
chr1	6936	6946	0.0
chr1	6946	6950	0.0693397
chr1	6950	6953	0.138679
chr1	6953	6954	0.208019
chr1	6954	6957	0.277359
chr1	6957	6964	0.416038
chr1	6964	6967	0.554718
chr1	6967	6975	0.693397
chr1	6975	6982	0.762737
chr1	6982	6987	0.832077
chr1	6987	6991	0.762737
chr1	6991	6993	0.693397
chr1	6993	6995	0.554718
chr1	6995	7001	0.416038
chr1	7001	7002	0.485378
chr1	7002	7005	0.416038
chr1	7005	7008	0.346699
chr1	7008	7015	0.208019
chr1	7015	7018	0.138679
chr1	7018	7020	0.277359
chr1	7020	7023	0.208019
chr1	7023	7024	0.277359
chr1	7024	7028	0.346699
chr1	7028	7041	0.416038
chr1	7041	7043	0.346699
chr1	7043	7049	0.416038
chr1	7049	7056	0.346699
chr1	7056	7058	0.277359
chr1	7058	7063	0.208019
chr1	7063	7065	0.138679
chr1	7065	7084	0.0693397
chr1	7084	7098	0.0
chr1	7098	7105	0.0693397
chr1	7105	7109	0.138679
chr1	7109	7136	0.208019
chr1	7136	7138	0.277359
chr1	7138	7143	0.208019
chr1	7143	7145	0.138679
chr1	7145	7163	0.0693397
chr1	7163	7164	0.138679
chr1	7164	7172	0.208019
chr1	7172	7174	0.277359
chr1	7174	7186	0.346699
chr1	7186	7188	0.416038
chr1	7188	7190	0.485378
chr1	7190	7192	0.554718
chr1	7192	7200	0.624058
chr1	7200	7202	0.693397
chr1	7202	7203	0.762737
chr1	7203	7204	0.693397
chr1	7204	7205	0.762737
chr1	7205	7206	0.693397
chr1	7206	7209	0.624058
chr1	7209	7210	0.693397
chr1	7210	7211	0.762737
chr1	7211	7216	0.624058
chr1	7216	7217	0.762737
chr1	7217	7221	0.832077
chr1	7221	7223	0.970756
chr1	7223	7227	1.0401
chr1	7227	7229	0.970756
chr1	7229	7232	0.901417
chr1	7232	7233	0.832077
chr1	7233	7241	0.762737
chr1	7241	7244	0.693397
chr1	7244	7245	0.624058
chr1	7245	7247	0.693397
chr1	7247	7248	0.762737
chr1	7248	7251	0.832077
chr1	7251	7254	0.762737
chr1	7254	7255	0.832077
chr1	7255	7257	0.901417
chr1	7257	7258	0.762737
chr1	7258	7260	0.693397
chr1	7260	7261	0.762737
chr1	7261	7262	0.624058
chr1	7262	7265	0.554718
chr1	7265	7268	0.624058
chr1	7268	7271	0.693397
chr1	7271	7283	0.762737
chr1	7283	7285	0.832077
chr1	7285	7287	0.762737
chr1	7287	7288	0.693397
chr1	7288	7291	0.624058
chr1	7291	7293	0.554718
chr1	7293	7295	0.416038
chr1	7295	7300	0.346699
chr1	7300	7301	0.416038
chr1	7301	7302	0.346699
chr1	7302	7315	0.208019
chr1	7315	7316	0.277359
chr1	7316	7323	0.346699
chr1	7323	7324	0.416038
chr1	7324	7338	0.346699
chr1	7338	7350	0.277359
chr1	7350	7355	0.208019
chr1	7355	7356	0.138679
chr1	7356	7360	0.0693397
chr1	7360	7371	0.0
chr1	7371	7380	0.0693397
chr1	7380	7381	0.138679
chr1	7381	7383	0.208019
chr1	7383	7387	0.277359
chr1	7387	7392	0.346699
chr1	7392	7411	0.416038
chr1	7411	7412	0.485378
chr1	7412	7415	0.416038
chr1	7415	7419	0.346699
chr1	7419	7421	0.277359
chr1	7421	7431	0.138679
chr1	7431	7449	0.0693397
chr1	7449	7452	0.138679
chr1	7452	7474	0.0693397
chr1	7474	7475	0.138679
chr1	7475	7479	0.346699
chr1	7479	7481	0.485378
chr1	7481	7486	0.554718
chr1	7486	7487	0.624058
chr1	7487	7489	0.762737
chr1	7489	7498	0.693397
chr1	7498	7515	0.624058
chr1	7515	7516	0.554718
chr1	7516	7518	0.416038
chr1	7518	7520	0.346699
chr1	7520	7522	0.277359
chr1	7522	7525	0.208019
chr1	7525	7527	0.138679
chr1	7527	7530	0.0
chr1	7530	7533	0.0693397
chr1	7533	7540	0.208019
chr1	7540	7559	0.277359
chr1	7559	7570	0.346699
chr1	7570	7573	0.277359
chr1	7573	7581	0.138679
chr1	7581	7585	0.277359
chr1	7585	7588	0.346699
chr1	7588	7598	0.416038
chr1	7598	7609	0.346699
chr1	7609	7612	0.416038
chr1	7612	7613	0.485378
chr1	7613	7621	0.554718
chr1	7621	7624	0.346699
chr1	7624	7625	0.277359
chr1	7625	7628	0.346699
chr1	7628	7632	0.277359
chr1	7632	7639	0.346699
chr1	7639	7649	0.416038
chr1	7649	7650	0.346699
chr1	7650	7666	0.208019
chr1	7666	7674	0.277359
chr1	7674	7675	0.208019
chr1	7675	7677	0.277359
chr1	7677	7680	0.346699
chr1	7680	7681	0.416038
chr1	7681	7682	0.485378
chr1	7682	7685	0.554718
chr1	7685	7690	0.624058
chr1	7690	7697	0.693397
chr1	7697	7702	0.762737
chr1	7702	7703	0.832077
chr1	7703	7705	0.762737
chr1	7705	7707	0.693397
[truncated: 4,136 more rows]
