# Supplementary material for: Structural modularity of the XIST ribonucleoprotein complex
Source: Nat Commun. 2020 Dec 2;11:6163. doi: 10.1038/s41467-020-20040-3 (PMC7710737; doi:10.1038/s41467-020-20040-3)
Supplement: Supplementary file 6 — Source Data [file 41467_2020_20040_MOESM6_ESM.zip › sourcedata/fig2efgi/K562_PHF6_0_neg_XIST_1_hsXIST.bedgraph]

chr1	0	50	0.0
chr1	50	65	0.180546
chr1	65	88	0.361091
chr1	88	95	0.541637
chr1	95	110	0.361091
chr1	110	116	0.180546
chr1	116	132	0.361091
chr1	132	133	0.541637
chr1	133	153	0.361091
chr1	153	156	0.180546
chr1	156	177	0.361091
chr1	177	183	0.180546
chr1	183	199	0.361091
chr1	199	200	0.541637
chr1	200	215	0.361091
chr1	215	222	0.180546
chr1	222	224	0.361091
chr1	224	237	0.541637
chr1	237	241	0.722182
chr1	241	244	0.902728
chr1	244	262	0.722182
chr1	262	267	0.902728
chr1	267	268	0.722182
chr1	268	282	0.541637
chr1	282	283	0.361091
chr1	283	293	0.180546
chr1	293	294	0.361091
chr1	294	296	0.541637
chr1	296	304	0.902728
chr1	304	307	1.08327
chr1	307	323	1.26382
chr1	323	325	1.44436
chr1	325	335	1.62491
chr1	335	338	1.44436
chr1	338	341	1.08327
chr1	341	348	0.722182
chr1	348	352	0.541637
chr1	352	363	0.361091
chr1	363	365	0.541637
chr1	365	367	0.722182
chr1	367	368	0.902728
chr1	368	370	1.08327
chr1	370	399	0.902728
chr1	399	402	0.722182
chr1	402	406	0.541637
chr1	406	407	0.722182
chr1	407	410	0.902728
chr1	410	413	0.541637
chr1	413	414	0.361091
chr1	414	428	0.541637
chr1	428	439	0.722182
chr1	439	451	0.541637
chr1	451	452	0.722182
chr1	452	453	0.541637
chr1	453	454	0.902728
chr1	454	456	1.08327
chr1	456	457	1.26382
chr1	457	459	1.44436
chr1	459	470	1.26382
chr1	470	472	1.44436
chr1	472	484	1.26382
chr1	484	488	1.08327
chr1	488	490	0.902728
chr1	490	495	1.08327
chr1	495	496	1.44436
chr1	496	497	1.80546
chr1	497	501	1.62491
chr1	501	504	1.44436
chr1	504	509	1.26382
chr1	509	513	1.44436
chr1	513	515	1.62491
chr1	515	517	1.44436
chr1	517	540	1.62491
chr1	540	541	1.08327
chr1	541	542	0.722182
chr1	542	545	0.541637
chr1	545	554	0.722182
chr1	554	558	0.541637
chr1	558	561	0.361091
chr1	561	590	0.180546
chr1	590	651	0.0
chr1	651	659	0.180546
chr1	659	666	0.361091
chr1	666	695	0.541637
chr1	695	696	0.722182
chr1	696	697	0.541637
chr1	697	702	0.722182
chr1	702	710	0.541637
chr1	710	721	0.361091
chr1	721	740	0.180546
chr1	740	742	0.722182
chr1	742	761	0.541637
chr1	761	771	0.722182
chr1	771	782	0.541637
chr1	782	784	0.902728
chr1	784	785	0.722182
chr1	785	786	0.541637
chr1	786	787	0.722182
chr1	787	789	0.902728
chr1	789	797	1.08327
chr1	797	826	1.26382
chr1	826	827	1.44436
chr1	827	832	1.26382
chr1	832	839	1.08327
chr1	839	841	1.26382
chr1	841	849	1.08327
chr1	849	871	0.902728
chr1	871	872	0.722182
chr1	872	874	0.541637
chr1	874	877	0.361091
chr1	877	884	0.180546
chr1	884	888	0.0
chr1	888	894	0.180546
chr1	894	910	0.361091
chr1	910	926	0.541637
chr1	926	927	0.722182
chr1	927	933	0.902728
chr1	933	937	0.722182
chr1	937	944	0.902728
chr1	944	945	1.08327
chr1	945	946	1.26382
chr1	946	953	1.44436
chr1	953	954	1.62491
chr1	954	959	1.44436
chr1	959	960	1.62491
chr1	960	962	1.80546
chr1	962	969	1.986
chr1	969	972	1.80546
chr1	972	973	1.62491
chr1	973	974	1.986
chr1	974	977	2.16655
chr1	977	981	2.34709
chr1	981	989	2.16655
chr1	989	990	1.986
chr1	990	993	1.80546
chr1	993	998	2.16655
chr1	998	1007	1.986
chr1	1007	1008	1.80546
chr1	1008	1009	1.986
chr1	1009	1013	2.16655
chr1	1013	1018	2.34709
chr1	1018	1022	1.80546
chr1	1022	1025	1.62491
chr1	1025	1035	1.44436
chr1	1035	1036	1.26382
chr1	1036	1037	1.44436
chr1	1037	1038	1.26382
chr1	1038	1039	1.08327
chr1	1039	1047	1.26382
chr1	1047	1048	1.08327
chr1	1048	1054	0.722182
chr1	1054	1056	0.541637
chr1	1056	1064	0.361091
chr1	1064	1076	0.722182
chr1	1076	1084	0.902728
chr1	1084	1095	0.722182
chr1	1095	1096	1.08327
chr1	1096	1101	1.26382
chr1	1101	1102	1.62491
chr1	1102	1106	1.80546
chr1	1106	1108	1.44436
chr1	1108	1109	1.62491
chr1	1109	1110	1.80546
chr1	1110	1119	1.986
chr1	1119	1120	2.16655
chr1	1120	1126	1.986
chr1	1126	1132	1.80546
chr1	1132	1133	2.16655
chr1	1133	1134	2.34709
chr1	1134	1135	2.52764
chr1	1135	1139	2.88873
chr1	1139	1140	3.06927
chr1	1140	1144	2.70818
chr1	1144	1147	2.34709
chr1	1147	1152	2.16655
chr1	1152	1153	2.34709
chr1	1153	1154	2.16655
chr1	1154	1159	1.986
chr1	1159	1166	2.16655
chr1	1166	1168	2.34709
chr1	1168	1173	2.70818
chr1	1173	1177	2.88873
chr1	1177	1178	2.52764
chr1	1178	1179	2.16655
chr1	1179	1181	1.80546
chr1	1181	1188	1.62491
chr1	1188	1191	1.80546
chr1	1191	1193	1.986
chr1	1193	1195	2.16655
chr1	1195	1196	2.34709
chr1	1196	1199	2.16655
chr1	1199	1204	1.986
chr1	1204	1205	2.16655
chr1	1205	1208	2.34709
chr1	1208	1211	2.16655
chr1	1211	1212	1.80546
chr1	1212	1214	1.44436
chr1	1214	1224	1.62491
chr1	1224	1225	1.44436
chr1	1225	1227	1.26382
chr1	1227	1231	1.08327
chr1	1231	1232	1.44436
chr1	1232	1238	1.26382
chr1	1238	1248	1.08327
chr1	1248	1249	0.902728
chr1	1249	1250	0.722182
chr1	1250	1258	0.541637
chr1	1258	1259	0.361091
chr1	1259	1264	0.541637
chr1	1264	1269	0.722182
chr1	1269	1276	0.902728
chr1	1276	1283	0.541637
chr1	1283	1296	0.722182
chr1	1296	1298	0.902728
chr1	1298	1303	1.08327
chr1	1303	1304	1.26382
chr1	1304	1306	1.08327
chr1	1306	1308	0.902728
chr1	1308	1310	0.722182
chr1	1310	1313	0.902728
chr1	1313	1315	1.44436
chr1	1315	1323	1.80546
chr1	1323	1324	2.34709
chr1	1324	1325	2.70818
chr1	1325	1326	3.24982
chr1	1326	1327	3.61091
chr1	1327	1331	3.79146
chr1	1331	1332	3.972
chr1	1332	1334	4.15255
chr1	1334	1342	4.33309
chr1	1342	1343	4.51364
chr1	1343	1348	4.69418
chr1	1348	1349	4.87473
chr1	1349	1353	5.23582
chr1	1353	1354	5.59691
chr1	1354	1355	5.77746
chr1	1355	1356	5.59691
chr1	1356	1358	5.05527
chr1	1358	1359	5.23582
chr1	1359	1366	4.87473
chr1	1366	1368	3.972
chr1	1368	1370	3.79146
chr1	1370	1371	3.24982
chr1	1371	1372	2.70818
chr1	1372	1375	2.52764
chr1	1375	1377	2.34709
chr1	1377	1385	2.16655
chr1	1385	1387	1.986
chr1	1387	1392	1.44436
chr1	1392	1393	1.26382
chr1	1393	1396	0.722182
chr1	1396	1399	0.361091
chr1	1399	1400	0.0
chr1	1400	1426	0.180546
chr1	1426	1430	0.361091
chr1	1430	1431	0.541637
chr1	1431	1438	0.722182
chr1	1438	1441	0.902728
chr1	1441	1471	0.722182
chr1	1471	1475	0.541637
chr1	1475	1482	0.180546
chr1	1482	1490	0.0
chr1	1490	1501	0.180546
chr1	1501	1535	0.541637
chr1	1535	1544	0.361091
chr1	1544	1546	0.541637
chr1	1546	1552	0.180546
chr1	1552	1567	0.541637
chr1	1567	1568	0.722182
chr1	1568	1577	1.08327
chr1	1577	1587	1.26382
chr1	1587	1589	1.44436
chr1	1589	1590	1.62491
chr1	1590	1597	1.80546
chr1	1597	1600	1.44436
chr1	1600	1607	1.62491
chr1	1607	1608	1.986
chr1	1608	1612	2.34709
chr1	1612	1613	2.16655
chr1	1613	1615	1.986
chr1	1615	1616	2.16655
chr1	1616	1622	2.34709
chr1	1622	1632	2.52764
chr1	1632	1634	2.34709
chr1	1634	1638	1.986
chr1	1638	1643	2.16655
chr1	1643	1645	2.34709
chr1	1645	1646	2.16655
chr1	1646	1648	2.34709
chr1	1648	1652	2.52764
chr1	1652	1653	1.80546
chr1	1653	1657	1.986
chr1	1657	1659	1.80546
chr1	1659	1660	1.986
chr1	1660	1665	1.62491
chr1	1665	1672	1.26382
chr1	1672	1677	1.08327
chr1	1677	1683	1.26382
chr1	1683	1688	1.08327
chr1	1688	1691	0.902728
chr1	1691	1693	0.722182
chr1	1693	1698	0.541637
chr1	1698	1702	0.361091
chr1	1702	1704	0.541637
chr1	1704	1721	0.361091
chr1	1721	1739	0.180546
chr1	1739	1746	0.361091
chr1	1746	1755	0.180546
chr1	1755	1765	0.361091
chr1	1765	1772	0.541637
chr1	1772	1774	0.722182
chr1	1774	1777	0.902728
chr1	1777	1779	1.08327
chr1	1779	1781	1.26382
chr1	1781	1784	1.44436
chr1	1784	1791	1.26382
chr1	1791	1796	1.44436
chr1	1796	1810	1.62491
chr1	1810	1813	1.44436
chr1	1813	1817	1.62491
chr1	1817	1819	1.44436
chr1	1819	1822	1.26382
chr1	1822	1823	1.08327
chr1	1823	1825	0.902728
chr1	1825	1829	0.722182
chr1	1829	1830	0.902728
chr1	1830	1832	1.26382
chr1	1832	1834	1.44436
chr1	1834	1835	1.26382
chr1	1835	1840	1.44436
chr1	1840	1841	1.62491
chr1	1841	1842	1.80546
chr1	1842	1847	1.986
chr1	1847	1857	2.34709
chr1	1857	1864	2.52764
chr1	1864	1867	2.34709
chr1	1867	1868	2.52764
chr1	1868	1869	2.88873
chr1	1869	1874	3.24982
chr1	1874	1875	3.06927
chr1	1875	1877	2.88873
chr1	1877	1878	2.70818
chr1	1878	1883	2.88873
chr1	1883	1885	3.06927
chr1	1885	1886	2.52764
chr1	1886	1887	2.70818
chr1	1887	1889	2.52764
chr1	1889	1892	2.34709
chr1	1892	1895	1.986
chr1	1895	1896	1.62491
chr1	1896	1903	1.80546
chr1	1903	1908	1.62491
chr1	1908	1910	1.80546
chr1	1910	1913	1.62491
chr1	1913	1915	1.26382
chr1	1915	1922	1.62491
chr1	1922	1927	1.44436
chr1	1927	1931	1.26382
chr1	1931	1933	1.08327
chr1	1933	1939	1.26382
chr1	1939	1941	1.08327
chr1	1941	1946	0.902728
chr1	1946	1949	1.08327
chr1	1949	1952	0.902728
chr1	1952	1959	0.722182
chr1	1959	1965	0.541637
chr1	1965	1970	0.361091
chr1	1970	1991	0.180546
chr1	1991	2064	0.0
chr1	2064	2097	0.180546
chr1	2097	2109	0.361091
chr1	2109	2117	0.180546
chr1	2117	2141	0.361091
chr1	2141	2149	0.180546
chr1	2149	2157	0.361091
chr1	2157	2161	0.541637
chr1	2161	2167	0.361091
chr1	2167	2176	0.541637
chr1	2176	2189	0.722182
chr1	2189	2190	0.902728
chr1	2190	2192	1.08327
chr1	2192	2201	1.26382
chr1	2201	2212	1.08327
chr1	2212	2220	0.902728
chr1	2220	2222	0.722182
chr1	2222	2234	0.541637
chr1	2234	2235	0.361091
chr1	2235	2237	0.180546
chr1	2237	2273	0.0
chr1	2273	2274	0.180546
chr1	2274	2277	0.361091
chr1	2277	2278	0.541637
chr1	2278	2279	1.26382
chr1	2279	2293	1.44436
chr1	2293	2298	1.62491
chr1	2298	2308	1.80546
chr1	2308	2309	1.986
chr1	2309	2311	2.16655
chr1	2311	2316	2.52764
chr1	2316	2318	2.70818
chr1	2318	2319	2.52764
chr1	2319	2322	2.16655
chr1	2322	2323	1.986
chr1	2323	2330	1.26382
chr1	2330	2336	1.44436
chr1	2336	2343	1.26382
chr1	2343	2345	1.08327
chr1	2345	2353	1.26382
chr1	2353	2354	0.902728
chr1	2354	2356	1.26382
chr1	2356	2360	0.902728
chr1	2360	2361	1.08327
chr1	2361	2372	0.902728
chr1	2372	2375	1.08327
chr1	2375	2380	0.902728
chr1	2380	2389	1.08327
chr1	2389	2392	0.902728
chr1	2392	2399	0.722182
chr1	2399	2405	0.541637
chr1	2405	2413	0.361091
chr1	2413	2414	0.541637
chr1	2414	2417	0.722182
chr1	2417	2425	0.541637
chr1	2425	2453	0.361091
chr1	2453	2455	0.541637
chr1	2455	2457	0.722182
chr1	2457	2459	0.541637
chr1	2459	2468	0.361091
chr1	2468	2470	0.541637
chr1	2470	2471	0.722182
chr1	2471	2475	0.902728
chr1	2475	2488	1.08327
chr1	2488	2489	1.26382
chr1	2489	2497	1.44436
chr1	2497	2500	1.26382
chr1	2500	2513	1.08327
chr1	2513	2515	1.26382
chr1	2515	2516	1.08327
chr1	2516	2520	0.902728
chr1	2520	2533	1.08327
chr1	2533	2538	0.722182
chr1	2538	2547	1.08327
chr1	2547	2549	0.902728
chr1	2549	2558	0.722182
chr1	2558	2563	0.902728
chr1	2563	2565	1.08327
chr1	2565	2571	0.902728
chr1	2571	2583	1.08327
chr1	2583	2596	0.722182
chr1	2596	2601	1.08327
chr1	2601	2603	0.902728
chr1	2603	2604	0.722182
chr1	2604	2605	0.902728
chr1	2605	2608	1.08327
chr1	2608	2616	0.902728
chr1	2616	2626	0.722182
chr1	2626	2627	0.902728
chr1	2627	2641	1.08327
chr1	2641	2648	0.722182
chr1	2648	2650	0.541637
chr1	2650	2659	0.361091
chr1	2659	2661	0.180546
chr1	2661	2701	0.361091
chr1	2701	2703	0.180546
chr1	2703	2709	0.361091
chr1	2709	2743	0.180546
chr1	2743	2755	0.0
chr1	2755	2756	0.180546
chr1	2756	2775	0.361091
chr1	2775	2781	0.722182
chr1	2781	2790	0.902728
chr1	2790	2791	1.08327
chr1	2791	2800	1.26382
chr1	2800	2815	1.08327
chr1	2815	2819	0.902728
chr1	2819	2820	1.08327
chr1	2820	2826	0.902728
chr1	2826	2829	0.722182
chr1	2829	2835	0.902728
chr1	2835	2836	0.722182
chr1	2836	2839	0.541637
chr1	2839	2845	0.722182
chr1	2845	2864	0.541637
chr1	2864	2871	0.361091
chr1	2871	2874	0.541637
chr1	2874	2884	0.361091
chr1	2884	2894	0.180546
chr1	2894	2895	0.361091
chr1	2895	2896	0.541637
chr1	2896	2903	0.722182
chr1	2903	2904	1.08327
chr1	2904	2907	1.26382
chr1	2907	2910	1.44436
chr1	2910	2932	1.62491
chr1	2932	2935	1.986
chr1	2935	2936	2.34709
chr1	2936	2938	2.52764
chr1	2938	2940	2.34709
chr1	2940	2941	2.16655
chr1	2941	2946	1.986
chr1	2946	2948	1.80546
chr1	2948	2950	1.62491
chr1	2950	2954	1.80546
chr1	2954	2958	1.62491
chr1	2958	2961	1.80546
chr1	2961	2962	1.62491
chr1	2962	2972	1.80546
chr1	2972	2974	1.62491
chr1	2974	2976	1.44436
chr1	2976	2978	1.80546
chr1	2978	2981	1.44436
chr1	2981	2992	1.26382
chr1	2992	2995	1.08327
chr1	2995	2996	0.902728
chr1	2996	3001	0.722182
chr1	3001	3003	0.902728
chr1	3003	3007	0.722182
chr1	3007	3016	0.541637
chr1	3016	3019	0.361091
chr1	3019	3021	0.541637
chr1	3021	3038	0.902728
chr1	3038	3046	1.08327
chr1	3046	3048	0.902728
chr1	3048	3050	1.08327
chr1	3050	3063	1.26382
chr1	3063	3066	1.08327
chr1	3066	3082	0.722182
chr1	3082	3083	0.541637
chr1	3083	3089	0.722182
chr1	3089	3090	0.902728
chr1	3090	3095	0.722182
chr1	3095	3098	0.541637
chr1	3098	3100	0.722182
chr1	3100	3102	0.902728
chr1	3102	3108	1.08327
chr1	3108	3124	0.902728
chr1	3124	3126	0.722182
chr1	3126	3143	0.541637
chr1	3143	3145	0.361091
chr1	3145	3148	0.180546
chr1	3148	3149	0.361091
chr1	3149	3157	0.541637
chr1	3157	3160	0.722182
chr1	3160	3178	0.902728
chr1	3178	3179	1.08327
chr1	3179	3180	1.26382
chr1	3180	3184	1.08327
chr1	3184	3189	1.26382
chr1	3189	3192	1.62491
chr1	3192	3193	1.80546
chr1	3193	3198	1.986
chr1	3198	3201	2.16655
chr1	3201	3202	2.34709
chr1	3202	3203	2.16655
chr1	3203	3218	2.52764
chr1	3218	3219	2.70818
chr1	3219	3220	3.24982
chr1	3220	3223	3.61091
chr1	3223	3228	3.24982
chr1	3228	3229	3.61091
chr1	3229	3232	3.43037
chr1	3232	3233	3.61091
chr1	3233	3234	3.79146
chr1	3234	3237	3.43037
chr1	3237	3238	3.24982
chr1	3238	3239	2.88873
chr1	3239	3242	2.70818
chr1	3242	3243	2.52764
chr1	3243	3244	2.70818
chr1	3244	3248	2.52764
chr1	3248	3250	2.16655
chr1	3250	3264	1.986
chr1	3264	3265	1.44436
chr1	3265	3273	1.08327
chr1	3273	3277	0.902728
chr1	3277	3278	0.722182
chr1	3278	3287	0.541637
chr1	3287	3289	0.361091
chr1	3289	3304	0.541637
chr1	3304	3308	0.722182
chr1	3308	3318	0.902728
chr1	3318	3320	0.722182
chr1	3320	3329	0.902728
chr1	3329	3334	1.08327
chr1	3334	3339	0.902728
chr1	3339	3341	1.08327
chr1	3341	3349	1.26382
chr1	3349	3351	1.08327
chr1	3351	3353	0.902728
chr1	3353	3354	0.722182
chr1	3354	3364	0.902728
chr1	3364	3374	0.722182
chr1	3374	3377	0.541637
chr1	3377	3382	0.361091
chr1	3382	3384	0.541637
chr1	3384	3399	0.361091
chr1	3399	3406	0.180546
chr1	3406	3410	0.361091
chr1	3410	3412	0.541637
chr1	3412	3413	0.722182
chr1	3413	3426	0.902728
chr1	3426	3442	0.722182
chr1	3442	3447	0.902728
chr1	3447	3453	0.722182
chr1	3453	3454	1.08327
chr1	3454	3455	0.902728
chr1	3455	3458	0.722182
chr1	3458	3471	0.541637
chr1	3471	3499	0.722182
chr1	3499	3501	0.902728
chr1	3501	3503	1.08327
chr1	3503	3516	1.26382
chr1	3516	3522	1.08327
chr1	3522	3526	1.26382
chr1	3526	3529	1.08327
chr1	3529	3532	1.26382
chr1	3532	3533	1.08327
chr1	3533	3546	0.722182
chr1	3546	3547	0.541637
chr1	3547	3574	0.361091
chr1	3574	3593	0.180546
chr1	3593	3594	0.361091
chr1	3594	3597	0.541637
chr1	3597	3599	0.722182
chr1	3599	3606	0.541637
chr1	3606	3612	0.722182
chr1	3612	3618	0.902728
chr1	3618	3625	1.08327
chr1	3625	3631	1.26382
chr1	3631	3637	1.44436
chr1	3637	3639	1.26382
chr1	3639	3641	1.08327
chr1	3641	3646	0.902728
chr1	3646	3650	1.08327
chr1	3650	3656	0.902728
chr1	3656	3657	0.722182
chr1	3657	3669	0.541637
chr1	3669	3673	0.361091
chr1	3673	3674	0.541637
chr1	3674	3691	0.902728
chr1	3691	3703	0.722182
chr1	3703	3705	0.902728
chr1	3705	3708	1.08327
chr1	3708	3710	1.26382
chr1	3710	3715	1.44436
chr1	3715	3719	1.26382
chr1	3719	3720	0.902728
chr1	3720	3731	0.722182
chr1	3731	3735	1.08327
chr1	3735	3736	1.44436
chr1	3736	3739	1.62491
chr1	3739	3740	1.80546
chr1	3740	3741	1.62491
chr1	3741	3745	1.80546
chr1	3745	3753	1.986
chr1	3753	3756	1.80546
chr1	3756	3764	1.986
chr1	3764	3766	2.16655
chr1	3766	3774	2.34709
chr1	3774	3775	2.52764
chr1	3775	3780	2.16655
chr1	3780	3781	1.80546
chr1	3781	3786	1.44436
chr1	3786	3787	1.08327
chr1	3787	3788	1.26382
chr1	3788	3790	1.08327
chr1	3790	3801	0.902728
chr1	3801	3808	0.722182
chr1	3808	3811	0.902728
chr1	3811	3819	1.08327
chr1	3819	3821	0.902728
chr1	3821	3832	1.08327
chr1	3832	3835	0.902728
chr1	3835	3843	1.08327
chr1	3843	3844	1.26382
chr1	3844	3853	1.44436
chr1	3853	3855	1.08327
chr1	3855	3860	1.26382
chr1	3860	3862	1.44436
chr1	3862	3863	1.80546
chr1	3863	3866	1.986
chr1	3866	3868	1.80546
chr1	3868	3871	1.986
chr1	3871	3877	2.16655
chr1	3877	3880	2.34709
chr1	3880	3888	2.16655
chr1	3888	3889	1.986
chr1	3889	3899	1.80546
chr1	3899	3903	1.44436
chr1	3903	3904	1.62491
chr1	3904	3905	1.80546
chr1	3905	3906	1.62491
chr1	3906	3907	1.80546
chr1	3907	3909	1.44436
chr1	3909	3910	1.986
chr1	3910	3911	2.16655
chr1	3911	3912	2.34709
chr1	3912	3913	2.52764
chr1	3913	3914	2.34709
chr1	3914	3917	2.52764
chr1	3917	3918	2.88873
chr1	3918	3919	3.43037
chr1	3919	3920	3.79146
chr1	3920	3922	3.972
chr1	3922	3932	3.79146
chr1	3932	3935	3.972
chr1	3935	3936	4.33309
chr1	3936	3937	5.05527
chr1	3937	3938	5.23582
chr1	3938	3940	5.41637
chr1	3940	3941	5.59691
chr1	3941	3942	5.77746
chr1	3942	3943	5.958
chr1	3943	3948	5.77746
chr1	3948	3951	5.41637
chr1	3951	3952	5.23582
chr1	3952	3953	5.59691
chr1	3953	3954	5.41637
chr1	3954	3955	4.87473
chr1	3955	3956	4.69418
chr1	3956	3957	4.51364
chr1	3957	3959	4.33309
chr1	3959	3962	4.15255
chr1	3962	3963	3.79146
chr1	3963	3964	3.61091
chr1	3964	3965	3.24982
chr1	3965	3970	3.06927
chr1	3970	3974	2.88873
chr1	3974	3980	3.06927
chr1	3980	3981	2.52764
chr1	3981	3982	1.80546
chr1	3982	3983	1.62491
chr1	3983	3985	1.44436
chr1	3985	3986	1.26382
chr1	3986	3987	1.08327
chr1	3987	3988	0.902728
chr1	3988	3989	1.08327
chr1	3989	3993	1.26382
chr1	3993	3996	1.08327
chr1	3996	3999	1.26382
chr1	3999	4002	1.08327
chr1	4002	4003	0.902728
chr1	4003	4019	1.08327
chr1	4019	4027	0.902728
chr1	4027	4033	1.08327
chr1	4033	4034	0.902728
chr1	4034	4041	0.722182
chr1	4041	4042	0.541637
chr1	4042	4055	0.361091
chr1	4055	4057	0.722182
chr1	4057	4060	0.902728
chr1	4060	4072	1.08327
chr1	4072	4092	0.902728
chr1	4092	4097	0.722182
chr1	4097	4102	0.361091
chr1	4102	4106	0.180546
chr1	4106	4141	0.361091
chr1	4141	4149	0.541637
chr1	4149	4150	0.361091
chr1	4150	4160	0.180546
chr1	4160	4162	0.361091
chr1	4162	4164	0.541637
chr1	4164	4185	0.722182
chr1	4185	4188	0.902728
chr1	4188	4204	1.08327
chr1	4204	4207	0.902728
chr1	4207	4208	0.722182
chr1	4208	4221	0.541637
chr1	4221	4222	0.722182
chr1	4222	4227	0.902728
chr1	4227	4228	0.722182
chr1	4228	4230	0.902728
chr1	4230	4231	0.722182
chr1	4231	4254	0.902728
chr1	4254	4267	1.08327
chr1	4267	4269	0.902728
chr1	4269	4271	1.08327
chr1	4271	4273	0.902728
chr1	4273	4276	0.722182
chr1	4276	4278	0.902728
chr1	4278	4280	0.722182
chr1	4280	4290	0.902728
chr1	4290	4291	1.26382
chr1	4291	4294	1.44436
chr1	4294	4296	1.26382
chr1	4296	4299	1.44436
chr1	4299	4305	1.26382
chr1	4305	4313	1.44436
chr1	4313	4315	1.08327
chr1	4315	4321	0.902728
chr1	4321	4331	1.08327
chr1	4331	4334	1.26382
chr1	4334	4335	0.902728
chr1	4335	4341	0.722182
chr1	4341	4350	0.541637
chr1	4350	4375	0.361091
chr1	4375	4381	0.180546
chr1	4381	4395	0.361091
chr1	4395	4399	0.541637
chr1	4399	4407	0.722182
chr1	4407	4426	0.541637
chr1	4426	4434	0.361091
chr1	4434	4438	0.541637
chr1	4438	4440	0.722182
chr1	4440	4443	0.541637
chr1	4443	4458	0.361091
chr1	4458	4460	0.541637
chr1	4460	4475	0.722182
chr1	4475	4479	0.902728
chr1	4479	4482	0.722182
chr1	4482	4492	0.541637
chr1	4492	4502	0.722182
chr1	4502	4503	0.541637
chr1	4503	4516	0.361091
chr1	4516	4517	0.541637
chr1	4517	4520	0.722182
chr1	4520	4522	0.541637
chr1	4522	4523	0.722182
chr1	4523	4536	1.08327
chr1	4536	4561	0.902728
chr1	4561	4566	0.541637
chr1	4566	4567	0.722182
chr1	4567	4568	0.541637
chr1	4568	4573	0.180546
chr1	4573	4588	0.361091
chr1	4588	4589	0.541637
chr1	4589	4591	0.722182
chr1	4591	4593	0.902728
chr1	4593	4598	1.08327
chr1	4598	4602	1.26382
chr1	4602	4611	1.44436
chr1	4611	4619	1.26382
chr1	4619	4622	1.08327
chr1	4622	4636	0.902728
chr1	4636	4638	0.722182
chr1	4638	4639	0.541637
chr1	4639	4641	0.722182
chr1	4641	4647	0.541637
chr1	4647	4660	0.361091
chr1	4660	4661	0.722182
chr1	4661	4663	0.902728
chr1	4663	4667	0.722182
chr1	4667	4668	0.902728
chr1	4668	4677	1.08327
chr1	4677	4680	1.26382
chr1	4680	4683	1.44436
chr1	4683	4687	1.26382
chr1	4687	4688	1.44436
chr1	4688	4690	1.62491
chr1	4690	4693	1.80546
chr1	4693	4695	2.16655
chr1	4695	4696	2.34709
chr1	4696	4699	2.52764
chr1	4699	4701	2.70818
chr1	4701	4705	2.88873
chr1	4705	4706	2.52764
chr1	4706	4712	2.34709
chr1	4712	4713	2.16655
chr1	4713	4722	1.986
chr1	4722	4725	1.80546
chr1	4725	4729	1.62491
chr1	4729	4730	1.80546
chr1	4730	4732	2.16655
chr1	4732	4733	1.44436
chr1	4733	4736	1.62491
chr1	4736	4737	1.44436
chr1	4737	4739	1.26382
chr1	4739	4746	1.44436
chr1	4746	4759	1.26382
chr1	4759	4762	1.44436
chr1	4762	4764	1.26382
chr1	4764	4774	1.44436
chr1	4774	4777	1.08327
chr1	4777	4778	1.26382
chr1	4778	4779	1.08327
chr1	4779	4783	0.902728
chr1	4783	4804	0.722182
chr1	4804	4809	0.541637
chr1	4809	4814	0.722182
chr1	4814	4816	0.902728
chr1	4816	4830	0.361091
chr1	4830	4832	0.541637
chr1	4832	4837	0.722182
chr1	4837	4844	0.902728
chr1	4844	4845	1.08327
chr1	4845	4853	1.26382
chr1	4853	4858	1.08327
chr1	4858	4861	0.902728
chr1	4861	4862	1.08327
chr1	4862	4875	1.26382
chr1	4875	4879	1.08327
chr1	4879	4882	1.26382
chr1	4882	4889	1.08327
chr1	4889	4890	0.902728
chr1	4890	4900	0.722182
chr1	4900	4905	0.541637
chr1	4905	4910	0.361091
chr1	4910	4917	0.541637
chr1	4917	4921	0.722182
chr1	4921	4923	0.541637
chr1	4923	4930	0.361091
chr1	4930	4933	0.541637
chr1	4933	4940	0.722182
chr1	4940	4941	0.902728
chr1	4941	4951	1.08327
chr1	4951	4954	1.26382
chr1	4954	4955	1.08327
chr1	4955	4957	1.26382
chr1	4957	4959	1.62491
chr1	4959	4968	1.80546
chr1	4968	4970	1.986
chr1	4970	4972	2.16655
chr1	4972	4978	1.986
chr1	4978	4984	1.80546
chr1	4984	4986	1.62491
chr1	4986	4995	1.44436
chr1	4995	4999	1.26382
chr1	4999	5002	1.08327
chr1	5002	5004	0.722182
chr1	5004	5007	0.541637
chr1	5007	5009	0.361091
chr1	5009	5020	0.180546
chr1	5020	5060	0.361091
chr1	5060	5109	0.180546
chr1	5109	5145	0.0
chr1	5145	5155	0.180546
chr1	5155	5186	0.361091
chr1	5186	5190	0.541637
chr1	5190	5200	0.361091
chr1	5200	5201	0.180546
chr1	5201	5217	0.361091
chr1	5217	5218	0.722182
chr1	5218	5219	0.902728
chr1	5219	5220	1.08327
chr1	5220	5221	1.44436
chr1	5221	5223	1.62491
chr1	5223	5224	1.80546
chr1	5224	5225	1.986
chr1	5225	5226	1.80546
chr1	5226	5227	2.70818
chr1	5227	5228	3.61091
chr1	5228	5230	3.79146
chr1	5230	5233	3.972
chr1	5233	5234	4.15255
chr1	5234	5261	3.972
chr1	5261	5264	3.43037
chr1	5264	5265	3.06927
chr1	5265	5266	2.70818
chr1	5266	5268	2.52764
chr1	5268	5269	2.34709
chr1	5269	5271	1.986
chr1	5271	5272	1.26382
chr1	5272	5274	0.541637
chr1	5274	5277	0.361091
chr1	5277	5287	0.180546
chr1	5287	5303	0.361091
chr1	5303	5306	0.541637
chr1	5306	5312	0.722182
chr1	5312	5313	0.902728
chr1	5313	5318	1.08327
chr1	5318	5329	0.902728
chr1	5329	5345	0.722182
chr1	5345	5348	0.902728
chr1	5348	5353	0.722182
chr1	5353	5357	0.902728
chr1	5357	5369	0.541637
chr1	5369	5370	0.902728
chr1	5370	5396	1.08327
chr1	5396	5398	0.902728
chr1	5398	5411	0.722182
chr1	5411	5415	0.541637
chr1	5415	5416	0.361091
chr1	5416	5430	0.541637
chr1	5430	5435	0.722182
chr1	5435	5441	0.541637
chr1	5441	5444	0.361091
chr1	5444	5445	0.541637
chr1	5445	5452	0.722182
chr1	5452	5457	0.902728
chr1	5457	5460	1.08327
chr1	5460	5461	1.26382
chr1	5461	5463	1.08327
chr1	5463	5464	1.26382
chr1	5464	5465	1.44436
chr1	5465	5466	1.62491
chr1	5466	5467	1.80546
chr1	5467	5468	2.34709
chr1	5468	5469	2.52764
chr1	5469	5471	2.70818
chr1	5471	5472	3.06927
chr1	5472	5474	3.24982
chr1	5474	5475	3.43037
chr1	5475	5489	3.24982
chr1	5489	5491	2.88873
chr1	5491	5496	3.06927
chr1	5496	5500	2.88873
chr1	5500	5501	2.70818
chr1	5501	5502	2.52764
chr1	5502	5505	2.34709
chr1	5505	5507	2.16655
chr1	5507	5510	1.986
chr1	5510	5511	0.902728
chr1	5511	5532	0.361091
chr1	5532	5536	0.541637
chr1	5536	5557	0.361091
chr1	5557	5558	0.180546
chr1	5558	5562	0.361091
chr1	5562	5577	0.541637
chr1	5577	5579	0.361091
chr1	5579	5580	0.541637
chr1	5580	5584	0.722182
chr1	5584	5587	0.902728
chr1	5587	5597	1.08327
chr1	5597	5598	1.44436
chr1	5598	5599	1.62491
chr1	5599	5600	1.80546
chr1	5600	5603	2.16655
chr1	5603	5607	1.986
chr1	5607	5617	1.80546
chr1	5617	5624	1.986
chr1	5624	5625	1.80546
chr1	5625	5627	1.62491
chr1	5627	5628	1.80546
chr1	5628	5629	1.986
chr1	5629	5631	1.80546
chr1	5631	5632	1.62491
chr1	5632	5640	1.80546
chr1	5640	5641	0.722182
chr1	5641	5644	0.902728
chr1	5644	5645	1.08327
chr1	5645	5653	1.26382
chr1	5653	5654	1.62491
chr1	5654	5655	1.80546
chr1	5655	5657	1.986
chr1	5657	5662	2.34709
chr1	5662	5671	2.16655
chr1	5671	5676	1.986
chr1	5676	5677	1.80546
chr1	5677	5683	1.986
chr1	5683	5686	2.16655
chr1	5686	5692	1.986
chr1	5692	5694	2.16655
chr1	5694	5698	2.34709
chr1	5698	5699	1.986
chr1	5699	5700	1.80546
chr1	5700	5702	1.62491
chr1	5702	5712	1.26382
chr1	5712	5713	1.44436
chr1	5713	5717	1.62491
chr1	5717	5718	1.80546
chr1	5718	5728	1.62491
chr1	5728	5734	1.44436
chr1	5734	5735	1.26382
chr1	5735	5737	0.722182
chr1	5737	5738	0.541637
chr1	5738	5741	0.722182
chr1	5741	5753	0.902728
chr1	5753	5762	0.722182
chr1	5762	5780	0.541637
chr1	5780	5782	0.722182
chr1	5782	5793	0.541637
chr1	5793	5796	0.722182
chr1	5796	5800	1.08327
chr1	5800	5804	0.902728
chr1	5804	5816	1.08327
chr1	5816	5820	0.902728
chr1	5820	5825	1.08327
chr1	5825	5834	0.902728
chr1	5834	5841	0.722182
chr1	5841	5843	0.541637
chr1	5843	5849	0.722182
chr1	5849	5855	0.541637
chr1	5855	5857	0.361091
chr1	5857	5859	0.722182
chr1	5859	5876	0.902728
chr1	5876	5883	0.722182
chr1	5883	5896	0.541637
chr1	5896	5901	0.361091
chr1	5901	5902	0.180546
chr1	5902	5903	0.0
chr1	5903	5907	0.361091
chr1	5907	5921	0.541637
chr1	5921	5926	0.722182
chr1	5926	5948	0.902728
chr1	5948	5949	0.541637
chr1	5949	5966	0.361091
chr1	5966	5970	0.541637
chr1	5970	5980	0.361091
chr1	5980	5986	0.541637
chr1	5986	5994	0.722182
chr1	5994	6003	0.902728
chr1	6003	6011	1.26382
chr1	6011	6025	0.902728
chr1	6025	6028	0.722182
chr1	6028	6031	1.08327
chr1	6031	6038	0.902728
chr1	6038	6041	0.722182
chr1	6041	6042	0.541637
chr1	6042	6047	0.722182
chr1	6047	6054	0.541637
chr1	6054	6064	0.722182
chr1	6064	6065	0.902728
chr1	6065	6073	1.08327
chr1	6073	6076	0.722182
chr1	6076	6077	0.902728
chr1	6077	6085	1.08327
chr1	6085	6086	1.44436
chr1	6086	6087	1.80546
chr1	6087	6089	1.62491
chr1	6089	6091	1.80546
chr1	6091	6098	1.986
chr1	6098	6101	1.80546
chr1	6101	6104	2.16655
chr1	6104	6110	2.52764
chr1	6110	6121	2.34709
chr1	6121	6122	2.16655
chr1	6122	6125	1.986
chr1	6125	6128	2.70818
chr1	6128	6131	2.52764
chr1	6131	6133	2.16655
chr1	6133	6146	1.986
chr1	6146	6147	1.62491
chr1	6147	6148	1.44436
chr1	6148	6170	1.26382
chr1	6170	6172	0.541637
chr1	6172	6175	0.361091
chr1	6175	6178	0.180546
chr1	6178	6184	0.0
chr1	6184	6185	0.180546
chr1	6185	6193	0.361091
chr1	6193	6206	0.541637
chr1	6206	6215	0.722182
chr1	6215	6229	0.902728
chr1	6229	6230	0.722182
chr1	6230	6233	0.541637
chr1	6233	6238	0.722182
chr1	6238	6244	0.541637
chr1	6244	6248	0.722182
chr1	6248	6254	0.541637
chr1	6254	6264	0.722182
chr1	6264	6275	0.902728
chr1	6275	6278	1.08327
chr1	6278	6281	0.902728
chr1	6281	6285	1.08327
chr1	6285	6289	1.26382
chr1	6289	6294	1.08327
chr1	6294	6295	0.902728
chr1	6295	6296	1.08327
chr1	6296	6299	1.26382
chr1	6299	6304	1.08327
chr1	6304	6307	1.26382
chr1	6307	6313	1.44436
chr1	6313	6316	1.80546
chr1	6316	6317	2.16655
chr1	6317	6325	1.986
chr1	6325	6326	2.16655
chr1	6326	6329	1.986
chr1	6329	6330	2.16655
chr1	6330	6335	1.986
chr1	6335	6337	2.16655
chr1	6337	6340	2.34709
chr1	6340	6345	2.16655
chr1	6345	6346	1.986
chr1	6346	6352	2.34709
chr1	6352	6357	1.986
chr1	6357	6359	1.62491
chr1	6359	6361	1.80546
chr1	6361	6363	1.44436
chr1	6363	6364	1.62491
chr1	6364	6368	2.16655
chr1	6368	6370	1.80546
chr1	6370	6376	1.986
chr1	6376	6378	2.52764
chr1	6378	6382	2.34709
chr1	6382	6383	2.16655
chr1	6383	6384	1.986
chr1	6384	6386	3.61091
chr1	6386	6387	3.79146
chr1	6387	6388	3.972
chr1	6388	6390	4.15255
chr1	6390	6391	3.972
chr1	6391	6395	3.79146
chr1	6395	6397	3.972
chr1	6397	6404	4.15255
chr1	6404	6406	3.972
chr1	6406	6408	3.79146
chr1	6408	6409	3.61091
chr1	6409	6413	3.24982
chr1	6413	6414	3.43037
chr1	6414	6420	3.24982
chr1	6420	6421	2.70818
chr1	6421	6428	2.34709
chr1	6428	6429	1.08327
chr1	6429	6432	0.722182
chr1	6432	6437	0.541637
chr1	6437	6442	0.361091
chr1	6442	6458	0.180546
chr1	6458	6477	0.0
chr1	6477	6522	0.180546
chr1	6522	6564	0.0
chr1	6564	6565	0.361091
chr1	6565	6581	0.541637
chr1	6581	6593	0.722182
chr1	6593	6608	0.902728
chr1	6608	6609	0.722182
chr1	6609	6610	0.541637
chr1	6610	6614	0.361091
chr1	6614	6622	0.541637
chr1	6622	6628	0.361091
chr1	6628	6638	0.541637
chr1	6638	6653	0.361091
chr1	6653	6659	0.541637
chr1	6659	6661	0.361091
chr1	6661	6665	0.541637
chr1	6665	6672	0.722182
chr1	6672	6691	0.541637
chr1	6691	6705	0.361091
chr1	6705	6710	0.180546
chr1	6710	6757	0.0
chr1	6757	6758	0.180546
chr1	6758	6774	0.361091
chr1	6774	6775	0.541637
chr1	6775	6796	0.722182
chr1	6796	6802	0.902728
chr1	6802	6803	0.722182
chr1	6803	6811	0.541637
chr1	6811	6816	0.361091
chr1	6816	6818	0.722182
chr1	6818	6819	0.902728
chr1	6819	6841	0.722182
chr1	6841	6853	0.541637
chr1	6853	6861	0.722182
chr1	6861	6863	0.361091
chr1	6863	6880	0.180546
chr1	6880	6881	0.361091
chr1	6881	6882	0.722182
chr1	6882	6883	1.08327
chr1	6883	6886	1.26382
chr1	6886	6891	1.44436
chr1	6891	6902	1.62491
chr1	6902	6903	1.80546
chr1	6903	6904	1.986
chr1	6904	6918	2.16655
chr1	6918	6924	1.986
chr1	6924	6925	1.80546
chr1	6925	6926	2.34709
chr1	6926	6927	1.986
chr1	6927	6931	1.62491
chr1	6931	6936	1.44436
chr1	6936	6945	1.26382
chr1	6945	6946	1.44436
chr1	6946	6947	1.80546
chr1	6947	6948	1.62491
chr1	6948	6953	1.26382
chr1	6953	6967	1.44436
chr1	6967	6970	1.80546
chr1	6970	6972	1.26382
chr1	6972	6982	1.44436
chr1	6982	6983	1.26382
chr1	6983	6989	1.08327
chr1	6989	6991	1.62491
chr1	6991	6995	1.44436
chr1	6995	6997	1.62491
chr1	6997	7001	1.80546
chr1	7001	7003	1.986
chr1	7003	7012	2.16655
chr1	7012	7017	1.80546
chr1	7017	7019	1.62491
chr1	7019	7020	1.80546
chr1	7020	7022	1.986
chr1	7022	7024	2.16655
chr1	7024	7034	2.34709
chr1	7034	7036	1.80546
chr1	7036	7040	1.62491
chr1	7040	7042	1.44436
chr1	7042	7044	1.26382
chr1	7044	7046	1.08327
chr1	7046	7060	1.26382
chr1	7060	7064	1.44436
chr1	7064	7065	1.26382
chr1	7065	7066	1.08327
chr1	7066	7067	0.902728
chr1	7067	7069	1.08327
chr1	7069	7072	0.902728
chr1	7072	7073	1.08327
chr1	7073	7079	1.26382
chr1	7079	7080	1.08327
chr1	7080	7083	1.26382
chr1	7083	7089	1.44436
chr1	7089	7094	1.26382
chr1	7094	7102	1.44436
chr1	7102	7105	1.62491
chr1	7105	7110	1.44436
chr1	7110	7111	1.62491
chr1	7111	7117	1.44436
chr1	7117	7118	1.26382
chr1	7118	7124	1.08327
chr1	7124	7127	0.902728
chr1	7127	7128	0.722182
chr1	7128	7139	0.541637
chr1	7139	7147	0.361091
chr1	7147	7155	0.180546
chr1	7155	7159	0.0
chr1	7159	7160	0.180546
chr1	7160	7162	0.541637
chr1	7162	7186	0.722182
chr1	7186	7187	0.902728
chr1	7187	7188	1.26382
chr1	7188	7189	1.80546
chr1	7189	7190	2.16655
chr1	7190	7191	2.34709
chr1	7191	7193	2.52764
chr1	7193	7195	2.70818
chr1	7195	7196	2.88873
chr1	7196	7197	3.24982
chr1	7197	7200	3.43037
chr1	7200	7203	3.61091
chr1	7203	7204	3.79146
chr1	7204	7205	3.43037
chr1	7205	7206	3.61091
chr1	7206	7207	3.972
chr1	7207	7209	3.79146
chr1	7209	7211	3.972
chr1	7211	7215	4.15255
chr1	7215	7217	4.33309
chr1	7217	7218	4.51364
chr1	7218	7222	4.69418
chr1	7222	7223	4.87473
chr1	7223	7228	5.23582
chr1	7228	7232	5.41637
chr1	7232	7233	5.05527
chr1	7233	7234	4.51364
chr1	7234	7236	4.15255
chr1	7236	7237	4.33309
chr1	7237	7238	4.51364
chr1	7238	7240	4.15255
chr1	7240	7241	3.972
chr1	7241	7245	3.61091
chr1	7245	7248	3.24982
chr1	7248	7250	2.88873
chr1	7250	7251	3.24982
chr1	7251	7256	2.88873
chr1	7256	7259	2.52764
chr1	7259	7261	2.34709
chr1	7261	7262	1.986
chr1	7262	7266	1.80546
chr1	7266	7268	1.62491
chr1	7268	7270	1.80546
chr1	7270	7272	1.986
chr1	7272	7273	1.80546
chr1	7273	7275	1.44436
chr1	7275	7281	1.26382
chr1	7281	7285	1.08327
chr1	7285	7290	1.26382
chr1	7290	7292	1.44436
chr1	7292	7295	1.26382
chr1	7295	7297	1.08327
chr1	7297	7313	0.902728
chr1	7313	7315	0.722182
chr1	7315	7317	0.541637
chr1	7317	7325	0.722182
chr1	7325	7330	0.541637
chr1	7330	7335	0.361091
chr1	7335	7362	0.180546
chr1	7362	7382	0.0
chr1	7382	7387	0.180546
chr1	7387	7389	0.361091
chr1	7389	7410	0.541637
chr1	7410	7427	1.26382
chr1	7427	7431	1.08327
chr1	7431	7448	0.722182
chr1	7448	7455	0.902728
chr1	7455	7461	0.180546
chr1	7461	7465	0.361091
chr1	7465	7475	0.541637
chr1	7475	7477	0.722182
chr1	7477	7478	1.26382
chr1	7478	7481	1.986
chr1	7481	7482	2.34709
chr1	7482	7484	2.52764
chr1	7484	7491	2.34709
chr1	7491	7496	2.52764
chr1	7496	7504	2.70818
chr1	7504	7510	2.52764
chr1	7510	7520	2.34709
chr1	7520	7522	2.16655
chr1	7522	7523	1.80546
chr1	7523	7524	1.08327
chr1	7524	7525	1.26382
chr1	7525	7526	1.44436
chr1	7526	7527	1.08327
chr1	7527	7531	0.902728
chr1	7531	7535	1.08327
chr1	7535	7544	0.902728
chr1	7544	7551	1.08327
chr1	7551	7561	1.26382
chr1	7561	7569	1.44436
chr1	7569	7570	1.26382
chr1	7570	7576	1.08327
chr1	7576	7586	0.902728
chr1	7586	7587	0.722182
chr1	7587	7591	0.541637
chr1	7591	7596	0.361091
chr1	7596	7603	0.180546
chr1	7603	7612	0.0
chr1	7612	7615	0.180546
chr1	7615	7638	0.361091
chr1	7638	7657	0.541637
chr1	7657	7659	0.361091
chr1	7659	7672	0.180546
chr1	7672	7673	0.361091
chr1	7673	7680	0.541637
chr1	7680	7681	0.722182
chr1	7681	7682	0.541637
chr1	7682	7685	0.722182
chr1	7685	7686	0.902728
chr1	7686	7690	1.08327
chr1	7690	7700	1.26382
chr1	7700	7701	1.986
chr1	7701	7717	2.16655
chr1	7717	7718	1.986
chr1	7718	7723	1.80546
chr1	7723	7725	1.62491
chr1	7725	7727	1.44436
chr1	7727	7728	1.26382
chr1	7728	7730	1.44436
chr1	7730	7735	1.26382
chr1	7735	7736	1.08327
chr1	7736	7737	0.902728
chr1	7737	7738	0.722182
chr1	7738	7742	0.902728
chr1	7742	7745	0.722182
chr1	7745	7746	0.541637
chr1	7746	7749	0.361091
chr1	7749	7751	0.541637
chr1	7751	7759	0.361091
chr1	7759	7768	0.541637
chr1	7768	7769	0.902728
chr1	7769	7781	1.26382
chr1	7781	7783	1.08327
chr1	7783	7789	0.902728
chr1	7789	7790	1.08327
chr1	7790	7796	1.44436
chr1	7796	7797	1.62491
chr1	7797	7798	1.80546
chr1	7798	7804	1.986
chr1	7804	7806	1.80546
chr1	7806	7810	1.986
chr1	7810	7813	2.16655
chr1	7813	7814	1.80546
chr1	7814	7815	1.44436
chr1	7815	7818	1.62491
chr1	7818	7831	1.80546
chr1	7831	7832	1.986
chr1	7832	7834	2.16655
chr1	7834	7836	1.80546
chr1	7836	7838	2.16655
chr1	7838	7840	2.34709
chr1	7840	7841	2.52764
chr1	7841	7842	2.34709
chr1	7842	7855	1.986
chr1	7855	7859	1.80546
chr1	7859	7860	1.986
chr1	7860	7866	1.80546
chr1	7866	7870	1.62491
chr1	7870	7873	1.44436
chr1	7873	7874	1.62491
chr1	7874	7876	1.44436
chr1	7876	7877	1.26382
chr1	7877	7878	1.44436
chr1	7878	7881	1.62491
chr1	7881	7882	1.26382
chr1	7882	7884	1.08327
chr1	7884	7889	0.902728
chr1	7889	7904	1.08327
chr1	7904	7918	0.722182
chr1	7918	7922	0.541637
chr1	7922	7923	0.361091
chr1	7923	7928	0.180546
chr1	7928	8015	0.0
chr1	8015	8026	0.180546
chr1	8026	8037	0.361091
chr1	8037	8041	0.541637
chr1	8041	8044	0.722182
chr1	8044	8046	0.902728
chr1	8046	8057	1.08327
chr1	8057	8059	1.26382
chr1	8059	8060	1.44436
chr1	8060	8071	1.80546
chr1	8071	8073	1.62491
chr1	8073	8075	1.80546
chr1	8075	8076	1.986
chr1	8076	8079	2.16655
chr1	8079	8082	2.34709
chr1	8082	8085	2.16655
chr1	8085	8087	1.80546
chr1	8087	8102	1.986
chr1	8102	8103	1.80546
chr1	8103	8116	1.26382
chr1	8116	8119	1.08327
chr1	8119	8120	0.722182
chr1	8120	8124	0.541637
chr1	8124	8125	0.722182
chr1	8125	8126	1.44436
chr1	8126	8127	2.52764
chr1	8127	8128	3.24982
chr1	8128	8130	3.61091
chr1	8130	8131	3.79146
chr1	8131	8132	3.972
chr1	8132	8136	3.79146
chr1	8136	8140	3.61091
chr1	8140	8142	3.79146
chr1	8142	8146	3.972
chr1	8146	8148	4.15255
chr1	8148	8152	3.972
chr1	8152	8168	4.15255
chr1	8168	8170	3.972
chr1	8170	8171	3.43037
chr1	8171	8172	2.34709
chr1	8172	8175	1.26382
chr1	8175	8176	1.08327
chr1	8176	8185	0.902728
chr1	8185	8187	0.722182
chr1	8187	8189	0.541637
chr1	8189	8190	0.361091
chr1	8190	8199	0.180546
chr1	8199	8227	0.0
chr1	8227	8243	0.180546
chr1	8243	8256	0.361091
chr1	8256	8267	0.541637
chr1	8267	8272	0.722182
chr1	8272	8275	0.541637
chr1	8275	8285	0.722182
chr1	8285	8286	0.902728
chr1	8286	8287	0.722182
chr1	8287	8288	0.902728
chr1	8288	8300	1.08327
chr1	8300	8307	0.902728
chr1	8307	8309	0.722182
chr1	8309	8319	0.902728
chr1	8319	8323	0.722182
chr1	8323	8324	0.902728
chr1	8324	8330	1.08327
chr1	8330	8332	0.902728
chr1	8332	8333	0.722182
chr1	8333	8346	0.541637
chr1	8346	8352	0.722182
chr1	8352	8368	0.541637
chr1	8368	8386	0.180546
chr1	8386	8388	0.361091
chr1	8388	8391	0.541637
chr1	8391	8423	0.361091
chr1	8423	8424	0.541637
chr1	8424	8428	0.361091
chr1	8428	8429	0.722182
chr1	8429	8442	1.08327
chr1	8442	8450	1.44436
chr1	8450	8465	1.62491
chr1	8465	8468	1.80546
chr1	8468	8471	1.62491
chr1	8471	8474	1.08327
chr1	8474	8483	0.722182
chr1	8483	8487	0.902728
chr1	8487	8495	0.541637
chr1	8495	8502	0.361091
chr1	8502	8503	0.541637
chr1	8503	8509	0.722182
chr1	8509	8511	0.541637
chr1	8511	8519	0.902728
chr1	8519	8521	1.08327
chr1	8521	8522	1.26382
chr1	8522	8523	1.44436
chr1	8523	8526	1.62491
chr1	8526	8527	1.80546
chr1	8527	8530	2.16655
chr1	8530	8541	2.52764
chr1	8541	8545	2.70818
chr1	8545	8548	2.52764
chr1	8548	8549	2.34709
chr1	8549	8550	2.52764
chr1	8550	8555	2.34709
chr1	8555	8557	2.16655
chr1	8557	8559	2.34709
chr1	8559	8560	2.70818
chr1	8560	8564	2.88873
chr1	8564	8566	2.70818
chr1	8566	8567	2.52764
chr1	8567	8571	2.34709
chr1	8571	8573	1.80546
chr1	8573	8575	1.62491
chr1	8575	8581	1.26382
chr1	8581	8584	1.62491
chr1	8584	8585	1.44436
chr1	8585	8586	1.26382
chr1	8586	8592	1.44436
chr1	8592	8598	1.80546
chr1	8598	8600	1.62491
chr1	8600	8603	1.44436
chr1	8603	8612	1.08327
chr1	8612	8614	0.902728
chr1	8614	8617	1.08327
chr1	8617	8626	1.26382
chr1	8626	8631	0.902728
chr1	8631	8632	0.722182
chr1	8632	8636	0.902728
chr1	8636	8653	0.722182
chr1	8653	8654	1.08327
chr1	8654	8659	1.26382
chr1	8659	8662	1.08327
chr1	8662	8666	0.902728
chr1	8666	8670	1.08327
chr1	8670	8676	1.26382
chr1	8676	8685	0.902728
chr1	8685	8691	1.08327
chr1	8691	8692	1.26382
chr1	8692	8696	1.44436
chr1	8696	8698	1.26382
chr1	8698	8699	1.08327
chr1	8699	8702	0.902728
chr1	8702	8704	1.08327
chr1	8704	8707	1.26382
chr1	8707	8709	1.80546
chr1	8709	8710	1.986
chr1	8710	8715	1.80546
chr1	8715	8718	1.62491
chr1	8718	8729	1.80546
chr1	8729	8732	1.62491
chr1	8732	8736	1.986
chr1	8736	8737	1.80546
chr1	8737	8739	1.62491
chr1	8739	8741	1.80546
chr1	8741	8744	1.986
chr1	8744	8746	1.80546
chr1	8746	8749	1.62491
chr1	8749	8750	1.80546
chr1	8750	8752	1.986
chr1	8752	8754	1.44436
chr1	8754	8757	1.26382
chr1	8757	8759	1.44436
chr1	8759	8760	1.80546
chr1	8760	8764	1.986
chr1	8764	8767	2.16655
chr1	8767	8779	2.34709
chr1	8779	8785	2.52764
chr1	8785	8786	2.70818
chr1	8786	8794	2.52764
chr1	8794	8795	2.34709
chr1	8795	8797	2.16655
chr1	8797	8801	1.986
chr1	8801	8802	1.80546
chr1	8802	8803	1.62491
chr1	8803	8804	1.80546
chr1	8804	8805	1.44436
chr1	8805	8807	1.08327
chr1	8807	8809	1.26382
chr1	8809	8810	1.08327
chr1	8810	8816	0.902728
chr1	8816	8824	0.722182
chr1	8824	8830	0.541637
chr1	8830	8834	0.361091
chr1	8834	8835	0.541637
chr1	8835	8836	1.44436
chr1	8836	8837	2.88873
chr1	8837	8839	3.24982
chr1	8839	8840	3.43037
chr1	8840	8841	3.61091
chr1	8841	8843	3.972
chr1	8843	8844	4.51364
chr1	8844	8849	4.69418
chr1	8849	8853	4.87473
chr1	8853	8856	5.05527
chr1	8856	8861	5.41637
chr1	8861	8862	5.59691
chr1	8862	8870	5.77746
chr1	8870	8873	5.59691
chr1	8873	8875	5.41637
chr1	8875	8878	5.77746
chr1	8878	8879	5.59691
chr1	8879	8880	5.41637
chr1	8880	8881	5.05527
chr1	8881	8882	4.51364
chr1	8882	8883	4.15255
chr1	8883	8884	3.79146
chr1	8884	8885	3.61091
chr1	8885	8886	3.79146
chr1	8886	8887	3.61091
chr1	8887	8888	3.43037
chr1	8888	8893	3.06927
chr1	8893	8895	2.70818
chr1	8895	8897	2.88873
chr1	8897	8901	2.70818
chr1	8901	8905	2.34709
chr1	8905	8906	2.52764
chr1	8906	8907	2.34709
chr1	8907	8918	2.16655
chr1	8918	8920	1.986
chr1	8920	8922	1.80546
chr1	8922	8925	1.62491
chr1	8925	8929	0.902728
chr1	8929	8930	0.722182
chr1	8930	8931	0.541637
chr1	8931	8937	0.361091
chr1	8937	8950	0.541637
chr1	8950	8951	0.361091
chr1	8951	8961	0.541637
chr1	8961	8974	0.361091
chr1	8974	8980	0.541637
chr1	8980	8982	0.722182
chr1	8982	8994	0.541637
chr1	8994	8998	0.361091
chr1	8998	8999	0.722182
chr1	8999	9000	0.902728
chr1	9000	9001	1.26382
chr1	9001	9002	1.44436
chr1	9002	9003	1.986
chr1	9003	9014	2.16655
chr1	9014	9019	2.52764
chr1	9019	9020	2.34709
chr1	9020	9021	2.16655
chr1	9021	9025	2.34709
chr1	9025	9033	2.16655
chr1	9033	9035	2.34709
chr1	9035	9040	2.52764
chr1	9040	9043	2.34709
chr1	9043	9044	2.16655
chr1	9044	9045	1.986
chr1	9045	9047	1.62491
chr1	9047	9059	1.08327
chr1	9059	9066	0.722182
chr1	9066	9067	0.541637
chr1	9067	9074	0.722182
chr1	9074	9075	0.902728
chr1	9075	9078	1.08327
chr1	9078	9081	1.26382
chr1	9081	9090	1.62491
chr1	9090	9092	1.80546
chr1	9092	9095	1.62491
chr1	9095	9096	1.80546
chr1	9096	9098	1.986
chr1	9098	9110	2.16655
chr1	9110	9113	1.986
chr1	9113	9116	1.80546
chr1	9116	9117	1.986
chr1	9117	9118	2.16655
chr1	9118	9119	1.986
chr1	9119	9120	1.62491
chr1	9120	9126	1.44436
chr1	9126	9135	1.08327
chr1	9135	9140	0.902728
chr1	9140	9141	0.722182
chr1	9141	9143	0.541637
chr1	9143	9145	0.180546
chr1	9145	9155	0.361091
chr1	9155	9161	0.541637
chr1	9161	9175	0.361091
chr1	9175	9176	0.541637
chr1	9176	9185	0.902728
chr1	9185	9189	1.08327
chr1	9189	9200	0.902728
chr1	9200	9220	0.722182
chr1	9220	9226	0.180546
chr1	9226	9229	0.0
chr1	9229	9236	0.180546
chr1	9236	9256	0.361091
chr1	9256	9258	0.541637
chr1	9258	9267	0.722182
chr1	9267	9268	1.44436
chr1	9268	9270	2.16655
chr1	9270	9271	2.34709
chr1	9271	9272	2.70818
chr1	9272	9273	3.06927
chr1	9273	9274	3.24982
chr1	9274	9281	3.06927
chr1	9281	9288	2.88873
chr1	9288	9290	3.06927
chr1	9290	9298	2.88873
chr1	9298	9303	3.06927
chr1	9303	9304	3.24982
chr1	9304	9306	3.43037
chr1	9306	9310	3.61091
chr1	9310	9312	3.79146
chr1	9312	9313	2.88873
chr1	9313	9315	1.80546
chr1	9315	9316	1.62491
chr1	9316	9318	1.44436
chr1	9318	9322	1.26382
chr1	9322	9333	1.44436
chr1	9333	9340	1.26382
chr1	9340	9343	1.44436
chr1	9343	9344	1.08327
chr1	9344	9346	0.902728
chr1	9346	9349	0.722182
chr1	9349	9350	0.541637
chr1	9350	9357	0.361091
chr1	9357	9367	0.541637
chr1	9367	9378	0.722182
chr1	9378	9379	0.902728
chr1	9379	9385	1.08327
chr1	9385	9389	0.902728
chr1	9389	9390	1.08327
chr1	9390	9392	1.26382
chr1	9392	9402	1.44436
chr1	9402	9406	1.26382
chr1	9406	9411	1.44436
chr1	9411	9412	1.986
chr1	9412	9415	1.62491
chr1	9415	9417	1.80546
chr1	9417	9422	1.986
chr1	9422	9423	1.80546
chr1	9423	9424	1.986
chr1	9424	9426	1.80546
chr1	9426	9428	1.986
chr1	9428	9432	2.16655
chr1	9432	9434	1.986
chr1	9434	9436	1.80546
chr1	9436	9437	2.16655
chr1	9437	9451	1.986
chr1	9451	9453	1.80546
chr1	9453	9455	1.986
chr1	9455	9456	1.44436
chr1	9456	9462	1.26382
chr1	9462	9463	1.08327
chr1	9463	9471	0.902728
chr1	9471	9472	0.722182
chr1	9472	9473	0.541637
chr1	9473	9497	0.361091
chr1	9497	9499	0.180546
chr1	9499	9500	0.0
chr1	9500	9502	0.180546
chr1	9502	9508	0.361091
chr1	9508	9513	0.541637
chr1	9513	9515	0.722182
chr1	9515	9516	0.902728
chr1	9516	9518	1.08327
chr1	9518	9524	1.26382
chr1	9524	9527	1.44436
chr1	9527	9530	1.62491
chr1	9530	9534	1.80546
chr1	9534	9539	1.986
chr1	9539	9545	2.16655
chr1	9545	9547	1.986
chr1	9547	9549	1.80546
chr1	9549	9553	1.986
chr1	9553	9558	1.80546
chr1	9558	9560	1.62491
chr1	9560	9561	1.44436
chr1	9561	9562	1.26382
chr1	9562	9569	1.08327
chr1	9569	9571	0.902728
chr1	9571	9575	0.722182
chr1	9575	9579	0.541637
chr1	9579	9581	0.361091
chr1	9581	9584	0.541637
chr1	9584	9588	0.361091
chr1	9588	9592	0.541637
chr1	9592	9625	0.361091
chr1	9625	9629	0.180546
chr1	9629	9632	0.361091
chr1	9632	9637	0.180546
chr1	9637	9661	0.361091
chr1	9661	9668	0.541637
chr1	9668	9669	0.722182
chr1	9669	9674	0.902728
chr1	9674	9679	0.722182
chr1	9679	9682	0.902728
chr1	9682	9684	0.722182
chr1	9684	9706	0.902728
chr1	9706	9713	0.722182
chr1	9713	9724	0.361091
chr1	9724	9728	0.180546
chr1	9728	9730	0.0
chr1	9730	9745	0.180546
chr1	9745	9750	0.361091
chr1	9750	9756	0.541637
chr1	9756	9759	0.722182
chr1	9759	9775	0.902728
chr1	9775	9776	0.722182
chr1	9776	9782	0.902728
chr1	9782	9789	1.08327
chr1	9789	9795	0.902728
chr1	9795	9801	0.722182
chr1	9801	9804	0.541637
chr1	9804	9806	0.361091
chr1	9806	9808	0.541637
chr1	9808	9815	0.902728
chr1	9815	9816	1.08327
chr1	9816	9819	1.26382
chr1	9819	9821	1.62491
chr1	9821	9827	1.44436
chr1	9827	9830	1.26382
chr1	9830	9832	1.44436
chr1	9832	9835	1.62491
chr1	9835	9841	1.44436
chr1	9841	9843	1.986
chr1	9843	9845	2.16655
chr1	9845	9847	1.986
chr1	9847	9848	2.16655
chr1	9848	9851	2.34709
chr1	9851	9853	2.16655
chr1	9853	9857	1.986
chr1	9857	9858	2.34709
chr1	9858	9859	2.70818
chr1	9859	9860	2.88873
chr1	9860	9861	2.70818
chr1	9861	9862	2.52764
chr1	9862	9863	2.34709
chr1	9863	9868	2.52764
chr1	9868	9870	2.70818
chr1	9870	9874	2.88873
chr1	9874	9875	3.24982
chr1	9875	9877	3.43037
chr1	9877	9886	3.24982
chr1	9886	9887	2.88873
chr1	9887	9890	2.70818
chr1	9890	9891	2.52764
chr1	9891	9892	2.88873
chr1	9892	9893	2.52764
chr1	9893	9894	2.70818
chr1	9894	9898	3.06927
chr1	9898	9900	3.24982
chr1	9900	9901	3.43037
chr1	9901	9902	3.61091
chr1	9902	9905	3.24982
chr1	9905	9907	3.43037
chr1	9907	9908	3.61091
chr1	9908	9909	3.43037
chr1	9909	9910	3.972
chr1	9910	9914	4.15255
chr1	9914	9915	4.51364
chr1	9915	9918	4.33309
chr1	9918	9919	4.51364
chr1	9919	9921	4.15255
chr1	9921	9930	4.51364
chr1	9930	9934	4.33309
chr1	9934	9939	4.69418
chr1	9939	9943	4.33309
chr1	9943	9945	4.15255
chr1	9945	9946	3.972
chr1	9946	9947	3.79146
chr1	9947	9949	3.61091
chr1	9949	9950	3.43037
chr1	9950	9952	3.24982
chr1	9952	9954	3.06927
chr1	9954	9955	2.70818
chr1	9955	9956	2.52764
chr1	9956	9959	2.70818
chr1	9959	9962	2.34709
chr1	9962	9965	2.52764
chr1	9965	9966	2.16655
chr1	9966	9973	1.80546
chr1	9973	9974	1.62491
chr1	9974	9975	1.986
chr1	9975	9977	2.16655
chr1	9977	9979	1.986
chr1	9979	9981	1.62491
chr1	9981	9983	1.44436
chr1	9983	9992	1.62491
chr1	9992	9993	1.80546
chr1	9993	9994	1.986
chr1	9994	9995	2.34709
chr1	9995	9996	2.52764
chr1	9996	9998	2.70818
chr1	9998	9999	2.52764
chr1	9999	10000	2.70818
chr1	10000	10002	2.34709
chr1	10002	10005	2.52764
chr1	10005	10008	2.34709
chr1	10008	10012	2.16655
chr1	10012	10013	2.34709
chr1	10013	10017	2.52764
chr1	10017	10019	2.70818
chr1	10019	10020	2.34709
chr1	10020	10027	2.16655
chr1	10027	10028	1.986
chr1	10028	10031	2.16655
chr1	10031	10032	1.986
chr1	10032	10034	2.16655
chr1	10034	10038	1.986
chr1	10038	10039	1.80546
chr1	10039	10040	1.62491
chr1	10040	10041	1.44436
chr1	10041	10044	1.26382
chr1	10044	10046	1.08327
chr1	10046	10049	1.44436
chr1	10049	10051	1.80546
chr1	10051	10057	2.16655
chr1	10057	10058	1.986
chr1	10058	10061	1.80546
chr1	10061	10062	2.16655
chr1	10062	10068	1.986
chr1	10068	10069	2.16655
chr1	10069	10073	2.52764
chr1	10073	10075	2.34709
chr1	10075	10077	2.88873
chr1	10077	10086	2.70818
chr1	10086	10087	2.52764
chr1	10087	10091	2.34709
chr1	10091	10093	1.80546
chr1	10093	10094	1.986
chr1	10094	10095	1.80546
[truncated: 1,900 more rows]
