# Supplementary material for: Structural modularity of the XIST ribonucleoprotein complex
Source: Nat Commun. 2020 Dec 2;11:6163. doi: 10.1038/s41467-020-20040-3 (PMC7710737; doi:10.1038/s41467-020-20040-3)
Supplement: Supplementary file 6 — Source Data [file 41467_2020_20040_MOESM6_ESM.zip › sourcedata/fig2efgi/K562_PRPF8_0_neg_XIST_1_hsXIST.bedgraph]

chr1	0	44	0.0
chr1	44	45	0.139685
chr1	45	46	0.27937
chr1	46	47	0.698426
chr1	47	60	0.977796
chr1	60	73	1.11748
chr1	73	77	0.977796
chr1	77	85	0.838111
chr1	85	90	0.698426
chr1	90	91	0.419056
chr1	91	104	0.27937
chr1	104	112	0.139685
chr1	112	113	0.0
chr1	113	152	0.139685
chr1	152	167	0.0
chr1	167	194	0.139685
chr1	194	196	0.27937
chr1	196	210	0.419056
chr1	210	216	0.27937
chr1	216	228	0.419056
chr1	228	229	0.27937
chr1	229	240	0.139685
chr1	240	248	0.27937
chr1	248	260	0.139685
chr1	260	283	0.27937
chr1	283	303	0.139685
chr1	303	304	0.27937
chr1	304	307	0.139685
chr1	307	325	0.27937
chr1	325	326	0.419056
chr1	326	327	0.558741
chr1	327	347	0.698426
chr1	347	351	0.558741
chr1	351	361	0.419056
chr1	361	365	0.27937
chr1	365	366	0.139685
chr1	366	367	0.0
chr1	367	399	0.27937
chr1	399	407	0.0
chr1	407	409	0.139685
chr1	409	410	0.27937
chr1	410	411	0.419056
chr1	411	427	0.838111
chr1	427	432	0.977796
chr1	432	437	1.11748
chr1	437	442	1.25717
chr1	442	443	1.11748
chr1	443	448	0.698426
chr1	448	451	0.558741
chr1	451	454	0.698426
chr1	454	459	0.419056
chr1	459	462	0.558741
chr1	462	474	0.698426
chr1	474	481	0.558741
chr1	481	490	0.419056
chr1	490	495	0.558741
chr1	495	498	0.698426
chr1	498	501	0.977796
chr1	501	502	1.39685
chr1	502	505	1.11748
chr1	505	514	1.25717
chr1	514	515	1.39685
chr1	515	516	1.25717
chr1	516	517	1.39685
chr1	517	521	1.53654
chr1	521	523	1.67622
chr1	523	526	1.81591
chr1	526	534	1.95559
chr1	534	537	1.81591
chr1	537	539	1.95559
chr1	539	542	1.81591
chr1	542	545	1.53654
chr1	545	549	1.11748
chr1	549	553	0.838111
chr1	553	561	0.977796
chr1	561	565	0.838111
chr1	565	581	0.698426
chr1	581	589	0.558741
chr1	589	596	0.419056
chr1	596	599	0.27937
chr1	599	600	0.139685
chr1	600	651	0.0
chr1	651	652	0.419056
chr1	652	659	0.698426
chr1	659	683	0.838111
chr1	683	685	0.698426
chr1	685	686	0.558741
chr1	686	695	0.0
chr1	695	696	0.139685
chr1	696	707	0.419056
chr1	707	709	0.558741
chr1	709	717	0.698426
chr1	717	733	0.838111
chr1	733	739	0.698426
chr1	739	740	0.558741
chr1	740	741	0.698426
chr1	741	742	0.977796
chr1	742	750	1.11748
chr1	750	751	0.977796
chr1	751	761	0.838111
chr1	761	775	0.698426
chr1	775	784	0.558741
chr1	784	785	0.27937
chr1	785	808	0.139685
chr1	808	823	0.0
chr1	823	824	0.139685
chr1	824	825	0.27937
chr1	825	829	0.419056
chr1	829	831	0.558741
chr1	831	834	0.838111
chr1	834	837	0.977796
chr1	837	842	1.53654
chr1	842	843	1.67622
chr1	843	844	1.81591
chr1	844	858	1.95559
chr1	858	861	2.09528
chr1	861	867	1.95559
chr1	867	868	1.53654
chr1	868	872	1.39685
chr1	872	874	1.25717
chr1	874	877	1.11748
chr1	877	879	0.977796
chr1	879	881	0.698426
chr1	881	883	0.27937
chr1	883	887	0.419056
chr1	887	889	0.27937
chr1	889	890	0.419056
chr1	890	891	0.558741
chr1	891	901	0.698426
chr1	901	902	0.558741
chr1	902	904	0.698426
chr1	904	906	0.838111
chr1	906	908	0.977796
chr1	908	911	1.25717
chr1	911	912	1.39685
chr1	912	913	1.53654
chr1	913	917	1.81591
chr1	917	926	1.95559
chr1	926	933	1.67622
chr1	933	938	1.39685
chr1	938	941	1.67622
chr1	941	946	1.81591
chr1	946	948	1.67622
chr1	948	949	1.81591
chr1	949	951	1.67622
chr1	951	952	1.81591
chr1	952	954	1.53654
chr1	954	955	1.25717
chr1	955	956	1.67622
chr1	956	967	1.81591
chr1	967	970	1.95559
chr1	970	973	2.09528
chr1	973	981	1.95559
chr1	981	985	1.53654
chr1	985	990	2.37465
chr1	990	992	2.93339
chr1	992	993	2.7937
chr1	993	994	3.07307
chr1	994	995	2.93339
chr1	995	999	2.7937
chr1	999	1003	2.23496
chr1	1003	1004	2.51433
chr1	1004	1006	2.65402
chr1	1006	1010	3.07307
chr1	1010	1013	2.93339
chr1	1013	1016	2.7937
chr1	1016	1017	3.07307
chr1	1017	1018	3.21276
chr1	1018	1021	3.35245
chr1	1021	1022	3.49213
chr1	1022	1025	3.35245
chr1	1025	1034	2.51433
chr1	1034	1035	1.95559
chr1	1035	1037	1.81591
chr1	1037	1038	1.67622
chr1	1038	1046	1.25717
chr1	1046	1049	1.11748
chr1	1049	1050	0.977796
chr1	1050	1055	0.698426
chr1	1055	1056	0.838111
chr1	1056	1060	0.698426
chr1	1060	1063	0.27937
chr1	1063	1067	0.419056
chr1	1067	1071	0.558741
chr1	1071	1073	0.698426
chr1	1073	1074	0.977796
chr1	1074	1081	1.11748
chr1	1081	1084	0.977796
chr1	1084	1086	1.25717
chr1	1086	1091	1.39685
chr1	1091	1093	1.53654
chr1	1093	1096	1.67622
chr1	1096	1097	1.81591
chr1	1097	1100	1.67622
chr1	1100	1101	1.95559
chr1	1101	1102	2.23496
chr1	1102	1103	2.37465
chr1	1103	1106	2.51433
chr1	1106	1107	2.65402
chr1	1107	1108	2.7937
chr1	1108	1109	3.07307
chr1	1109	1112	3.49213
chr1	1112	1115	3.63182
chr1	1115	1116	3.49213
chr1	1116	1119	3.21276
chr1	1119	1121	3.35245
chr1	1121	1125	3.49213
chr1	1125	1126	3.35245
chr1	1126	1131	3.21276
chr1	1131	1133	3.35245
chr1	1133	1134	3.07307
chr1	1134	1135	3.21276
chr1	1135	1140	3.07307
chr1	1140	1141	2.93339
chr1	1141	1143	3.07307
chr1	1143	1144	2.7937
chr1	1144	1147	2.37465
chr1	1147	1148	2.23496
chr1	1148	1149	2.09528
chr1	1149	1151	1.53654
chr1	1151	1152	1.39685
chr1	1152	1153	1.53654
chr1	1153	1154	1.39685
chr1	1154	1159	1.53654
chr1	1159	1165	1.39685
chr1	1165	1169	1.25717
chr1	1169	1170	1.39685
chr1	1170	1171	1.53654
chr1	1171	1172	1.67622
chr1	1172	1173	1.81591
chr1	1173	1177	1.95559
chr1	1177	1178	2.09528
chr1	1178	1180	1.95559
chr1	1180	1191	2.09528
chr1	1191	1194	1.81591
chr1	1194	1196	1.95559
chr1	1196	1199	1.53654
chr1	1199	1204	1.39685
chr1	1204	1205	1.67622
chr1	1205	1209	1.81591
chr1	1209	1210	1.95559
chr1	1210	1211	2.09528
chr1	1211	1212	2.23496
chr1	1212	1215	2.09528
chr1	1215	1216	1.95559
chr1	1216	1218	1.67622
chr1	1218	1219	1.81591
chr1	1219	1221	1.67622
chr1	1221	1223	1.53654
chr1	1223	1231	1.39685
chr1	1231	1234	1.53654
chr1	1234	1237	1.67622
chr1	1237	1246	1.53654
chr1	1246	1247	1.67622
chr1	1247	1249	1.39685
chr1	1249	1252	1.25717
chr1	1252	1254	1.11748
chr1	1254	1255	0.977796
chr1	1255	1260	0.838111
chr1	1260	1264	0.698426
chr1	1264	1267	0.558741
chr1	1267	1268	0.698426
chr1	1268	1275	0.838111
chr1	1275	1276	0.698426
chr1	1276	1281	0.558741
chr1	1281	1282	0.698426
chr1	1282	1284	0.558741
chr1	1284	1285	0.698426
chr1	1285	1287	0.838111
chr1	1287	1291	1.11748
chr1	1291	1307	1.25717
chr1	1307	1308	1.53654
chr1	1308	1309	1.67622
chr1	1309	1321	1.81591
chr1	1321	1325	1.67622
chr1	1325	1326	1.81591
chr1	1326	1329	1.95559
chr1	1329	1330	2.09528
chr1	1330	1331	2.23496
chr1	1331	1333	2.09528
chr1	1333	1334	2.37465
chr1	1334	1335	2.51433
chr1	1335	1336	2.65402
chr1	1336	1341	2.93339
chr1	1341	1343	3.07307
chr1	1343	1345	3.63182
chr1	1345	1347	3.7715
chr1	1347	1348	3.91119
chr1	1348	1349	4.05087
chr1	1349	1351	4.19056
chr1	1351	1354	3.91119
chr1	1354	1355	3.63182
chr1	1355	1357	3.7715
chr1	1357	1361	3.63182
chr1	1361	1364	3.7715
chr1	1364	1366	3.63182
chr1	1366	1367	3.49213
chr1	1367	1371	3.63182
chr1	1371	1375	3.21276
chr1	1375	1376	3.07307
chr1	1376	1377	3.21276
chr1	1377	1380	2.51433
chr1	1380	1381	2.37465
chr1	1381	1382	2.09528
chr1	1382	1384	2.23496
chr1	1384	1387	2.09528
chr1	1387	1391	1.81591
chr1	1391	1392	1.67622
chr1	1392	1393	1.53654
chr1	1393	1395	1.39685
chr1	1395	1396	1.25717
chr1	1396	1399	1.11748
chr1	1399	1402	0.977796
chr1	1402	1405	0.838111
chr1	1405	1410	0.698426
chr1	1410	1416	0.558741
chr1	1416	1417	0.419056
chr1	1417	1420	0.27937
chr1	1420	1421	0.419056
chr1	1421	1426	0.558741
chr1	1426	1432	0.419056
chr1	1432	1436	0.698426
chr1	1436	1437	0.838111
chr1	1437	1439	0.698426
chr1	1439	1440	0.838111
chr1	1440	1441	0.977796
chr1	1441	1442	1.11748
chr1	1442	1445	1.25717
chr1	1445	1446	1.39685
chr1	1446	1449	1.53654
chr1	1449	1451	1.67622
chr1	1451	1452	2.23496
chr1	1452	1453	2.93339
chr1	1453	1458	3.21276
chr1	1458	1461	3.07307
chr1	1461	1464	3.21276
chr1	1464	1467	3.07307
chr1	1467	1475	2.93339
chr1	1475	1480	2.7937
chr1	1480	1482	2.65402
chr1	1482	1484	2.51433
chr1	1484	1486	2.37465
chr1	1486	1488	2.23496
chr1	1488	1489	1.95559
chr1	1489	1490	1.81591
chr1	1490	1493	1.67622
chr1	1493	1494	1.53654
chr1	1494	1495	1.67622
chr1	1495	1496	0.838111
chr1	1496	1497	0.977796
chr1	1497	1507	0.838111
chr1	1507	1508	0.977796
chr1	1508	1515	0.838111
chr1	1515	1517	0.977796
chr1	1517	1520	1.11748
chr1	1520	1532	0.977796
chr1	1532	1534	0.838111
chr1	1534	1538	0.977796
chr1	1538	1540	0.838111
chr1	1540	1548	0.698426
chr1	1548	1552	0.419056
chr1	1552	1553	0.558741
chr1	1553	1557	0.977796
chr1	1557	1559	1.11748
chr1	1559	1562	0.977796
chr1	1562	1567	1.11748
chr1	1567	1569	1.25717
chr1	1569	1571	1.67622
chr1	1571	1572	2.09528
chr1	1572	1577	2.23496
chr1	1577	1578	2.09528
chr1	1578	1582	2.51433
chr1	1582	1588	2.37465
chr1	1588	1590	2.51433
chr1	1590	1591	2.37465
chr1	1591	1593	2.51433
chr1	1593	1596	2.37465
chr1	1596	1597	2.23496
chr1	1597	1601	1.95559
chr1	1601	1604	1.81591
chr1	1604	1608	1.67622
chr1	1608	1611	1.81591
chr1	1611	1613	1.67622
chr1	1613	1615	1.25717
chr1	1615	1616	0.977796
chr1	1616	1622	0.698426
chr1	1622	1628	0.27937
chr1	1628	1632	0.558741
chr1	1632	1641	0.419056
chr1	1641	1643	0.558741
chr1	1643	1646	0.838111
chr1	1646	1652	0.977796
chr1	1652	1656	0.838111
chr1	1656	1658	0.977796
chr1	1658	1660	1.11748
chr1	1660	1672	1.53654
chr1	1672	1677	1.25717
chr1	1677	1678	1.53654
chr1	1678	1683	1.81591
chr1	1683	1690	1.67622
chr1	1690	1697	1.53654
chr1	1697	1700	1.67622
chr1	1700	1702	1.53654
chr1	1702	1704	1.25717
chr1	1704	1705	0.977796
chr1	1705	1711	0.838111
chr1	1711	1717	0.698426
chr1	1717	1718	0.838111
chr1	1718	1721	0.977796
chr1	1721	1722	0.419056
chr1	1722	1725	0.698426
chr1	1725	1726	1.11748
chr1	1726	1734	1.25717
chr1	1734	1747	1.39685
chr1	1747	1749	1.53654
chr1	1749	1750	1.67622
chr1	1750	1751	1.95559
chr1	1751	1755	2.09528
chr1	1755	1757	2.23496
chr1	1757	1758	2.37465
chr1	1758	1759	2.51433
chr1	1759	1762	3.35245
chr1	1762	1763	3.21276
chr1	1763	1765	3.49213
chr1	1765	1766	3.63182
chr1	1766	1768	3.35245
chr1	1768	1769	3.49213
chr1	1769	1772	3.21276
chr1	1772	1778	3.35245
chr1	1778	1779	3.21276
chr1	1779	1785	3.35245
chr1	1785	1790	3.21276
chr1	1790	1794	3.07307
chr1	1794	1795	2.7937
chr1	1795	1799	2.51433
chr1	1799	1800	2.09528
chr1	1800	1802	1.95559
chr1	1802	1807	0.977796
chr1	1807	1809	0.698426
chr1	1809	1811	0.558741
chr1	1811	1816	0.419056
chr1	1816	1821	0.139685
chr1	1821	1831	0.27937
chr1	1831	1837	0.419056
chr1	1837	1842	0.558741
chr1	1842	1845	0.838111
chr1	1845	1848	0.977796
chr1	1848	1849	1.11748
chr1	1849	1853	1.25717
chr1	1853	1856	1.39685
chr1	1856	1863	1.53654
chr1	1863	1865	1.39685
chr1	1865	1867	1.25717
chr1	1867	1868	1.81591
chr1	1868	1869	2.23496
chr1	1869	1870	2.65402
chr1	1870	1871	2.93339
chr1	1871	1872	3.21276
chr1	1872	1873	3.49213
chr1	1873	1876	3.63182
chr1	1876	1878	3.49213
chr1	1878	1879	3.63182
chr1	1879	1880	3.49213
chr1	1880	1881	3.63182
chr1	1881	1882	4.05087
chr1	1882	1884	4.19056
chr1	1884	1885	4.33024
chr1	1885	1889	4.19056
chr1	1889	1892	4.05087
chr1	1892	1893	3.91119
chr1	1893	1895	4.05087
chr1	1895	1897	4.33024
chr1	1897	1900	4.19056
chr1	1900	1906	4.05087
chr1	1906	1910	3.91119
chr1	1910	1912	2.65402
chr1	1912	1913	2.7937
chr1	1913	1914	2.65402
chr1	1914	1916	2.09528
chr1	1916	1917	1.81591
chr1	1917	1919	1.67622
chr1	1919	1922	1.81591
chr1	1922	1924	1.67622
chr1	1924	1925	1.25717
chr1	1925	1927	1.39685
chr1	1927	1934	1.25717
chr1	1934	1937	1.11748
chr1	1937	1939	0.977796
chr1	1939	1941	0.838111
chr1	1941	1944	0.698426
chr1	1944	1945	0.838111
chr1	1945	1947	0.558741
chr1	1947	1949	0.698426
chr1	1949	1952	0.419056
chr1	1952	1954	0.558741
chr1	1954	1957	0.698426
chr1	1957	1969	0.558741
chr1	1969	1974	0.419056
chr1	1974	1987	0.27937
chr1	1987	1990	0.139685
chr1	1990	2064	0.0
chr1	2064	2071	0.139685
chr1	2071	2072	0.27937
chr1	2072	2073	0.419056
chr1	2073	2075	0.558741
chr1	2075	2077	0.698426
chr1	2077	2079	0.838111
chr1	2079	2096	1.11748
chr1	2096	2099	1.39685
chr1	2099	2100	1.67622
chr1	2100	2108	1.81591
chr1	2108	2115	1.67622
chr1	2115	2117	1.53654
chr1	2117	2121	1.39685
chr1	2121	2123	1.25717
chr1	2123	2124	0.977796
chr1	2124	2125	1.11748
chr1	2125	2129	1.39685
chr1	2129	2133	1.53654
chr1	2133	2135	1.39685
chr1	2135	2140	1.53654
chr1	2140	2142	1.39685
chr1	2142	2144	1.25717
chr1	2144	2145	1.11748
chr1	2145	2158	0.977796
chr1	2158	2162	0.698426
chr1	2162	2169	0.838111
chr1	2169	2170	0.558741
chr1	2170	2172	0.977796
chr1	2172	2174	1.11748
chr1	2174	2178	1.25717
chr1	2178	2181	1.39685
chr1	2181	2183	1.53654
chr1	2183	2185	1.81591
chr1	2185	2190	2.23496
chr1	2190	2206	2.37465
chr1	2206	2208	2.23496
chr1	2208	2213	2.37465
chr1	2213	2214	2.51433
chr1	2214	2216	1.95559
chr1	2216	2217	1.81591
chr1	2217	2219	1.53654
chr1	2219	2220	1.67622
chr1	2220	2223	1.53654
chr1	2223	2227	1.39685
chr1	2227	2229	1.11748
chr1	2229	2230	0.698426
chr1	2230	2242	0.558741
chr1	2242	2245	0.698426
chr1	2245	2251	0.838111
chr1	2251	2253	0.698426
chr1	2253	2262	0.558741
chr1	2262	2273	0.419056
chr1	2273	2274	0.558741
chr1	2274	2275	0.838111
chr1	2275	2285	0.698426
chr1	2285	2291	0.558741
chr1	2291	2293	0.698426
chr1	2293	2303	0.838111
chr1	2303	2304	0.977796
chr1	2304	2310	1.11748
chr1	2310	2316	1.25717
chr1	2316	2319	0.838111
chr1	2319	2321	0.698426
chr1	2321	2328	0.558741
chr1	2328	2335	0.419056
chr1	2335	2347	0.27937
chr1	2347	2373	0.0
chr1	2373	2376	0.139685
chr1	2376	2396	0.27937
chr1	2396	2411	0.419056
chr1	2411	2414	0.558741
chr1	2414	2416	0.698426
chr1	2416	2417	0.838111
chr1	2417	2420	0.698426
chr1	2420	2440	0.558741
chr1	2440	2455	0.419056
chr1	2455	2456	0.27937
chr1	2456	2457	0.419056
chr1	2457	2481	0.27937
chr1	2481	2485	0.139685
chr1	2485	2513	0.0
chr1	2513	2515	0.139685
chr1	2515	2518	0.27937
chr1	2518	2536	0.419056
chr1	2536	2538	0.558741
chr1	2538	2543	0.698426
chr1	2543	2556	0.838111
chr1	2556	2558	0.977796
chr1	2558	2559	1.11748
chr1	2559	2561	0.977796
chr1	2561	2562	1.11748
chr1	2562	2571	0.977796
chr1	2571	2572	1.11748
chr1	2572	2579	1.25717
chr1	2579	2582	1.11748
chr1	2582	2587	0.977796
chr1	2587	2588	0.838111
chr1	2588	2595	0.698426
chr1	2595	2600	0.838111
chr1	2600	2601	0.698426
chr1	2601	2605	0.558741
chr1	2605	2616	0.419056
chr1	2616	2625	0.27937
chr1	2625	2635	0.419056
chr1	2635	2636	0.698426
chr1	2636	2637	0.977796
chr1	2637	2638	1.11748
chr1	2638	2639	1.25717
chr1	2639	2647	1.11748
chr1	2647	2665	0.977796
chr1	2665	2667	1.11748
chr1	2667	2668	0.977796
chr1	2668	2669	1.11748
chr1	2669	2680	0.977796
chr1	2680	2681	0.698426
chr1	2681	2682	0.558741
chr1	2682	2690	0.419056
chr1	2690	2702	0.558741
chr1	2702	2705	0.698426
chr1	2705	2709	0.838111
chr1	2709	2710	0.698426
chr1	2710	2722	0.558741
chr1	2722	2724	0.419056
chr1	2724	2733	0.558741
chr1	2733	2738	0.419056
chr1	2738	2741	0.27937
chr1	2741	2753	0.139685
chr1	2753	2756	0.0
chr1	2756	2758	0.139685
chr1	2758	2773	0.27937
chr1	2773	2777	0.419056
chr1	2777	2778	0.698426
chr1	2778	2779	0.838111
chr1	2779	2781	0.977796
chr1	2781	2785	1.11748
chr1	2785	2786	1.25717
chr1	2786	2787	1.39685
chr1	2787	2800	1.53654
chr1	2800	2804	1.39685
chr1	2804	2806	1.53654
chr1	2806	2815	1.67622
chr1	2815	2816	1.95559
chr1	2816	2817	2.09528
chr1	2817	2818	1.95559
chr1	2818	2821	1.81591
chr1	2821	2822	1.95559
chr1	2822	2823	1.81591
chr1	2823	2825	1.67622
chr1	2825	2829	1.53654
chr1	2829	2830	1.39685
chr1	2830	2831	1.25717
chr1	2831	2838	1.11748
chr1	2838	2843	0.977796
chr1	2843	2848	1.11748
chr1	2848	2849	0.977796
chr1	2849	2855	0.698426
chr1	2855	2858	0.558741
chr1	2858	2859	0.419056
chr1	2859	2860	0.27937
chr1	2860	2869	0.139685
chr1	2869	2877	0.27937
chr1	2877	2887	0.419056
chr1	2887	2895	0.27937
chr1	2895	2896	0.419056
chr1	2896	2901	1.25717
chr1	2901	2903	1.39685
chr1	2903	2907	1.53654
chr1	2907	2910	1.67622
chr1	2910	2912	1.95559
chr1	2912	2916	2.09528
chr1	2916	2928	1.81591
chr1	2928	2929	2.09528
chr1	2929	2931	2.23496
chr1	2931	2935	2.37465
chr1	2935	2936	2.09528
chr1	2936	2937	2.23496
chr1	2937	2938	2.37465
chr1	2938	2940	2.23496
chr1	2940	2945	1.95559
chr1	2945	2946	1.67622
chr1	2946	2950	1.95559
chr1	2950	2954	1.81591
chr1	2954	2955	1.53654
chr1	2955	2956	1.67622
chr1	2956	2959	1.39685
chr1	2959	2968	1.53654
chr1	2968	2972	0.977796
chr1	2972	2973	1.11748
chr1	2973	2976	0.977796
chr1	2976	2978	1.25717
chr1	2978	2979	1.11748
chr1	2979	2990	1.25717
chr1	2990	2992	0.977796
chr1	2992	2999	1.11748
chr1	2999	3003	0.977796
chr1	3003	3016	0.838111
chr1	3016	3017	0.558741
chr1	3017	3019	0.698426
chr1	3019	3021	0.419056
chr1	3021	3024	0.698426
chr1	3024	3031	0.838111
chr1	3031	3033	0.977796
chr1	3033	3036	1.25717
chr1	3036	3037	1.11748
chr1	3037	3038	1.53654
chr1	3038	3040	1.81591
chr1	3040	3049	1.95559
chr1	3049	3056	2.09528
chr1	3056	3059	2.23496
chr1	3059	3061	2.09528
chr1	3061	3063	2.23496
chr1	3063	3068	2.09528
chr1	3068	3070	1.95559
chr1	3070	3074	1.81591
chr1	3074	3075	1.67622
chr1	3075	3077	1.81591
chr1	3077	3078	1.67622
chr1	3078	3081	1.39685
chr1	3081	3082	1.11748
chr1	3082	3084	0.838111
chr1	3084	3088	0.558741
chr1	3088	3091	0.419056
chr1	3091	3103	0.558741
chr1	3103	3105	0.419056
chr1	3105	3107	0.27937
chr1	3107	3117	0.419056
chr1	3117	3119	0.558741
chr1	3119	3126	0.419056
chr1	3126	3134	0.558741
chr1	3134	3135	0.698426
chr1	3135	3137	0.558741
chr1	3137	3138	0.698426
chr1	3138	3144	0.838111
chr1	3144	3146	0.977796
chr1	3146	3150	1.11748
chr1	3150	3151	1.25717
chr1	3151	3160	1.11748
chr1	3160	3169	0.977796
chr1	3169	3175	0.838111
chr1	3175	3177	0.698426
chr1	3177	3180	0.558741
chr1	3180	3188	0.27937
chr1	3188	3191	0.419056
chr1	3191	3217	0.27937
chr1	3217	3218	0.139685
chr1	3218	3219	0.27937
chr1	3219	3220	0.419056
chr1	3220	3221	0.558741
chr1	3221	3224	0.838111
chr1	3224	3225	0.977796
chr1	3225	3229	0.838111
chr1	3229	3232	0.977796
chr1	3232	3238	1.11748
chr1	3238	3244	1.25717
chr1	3244	3254	1.39685
chr1	3254	3259	1.53654
chr1	3259	3262	1.67622
chr1	3262	3264	1.39685
chr1	3264	3265	1.25717
chr1	3265	3268	0.977796
chr1	3268	3273	0.838111
chr1	3273	3275	0.698426
chr1	3275	3276	0.838111
chr1	3276	3281	0.977796
chr1	3281	3283	0.838111
chr1	3283	3303	0.698426
chr1	3303	3311	0.558741
chr1	3311	3314	0.698426
chr1	3314	3316	0.558741
chr1	3316	3319	0.698426
chr1	3319	3324	0.558741
chr1	3324	3329	0.698426
chr1	3329	3341	0.558741
chr1	3341	3342	0.419056
chr1	3342	3353	0.558741
chr1	3353	3355	0.698426
chr1	3355	3356	0.558741
chr1	3356	3358	0.419056
chr1	3358	3359	0.698426
chr1	3359	3367	0.838111
chr1	3367	3376	0.698426
chr1	3376	3377	0.838111
chr1	3377	3379	0.977796
chr1	3379	3383	1.11748
chr1	3383	3384	0.977796
chr1	3384	3386	1.25717
chr1	3386	3387	1.39685
chr1	3387	3396	1.25717
chr1	3396	3402	1.11748
chr1	3402	3403	0.977796
chr1	3403	3406	0.838111
chr1	3406	3409	0.977796
chr1	3409	3410	1.39685
chr1	3410	3411	1.53654
chr1	3411	3412	1.67622
chr1	3412	3413	1.81591
chr1	3413	3416	2.37465
chr1	3416	3420	2.51433
chr1	3420	3422	2.37465
chr1	3422	3430	2.23496
chr1	3430	3434	2.09528
chr1	3434	3445	2.23496
chr1	3445	3449	2.37465
chr1	3449	3453	2.23496
chr1	3453	3454	1.67622
chr1	3454	3455	1.53654
chr1	3455	3456	1.39685
chr1	3456	3460	0.977796
chr1	3460	3462	0.838111
chr1	3462	3469	0.558741
chr1	3469	3477	0.419056
chr1	3477	3479	0.27937
chr1	3479	3489	0.419056
chr1	3489	3490	0.27937
chr1	3490	3494	1.11748
chr1	3494	3495	1.25717
chr1	3495	3500	1.39685
chr1	3500	3503	1.25717
chr1	3503	3523	1.39685
chr1	3523	3533	1.25717
chr1	3533	3538	0.558741
chr1	3538	3539	0.419056
chr1	3539	3547	0.27937
chr1	3547	3557	0.139685
chr1	3557	3570	0.27937
chr1	3570	3577	0.139685
chr1	3577	3592	0.27937
chr1	3592	3595	0.419056
chr1	3595	3598	0.558741
chr1	3598	3599	0.698426
chr1	3599	3600	0.838111
chr1	3600	3602	0.977796
chr1	3602	3605	1.11748
chr1	3605	3606	1.25717
chr1	3606	3609	1.39685
chr1	3609	3613	1.53654
chr1	3613	3616	1.67622
chr1	3616	3621	1.95559
chr1	3621	3623	1.81591
chr1	3623	3624	1.95559
chr1	3624	3626	2.09528
chr1	3626	3629	2.23496
chr1	3629	3635	2.37465
chr1	3635	3639	2.23496
chr1	3639	3641	2.09528
chr1	3641	3643	1.95559
chr1	3643	3644	1.67622
chr1	3644	3645	1.53654
chr1	3645	3646	1.25717
chr1	3646	3647	1.11748
chr1	3647	3649	0.977796
chr1	3649	3655	0.838111
chr1	3655	3659	0.698426
chr1	3659	3668	0.558741
chr1	3668	3669	0.27937
chr1	3669	3672	0.139685
chr1	3672	3679	0.0
chr1	3679	3693	0.139685
chr1	3693	3703	0.27937
chr1	3703	3711	0.558741
chr1	3711	3712	0.698426
chr1	3712	3716	0.838111
chr1	3716	3717	0.977796
chr1	3717	3723	1.11748
chr1	3723	3730	0.977796
chr1	3730	3732	1.11748
chr1	3732	3733	1.39685
chr1	3733	3734	1.53654
chr1	3734	3735	1.95559
chr1	3735	3737	2.51433
chr1	3737	3740	2.37465
chr1	3740	3743	2.51433
chr1	3743	3745	2.65402
chr1	3745	3746	2.7937
chr1	3746	3749	2.51433
chr1	3749	3755	2.65402
chr1	3755	3757	2.37465
chr1	3757	3759	2.23496
chr1	3759	3760	2.37465
chr1	3760	3763	2.23496
chr1	3763	3768	2.09528
chr1	3768	3769	1.95559
chr1	3769	3773	2.09528
chr1	3773	3774	2.23496
chr1	3774	3775	2.09528
chr1	3775	3778	1.81591
chr1	3778	3779	1.67622
chr1	3779	3781	1.11748
chr1	3781	3786	0.977796
chr1	3786	3789	0.838111
chr1	3789	3798	0.558741
chr1	3798	3801	0.419056
chr1	3801	3803	0.27937
chr1	3803	3807	0.139685
chr1	3807	3808	0.27937
chr1	3808	3810	0.838111
chr1	3810	3811	0.698426
chr1	3811	3813	0.977796
chr1	3813	3820	1.11748
chr1	3820	3824	1.25717
chr1	3824	3827	1.53654
chr1	3827	3851	1.81591
chr1	3851	3852	1.67622
chr1	3852	3855	1.11748
chr1	3855	3856	0.698426
chr1	3856	3858	1.25717
chr1	3858	3859	1.39685
chr1	3859	3862	1.53654
chr1	3862	3864	1.81591
chr1	3864	3865	1.67622
chr1	3865	3866	1.81591
chr1	3866	3868	1.95559
chr1	3868	3872	1.67622
chr1	3872	3879	1.81591
chr1	3879	3888	1.95559
chr1	3888	3896	1.81591
chr1	3896	3898	1.67622
chr1	3898	3899	1.53654
chr1	3899	3902	0.977796
chr1	3902	3905	0.698426
chr1	3905	3908	0.838111
chr1	3908	3911	0.977796
chr1	3911	3912	1.53654
chr1	3912	3915	1.67622
chr1	3915	3916	1.39685
chr1	3916	3918	1.53654
chr1	3918	3922	1.81591
chr1	3922	3930	1.95559
chr1	3930	3932	1.81591
chr1	3932	3939	1.95559
chr1	3939	3940	2.09528
chr1	3940	3942	2.51433
chr1	3942	3948	2.37465
chr1	3948	3950	2.23496
chr1	3950	3951	2.09528
chr1	3951	3953	1.95559
chr1	3953	3955	2.09528
chr1	3955	3956	1.67622
chr1	3956	3960	1.81591
chr1	3960	3962	1.95559
chr1	3962	3965	1.81591
chr1	3965	3966	1.95559
chr1	3966	3975	1.81591
chr1	3975	3982	1.67622
chr1	3982	3983	1.53654
chr1	3983	3984	0.977796
chr1	3984	3993	0.838111
chr1	3993	3997	0.698426
chr1	3997	4000	0.558741
chr1	4000	4006	0.419056
chr1	4006	4009	0.27937
chr1	4009	4025	0.0
chr1	4025	4026	0.139685
chr1	4026	4028	0.27937
chr1	4028	4029	0.419056
chr1	4029	4032	0.558741
chr1	4032	4043	0.698426
chr1	4043	4048	0.977796
chr1	4048	4053	1.11748
chr1	4053	4054	1.25717
chr1	4054	4055	1.39685
chr1	4055	4063	1.81591
chr1	4063	4069	1.95559
chr1	4069	4070	1.81591
chr1	4070	4072	1.67622
chr1	4072	4082	1.39685
chr1	4082	4087	1.53654
chr1	4087	4091	1.25717
chr1	4091	4097	1.11748
chr1	4097	4098	0.419056
chr1	4098	4102	0.27937
chr1	4102	4104	0.139685
chr1	4104	4107	0.27937
chr1	4107	4110	0.419056
chr1	4110	4112	0.558741
chr1	4112	4120	0.838111
chr1	4120	4127	0.977796
chr1	4127	4130	1.11748
chr1	4130	4140	1.25717
chr1	4140	4145	1.53654
chr1	4145	4147	1.67622
chr1	4147	4150	1.53654
chr1	4150	4154	1.39685
chr1	4154	4156	1.25717
chr1	4156	4164	0.977796
chr1	4164	4165	1.11748
chr1	4165	4166	1.39685
chr1	4166	4169	1.53654
chr1	4169	4170	1.39685
chr1	4170	4174	1.25717
chr1	4174	4178	1.11748
chr1	4178	4180	1.25717
chr1	4180	4183	1.39685
chr1	4183	4184	1.53654
chr1	4184	4189	1.25717
chr1	4189	4191	1.11748
chr1	4191	4196	1.39685
chr1	4196	4201	1.25717
chr1	4201	4202	1.11748
chr1	4202	4208	1.25717
chr1	4208	4222	0.838111
chr1	4222	4224	0.698426
chr1	4224	4226	0.558741
chr1	4226	4227	0.419056
chr1	4227	4233	0.27937
chr1	4233	4235	0.558741
chr1	4235	4246	0.419056
chr1	4246	4249	0.27937
chr1	4249	4251	0.419056
chr1	4251	4252	0.558741
chr1	4252	4253	0.698426
chr1	4253	4254	0.838111
chr1	4254	4257	0.977796
chr1	4257	4265	1.11748
chr1	4265	4272	1.25717
chr1	4272	4277	1.39685
chr1	4277	4278	1.11748
chr1	4278	4290	0.977796
chr1	4290	4295	1.25717
chr1	4295	4297	1.53654
chr1	4297	4307	1.81591
chr1	4307	4309	1.95559
chr1	4309	4314	1.81591
chr1	4314	4316	1.95559
chr1	4316	4320	2.09528
chr1	4320	4331	2.37465
chr1	4331	4334	2.23496
chr1	4334	4335	1.81591
chr1	4335	4338	1.67622
chr1	4338	4339	1.53654
chr1	4339	4341	1.39685
chr1	4341	4346	1.11748
chr1	4346	4351	1.25717
chr1	4351	4353	1.11748
chr1	4353	4359	0.977796
chr1	4359	4361	0.698426
chr1	4361	4362	0.838111
chr1	4362	4376	0.558741
chr1	4376	4380	0.419056
chr1	4380	4382	0.27937
chr1	4382	4383	0.419056
chr1	4383	4386	0.558741
chr1	4386	4399	0.419056
chr1	4399	4404	0.27937
chr1	4404	4406	0.419056
chr1	4406	4410	0.558741
chr1	4410	4411	0.698426
chr1	4411	4413	0.838111
chr1	4413	4423	0.977796
chr1	4423	4427	1.11748
chr1	4427	4428	0.977796
chr1	4428	4430	1.11748
chr1	4430	4431	1.25717
chr1	4431	4436	1.39685
chr1	4436	4443	1.53654
chr1	4443	4444	1.39685
chr1	4444	4447	1.53654
chr1	4447	4449	1.39685
chr1	4449	4454	0.838111
chr1	4454	4468	0.977796
chr1	4468	4472	0.838111
chr1	4472	4474	0.698426
chr1	4474	4475	0.558741
chr1	4475	4478	0.838111
chr1	4478	4480	0.977796
chr1	4480	4482	0.838111
chr1	4482	4483	0.977796
chr1	4483	4486	1.11748
chr1	4486	4489	1.25717
chr1	4489	4491	1.11748
chr1	4491	4492	1.25717
chr1	4492	4499	1.39685
chr1	4499	4505	1.25717
chr1	4505	4511	1.39685
chr1	4511	4514	1.25717
chr1	4514	4519	1.11748
chr1	4519	4522	0.977796
chr1	4522	4523	1.67622
chr1	4523	4528	1.81591
chr1	4528	4530	1.95559
chr1	4530	4534	1.81591
chr1	4534	4535	1.67622
chr1	4535	4549	1.53654
chr1	4549	4551	1.39685
chr1	4551	4554	1.53654
chr1	4554	4555	1.39685
chr1	4555	4561	1.53654
chr1	4561	4563	1.11748
chr1	4563	4565	0.977796
chr1	4565	4566	1.11748
chr1	4566	4567	0.977796
chr1	4567	4569	0.838111
chr1	4569	4572	0.698426
chr1	4572	4587	0.558741
chr1	4587	4589	0.698426
chr1	4589	4594	0.838111
chr1	4594	4595	0.558741
chr1	4595	4596	0.698426
chr1	4596	4598	0.838111
chr1	4598	4605	1.11748
chr1	4605	4609	1.39685
chr1	4609	4610	1.25717
chr1	4610	4619	1.11748
chr1	4619	4624	1.25717
chr1	4624	4625	1.39685
chr1	4625	4630	1.25717
chr1	4630	4631	1.53654
chr1	4631	4632	1.67622
chr1	4632	4639	1.53654
chr1	4639	4640	1.39685
chr1	4640	4641	1.25717
chr1	4641	4648	1.11748
chr1	4648	4649	0.977796
chr1	4649	4662	0.838111
chr1	4662	4663	0.977796
chr1	4663	4668	0.838111
chr1	4668	4669	0.698426
chr1	4669	4670	0.419056
chr1	4670	4672	0.27937
chr1	4672	4674	0.419056
chr1	4674	4677	0.27937
chr1	4677	4686	0.419056
chr1	4686	4689	0.698426
chr1	4689	4691	0.838111
chr1	4691	4693	0.977796
chr1	4693	4694	1.25717
chr1	4694	4695	1.39685
chr1	4695	4697	1.53654
chr1	4697	4704	1.67622
chr1	4704	4705	1.81591
chr1	4705	4714	1.95559
chr1	4714	4715	2.23496
chr1	4715	4716	2.09528
chr1	4716	4726	1.95559
chr1	4726	4730	1.81591
chr1	4730	4732	1.95559
chr1	4732	4733	1.81591
chr1	4733	4734	1.95559
chr1	4734	4737	1.81591
chr1	4737	4739	1.53654
chr1	4739	4740	1.39685
chr1	4740	4748	1.25717
chr1	4748	4750	0.977796
chr1	4750	4751	0.838111
chr1	4751	4754	0.977796
chr1	4754	4756	1.25717
chr1	4756	4761	1.11748
chr1	4761	4764	1.25717
chr1	4764	4770	1.11748
chr1	4770	4774	0.977796
chr1	4774	4777	0.838111
chr1	4777	4783	0.698426
chr1	4783	4786	0.838111
chr1	4786	4795	0.977796
chr1	4795	4797	0.698426
chr1	4797	4805	0.419056
chr1	4805	4827	0.27937
chr1	4827	4830	0.139685
chr1	4830	4843	0.0
chr1	4843	4848	0.139685
chr1	4848	4869	0.27937
chr1	4869	4871	0.419056
chr1	4871	4879	0.838111
chr1	4879	4880	0.977796
chr1	4880	4882	1.11748
chr1	4882	4885	1.25717
chr1	4885	4892	1.11748
chr1	4892	4897	0.977796
chr1	4897	4900	1.11748
chr1	4900	4901	0.977796
chr1	4901	4913	0.838111
chr1	4913	4923	0.698426
chr1	4923	4926	0.419056
chr1	4926	4938	0.27937
chr1	4938	4940	0.139685
chr1	4940	4952	0.27937
chr1	4952	4957	0.139685
chr1	4957	4958	0.977796
chr1	4958	4969	1.11748
chr1	4969	4970	1.25717
chr1	4970	4984	1.39685
chr1	4984	4991	1.25717
chr1	4991	5001	1.39685
chr1	5001	5002	0.558741
chr1	5002	5006	0.419056
chr1	5006	5010	0.558741
chr1	5010	5014	0.419056
chr1	5014	5034	0.27937
chr1	5034	5049	0.139685
chr1	5049	5088	0.0
chr1	5088	5095	0.139685
chr1	5095	5128	0.27937
chr1	5128	5132	0.419056
chr1	5132	5147	0.27937
chr1	5147	5156	0.419056
chr1	5156	5163	0.558741
chr1	5163	5165	0.698426
chr1	5165	5171	0.838111
chr1	5171	5183	0.698426
chr1	5183	5185	0.558741
chr1	5185	5190	0.419056
chr1	5190	5191	0.27937
chr1	5191	5206	0.419056
chr1	5206	5208	0.27937
chr1	5208	5217	0.139685
chr1	5217	5218	0.419056
chr1	5218	5220	0.977796
chr1	5220	5221	1.25717
chr1	5221	5222	1.81591
chr1	5222	5223	2.23496
chr1	5223	5224	2.37465
chr1	5224	5225	2.51433
chr1	5225	5227	2.7937
chr1	5227	5228	3.21276
chr1	5228	5229	3.49213
chr1	5229	5230	3.63182
chr1	5230	5231	4.05087
chr1	5231	5232	4.46993
chr1	5232	5233	4.7493
chr1	5233	5251	5.02867
chr1	5251	5252	5.30804
chr1	5252	5260	5.16835
chr1	5260	5261	5.30804
chr1	5261	5264	4.46993
chr1	5264	5265	4.33024
chr1	5265	5266	3.7715
chr1	5266	5267	3.21276
chr1	5267	5268	3.35245
chr1	5268	5271	3.21276
chr1	5271	5272	2.7937
chr1	5272	5273	2.65402
chr1	5273	5274	3.07307
chr1	5274	5275	2.37465
chr1	5275	5277	1.81591
chr1	5277	5291	1.67622
chr1	5291	5293	1.39685
chr1	5293	5300	1.53654
chr1	5300	5304	1.67622
chr1	5304	5311	1.53654
chr1	5311	5312	1.25717
chr1	5312	5313	1.11748
chr1	5313	5315	0.838111
chr1	5315	5318	0.419056
chr1	5318	5336	0.27937
chr1	5336	5342	0.139685
chr1	5342	5343	0.27937
chr1	5343	5346	0.419056
chr1	5346	5350	0.558741
chr1	5350	5351	0.698426
chr1	5351	5352	0.838111
chr1	5352	5353	0.977796
chr1	5353	5356	1.25717
chr1	5356	5358	1.39685
chr1	5358	5360	1.67622
chr1	5360	5361	1.81591
chr1	5361	5362	1.95559
chr1	5362	5365	2.51433
chr1	5365	5367	2.65402
chr1	5367	5369	2.7937
chr1	5369	5370	2.93339
chr1	5370	5371	3.07307
chr1	5371	5373	3.21276
chr1	5373	5375	3.49213
chr1	5375	5381	3.63182
chr1	5381	5382	3.7715
chr1	5382	5384	4.05087
chr1	5384	5386	3.91119
chr1	5386	5387	3.7715
chr1	5387	5389	3.49213
chr1	5389	5392	3.07307
chr1	5392	5394	3.35245
chr1	5394	5395	3.21276
chr1	5395	5396	3.35245
chr1	5396	5397	3.21276
chr1	5397	5400	3.07307
chr1	5400	5402	2.7937
chr1	5402	5403	2.51433
chr1	5403	5404	2.23496
chr1	5404	5409	1.95559
chr1	5409	5411	1.81591
chr1	5411	5412	1.67622
chr1	5412	5413	1.53654
chr1	5413	5415	1.39685
chr1	5415	5426	1.11748
chr1	5426	5433	0.838111
chr1	5433	5435	0.698426
chr1	5435	5440	0.419056
chr1	5440	5444	0.558741
chr1	5444	5446	0.838111
chr1	5446	5457	0.977796
chr1	5457	5458	1.11748
chr1	5458	5460	0.977796
chr1	5460	5468	0.698426
chr1	5468	5471	0.977796
chr1	5471	5472	1.11748
chr1	5472	5479	1.25717
chr1	5479	5482	1.39685
chr1	5482	5484	1.53654
chr1	5484	5488	1.67622
chr1	5488	5489	1.39685
chr1	5489	5500	1.25717
chr1	5500	5510	1.39685
chr1	5510	5512	1.11748
chr1	5512	5514	0.977796
chr1	5514	5516	0.838111
chr1	5516	5517	0.698426
chr1	5517	5520	0.838111
chr1	5520	5521	0.977796
chr1	5521	5522	1.11748
chr1	5522	5523	1.25717
chr1	5523	5524	1.11748
chr1	5524	5527	1.25717
chr1	5527	5532	1.11748
chr1	5532	5534	1.39685
chr1	5534	5536	1.67622
chr1	5536	5538	1.81591
chr1	5538	5542	2.23496
chr1	5542	5543	2.37465
chr1	5543	5562	2.09528
chr1	5562	5563	1.95559
chr1	5563	5564	1.81591
chr1	5564	5565	1.67622
chr1	5565	5566	1.53654
chr1	5566	5568	1.39685
chr1	5568	5576	1.25717
chr1	5576	5577	0.838111
chr1	5577	5582	0.698426
chr1	5582	5588	0.419056
chr1	5588	5589	0.558741
chr1	5589	5595	0.698426
chr1	5595	5597	0.558741
chr1	5597	5598	0.698426
chr1	5598	5599	0.838111
chr1	5599	5600	1.25717
chr1	5600	5603	1.39685
chr1	5603	5604	2.09528
chr1	5604	5605	2.23496
chr1	5605	5611	2.51433
chr1	5611	5615	2.65402
chr1	5615	5620	2.7937
chr1	5620	5622	2.93339
chr1	5622	5624	3.07307
chr1	5624	5626	2.93339
chr1	5626	5628	3.07307
chr1	5628	5635	3.21276
chr1	5635	5636	3.07307
chr1	5636	5640	2.93339
chr1	5640	5646	2.09528
chr1	5646	5647	2.23496
chr1	5647	5648	1.67622
chr1	5648	5649	1.53654
chr1	5649	5653	1.25717
chr1	5653	5656	1.11748
chr1	5656	5657	1.25717
chr1	5657	5658	1.39685
chr1	5658	5660	1.25717
chr1	5660	5664	1.39685
chr1	5664	5666	1.11748
chr1	5666	5670	0.977796
chr1	5670	5671	0.838111
chr1	5671	5674	0.698426
chr1	5674	5689	0.977796
chr1	5689	5690	1.25717
chr1	5690	5693	1.11748
chr1	5693	5695	1.25717
chr1	5695	5700	1.11748
chr1	5700	5701	0.977796
chr1	5701	5702	0.838111
chr1	5702	5711	0.698426
chr1	5711	5713	0.838111
chr1	5713	5714	1.11748
chr1	5714	5717	1.25717
chr1	5717	5718	1.39685
chr1	5718	5724	1.11748
chr1	5724	5726	1.25717
chr1	5726	5733	1.39685
chr1	5733	5736	1.11748
chr1	5736	5737	1.25717
chr1	5737	5755	1.11748
chr1	5755	5756	0.977796
chr1	5756	5757	0.838111
chr1	5757	5760	0.558741
chr1	5760	5767	0.419056
chr1	5767	5769	0.27937
chr1	5769	5779	0.139685
chr1	5779	5782	0.0
chr1	5782	5784	0.27937
chr1	5784	5785	0.419056
chr1	5785	5790	0.977796
chr1	5790	5797	1.11748
chr1	5797	5805	1.25717
chr1	5805	5819	1.39685
chr1	5819	5826	1.53654
chr1	5826	5828	1.25717
chr1	5828	5833	0.558741
chr1	5833	5840	0.419056
chr1	5840	5841	0.558741
chr1	5841	5843	0.419056
chr1	5843	5845	0.558741
chr1	5845	5849	0.419056
chr1	5849	5850	0.558741
chr1	5850	5863	0.698426
chr1	5863	5864	0.558741
chr1	5864	5892	0.419056
chr1	5892	5894	0.27937
chr1	5894	5906	0.139685
chr1	5906	5917	0.419056
chr1	5917	5923	0.558741
chr1	5923	5926	0.419056
chr1	5926	5927	0.558741
chr1	5927	5928	0.838111
chr1	5928	5931	0.977796
chr1	5931	5932	1.11748
chr1	5932	5947	1.25717
chr1	5947	5949	1.39685
chr1	5949	5952	1.11748
chr1	5952	5954	0.977796
chr1	5954	5960	1.11748
chr1	5960	5961	0.977796
chr1	5961	5969	1.11748
chr1	5969	5970	0.838111
chr1	5970	5974	0.698426
chr1	5974	5976	0.558741
chr1	5976	5977	0.419056
chr1	5977	5991	0.558741
chr1	5991	5993	0.419056
chr1	5993	5998	0.27937
chr1	5998	6001	0.139685
chr1	6001	6002	0.419056
chr1	6002	6003	0.698426
chr1	6003	6006	0.838111
chr1	6006	6012	1.11748
chr1	6012	6021	1.25717
chr1	6021	6030	1.11748
chr1	6030	6036	1.25717
chr1	6036	6045	1.39685
chr1	6045	6046	1.11748
chr1	6046	6050	0.838111
chr1	6050	6051	0.558741
chr1	6051	6054	0.698426
chr1	6054	6060	0.558741
chr1	6060	6062	0.698426
chr1	6062	6063	0.838111
chr1	6063	6064	0.977796
chr1	6064	6067	1.11748
chr1	6067	6069	1.25717
chr1	6069	6074	1.39685
chr1	6074	6076	1.25717
chr1	6076	6078	1.39685
chr1	6078	6080	1.67622
chr1	6080	6087	1.53654
chr1	6087	6091	1.67622
chr1	6091	6092	1.53654
chr1	6092	6093	1.67622
chr1	6093	6095	1.81591
chr1	6095	6098	1.67622
chr1	6098	6099	1.53654
chr1	6099	6105	1.39685
chr1	6105	6106	1.53654
chr1	6106	6107	1.39685
chr1	6107	6108	1.25717
chr1	6108	6111	1.11748
chr1	6111	6114	0.977796
chr1	6114	6116	0.838111
chr1	6116	6120	1.25717
chr1	6120	6122	1.11748
chr1	6122	6126	0.838111
chr1	6126	6127	0.977796
chr1	6127	6128	1.67622
chr1	6128	6129	1.81591
chr1	6129	6130	1.95559
chr1	6130	6131	2.51433
chr1	6131	6133	2.7937
chr1	6133	6140	2.93339
chr1	6140	6148	3.07307
chr1	6148	6150	2.93339
chr1	6150	6151	3.07307
chr1	6151	6155	3.35245
chr1	6155	6160	3.49213
chr1	6160	6168	3.07307
chr1	6168	6170	2.93339
chr1	6170	6171	2.7937
chr1	6171	6172	2.09528
chr1	6172	6175	1.11748
chr1	6175	6176	0.977796
chr1	6176	6177	1.11748
chr1	6177	6178	0.977796
chr1	6178	6180	1.11748
chr1	6180	6182	1.25717
chr1	6182	6185	1.39685
chr1	6185	6193	1.53654
chr1	6193	6199	2.37465
chr1	6199	6201	2.23496
chr1	6201	6202	2.37465
chr1	6202	6204	2.51433
chr1	6204	6208	2.65402
chr1	6208	6219	2.7937
chr1	6219	6221	2.51433
chr1	6221	6222	2.37465
chr1	6222	6225	2.23496
chr1	6225	6228	2.09528
chr1	6228	6229	1.95559
chr1	6229	6232	1.67622
chr1	6232	6236	1.95559
chr1	6236	6238	0.977796
chr1	6238	6246	0.838111
chr1	6246	6252	0.698426
chr1	6252	6257	0.838111
chr1	6257	6267	0.977796
chr1	6267	6273	1.11748
chr1	6273	6275	1.25717
chr1	6275	6281	1.11748
chr1	6281	6283	1.25717
chr1	6283	6284	1.11748
chr1	6284	6290	1.25717
chr1	6290	6292	1.39685
chr1	6292	6296	1.11748
chr1	6296	6301	0.977796
chr1	6301	6304	0.838111
chr1	6304	6307	0.977796
chr1	6307	6308	1.25717
chr1	6308	6310	1.11748
chr1	6310	6312	0.977796
chr1	6312	6315	0.838111
chr1	6315	6321	1.11748
chr1	6321	6323	1.25717
chr1	6323	6330	1.39685
chr1	6330	6334	1.81591
chr1	6334	6339	1.67622
chr1	6339	6347	1.81591
chr1	6347	6351	1.67622
chr1	6351	6352	1.39685
chr1	6352	6354	1.67622
chr1	6354	6356	1.39685
chr1	6356	6359	1.53654
chr1	6359	6364	1.39685
chr1	6364	6365	1.53654
chr1	6365	6367	1.67622
chr1	6367	6370	1.53654
chr1	6370	6371	2.23496
chr1	6371	6373	2.37465
chr1	6373	6374	2.51433
chr1	6374	6375	2.23496
chr1	6375	6377	2.37465
chr1	6377	6378	2.65402
chr1	6378	6381	2.93339
chr1	6381	6384	2.65402
chr1	6384	6386	2.7937
chr1	6386	6387	2.93339
chr1	6387	6392	3.07307
chr1	6392	6395	3.21276
chr1	6395	6396	3.49213
chr1	6396	6397	3.35245
chr1	6397	6399	3.21276
chr1	6399	6405	3.07307
chr1	6405	6406	2.93339
chr1	6406	6407	2.65402
chr1	6407	6409	2.7937
chr1	6409	6411	2.65402
chr1	6411	6412	2.7937
chr1	6412	6414	2.93339
chr1	6414	6417	2.37465
chr1	6417	6420	2.23496
chr1	6420	6422	1.95559
chr1	6422	6423	1.81591
chr1	6423	6428	1.67622
chr1	6428	6430	1.53654
chr1	6430	6431	1.39685
chr1	6431	6438	1.25717
chr1	6438	6439	1.11748
chr1	6439	6441	0.838111
chr1	6441	6442	0.977796
chr1	6442	6444	1.11748
chr1	6444	6451	0.977796
chr1	6451	6452	0.838111
chr1	6452	6454	0.698426
chr1	6454	6456	0.558741
chr1	6456	6458	0.419056
chr1	6458	6459	0.27937
chr1	6459	6481	0.419056
chr1	6481	6485	0.558741
chr1	6485	6486	0.419056
chr1	6486	6494	0.27937
chr1	6494	6503	0.419056
chr1	6503	6504	0.27937
chr1	6504	6511	0.419056
chr1	6511	6525	0.558741
chr1	6525	6528	0.419056
chr1	6528	6535	0.558741
chr1	6535	6537	0.838111
chr1	6537	6547	0.977796
chr1	6547	6548	1.11748
chr1	6548	6553	0.977796
chr1	6553	6566	0.838111
chr1	6566	6567	1.11748
chr1	6567	6569	1.25717
chr1	6569	6570	1.39685
chr1	6570	6576	1.67622
chr1	6576	6579	1.81591
chr1	6579	6581	1.53654
chr1	6581	6583	1.25717
chr1	6583	6591	1.53654
chr1	6591	6595	1.39685
chr1	6595	6596	1.67622
chr1	6596	6610	1.81591
chr1	6610	6611	1.53654
chr1	6611	6613	1.39685
chr1	6613	6615	0.977796
chr1	6615	6616	0.838111
chr1	6616	6622	0.558741
chr1	6622	6639	0.419056
chr1	6639	6640	0.139685
chr1	6640	6645	0.0
chr1	6645	6655	0.139685
chr1	6655	6657	0.27937
chr1	6657	6658	0.419056
chr1	6658	6660	0.558741
chr1	6660	6661	0.698426
chr1	6661	6662	0.977796
chr1	6662	6663	1.11748
chr1	6663	6664	1.25717
chr1	6664	6665	1.39685
chr1	6665	6671	1.53654
chr1	6671	6682	1.67622
chr1	6682	6684	1.81591
chr1	6684	6686	1.95559
chr1	6686	6687	2.09528
chr1	6687	6689	1.95559
chr1	6689	6690	2.09528
chr1	6690	6696	2.37465
chr1	6696	6699	2.23496
chr1	6699	6700	2.37465
chr1	6700	6704	2.23496
chr1	6704	6705	2.09528
chr1	6705	6708	1.53654
chr1	6708	6709	1.39685
chr1	6709	6713	1.25717
chr1	6713	6715	1.11748
chr1	6715	6717	1.25717
chr1	6717	6718	1.39685
chr1	6718	6726	1.53654
chr1	6726	6734	1.67622
chr1	6734	6737	1.39685
chr1	6737	6749	1.53654
chr1	6749	6757	1.39685
chr1	6757	6759	1.53654
chr1	6759	6761	1.39685
chr1	6761	6763	1.25717
chr1	6763	6766	1.39685
chr1	6766	6767	1.53654
chr1	6767	6770	1.39685
chr1	6770	6772	1.25717
chr1	6772	6773	0.977796
chr1	6773	6785	0.838111
chr1	6785	6787	0.558741
chr1	6787	6789	0.698426
chr1	6789	6793	0.838111
chr1	6793	6801	0.977796
chr1	6801	6807	0.838111
chr1	6807	6810	0.698426
chr1	6810	6816	0.558741
chr1	6816	6817	0.698426
chr1	6817	6818	1.11748
chr1	6818	6821	1.39685
chr1	6821	6823	1.53654
chr1	6823	6824	1.67622
chr1	6824	6825	1.53654
chr1	6825	6830	1.95559
chr1	6830	6833	1.81591
chr1	6833	6837	1.67622
chr1	6837	6843	1.53654
chr1	6843	6853	1.67622
chr1	6853	6858	1.81591
chr1	6858	6859	1.95559
chr1	6859	6861	1.53654
chr1	6861	6862	1.25717
chr1	6862	6864	0.977796
chr1	6864	6865	1.11748
chr1	6865	6867	0.977796
chr1	6867	6869	0.838111
chr1	6869	6879	0.558741
chr1	6879	6882	0.419056
chr1	6882	6885	0.558741
chr1	6885	6888	0.698426
chr1	6888	6897	0.838111
chr1	6897	6901	0.698426
chr1	6901	6904	0.558741
chr1	6904	6908	0.838111
chr1	6908	6925	0.698426
chr1	6925	6926	0.838111
chr1	6926	6929	0.698426
chr1	6929	6930	0.558741
chr1	6930	6932	0.419056
chr1	6932	6936	0.558741
chr1	6936	6937	0.419056
chr1	6937	6942	0.558741
chr1	6942	6949	0.419056
chr1	6949	6951	0.558741
chr1	6951	6954	0.419056
chr1	6954	6955	0.698426
chr1	6955	6956	0.838111
chr1	6956	6957	1.11748
chr1	6957	6958	1.39685
chr1	6958	6961	1.67622
chr1	6961	6962	1.81591
chr1	6962	6967	1.95559
chr1	6967	6968	2.23496
chr1	6968	6980	2.37465
chr1	6980	6983	2.23496
chr1	6983	6990	2.09528
chr1	6990	6991	2.23496
chr1	6991	6993	1.95559
chr1	6993	7000	1.81591
chr1	7000	7001	1.53654
chr1	7001	7002	1.39685
chr1	7002	7005	1.11748
chr1	7005	7006	0.977796
chr1	7006	7011	0.838111
chr1	7011	7012	0.558741
chr1	7012	7017	0.419056
chr1	7017	7018	0.558741
chr1	7018	7019	0.977796
chr1	7019	7020	1.11748
chr1	7020	7022	1.53654
chr1	7022	7024	1.67622
chr1	7024	7028	1.81591
chr1	7028	7034	1.95559
chr1	7034	7037	1.81591
chr1	7037	7041	1.95559
chr1	7041	7043	1.81591
chr1	7043	7050	1.95559
chr1	7050	7053	1.81591
chr1	7053	7057	1.95559
chr1	7057	7058	1.81591
chr1	7058	7061	2.09528
chr1	7061	7063	1.67622
chr1	7063	7064	1.53654
chr1	7064	7066	0.977796
chr1	7066	7068	1.11748
chr1	7068	7072	0.977796
chr1	7072	7073	0.838111
chr1	7073	7074	1.11748
chr1	7074	7078	1.25717
chr1	7078	7081	1.39685
chr1	7081	7087	1.25717
chr1	7087	7090	1.11748
chr1	7090	7093	1.39685
chr1	7093	7100	1.25717
chr1	7100	7101	1.39685
chr1	7101	7106	1.11748
chr1	7106	7115	0.977796
chr1	7115	7117	1.25717
chr1	7117	7118	0.977796
chr1	7118	7120	0.838111
chr1	7120	7124	0.698426
chr1	7124	7127	0.838111
chr1	7127	7128	0.698426
chr1	7128	7133	0.838111
chr1	7133	7143	0.698426
chr1	7143	7159	0.558741
chr1	7159	7168	0.27937
chr1	7168	7171	0.139685
chr1	7171	7172	0.0
chr1	7172	7186	0.27937
chr1	7186	7206	0.558741
chr1	7206	7209	0.838111
chr1	7209	7213	1.25717
chr1	7213	7224	1.53654
chr1	7224	7225	1.67622
chr1	7225	7226	1.81591
chr1	7226	7228	1.95559
chr1	7228	7230	2.09528
chr1	7230	7231	1.81591
chr1	7231	7233	2.09528
chr1	7233	7244	2.23496
chr1	7244	7247	2.37465
chr1	7247	7249	2.23496
chr1	7249	7253	1.95559
chr1	7253	7254	1.53654
chr1	7254	7255	1.67622
chr1	7255	7257	1.81591
chr1	7257	7259	1.53654
chr1	7259	7262	1.39685
chr1	7262	7265	1.53654
chr1	7265	7267	1.39685
chr1	7267	7269	1.11748
chr1	7269	7272	0.977796
chr1	7272	7275	0.838111
chr1	7275	7277	0.698426
chr1	7277	7283	0.558741
chr1	7283	7297	0.419056
chr1	7297	7304	0.27937
chr1	7304	7305	0.419056
chr1	7305	7306	0.558741
chr1	7306	7316	0.419056
chr1	7316	7324	0.558741
chr1	7324	7329	0.698426
chr1	7329	7334	0.838111
chr1	7334	7338	0.977796
chr1	7338	7347	1.11748
chr1	7347	7360	0.838111
chr1	7360	7367	0.698426
chr1	7367	7374	0.558741
chr1	7374	7378	0.419056
chr1	7378	7383	0.27937
chr1	7383	7385	0.419056
chr1	7385	7398	0.558741
chr1	7398	7401	0.698426
chr1	7401	7410	0.838111
chr1	7410	7411	1.11748
chr1	7411	7414	1.25717
chr1	7414	7417	1.53654
chr1	7417	7419	1.39685
chr1	7419	7425	1.53654
chr1	7425	7427	1.39685
chr1	7427	7429	1.25717
chr1	7429	7442	1.11748
chr1	7442	7445	0.977796
chr1	7445	7452	0.838111
chr1	7452	7453	0.977796
chr1	7453	7455	0.698426
chr1	7455	7458	0.558741
chr1	7458	7461	0.27937
chr1	7461	7465	0.139685
chr1	7465	7475	0.27937
chr1	7475	7478	0.419056
chr1	7478	7481	0.698426
chr1	7481	7484	0.838111
chr1	7484	7486	1.11748
chr1	7486	7493	1.25717
chr1	7493	7496	1.53654
chr1	7496	7504	1.67622
chr1	7504	7511	1.53654
chr1	7511	7512	1.67622
chr1	7512	7516	1.81591
chr1	7516	7519	1.95559
chr1	7519	7522	1.67622
chr1	7522	7523	1.53654
chr1	7523	7524	1.67622
chr1	7524	7527	1.53654
chr1	7527	7528	1.39685
chr1	7528	7529	1.25717
chr1	7529	7533	1.11748
chr1	7533	7536	1.25717
chr1	7536	7537	1.39685
chr1	7537	7538	1.25717
chr1	7538	7540	1.11748
chr1	7540	7554	0.977796
chr1	7554	7555	0.838111
chr1	7555	7561	0.558741
chr1	7561	7566	0.698426
chr1	7566	7568	0.558741
chr1	7568	7570	0.698426
chr1	7570	7572	0.838111
chr1	7572	7577	0.977796
chr1	7577	7580	0.838111
chr1	7580	7581	0.698426
chr1	7581	7582	0.838111
chr1	7582	7583	0.977796
chr1	7583	7584	1.11748
chr1	7584	7585	1.53654
chr1	7585	7586	1.95559
chr1	7586	7587	2.09528
chr1	7587	7595	2.37465
chr1	7595	7605	2.51433
chr1	7605	7607	2.37465
chr1	7607	7610	2.51433
chr1	7610	7611	2.37465
chr1	7611	7614	2.51433
chr1	7614	7618	2.09528
chr1	7618	7624	2.23496
chr1	7624	7626	2.09528
chr1	7626	7627	2.23496
chr1	7627	7628	2.09528
chr1	7628	7629	1.67622
chr1	7629	7630	1.25717
chr1	7630	7631	1.11748
chr1	7631	7651	0.838111
chr1	7651	7654	0.698426
chr1	7654	7655	0.838111
chr1	7655	7656	0.698426
chr1	7656	7662	0.558741
chr1	7662	7665	0.419056
chr1	7665	7669	0.558741
chr1	7669	7675	0.419056
chr1	7675	7682	0.558741
chr1	7682	7683	0.698426
chr1	7683	7691	0.558741
chr1	7691	7692	0.698426
chr1	7692	7695	0.977796
chr1	7695	7698	1.11748
chr1	7698	7700	0.977796
chr1	7700	7701	1.39685
chr1	7701	7709	1.67622
chr1	7709	7711	1.53654
chr1	7711	7712	1.67622
chr1	7712	7717	1.95559
chr1	7717	7719	2.09528
chr1	7719	7720	2.23496
chr1	7720	7724	2.37465
chr1	7724	7726	2.51433
chr1	7726	7735	2.37465
chr1	7735	7736	2.23496
chr1	7736	7739	1.95559
chr1	7739	7743	1.81591
chr1	7743	7745	1.25717
chr1	7745	7751	1.11748
chr1	7751	7755	0.977796
chr1	7755	7756	0.838111
chr1	7756	7763	0.558741
chr1	7763	7764	0.419056
chr1	7764	7766	0.27937
chr1	7766	7767	0.558741
chr1	7767	7768	0.698426
chr1	7768	7779	0.558741
chr1	7779	7788	0.698426
chr1	7788	7795	0.838111
chr1	7795	7801	0.698426
chr1	7801	7808	0.838111
chr1	7808	7810	0.698426
chr1	7810	7811	0.558741
chr1	7811	7814	0.419056
chr1	7814	7817	0.27937
chr1	7817	7824	0.139685
chr1	7824	7831	0.27937
chr1	7831	7833	0.419056
chr1	7833	7835	0.558741
chr1	7835	7839	0.698426
chr1	7839	7840	0.838111
chr1	7840	7842	1.11748
chr1	7842	7843	1.25717
chr1	7843	7845	1.39685
chr1	7845	7848	1.25717
chr1	7848	7854	1.39685
chr1	7854	7864	1.53654
chr1	7864	7867	1.39685
chr1	7867	7868	1.25717
chr1	7868	7872	1.11748
chr1	7872	7877	1.25717
chr1	7877	7878	1.39685
chr1	7878	7882	2.09528
chr1	7882	7884	1.95559
chr1	7884	7886	1.67622
chr1	7886	7892	1.53654
chr1	7892	7898	1.39685
chr1	7898	7901	1.67622
chr1	7901	7903	2.23496
chr1	7903	7908	2.37465
chr1	7908	7909	2.51433
chr1	7909	7911	2.37465
chr1	7911	7915	2.51433
chr1	7915	7916	2.37465
chr1	7916	7921	2.23496
chr1	7921	7922	2.09528
chr1	7922	7928	1.53654
chr1	7928	7931	1.67622
chr1	7931	7938	1.95559
chr1	7938	7940	2.09528
chr1	7940	7942	2.37465
chr1	7942	7945	2.09528
chr1	7945	7952	1.53654
chr1	7952	7955	1.39685
chr1	7955	7957	1.25717
chr1	7957	7960	1.11748
chr1	7960	7961	0.977796
chr1	7961	7972	1.11748
chr1	7972	7975	0.977796
chr1	7975	7980	0.698426
chr1	7980	7982	0.558741
chr1	7982	7990	0.139685
chr1	7990	7991	0.27937
chr1	7991	7992	0.419056
chr1	7992	7993	0.558741
chr1	7993	7996	0.698426
chr1	7996	8000	0.838111
chr1	8000	8004	1.25717
chr1	8004	8015	1.11748
chr1	8015	8034	1.25717
chr1	8034	8036	0.977796
chr1	8036	8039	0.838111
chr1	8039	8040	0.977796
chr1	8040	8041	0.838111
chr1	8041	8042	0.698426
chr1	8042	8044	0.558741
chr1	8044	8046	0.419056
chr1	8046	8056	0.558741
chr1	8056	8057	0.698426
chr1	8057	8059	0.977796
chr1	8059	8061	0.838111
chr1	8061	8062	0.977796
chr1	8062	8064	1.25717
chr1	8064	8072	1.39685
chr1	8072	8073	1.53654
chr1	8073	8074	1.67622
chr1	8074	8078	1.81591
chr1	8078	8083	2.09528
chr1	8083	8085	1.95559
chr1	8085	8093	1.81591
chr1	8093	8095	1.67622
[truncated: 2,483 more rows]
