# Supplementary material for: Structural modularity of the XIST ribonucleoprotein complex
Source: Nat Commun. 2020 Dec 2;11:6163. doi: 10.1038/s41467-020-20040-3 (PMC7710737; doi:10.1038/s41467-020-20040-3)
Supplement: Supplementary file 6 — Source Data [file 41467_2020_20040_MOESM6_ESM.zip › sourcedata/fig2efgi/K562_AKAP1_0_neg_XIST_1_hsXIST.bedgraph]

chr1	0	46	0.0
chr1	46	90	0.231581
chr1	90	102	0.0
chr1	102	115	0.231581
chr1	115	121	0.463161
chr1	121	131	0.694742
chr1	131	136	0.926322
chr1	136	146	1.1579
chr1	146	158	0.926322
chr1	158	165	0.694742
chr1	165	169	0.463161
chr1	169	175	0.694742
chr1	175	179	0.463161
chr1	179	184	0.231581
chr1	184	196	0.463161
chr1	196	206	0.694742
chr1	206	228	0.463161
chr1	228	240	0.231581
chr1	240	261	0.0
chr1	261	279	0.231581
chr1	279	295	0.463161
chr1	295	302	0.926322
chr1	302	305	1.1579
chr1	305	306	0.926322
chr1	306	311	1.1579
chr1	311	312	1.38948
chr1	312	320	1.85264
chr1	320	322	2.08423
chr1	322	323	2.31581
chr1	323	325	2.08423
chr1	325	326	2.31581
chr1	326	338	2.54739
chr1	338	339	2.31581
chr1	339	340	2.08423
chr1	340	342	2.31581
chr1	342	346	2.54739
chr1	346	347	2.31581
chr1	347	350	2.54739
chr1	350	355	2.31581
chr1	355	356	2.08423
chr1	356	363	1.62106
chr1	363	364	1.38948
chr1	364	370	1.62106
chr1	370	384	1.38948
chr1	384	391	0.926322
chr1	391	405	0.694742
chr1	405	406	0.926322
chr1	406	407	1.62106
chr1	407	408	1.85264
chr1	408	411	1.62106
chr1	411	412	1.85264
chr1	412	413	2.08423
chr1	413	442	1.85264
chr1	442	450	1.62106
chr1	450	451	1.1579
chr1	451	454	0.926322
chr1	454	456	1.1579
chr1	456	457	0.926322
chr1	457	465	1.1579
chr1	465	477	1.38948
chr1	477	493	1.62106
chr1	493	494	1.85264
chr1	494	495	2.08423
chr1	495	496	2.54739
chr1	496	497	3.01055
chr1	497	500	2.54739
chr1	500	507	2.77897
chr1	507	519	2.54739
chr1	519	524	2.31581
chr1	524	530	2.54739
chr1	530	531	2.77897
chr1	531	537	3.01055
chr1	537	539	2.31581
chr1	539	540	1.62106
chr1	540	544	1.1579
chr1	544	545	0.926322
chr1	545	566	0.694742
chr1	566	574	0.463161
chr1	574	575	0.231581
chr1	575	605	0.0
chr1	605	606	0.231581
chr1	606	607	0.463161
chr1	607	624	0.694742
chr1	624	654	0.926322
chr1	654	666	1.1579
chr1	666	692	0.926322
chr1	692	694	0.694742
chr1	694	695	0.463161
chr1	695	698	0.231581
chr1	698	748	0.0
chr1	748	772	0.231581
chr1	772	785	0.463161
chr1	785	786	0.694742
chr1	786	792	0.926322
chr1	792	794	0.694742
chr1	794	797	0.926322
chr1	797	803	1.1579
chr1	803	816	1.38948
chr1	816	821	1.1579
chr1	821	822	1.38948
chr1	822	823	1.62106
chr1	823	829	1.85264
chr1	829	837	1.62106
chr1	837	840	1.38948
chr1	840	841	1.62106
chr1	841	843	1.38948
chr1	843	847	1.62106
chr1	847	850	1.38948
chr1	850	853	1.62106
chr1	853	856	2.08423
chr1	856	865	2.31581
chr1	865	866	2.08423
chr1	866	867	1.85264
chr1	867	872	1.62106
chr1	872	880	1.38948
chr1	880	884	1.62106
chr1	884	887	1.38948
chr1	887	889	1.1579
chr1	889	894	1.38948
chr1	894	897	1.1579
chr1	897	898	0.694742
chr1	898	901	0.463161
chr1	901	907	0.694742
chr1	907	912	0.926322
chr1	912	918	1.1579
chr1	918	920	1.38948
chr1	920	923	2.08423
chr1	923	926	1.85264
chr1	926	933	2.08423
chr1	933	937	1.85264
chr1	937	938	2.54739
chr1	938	942	3.01055
chr1	942	944	3.24213
chr1	944	945	3.47371
chr1	945	950	3.24213
chr1	950	954	3.01055
chr1	954	961	2.77897
chr1	961	963	2.54739
chr1	963	969	2.08423
chr1	969	971	1.85264
chr1	971	974	2.08423
chr1	974	975	2.31581
chr1	975	976	2.54739
chr1	976	980	2.77897
chr1	980	981	3.01055
chr1	981	982	2.08423
chr1	982	985	1.85264
chr1	985	986	2.08423
chr1	986	988	1.85264
chr1	988	993	1.62106
chr1	993	1007	2.08423
chr1	1007	1014	1.85264
chr1	1014	1016	1.62106
chr1	1016	1018	1.85264
chr1	1018	1019	1.38948
chr1	1019	1020	0.926322
chr1	1020	1022	1.1579
chr1	1022	1031	0.926322
chr1	1031	1034	1.1579
chr1	1034	1036	1.62106
chr1	1036	1037	1.38948
chr1	1037	1056	1.1579
chr1	1056	1064	0.926322
chr1	1064	1074	0.694742
chr1	1074	1076	0.463161
chr1	1076	1081	0.231581
chr1	1081	1082	0.463161
chr1	1082	1084	0.694742
chr1	1084	1086	0.926322
chr1	1086	1088	1.1579
chr1	1088	1089	1.38948
chr1	1089	1095	1.62106
chr1	1095	1101	1.85264
chr1	1101	1104	2.31581
chr1	1104	1108	2.54739
chr1	1108	1116	2.77897
chr1	1116	1117	3.01055
chr1	1117	1119	3.24213
chr1	1119	1120	3.70529
chr1	1120	1121	3.47371
chr1	1121	1125	3.70529
chr1	1125	1126	3.47371
chr1	1126	1130	3.01055
chr1	1130	1131	3.24213
chr1	1131	1132	3.47371
chr1	1132	1134	3.93687
chr1	1134	1143	4.16845
chr1	1143	1144	3.93687
chr1	1144	1148	3.70529
chr1	1148	1150	3.47371
chr1	1150	1151	3.70529
chr1	1151	1153	3.93687
chr1	1153	1157	4.40003
chr1	1157	1159	4.63161
chr1	1159	1160	4.40003
chr1	1160	1162	4.16845
chr1	1162	1164	3.93687
chr1	1164	1165	4.16845
chr1	1165	1167	3.93687
chr1	1167	1170	4.16845
chr1	1170	1172	4.63161
chr1	1172	1173	4.16845
chr1	1173	1175	4.40003
chr1	1175	1176	3.93687
chr1	1176	1177	3.47371
chr1	1177	1178	3.24213
chr1	1178	1180	3.01055
chr1	1180	1183	3.24213
chr1	1183	1184	3.01055
chr1	1184	1191	3.47371
chr1	1191	1194	3.70529
chr1	1194	1196	3.47371
chr1	1196	1197	3.01055
chr1	1197	1201	2.77897
chr1	1201	1203	2.54739
chr1	1203	1204	2.31581
chr1	1204	1205	2.54739
chr1	1205	1207	2.77897
chr1	1207	1208	3.01055
chr1	1208	1210	2.77897
chr1	1210	1212	2.54739
chr1	1212	1213	2.31581
chr1	1213	1214	2.54739
chr1	1214	1217	2.31581
chr1	1217	1218	2.08423
chr1	1218	1223	2.31581
chr1	1223	1228	2.08423
chr1	1228	1235	1.62106
chr1	1235	1238	1.38948
chr1	1238	1241	1.1579
chr1	1241	1247	1.38948
chr1	1247	1249	1.1579
chr1	1249	1253	0.926322
chr1	1253	1255	1.38948
chr1	1255	1257	1.62106
chr1	1257	1262	1.38948
chr1	1262	1272	1.1579
chr1	1272	1282	1.38948
chr1	1282	1283	1.62106
chr1	1283	1284	1.85264
chr1	1284	1286	2.08423
chr1	1286	1287	2.54739
chr1	1287	1293	2.77897
chr1	1293	1295	2.54739
chr1	1295	1296	2.31581
chr1	1296	1297	2.08423
chr1	1297	1303	1.85264
chr1	1303	1310	2.08423
chr1	1310	1313	2.31581
chr1	1313	1324	2.54739
chr1	1324	1325	3.01055
chr1	1325	1326	3.24213
chr1	1326	1328	3.01055
chr1	1328	1329	2.54739
chr1	1329	1332	2.08423
chr1	1332	1333	2.31581
chr1	1333	1334	2.54739
chr1	1334	1336	2.77897
chr1	1336	1339	3.01055
chr1	1339	1340	3.24213
chr1	1340	1356	3.47371
chr1	1356	1359	3.24213
chr1	1359	1366	3.01055
chr1	1366	1368	2.54739
chr1	1368	1371	2.31581
chr1	1371	1375	2.08423
chr1	1375	1376	1.85264
chr1	1376	1377	1.62106
chr1	1377	1378	1.38948
chr1	1378	1380	1.1579
chr1	1380	1384	0.926322
chr1	1384	1391	0.694742
chr1	1391	1396	0.463161
chr1	1396	1406	0.231581
chr1	1406	1419	0.463161
chr1	1419	1426	0.926322
chr1	1426	1431	0.694742
chr1	1431	1438	0.926322
chr1	1438	1439	1.1579
chr1	1439	1440	1.38948
chr1	1440	1449	1.62106
chr1	1449	1463	1.85264
chr1	1463	1474	1.38948
chr1	1474	1482	1.1579
chr1	1482	1484	0.694742
chr1	1484	1488	0.463161
chr1	1488	1493	0.694742
chr1	1493	1494	0.463161
chr1	1494	1501	0.231581
chr1	1501	1504	0.463161
chr1	1504	1509	0.694742
chr1	1509	1513	0.926322
chr1	1513	1530	1.1579
chr1	1530	1532	1.38948
chr1	1532	1544	1.1579
chr1	1544	1546	0.926322
chr1	1546	1551	0.694742
chr1	1551	1553	0.926322
chr1	1553	1559	0.694742
chr1	1559	1571	0.926322
chr1	1571	1573	1.1579
chr1	1573	1587	0.926322
chr1	1587	1593	1.1579
chr1	1593	1600	0.926322
chr1	1600	1607	0.694742
chr1	1607	1609	1.1579
chr1	1609	1613	1.38948
chr1	1613	1615	1.85264
chr1	1615	1631	1.62106
chr1	1631	1632	1.38948
chr1	1632	1635	1.62106
chr1	1635	1636	1.85264
chr1	1636	1640	2.08423
chr1	1640	1642	2.31581
chr1	1642	1644	2.54739
chr1	1644	1646	2.77897
chr1	1646	1647	3.01055
chr1	1647	1649	2.77897
chr1	1649	1651	3.01055
chr1	1651	1653	2.77897
chr1	1653	1654	2.54739
chr1	1654	1656	2.77897
chr1	1656	1657	3.01055
chr1	1657	1661	2.54739
chr1	1661	1663	3.01055
chr1	1663	1666	3.24213
chr1	1666	1672	3.47371
chr1	1672	1674	3.70529
chr1	1674	1675	3.93687
chr1	1675	1677	3.70529
chr1	1677	1678	3.93687
chr1	1678	1683	3.70529
chr1	1683	1687	3.47371
chr1	1687	1688	3.70529
chr1	1688	1690	3.24213
chr1	1690	1693	3.01055
chr1	1693	1695	2.77897
chr1	1695	1698	2.54739
chr1	1698	1702	2.31581
chr1	1702	1704	2.54739
chr1	1704	1705	2.31581
chr1	1705	1709	2.08423
chr1	1709	1712	1.85264
chr1	1712	1713	1.62106
chr1	1713	1717	1.85264
chr1	1717	1719	1.62106
chr1	1719	1720	1.85264
chr1	1720	1721	2.08423
chr1	1721	1729	1.62106
chr1	1729	1731	1.38948
chr1	1731	1733	1.1579
chr1	1733	1739	1.38948
chr1	1739	1746	1.62106
chr1	1746	1749	1.38948
chr1	1749	1756	1.62106
chr1	1756	1757	1.85264
chr1	1757	1762	1.62106
chr1	1762	1768	1.38948
chr1	1768	1776	1.62106
chr1	1776	1779	1.38948
chr1	1779	1782	1.62106
chr1	1782	1792	1.38948
chr1	1792	1794	1.1579
chr1	1794	1799	0.926322
chr1	1799	1805	0.694742
chr1	1805	1806	0.926322
chr1	1806	1811	0.694742
chr1	1811	1817	0.463161
chr1	1817	1818	0.926322
chr1	1818	1822	1.1579
chr1	1822	1829	0.926322
chr1	1829	1841	1.1579
chr1	1841	1848	1.38948
chr1	1848	1855	1.1579
chr1	1855	1861	1.62106
chr1	1861	1862	1.38948
chr1	1862	1864	1.1579
chr1	1864	1865	1.62106
chr1	1865	1867	1.85264
chr1	1867	1872	2.31581
chr1	1872	1880	2.08423
chr1	1880	1881	2.31581
chr1	1881	1885	2.54739
chr1	1885	1897	2.31581
chr1	1897	1898	2.54739
chr1	1898	1899	2.31581
chr1	1899	1905	2.08423
chr1	1905	1906	1.85264
chr1	1906	1907	1.62106
chr1	1907	1908	1.38948
chr1	1908	1910	1.1579
chr1	1910	1920	0.694742
chr1	1920	1924	0.926322
chr1	1924	1928	0.463161
chr1	1928	1941	0.694742
chr1	1941	1947	0.463161
chr1	1947	1972	0.231581
chr1	1972	2053	0.0
chr1	2053	2062	0.231581
chr1	2062	2066	0.463161
chr1	2066	2079	0.694742
chr1	2079	2097	0.926322
chr1	2097	2104	0.694742
chr1	2104	2106	0.926322
chr1	2106	2110	0.694742
chr1	2110	2112	0.463161
chr1	2112	2121	0.694742
chr1	2121	2139	0.926322
chr1	2139	2145	1.1579
chr1	2145	2148	1.38948
chr1	2148	2156	1.1579
chr1	2156	2162	0.926322
chr1	2162	2165	1.1579
chr1	2165	2167	0.926322
chr1	2167	2170	0.694742
chr1	2170	2173	1.1579
chr1	2173	2182	1.38948
chr1	2182	2183	1.62106
chr1	2183	2188	1.38948
chr1	2188	2206	1.1579
chr1	2206	2207	0.926322
chr1	2207	2214	1.1579
chr1	2214	2217	0.694742
chr1	2217	2219	0.463161
chr1	2219	2223	0.694742
chr1	2223	2250	0.463161
chr1	2250	2262	0.231581
chr1	2262	2271	0.0
chr1	2271	2273	0.231581
chr1	2273	2278	0.463161
chr1	2278	2279	0.694742
chr1	2279	2315	1.38948
chr1	2315	2316	1.1579
chr1	2316	2322	0.926322
chr1	2322	2323	0.694742
chr1	2323	2329	0.463161
chr1	2329	2367	0.926322
chr1	2367	2371	0.463161
chr1	2371	2372	0.694742
chr1	2372	2373	0.926322
chr1	2373	2378	0.463161
chr1	2378	2398	0.694742
chr1	2398	2407	0.926322
chr1	2407	2415	1.1579
chr1	2415	2422	0.926322
chr1	2422	2430	0.694742
chr1	2430	2433	0.926322
chr1	2433	2439	1.1579
chr1	2439	2450	1.38948
chr1	2450	2452	1.1579
chr1	2452	2457	1.38948
chr1	2457	2459	1.1579
chr1	2459	2474	1.38948
chr1	2474	2477	1.1579
chr1	2477	2483	0.926322
chr1	2483	2485	0.694742
chr1	2485	2491	0.463161
chr1	2491	2496	0.694742
chr1	2496	2513	0.463161
chr1	2513	2515	0.694742
chr1	2515	2516	1.1579
chr1	2516	2522	1.38948
chr1	2522	2532	1.62106
chr1	2532	2535	1.85264
chr1	2535	2536	1.62106
chr1	2536	2542	1.85264
chr1	2542	2547	2.08423
chr1	2547	2556	1.85264
chr1	2556	2557	2.08423
chr1	2557	2558	1.85264
chr1	2558	2559	1.62106
chr1	2559	2560	1.38948
chr1	2560	2561	1.1579
chr1	2561	2562	1.62106
chr1	2562	2565	1.85264
chr1	2565	2570	1.62106
chr1	2570	2576	1.85264
chr1	2576	2579	1.62106
chr1	2579	2580	1.38948
chr1	2580	2585	1.62106
chr1	2585	2589	1.38948
chr1	2589	2590	1.1579
chr1	2590	2596	1.38948
chr1	2596	2600	1.85264
chr1	2600	2601	1.62106
chr1	2601	2602	1.85264
chr1	2602	2605	2.08423
chr1	2605	2614	1.62106
chr1	2614	2624	1.38948
chr1	2624	2632	1.1579
chr1	2632	2634	1.38948
chr1	2634	2640	1.1579
chr1	2640	2644	0.694742
chr1	2644	2646	0.463161
chr1	2646	2671	0.231581
chr1	2671	2676	0.463161
chr1	2676	2715	0.231581
chr1	2715	2780	0.0
chr1	2780	2784	0.231581
chr1	2784	2791	0.463161
chr1	2791	2792	0.694742
chr1	2792	2794	0.926322
chr1	2794	2806	1.1579
chr1	2806	2823	1.38948
chr1	2823	2827	1.1579
chr1	2827	2828	0.926322
chr1	2828	2835	1.1579
chr1	2835	2836	0.926322
chr1	2836	2838	0.694742
chr1	2838	2849	0.463161
chr1	2849	2881	0.231581
chr1	2881	2886	0.463161
chr1	2886	2888	0.694742
chr1	2888	2890	0.926322
chr1	2890	2894	1.1579
chr1	2894	2895	1.38948
chr1	2895	2896	1.62106
chr1	2896	2910	1.85264
chr1	2910	2921	2.08423
chr1	2921	2922	2.31581
chr1	2922	2924	2.77897
chr1	2924	2928	2.54739
chr1	2928	2930	2.77897
chr1	2930	2931	2.54739
chr1	2931	2933	2.77897
chr1	2933	2934	3.01055
chr1	2934	2935	2.77897
chr1	2935	2936	3.01055
chr1	2936	2938	3.47371
chr1	2938	2954	3.01055
chr1	2954	2957	2.77897
chr1	2957	2965	2.54739
chr1	2965	2966	2.08423
chr1	2966	2971	1.85264
chr1	2971	2975	2.08423
chr1	2975	2976	1.62106
chr1	2976	2977	2.31581
chr1	2977	2978	2.08423
chr1	2978	2981	1.85264
chr1	2981	2984	2.08423
chr1	2984	2990	1.85264
chr1	2990	2995	2.08423
chr1	2995	3010	2.31581
chr1	3010	3014	2.54739
chr1	3014	3015	2.77897
chr1	3015	3016	2.54739
chr1	3016	3017	2.31581
chr1	3017	3019	2.08423
chr1	3019	3022	1.62106
chr1	3022	3024	1.1579
chr1	3024	3033	1.38948
chr1	3033	3034	1.1579
chr1	3034	3035	1.38948
chr1	3035	3037	1.62106
chr1	3037	3039	1.85264
chr1	3039	3044	2.08423
chr1	3044	3053	2.31581
chr1	3053	3057	2.08423
chr1	3057	3062	1.85264
chr1	3062	3068	2.08423
chr1	3068	3078	1.62106
chr1	3078	3081	1.1579
chr1	3081	3082	0.926322
chr1	3082	3088	0.463161
chr1	3088	3095	0.231581
chr1	3095	3106	0.463161
chr1	3106	3139	0.231581
chr1	3139	3145	0.0
chr1	3145	3153	0.231581
chr1	3153	3162	0.463161
chr1	3162	3180	0.694742
chr1	3180	3188	0.926322
chr1	3188	3194	0.694742
chr1	3194	3195	0.926322
chr1	3195	3197	1.1579
chr1	3197	3205	0.926322
chr1	3205	3211	0.694742
chr1	3211	3220	0.926322
chr1	3220	3221	1.1579
chr1	3221	3222	1.38948
chr1	3222	3223	1.85264
chr1	3223	3232	1.62106
chr1	3232	3233	2.08423
chr1	3233	3235	2.31581
chr1	3235	3239	2.54739
chr1	3239	3254	2.31581
chr1	3254	3258	2.08423
chr1	3258	3265	2.31581
chr1	3265	3266	2.08423
chr1	3266	3267	1.62106
chr1	3267	3269	1.85264
chr1	3269	3275	2.08423
chr1	3275	3277	1.62106
chr1	3277	3279	1.38948
chr1	3279	3282	1.1579
chr1	3282	3302	0.926322
chr1	3302	3303	0.694742
chr1	3303	3305	0.926322
chr1	3305	3308	1.38948
chr1	3308	3313	1.1579
chr1	3313	3347	0.926322
chr1	3347	3349	0.694742
chr1	3349	3353	0.231581
chr1	3353	3355	0.463161
chr1	3355	3359	0.231581
chr1	3359	3381	0.463161
chr1	3381	3392	0.694742
chr1	3392	3396	0.926322
chr1	3396	3403	0.694742
chr1	3403	3425	0.463161
chr1	3425	3436	0.231581
chr1	3436	3441	0.0
chr1	3441	3458	0.231581
chr1	3458	3461	0.463161
chr1	3461	3468	0.694742
chr1	3468	3472	0.926322
chr1	3472	3485	1.1579
chr1	3485	3494	0.926322
chr1	3494	3502	1.1579
chr1	3502	3505	0.926322
chr1	3505	3512	0.694742
chr1	3512	3516	0.463161
chr1	3516	3538	0.231581
chr1	3538	3562	0.0
chr1	3562	3583	0.231581
chr1	3583	3593	0.463161
chr1	3593	3606	0.694742
chr1	3606	3627	0.463161
chr1	3627	3636	0.231581
chr1	3636	3637	0.463161
chr1	3637	3667	0.231581
chr1	3667	3669	0.463161
chr1	3669	3680	0.926322
chr1	3680	3684	0.694742
chr1	3684	3691	0.926322
chr1	3691	3703	1.1579
chr1	3703	3711	1.62106
chr1	3711	3712	1.38948
chr1	3712	3721	0.926322
chr1	3721	3722	1.1579
chr1	3722	3727	1.62106
chr1	3727	3728	1.85264
chr1	3728	3735	1.62106
chr1	3735	3736	1.38948
chr1	3736	3743	1.62106
chr1	3743	3746	1.85264
chr1	3746	3765	1.38948
chr1	3765	3766	1.1579
chr1	3766	3771	0.926322
chr1	3771	3780	0.694742
chr1	3780	3786	0.463161
chr1	3786	3792	0.231581
chr1	3792	3804	0.463161
chr1	3804	3805	0.231581
chr1	3805	3808	0.463161
chr1	3808	3811	0.694742
chr1	3811	3814	0.926322
chr1	3814	3818	1.38948
chr1	3818	3828	1.62106
chr1	3828	3836	1.85264
chr1	3836	3840	1.62106
chr1	3840	3848	1.38948
chr1	3848	3850	1.1579
chr1	3850	3852	1.38948
chr1	3852	3854	1.1579
chr1	3854	3860	1.38948
chr1	3860	3861	1.62106
chr1	3861	3862	1.38948
chr1	3862	3865	1.62106
chr1	3865	3866	1.85264
chr1	3866	3872	2.08423
chr1	3872	3875	1.85264
chr1	3875	3876	2.31581
chr1	3876	3883	3.01055
chr1	3883	3889	3.24213
chr1	3889	3893	3.47371
chr1	3893	3894	3.24213
chr1	3894	3898	3.47371
chr1	3898	3899	3.24213
chr1	3899	3900	3.01055
chr1	3900	3902	2.54739
chr1	3902	3903	2.77897
chr1	3903	3904	3.01055
chr1	3904	3906	2.77897
chr1	3906	3909	2.54739
chr1	3909	3910	2.31581
chr1	3910	3917	2.08423
chr1	3917	3918	2.31581
chr1	3918	3919	2.54739
chr1	3919	3920	2.31581
chr1	3920	3923	1.85264
chr1	3923	3926	2.08423
chr1	3926	3933	1.85264
chr1	3933	3937	2.08423
chr1	3937	3942	1.85264
chr1	3942	3945	2.08423
chr1	3945	3946	1.85264
chr1	3946	3947	2.31581
chr1	3947	3961	2.08423
chr1	3961	3962	1.85264
chr1	3962	3963	1.62106
chr1	3963	3967	1.38948
chr1	3967	3972	1.1579
chr1	3972	3977	0.926322
chr1	3977	3986	0.694742
chr1	3986	3987	0.463161
chr1	3987	3990	0.694742
chr1	3990	4024	0.463161
chr1	4024	4029	0.694742
chr1	4029	4030	0.926322
chr1	4030	4031	1.1579
chr1	4031	4063	0.926322
chr1	4063	4068	0.694742
chr1	4068	4073	0.463161
chr1	4073	4074	0.231581
chr1	4074	4104	0.0
chr1	4104	4117	0.231581
chr1	4117	4146	0.463161
chr1	4146	4157	0.231581
chr1	4157	4161	0.463161
chr1	4161	4167	0.231581
chr1	4167	4184	0.463161
chr1	4184	4201	0.694742
chr1	4201	4207	0.463161
chr1	4207	4208	0.694742
chr1	4208	4228	0.463161
chr1	4228	4251	0.231581
chr1	4251	4253	0.0
chr1	4253	4267	0.694742
chr1	4267	4292	0.926322
chr1	4292	4296	1.1579
chr1	4296	4298	0.694742
chr1	4298	4311	0.926322
chr1	4311	4333	0.694742
chr1	4333	4339	0.463161
chr1	4339	4342	0.231581
chr1	4342	4346	0.0
chr1	4346	4358	0.231581
chr1	4358	4380	0.463161
chr1	4380	4384	0.694742
chr1	4384	4386	0.926322
chr1	4386	4390	1.1579
chr1	4390	4400	0.926322
chr1	4400	4424	0.694742
chr1	4424	4427	0.463161
chr1	4427	4428	0.231581
chr1	4428	4430	0.463161
chr1	4430	4436	0.231581
chr1	4436	4453	0.463161
chr1	4453	4456	0.694742
chr1	4456	4462	0.926322
chr1	4462	4472	1.1579
chr1	4472	4480	0.926322
chr1	4480	4497	0.694742
chr1	4497	4499	0.463161
chr1	4499	4504	0.231581
chr1	4504	4505	0.463161
chr1	4505	4515	0.231581
chr1	4515	4522	0.463161
chr1	4522	4546	0.694742
chr1	4546	4551	0.463161
chr1	4551	4558	0.694742
chr1	4558	4566	0.463161
chr1	4566	4586	0.231581
chr1	4586	4588	0.463161
chr1	4588	4589	0.694742
chr1	4589	4594	0.926322
chr1	4594	4630	0.694742
chr1	4630	4632	0.231581
chr1	4632	4657	0.0
chr1	4657	4661	0.231581
chr1	4661	4686	0.463161
chr1	4686	4687	0.694742
chr1	4687	4689	0.926322
chr1	4689	4696	1.1579
chr1	4696	4699	1.38948
chr1	4699	4701	1.62106
chr1	4701	4705	1.38948
chr1	4705	4717	1.1579
chr1	4717	4728	1.38948
chr1	4728	4731	1.62106
chr1	4731	4737	1.38948
chr1	4737	4741	1.1579
chr1	4741	4761	0.926322
chr1	4761	4768	0.694742
chr1	4768	4774	0.463161
chr1	4774	4776	0.231581
chr1	4776	4778	0.0
chr1	4778	4781	0.231581
chr1	4781	4811	0.463161
chr1	4811	4815	0.694742
chr1	4815	4816	0.926322
chr1	4816	4842	0.463161
chr1	4842	4846	0.694742
chr1	4846	4854	0.926322
chr1	4854	4858	0.694742
chr1	4858	4875	0.463161
chr1	4875	4877	0.926322
chr1	4877	4880	1.1579
chr1	4880	4884	1.38948
chr1	4884	4885	1.62106
chr1	4885	4890	1.38948
chr1	4890	4900	1.1579
chr1	4900	4906	0.926322
chr1	4906	4919	1.1579
chr1	4919	4921	0.926322
chr1	4921	4923	0.694742
chr1	4923	4939	0.463161
chr1	4939	4950	0.694742
chr1	4950	4954	0.463161
chr1	4954	4956	0.694742
chr1	4956	4970	0.926322
chr1	4970	4971	1.1579
chr1	4971	4972	0.926322
chr1	4972	4983	1.1579
chr1	4983	4995	0.926322
chr1	4995	5000	0.694742
chr1	5000	5013	0.463161
chr1	5013	5016	0.231581
chr1	5016	5018	0.0
chr1	5018	5019	0.231581
chr1	5019	5035	0.463161
chr1	5035	5046	0.694742
chr1	5046	5062	0.926322
chr1	5062	5063	0.694742
chr1	5063	5066	0.463161
chr1	5066	5069	0.231581
chr1	5069	5079	0.463161
chr1	5079	5113	0.231581
chr1	5113	5139	0.0
chr1	5139	5144	0.231581
chr1	5144	5163	0.463161
chr1	5163	5165	0.694742
chr1	5165	5173	0.926322
chr1	5173	5183	1.1579
chr1	5183	5186	0.926322
chr1	5186	5187	1.1579
chr1	5187	5191	0.926322
chr1	5191	5195	1.1579
chr1	5195	5199	1.38948
chr1	5199	5205	1.62106
chr1	5205	5206	1.38948
chr1	5206	5214	1.1579
chr1	5214	5216	1.38948
chr1	5216	5217	1.62106
chr1	5217	5218	1.85264
chr1	5218	5219	2.08423
chr1	5219	5220	2.31581
chr1	5220	5221	2.54739
chr1	5221	5222	3.01055
chr1	5222	5223	3.24213
chr1	5223	5225	3.47371
chr1	5225	5226	3.93687
chr1	5226	5227	4.40003
chr1	5227	5229	6.0211
chr1	5229	5230	6.25268
chr1	5230	5233	6.0211
chr1	5233	5235	6.25268
chr1	5235	5237	6.0211
chr1	5237	5242	5.78952
chr1	5242	5243	6.0211
chr1	5243	5252	5.78952
chr1	5252	5256	6.0211
chr1	5256	5257	6.25268
chr1	5257	5258	6.48426
chr1	5258	5260	6.25268
chr1	5260	5261	6.0211
chr1	5261	5264	5.09477
chr1	5264	5265	4.86319
chr1	5265	5266	4.40003
chr1	5266	5269	3.93687
chr1	5269	5270	3.47371
chr1	5270	5271	3.01055
chr1	5271	5273	1.85264
chr1	5273	5276	1.62106
chr1	5276	5286	1.38948
chr1	5286	5289	1.1579
chr1	5289	5291	1.38948
chr1	5291	5301	1.1579
chr1	5301	5313	0.926322
chr1	5313	5314	1.38948
chr1	5314	5332	0.926322
chr1	5332	5344	0.694742
chr1	5344	5357	0.463161
chr1	5357	5436	0.0
chr1	5436	5437	0.231581
chr1	5437	5438	0.463161
chr1	5438	5443	0.694742
chr1	5443	5447	0.926322
chr1	5447	5448	1.1579
chr1	5448	5452	1.38948
chr1	5452	5479	1.62106
chr1	5479	5481	1.38948
chr1	5481	5482	1.1579
chr1	5482	5486	0.926322
chr1	5486	5489	0.694742
chr1	5489	5491	0.463161
chr1	5491	5496	0.231581
chr1	5496	5577	0.0
chr1	5577	5584	0.231581
chr1	5584	5597	0.694742
chr1	5597	5599	1.1579
chr1	5599	5601	1.62106
chr1	5601	5621	2.08423
chr1	5621	5623	1.85264
chr1	5623	5627	2.08423
chr1	5627	5628	2.54739
chr1	5628	5629	2.08423
chr1	5629	5639	2.77897
chr1	5639	5640	3.24213
chr1	5640	5651	2.08423
chr1	5651	5657	2.54739
chr1	5657	5665	3.01055
chr1	5665	5666	3.24213
chr1	5666	5671	3.01055
chr1	5671	5672	2.31581
chr1	5672	5673	2.54739
chr1	5673	5679	2.08423
chr1	5679	5683	2.31581
chr1	5683	5684	1.85264
chr1	5684	5695	1.62106
chr1	5695	5701	1.1579
chr1	5701	5708	0.694742
chr1	5708	5709	0.926322
chr1	5709	5716	0.694742
chr1	5716	5722	0.463161
chr1	5722	5738	0.231581
chr1	5738	5752	0.694742
chr1	5752	5764	0.463161
chr1	5764	5778	0.694742
chr1	5778	5780	0.926322
chr1	5780	5782	1.1579
chr1	5782	5801	0.926322
chr1	5801	5805	0.694742
chr1	5805	5821	0.926322
chr1	5821	5822	1.1579
chr1	5822	5823	0.926322
chr1	5823	5826	0.694742
chr1	5826	5827	0.463161
chr1	5827	5833	0.926322
chr1	5833	5839	1.1579
chr1	5839	5849	1.38948
chr1	5849	5856	1.1579
chr1	5856	5864	1.38948
chr1	5864	5871	1.1579
chr1	5871	5877	0.694742
chr1	5877	5883	0.463161
chr1	5883	5900	0.231581
chr1	5900	5916	0.0
chr1	5916	5938	0.231581
chr1	5938	5960	0.463161
chr1	5960	5978	0.231581
chr1	5978	5982	0.463161
chr1	5982	5998	0.231581
chr1	5998	6021	0.463161
chr1	6021	6022	0.694742
chr1	6022	6027	0.463161
chr1	6027	6035	0.694742
chr1	6035	6040	0.926322
chr1	6040	6056	0.694742
chr1	6056	6064	0.926322
chr1	6064	6065	0.694742
chr1	6065	6071	0.926322
chr1	6071	6079	0.694742
chr1	6079	6089	0.463161
chr1	6089	6091	0.694742
chr1	6091	6092	0.926322
chr1	6092	6099	1.1579
chr1	6099	6103	0.926322
chr1	6103	6109	1.1579
chr1	6109	6129	0.926322
chr1	6129	6131	1.1579
chr1	6131	6132	1.38948
chr1	6132	6133	1.1579
chr1	6133	6135	0.926322
chr1	6135	6147	0.694742
chr1	6147	6153	0.463161
chr1	6153	6154	0.694742
chr1	6154	6164	0.926322
chr1	6164	6168	1.1579
chr1	6168	6172	1.38948
chr1	6172	6175	1.1579
chr1	6175	6186	0.926322
chr1	6186	6187	1.1579
chr1	6187	6194	1.38948
chr1	6194	6196	1.1579
chr1	6196	6208	0.926322
chr1	6208	6212	0.694742
chr1	6212	6217	0.463161
chr1	6217	6226	0.694742
chr1	6226	6230	0.926322
chr1	6230	6231	0.694742
chr1	6231	6261	0.463161
chr1	6261	6270	0.231581
chr1	6270	6274	0.0
chr1	6274	6284	0.231581
chr1	6284	6286	0.463161
chr1	6286	6307	0.694742
chr1	6307	6312	0.926322
chr1	6312	6313	1.1579
chr1	6313	6316	1.62106
chr1	6316	6328	1.38948
chr1	6328	6330	1.1579
chr1	6330	6332	0.926322
chr1	6332	6336	1.1579
chr1	6336	6347	1.38948
chr1	6347	6351	1.62106
chr1	6351	6353	1.38948
chr1	6353	6354	1.62106
chr1	6354	6356	1.85264
chr1	6356	6357	1.62106
chr1	6357	6362	1.1579
chr1	6362	6370	1.38948
chr1	6370	6371	1.62106
chr1	6371	6376	1.85264
chr1	6376	6378	2.08423
chr1	6378	6384	1.85264
chr1	6384	6391	2.08423
chr1	6391	6397	1.85264
chr1	6397	6398	1.38948
chr1	6398	6406	1.1579
chr1	6406	6414	0.926322
chr1	6414	6418	0.463161
chr1	6418	6428	0.231581
chr1	6428	6446	0.0
chr1	6446	6452	0.231581
chr1	6452	6490	0.463161
chr1	6490	6496	0.231581
chr1	6496	6529	0.0
chr1	6529	6538	0.231581
chr1	6538	6563	0.463161
chr1	6563	6573	0.694742
chr1	6573	6580	0.463161
chr1	6580	6582	0.694742
chr1	6582	6607	0.463161
chr1	6607	6616	0.231581
chr1	6616	6622	0.463161
chr1	6622	6643	0.231581
chr1	6643	6660	0.463161
chr1	6660	6675	0.231581
chr1	6675	6687	0.463161
chr1	6687	6688	0.231581
chr1	6688	6693	0.463161
chr1	6693	6711	0.694742
chr1	6711	6719	0.926322
chr1	6719	6731	0.694742
chr1	6731	6737	0.463161
chr1	6737	6750	0.231581
chr1	6750	6755	0.463161
chr1	6755	6794	0.231581
chr1	6794	6817	0.0
chr1	6817	6861	0.231581
chr1	6861	6867	0.0
chr1	6867	6869	0.231581
chr1	6869	6879	0.463161
chr1	6879	6881	0.926322
chr1	6881	6883	1.1579
chr1	6883	6888	1.62106
chr1	6888	6889	2.08423
chr1	6889	6892	2.31581
chr1	6892	6904	2.54739
chr1	6904	6909	2.77897
chr1	6909	6910	3.01055
chr1	6910	6923	2.54739
chr1	6923	6925	2.08423
chr1	6925	6927	1.85264
chr1	6927	6932	1.38948
chr1	6932	6933	0.926322
chr1	6933	6935	0.694742
chr1	6935	6936	0.926322
chr1	6936	6943	0.694742
chr1	6943	6945	0.463161
chr1	6945	6946	0.926322
chr1	6946	6947	1.1579
chr1	6947	6948	1.38948
chr1	6948	6954	1.62106
chr1	6954	6955	2.08423
chr1	6955	6967	2.31581
chr1	6967	6971	2.54739
chr1	6971	6978	2.77897
chr1	6978	6979	3.01055
chr1	6979	6981	2.77897
chr1	6981	6982	3.01055
chr1	6982	6983	3.24213
chr1	6983	6984	2.77897
chr1	6984	6989	3.24213
chr1	6989	6990	3.47371
chr1	6990	6991	3.24213
chr1	6991	6992	3.01055
chr1	6992	6994	2.77897
chr1	6994	6995	3.24213
chr1	6995	6996	3.47371
chr1	6996	6997	3.93687
chr1	6997	6998	3.24213
chr1	6998	7010	3.01055
chr1	7010	7015	2.77897
chr1	7015	7021	2.54739
chr1	7021	7023	2.31581
chr1	7023	7024	2.54739
chr1	7024	7026	2.31581
chr1	7026	7028	2.08423
chr1	7028	7031	1.62106
chr1	7031	7033	1.85264
chr1	7033	7038	1.62106
chr1	7038	7039	1.1579
chr1	7039	7040	0.926322
chr1	7040	7052	0.463161
chr1	7052	7060	0.694742
chr1	7060	7066	1.1579
chr1	7066	7067	1.62106
chr1	7067	7069	1.38948
chr1	7069	7073	1.62106
chr1	7073	7075	1.85264
chr1	7075	7096	1.62106
chr1	7096	7104	1.38948
chr1	7104	7105	0.926322
chr1	7105	7109	1.1579
chr1	7109	7111	0.694742
chr1	7111	7117	0.463161
chr1	7117	7149	0.231581
chr1	7149	7152	0.0
chr1	7152	7187	0.231581
chr1	7187	7189	0.463161
chr1	7189	7195	0.694742
chr1	7195	7199	0.463161
chr1	7199	7204	1.1579
chr1	7204	7213	1.38948
chr1	7213	7216	1.62106
chr1	7216	7227	1.85264
chr1	7227	7228	2.08423
chr1	7228	7231	2.31581
chr1	7231	7233	2.08423
chr1	7233	7243	1.85264
chr1	7243	7248	1.1579
chr1	7248	7249	0.926322
chr1	7249	7257	1.1579
chr1	7257	7260	0.694742
chr1	7260	7268	0.926322
chr1	7268	7269	1.1579
chr1	7269	7272	0.926322
chr1	7272	7289	0.694742
chr1	7289	7294	0.463161
chr1	7294	7296	0.694742
chr1	7296	7301	0.926322
chr1	7301	7304	1.1579
chr1	7304	7312	0.926322
chr1	7312	7317	0.694742
chr1	7317	7319	0.926322
chr1	7319	7324	1.1579
chr1	7324	7328	1.38948
chr1	7328	7330	1.85264
chr1	7330	7331	1.62106
chr1	7331	7340	1.85264
chr1	7340	7349	1.38948
chr1	7349	7361	1.62106
chr1	7361	7362	1.38948
chr1	7362	7367	1.1579
chr1	7367	7372	0.926322
chr1	7372	7374	0.463161
chr1	7374	7387	0.231581
chr1	7387	7388	0.463161
chr1	7388	7393	0.694742
chr1	7393	7431	0.463161
chr1	7431	7438	0.0
chr1	7438	7463	0.231581
chr1	7463	7470	0.463161
chr1	7470	7473	0.694742
chr1	7473	7477	0.926322
chr1	7477	7478	1.1579
chr1	7478	7481	1.38948
chr1	7481	7482	1.62106
chr1	7482	7484	1.38948
chr1	7484	7491	1.62106
chr1	7491	7495	1.85264
chr1	7495	7504	1.62106
chr1	7504	7510	1.38948
chr1	7510	7514	1.85264
chr1	7514	7517	1.62106
chr1	7517	7521	1.85264
chr1	7521	7522	1.62106
chr1	7522	7524	1.38948
chr1	7524	7528	1.1579
chr1	7528	7534	0.926322
chr1	7534	7554	0.694742
chr1	7554	7561	0.231581
chr1	7561	7602	0.0
chr1	7602	7605	0.231581
chr1	7605	7608	0.463161
chr1	7608	7612	0.694742
chr1	7612	7624	0.926322
chr1	7624	7646	1.1579
chr1	7646	7649	0.926322
chr1	7649	7652	0.694742
chr1	7652	7656	0.463161
chr1	7656	7668	0.231581
chr1	7668	7700	0.0
chr1	7700	7703	0.231581
chr1	7703	7743	0.463161
chr1	7743	7747	0.231581
chr1	7747	7750	0.0
chr1	7750	7751	0.231581
chr1	7751	7764	0.463161
chr1	7764	7793	0.694742
chr1	7793	7795	0.463161
chr1	7795	7808	0.231581
chr1	7808	7834	0.0
chr1	7834	7859	0.231581
chr1	7859	7869	0.463161
chr1	7869	7877	0.694742
chr1	7877	7878	0.926322
chr1	7878	7882	0.694742
chr1	7882	7895	0.926322
chr1	7895	7897	1.1579
chr1	7897	7898	1.38948
chr1	7898	7902	1.62106
chr1	7902	7911	1.38948
chr1	7911	7913	1.62106
chr1	7913	7921	1.38948
chr1	7921	7926	1.1579
chr1	7926	7939	0.926322
chr1	7939	7941	0.694742
chr1	7941	7942	0.463161
chr1	7942	7955	0.231581
chr1	7955	8017	0.0
chr1	8017	8029	0.231581
chr1	8029	8037	0.463161
chr1	8037	8038	0.231581
chr1	8038	8048	0.463161
chr1	8048	8053	0.694742
chr1	8053	8056	0.926322
chr1	8056	8057	1.38948
chr1	8057	8060	1.62106
chr1	8060	8061	1.85264
chr1	8061	8064	1.62106
chr1	8064	8073	1.85264
chr1	8073	8087	1.62106
chr1	8087	8088	1.85264
chr1	8088	8092	2.08423
chr1	8092	8097	2.31581
chr1	8097	8100	2.08423
chr1	8100	8101	1.62106
chr1	8101	8102	1.38948
chr1	8102	8103	1.1579
chr1	8103	8108	1.38948
chr1	8108	8125	1.1579
chr1	8125	8126	1.38948
chr1	8126	8127	1.62106
chr1	8127	8130	1.85264
chr1	8130	8131	2.08423
chr1	8131	8133	1.85264
chr1	8133	8136	2.08423
chr1	8136	8139	1.62106
chr1	8139	8146	1.85264
chr1	8146	8155	1.62106
chr1	8155	8160	1.85264
chr1	8160	8165	2.08423
chr1	8165	8169	2.31581
chr1	8169	8170	2.08423
chr1	8170	8171	1.85264
chr1	8171	8172	1.62106
chr1	8172	8177	1.1579
chr1	8177	8182	0.926322
chr1	8182	8193	0.694742
chr1	8193	8199	0.926322
chr1	8199	8204	0.694742
chr1	8204	8206	0.463161
chr1	8206	8208	0.694742
chr1	8208	8226	0.463161
chr1	8226	8237	0.694742
chr1	8237	8249	0.463161
chr1	8249	8256	0.231581
chr1	8256	8270	0.463161
chr1	8270	8294	0.231581
chr1	8294	8300	0.463161
chr1	8300	8337	0.231581
chr1	8337	8347	0.0
chr1	8347	8349	0.231581
chr1	8349	8370	0.463161
chr1	8370	8391	0.694742
chr1	8391	8393	0.463161
chr1	8393	8399	0.231581
chr1	8399	8410	0.463161
chr1	8410	8414	0.694742
chr1	8414	8427	0.463161
chr1	8427	8431	0.694742
chr1	8431	8437	0.926322
chr1	8437	8442	1.1579
chr1	8442	8449	0.926322
chr1	8449	8454	1.1579
chr1	8454	8470	0.926322
chr1	8470	8471	1.1579
chr1	8471	8475	0.926322
chr1	8475	8480	0.694742
chr1	8480	8493	0.926322
chr1	8493	8494	0.694742
chr1	8494	8495	0.463161
chr1	8495	8508	0.694742
chr1	8508	8510	0.926322
chr1	8510	8512	1.1579
chr1	8512	8514	1.38948
chr1	8514	8515	1.1579
chr1	8515	8525	1.38948
chr1	8525	8530	0.926322
chr1	8530	8539	1.1579
chr1	8539	8543	1.38948
chr1	8543	8552	1.62106
chr1	8552	8553	1.38948
chr1	8553	8556	1.1579
chr1	8556	8559	0.926322
chr1	8559	8570	0.694742
chr1	8570	8573	0.926322
chr1	8573	8583	0.694742
chr1	8583	8587	0.463161
chr1	8587	8593	0.231581
chr1	8593	8595	0.463161
chr1	8595	8614	0.694742
chr1	8614	8621	0.463161
chr1	8621	8628	0.694742
chr1	8628	8636	0.926322
chr1	8636	8637	0.694742
chr1	8637	8665	0.463161
chr1	8665	8672	0.231581
chr1	8672	8679	0.0
chr1	8679	8691	0.231581
chr1	8691	8696	0.463161
chr1	8696	8715	0.694742
chr1	8715	8723	0.926322
chr1	8723	8730	0.694742
chr1	8730	8737	0.926322
chr1	8737	8740	1.1579
chr1	8740	8749	0.926322
chr1	8749	8758	1.1579
chr1	8758	8774	0.926322
chr1	8774	8778	0.694742
chr1	8778	8779	0.926322
chr1	8779	8781	0.694742
chr1	8781	8786	0.463161
chr1	8786	8788	0.694742
chr1	8788	8792	0.926322
chr1	8792	8799	0.694742
chr1	8799	8816	0.926322
chr1	8816	8819	0.694742
chr1	8819	8821	0.463161
chr1	8821	8822	0.694742
chr1	8822	8830	0.463161
chr1	8830	8835	0.231581
chr1	8835	8836	0.463161
chr1	8836	8841	1.62106
chr1	8841	8842	2.31581
chr1	8842	8843	2.54739
chr1	8843	8844	2.77897
chr1	8844	8845	3.01055
chr1	8845	8846	2.77897
chr1	8846	8849	3.01055
chr1	8849	8850	3.24213
chr1	8850	8856	3.47371
chr1	8856	8868	3.70529
chr1	8868	8870	3.93687
chr1	8870	8879	3.70529
chr1	8879	8880	3.47371
chr1	8880	8885	2.31581
chr1	8885	8887	1.38948
chr1	8887	8888	1.1579
chr1	8888	8892	0.926322
chr1	8892	8893	0.694742
chr1	8893	8900	0.463161
chr1	8900	8911	0.231581
chr1	8911	8920	0.0
chr1	8920	8922	0.231581
chr1	8922	8923	0.463161
chr1	8923	8940	0.926322
chr1	8940	8960	1.1579
chr1	8960	8964	1.38948
chr1	8964	8966	1.1579
chr1	8966	8967	0.926322
chr1	8967	8984	0.463161
chr1	8984	8992	0.231581
chr1	8992	8999	0.463161
chr1	8999	9003	0.694742
chr1	9003	9004	0.926322
chr1	9004	9016	0.694742
chr1	9016	9029	0.926322
chr1	9029	9036	1.1579
chr1	9036	9043	0.926322
chr1	9043	9044	0.694742
chr1	9044	9047	0.926322
chr1	9047	9059	0.694742
chr1	9059	9064	0.463161
chr1	9064	9073	0.694742
chr1	9073	9079	0.463161
chr1	9079	9080	0.694742
chr1	9080	9083	0.926322
chr1	9083	9088	1.1579
chr1	9088	9096	0.926322
chr1	9096	9097	0.694742
chr1	9097	9106	0.926322
chr1	9106	9123	0.694742
chr1	9123	9125	0.463161
chr1	9125	9127	0.231581
chr1	9127	9133	0.0
chr1	9133	9140	0.231581
chr1	9140	9145	0.463161
chr1	9145	9176	0.926322
chr1	9176	9184	0.694742
chr1	9184	9189	0.463161
chr1	9189	9192	0.0
chr1	9192	9202	0.231581
chr1	9202	9227	0.463161
chr1	9227	9246	0.694742
chr1	9246	9256	0.463161
chr1	9256	9258	0.694742
chr1	9258	9260	0.926322
chr1	9260	9270	1.38948
chr1	9270	9272	1.1579
chr1	9272	9273	1.38948
chr1	9273	9279	1.62106
chr1	9279	9282	1.38948
chr1	9282	9283	1.62106
chr1	9283	9300	1.85264
chr1	9300	9302	1.62106
chr1	9302	9304	1.38948
chr1	9304	9316	1.1579
chr1	9316	9317	0.926322
chr1	9317	9324	0.694742
chr1	9324	9327	0.463161
chr1	9327	9346	0.231581
chr1	9346	9349	0.0
chr1	9349	9355	0.231581
chr1	9355	9372	0.463161
chr1	9372	9384	0.694742
chr1	9384	9393	0.926322
chr1	9393	9395	0.694742
chr1	9395	9398	0.926322
chr1	9398	9416	0.694742
chr1	9416	9427	0.463161
chr1	9427	9428	0.694742
chr1	9428	9439	0.463161
chr1	9439	9440	0.231581
chr1	9440	9449	0.463161
chr1	9449	9460	0.694742
chr1	9460	9471	0.926322
chr1	9471	9484	0.694742
chr1	9484	9493	0.463161
chr1	9493	9494	0.231581
chr1	9494	9500	0.463161
chr1	9500	9504	0.694742
chr1	9504	9510	0.463161
chr1	9510	9516	0.694742
chr1	9516	9530	0.926322
chr1	9530	9538	1.1579
chr1	9538	9542	0.926322
chr1	9542	9549	0.694742
chr1	9549	9553	0.926322
chr1	9553	9556	0.694742
chr1	9556	9560	0.926322
chr1	9560	9574	0.694742
chr1	9574	9592	0.463161
chr1	9592	9595	0.231581
chr1	9595	9600	0.463161
chr1	9600	9603	0.231581
chr1	9603	9618	0.694742
chr1	9618	9628	0.926322
chr1	9628	9637	1.1579
chr1	9637	9639	1.38948
chr1	9639	9640	1.1579
chr1	9640	9645	1.38948
chr1	9645	9647	1.62106
chr1	9647	9650	1.1579
chr1	9650	9652	1.62106
chr1	9652	9662	1.85264
chr1	9662	9668	1.62106
chr1	9668	9672	1.85264
chr1	9672	9674	1.62106
chr1	9674	9681	1.38948
chr1	9681	9684	1.1579
chr1	9684	9689	0.926322
chr1	9689	9693	0.694742
chr1	9693	9694	0.926322
chr1	9694	9696	0.694742
chr1	9696	9699	0.463161
chr1	9699	9705	0.694742
chr1	9705	9712	0.926322
chr1	9712	9713	0.694742
chr1	9713	9724	0.926322
chr1	9724	9729	1.38948
chr1	9729	9734	1.62106
chr1	9734	9737	1.85264
chr1	9737	9743	1.62106
chr1	9743	9744	1.38948
chr1	9744	9749	1.62106
chr1	9749	9758	1.38948
chr1	9758	9768	1.62106
chr1	9768	9773	1.1579
chr1	9773	9778	0.926322
chr1	9778	9788	0.694742
chr1	9788	9801	0.463161
chr1	9801	9803	0.0
chr1	9803	9811	0.231581
chr1	9811	9812	0.463161
chr1	9812	9826	0.694742
chr1	9826	9837	1.1579
chr1	9837	9843	1.38948
chr1	9843	9847	1.62106
chr1	9847	9855	1.38948
chr1	9855	9857	1.1579
chr1	9857	9860	1.38948
chr1	9860	9865	2.08423
chr1	9865	9870	2.31581
chr1	9870	9874	1.85264
chr1	9874	9876	2.08423
chr1	9876	9880	2.31581
chr1	9880	9887	2.08423
chr1	9887	9896	1.85264
chr1	9896	9900	2.31581
chr1	9900	9901	2.08423
chr1	9901	9902	1.85264
chr1	9902	9904	2.08423
chr1	9904	9905	1.38948
chr1	9905	9908	1.62106
chr1	9908	9916	1.85264
chr1	9916	9918	2.08423
chr1	9918	9919	1.85264
chr1	9919	9929	2.08423
chr1	9929	9931	2.31581
chr1	9931	9940	2.54739
chr1	9940	9942	2.08423
chr1	9942	9946	2.31581
chr1	9946	9949	2.08423
chr1	9949	9951	1.85264
chr1	9951	9952	1.62106
chr1	9952	9959	1.85264
chr1	9959	9960	1.62106
chr1	9960	9961	1.85264
chr1	9961	9963	2.08423
chr1	9963	9970	1.85264
chr1	9970	9972	2.08423
chr1	9972	9975	1.85264
chr1	9975	9977	1.62106
chr1	9977	9986	2.31581
chr1	9986	9993	2.08423
chr1	9993	9996	2.31581
chr1	9996	9997	2.08423
chr1	9997	10004	1.85264
chr1	10004	10005	1.62106
chr1	10005	10006	1.1579
chr1	10006	10011	0.926322
chr1	10011	10021	1.1579
chr1	10021	10026	0.463161
chr1	10026	10032	0.926322
chr1	10032	10037	1.1579
chr1	10037	10040	0.926322
chr1	10040	10045	1.1579
chr1	10045	10054	1.38948
chr1	10054	10059	1.1579
chr1	10059	10064	1.38948
chr1	10064	10074	0.926322
chr1	10074	10084	1.1579
chr1	10084	10088	0.926322
chr1	10088	10089	1.1579
chr1	10089	10100	1.38948
chr1	10100	10103	1.62106
chr1	10103	10110	1.38948
chr1	10110	10112	1.62106
chr1	10112	10118	1.38948
chr1	10118	10122	1.1579
chr1	10122	10131	1.38948
chr1	10131	10132	1.62106
chr1	10132	10133	1.1579
chr1	10133	10138	0.926322
chr1	10138	10139	1.1579
chr1	10139	10144	1.38948
chr1	10144	10150	1.1579
chr1	10150	10154	1.38948
chr1	10154	10166	1.1579
chr1	10166	10175	0.926322
chr1	10175	10180	0.694742
chr1	10180	10182	0.926322
chr1	10182	10194	0.463161
chr1	10194	10210	0.231581
chr1	10210	10224	0.463161
chr1	10224	10244	0.231581
chr1	10244	10262	0.0
chr1	10262	10263	0.231581
chr1	10263	10282	0.694742
chr1	10282	10306	0.926322
chr1	10306	10307	0.694742
chr1	10307	10309	0.231581
chr1	10309	10310	0.463161
chr1	10310	10316	0.926322
chr1	10316	10325	1.1579
chr1	10325	10326	0.926322
chr1	10326	10327	1.1579
chr1	10327	10335	1.38948
chr1	10335	10336	1.62106
chr1	10336	10337	1.85264
chr1	10337	10352	2.31581
chr1	10352	10354	2.08423
chr1	10354	10360	1.85264
chr1	10360	10365	1.62106
chr1	10365	10368	1.85264
chr1	10368	10369	1.62106
chr1	10369	10370	1.85264
chr1	10370	10378	1.62106
chr1	10378	10381	1.38948
chr1	10381	10397	0.926322
chr1	10397	10412	0.694742
chr1	10412	10413	0.463161
chr1	10413	10419	0.694742
chr1	10419	10420	0.926322
chr1	10420	10423	1.38948
chr1	10423	10435	1.1579
chr1	10435	10441	1.38948
chr1	10441	10448	1.62106
chr1	10448	10453	1.85264
chr1	10453	10457	1.62106
chr1	10457	10463	1.38948
chr1	10463	10464	1.1579
chr1	10464	10465	0.694742
chr1	10465	10476	0.926322
chr1	10476	10479	1.1579
chr1	10479	10482	0.926322
chr1	10482	10485	1.1579
chr1	10485	10492	0.926322
chr1	10492	10494	0.694742
chr1	10494	10499	0.926322
chr1	10499	10509	1.1579
chr1	10509	10518	0.926322
chr1	10518	10520	1.1579
chr1	10520	10527	0.926322
chr1	10527	10538	0.694742
chr1	10538	10540	0.463161
chr1	10540	10562	0.231581
chr1	10562	10581	0.0
chr1	10581	10582	0.231581
chr1	10582	10586	0.926322
chr1	10586	10597	1.1579
chr1	10597	10601	1.38948
chr1	10601	10612	1.85264
chr1	10612	10624	2.08423
chr1	10624	10626	1.85264
chr1	10626	10630	1.1579
chr1	10630	10635	0.926322
chr1	10635	10636	1.1579
chr1	10636	10638	1.85264
chr1	10638	10641	2.31581
chr1	10641	10645	2.08423
chr1	10645	10656	1.62106
chr1	10656	10658	1.38948
chr1	10658	10660	1.62106
chr1	10660	10665	2.08423
chr1	10665	10669	2.31581
chr1	10669	10674	2.54739
chr1	10674	10678	2.77897
chr1	10678	10680	2.54739
chr1	10680	10682	1.85264
chr1	10682	10690	1.38948
chr1	10690	10692	1.62106
chr1	10692	10693	1.85264
chr1	10693	10702	2.08423
chr1	10702	10703	1.85264
chr1	10703	10709	1.38948
chr1	10709	10713	1.1579
chr1	10713	10714	0.926322
chr1	10714	10734	1.1579
chr1	10734	10736	0.926322
chr1	10736	10741	0.463161
chr1	10741	10743	0.694742
chr1	10743	10744	0.926322
chr1	10744	10748	0.694742
chr1	10748	10749	0.926322
chr1	10749	10755	1.1579
chr1	10755	10760	1.62106
chr1	10760	10762	1.85264
chr1	10762	10763	1.62106
chr1	10763	10775	2.08423
chr1	10775	10785	2.31581
chr1	10785	10787	2.08423
chr1	10787	10791	1.85264
chr1	10791	10793	1.62106
chr1	10793	10799	1.38948
chr1	10799	10804	0.926322
chr1	10804	10806	0.694742
chr1	10806	10813	0.231581
chr1	10813	10819	0.463161
chr1	10819	10827	0.231581
chr1	10827	10833	0.463161
chr1	10833	10835	0.694742
chr1	10835	10845	0.926322
chr1	10845	10846	1.1579
chr1	10846	10847	1.62106
chr1	10847	10848	1.85264
chr1	10848	10849	2.08423
chr1	10849	10850	2.54739
chr1	10850	10851	2.77897
chr1	10851	10852	3.01055
chr1	10852	10855	3.24213
chr1	10855	10857	3.47371
chr1	10857	10860	3.70529
chr1	10860	10866	3.93687
chr1	10866	10871	4.16845
chr1	10871	10875	3.93687
chr1	10875	10876	4.16845
chr1	10876	10879	3.93687
chr1	10879	10889	3.70529
chr1	10889	10890	3.47371
chr1	10890	10891	3.24213
chr1	10891	10892	3.01055
chr1	10892	10894	2.31581
chr1	10894	10895	2.08423
chr1	10895	10896	1.85264
chr1	10896	10898	1.62106
chr1	10898	10900	1.38948
chr1	10900	10902	0.926322
chr1	10902	10909	1.1579
chr1	10909	10918	0.926322
chr1	10918	10933	0.694742
chr1	10933	10934	0.926322
chr1	10934	10936	0.694742
chr1	10936	10946	0.926322
chr1	10946	10948	0.694742
chr1	10948	10971	0.463161
chr1	10971	10972	0.694742
chr1	10972	10976	0.926322
chr1	10976	10980	0.694742
chr1	10980	10995	0.463161
chr1	10995	10996	0.694742
chr1	10996	10999	0.926322
chr1	10999	11001	1.1579
chr1	11001	11007	1.62106
chr1	11007	11014	2.31581
chr1	11014	11016	2.08423
chr1	11016	11019	1.85264
chr1	11019	11029	2.08423
chr1	11029	11040	2.31581
chr1	11040	11041	2.08423
chr1	11041	11043	1.85264
chr1	11043	11044	1.62106
chr1	11044	11050	1.38948
chr1	11050	11051	1.1579
chr1	11051	11063	0.694742
chr1	11063	11066	0.463161
chr1	11066	11068	0.926322
chr1	11068	11073	1.85264
chr1	11073	11083	1.62106
chr1	11083	11092	1.38948
chr1	11092	11093	1.62106
chr1	11093	11099	1.85264
chr1	11099	11100	2.08423
chr1	11100	11110	2.54739
chr1	11110	11111	2.08423
chr1	11111	11119	1.85264
chr1	11119	11124	2.08423
chr1	11124	11135	2.31581
chr1	11135	11142	1.85264
chr1	11142	11143	2.08423
chr1	11143	11144	1.38948
chr1	11144	11154	1.62106
chr1	11154	11155	1.38948
chr1	11155	11156	1.1579
chr1	11156	11167	0.926322
chr1	11167	11172	0.694742
chr1	11172	11176	0.926322
chr1	11176	11178	1.1579
chr1	11178	11184	1.38948
chr1	11184	11187	1.1579
chr1	11187	11190	0.926322
chr1	11190	11191	1.1579
chr1	11191	11192	1.38948
chr1	11192	11194	2.08423
chr1	11194	11195	2.77897
chr1	11195	11207	3.01055
chr1	11207	11209	2.77897
chr1	11209	11215	3.01055
chr1	11215	11220	2.77897
chr1	11220	11221	2.54739
chr1	11221	11224	2.31581
chr1	11224	11233	2.54739
chr1	11233	11236	2.08423
chr1	11236	11238	1.38948
chr1	11238	11239	0.694742
chr1	11239	11246	0.463161
chr1	11246	11253	0.926322
chr1	11253	11268	0.694742
chr1	11268	11272	0.463161
chr1	11272	11274	0.694742
chr1	11274	11281	0.926322
chr1	11281	11286	1.1579
chr1	11286	11287	1.62106
chr1	11287	11289	1.85264
chr1	11289	11307	1.38948
chr1	11307	11314	1.62106
chr1	11314	11315	1.85264
chr1	11315	11316	2.08423
chr1	11316	11319	1.85264
chr1	11319	11324	2.08423
chr1	11324	11330	1.85264
chr1	11330	11351	1.1579
chr1	11351	11358	0.926322
chr1	11358	11359	0.694742
chr1	11359	11363	0.463161
chr1	11363	11372	0.231581
chr1	11372	11373	1.85264
chr1	11373	11380	2.08423
chr1	11380	11389	2.31581
chr1	11389	11390	2.08423
chr1	11390	11391	1.85264
chr1	11391	11404	1.62106
chr1	11404	11405	1.38948
chr1	11405	11406	1.1579
chr1	11406	11410	0.463161
chr1	11410	11417	0.694742
chr1	11417	11424	0.463161
chr1	11424	11436	0.231581
chr1	11436	11442	0.463161
chr1	11442	11444	0.694742
chr1	11444	11453	1.1579
chr1	11453	11463	0.926322
chr1	11463	11475	1.1579
chr1	11475	11478	1.38948
chr1	11478	11485	1.1579
chr1	11485	11488	0.926322
chr1	11488	11495	0.463161
chr1	11495	11503	0.694742
chr1	11503	11507	1.1579
chr1	11507	11509	0.926322
chr1	11509	11522	1.1579
chr1	11522	11532	1.38948
chr1	11532	11534	1.62106
chr1	11534	11539	1.85264
chr1	11539	11547	1.62106
chr1	11547	11552	1.1579
chr1	11552	11553	1.38948
chr1	11553	11561	1.1579
chr1	11561	11563	1.38948
chr1	11563	11565	1.1579
chr1	11565	11568	0.926322
chr1	11568	11571	1.1579
chr1	11571	11577	0.926322
chr1	11577	11596	0.694742
chr1	11596	11598	0.463161
chr1	11598	11600	0.926322
chr1	11600	11603	1.1579
chr1	11603	11605	1.38948
chr1	11605	11612	1.1579
chr1	11612	11620	0.926322
chr1	11620	11639	1.1579
chr1	11639	11642	1.38948
chr1	11642	11643	0.926322
chr1	11643	11644	1.1579
chr1	11644	11648	1.38948
chr1	11648	11649	1.62106
chr1	11649	11654	1.85264
chr1	11654	11657	2.08423
chr1	11657	11664	2.31581
chr1	11664	11668	2.08423
chr1	11668	11683	2.31581
chr1	11683	11687	2.08423
chr1	11687	11688	1.62106
chr1	11688	11689	1.38948
chr1	11689	11692	1.1579
chr1	11692	11693	0.926322
chr1	11693	11698	0.694742
chr1	11698	11701	0.463161
chr1	11701	11707	0.231581
chr1	11707	11711	0.463161
chr1	11711	11714	0.231581
chr1	11714	11715	0.463161
chr1	11715	11728	0.694742
chr1	11728	11736	0.926322
chr1	11736	11752	1.38948
chr1	11752	11759	1.62106
chr1	11759	11772	1.38948
chr1	11772	11774	1.1579
chr1	11774	11780	0.926322
chr1	11780	11782	0.463161
chr1	11782	11791	0.231581
chr1	11791	11796	0.463161
chr1	11796	11817	0.231581
chr1	11817	11820	0.463161
chr1	11820	11821	0.694742
chr1	11821	11834	0.926322
chr1	11834	11839	0.694742
chr1	11839	11840	0.926322
chr1	11840	11844	1.1579
chr1	11844	11846	1.62106
chr1	11846	11847	1.85264
chr1	11847	11853	2.08423
chr1	11853	11860	2.31581
chr1	11860	11861	2.77897
chr1	11861	11864	2.54739
chr1	11864	11865	2.31581
chr1	11865	11878	2.54739
chr1	11878	11884	2.08423
chr1	11884	11888	2.31581
chr1	11888	11890	1.85264
chr1	11890	11897	1.38948
chr1	11897	11900	1.1579
chr1	11900	11904	0.926322
chr1	11904	11908	0.694742
chr1	11908	11909	0.231581
chr1	11909	11928	0.463161
chr1	11928	11953	0.231581
chr1	11953	11962	0.0
chr1	11962	11967	0.231581
chr1	11967	11972	0.463161
chr1	11972	11974	0.694742
chr1	11974	11979	0.926322
chr1	11979	11987	1.1579
chr1	11987	12000	1.38948
chr1	12000	12011	1.1579
chr1	12011	12016	0.926322
chr1	12016	12023	0.694742
chr1	12023	12025	0.463161
chr1	12025	12031	0.694742
chr1	12031	12037	0.463161
chr1	12037	12050	0.694742
chr1	12050	12056	0.926322
chr1	12056	12061	1.1579
chr1	12061	12078	0.926322
chr1	12078	12081	1.1579
chr1	12081	12086	0.926322
chr1	12086	12094	1.1579
chr1	12094	12098	0.926322
chr1	12098	12099	1.1579
chr1	12099	12107	0.926322
chr1	12107	12112	1.1579
chr1	12112	12126	0.926322
chr1	12126	12130	1.1579
chr1	12130	12137	0.926322
chr1	12137	12139	1.38948
chr1	12139	12142	1.85264
chr1	12142	12151	1.62106
chr1	12151	12163	1.38948
chr1	12163	12165	1.62106
chr1	12165	12167	1.38948
chr1	12167	12170	1.62106
chr1	12170	12178	1.38948
chr1	12178	12180	1.62106
chr1	12180	12181	1.1579
chr1	12181	12183	0.926322
chr1	12183	12193	0.694742
chr1	12193	12194	0.926322
chr1	12194	12207	1.1579
chr1	12207	12217	0.926322
chr1	12217	12222	1.1579
chr1	12222	12224	0.926322
chr1	12224	12225	1.62106
chr1	12225	12226	2.08423
chr1	12226	12229	2.31581
chr1	12229	12231	2.54739
chr1	12231	12232	2.77897
chr1	12232	12237	3.01055
chr1	12237	12251	2.77897
chr1	12251	12255	3.01055
chr1	12255	12260	2.77897
chr1	12260	12265	2.54739
chr1	12265	12267	2.77897
chr1	12267	12269	2.08423
chr1	12269	12275	1.38948
chr1	12275	12276	1.1579
chr1	12276	12280	0.926322
chr1	12280	12291	0.694742
chr1	12291	12295	0.926322
chr1	12295	12308	0.694742
chr1	12308	12317	0.463161
chr1	12317	12319	0.231581
chr1	12319	12331	0.463161
chr1	12331	12335	0.694742
chr1	12335	12336	0.463161
chr1	12336	12343	0.694742
chr1	12343	12352	0.926322
chr1	12352	12353	1.38948
chr1	12353	12363	1.62106
chr1	12363	12368	1.38948
chr1	12368	12370	1.85264
chr1	12370	12371	2.31581
chr1	12371	12372	3.01055
chr1	12372	12375	3.24213
chr1	12375	12380	3.01055
chr1	12380	12381	2.77897
chr1	12381	12387	3.01055
chr1	12387	12389	2.77897
chr1	12389	12392	3.24213
chr1	12392	12394	3.47371
chr1	12394	12396	3.70529
chr1	12396	12398	3.01055
chr1	12398	12401	3.24213
chr1	12401	12402	3.47371
chr1	12402	12410	3.70529
chr1	12410	12412	3.93687
chr1	12412	12413	3.70529
chr1	12413	12414	3.47371
chr1	12414	12416	2.54739
chr1	12416	12425	2.31581
chr1	12425	12433	2.08423
chr1	12433	12436	1.62106
chr1	12436	12437	1.38948
chr1	12437	12442	0.926322
chr1	12442	12444	0.694742
chr1	12444	12446	0.463161
[truncated: 1,023 more rows]
