# Supplementary material for: Structural modularity of the XIST ribonucleoprotein complex
Source: Nat Commun. 2020 Dec 2;11:6163. doi: 10.1038/s41467-020-20040-3 (PMC7710737; doi:10.1038/s41467-020-20040-3)
Supplement: Supplementary file 6 — Source Data [file 41467_2020_20040_MOESM6_ESM.zip › sourcedata/fig2efgi/K562_AQR_0_neg_XIST_1_hsXIST.bedgraph]

chr1	0	45	0.0
chr1	45	46	0.12955
chr1	46	47	0.2591
chr1	47	86	0.38865
chr1	86	90	0.5182
chr1	90	91	0.38865
chr1	91	92	0.2591
chr1	92	111	0.12955
chr1	111	115	0.0
chr1	115	116	0.12955
chr1	116	145	0.5182
chr1	145	158	0.38865
chr1	158	160	0.2591
chr1	160	161	0.12955
chr1	161	165	0.0
chr1	165	168	0.12955
chr1	168	188	0.2591
chr1	188	192	0.38865
chr1	192	193	0.5182
chr1	193	203	0.64775
chr1	203	214	0.5182
chr1	214	215	0.38865
chr1	215	237	0.2591
chr1	237	238	0.12955
chr1	238	239	0.2591
chr1	239	252	0.38865
chr1	252	276	0.2591
chr1	276	282	0.38865
chr1	282	283	0.2591
chr1	283	290	0.12955
chr1	290	291	0.5182
chr1	291	294	0.7773
chr1	294	295	0.90685
chr1	295	298	1.16595
chr1	298	307	1.42505
chr1	307	308	1.68415
chr1	308	310	1.8137
chr1	310	314	1.94325
chr1	314	315	2.0728
chr1	315	316	2.20235
chr1	316	321	2.3319
chr1	321	323	2.0728
chr1	323	324	2.46145
chr1	324	325	2.72055
chr1	325	326	2.591
chr1	326	327	2.72055
chr1	327	328	2.8501
chr1	328	329	3.23875
chr1	329	330	3.3683
chr1	330	334	3.6274
chr1	334	335	3.49785
chr1	335	338	3.1092
chr1	338	339	3.23875
chr1	339	340	3.1092
chr1	340	342	2.8501
chr1	342	343	3.1092
chr1	343	349	3.23875
chr1	349	352	3.3683
chr1	352	353	3.23875
chr1	353	355	3.1092
chr1	355	359	2.97965
chr1	359	360	2.8501
chr1	360	361	2.97965
chr1	361	363	3.1092
chr1	363	367	3.23875
chr1	367	368	3.3683
chr1	368	369	3.49785
chr1	369	370	3.3683
chr1	370	371	3.23875
chr1	371	372	3.1092
chr1	372	373	2.97965
chr1	373	374	2.8501
chr1	374	384	2.591
chr1	384	386	2.3319
chr1	386	389	2.20235
chr1	389	390	2.8501
chr1	390	393	2.591
chr1	393	398	2.46145
chr1	398	399	2.3319
chr1	399	402	2.0728
chr1	402	405	1.94325
chr1	405	406	2.0728
chr1	406	407	3.23875
chr1	407	408	3.75695
chr1	408	409	4.01605
chr1	409	410	4.27515
chr1	410	411	4.1456
chr1	411	412	4.79335
chr1	412	413	4.6638
chr1	413	420	4.27515
chr1	420	432	4.1456
chr1	432	433	4.79335
chr1	433	434	4.6638
chr1	434	435	4.1456
chr1	435	437	4.27515
chr1	437	440	4.1456
chr1	440	443	4.01605
chr1	443	446	3.8865
chr1	446	450	3.75695
chr1	450	451	4.27515
chr1	451	452	4.4047
chr1	452	456	4.01605
chr1	456	457	3.49785
chr1	457	464	3.6274
chr1	464	466	3.49785
chr1	466	479	3.6274
chr1	479	480	3.75695
chr1	480	485	3.6274
chr1	485	487	3.49785
chr1	487	488	3.3683
chr1	488	491	3.23875
chr1	491	492	3.6274
chr1	492	493	4.27515
chr1	493	494	4.6638
chr1	494	495	6.08885
chr1	495	496	6.7366
chr1	496	497	8.93895
chr1	497	498	9.5867
chr1	498	499	10.364
chr1	499	500	10.2345
chr1	500	501	10.364
chr1	501	502	10.4936
chr1	502	503	10.6231
chr1	503	505	10.7527
chr1	505	507	10.8822
chr1	507	508	10.7527
chr1	508	509	10.8822
chr1	509	512	11.0118
chr1	512	515	11.2709
chr1	515	517	10.8822
chr1	517	518	10.7527
chr1	518	521	10.8822
chr1	521	522	11.0118
chr1	522	523	11.2709
chr1	523	525	11.1413
chr1	525	536	11.0118
chr1	536	537	10.6231
chr1	537	539	9.8458
chr1	539	540	8.2912
chr1	540	541	6.9957
chr1	541	542	4.27515
chr1	542	545	2.8501
chr1	545	546	2.591
chr1	546	547	2.72055
chr1	547	548	2.46145
chr1	548	550	2.3319
chr1	550	553	2.20235
chr1	553	554	2.0728
chr1	554	556	1.94325
chr1	556	557	1.8137
chr1	557	565	1.5546
chr1	565	566	1.42505
chr1	566	567	0.64775
chr1	567	576	0.5182
chr1	576	585	0.38865
chr1	585	589	0.2591
chr1	589	598	0.12955
chr1	598	603	0.2591
chr1	603	605	0.5182
chr1	605	606	0.64775
chr1	606	617	1.0364
chr1	617	630	0.90685
chr1	630	638	1.0364
chr1	638	639	0.90685
chr1	639	643	0.7773
chr1	643	646	0.64775
chr1	646	647	0.7773
chr1	647	648	1.0364
chr1	648	649	1.42505
chr1	649	650	1.8137
chr1	650	651	2.8501
chr1	651	652	4.01605
chr1	652	653	4.1456
chr1	653	654	4.4047
chr1	654	657	4.6638
chr1	657	658	4.9229
chr1	658	666	5.05245
chr1	666	671	5.4411
chr1	671	675	5.05245
chr1	675	676	4.79335
chr1	676	677	4.9229
chr1	677	679	5.57065
chr1	679	680	5.7002
chr1	680	681	5.57065
chr1	681	683	5.4411
chr1	683	687	5.182
chr1	687	690	5.05245
chr1	690	691	5.182
chr1	691	693	5.57065
chr1	693	694	5.182
chr1	694	695	5.05245
chr1	695	696	4.79335
chr1	696	697	4.1456
chr1	697	698	4.4047
chr1	698	700	4.01605
chr1	700	701	3.8865
chr1	701	702	4.01605
chr1	702	703	4.1456
chr1	703	705	4.01605
chr1	705	709	3.8865
chr1	709	710	3.75695
chr1	710	717	3.49785
chr1	717	720	3.3683
chr1	720	721	3.49785
chr1	721	722	3.8865
chr1	722	725	3.75695
chr1	725	732	3.6274
chr1	732	735	3.49785
chr1	735	736	3.3683
chr1	736	737	2.97965
chr1	737	738	2.8501
chr1	738	740	2.97965
chr1	740	741	3.49785
chr1	741	742	3.75695
chr1	742	744	3.3683
chr1	744	747	3.1092
chr1	747	748	3.23875
chr1	748	750	3.3683
chr1	750	753	3.23875
chr1	753	760	3.3683
chr1	760	761	3.49785
chr1	761	763	3.75695
chr1	763	764	4.01605
chr1	764	766	3.6274
chr1	766	768	2.8501
chr1	768	770	2.72055
chr1	770	771	2.8501
chr1	771	772	2.72055
chr1	772	773	2.8501
chr1	773	777	2.72055
chr1	777	780	2.591
chr1	780	781	2.72055
chr1	781	785	2.8501
chr1	785	786	2.3319
chr1	786	789	2.46145
chr1	789	790	2.3319
chr1	790	791	2.46145
chr1	791	793	2.72055
chr1	793	794	2.591
chr1	794	795	2.72055
chr1	795	796	2.97965
chr1	796	797	3.23875
chr1	797	798	3.6274
chr1	798	804	3.49785
chr1	804	806	3.6274
chr1	806	811	3.1092
chr1	811	815	3.23875
chr1	815	817	2.97965
chr1	817	821	2.8501
chr1	821	822	3.23875
chr1	822	823	3.6274
chr1	823	824	3.8865
chr1	824	825	4.6638
chr1	825	826	4.9229
chr1	826	830	4.79335
chr1	830	831	4.4047
chr1	831	833	4.1456
chr1	833	835	4.01605
chr1	835	837	3.8865
chr1	837	839	3.75695
chr1	839	840	3.49785
chr1	840	841	3.3683
chr1	841	842	2.8501
chr1	842	843	2.97965
chr1	843	844	3.1092
chr1	844	846	2.97965
chr1	846	847	3.1092
chr1	847	849	2.97965
chr1	849	855	2.8501
chr1	855	856	2.72055
chr1	856	860	2.8501
chr1	860	862	3.1092
chr1	862	866	3.23875
chr1	866	867	2.8501
chr1	867	868	2.591
chr1	868	869	2.3319
chr1	869	877	1.5546
chr1	877	879	1.68415
chr1	879	880	1.8137
chr1	880	881	1.94325
chr1	881	885	2.0728
chr1	885	887	1.94325
chr1	887	888	1.68415
chr1	888	891	1.8137
chr1	891	893	1.68415
chr1	893	894	1.8137
chr1	894	895	1.94325
chr1	895	896	2.0728
chr1	896	898	2.20235
chr1	898	901	2.3319
chr1	901	904	2.20235
chr1	904	905	2.3319
chr1	905	907	2.20235
chr1	907	908	2.46145
chr1	908	911	2.3319
chr1	911	912	2.46145
chr1	912	913	2.72055
chr1	913	914	2.97965
chr1	914	915	2.8501
chr1	915	916	2.97965
chr1	916	917	3.1092
chr1	917	918	3.23875
chr1	918	922	3.3683
chr1	922	923	3.23875
chr1	923	924	3.1092
chr1	924	928	3.23875
chr1	928	933	3.3683
chr1	933	935	3.23875
chr1	935	937	3.3683
chr1	937	938	4.01605
chr1	938	941	3.75695
chr1	941	942	3.6274
chr1	942	943	3.75695
chr1	943	944	3.6274
chr1	944	946	4.1456
chr1	946	947	3.8865
chr1	947	949	4.01605
chr1	949	950	3.75695
chr1	950	952	3.8865
chr1	952	954	3.75695
chr1	954	955	3.3683
chr1	955	958	3.6274
chr1	958	959	3.49785
chr1	959	960	3.3683
chr1	960	961	3.23875
chr1	961	962	2.97965
chr1	962	968	2.8501
chr1	968	969	2.97965
chr1	969	970	2.72055
chr1	970	971	2.97965
chr1	971	972	3.1092
chr1	972	973	3.49785
chr1	973	975	3.6274
chr1	975	977	3.75695
chr1	977	980	3.8865
chr1	980	981	3.75695
chr1	981	983	3.1092
chr1	983	987	2.97965
chr1	987	989	2.8501
chr1	989	991	2.46145
chr1	991	992	2.3319
chr1	992	993	2.20235
chr1	993	994	2.72055
chr1	994	999	2.591
chr1	999	1004	2.3319
chr1	1004	1007	2.46145
chr1	1007	1013	2.72055
chr1	1013	1014	2.46145
chr1	1014	1016	2.3319
chr1	1016	1018	1.8137
chr1	1018	1021	1.42505
chr1	1021	1022	1.5546
chr1	1022	1030	1.42505
chr1	1030	1033	1.5546
chr1	1033	1034	1.68415
chr1	1034	1035	1.8137
chr1	1035	1037	1.68415
chr1	1037	1038	1.5546
chr1	1038	1041	1.0364
chr1	1041	1045	1.16595
chr1	1045	1048	1.2955
chr1	1048	1049	1.16595
chr1	1049	1052	1.0364
chr1	1052	1055	0.90685
chr1	1055	1058	1.0364
chr1	1058	1059	1.16595
chr1	1059	1061	1.0364
chr1	1061	1063	1.16595
chr1	1063	1064	1.2955
chr1	1064	1066	1.8137
chr1	1066	1067	1.68415
chr1	1067	1069	1.8137
chr1	1069	1070	1.68415
chr1	1070	1072	1.8137
chr1	1072	1073	1.94325
chr1	1073	1074	2.3319
chr1	1074	1076	2.46145
chr1	1076	1077	2.591
chr1	1077	1078	2.72055
chr1	1078	1079	2.591
chr1	1079	1080	2.46145
chr1	1080	1081	2.591
chr1	1081	1083	2.72055
chr1	1083	1092	2.8501
chr1	1092	1093	3.49785
chr1	1093	1094	3.6274
chr1	1094	1095	3.8865
chr1	1095	1097	4.01605
chr1	1097	1098	4.1456
chr1	1098	1099	4.01605
chr1	1099	1101	4.1456
chr1	1101	1103	5.4411
chr1	1103	1104	5.7002
chr1	1104	1105	6.08885
chr1	1105	1106	6.2184
chr1	1106	1108	5.4411
chr1	1108	1109	5.9593
chr1	1109	1110	6.08885
chr1	1110	1111	5.9593
chr1	1111	1113	6.2184
chr1	1113	1114	6.34795
chr1	1114	1115	6.60705
chr1	1115	1116	7.12525
chr1	1116	1118	6.9957
chr1	1118	1119	6.86615
chr1	1119	1121	6.7366
chr1	1121	1122	6.9957
chr1	1122	1123	7.12525
chr1	1123	1126	6.9957
chr1	1126	1128	6.7366
chr1	1128	1129	6.86615
chr1	1129	1130	7.2548
chr1	1130	1131	7.38435
chr1	1131	1132	7.90255
chr1	1132	1133	8.5503
chr1	1133	1134	9.0685
chr1	1134	1135	9.19805
chr1	1135	1136	9.3276
chr1	1136	1137	8.8094
chr1	1137	1139	8.93895
chr1	1139	1142	8.8094
chr1	1142	1143	8.67985
chr1	1143	1144	8.5503
chr1	1144	1145	7.38435
chr1	1145	1148	7.64345
chr1	1148	1149	7.5139
chr1	1149	1150	6.9957
chr1	1150	1151	7.38435
chr1	1151	1152	7.5139
chr1	1152	1153	7.64345
chr1	1153	1155	7.5139
chr1	1155	1156	7.773
chr1	1156	1157	7.64345
chr1	1157	1159	7.5139
chr1	1159	1160	6.9957
chr1	1160	1162	7.5139
chr1	1162	1164	7.64345
chr1	1164	1165	7.773
chr1	1165	1166	7.64345
chr1	1166	1168	7.5139
chr1	1168	1169	7.773
chr1	1169	1170	8.0321
chr1	1170	1171	8.2912
chr1	1171	1172	8.42075
chr1	1172	1173	8.0321
chr1	1173	1174	8.16165
chr1	1174	1176	8.2912
chr1	1176	1177	7.64345
chr1	1177	1178	7.12525
chr1	1178	1179	6.34795
chr1	1179	1181	6.2184
chr1	1181	1182	6.08885
chr1	1182	1184	5.9593
chr1	1184	1190	5.7002
chr1	1190	1193	5.4411
chr1	1193	1194	5.31155
chr1	1194	1195	4.9229
chr1	1195	1196	5.05245
chr1	1196	1198	4.6638
chr1	1198	1203	4.1456
chr1	1203	1205	5.05245
chr1	1205	1206	4.9229
chr1	1206	1207	5.05245
chr1	1207	1208	4.9229
chr1	1208	1210	4.6638
chr1	1210	1211	4.9229
chr1	1211	1212	5.05245
chr1	1212	1215	4.53425
chr1	1215	1216	4.27515
chr1	1216	1217	4.01605
chr1	1217	1219	4.1456
chr1	1219	1221	4.01605
chr1	1221	1222	4.1456
chr1	1222	1228	4.27515
chr1	1228	1230	4.1456
chr1	1230	1234	4.27515
chr1	1234	1235	4.1456
chr1	1235	1236	4.01605
chr1	1236	1237	4.1456
chr1	1237	1240	4.01605
chr1	1240	1241	3.8865
chr1	1241	1243	4.1456
chr1	1243	1244	4.27515
chr1	1244	1245	4.1456
chr1	1245	1246	4.27515
chr1	1246	1247	4.4047
chr1	1247	1248	3.49785
chr1	1248	1249	3.6274
chr1	1249	1250	3.1092
chr1	1250	1255	2.72055
chr1	1255	1256	2.46145
chr1	1256	1259	2.20235
chr1	1259	1261	1.94325
chr1	1261	1262	2.0728
chr1	1262	1263	1.8137
chr1	1263	1264	1.94325
chr1	1264	1266	1.8137
chr1	1266	1268	1.94325
chr1	1268	1272	1.8137
chr1	1272	1275	1.94325
chr1	1275	1278	1.8137
chr1	1278	1280	1.94325
chr1	1280	1281	1.8137
chr1	1281	1285	1.94325
chr1	1285	1288	2.20235
chr1	1288	1290	2.0728
chr1	1290	1291	1.94325
chr1	1291	1293	1.8137
chr1	1293	1295	1.68415
chr1	1295	1296	1.5546
chr1	1296	1299	1.68415
chr1	1299	1304	1.5546
chr1	1304	1307	1.68415
chr1	1307	1310	1.8137
chr1	1310	1312	1.5546
chr1	1312	1313	1.68415
chr1	1313	1315	1.8137
chr1	1315	1316	2.0728
chr1	1316	1320	1.94325
chr1	1320	1324	1.8137
chr1	1324	1325	1.94325
chr1	1325	1326	2.20235
chr1	1326	1327	2.0728
chr1	1327	1329	2.20235
chr1	1329	1335	1.94325
chr1	1335	1342	2.0728
chr1	1342	1343	2.46145
chr1	1343	1344	2.591
chr1	1344	1347	2.72055
chr1	1347	1350	2.591
chr1	1350	1351	2.46145
chr1	1351	1352	2.3319
chr1	1352	1353	2.20235
chr1	1353	1355	2.0728
chr1	1355	1356	2.20235
chr1	1356	1359	2.0728
chr1	1359	1366	1.8137
chr1	1366	1370	1.68415
chr1	1370	1371	1.42505
chr1	1371	1377	1.2955
chr1	1377	1380	1.16595
chr1	1380	1385	1.0364
chr1	1385	1387	0.7773
chr1	1387	1389	0.38865
chr1	1389	1400	0.2591
chr1	1400	1401	0.12955
chr1	1401	1410	0.2591
chr1	1410	1427	0.12955
chr1	1427	1432	0.2591
chr1	1432	1448	0.38865
chr1	1448	1449	0.5182
chr1	1449	1472	0.64775
chr1	1472	1477	0.5182
chr1	1477	1484	0.38865
chr1	1484	1487	0.2591
chr1	1487	1495	0.38865
chr1	1495	1500	0.5182
chr1	1500	1502	0.64775
chr1	1502	1517	0.7773
chr1	1517	1525	0.90685
chr1	1525	1532	1.0364
chr1	1532	1533	0.90685
chr1	1533	1535	0.7773
chr1	1535	1536	0.64775
chr1	1536	1538	0.7773
chr1	1538	1544	0.64775
chr1	1544	1546	0.7773
chr1	1546	1553	0.64775
chr1	1553	1555	0.90685
chr1	1555	1561	1.0364
chr1	1561	1568	0.90685
chr1	1568	1570	1.0364
chr1	1570	1577	0.90685
chr1	1577	1581	1.0364
chr1	1581	1588	1.16595
chr1	1588	1590	0.90685
chr1	1590	1594	1.0364
chr1	1594	1595	1.16595
chr1	1595	1597	1.2955
chr1	1597	1599	1.0364
chr1	1599	1600	1.16595
chr1	1600	1606	1.0364
chr1	1606	1608	1.2955
chr1	1608	1611	1.5546
chr1	1611	1613	1.68415
chr1	1613	1620	1.5546
chr1	1620	1622	1.68415
chr1	1622	1625	1.5546
chr1	1625	1627	1.42505
chr1	1627	1633	1.5546
chr1	1633	1634	1.68415
chr1	1634	1635	1.5546
chr1	1635	1636	1.68415
chr1	1636	1638	2.0728
chr1	1638	1640	2.3319
chr1	1640	1642	2.72055
chr1	1642	1643	2.8501
chr1	1643	1648	2.72055
chr1	1648	1651	2.8501
chr1	1651	1652	2.591
chr1	1652	1656	2.3319
chr1	1656	1665	2.20235
chr1	1665	1669	2.0728
chr1	1669	1676	2.20235
chr1	1676	1678	2.3319
chr1	1678	1681	2.20235
chr1	1681	1683	1.8137
chr1	1683	1684	0.90685
chr1	1684	1686	1.0364
chr1	1686	1702	0.90685
chr1	1702	1704	0.7773
chr1	1704	1714	0.64775
chr1	1714	1716	0.5182
chr1	1716	1720	0.64775
chr1	1720	1721	0.7773
chr1	1721	1723	0.64775
chr1	1723	1729	0.5182
chr1	1729	1730	0.38865
chr1	1730	1737	0.5182
chr1	1737	1747	0.38865
chr1	1747	1749	0.64775
chr1	1749	1750	0.7773
chr1	1750	1757	0.90685
chr1	1757	1760	1.0364
chr1	1760	1765	0.90685
chr1	1765	1772	0.7773
chr1	1772	1774	0.90685
chr1	1774	1778	0.7773
chr1	1778	1784	1.0364
chr1	1784	1792	1.16595
chr1	1792	1795	0.90685
chr1	1795	1799	0.7773
chr1	1799	1802	1.0364
chr1	1802	1817	0.90685
chr1	1817	1818	0.7773
chr1	1818	1819	0.90685
chr1	1819	1822	1.0364
chr1	1822	1828	0.7773
chr1	1828	1829	0.90685
chr1	1829	1831	1.16595
chr1	1831	1832	1.2955
chr1	1832	1844	1.5546
chr1	1844	1846	1.2955
chr1	1846	1847	1.42505
chr1	1847	1848	1.5546
chr1	1848	1856	1.68415
chr1	1856	1863	1.8137
chr1	1863	1865	1.5546
chr1	1865	1866	1.68415
chr1	1866	1867	1.8137
chr1	1867	1868	1.68415
chr1	1868	1869	1.94325
chr1	1869	1870	2.20235
chr1	1870	1874	2.72055
chr1	1874	1877	2.3319
chr1	1877	1881	2.20235
chr1	1881	1883	2.3319
chr1	1883	1889	2.46145
chr1	1889	1891	2.591
chr1	1891	1892	2.46145
chr1	1892	1893	2.3319
chr1	1893	1898	2.20235
chr1	1898	1900	2.3319
chr1	1900	1910	2.20235
chr1	1910	1912	1.94325
chr1	1912	1913	2.0728
chr1	1913	1914	1.8137
chr1	1914	1916	1.16595
chr1	1916	1917	1.0364
chr1	1917	1921	0.90685
chr1	1921	1926	0.7773
chr1	1926	1927	0.64775
chr1	1927	1934	0.5182
chr1	1934	1943	0.38865
chr1	1943	1957	0.2591
chr1	1957	1958	0.12955
chr1	1958	2090	0.0
chr1	2090	2096	0.12955
chr1	2096	2097	0.2591
chr1	2097	2102	0.5182
chr1	2102	2109	0.64775
chr1	2109	2115	0.7773
chr1	2115	2125	0.90685
chr1	2125	2126	1.0364
chr1	2126	2129	1.16595
chr1	2129	2133	1.2955
chr1	2133	2134	1.16595
chr1	2134	2135	1.2955
chr1	2135	2141	1.16595
chr1	2141	2143	0.90685
chr1	2143	2147	1.0364
chr1	2147	2153	0.90685
chr1	2153	2158	0.7773
chr1	2158	2170	0.90685
chr1	2170	2171	0.7773
chr1	2171	2174	0.90685
chr1	2174	2181	0.64775
chr1	2181	2182	0.7773
chr1	2182	2188	0.90685
chr1	2188	2201	0.7773
chr1	2201	2204	0.5182
chr1	2204	2205	0.64775
chr1	2205	2214	0.7773
chr1	2214	2216	0.64775
chr1	2216	2218	0.5182
chr1	2218	2223	0.64775
chr1	2223	2227	0.5182
chr1	2227	2232	0.38865
chr1	2232	2249	0.5182
chr1	2249	2252	0.2591
chr1	2252	2270	0.0
chr1	2270	2274	0.12955
chr1	2274	2278	0.2591
chr1	2278	2279	0.5182
chr1	2279	2283	0.7773
chr1	2283	2304	0.90685
chr1	2304	2305	1.0364
chr1	2305	2311	1.16595
chr1	2311	2315	1.0364
chr1	2315	2319	0.90685
chr1	2319	2323	0.7773
chr1	2323	2326	0.38865
chr1	2326	2327	0.5182
chr1	2327	2328	0.64775
chr1	2328	2349	0.5182
chr1	2349	2351	0.2591
chr1	2351	2370	0.38865
chr1	2370	2372	0.2591
chr1	2372	2381	0.12955
chr1	2381	2390	0.0
chr1	2390	2394	0.12955
chr1	2394	2408	0.2591
chr1	2408	2411	0.5182
chr1	2411	2412	0.64775
chr1	2412	2413	0.90685
chr1	2413	2422	1.16595
chr1	2422	2423	1.42505
chr1	2423	2428	1.5546
chr1	2428	2430	1.68415
chr1	2430	2439	1.5546
chr1	2439	2440	1.42505
chr1	2440	2442	1.5546
chr1	2442	2448	1.68415
chr1	2448	2453	1.8137
chr1	2453	2456	1.5546
chr1	2456	2457	1.42505
chr1	2457	2467	0.90685
chr1	2467	2468	0.64775
chr1	2468	2469	0.5182
chr1	2469	2470	0.64775
chr1	2470	2471	0.90685
chr1	2471	2473	1.16595
chr1	2473	2474	1.0364
chr1	2474	2475	1.16595
chr1	2475	2481	1.2955
chr1	2481	2482	1.42505
chr1	2482	2485	1.2955
chr1	2485	2487	1.16595
chr1	2487	2496	1.0364
chr1	2496	2502	1.16595
chr1	2502	2505	1.2955
chr1	2505	2509	1.16595
chr1	2509	2512	1.0364
chr1	2512	2513	1.16595
chr1	2513	2514	1.68415
chr1	2514	2515	2.0728
chr1	2515	2516	1.94325
chr1	2516	2517	1.8137
chr1	2517	2520	1.94325
chr1	2520	2525	1.8137
chr1	2525	2532	1.68415
chr1	2532	2535	1.8137
chr1	2535	2538	1.94325
chr1	2538	2540	2.0728
chr1	2540	2541	1.94325
chr1	2541	2542	1.8137
chr1	2542	2547	1.94325
chr1	2547	2554	1.8137
chr1	2554	2555	1.68415
chr1	2555	2556	1.8137
chr1	2556	2557	1.94325
chr1	2557	2559	1.42505
chr1	2559	2561	1.0364
chr1	2561	2570	0.90685
chr1	2570	2577	1.0364
chr1	2577	2579	0.90685
chr1	2579	2583	0.7773
chr1	2583	2587	0.64775
chr1	2587	2594	0.5182
chr1	2594	2600	0.64775
chr1	2600	2601	0.5182
chr1	2601	2605	0.38865
chr1	2605	2607	0.5182
chr1	2607	2612	0.38865
chr1	2612	2615	0.5182
chr1	2615	2617	0.38865
chr1	2617	2618	0.5182
chr1	2618	2639	0.64775
chr1	2639	2650	0.5182
chr1	2650	2657	0.38865
chr1	2657	2661	0.2591
chr1	2661	2662	0.12955
chr1	2662	2663	0.2591
chr1	2663	2691	0.12955
chr1	2691	2705	0.2591
chr1	2705	2736	0.12955
chr1	2736	2760	0.0
chr1	2760	2761	0.12955
chr1	2761	2775	0.2591
chr1	2775	2777	0.5182
chr1	2777	2778	0.7773
chr1	2778	2779	0.90685
chr1	2779	2781	1.2955
chr1	2781	2783	1.5546
chr1	2783	2786	1.68415
chr1	2786	2789	1.8137
chr1	2789	2795	1.94325
chr1	2795	2797	1.8137
chr1	2797	2800	1.94325
chr1	2800	2801	2.0728
chr1	2801	2804	2.20235
chr1	2804	2806	2.0728
chr1	2806	2815	2.20235
chr1	2815	2820	2.0728
chr1	2820	2822	1.8137
chr1	2822	2823	1.5546
chr1	2823	2826	1.0364
chr1	2826	2827	0.7773
chr1	2827	2830	0.64775
chr1	2830	2834	0.7773
chr1	2834	2842	0.64775
chr1	2842	2845	0.5182
chr1	2845	2846	0.38865
chr1	2846	2851	0.2591
chr1	2851	2873	0.12955
chr1	2873	2888	0.0
chr1	2888	2894	0.12955
chr1	2894	2896	0.2591
chr1	2896	2898	0.64775
chr1	2898	2906	0.7773
chr1	2906	2910	0.90685
chr1	2910	2922	1.0364
chr1	2922	2924	1.2955
chr1	2924	2926	1.42505
chr1	2926	2927	1.5546
chr1	2927	2928	1.68415
chr1	2928	2931	1.94325
chr1	2931	2932	2.20235
chr1	2932	2933	2.46145
chr1	2933	2937	2.3319
chr1	2937	2938	2.46145
chr1	2938	2941	2.3319
chr1	2941	2945	1.94325
chr1	2945	2953	1.8137
chr1	2953	2960	1.68415
chr1	2960	2963	1.8137
chr1	2963	2965	1.94325
chr1	2965	2967	2.0728
chr1	2967	2971	1.8137
chr1	2971	2973	1.68415
chr1	2973	2975	1.42505
chr1	2975	2977	1.16595
chr1	2977	2993	1.0364
chr1	2993	2994	1.16595
chr1	2994	2996	1.0364
chr1	2996	3004	0.90685
chr1	3004	3008	0.7773
chr1	3008	3011	0.64775
chr1	3011	3016	0.7773
chr1	3016	3018	0.64775
chr1	3018	3019	0.7773
chr1	3019	3020	0.90685
chr1	3020	3021	1.0364
chr1	3021	3022	1.16595
chr1	3022	3023	1.0364
chr1	3023	3025	0.90685
chr1	3025	3029	0.7773
chr1	3029	3034	0.90685
chr1	3034	3041	1.0364
chr1	3041	3043	1.16595
chr1	3043	3053	1.2955
chr1	3053	3063	1.16595
chr1	3063	3064	1.0364
chr1	3064	3066	0.90685
chr1	3066	3074	0.7773
chr1	3074	3080	0.64775
chr1	3080	3082	0.90685
chr1	3082	3088	0.7773
chr1	3088	3095	0.64775
chr1	3095	3103	0.7773
chr1	3103	3113	0.64775
chr1	3113	3115	0.5182
chr1	3115	3123	0.38865
chr1	3123	3125	0.2591
chr1	3125	3130	0.12955
chr1	3130	3135	0.2591
chr1	3135	3136	0.5182
chr1	3136	3137	0.38865
chr1	3137	3164	0.5182
chr1	3164	3175	0.64775
chr1	3175	3179	0.5182
chr1	3179	3180	0.64775
chr1	3180	3183	0.2591
chr1	3183	3204	0.38865
chr1	3204	3209	0.5182
chr1	3209	3217	0.38865
chr1	3217	3220	0.5182
chr1	3220	3221	0.64775
chr1	3221	3223	0.7773
chr1	3223	3227	0.64775
chr1	3227	3234	0.7773
chr1	3234	3242	1.0364
chr1	3242	3249	1.16595
chr1	3249	3253	1.0364
chr1	3253	3256	1.16595
chr1	3256	3263	1.2955
chr1	3263	3265	1.42505
chr1	3265	3266	1.2955
chr1	3266	3267	1.16595
chr1	3267	3270	1.0364
chr1	3270	3272	0.90685
chr1	3272	3273	0.7773
chr1	3273	3279	0.90685
chr1	3279	3286	0.7773
chr1	3286	3298	0.64775
chr1	3298	3307	0.38865
chr1	3307	3308	0.2591
chr1	3308	3316	0.12955
chr1	3316	3318	0.2591
chr1	3318	3337	0.12955
chr1	3337	3338	0.2591
chr1	3338	3361	0.38865
chr1	3361	3372	0.2591
chr1	3372	3378	0.38865
chr1	3378	3379	0.5182
chr1	3379	3380	0.64775
chr1	3380	3383	0.5182
chr1	3383	3393	0.38865
chr1	3393	3405	0.5182
chr1	3405	3407	0.64775
chr1	3407	3411	0.7773
chr1	3411	3417	0.90685
chr1	3417	3422	0.7773
chr1	3422	3424	0.5182
chr1	3424	3438	0.64775
chr1	3438	3449	0.5182
chr1	3449	3450	0.38865
chr1	3450	3451	0.5182
chr1	3451	3453	0.38865
chr1	3453	3456	0.64775
chr1	3456	3462	0.5182
chr1	3462	3469	0.64775
chr1	3469	3481	0.5182
chr1	3481	3495	0.64775
chr1	3495	3497	0.5182
chr1	3497	3505	0.2591
chr1	3505	3507	0.38865
chr1	3507	3515	0.2591
chr1	3515	3520	0.38865
chr1	3520	3525	0.5182
chr1	3525	3537	0.38865
chr1	3537	3543	0.5182
chr1	3543	3550	0.64775
chr1	3550	3560	0.5182
chr1	3560	3564	0.38865
chr1	3564	3576	0.2591
chr1	3576	3582	0.38865
chr1	3582	3588	0.2591
chr1	3588	3593	0.12955
chr1	3593	3621	0.2591
chr1	3621	3630	0.12955
chr1	3630	3631	0.2591
chr1	3631	3637	0.38865
chr1	3637	3664	0.2591
chr1	3664	3667	0.38865
chr1	3667	3672	0.5182
chr1	3672	3674	0.64775
chr1	3674	3675	0.90685
chr1	3675	3690	0.64775
chr1	3690	3691	0.7773
chr1	3691	3692	1.0364
chr1	3692	3704	1.2955
chr1	3704	3705	1.42505
chr1	3705	3706	1.68415
chr1	3706	3707	1.8137
chr1	3707	3709	1.94325
chr1	3709	3712	1.8137
chr1	3712	3717	1.68415
chr1	3717	3719	1.5546
chr1	3719	3721	1.2955
chr1	3721	3728	1.42505
chr1	3728	3730	1.2955
chr1	3730	3731	1.42505
chr1	3731	3733	1.2955
chr1	3733	3735	1.42505
chr1	3735	3736	1.2955
chr1	3736	3737	1.16595
chr1	3737	3746	1.0364
chr1	3746	3749	0.7773
chr1	3749	3750	0.5182
chr1	3750	3751	0.38865
chr1	3751	3760	0.5182
chr1	3760	3765	0.64775
chr1	3765	3766	0.7773
chr1	3766	3775	0.64775
chr1	3775	3778	0.5182
chr1	3778	3788	0.38865
chr1	3788	3789	0.5182
chr1	3789	3791	0.64775
chr1	3791	3792	0.7773
chr1	3792	3796	0.90685
chr1	3796	3801	0.7773
chr1	3801	3806	0.90685
chr1	3806	3807	1.0364
chr1	3807	3809	1.16595
chr1	3809	3817	1.2955
chr1	3817	3818	1.42505
chr1	3818	3824	1.5546
chr1	3824	3826	1.68415
chr1	3826	3828	1.8137
chr1	3828	3831	1.94325
chr1	3831	3832	2.0728
chr1	3832	3836	1.8137
chr1	3836	3841	1.68415
chr1	3841	3842	1.8137
chr1	3842	3846	1.94325
chr1	3846	3851	1.8137
chr1	3851	3852	1.68415
chr1	3852	3856	1.5546
chr1	3856	3857	1.8137
chr1	3857	3858	1.94325
chr1	3858	3859	2.20235
chr1	3859	3861	2.3319
chr1	3861	3862	2.46145
chr1	3862	3864	2.591
chr1	3864	3867	2.72055
chr1	3867	3868	2.97965
chr1	3868	3872	2.72055
chr1	3872	3874	2.591
chr1	3874	3881	2.72055
chr1	3881	3882	2.8501
chr1	3882	3884	2.72055
chr1	3884	3886	2.8501
chr1	3886	3887	2.72055
chr1	3887	3889	2.591
chr1	3889	3892	2.72055
chr1	3892	3894	2.8501
chr1	3894	3895	3.23875
chr1	3895	3899	3.1092
chr1	3899	3900	2.8501
chr1	3900	3902	2.72055
chr1	3902	3904	2.20235
chr1	3904	3906	2.0728
chr1	3906	3907	1.94325
chr1	3907	3908	1.68415
chr1	3908	3912	1.5546
chr1	3912	3914	1.2955
chr1	3914	3918	1.5546
chr1	3918	3919	1.8137
chr1	3919	3923	1.68415
chr1	3923	3925	1.8137
chr1	3925	3929	1.94325
chr1	3929	3936	1.8137
chr1	3936	3937	1.94325
chr1	3937	3939	1.68415
chr1	3939	3943	1.2955
chr1	3943	3955	1.16595
chr1	3955	3959	1.2955
chr1	3959	3963	1.0364
chr1	3963	3969	0.7773
chr1	3969	3971	0.64775
chr1	3971	3977	0.5182
chr1	3977	3979	0.38865
chr1	3979	3981	0.2591
chr1	3981	3988	0.12955
chr1	3988	3997	0.38865
chr1	3997	4006	0.5182
chr1	4006	4011	0.38865
chr1	4011	4013	0.5182
chr1	4013	4017	0.38865
chr1	4017	4028	0.5182
chr1	4028	4031	0.64775
chr1	4031	4033	0.7773
chr1	4033	4042	0.64775
chr1	4042	4055	0.5182
chr1	4055	4057	0.64775
chr1	4057	4062	0.7773
chr1	4062	4076	0.64775
chr1	4076	4083	0.5182
chr1	4083	4084	0.7773
chr1	4084	4097	0.90685
chr1	4097	4101	0.7773
chr1	4101	4102	0.64775
chr1	4102	4104	0.5182
chr1	4104	4109	0.38865
chr1	4109	4126	0.5182
chr1	4126	4128	0.64775
chr1	4128	4131	0.2591
chr1	4131	4154	0.38865
chr1	4154	4170	0.2591
chr1	4170	4175	0.12955
chr1	4175	4201	0.0
chr1	4201	4204	0.12955
chr1	4204	4225	0.2591
chr1	4225	4243	0.38865
chr1	4243	4246	0.5182
chr1	4246	4249	0.38865
chr1	4249	4251	0.2591
chr1	4251	4253	0.38865
chr1	4253	4255	0.5182
chr1	4255	4267	0.64775
chr1	4267	4270	0.7773
chr1	4270	4288	0.64775
chr1	4288	4292	0.5182
chr1	4292	4294	0.64775
chr1	4294	4296	0.7773
chr1	4296	4298	0.90685
chr1	4298	4299	0.7773
chr1	4299	4311	0.64775
chr1	4311	4312	0.5182
chr1	4312	4339	0.38865
chr1	4339	4341	0.2591
chr1	4341	4354	0.0
chr1	4354	4361	0.12955
chr1	4361	4369	0.2591
chr1	4369	4383	0.38865
chr1	4383	4391	0.5182
chr1	4391	4397	0.64775
chr1	4397	4404	0.5182
chr1	4404	4406	0.64775
chr1	4406	4411	0.5182
chr1	4411	4413	0.64775
chr1	4413	4425	0.5182
chr1	4425	4434	0.38865
chr1	4434	4435	0.2591
chr1	4435	4438	0.38865
chr1	4438	4449	0.5182
chr1	4449	4459	0.38865
chr1	4459	4471	0.5182
chr1	4471	4477	0.64775
chr1	4477	4481	0.7773
chr1	4481	4482	0.64775
chr1	4482	4490	0.5182
chr1	4490	4495	0.64775
chr1	4495	4501	0.7773
chr1	4501	4503	0.64775
chr1	4503	4515	0.5182
chr1	4515	4522	0.38865
chr1	4522	4534	0.2591
chr1	4534	4537	0.12955
chr1	4537	4540	0.2591
chr1	4540	4570	0.12955
chr1	4570	4582	0.2591
chr1	4582	4586	0.12955
chr1	4586	4591	0.2591
chr1	4591	4593	0.38865
chr1	4593	4615	0.5182
chr1	4615	4622	0.38865
chr1	4622	4630	0.5182
chr1	4630	4636	0.38865
chr1	4636	4638	0.2591
chr1	4638	4644	0.12955
chr1	4644	4667	0.2591
chr1	4667	4686	0.12955
chr1	4686	4694	0.5182
chr1	4694	4695	0.64775
chr1	4695	4696	0.90685
chr1	4696	4702	1.0364
chr1	4702	4708	1.16595
chr1	4708	4711	1.2955
chr1	4711	4730	1.42505
chr1	4730	4731	1.5546
chr1	4731	4732	1.2955
chr1	4732	4739	1.0364
chr1	4739	4740	0.90685
chr1	4740	4747	0.64775
chr1	4747	4756	0.5182
chr1	4756	4762	0.38865
chr1	4762	4764	0.5182
chr1	4764	4774	0.64775
chr1	4774	4776	0.5182
chr1	4776	4778	0.38865
chr1	4778	4780	0.2591
chr1	4780	4806	0.38865
chr1	4806	4809	0.2591
chr1	4809	4813	0.12955
chr1	4813	4816	0.38865
chr1	4816	4821	0.2591
chr1	4821	4844	0.38865
chr1	4844	4858	0.5182
chr1	4858	4866	0.2591
chr1	4866	4871	0.12955
chr1	4871	4878	0.2591
chr1	4878	4889	0.5182
chr1	4889	4901	0.38865
chr1	4901	4903	0.5182
chr1	4903	4915	0.64775
chr1	4915	4923	0.5182
chr1	4923	4938	0.2591
chr1	4938	4942	0.38865
chr1	4942	4948	0.2591
chr1	4948	4951	0.12955
chr1	4951	4967	0.2591
chr1	4967	4970	0.5182
chr1	4970	4974	0.64775
chr1	4974	4982	0.7773
chr1	4982	4989	0.64775
chr1	4989	4993	0.7773
chr1	4993	4995	0.90685
chr1	4995	5008	0.7773
chr1	5008	5012	0.64775
chr1	5012	5015	0.5182
chr1	5015	5016	0.38865
chr1	5016	5019	0.5182
chr1	5019	5034	0.38865
chr1	5034	5038	0.2591
chr1	5038	5044	0.12955
chr1	5044	5060	0.2591
chr1	5060	5061	0.12955
chr1	5061	5082	0.2591
chr1	5082	5089	0.38865
chr1	5089	5099	0.2591
chr1	5099	5106	0.38865
chr1	5106	5112	0.2591
chr1	5112	5114	0.38865
chr1	5114	5126	0.5182
chr1	5126	5136	0.38865
chr1	5136	5144	0.5182
chr1	5144	5149	0.38865
chr1	5149	5150	0.5182
chr1	5150	5151	0.64775
chr1	5151	5152	0.7773
chr1	5152	5153	0.90685
chr1	5153	5157	1.0364
chr1	5157	5159	0.90685
chr1	5159	5167	0.7773
chr1	5167	5171	0.90685
chr1	5171	5172	0.7773
chr1	5172	5173	0.90685
chr1	5173	5180	1.0364
chr1	5180	5195	0.90685
chr1	5195	5196	0.7773
chr1	5196	5198	0.5182
chr1	5198	5205	0.38865
chr1	5205	5210	0.64775
chr1	5210	5211	1.0364
chr1	5211	5212	1.16595
chr1	5212	5213	1.2955
chr1	5213	5214	1.42505
chr1	5214	5215	1.68415
chr1	5215	5216	1.94325
chr1	5216	5217	2.20235
chr1	5217	5218	2.46145
chr1	5218	5219	2.591
chr1	5219	5220	2.72055
chr1	5220	5221	2.97965
chr1	5221	5222	3.23875
chr1	5222	5223	3.49785
chr1	5223	5224	3.8865
chr1	5224	5225	4.27515
chr1	5225	5226	5.182
chr1	5226	5227	6.86615
chr1	5227	5229	8.8094
chr1	5229	5231	8.93895
chr1	5231	5232	9.0685
chr1	5232	5233	9.45715
chr1	5233	5234	9.8458
chr1	5234	5235	9.97535
chr1	5235	5242	10.1049
chr1	5242	5250	10.2345
chr1	5250	5255	9.97535
chr1	5255	5256	9.5867
chr1	5256	5257	9.3276
chr1	5257	5258	9.45715
chr1	5258	5259	9.3276
chr1	5259	5260	9.0685
chr1	5260	5261	8.8094
chr1	5261	5264	7.90255
chr1	5264	5265	7.773
chr1	5265	5266	7.5139
chr1	5266	5267	6.9957
chr1	5267	5268	7.2548
chr1	5268	5269	6.7366
chr1	5269	5270	6.60705
chr1	5270	5271	5.7002
chr1	5271	5272	4.1456
chr1	5272	5273	2.591
chr1	5273	5274	2.8501
chr1	5274	5275	3.23875
chr1	5275	5277	2.72055
chr1	5277	5280	2.3319
chr1	5280	5286	2.20235
chr1	5286	5287	2.3319
chr1	5287	5301	2.20235
chr1	5301	5302	2.0728
chr1	5302	5307	1.8137
chr1	5307	5313	1.68415
chr1	5313	5314	1.8137
chr1	5314	5315	1.42505
chr1	5315	5318	1.16595
chr1	5318	5319	0.90685
chr1	5319	5323	0.64775
chr1	5323	5330	0.5182
chr1	5330	5340	0.38865
chr1	5340	5348	0.5182
chr1	5348	5351	0.64775
chr1	5351	5356	0.90685
chr1	5356	5357	1.0364
chr1	5357	5359	0.64775
chr1	5359	5360	0.7773
chr1	5360	5368	0.90685
chr1	5368	5385	1.0364
chr1	5385	5392	0.90685
chr1	5392	5396	1.0364
chr1	5396	5399	0.7773
chr1	5399	5400	0.90685
chr1	5400	5403	0.7773
chr1	5403	5404	0.64775
chr1	5404	5413	0.5182
chr1	5413	5433	0.38865
chr1	5433	5435	0.5182
chr1	5435	5437	0.64775
chr1	5437	5440	0.38865
chr1	5440	5444	0.5182
chr1	5444	5468	0.38865
chr1	5468	5470	0.5182
chr1	5470	5473	0.64775
chr1	5473	5478	0.7773
chr1	5478	5479	0.64775
chr1	5479	5484	0.5182
chr1	5484	5506	0.38865
chr1	5506	5515	0.5182
chr1	5515	5519	0.38865
chr1	5519	5551	0.5182
chr1	5551	5557	0.38865
chr1	5557	5560	0.2591
chr1	5560	5563	0.12955
chr1	5563	5574	0.0
chr1	5574	5580	0.2591
chr1	5580	5581	0.38865
chr1	5581	5582	0.5182
chr1	5582	5597	0.64775
chr1	5597	5598	0.7773
chr1	5598	5606	1.2955
chr1	5606	5607	1.42505
chr1	5607	5611	1.5546
chr1	5611	5613	1.68415
chr1	5613	5619	1.8137
chr1	5619	5623	1.5546
chr1	5623	5624	1.94325
chr1	5624	5625	2.20235
chr1	5625	5626	2.0728
chr1	5626	5627	2.20235
chr1	5627	5628	2.46145
chr1	5628	5629	2.591
chr1	5629	5630	2.72055
chr1	5630	5631	2.8501
chr1	5631	5636	2.97965
chr1	5636	5638	3.1092
chr1	5638	5640	3.23875
chr1	5640	5643	2.591
chr1	5643	5648	2.72055
chr1	5648	5652	2.97965
chr1	5652	5653	2.8501
chr1	5653	5655	2.97965
chr1	5655	5657	2.8501
chr1	5657	5658	2.97965
chr1	5658	5663	2.8501
chr1	5663	5665	2.97965
chr1	5665	5666	3.1092
chr1	5666	5669	2.72055
chr1	5669	5670	2.46145
chr1	5670	5671	2.3319
chr1	5671	5673	1.8137
chr1	5673	5675	1.68415
chr1	5675	5676	1.5546
chr1	5676	5680	1.42505
chr1	5680	5682	1.2955
chr1	5682	5687	1.16595
chr1	5687	5693	1.0364
chr1	5693	5695	0.7773
chr1	5695	5698	0.64775
chr1	5698	5702	0.5182
chr1	5702	5704	0.2591
chr1	5704	5706	0.5182
chr1	5706	5707	0.64775
chr1	5707	5710	0.7773
chr1	5710	5714	0.64775
chr1	5714	5719	0.7773
chr1	5719	5737	0.64775
chr1	5737	5739	0.2591
chr1	5739	5778	0.38865
chr1	5778	5784	0.5182
chr1	5784	5786	0.38865
chr1	5786	5820	0.2591
chr1	5820	5823	0.38865
chr1	5823	5827	0.2591
chr1	5827	5836	0.12955
chr1	5836	5846	0.2591
chr1	5846	5864	0.38865
chr1	5864	5881	0.2591
chr1	5881	5890	0.12955
chr1	5890	5926	0.0
chr1	5926	5948	0.12955
chr1	5948	5970	0.2591
chr1	5970	5991	0.12955
chr1	5991	5993	0.2591
chr1	5993	6001	0.12955
chr1	6001	6003	0.2591
chr1	6003	6005	0.38865
chr1	6005	6007	0.5182
chr1	6007	6008	0.64775
chr1	6008	6021	0.7773
chr1	6021	6025	0.90685
chr1	6025	6030	1.0364
chr1	6030	6035	1.16595
chr1	6035	6036	1.2955
chr1	6036	6044	1.16595
chr1	6044	6046	1.2955
chr1	6046	6047	1.16595
chr1	6047	6049	1.0364
chr1	6049	6050	1.16595
chr1	6050	6052	1.0364
chr1	6052	6053	0.90685
chr1	6053	6066	0.7773
chr1	6066	6069	0.64775
chr1	6069	6074	0.5182
chr1	6074	6078	0.38865
chr1	6078	6080	0.5182
chr1	6080	6083	0.38865
chr1	6083	6085	0.5182
chr1	6085	6089	0.64775
chr1	6089	6093	0.5182
chr1	6093	6094	0.64775
chr1	6094	6097	0.5182
chr1	6097	6107	0.64775
chr1	6107	6123	0.7773
chr1	6123	6124	0.64775
chr1	6124	6125	0.90685
chr1	6125	6126	1.0364
chr1	6126	6127	1.16595
chr1	6127	6128	1.0364
chr1	6128	6129	1.16595
chr1	6129	6130	1.2955
chr1	6130	6137	1.16595
chr1	6137	6140	1.0364
chr1	6140	6141	1.16595
chr1	6141	6152	1.0364
chr1	6152	6164	0.90685
chr1	6164	6168	1.0364
chr1	6168	6170	0.7773
chr1	6170	6171	0.64775
chr1	6171	6172	0.5182
chr1	6172	6176	0.2591
chr1	6176	6185	0.38865
chr1	6185	6209	0.2591
chr1	6209	6221	0.12955
chr1	6221	6251	0.0
chr1	6251	6292	0.12955
chr1	6292	6293	0.38865
chr1	6293	6296	0.5182
chr1	6296	6304	0.38865
chr1	6304	6311	0.5182
chr1	6311	6315	0.64775
chr1	6315	6317	0.90685
chr1	6317	6322	1.0364
chr1	6322	6325	1.16595
chr1	6325	6328	1.2955
chr1	6328	6335	1.42505
chr1	6335	6336	1.5546
chr1	6336	6338	1.16595
chr1	6338	6342	1.2955
chr1	6342	6347	1.42505
chr1	6347	6349	1.5546
chr1	6349	6356	1.42505
chr1	6356	6359	1.2955
chr1	6359	6360	1.0364
chr1	6360	6361	1.16595
chr1	6361	6362	1.0364
chr1	6362	6367	1.2955
chr1	6367	6370	1.16595
chr1	6370	6373	1.2955
chr1	6373	6377	1.16595
chr1	6377	6378	1.0364
chr1	6378	6380	1.16595
chr1	6380	6382	1.0364
chr1	6382	6387	0.90685
chr1	6387	6388	0.7773
chr1	6388	6393	0.90685
chr1	6393	6397	0.7773
chr1	6397	6404	0.64775
chr1	6404	6406	0.5182
chr1	6406	6413	0.2591
chr1	6413	6414	0.38865
chr1	6414	6432	0.2591
chr1	6432	6433	0.12955
chr1	6433	6451	0.0
chr1	6451	6496	0.12955
chr1	6496	6501	0.0
chr1	6501	6527	0.12955
chr1	6527	6528	0.2591
chr1	6528	6530	0.38865
chr1	6530	6546	0.5182
chr1	6546	6567	0.38865
chr1	6567	6568	0.5182
chr1	6568	6571	0.64775
chr1	6571	6573	0.5182
chr1	6573	6575	0.38865
chr1	6575	6582	0.2591
chr1	6582	6598	0.38865
chr1	6598	6609	0.5182
chr1	6609	6611	0.7773
chr1	6611	6612	0.90685
chr1	6612	6613	0.7773
chr1	6613	6622	0.64775
chr1	6622	6635	0.5182
chr1	6635	6642	0.64775
chr1	6642	6652	0.5182
chr1	6652	6656	0.2591
chr1	6656	6680	0.12955
chr1	6680	6686	0.0
chr1	6686	6687	0.2591
chr1	6687	6703	0.38865
chr1	6703	6719	0.5182
chr1	6719	6731	0.38865
chr1	6731	6732	0.2591
chr1	6732	6738	0.12955
chr1	6738	6745	0.2591
chr1	6745	6748	0.38865
chr1	6748	6761	0.2591
chr1	6761	6769	0.38865
chr1	6769	6774	0.5182
chr1	6774	6782	0.64775
chr1	6782	6789	0.5182
chr1	6789	6805	0.38865
chr1	6805	6814	0.2591
chr1	6814	6816	0.12955
chr1	6816	6817	0.2591
chr1	6817	6818	0.38865
chr1	6818	6819	0.5182
chr1	6819	6861	0.38865
chr1	6861	6862	0.2591
chr1	6862	6863	0.12955
chr1	6863	6879	0.0
chr1	6879	6882	0.12955
chr1	6882	6883	0.2591
chr1	6883	6884	0.5182
chr1	6884	6886	0.64775
chr1	6886	6887	0.90685
chr1	6887	6895	1.0364
chr1	6895	6924	1.16595
chr1	6924	6925	1.0364
chr1	6925	6927	1.16595
chr1	6927	6928	1.0364
chr1	6928	6929	0.7773
chr1	6929	6931	0.64775
chr1	6931	6932	0.5182
chr1	6932	6937	0.38865
chr1	6937	6939	0.5182
chr1	6939	6941	0.38865
chr1	6941	6943	0.5182
chr1	6943	6947	0.64775
chr1	6947	6952	0.90685
chr1	6952	6953	1.0364
chr1	6953	6954	1.42505
chr1	6954	6959	1.5546
chr1	6959	6960	1.68415
chr1	6960	6965	2.0728
chr1	6965	6967	2.20235
chr1	6967	6970	3.23875
chr1	6970	6976	3.1092
chr1	6976	6978	2.97965
chr1	6978	6980	3.1092
chr1	6980	6982	3.23875
chr1	6982	6983	3.1092
chr1	6983	6987	2.8501
chr1	6987	6992	2.72055
chr1	6992	6997	2.46145
chr1	6997	6999	2.20235
chr1	6999	7002	2.3319
chr1	7002	7005	2.20235
chr1	7005	7010	1.8137
chr1	7010	7012	1.68415
chr1	7012	7015	0.64775
chr1	7015	7016	1.0364
chr1	7016	7018	1.2955
chr1	7018	7020	1.5546
chr1	7020	7022	1.68415
chr1	7022	7023	1.8137
chr1	7023	7024	1.68415
chr1	7024	7035	1.5546
chr1	7035	7042	1.8137
chr1	7042	7043	1.5546
chr1	7043	7048	1.42505
chr1	7048	7055	1.5546
chr1	7055	7060	1.42505
chr1	7060	7061	1.16595
chr1	7061	7062	0.90685
chr1	7062	7063	1.0364
chr1	7063	7065	0.7773
chr1	7065	7066	0.64775
chr1	7066	7079	0.5182
chr1	7079	7100	0.2591
chr1	7100	7101	0.38865
chr1	7101	7107	0.5182
chr1	7107	7138	0.38865
chr1	7138	7143	0.2591
chr1	7143	7146	0.12955
chr1	7146	7160	0.0
chr1	7160	7171	0.12955
chr1	7171	7172	0.2591
chr1	7172	7188	0.38865
chr1	7188	7191	0.5182
chr1	7191	7197	0.64775
chr1	7197	7202	0.7773
chr1	7202	7204	0.90685
chr1	7204	7206	1.0364
chr1	7206	7208	1.16595
chr1	7208	7211	1.2955
chr1	7211	7217	1.42505
chr1	7217	7218	1.2955
chr1	7218	7233	1.42505
chr1	7233	7236	1.2955
chr1	7236	7241	1.16595
chr1	7241	7245	1.0364
chr1	7245	7249	0.90685
chr1	7249	7251	0.7773
chr1	7251	7254	0.64775
chr1	7254	7256	0.90685
chr1	7256	7259	0.7773
chr1	7259	7263	0.90685
chr1	7263	7268	0.7773
chr1	7268	7273	1.16595
chr1	7273	7276	1.42505
chr1	7276	7285	1.5546
chr1	7285	7289	1.42505
chr1	7289	7291	1.5546
chr1	7291	7293	1.42505
chr1	7293	7296	1.5546
chr1	7296	7297	1.68415
chr1	7297	7302	1.5546
chr1	7302	7303	1.42505
chr1	7303	7304	1.5546
chr1	7304	7305	1.42505
chr1	7305	7313	1.5546
chr1	7313	7315	1.16595
chr1	7315	7317	1.0364
chr1	7317	7318	0.90685
chr1	7318	7334	0.7773
chr1	7334	7338	0.64775
chr1	7338	7342	0.5182
chr1	7342	7347	0.2591
chr1	7347	7349	0.12955
chr1	7349	7378	0.2591
chr1	7378	7384	0.38865
chr1	7384	7385	0.5182
chr1	7385	7388	0.38865
chr1	7388	7394	0.64775
chr1	7394	7401	0.5182
chr1	7401	7409	0.64775
chr1	7409	7422	0.7773
chr1	7422	7429	0.64775
chr1	7429	7431	0.5182
chr1	7431	7446	0.2591
chr1	7446	7448	0.12955
chr1	7448	7453	0.2591
chr1	7453	7473	0.12955
chr1	7473	7476	0.38865
chr1	7476	7477	0.5182
chr1	7477	7483	0.7773
chr1	7483	7491	0.90685
chr1	7491	7495	1.0364
chr1	7495	7496	1.16595
chr1	7496	7506	1.2955
chr1	7506	7515	1.42505
chr1	7515	7518	1.2955
chr1	7518	7519	1.16595
chr1	7519	7520	1.2955
chr1	7520	7521	1.42505
chr1	7521	7522	1.2955
chr1	7522	7528	1.0364
chr1	7528	7534	0.90685
chr1	7534	7538	0.7773
chr1	7538	7540	0.64775
chr1	7540	7541	0.5182
chr1	7541	7564	0.38865
chr1	7564	7590	0.12955
chr1	7590	7607	0.0
chr1	7607	7610	0.12955
chr1	7610	7614	0.2591
chr1	7614	7631	0.5182
chr1	7631	7642	0.64775
chr1	7642	7652	0.7773
chr1	7652	7655	0.64775
chr1	7655	7659	0.5182
chr1	7659	7671	0.2591
chr1	7671	7675	0.38865
chr1	7675	7682	0.2591
chr1	7682	7687	0.38865
chr1	7687	7699	0.2591
chr1	7699	7701	0.38865
chr1	7701	7716	0.5182
chr1	7716	7725	0.38865
chr1	7725	7727	0.5182
chr1	7727	7742	0.38865
chr1	7742	7743	0.5182
chr1	7743	7746	0.38865
chr1	7746	7751	0.2591
chr1	7751	7766	0.38865
chr1	7766	7768	0.5182
chr1	7768	7770	0.90685
chr1	7770	7771	0.7773
chr1	7771	7774	0.90685
chr1	7774	7786	1.0364
chr1	7786	7789	0.7773
chr1	7789	7807	0.90685
chr1	7807	7811	1.0364
chr1	7811	7813	0.90685
chr1	7813	7816	0.5182
chr1	7816	7818	0.38865
chr1	7818	7819	0.5182
chr1	7819	7823	0.38865
chr1	7823	7824	0.5182
chr1	7824	7827	0.7773
chr1	7827	7830	0.90685
chr1	7830	7832	1.0364
chr1	7832	7833	1.16595
chr1	7833	7847	1.2955
chr1	7847	7852	1.42505
chr1	7852	7859	1.2955
chr1	7859	7863	1.42505
chr1	7863	7868	1.2955
chr1	7868	7869	1.16595
chr1	7869	7872	0.90685
chr1	7872	7874	0.7773
chr1	7874	7878	0.64775
chr1	7878	7892	0.38865
chr1	7892	7902	0.2591
chr1	7902	7904	0.38865
chr1	7904	7922	0.2591
chr1	7922	7947	0.12955
chr1	7947	8029	0.0
chr1	8029	8032	0.12955
chr1	8032	8033	0.2591
chr1	8033	8044	0.38865
chr1	8044	8047	0.64775
chr1	8047	8059	0.7773
chr1	8059	8060	0.90685
chr1	8060	8066	1.16595
chr1	8066	8070	1.2955
chr1	8070	8071	1.42505
chr1	8071	8074	1.5546
chr1	8074	8077	1.68415
chr1	8077	8078	1.5546
chr1	8078	8085	1.42505
chr1	8085	8087	1.16595
chr1	8087	8092	1.2955
chr1	8092	8103	1.16595
chr1	8103	8106	0.7773
chr1	8106	8109	0.90685
chr1	8109	8111	1.0364
chr1	8111	8112	0.90685
chr1	8112	8115	1.16595
chr1	8115	8116	1.0364
chr1	8116	8119	0.90685
chr1	8119	8124	0.64775
chr1	8124	8125	0.90685
chr1	8125	8126	1.0364
chr1	8126	8127	1.16595
chr1	8127	8128	1.42505
chr1	8128	8130	1.68415
chr1	8130	8131	1.8137
chr1	8131	8144	2.0728
chr1	8144	8146	2.20235
chr1	8146	8147	2.3319
chr1	8147	8151	2.46145
chr1	8151	8154	2.3319
chr1	8154	8157	2.20235
chr1	8157	8168	1.8137
chr1	8168	8170	1.5546
chr1	8170	8172	1.2955
chr1	8172	8174	0.90685
chr1	8174	8175	0.7773
chr1	8175	8176	0.64775
chr1	8176	8177	0.38865
chr1	8177	8189	0.2591
chr1	8189	8192	0.12955
chr1	8192	8194	0.0
chr1	8194	8228	0.12955
chr1	8228	8229	0.2591
chr1	8229	8239	0.38865
chr1	8239	8250	0.2591
chr1	8250	8259	0.38865
chr1	8259	8272	0.5182
chr1	8272	8274	0.38865
chr1	8274	8294	0.2591
chr1	8294	8299	0.12955
chr1	8299	8304	0.2591
chr1	8304	8322	0.12955
chr1	8322	8339	0.2591
chr1	8339	8344	0.38865
chr1	8344	8357	0.2591
chr1	8357	8366	0.38865
chr1	8366	8372	0.2591
chr1	8372	8376	0.38865
chr1	8376	8380	0.5182
chr1	8380	8387	0.38865
chr1	8387	8402	0.5182
chr1	8402	8412	0.38865
chr1	8412	8415	0.5182
chr1	8415	8421	0.38865
chr1	8421	8424	0.2591
chr1	8424	8429	0.38865
chr1	8429	8430	0.5182
chr1	8430	8431	0.64775
chr1	8431	8432	1.0364
chr1	8432	8447	0.90685
chr1	8447	8448	1.0364
chr1	8448	8449	1.16595
chr1	8449	8452	1.2955
chr1	8452	8457	1.42505
chr1	8457	8458	1.2955
chr1	8458	8465	1.42505
chr1	8465	8469	1.5546
chr1	8469	8474	1.42505
chr1	8474	8475	1.2955
chr1	8475	8477	0.7773
chr1	8477	8480	0.64775
chr1	8480	8484	0.7773
chr1	8484	8485	0.64775
chr1	8485	8492	0.7773
chr1	8492	8496	0.64775
chr1	8496	8503	0.5182
chr1	8503	8505	0.38865
chr1	8505	8509	0.5182
chr1	8509	8510	0.38865
chr1	8510	8523	0.5182
chr1	8523	8524	0.64775
chr1	8524	8525	0.90685
chr1	8525	8529	0.7773
chr1	8529	8530	0.90685
chr1	8530	8532	0.7773
chr1	8532	8540	0.90685
chr1	8540	8541	1.0364
chr1	8541	8542	1.16595
chr1	8542	8548	1.0364
chr1	8548	8550	0.90685
chr1	8550	8557	0.7773
chr1	8557	8559	0.90685
chr1	8559	8560	1.0364
chr1	8560	8568	1.16595
chr1	8568	8569	1.0364
chr1	8569	8573	0.90685
chr1	8573	8577	1.0364
chr1	8577	8580	0.90685
chr1	8580	8581	1.0364
chr1	8581	8585	1.16595
chr1	8585	8588	0.90685
chr1	8588	8590	1.0364
chr1	8590	8592	1.16595
chr1	8592	8594	1.42505
chr1	8594	8602	1.5546
chr1	8602	8603	1.42505
chr1	8603	8605	1.2955
chr1	8605	8610	1.16595
chr1	8610	8614	1.42505
chr1	8614	8617	1.2955
chr1	8617	8625	1.16595
chr1	8625	8631	1.0364
chr1	8631	8635	0.90685
chr1	8635	8636	0.7773
chr1	8636	8637	0.5182
chr1	8637	8644	0.38865
chr1	8644	8654	0.5182
chr1	8654	8655	0.38865
chr1	8655	8659	0.5182
chr1	8659	8671	0.64775
chr1	8671	8680	0.5182
chr1	8680	8688	0.64775
chr1	8688	8689	0.5182
chr1	8689	8691	0.64775
chr1	8691	8692	1.16595
chr1	8692	8697	1.2955
chr1	8697	8699	1.42505
chr1	8699	8700	1.2955
chr1	8700	8703	1.16595
chr1	8703	8704	1.2955
chr1	8704	8715	1.16595
chr1	8715	8719	1.2955
chr1	8719	8725	1.42505
chr1	8725	8732	1.2955
chr1	8732	8734	1.42505
chr1	8734	8736	1.2955
chr1	8736	8737	0.90685
chr1	8737	8738	0.7773
chr1	8738	8741	1.0364
chr1	8741	8748	0.90685
chr1	8748	8753	0.7773
chr1	8753	8758	0.64775
chr1	8758	8763	0.7773
chr1	8763	8764	0.90685
chr1	8764	8777	0.7773
chr1	8777	8780	0.64775
chr1	8780	8781	0.90685
chr1	8781	8783	0.7773
chr1	8783	8784	0.5182
chr1	8784	8788	0.64775
chr1	8788	8792	0.7773
chr1	8792	8794	0.90685
chr1	8794	8802	1.0364
chr1	8802	8808	0.90685
chr1	8808	8811	0.7773
chr1	8811	8818	0.90685
chr1	8818	8823	0.7773
chr1	8823	8824	0.64775
chr1	8824	8828	0.5182
chr1	8828	8830	0.38865
chr1	8830	8833	0.64775
chr1	8833	8834	0.5182
chr1	8834	8835	0.64775
chr1	8835	8836	1.0364
chr1	8836	8837	1.5546
chr1	8837	8841	1.68415
chr1	8841	8842	2.0728
chr1	8842	8843	2.3319
chr1	8843	8844	2.46145
chr1	8844	8845	2.591
chr1	8845	8846	2.72055
chr1	8846	8847	2.8501
chr1	8847	8848	2.97965
chr1	8848	8851	3.1092
chr1	8851	8852	3.23875
chr1	8852	8855	3.3683
chr1	8855	8856	3.23875
chr1	8856	8859	3.3683
chr1	8859	8861	3.49785
chr1	8861	8862	3.6274
chr1	8862	8868	3.8865
chr1	8868	8875	4.1456
chr1	8875	8878	3.8865
chr1	8878	8880	4.01605
chr1	8880	8881	3.6274
chr1	8881	8882	3.3683
chr1	8882	8886	3.1092
chr1	8886	8887	2.72055
chr1	8887	8888	2.46145
chr1	8888	8889	2.3319
chr1	8889	8890	2.20235
chr1	8890	8892	2.0728
chr1	8892	8896	1.94325
chr1	8896	8897	1.8137
chr1	8897	8900	1.68415
chr1	8900	8901	1.8137
chr1	8901	8906	1.5546
chr1	8906	8907	1.42505
chr1	8907	8909	1.2955
chr1	8909	8912	1.16595
chr1	8912	8921	1.0364
chr1	8921	8923	1.16595
chr1	8923	8924	1.0364
chr1	8924	8925	1.16595
chr1	8925	8932	1.0364
chr1	8932	8936	1.16595
chr1	8936	8938	0.90685
chr1	8938	8951	1.0364
chr1	8951	8958	1.16595
chr1	8958	8968	1.42505
chr1	8968	8969	1.5546
chr1	8969	8973	1.2955
chr1	8973	8976	1.16595
chr1	8976	8978	1.0364
chr1	8978	8987	1.16595
chr1	8987	8990	1.0364
chr1	8990	8991	0.90685
chr1	8991	8994	1.0364
chr1	8994	8995	1.16595
chr1	8995	9000	1.0364
chr1	9000	9001	1.16595
chr1	9001	9003	1.2955
chr1	9003	9010	1.0364
chr1	9010	9011	1.16595
chr1	9011	9013	1.0364
chr1	9013	9014	0.90685
chr1	9014	9021	1.16595
chr1	9021	9023	1.2955
chr1	9023	9036	1.16595
chr1	9036	9038	1.0364
chr1	9038	9041	0.90685
chr1	9041	9043	1.0364
chr1	9043	9045	1.2955
chr1	9045	9047	1.0364
chr1	9047	9055	0.90685
chr1	9055	9056	0.7773
chr1	9056	9059	0.64775
chr1	9059	9060	0.38865
chr1	9060	9061	0.5182
chr1	9061	9063	0.64775
chr1	9063	9068	0.7773
chr1	9068	9076	0.90685
chr1	9076	9080	1.16595
[truncated: 2,494 more rows]
