# Supplementary material for: Structural modularity of the XIST ribonucleoprotein complex
Source: Nat Commun. 2020 Dec 2;11:6163. doi: 10.1038/s41467-020-20040-3 (PMC7710737; doi:10.1038/s41467-020-20040-3)
Supplement: Supplementary file 6 — Source Data [file 41467_2020_20040_MOESM6_ESM.zip › sourcedata/fig2efgi/K562_UPF1_0_neg_XIST_1_hsXIST.bedgraph]

chr1	0	45	0.0
chr1	45	46	0.169303
chr1	46	49	0.338607
chr1	49	54	0.50791
chr1	54	62	0.677214
chr1	62	82	0.846517
chr1	82	90	1.01582
chr1	90	93	0.846517
chr1	93	97	0.677214
chr1	97	106	0.50791
chr1	106	113	0.338607
chr1	113	115	0.50791
chr1	115	116	0.846517
chr1	116	126	1.01582
chr1	126	133	0.846517
chr1	133	135	0.677214
chr1	135	138	0.846517
chr1	138	157	1.01582
chr1	157	158	0.846517
chr1	158	179	0.338607
chr1	179	182	0.169303
chr1	182	196	0.0
chr1	196	197	0.169303
chr1	197	198	0.677214
chr1	198	200	0.846517
chr1	200	214	1.35443
chr1	214	217	1.52373
chr1	217	229	1.69303
chr1	229	231	1.52373
chr1	231	241	1.01582
chr1	241	244	0.50791
chr1	244	260	0.338607
chr1	260	261	0.677214
chr1	261	279	0.50791
chr1	279	290	0.677214
chr1	290	291	0.846517
chr1	291	295	1.35443
chr1	295	296	1.86234
chr1	296	304	2.37025
chr1	304	306	2.20094
chr1	306	307	2.53955
chr1	307	310	2.87816
chr1	310	315	3.21676
chr1	315	324	3.04746
chr1	324	325	3.21676
chr1	325	326	3.38607
chr1	326	334	3.55537
chr1	334	335	3.38607
chr1	335	339	2.87816
chr1	339	340	2.37025
chr1	340	341	1.86234
chr1	341	342	2.20094
chr1	342	343	1.86234
chr1	343	350	1.69303
chr1	350	351	1.35443
chr1	351	353	1.18512
chr1	353	358	1.01582
chr1	358	360	0.846517
chr1	360	362	0.677214
chr1	362	365	0.50791
chr1	365	368	0.677214
chr1	368	369	1.01582
chr1	369	370	1.18512
chr1	370	384	1.35443
chr1	384	399	1.01582
chr1	399	403	0.846517
chr1	403	406	0.677214
chr1	406	407	1.35443
chr1	407	408	1.52373
chr1	408	409	1.86234
chr1	409	410	2.03164
chr1	410	411	2.37025
chr1	411	412	2.70885
chr1	412	413	2.53955
chr1	413	414	2.37025
chr1	414	427	2.20094
chr1	427	433	2.37025
chr1	433	439	2.20094
chr1	439	440	2.03164
chr1	440	441	1.86234
chr1	441	443	1.52373
chr1	443	448	1.18512
chr1	448	450	1.01582
chr1	450	451	0.846517
chr1	451	452	1.01582
chr1	452	453	1.18512
chr1	453	454	1.35443
chr1	454	456	1.01582
chr1	456	462	1.18512
chr1	462	488	1.01582
chr1	488	495	0.677214
chr1	495	496	1.01582
chr1	496	498	3.04746
chr1	498	500	3.38607
chr1	500	501	3.55537
chr1	501	502	3.72467
chr1	502	510	4.06328
chr1	510	511	4.23258
chr1	511	513	4.7405
chr1	513	519	5.24841
chr1	519	528	5.41771
chr1	528	532	5.58701
chr1	532	534	5.41771
chr1	534	539	5.24841
chr1	539	540	4.7405
chr1	540	541	3.21676
chr1	541	542	2.87816
chr1	542	544	2.70885
chr1	544	545	2.37025
chr1	545	552	1.86234
chr1	552	553	1.69303
chr1	553	554	1.52373
chr1	554	555	1.35443
chr1	555	557	1.01582
chr1	557	560	0.846517
chr1	560	563	1.01582
chr1	563	565	0.846517
chr1	565	584	0.677214
chr1	584	600	0.50791
chr1	600	609	0.338607
chr1	609	640	0.169303
chr1	640	651	0.0
chr1	651	652	0.677214
chr1	652	665	1.01582
chr1	665	667	1.35443
chr1	667	674	1.52373
chr1	674	677	1.35443
chr1	677	686	1.52373
chr1	686	695	1.35443
chr1	695	696	1.18512
chr1	696	697	1.35443
chr1	697	700	1.69303
chr1	700	706	1.52373
chr1	706	708	1.35443
chr1	708	721	1.18512
chr1	721	727	1.01582
chr1	727	728	0.846517
chr1	728	732	0.677214
chr1	732	739	0.50791
chr1	739	740	0.169303
chr1	740	741	0.50791
chr1	741	755	0.846517
chr1	755	761	1.01582
chr1	761	763	1.18512
chr1	763	764	1.01582
chr1	764	776	1.18512
chr1	776	782	1.35443
chr1	782	784	1.52373
chr1	784	786	1.18512
chr1	786	787	1.52373
chr1	787	795	1.69303
chr1	795	796	1.86234
chr1	796	797	2.03164
chr1	797	798	2.53955
chr1	798	799	2.70885
chr1	799	803	2.53955
chr1	803	804	2.37025
chr1	804	805	2.20094
chr1	805	806	2.37025
chr1	806	811	2.20094
chr1	811	821	2.03164
chr1	821	822	2.20094
chr1	822	823	2.37025
chr1	823	824	2.70885
chr1	824	825	2.87816
chr1	825	826	3.55537
chr1	826	829	3.72467
chr1	829	830	3.38607
chr1	830	835	3.21676
chr1	835	836	3.38607
chr1	836	837	3.55537
chr1	837	839	3.38607
chr1	839	840	3.21676
chr1	840	841	3.55537
chr1	841	865	3.04746
chr1	865	866	2.70885
chr1	866	869	2.37025
chr1	869	872	1.35443
chr1	872	875	1.18512
chr1	875	879	1.35443
chr1	879	884	1.01582
chr1	884	887	0.677214
chr1	887	889	0.846517
chr1	889	892	1.01582
chr1	892	897	0.846517
chr1	897	908	1.01582
chr1	908	912	0.846517
chr1	912	916	0.677214
chr1	916	917	0.846517
chr1	917	919	0.677214
chr1	919	924	1.01582
chr1	924	931	1.18512
chr1	931	933	1.01582
chr1	933	935	0.846517
chr1	935	936	1.01582
chr1	936	937	1.18512
chr1	937	938	1.35443
chr1	938	941	1.52373
chr1	941	944	1.35443
chr1	944	950	1.52373
chr1	950	953	1.69303
chr1	953	954	1.86234
chr1	954	956	1.69303
chr1	956	962	1.86234
chr1	962	968	1.69303
chr1	968	970	1.52373
chr1	970	971	1.69303
chr1	971	973	2.03164
chr1	973	974	2.53955
chr1	974	975	2.87816
chr1	975	977	3.21676
chr1	977	979	3.38607
chr1	979	981	3.21676
chr1	981	983	3.04746
chr1	983	984	3.21676
chr1	984	986	3.38607
chr1	986	992	3.55537
chr1	992	993	3.38607
chr1	993	997	4.40189
chr1	997	999	4.23258
chr1	999	1002	4.06328
chr1	1002	1003	4.23258
chr1	1003	1005	4.06328
chr1	1005	1007	4.40189
chr1	1007	1009	4.57119
chr1	1009	1013	4.9098
chr1	1013	1016	4.7405
chr1	1016	1018	4.23258
chr1	1018	1022	3.55537
chr1	1022	1025	3.38607
chr1	1025	1027	2.87816
chr1	1027	1033	2.70885
chr1	1033	1036	2.87816
chr1	1036	1037	2.70885
chr1	1037	1038	1.86234
chr1	1038	1039	1.69303
chr1	1039	1044	1.86234
chr1	1044	1045	2.03164
chr1	1045	1049	1.86234
chr1	1049	1051	1.52373
chr1	1051	1052	1.35443
chr1	1052	1053	1.52373
chr1	1053	1054	1.18512
chr1	1054	1056	1.01582
chr1	1056	1064	0.846517
chr1	1064	1067	0.677214
chr1	1067	1068	0.846517
chr1	1068	1074	1.01582
chr1	1074	1076	1.18512
chr1	1076	1078	1.01582
chr1	1078	1080	1.18512
chr1	1080	1081	1.35443
chr1	1081	1082	1.52373
chr1	1082	1087	1.69303
chr1	1087	1091	1.52373
chr1	1091	1092	1.69303
chr1	1092	1093	1.52373
chr1	1093	1095	1.69303
chr1	1095	1096	1.86234
chr1	1096	1101	1.69303
chr1	1101	1102	1.86234
chr1	1102	1107	2.20094
chr1	1107	1108	2.37025
chr1	1108	1110	2.53955
chr1	1110	1111	2.37025
chr1	1111	1116	2.53955
chr1	1116	1117	2.37025
chr1	1117	1119	2.53955
chr1	1119	1120	2.70885
chr1	1120	1123	2.53955
chr1	1123	1126	2.37025
chr1	1126	1129	2.03164
chr1	1129	1131	1.86234
chr1	1131	1134	2.03164
chr1	1134	1135	2.37025
chr1	1135	1141	2.53955
chr1	1141	1144	2.37025
chr1	1144	1151	2.03164
chr1	1151	1152	1.86234
chr1	1152	1153	1.69303
chr1	1153	1155	1.86234
chr1	1155	1157	1.69303
chr1	1157	1158	1.52373
chr1	1158	1159	1.69303
chr1	1159	1160	1.35443
chr1	1160	1163	1.52373
chr1	1163	1167	1.69303
chr1	1167	1171	1.86234
chr1	1171	1172	2.20094
chr1	1172	1175	2.37025
chr1	1175	1177	2.20094
chr1	1177	1178	2.03164
chr1	1178	1179	1.52373
chr1	1179	1186	1.35443
chr1	1186	1189	1.52373
chr1	1189	1191	1.69303
chr1	1191	1196	1.86234
chr1	1196	1201	1.69303
chr1	1201	1202	1.35443
chr1	1202	1203	1.69303
chr1	1203	1204	1.86234
chr1	1204	1205	2.20094
chr1	1205	1213	2.87816
chr1	1213	1215	3.21676
chr1	1215	1216	2.87816
chr1	1216	1218	2.70885
chr1	1218	1219	2.53955
chr1	1219	1222	2.70885
chr1	1222	1232	2.87816
chr1	1232	1235	2.70885
chr1	1235	1236	2.53955
chr1	1236	1242	2.87816
chr1	1242	1243	3.04746
chr1	1243	1245	3.38607
chr1	1245	1246	3.21676
chr1	1246	1247	2.70885
chr1	1247	1249	2.20094
chr1	1249	1250	1.69303
chr1	1250	1255	1.52373
chr1	1255	1257	1.35443
chr1	1257	1259	1.18512
chr1	1259	1262	1.35443
chr1	1262	1268	1.01582
chr1	1268	1271	1.18512
chr1	1271	1272	1.35443
chr1	1272	1275	1.52373
chr1	1275	1280	1.69303
chr1	1280	1287	1.35443
chr1	1287	1293	1.18512
chr1	1293	1303	1.35443
chr1	1303	1308	1.18512
chr1	1308	1310	1.35443
chr1	1310	1313	1.18512
chr1	1313	1314	1.35443
chr1	1314	1315	1.18512
chr1	1315	1318	1.35443
chr1	1318	1324	1.18512
chr1	1324	1325	1.35443
chr1	1325	1326	1.69303
chr1	1326	1327	1.86234
chr1	1327	1329	2.03164
chr1	1329	1330	1.86234
chr1	1330	1334	2.20094
chr1	1334	1337	2.37025
chr1	1337	1342	2.20094
chr1	1342	1343	2.37025
chr1	1343	1346	2.87816
chr1	1346	1349	3.21676
chr1	1349	1351	3.38607
chr1	1351	1353	3.21676
chr1	1353	1355	3.55537
chr1	1355	1356	3.72467
chr1	1356	1359	3.38607
chr1	1359	1360	3.21676
chr1	1360	1362	3.38607
chr1	1362	1366	3.55537
chr1	1366	1367	3.04746
chr1	1367	1370	3.21676
chr1	1370	1371	3.04746
chr1	1371	1375	2.53955
chr1	1375	1385	2.20094
chr1	1385	1387	2.03164
chr1	1387	1390	1.52373
chr1	1390	1393	1.18512
chr1	1393	1396	1.01582
chr1	1396	1397	0.50791
chr1	1397	1404	0.338607
chr1	1404	1409	0.169303
chr1	1409	1410	0.338607
chr1	1410	1420	0.169303
chr1	1420	1421	0.677214
chr1	1421	1443	1.18512
chr1	1443	1448	1.35443
chr1	1448	1451	1.52373
chr1	1451	1452	1.69303
chr1	1452	1462	1.86234
chr1	1462	1464	2.03164
chr1	1464	1465	1.18512
chr1	1465	1468	1.01582
chr1	1468	1472	1.18512
chr1	1472	1480	1.35443
chr1	1480	1483	1.52373
chr1	1483	1485	1.35443
chr1	1485	1486	1.69303
chr1	1486	1487	1.52373
chr1	1487	1490	1.35443
chr1	1490	1495	1.69303
chr1	1495	1504	1.35443
chr1	1504	1510	1.18512
chr1	1510	1512	1.35443
chr1	1512	1514	1.18512
chr1	1514	1515	1.35443
chr1	1515	1516	1.52373
chr1	1516	1517	1.35443
chr1	1517	1519	1.52373
chr1	1519	1521	1.69303
chr1	1521	1522	1.86234
chr1	1522	1524	1.69303
chr1	1524	1529	1.52373
chr1	1529	1530	1.35443
chr1	1530	1534	1.52373
chr1	1534	1543	1.18512
chr1	1543	1552	1.35443
chr1	1552	1553	1.69303
chr1	1553	1554	1.86234
chr1	1554	1557	1.69303
chr1	1557	1558	1.86234
chr1	1558	1559	1.69303
chr1	1559	1561	1.52373
chr1	1561	1563	1.35443
chr1	1563	1564	1.18512
chr1	1564	1567	1.35443
chr1	1567	1572	1.52373
chr1	1572	1573	1.69303
chr1	1573	1578	1.52373
chr1	1578	1580	1.69303
chr1	1580	1582	1.86234
chr1	1582	1593	1.69303
chr1	1593	1596	1.52373
chr1	1596	1597	1.18512
chr1	1597	1601	1.01582
chr1	1601	1606	0.846517
chr1	1606	1607	1.01582
chr1	1607	1611	1.18512
chr1	1611	1622	1.01582
chr1	1622	1623	0.846517
chr1	1623	1626	0.677214
chr1	1626	1634	0.846517
chr1	1634	1635	1.01582
chr1	1635	1637	1.18512
chr1	1637	1640	1.35443
chr1	1640	1643	1.52373
chr1	1643	1644	1.86234
chr1	1644	1645	2.20094
chr1	1645	1646	2.53955
chr1	1646	1648	2.70885
chr1	1648	1650	3.04746
chr1	1650	1652	2.87816
chr1	1652	1653	2.70885
chr1	1653	1656	2.87816
chr1	1656	1657	3.04746
chr1	1657	1659	3.21676
chr1	1659	1665	3.38607
chr1	1665	1671	3.21676
chr1	1671	1674	3.38607
chr1	1674	1676	3.72467
chr1	1676	1678	4.06328
chr1	1678	1680	3.89398
chr1	1680	1681	4.06328
chr1	1681	1686	3.89398
chr1	1686	1688	3.55537
chr1	1688	1689	3.38607
chr1	1689	1690	3.04746
chr1	1690	1692	2.87816
chr1	1692	1695	2.53955
chr1	1695	1697	2.37025
chr1	1697	1700	2.20094
chr1	1700	1701	2.03164
chr1	1701	1703	1.86234
chr1	1703	1704	1.69303
chr1	1704	1710	1.52373
chr1	1710	1711	1.86234
chr1	1711	1715	1.69303
chr1	1715	1717	1.52373
chr1	1717	1719	1.35443
chr1	1719	1720	1.52373
chr1	1720	1721	1.18512
chr1	1721	1723	1.52373
chr1	1723	1730	1.35443
chr1	1730	1731	1.52373
chr1	1731	1738	1.35443
chr1	1738	1739	1.52373
chr1	1739	1745	1.69303
chr1	1745	1747	1.86234
chr1	1747	1749	2.20094
chr1	1749	1753	2.03164
chr1	1753	1760	1.86234
chr1	1760	1762	1.69303
chr1	1762	1765	1.52373
chr1	1765	1769	1.18512
chr1	1769	1772	1.01582
chr1	1772	1774	0.846517
chr1	1774	1782	1.01582
chr1	1782	1789	0.677214
chr1	1789	1790	0.50791
chr1	1790	1799	0.169303
chr1	1799	1800	0.338607
chr1	1800	1805	0.50791
chr1	1805	1806	0.677214
chr1	1806	1816	0.846517
chr1	1816	1818	1.01582
chr1	1818	1824	1.35443
chr1	1824	1828	1.52373
chr1	1828	1829	2.03164
chr1	1829	1830	2.37025
chr1	1830	1831	2.53955
chr1	1831	1832	2.70885
chr1	1832	1835	2.87816
chr1	1835	1837	3.04746
chr1	1837	1838	2.87816
chr1	1838	1841	3.04746
chr1	1841	1842	3.21676
chr1	1842	1846	3.38607
chr1	1846	1848	3.55537
chr1	1848	1849	3.89398
chr1	1849	1850	4.06328
chr1	1850	1855	3.89398
chr1	1855	1858	4.06328
chr1	1858	1859	4.23258
chr1	1859	1860	4.40189
chr1	1860	1862	4.23258
chr1	1862	1863	3.72467
chr1	1863	1865	3.55537
chr1	1865	1867	4.06328
chr1	1867	1868	3.89398
chr1	1868	1869	4.23258
chr1	1869	1871	4.57119
chr1	1871	1873	5.0791
chr1	1873	1874	5.41771
chr1	1874	1875	5.24841
chr1	1875	1877	5.0791
chr1	1877	1879	5.24841
chr1	1879	1881	5.0791
chr1	1881	1882	5.24841
chr1	1882	1883	5.0791
chr1	1883	1885	5.41771
chr1	1885	1889	4.9098
chr1	1889	1890	5.0791
chr1	1890	1892	4.9098
chr1	1892	1893	4.57119
chr1	1893	1894	4.40189
chr1	1894	1897	4.23258
chr1	1897	1899	4.40189
chr1	1899	1902	4.23258
chr1	1902	1907	4.06328
chr1	1907	1908	3.55537
chr1	1908	1910	3.72467
chr1	1910	1913	3.21676
chr1	1913	1914	2.53955
chr1	1914	1916	2.03164
chr1	1916	1917	1.86234
chr1	1917	1920	1.52373
chr1	1920	1921	1.35443
chr1	1921	1932	1.18512
chr1	1932	1939	1.01582
chr1	1939	1941	0.846517
chr1	1941	1944	0.677214
chr1	1944	1945	0.846517
chr1	1945	1947	0.677214
chr1	1947	1956	0.50791
chr1	1956	1964	0.338607
chr1	1964	1987	0.169303
chr1	1987	2053	0.0
chr1	2053	2065	0.169303
chr1	2065	2071	0.338607
chr1	2071	2074	0.50791
chr1	2074	2085	0.846517
chr1	2085	2092	1.01582
chr1	2092	2094	1.18512
chr1	2094	2096	1.35443
chr1	2096	2097	1.52373
chr1	2097	2108	1.86234
chr1	2108	2114	1.69303
chr1	2114	2118	1.52373
chr1	2118	2119	1.18512
chr1	2119	2124	1.35443
chr1	2124	2125	1.52373
chr1	2125	2129	1.69303
chr1	2129	2135	1.52373
chr1	2135	2136	1.35443
chr1	2136	2137	1.52373
chr1	2137	2139	1.35443
chr1	2139	2141	1.52373
chr1	2141	2144	1.01582
chr1	2144	2160	1.18512
chr1	2160	2168	1.01582
chr1	2168	2169	0.846517
chr1	2169	2178	0.677214
chr1	2178	2181	0.846517
chr1	2181	2183	1.35443
chr1	2183	2188	1.18512
chr1	2188	2206	1.01582
chr1	2206	2212	0.846517
chr1	2212	2217	1.01582
chr1	2217	2220	0.846517
chr1	2220	2223	0.677214
chr1	2223	2251	0.169303
chr1	2251	2253	0.338607
chr1	2253	2273	0.169303
chr1	2273	2274	0.677214
chr1	2274	2278	0.846517
chr1	2278	2279	1.35443
chr1	2279	2291	1.52373
chr1	2291	2292	1.86234
chr1	2292	2295	2.03164
chr1	2295	2303	1.86234
chr1	2303	2304	2.03164
chr1	2304	2315	2.20094
chr1	2315	2316	2.03164
chr1	2316	2319	1.52373
chr1	2319	2322	1.35443
chr1	2322	2323	1.01582
chr1	2323	2324	0.846517
chr1	2324	2331	0.677214
chr1	2331	2333	1.18512
chr1	2333	2335	1.35443
chr1	2335	2336	1.18512
chr1	2336	2338	1.01582
chr1	2338	2343	1.18512
chr1	2343	2350	1.01582
chr1	2350	2354	1.18512
chr1	2354	2360	1.86234
chr1	2360	2363	1.69303
chr1	2363	2372	1.86234
chr1	2372	2373	1.69303
chr1	2373	2375	1.52373
chr1	2375	2381	1.35443
chr1	2381	2394	1.18512
chr1	2394	2398	1.01582
chr1	2398	2407	0.338607
chr1	2407	2408	0.169303
chr1	2408	2412	0.338607
chr1	2412	2413	0.50791
chr1	2413	2420	0.677214
chr1	2420	2437	0.50791
chr1	2437	2438	0.677214
chr1	2438	2439	0.846517
chr1	2439	2441	1.01582
chr1	2441	2452	1.52373
chr1	2452	2456	1.35443
chr1	2456	2457	1.18512
chr1	2457	2469	1.01582
chr1	2469	2470	1.35443
chr1	2470	2473	1.69303
chr1	2473	2474	1.86234
chr1	2474	2475	2.03164
chr1	2475	2476	2.20094
chr1	2476	2480	2.37025
chr1	2480	2481	2.20094
chr1	2481	2485	2.03164
chr1	2485	2511	1.52373
chr1	2511	2513	1.35443
chr1	2513	2514	1.69303
chr1	2514	2515	1.35443
chr1	2515	2516	1.52373
chr1	2516	2517	1.69303
chr1	2517	2518	1.52373
chr1	2518	2521	1.01582
chr1	2521	2525	1.18512
chr1	2525	2549	1.01582
chr1	2549	2553	0.846517
chr1	2553	2556	0.677214
chr1	2556	2557	0.50791
chr1	2557	2558	0.677214
chr1	2558	2559	0.846517
chr1	2559	2560	0.677214
chr1	2560	2565	0.50791
chr1	2565	2567	0.338607
chr1	2567	2570	0.50791
chr1	2570	2596	0.677214
chr1	2596	2597	1.69303
chr1	2597	2598	2.03164
chr1	2598	2601	2.20094
chr1	2601	2602	1.86234
chr1	2602	2603	2.03164
chr1	2603	2604	2.20094
chr1	2604	2606	2.53955
chr1	2606	2611	2.70885
chr1	2611	2613	2.53955
chr1	2613	2614	2.87816
chr1	2614	2617	2.70885
chr1	2617	2622	3.04746
chr1	2622	2630	3.21676
chr1	2630	2635	3.38607
chr1	2635	2636	3.55537
chr1	2636	2637	3.38607
chr1	2637	2640	3.55537
chr1	2640	2641	2.70885
chr1	2641	2643	2.20094
chr1	2643	2646	2.37025
chr1	2646	2647	2.20094
chr1	2647	2650	1.69303
chr1	2650	2656	1.52373
chr1	2656	2657	1.35443
chr1	2657	2659	1.18512
chr1	2659	2661	1.01582
chr1	2661	2674	0.846517
chr1	2674	2679	0.677214
chr1	2679	2680	0.50791
chr1	2680	2681	0.677214
chr1	2681	2682	0.50791
chr1	2682	2684	0.338607
chr1	2684	2685	0.50791
chr1	2685	2690	0.677214
chr1	2690	2698	0.846517
chr1	2698	2699	0.677214
chr1	2699	2701	0.846517
chr1	2701	2718	1.01582
chr1	2718	2724	1.18512
chr1	2724	2728	1.01582
chr1	2728	2733	0.677214
chr1	2733	2736	0.50791
chr1	2736	2738	0.338607
chr1	2738	2745	0.50791
chr1	2745	2756	0.338607
chr1	2756	2759	0.169303
chr1	2759	2774	0.338607
chr1	2774	2776	0.50791
chr1	2776	2777	0.677214
chr1	2777	2781	1.01582
chr1	2781	2782	1.35443
chr1	2782	2784	1.18512
chr1	2784	2797	1.35443
chr1	2797	2803	1.52373
chr1	2803	2808	1.35443
chr1	2808	2818	1.52373
chr1	2818	2820	1.35443
chr1	2820	2821	1.18512
chr1	2821	2825	0.846517
chr1	2825	2827	0.50791
chr1	2827	2840	0.338607
chr1	2840	2878	0.0
chr1	2878	2895	0.169303
chr1	2895	2900	0.338607
chr1	2900	2904	0.50791
chr1	2904	2910	0.677214
chr1	2910	2922	0.846517
chr1	2922	2923	0.677214
chr1	2923	2925	0.846517
chr1	2925	2934	1.01582
chr1	2934	2935	1.18512
chr1	2935	2936	1.52373
chr1	2936	2942	1.69303
chr1	2942	2948	1.86234
chr1	2948	2954	1.69303
chr1	2954	2959	1.52373
chr1	2959	2967	1.35443
chr1	2967	2975	1.18512
chr1	2975	2976	1.35443
chr1	2976	2978	2.03164
chr1	2978	2979	1.52373
chr1	2979	2986	1.69303
chr1	2986	2988	1.52373
chr1	2988	2991	1.35443
chr1	2991	3010	1.52373
chr1	3010	3016	1.35443
chr1	3016	3019	1.01582
chr1	3019	3020	0.50791
chr1	3020	3030	0.338607
chr1	3030	3032	0.169303
chr1	3032	3034	0.338607
chr1	3034	3037	0.50791
chr1	3037	3040	0.846517
chr1	3040	3053	1.01582
chr1	3053	3056	1.35443
chr1	3056	3060	1.52373
chr1	3060	3063	1.69303
chr1	3063	3066	1.52373
chr1	3066	3076	1.69303
chr1	3076	3077	1.35443
chr1	3077	3082	1.18512
chr1	3082	3083	1.35443
chr1	3083	3084	1.52373
chr1	3084	3085	1.35443
chr1	3085	3088	1.52373
chr1	3088	3092	1.35443
chr1	3092	3093	1.52373
chr1	3093	3097	1.69303
chr1	3097	3098	1.52373
chr1	3098	3110	1.35443
chr1	3110	3112	1.18512
chr1	3112	3122	1.35443
chr1	3122	3125	1.18512
chr1	3125	3126	1.01582
chr1	3126	3133	0.677214
chr1	3133	3134	1.01582
chr1	3134	3135	1.18512
chr1	3135	3136	1.35443
chr1	3136	3137	1.18512
chr1	3137	3140	1.01582
chr1	3140	3143	1.18512
chr1	3143	3151	1.01582
chr1	3151	3155	1.18512
chr1	3155	3162	1.01582
chr1	3162	3163	1.18512
chr1	3163	3165	1.35443
chr1	3165	3167	1.52373
chr1	3167	3168	1.69303
chr1	3168	3176	1.86234
chr1	3176	3177	1.69303
chr1	3177	3179	1.35443
chr1	3179	3180	1.18512
chr1	3180	3188	1.01582
chr1	3188	3193	1.18512
chr1	3193	3194	1.35443
chr1	3194	3201	1.52373
chr1	3201	3204	1.86234
chr1	3204	3206	2.20094
chr1	3206	3207	2.03164
chr1	3207	3208	1.86234
chr1	3208	3209	2.03164
chr1	3209	3212	1.86234
chr1	3212	3218	1.69303
chr1	3218	3219	2.37025
chr1	3219	3220	3.89398
chr1	3220	3221	4.40189
chr1	3221	3224	5.0791
chr1	3224	3226	5.41771
chr1	3226	3227	5.58701
chr1	3227	3228	6.09492
chr1	3228	3232	6.26423
chr1	3232	3233	6.09492
chr1	3233	3235	6.26423
chr1	3235	3237	6.09492
chr1	3237	3238	5.92562
chr1	3238	3239	5.75632
chr1	3239	3244	5.58701
chr1	3244	3248	5.41771
chr1	3248	3249	5.24841
chr1	3249	3251	5.0791
chr1	3251	3255	4.7405
chr1	3255	3257	4.9098
chr1	3257	3259	5.0791
chr1	3259	3260	5.24841
chr1	3260	3262	5.0791
chr1	3262	3264	3.04746
chr1	3264	3265	2.53955
chr1	3265	3268	1.86234
chr1	3268	3270	1.52373
chr1	3270	3271	1.35443
chr1	3271	3272	1.01582
chr1	3272	3275	0.846517
chr1	3275	3277	0.677214
chr1	3277	3278	0.846517
chr1	3278	3283	1.01582
chr1	3283	3288	0.846517
chr1	3288	3289	1.01582
chr1	3289	3290	1.18512
chr1	3290	3291	1.35443
chr1	3291	3298	1.52373
chr1	3298	3303	1.18512
chr1	3303	3305	1.01582
chr1	3305	3307	1.18512
chr1	3307	3308	1.35443
chr1	3308	3310	1.52373
chr1	3310	3321	1.69303
chr1	3321	3326	1.35443
chr1	3326	3328	1.18512
chr1	3328	3333	1.01582
chr1	3333	3334	1.18512
chr1	3334	3335	0.846517
chr1	3335	3337	1.01582
chr1	3337	3340	1.18512
chr1	3340	3344	1.01582
chr1	3344	3349	1.18512
chr1	3349	3352	1.01582
chr1	3352	3353	1.18512
chr1	3353	3354	1.35443
chr1	3354	3356	1.52373
chr1	3356	3357	1.69303
chr1	3357	3359	1.86234
chr1	3359	3376	2.03164
chr1	3376	3378	1.86234
chr1	3378	3379	2.03164
chr1	3379	3384	1.69303
chr1	3384	3388	1.52373
chr1	3388	3396	1.35443
chr1	3396	3398	1.01582
chr1	3398	3400	0.846517
chr1	3400	3401	0.677214
chr1	3401	3403	0.50791
chr1	3403	3404	0.338607
chr1	3404	3405	0.169303
chr1	3405	3407	0.50791
chr1	3407	3409	0.677214
chr1	3409	3412	0.846517
chr1	3412	3422	1.01582
chr1	3422	3426	0.846517
chr1	3426	3440	1.01582
chr1	3440	3441	1.35443
chr1	3441	3449	1.52373
chr1	3449	3450	1.35443
chr1	3450	3451	1.18512
chr1	3451	3456	1.01582
chr1	3456	3469	0.846517
chr1	3469	3475	0.677214
chr1	3475	3476	0.846517
chr1	3476	3481	1.01582
chr1	3481	3482	0.846517
chr1	3482	3483	1.01582
chr1	3483	3484	1.35443
chr1	3484	3485	1.01582
chr1	3485	3488	0.846517
chr1	3488	3489	1.01582
chr1	3489	3490	1.18512
chr1	3490	3502	1.52373
chr1	3502	3505	1.69303
chr1	3505	3515	1.86234
chr1	3515	3516	2.03164
chr1	3516	3519	2.20094
chr1	3519	3526	2.03164
chr1	3526	3527	1.86234
chr1	3527	3529	1.35443
chr1	3529	3533	1.52373
chr1	3533	3535	1.01582
chr1	3535	3539	1.18512
chr1	3539	3547	1.35443
chr1	3547	3553	1.18512
chr1	3553	3554	1.01582
chr1	3554	3555	1.18512
chr1	3555	3557	1.35443
chr1	3557	3560	1.18512
chr1	3560	3573	1.01582
chr1	3573	3578	0.846517
chr1	3578	3580	0.677214
chr1	3580	3582	1.01582
chr1	3582	3590	0.846517
chr1	3590	3592	0.677214
chr1	3592	3596	1.18512
chr1	3596	3597	1.35443
chr1	3597	3599	1.18512
chr1	3599	3606	1.01582
chr1	3606	3611	1.18512
chr1	3611	3624	1.35443
chr1	3624	3625	1.01582
chr1	3625	3629	1.18512
chr1	3629	3635	1.35443
chr1	3635	3640	0.846517
chr1	3640	3641	0.677214
chr1	3641	3655	0.50791
chr1	3655	3669	0.338607
chr1	3669	3672	0.169303
chr1	3672	3674	0.0
chr1	3674	3684	0.169303
chr1	3684	3689	0.50791
chr1	3689	3693	0.677214
chr1	3693	3701	0.846517
chr1	3701	3702	1.01582
chr1	3702	3706	1.18512
chr1	3706	3708	1.35443
chr1	3708	3709	1.86234
chr1	3709	3710	2.03164
chr1	3710	3719	2.20094
chr1	3719	3722	2.37025
chr1	3722	3723	2.70885
chr1	3723	3726	2.87816
chr1	3726	3728	3.04746
chr1	3728	3733	2.70885
chr1	3733	3734	2.53955
chr1	3734	3735	3.04746
chr1	3735	3737	3.38607
chr1	3737	3739	3.21676
chr1	3739	3740	3.38607
chr1	3740	3745	3.55537
chr1	3745	3746	3.38607
chr1	3746	3749	3.21676
chr1	3749	3750	3.04746
chr1	3750	3755	2.53955
chr1	3755	3756	2.70885
chr1	3756	3757	2.87816
chr1	3757	3758	2.70885
chr1	3758	3762	2.53955
chr1	3762	3763	2.37025
chr1	3763	3764	2.70885
chr1	3764	3765	2.87816
chr1	3765	3770	2.70885
chr1	3770	3775	2.53955
chr1	3775	3777	2.87816
chr1	3777	3778	2.70885
chr1	3778	3779	2.37025
chr1	3779	3781	2.03164
chr1	3781	3782	1.69303
chr1	3782	3786	1.52373
chr1	3786	3787	1.86234
chr1	3787	3788	2.03164
chr1	3788	3789	2.20094
chr1	3789	3794	2.53955
chr1	3794	3798	2.70885
chr1	3798	3799	2.37025
chr1	3799	3803	2.20094
chr1	3803	3805	2.03164
chr1	3805	3808	2.20094
chr1	3808	3809	2.53955
chr1	3809	3811	2.87816
chr1	3811	3819	3.04746
chr1	3819	3821	2.70885
chr1	3821	3822	2.87816
chr1	3822	3826	3.04746
chr1	3826	3829	3.21676
chr1	3829	3832	2.70885
chr1	3832	3838	2.20094
chr1	3838	3842	2.03164
chr1	3842	3844	2.20094
chr1	3844	3848	2.37025
chr1	3848	3851	1.86234
chr1	3851	3852	1.69303
chr1	3852	3853	1.52373
chr1	3853	3854	1.35443
chr1	3854	3855	1.18512
chr1	3855	3857	1.52373
chr1	3857	3859	1.69303
chr1	3859	3860	1.52373
chr1	3860	3862	1.69303
chr1	3862	3866	1.86234
chr1	3866	3869	1.69303
chr1	3869	3875	1.86234
chr1	3875	3877	2.03164
chr1	3877	3881	2.20094
chr1	3881	3884	2.37025
chr1	3884	3886	2.70885
chr1	3886	3888	2.53955
chr1	3888	3889	2.37025
chr1	3889	3895	2.53955
chr1	3895	3899	2.37025
chr1	3899	3900	1.86234
chr1	3900	3903	1.69303
chr1	3903	3905	2.20094
chr1	3905	3908	2.37025
chr1	3908	3913	2.53955
chr1	3913	3914	2.70885
chr1	3914	3916	2.87816
chr1	3916	3917	3.04746
chr1	3917	3918	3.38607
chr1	3918	3921	4.40189
chr1	3921	3923	4.23258
chr1	3923	3924	4.57119
chr1	3924	3927	4.40189
chr1	3927	3928	4.7405
chr1	3928	3931	4.40189
chr1	3931	3933	4.57119
chr1	3933	3934	4.9098
chr1	3934	3936	5.0791
chr1	3936	3941	5.58701
chr1	3941	3947	5.75632
chr1	3947	3948	5.41771
chr1	3948	3950	5.0791
chr1	3950	3951	4.9098
chr1	3951	3954	4.57119
chr1	3954	3955	4.7405
chr1	3955	3956	5.0791
chr1	3956	3957	5.24841
chr1	3957	3958	4.9098
chr1	3958	3959	4.7405
chr1	3959	3960	4.57119
chr1	3960	3961	4.40189
chr1	3961	3962	4.06328
chr1	3962	3963	3.72467
chr1	3963	3965	3.55537
chr1	3965	3966	3.72467
chr1	3966	3967	3.89398
chr1	3967	3968	3.72467
chr1	3968	3971	3.89398
chr1	3971	3975	3.55537
chr1	3975	3977	3.21676
chr1	3977	3978	2.87816
chr1	3978	3980	2.70885
chr1	3980	3981	2.20094
chr1	3981	3987	2.03164
chr1	3987	3988	1.86234
chr1	3988	3993	2.03164
chr1	3993	3994	2.20094
chr1	3994	3997	2.03164
chr1	3997	3998	1.86234
chr1	3998	3999	1.52373
chr1	3999	4003	1.35443
chr1	4003	4005	1.52373
chr1	4005	4008	1.35443
chr1	4008	4009	1.52373
chr1	4009	4012	1.18512
chr1	4012	4028	1.01582
chr1	4028	4031	1.18512
chr1	4031	4032	1.01582
chr1	4032	4040	1.18512
chr1	4040	4044	1.01582
chr1	4044	4047	1.35443
chr1	4047	4050	1.18512
chr1	4050	4055	1.01582
chr1	4055	4058	1.18512
chr1	4058	4065	1.35443
chr1	4065	4072	1.52373
chr1	4072	4079	1.18512
chr1	4079	4082	1.01582
chr1	4082	4083	1.18512
chr1	4083	4085	1.01582
chr1	4085	4088	1.18512
chr1	4088	4097	1.01582
chr1	4097	4102	0.846517
chr1	4102	4104	0.677214
chr1	4104	4109	0.846517
chr1	4109	4118	0.677214
chr1	4118	4126	0.846517
chr1	4126	4127	0.677214
chr1	4127	4128	0.50791
chr1	4128	4130	0.677214
chr1	4130	4131	0.50791
chr1	4131	4144	0.677214
chr1	4144	4157	0.846517
chr1	4157	4159	1.01582
chr1	4159	4161	0.846517
chr1	4161	4165	0.677214
chr1	4165	4175	0.846517
chr1	4175	4176	0.677214
chr1	4176	4179	0.846517
chr1	4179	4183	0.677214
chr1	4183	4184	1.18512
chr1	4184	4191	1.35443
chr1	4191	4198	1.18512
chr1	4198	4199	1.35443
chr1	4199	4204	1.18512
chr1	4204	4218	1.35443
chr1	4218	4222	1.18512
chr1	4222	4223	1.35443
chr1	4223	4227	1.18512
chr1	4227	4233	0.846517
chr1	4233	4241	1.01582
chr1	4241	4245	0.846517
chr1	4245	4249	0.677214
chr1	4249	4253	1.01582
chr1	4253	4254	1.86234
chr1	4254	4256	2.53955
chr1	4256	4265	2.70885
chr1	4265	4266	2.87816
chr1	4266	4267	2.70885
chr1	4267	4276	3.04746
chr1	4276	4277	2.87816
chr1	4277	4280	2.70885
chr1	4280	4285	2.87816
chr1	4285	4286	3.04746
chr1	4286	4290	3.21676
chr1	4290	4291	3.38607
chr1	4291	4292	3.55537
chr1	4292	4293	3.04746
chr1	4293	4295	2.70885
chr1	4295	4296	2.87816
chr1	4296	4297	2.20094
chr1	4297	4298	2.37025
chr1	4298	4299	1.86234
chr1	4299	4309	1.69303
chr1	4309	4310	1.52373
chr1	4310	4311	1.69303
chr1	4311	4316	1.52373
chr1	4316	4324	1.35443
chr1	4324	4329	1.18512
chr1	4329	4330	1.01582
chr1	4330	4334	0.846517
chr1	4334	4339	0.50791
chr1	4339	4341	0.677214
chr1	4341	4342	0.50791
chr1	4342	4353	0.677214
chr1	4353	4361	0.50791
chr1	4361	4365	0.846517
chr1	4365	4381	1.18512
chr1	4381	4383	1.35443
chr1	4383	4385	1.18512
chr1	4385	4386	1.35443
chr1	4386	4391	1.18512
chr1	4391	4394	1.35443
chr1	4394	4397	1.52373
chr1	4397	4404	1.35443
chr1	4404	4405	1.52373
chr1	4405	4411	1.35443
chr1	4411	4425	1.69303
chr1	4425	4426	1.52373
chr1	4426	4429	1.35443
chr1	4429	4435	1.18512
chr1	4435	4438	1.01582
chr1	4438	4443	0.846517
chr1	4443	4446	1.01582
chr1	4446	4447	0.846517
chr1	4447	4448	1.01582
chr1	4448	4453	0.846517
chr1	4453	4457	0.338607
chr1	4457	4461	0.50791
chr1	4461	4462	0.677214
chr1	4462	4472	0.846517
chr1	4472	4474	1.01582
chr1	4474	4487	1.18512
chr1	4487	4491	1.01582
chr1	4491	4501	0.846517
chr1	4501	4505	0.677214
chr1	4505	4513	0.338607
chr1	4513	4516	0.50791
chr1	4516	4517	0.338607
chr1	4517	4521	0.169303
chr1	4521	4522	0.338607
chr1	4522	4523	0.677214
chr1	4523	4529	0.846517
chr1	4529	4540	1.01582
chr1	4540	4545	1.18512
chr1	4545	4555	1.35443
chr1	4555	4557	1.18512
chr1	4557	4563	1.01582
chr1	4563	4564	0.677214
chr1	4564	4575	0.50791
chr1	4575	4584	0.677214
chr1	4584	4585	0.50791
chr1	4585	4588	0.338607
chr1	4588	4589	0.677214
chr1	4589	4591	0.846517
chr1	4591	4595	1.01582
chr1	4595	4603	1.18512
chr1	4603	4605	1.52373
chr1	4605	4606	1.69303
chr1	4606	4609	1.86234
chr1	4609	4610	2.20094
chr1	4610	4618	2.03164
chr1	4618	4619	1.86234
chr1	4619	4630	1.52373
chr1	4630	4632	1.35443
chr1	4632	4639	1.18512
chr1	4639	4645	1.01582
chr1	4645	4647	0.846517
chr1	4647	4648	0.50791
chr1	4648	4649	0.338607
chr1	4649	4652	0.50791
chr1	4652	4660	0.169303
chr1	4660	4671	0.50791
chr1	4671	4673	0.677214
chr1	4673	4679	0.846517
chr1	4679	4681	1.18512
chr1	4681	4683	1.69303
chr1	4683	4685	1.86234
chr1	4685	4686	2.20094
chr1	4686	4689	2.53955
chr1	4689	4692	2.87816
chr1	4692	4699	2.70885
chr1	4699	4700	2.87816
chr1	4700	4701	3.04746
chr1	4701	4703	3.21676
chr1	4703	4704	3.72467
chr1	4704	4713	3.38607
chr1	4713	4717	3.55537
chr1	4717	4720	3.38607
chr1	4720	4723	3.55537
chr1	4723	4725	3.72467
chr1	4725	4729	3.04746
chr1	4729	4732	2.70885
chr1	4732	4737	2.53955
chr1	4737	4741	2.70885
chr1	4741	4742	2.53955
chr1	4742	4744	2.87816
chr1	4744	4747	2.70885
chr1	4747	4749	2.03164
chr1	4749	4752	2.20094
chr1	4752	4755	2.37025
chr1	4755	4759	2.70885
chr1	4759	4763	2.53955
chr1	4763	4764	2.37025
chr1	4764	4766	2.70885
chr1	4766	4767	2.37025
chr1	4767	4770	2.20094
chr1	4770	4771	2.03164
chr1	4771	4773	2.20094
chr1	4773	4774	2.37025
chr1	4774	4777	2.03164
chr1	4777	4779	2.20094
chr1	4779	4785	2.37025
chr1	4785	4786	2.20094
chr1	4786	4788	2.03164
chr1	4788	4793	1.86234
chr1	4793	4796	1.69303
chr1	4796	4797	1.52373
chr1	4797	4799	1.18512
chr1	4799	4801	1.35443
chr1	4801	4803	1.18512
chr1	4803	4812	1.01582
chr1	4812	4813	0.846517
chr1	4813	4814	1.01582
chr1	4814	4816	1.18512
chr1	4816	4837	0.846517
chr1	4837	4841	0.677214
chr1	4841	4843	0.50791
chr1	4843	4855	0.338607
chr1	4855	4858	0.169303
chr1	4858	4862	0.0
chr1	4862	4871	0.169303
chr1	4871	4873	0.338607
chr1	4873	4896	0.50791
chr1	4896	4900	0.677214
chr1	4900	4901	0.50791
chr1	4901	4905	0.677214
chr1	4905	4906	0.50791
chr1	4906	4917	0.677214
chr1	4917	4927	0.50791
chr1	4927	4935	0.677214
chr1	4935	4936	0.846517
chr1	4936	4938	0.677214
chr1	4938	4939	0.846517
chr1	4939	4941	0.677214
chr1	4941	4950	1.01582
chr1	4950	4955	0.846517
chr1	4955	4957	1.01582
chr1	4957	4959	1.18512
chr1	4959	4970	1.35443
chr1	4970	4971	1.69303
chr1	4971	4972	1.52373
chr1	4972	4975	1.69303
chr1	4975	4979	1.86234
chr1	4979	4980	1.69303
chr1	4980	4984	1.52373
chr1	4984	4992	1.18512
chr1	4992	4994	1.01582
chr1	4994	4999	1.18512
chr1	4999	5003	1.01582
chr1	5003	5008	0.846517
chr1	5008	5010	0.677214
chr1	5010	5013	0.50791
chr1	5013	5015	0.338607
chr1	5015	5016	0.50791
chr1	5016	5025	0.338607
chr1	5025	5036	0.50791
chr1	5036	5038	0.677214
chr1	5038	5054	0.50791
chr1	5054	5059	0.677214
chr1	5059	5067	0.50791
chr1	5067	5069	0.677214
chr1	5069	5071	0.50791
chr1	5071	5079	0.677214
chr1	5079	5084	0.50791
chr1	5084	5095	0.677214
chr1	5095	5096	0.846517
chr1	5096	5111	0.677214
chr1	5111	5115	0.50791
chr1	5115	5128	0.338607
chr1	5128	5139	0.169303
chr1	5139	5141	0.0
chr1	5141	5147	0.169303
chr1	5147	5162	0.338607
chr1	5162	5163	0.50791
chr1	5163	5170	0.677214
chr1	5170	5171	0.846517
chr1	5171	5185	1.01582
chr1	5185	5193	0.846517
chr1	5193	5205	1.01582
chr1	5205	5206	0.846517
chr1	5206	5210	0.677214
chr1	5210	5214	0.846517
chr1	5214	5217	0.50791
chr1	5217	5218	1.18512
chr1	5218	5220	2.03164
chr1	5220	5224	2.20094
chr1	5224	5225	2.37025
chr1	5225	5227	2.87816
chr1	5227	5228	3.72467
chr1	5228	5232	3.89398
chr1	5232	5233	3.72467
chr1	5233	5247	4.06328
chr1	5247	5252	4.23258
chr1	5252	5254	3.89398
chr1	5254	5256	3.72467
chr1	5256	5261	3.55537
chr1	5261	5264	2.53955
chr1	5264	5268	2.37025
chr1	5268	5269	2.20094
chr1	5269	5271	1.69303
chr1	5271	5275	1.01582
chr1	5275	5279	0.50791
chr1	5279	5288	0.677214
chr1	5288	5293	0.50791
chr1	5293	5295	0.677214
chr1	5295	5304	0.846517
chr1	5304	5314	1.01582
chr1	5314	5315	0.846517
chr1	5315	5323	0.677214
chr1	5323	5329	0.50791
chr1	5329	5335	0.338607
chr1	5335	5342	0.0
chr1	5342	5350	0.169303
chr1	5350	5351	0.338607
chr1	5351	5352	0.50791
chr1	5352	5353	0.677214
chr1	5353	5354	1.01582
chr1	5354	5369	1.18512
chr1	5369	5373	1.52373
chr1	5373	5377	1.69303
chr1	5377	5378	1.86234
chr1	5378	5381	2.20094
chr1	5381	5386	2.37025
chr1	5386	5387	2.03164
chr1	5387	5391	2.20094
chr1	5391	5393	2.37025
chr1	5393	5394	2.53955
chr1	5394	5396	2.37025
chr1	5396	5397	2.20094
chr1	5397	5403	1.86234
chr1	5403	5413	2.03164
chr1	5413	5416	1.69303
chr1	5416	5420	1.52373
chr1	5420	5422	1.35443
chr1	5422	5425	1.18512
chr1	5425	5431	1.01582
chr1	5431	5432	0.846517
chr1	5432	5434	1.01582
chr1	5434	5435	0.846517
chr1	5435	5437	0.677214
chr1	5437	5445	0.50791
chr1	5445	5446	0.677214
chr1	5446	5454	0.50791
chr1	5454	5463	0.677214
chr1	5463	5464	0.846517
chr1	5464	5466	1.01582
chr1	5466	5467	1.35443
chr1	5467	5468	1.52373
chr1	5468	5473	1.86234
chr1	5473	5476	2.03164
chr1	5476	5481	1.86234
chr1	5481	5482	2.20094
chr1	5482	5483	2.53955
chr1	5483	5484	2.70885
chr1	5484	5486	2.53955
chr1	5486	5487	2.70885
chr1	5487	5489	2.87816
chr1	5489	5498	2.70885
chr1	5498	5501	2.53955
chr1	5501	5505	2.70885
chr1	5505	5507	2.53955
chr1	5507	5508	2.20094
chr1	5508	5510	2.37025
chr1	5510	5511	1.86234
chr1	5511	5512	1.69303
chr1	5512	5514	1.86234
chr1	5514	5516	2.03164
chr1	5516	5519	1.86234
chr1	5519	5521	1.69303
chr1	5521	5522	1.52373
chr1	5522	5524	1.69303
chr1	5524	5525	1.52373
chr1	5525	5530	1.18512
chr1	5530	5532	1.01582
chr1	5532	5545	1.18512
chr1	5545	5552	0.846517
chr1	5552	5556	0.677214
chr1	5556	5564	0.50791
chr1	5564	5566	0.677214
chr1	5566	5569	0.50791
chr1	5569	5576	0.677214
chr1	5576	5580	0.50791
chr1	5580	5582	0.846517
chr1	5582	5584	1.01582
chr1	5584	5587	1.18512
chr1	5587	5598	1.35443
chr1	5598	5599	2.03164
chr1	5599	5600	2.20094
chr1	5600	5603	2.37025
chr1	5603	5605	2.70885
chr1	5605	5606	2.87816
chr1	5606	5608	3.04746
chr1	5608	5613	2.87816
chr1	5613	5622	2.70885
chr1	5622	5624	2.53955
chr1	5624	5625	2.20094
chr1	5625	5626	2.03164
chr1	5626	5627	2.20094
chr1	5627	5631	2.37025
chr1	5631	5640	2.20094
chr1	5640	5642	1.18512
chr1	5642	5647	1.35443
chr1	5647	5648	1.01582
chr1	5648	5651	1.18512
chr1	5651	5657	1.35443
chr1	5657	5669	1.18512
chr1	5669	5671	1.01582
chr1	5671	5674	0.846517
chr1	5674	5679	1.01582
chr1	5679	5683	1.35443
chr1	5683	5686	1.52373
chr1	5686	5690	1.35443
chr1	5690	5692	1.18512
chr1	5692	5693	1.01582
chr1	5693	5694	1.18512
chr1	5694	5695	1.01582
chr1	5695	5701	0.846517
chr1	5701	5711	1.01582
chr1	5711	5714	1.18512
chr1	5714	5718	1.35443
chr1	5718	5722	1.18512
chr1	5722	5724	0.846517
chr1	5724	5726	1.01582
chr1	5726	5737	0.846517
chr1	5737	5740	1.01582
chr1	5740	5742	1.18512
chr1	5742	5755	1.35443
chr1	5755	5757	1.18512
chr1	5757	5767	1.01582
chr1	5767	5773	0.846517
chr1	5773	5780	0.677214
chr1	5780	5782	0.50791
chr1	5782	5784	0.338607
chr1	5784	5795	0.0
chr1	5795	5804	0.169303
chr1	5804	5822	0.50791
chr1	5822	5826	0.677214
chr1	5826	5827	1.01582
chr1	5827	5831	1.18512
chr1	5831	5838	1.35443
chr1	5838	5839	1.69303
chr1	5839	5840	1.52373
chr1	5840	5848	1.69303
chr1	5848	5864	1.35443
chr1	5864	5866	1.18512
chr1	5866	5868	1.35443
chr1	5868	5870	1.52373
chr1	5870	5871	1.35443
chr1	5871	5875	1.18512
chr1	5875	5882	1.01582
chr1	5882	5883	0.677214
chr1	5883	5884	0.50791
chr1	5884	5898	0.677214
chr1	5898	5899	0.846517
chr1	5899	5900	1.18512
chr1	5900	5907	1.01582
chr1	5907	5910	0.846517
chr1	5910	5914	0.677214
chr1	5914	5920	0.50791
chr1	5920	5923	0.677214
chr1	5923	5925	0.846517
chr1	5925	5926	1.01582
chr1	5926	5930	1.18512
chr1	5930	5939	1.01582
chr1	5939	5943	1.18512
chr1	5943	5964	0.846517
chr1	5964	5965	0.677214
chr1	5965	5967	0.50791
chr1	5967	5969	0.338607
chr1	5969	5983	0.169303
chr1	5983	5984	0.0
chr1	5984	5993	0.169303
chr1	5993	6006	0.338607
chr1	6006	6007	0.50791
chr1	6007	6016	0.677214
chr1	6016	6028	0.50791
chr1	6028	6029	1.01582
chr1	6029	6030	1.18512
chr1	6030	6033	1.35443
chr1	6033	6034	1.52373
chr1	6034	6035	1.69303
chr1	6035	6039	1.86234
chr1	6039	6044	2.03164
chr1	6044	6046	2.20094
chr1	6046	6049	2.37025
chr1	6049	6050	2.53955
chr1	6050	6051	2.37025
chr1	6051	6052	2.20094
chr1	6052	6064	2.37025
chr1	6064	6067	2.53955
chr1	6067	6068	2.70885
chr1	6068	6069	2.87816
chr1	6069	6072	3.04746
chr1	6072	6073	2.53955
chr1	6073	6074	2.20094
chr1	6074	6076	2.37025
chr1	6076	6077	2.20094
chr1	6077	6079	2.37025
chr1	6079	6080	2.20094
chr1	6080	6083	2.03164
chr1	6083	6085	1.86234
chr1	6085	6086	2.20094
chr1	6086	6087	2.87816
chr1	6087	6088	3.04746
chr1	6088	6091	3.21676
chr1	6091	6092	3.38607
chr1	6092	6093	3.21676
chr1	6093	6095	3.38607
chr1	6095	6101	3.21676
chr1	6101	6102	3.55537
chr1	6102	6104	3.72467
chr1	6104	6105	3.89398
chr1	6105	6106	4.06328
chr1	6106	6108	4.23258
chr1	6108	6111	4.06328
chr1	6111	6112	3.89398
chr1	6112	6113	3.72467
chr1	6113	6114	3.55537
chr1	6114	6116	3.72467
chr1	6116	6120	3.89398
chr1	6120	6123	3.72467
chr1	6123	6125	3.55537
chr1	6125	6126	3.89398
chr1	6126	6127	4.06328
chr1	6127	6129	4.23258
chr1	6129	6130	4.57119
chr1	6130	6131	4.40189
chr1	6131	6133	3.89398
chr1	6133	6135	3.72467
chr1	6135	6137	3.89398
chr1	6137	6142	3.72467
chr1	6142	6145	3.55537
chr1	6145	6148	3.04746
chr1	6148	6150	2.87816
chr1	6150	6154	2.70885
chr1	6154	6158	2.87816
chr1	6158	6160	2.70885
chr1	6160	6161	2.87816
chr1	6161	6168	2.70885
chr1	6168	6171	2.37025
chr1	6171	6172	2.03164
chr1	6172	6177	1.01582
chr1	6177	6182	0.846517
chr1	6182	6184	1.01582
chr1	6184	6185	1.18512
chr1	6185	6186	1.52373
chr1	6186	6191	1.69303
chr1	6191	6192	1.86234
chr1	6192	6193	1.69303
chr1	6193	6198	1.86234
chr1	6198	6203	1.69303
chr1	6203	6210	1.52373
chr1	6210	6213	1.69303
chr1	6213	6215	1.52373
chr1	6215	6218	1.69303
chr1	6218	6221	1.52373
chr1	6221	6222	1.69303
chr1	6222	6225	1.86234
chr1	6225	6227	1.69303
chr1	6227	6228	1.86234
chr1	6228	6230	1.69303
chr1	6230	6233	1.52373
chr1	6233	6235	1.69303
chr1	6235	6236	1.52373
chr1	6236	6243	1.35443
chr1	6243	6249	1.18512
chr1	6249	6258	1.01582
chr1	6258	6263	0.846517
chr1	6263	6265	1.01582
chr1	6265	6266	0.846517
chr1	6266	6270	1.01582
chr1	6270	6273	0.846517
chr1	6273	6277	0.677214
chr1	6277	6281	0.50791
chr1	6281	6289	0.677214
chr1	6289	6297	0.50791
chr1	6297	6298	0.677214
chr1	6298	6300	0.846517
chr1	6300	6301	1.01582
chr1	6301	6304	1.18512
chr1	6304	6305	1.35443
chr1	6305	6307	1.18512
chr1	6307	6315	1.35443
chr1	6315	6318	1.69303
chr1	6318	6323	1.86234
chr1	6323	6325	2.03164
chr1	6325	6327	1.86234
chr1	6327	6328	2.03164
chr1	6328	6331	2.20094
chr1	6331	6332	2.37025
chr1	6332	6333	2.53955
chr1	6333	6337	2.37025
chr1	6337	6339	2.70885
chr1	6339	6342	3.04746
chr1	6342	6343	2.87816
chr1	6343	6344	3.04746
chr1	6344	6347	2.87816
chr1	6347	6348	2.70885
chr1	6348	6350	3.04746
chr1	6350	6351	3.21676
chr1	6351	6352	3.04746
chr1	6352	6353	3.21676
chr1	6353	6354	3.04746
chr1	6354	6357	3.21676
chr1	6357	6359	3.04746
chr1	6359	6361	2.87816
chr1	6361	6366	3.21676
chr1	6366	6367	3.38607
chr1	6367	6369	3.21676
chr1	6369	6370	3.55537
chr1	6370	6372	3.72467
chr1	6372	6374	3.55537
chr1	6374	6375	3.72467
chr1	6375	6376	3.55537
chr1	6376	6377	3.38607
chr1	6377	6379	3.55537
chr1	6379	6381	3.72467
chr1	6381	6382	3.55537
chr1	6382	6383	3.38607
chr1	6383	6384	3.55537
chr1	6384	6387	4.57119
chr1	6387	6389	4.40189
chr1	6389	6391	4.06328
chr1	6391	6392	3.89398
chr1	6392	6395	3.72467
chr1	6395	6396	3.89398
chr1	6396	6397	3.72467
chr1	6397	6404	3.55537
chr1	6404	6405	3.21676
chr1	6405	6406	3.38607
chr1	6406	6412	3.21676
chr1	6412	6413	3.04746
chr1	6413	6414	2.70885
chr1	6414	6420	2.37025
chr1	6420	6422	2.20094
chr1	6422	6424	2.37025
chr1	6424	6427	2.03164
chr1	6427	6428	1.86234
chr1	6428	6436	0.846517
chr1	6436	6438	1.01582
chr1	6438	6439	0.846517
chr1	6439	6449	0.677214
chr1	6449	6451	0.50791
chr1	6451	6458	0.677214
chr1	6458	6459	0.846517
chr1	6459	6460	1.01582
chr1	6460	6461	1.18512
chr1	6461	6465	1.01582
chr1	6465	6477	0.846517
chr1	6477	6478	1.01582
chr1	6478	6495	0.846517
chr1	6495	6497	0.677214
chr1	6497	6501	0.50791
chr1	6501	6504	0.677214
chr1	6504	6519	0.50791
chr1	6519	6521	0.338607
chr1	6521	6534	0.50791
chr1	6534	6543	0.677214
chr1	6543	6545	0.846517
chr1	6545	6559	0.50791
chr1	6559	6565	0.677214
chr1	6565	6566	0.50791
chr1	6566	6570	0.677214
chr1	6570	6578	0.846517
chr1	6578	6580	0.677214
chr1	6580	6584	1.01582
chr1	6584	6587	1.18512
chr1	6587	6589	1.01582
chr1	6589	6592	0.846517
chr1	6592	6593	1.18512
chr1	6593	6594	1.35443
chr1	6594	6595	1.52373
chr1	6595	6597	1.86234
chr1	6597	6601	2.03164
chr1	6601	6602	1.69303
chr1	6602	6613	1.86234
chr1	6613	6616	1.69303
chr1	6616	6617	1.86234
chr1	6617	6622	2.03164
chr1	6622	6628	1.86234
chr1	6628	6630	1.69303
chr1	6630	6634	1.86234
chr1	6634	6636	1.69303
chr1	6636	6637	1.52373
chr1	6637	6639	1.18512
chr1	6639	6641	0.846517
chr1	6641	6642	0.677214
chr1	6642	6645	1.01582
chr1	6645	6646	1.35443
chr1	6646	6660	1.18512
chr1	6660	6661	1.01582
chr1	6661	6663	1.35443
chr1	6663	6666	1.52373
chr1	6666	6673	1.69303
chr1	6673	6675	1.52373
chr1	6675	6676	2.53955
chr1	6676	6685	2.70885
chr1	6685	6686	2.37025
chr1	6686	6688	2.20094
chr1	6688	6690	2.03164
chr1	6690	6697	1.69303
chr1	6697	6702	1.52373
chr1	6702	6703	1.69303
chr1	6703	6710	1.52373
chr1	6710	6716	1.18512
chr1	6716	6719	1.52373
chr1	6719	6720	0.677214
chr1	6720	6733	0.50791
chr1	6733	6743	0.677214
chr1	6743	6759	0.50791
chr1	6759	6767	0.338607
chr1	6767	6774	0.677214
chr1	6774	6777	0.846517
chr1	6777	6778	0.677214
chr1	6778	6789	0.50791
chr1	6789	6811	0.846517
chr1	6811	6816	0.50791
chr1	6816	6817	0.846517
chr1	6817	6818	1.18512
chr1	6818	6823	1.01582
chr1	6823	6833	1.18512
chr1	6833	6854	0.846517
chr1	6854	6859	1.01582
chr1	6859	6861	0.677214
chr1	6861	6866	0.50791
chr1	6866	6867	0.677214
chr1	6867	6880	0.50791
chr1	6880	6881	0.677214
chr1	6881	6883	1.01582
chr1	6883	6890	1.18512
chr1	6890	6901	1.35443
chr1	6901	6903	1.18512
chr1	6903	6904	1.35443
chr1	6904	6909	1.52373
chr1	6909	6923	1.35443
chr1	6923	6924	1.18512
chr1	6924	6927	0.677214
chr1	6927	6934	0.50791
chr1	6934	6936	0.169303
chr1	6936	6940	0.338607
chr1	6940	6942	0.50791
chr1	6942	6944	0.338607
chr1	6944	6946	0.677214
chr1	6946	6948	0.846517
chr1	6948	6951	1.18512
chr1	6951	6952	1.35443
chr1	6952	6953	1.69303
chr1	6953	6954	1.86234
chr1	6954	6959	2.03164
chr1	6959	6960	2.20094
chr1	6960	6967	2.53955
chr1	6967	6979	3.38607
chr1	6979	6980	3.55537
chr1	6980	6983	3.21676
chr1	6983	6990	2.70885
chr1	6990	6991	2.53955
chr1	6991	6992	2.37025
chr1	6992	6997	2.03164
chr1	6997	7001	1.69303
chr1	7001	7002	1.52373
chr1	7002	7011	1.18512
chr1	7011	7016	0.50791
chr1	7016	7018	1.01582
chr1	7018	7020	1.18512
chr1	7020	7022	1.35443
chr1	7022	7023	1.52373
chr1	7023	7024	1.35443
chr1	7024	7028	1.52373
chr1	7028	7035	1.69303
chr1	7035	7040	1.86234
chr1	7040	7052	1.52373
chr1	7052	7058	1.86234
chr1	7058	7060	2.20094
chr1	7060	7061	1.86234
chr1	7061	7064	1.69303
chr1	7064	7066	1.52373
chr1	7066	7068	1.35443
chr1	7068	7069	1.18512
chr1	7069	7072	1.52373
chr1	7072	7074	1.35443
chr1	7074	7079	1.52373
chr1	7079	7087	1.35443
chr1	7087	7092	1.18512
chr1	7092	7097	1.35443
chr1	7097	7101	1.52373
chr1	7101	7104	1.18512
chr1	7104	7105	1.01582
chr1	7105	7110	1.18512
chr1	7110	7111	1.35443
chr1	7111	7118	1.01582
chr1	7118	7120	0.846517
chr1	7120	7127	1.01582
chr1	7127	7141	0.846517
chr1	7141	7149	0.677214
chr1	7149	7154	0.50791
chr1	7154	7157	0.338607
chr1	7157	7171	0.50791
chr1	7171	7186	0.338607
chr1	7186	7187	0.677214
chr1	7187	7188	0.846517
chr1	7188	7190	1.18512
chr1	7190	7191	1.86234
chr1	7191	7203	2.20094
chr1	7203	7205	2.37025
chr1	7205	7206	2.20094
chr1	7206	7208	2.37025
chr1	7208	7209	2.53955
chr1	7209	7220	2.70885
chr1	7220	7221	2.87816
chr1	7221	7222	3.04746
chr1	7222	7224	3.38607
chr1	7224	7227	3.55537
chr1	7227	7228	3.72467
chr1	7228	7230	3.89398
chr1	7230	7232	3.55537
chr1	7232	7234	3.21676
chr1	7234	7235	2.53955
chr1	7235	7244	2.20094
chr1	7244	7245	2.37025
chr1	7245	7246	2.03164
chr1	7246	7247	2.37025
chr1	7247	7249	2.53955
chr1	7249	7253	2.37025
chr1	7253	7254	2.70885
chr1	7254	7255	3.38607
chr1	7255	7259	3.89398
chr1	7259	7261	4.06328
chr1	7261	7264	3.72467
chr1	7264	7265	3.38607
chr1	7265	7267	3.21676
chr1	7267	7268	3.38607
chr1	7268	7271	3.55537
chr1	7271	7272	3.38607
chr1	7272	7278	3.21676
chr1	7278	7288	3.38607
chr1	7288	7290	3.21676
chr1	7290	7291	2.87816
chr1	7291	7292	2.20094
chr1	7292	7293	2.03164
chr1	7293	7296	2.20094
chr1	7296	7297	2.03164
chr1	7297	7298	1.01582
chr1	7298	7300	1.18512
chr1	7300	7304	1.01582
chr1	7304	7315	0.846517
chr1	7315	7317	1.35443
chr1	7317	7321	1.86234
chr1	7321	7323	1.69303
chr1	7323	7325	1.86234
chr1	7325	7335	2.03164
chr1	7335	7340	2.20094
chr1	7340	7343	2.03164
chr1	7343	7346	1.86234
chr1	7346	7359	1.69303
chr1	7359	7360	0.846517
chr1	7360	7361	0.677214
chr1	7361	7363	0.50791
chr1	7363	7369	0.677214
chr1	7369	7373	0.50791
chr1	7373	7379	0.677214
chr1	7379	7383	0.338607
chr1	7383	7392	0.50791
chr1	7392	7399	0.677214
chr1	7399	7400	0.846517
chr1	7400	7407	1.01582
chr1	7407	7408	0.846517
chr1	7408	7410	1.01582
chr1	7410	7411	1.18512
chr1	7411	7416	1.52373
chr1	7416	7419	1.35443
chr1	7419	7427	1.52373
chr1	7427	7430	1.35443
chr1	7430	7436	1.52373
chr1	7436	7443	1.18512
chr1	7443	7445	1.01582
chr1	7445	7447	1.18512
chr1	7447	7449	1.35443
chr1	7449	7452	1.52373
chr1	7452	7453	1.18512
chr1	7453	7454	1.01582
chr1	7454	7455	1.18512
chr1	7455	7459	1.01582
chr1	7459	7474	1.18512
chr1	7474	7475	1.01582
chr1	7475	7477	1.35443
chr1	7477	7478	1.52373
chr1	7478	7479	1.86234
chr1	7479	7481	2.37025
chr1	7481	7482	2.53955
chr1	7482	7484	2.37025
chr1	7484	7488	2.53955
chr1	7488	7489	2.87816
chr1	7489	7491	3.04746
chr1	7491	7493	2.87816
chr1	7493	7494	3.04746
chr1	7494	7495	3.21676
chr1	7495	7502	3.38607
chr1	7502	7504	3.21676
chr1	7504	7508	3.04746
chr1	7508	7511	3.21676
chr1	7511	7516	3.38607
chr1	7516	7517	3.72467
chr1	7517	7519	4.06328
chr1	7519	7520	3.72467
chr1	7520	7521	3.55537
chr1	7521	7522	3.21676
chr1	7522	7523	3.04746
chr1	7523	7526	2.53955
chr1	7526	7528	2.70885
chr1	7528	7529	2.53955
chr1	7529	7531	2.37025
chr1	7531	7532	2.53955
chr1	7532	7533	2.20094
chr1	7533	7537	2.03164
chr1	7537	7538	1.69303
chr1	7538	7543	1.52373
chr1	7543	7546	1.69303
chr1	7546	7551	1.86234
chr1	7551	7554	2.53955
chr1	7554	7555	2.37025
chr1	7555	7557	2.03164
chr1	7557	7561	2.20094
chr1	7561	7570	1.86234
chr1	7570	7572	1.69303
chr1	7572	7573	2.03164
chr1	7573	7577	1.86234
chr1	7577	7587	1.69303
chr1	7587	7590	1.86234
chr1	7590	7595	1.69303
chr1	7595	7601	1.01582
chr1	7601	7610	0.846517
chr1	7610	7612	1.18512
chr1	7612	7613	1.35443
chr1	7613	7614	1.52373
chr1	7614	7616	1.69303
chr1	7616	7625	1.35443
chr1	7625	7626	1.52373
chr1	7626	7631	1.69303
chr1	7631	7632	1.35443
chr1	7632	7633	1.52373
chr1	7633	7643	1.69303
chr1	7643	7644	1.86234
chr1	7644	7646	2.03164
chr1	7646	7649	2.20094
chr1	7649	7654	2.03164
[truncated: 2,889 more rows]
