# Supplementary material for: Structural modularity of the XIST ribonucleoprotein complex
Source: Nat Commun. 2020 Dec 2;11:6163. doi: 10.1038/s41467-020-20040-3 (PMC7710737; doi:10.1038/s41467-020-20040-3)
Supplement: Supplementary file 6 — Source Data [file 41467_2020_20040_MOESM6_ESM.zip › sourcedata/fig2efgi/K562_ABCF1_2_neg_XIST_1_hsXIST.bedgraph]

chr1	0	199	0.0
chr1	199	201	1.82467
chr1	201	235	3.64934
chr1	235	327	0.0
chr1	327	363	1.82467
chr1	363	495	0.0
chr1	495	502	1.82467
chr1	502	530	3.64934
chr1	530	538	1.82467
chr1	538	652	0.0
chr1	652	687	1.82467
chr1	687	739	0.0
chr1	739	773	1.82467
chr1	773	891	0.0
chr1	891	897	1.82467
chr1	897	904	3.64934
chr1	904	915	5.47401
chr1	915	917	7.29868
chr1	917	933	5.47401
chr1	933	940	3.64934
chr1	940	951	1.82467
chr1	951	985	0.0
chr1	985	1020	1.82467
chr1	1020	1150	0.0
chr1	1150	1174	1.82467
chr1	1174	1184	3.64934
chr1	1184	1185	5.47401
chr1	1185	1186	7.29868
chr1	1186	1208	5.47401
chr1	1208	1219	3.64934
chr1	1219	1220	1.82467
chr1	1220	1232	0.0
chr1	1232	1265	1.82467
chr1	1265	1293	0.0
chr1	1293	1324	1.82467
chr1	1324	1677	0.0
chr1	1677	1710	1.82467
chr1	1710	1828	0.0
chr1	1828	1831	1.82467
chr1	1831	1863	3.64934
chr1	1863	1864	1.82467
chr1	1864	1867	3.64934
chr1	1867	1876	1.82467
chr1	1876	1899	3.64934
chr1	1899	1910	1.82467
chr1	1910	2084	0.0
chr1	2084	2120	1.82467
chr1	2120	2216	0.0
chr1	2216	2251	1.82467
chr1	2251	2618	0.0
chr1	2618	2636	1.82467
chr1	2636	2654	3.64934
chr1	2654	2672	1.82467
chr1	2672	2910	0.0
chr1	2910	2938	1.82467
chr1	2938	2946	3.64934
chr1	2946	2974	1.82467
chr1	2974	3222	0.0
chr1	3222	3258	1.82467
chr1	3258	3520	0.0
chr1	3520	3554	1.82467
chr1	3554	3949	0.0
chr1	3949	3955	1.82467
chr1	3955	3981	3.64934
chr1	3981	3984	1.82467
chr1	3984	3995	0.0
chr1	3995	4031	1.82467
chr1	4031	4033	0.0
chr1	4033	4068	1.82467
chr1	4068	4138	0.0
chr1	4138	4159	1.82467
chr1	4159	4161	0.0
chr1	4161	4173	1.82467
chr1	4173	4209	0.0
chr1	4209	4245	1.82467
chr1	4245	4386	0.0
chr1	4386	4422	1.82467
chr1	4422	4482	0.0
chr1	4482	4518	1.82467
chr1	4518	4613	0.0
chr1	4613	4620	1.82467
chr1	4620	4647	3.64934
chr1	4647	4656	1.82467
chr1	4656	4713	0.0
chr1	4713	4748	1.82467
chr1	4748	4879	0.0
chr1	4879	4914	1.82467
chr1	4914	5217	0.0
chr1	5217	5252	1.82467
chr1	5252	5582	0.0
chr1	5582	5618	1.82467
chr1	5618	5625	0.0
chr1	5625	5632	1.82467
chr1	5632	5660	3.64934
chr1	5660	5666	1.82467
chr1	5666	5756	0.0
chr1	5756	5792	1.82467
chr1	5792	5852	0.0
chr1	5852	5853	1.82467
chr1	5853	5887	3.64934
chr1	5887	5888	1.82467
chr1	5888	6119	0.0
chr1	6119	6150	1.82467
chr1	6150	6245	0.0
chr1	6245	6281	1.82467
chr1	6281	6323	0.0
chr1	6323	6337	1.82467
chr1	6337	6359	3.64934
chr1	6359	6373	1.82467
chr1	6373	6712	0.0
chr1	6712	6746	1.82467
chr1	6746	7189	0.0
chr1	7189	7224	1.82467
chr1	7224	7248	0.0
chr1	7248	7283	1.82467
chr1	7283	7324	0.0
chr1	7324	7355	1.82467
chr1	7355	7492	0.0
chr1	7492	7527	1.82467
chr1	7527	7558	0.0
chr1	7558	7591	1.82467
chr1	7591	7833	0.0
chr1	7833	7860	1.82467
chr1	7860	8032	0.0
chr1	8032	8059	1.82467
chr1	8059	8068	3.64934
chr1	8068	8094	1.82467
chr1	8094	8096	0.0
chr1	8096	8126	1.82467
chr1	8126	8132	3.64934
chr1	8132	8162	1.82467
chr1	8162	8342	0.0
chr1	8342	8378	1.82467
chr1	8378	8427	0.0
chr1	8427	8462	1.82467
chr1	8462	8833	0.0
chr1	8833	8869	1.82467
chr1	8869	8964	0.0
chr1	8964	8998	1.82467
chr1	8998	9000	3.64934
chr1	9000	9034	1.82467
chr1	9034	9063	0.0
chr1	9063	9099	1.82467
chr1	9099	9254	0.0
chr1	9254	9288	1.82467
chr1	9288	9585	0.0
chr1	9585	9621	1.82467
chr1	9621	9626	0.0
chr1	9626	9649	1.82467
chr1	9649	9662	3.64934
chr1	9662	9685	1.82467
chr1	9685	9928	0.0
chr1	9928	9963	1.82467
chr1	9963	9971	0.0
chr1	9971	9997	1.82467
chr1	9997	10006	3.64934
chr1	10006	10019	1.82467
chr1	10019	10033	3.64934
chr1	10033	10055	1.82467
chr1	10055	10127	0.0
chr1	10127	10137	1.82467
chr1	10137	10162	3.64934
chr1	10162	10173	1.82467
chr1	10173	10305	0.0
chr1	10305	10339	1.82467
chr1	10339	10398	0.0
chr1	10398	10431	1.82467
chr1	10431	10584	0.0
chr1	10584	10619	1.82467
chr1	10619	10850	0.0
chr1	10850	10885	1.82467
chr1	10885	10903	0.0
chr1	10903	10938	1.82467
chr1	10938	11175	0.0
chr1	11175	11191	3.64934
chr1	11191	11209	5.47401
chr1	11209	11225	1.82467
chr1	11225	11372	0.0
chr1	11372	11377	1.82467
chr1	11377	11378	3.64934
chr1	11378	11412	1.82467
chr1	11412	11772	0.0
chr1	11772	11808	1.82467
chr1	11808	11810	0.0
chr1	11810	11828	1.82467
chr1	11828	11857	0.0
chr1	11857	11860	1.82467
chr1	11860	11872	3.64934
chr1	11872	11876	5.47401
chr1	11876	11893	3.64934
chr1	11893	11908	1.82467
chr1	11908	12027	0.0
chr1	12027	12063	1.82467
chr1	12063	12193	0.0
chr1	12193	12196	1.82467
chr1	12196	12218	3.64934
chr1	12218	12229	5.47401
chr1	12229	12230	3.64934
chr1	12230	12253	1.82467
chr1	12253	12272	0.0
chr1	12272	12306	1.82467
chr1	12306	12618	0.0
chr1	12618	12629	1.82467
chr1	12629	12631	3.64934
chr1	12631	12643	5.47401
chr1	12643	12647	7.29868
chr1	12647	12652	9.12335
chr1	12652	12661	7.29868
chr1	12661	12665	9.12335
chr1	12665	12666	7.29868
chr1	12666	12677	5.47401
chr1	12677	12682	3.64934
chr1	12682	12696	1.82467
chr1	12696	12881	0.0
chr1	12881	12916	1.82467
chr1	12916	13175	0.0
chr1	13175	13210	1.82467
chr1	13210	13414	0.0
chr1	13414	13424	1.82467
chr1	13424	13448	3.64934
chr1	13448	13460	1.82467
chr1	13460	13504	0.0
chr1	13504	13517	1.82467
chr1	13517	13523	3.64934
chr1	13523	13539	5.47401
chr1	13539	13545	3.64934
chr1	13545	13555	0.0
chr1	13555	13575	1.82467
chr1	13575	13591	3.64934
chr1	13591	13611	1.82467
chr1	13611	13615	0.0
chr1	13615	13648	1.82467
chr1	13648	13652	0.0
chr1	13652	13687	1.82467
chr1	13687	13772	0.0
chr1	13772	13804	1.82467
chr1	13804	13808	3.64934
chr1	13808	13840	1.82467
chr1	13840	15090	0.0
chr1	15090	15126	1.82467
chr1	15126	15142	0.0
chr1	15142	15174	1.82467
chr1	15174	15657	0.0
chr1	15657	15692	1.82467
chr1	15692	15986	0.0
chr1	15986	16022	1.82467
chr1	16022	16131	0.0
chr1	16131	16163	1.82467
chr1	16163	16783	0.0
chr1	16783	16816	1.82467
chr1	16816	17156	0.0
chr1	17156	17191	1.82467
chr1	17191	17471	0.0
chr1	17471	17505	1.82467
chr1	17505	17506	3.64934
chr1	17506	17521	1.82467
chr1	17521	17527	0.0
chr1	17527	17547	1.82467
chr1	17547	17821	0.0
chr1	17821	17855	1.82467
chr1	17855	18059	0.0
chr1	18059	18094	1.82467
chr1	18094	18494	0.0
chr1	18494	18529	1.82467
chr1	18529	18783	0.0
chr1	18783	18818	1.82467
chr1	18818	18892	0.0
chr1	18892	18928	1.82467
chr1	18928	19163	0.0
chr1	19163	19193	1.82467
chr1	19193	19280	0.0
