# Supplementary material for: Structural modularity of the XIST ribonucleoprotein complex
Source: Nat Commun. 2020 Dec 2;11:6163. doi: 10.1038/s41467-020-20040-3 (PMC7710737; doi:10.1038/s41467-020-20040-3)
Supplement: Supplementary file 6 — Source Data [file 41467_2020_20040_MOESM6_ESM.zip › sourcedata/fig2efgi/K562_IGF2BP2_0_neg_XIST_1_hsXIST.bedgraph]

chr1	0	43	0.0
chr1	43	45	0.464819
chr1	45	46	1.85928
chr1	46	47	3.25373
chr1	47	48	3.71855
chr1	48	53	4.64819
chr1	53	64	6.04265
chr1	64	67	6.50747
chr1	67	68	6.97229
chr1	68	71	7.43711
chr1	71	79	7.90193
chr1	79	86	7.43711
chr1	86	89	6.97229
chr1	89	90	6.04265
chr1	90	91	5.11301
chr1	91	96	3.25373
chr1	96	111	1.85928
chr1	111	112	1.39446
chr1	112	115	0.929638
chr1	115	121	0.464819
chr1	121	123	0.929638
chr1	123	133	1.39446
chr1	133	165	0.929638
chr1	165	167	0.464819
chr1	167	196	0.0
chr1	196	217	0.464819
chr1	217	229	0.929638
chr1	229	261	0.464819
chr1	261	305	0.0
chr1	305	348	0.464819
chr1	348	408	0.0
chr1	408	411	0.464819
chr1	411	452	0.929638
chr1	452	454	1.39446
chr1	454	488	0.929638
chr1	488	495	0.0
chr1	495	502	0.929638
chr1	502	504	1.85928
chr1	504	509	2.3241
chr1	509	525	2.78892
chr1	525	532	3.25373
chr1	532	539	3.71855
chr1	539	545	2.78892
chr1	545	548	1.85928
chr1	548	553	1.39446
chr1	553	556	0.929638
chr1	556	563	1.39446
chr1	563	576	0.929638
chr1	576	600	0.464819
chr1	600	650	0.0
chr1	650	651	0.464819
chr1	651	654	1.39446
chr1	654	662	1.85928
chr1	662	681	2.3241
chr1	681	686	1.85928
chr1	686	692	0.464819
chr1	692	695	0.929638
chr1	695	706	1.39446
chr1	706	736	0.929638
chr1	736	739	0.464819
chr1	739	766	0.0
chr1	766	781	0.464819
chr1	781	786	0.929638
chr1	786	800	1.39446
chr1	800	825	0.929638
chr1	825	835	0.464819
chr1	835	837	0.929638
chr1	837	839	1.39446
chr1	839	851	1.85928
chr1	851	868	2.3241
chr1	868	869	2.78892
chr1	869	878	2.3241
chr1	878	879	2.78892
chr1	879	882	1.85928
chr1	882	887	1.39446
chr1	887	895	1.85928
chr1	895	907	1.39446
chr1	907	912	2.3241
chr1	912	915	1.85928
chr1	915	922	2.3241
chr1	922	926	1.85928
chr1	926	931	2.3241
chr1	931	935	1.85928
chr1	935	938	2.3241
chr1	938	945	2.78892
chr1	945	950	3.25373
chr1	950	951	3.71855
chr1	951	954	3.25373
chr1	954	959	3.71855
chr1	959	969	3.25373
chr1	969	972	2.78892
chr1	972	979	3.25373
chr1	979	980	2.78892
chr1	980	985	2.3241
chr1	985	989	2.78892
chr1	989	990	2.3241
chr1	990	992	2.78892
chr1	992	993	2.3241
chr1	993	994	2.78892
chr1	994	998	2.3241
chr1	998	1003	1.85928
chr1	1003	1016	2.3241
chr1	1016	1025	1.85928
chr1	1025	1034	1.39446
chr1	1034	1037	0.929638
chr1	1037	1038	0.464819
chr1	1038	1039	0.929638
chr1	1039	1045	1.39446
chr1	1045	1046	1.85928
chr1	1046	1049	1.39446
chr1	1049	1053	1.85928
chr1	1053	1073	2.3241
chr1	1073	1082	2.78892
chr1	1082	1083	2.3241
chr1	1083	1084	1.85928
chr1	1084	1088	2.3241
chr1	1088	1093	1.85928
chr1	1093	1097	1.39446
chr1	1097	1101	0.929638
chr1	1101	1102	1.39446
chr1	1102	1103	1.85928
chr1	1103	1106	2.3241
chr1	1106	1108	1.85928
chr1	1108	1121	2.3241
chr1	1121	1126	2.78892
chr1	1126	1132	2.3241
chr1	1132	1144	2.78892
chr1	1144	1147	1.85928
chr1	1147	1152	1.39446
chr1	1152	1158	0.929638
chr1	1158	1165	1.39446
chr1	1165	1168	0.929638
chr1	1168	1176	1.85928
chr1	1176	1178	1.39446
chr1	1178	1189	1.85928
chr1	1189	1191	2.3241
chr1	1191	1202	2.78892
chr1	1202	1203	2.3241
chr1	1203	1212	2.78892
chr1	1212	1221	1.85928
chr1	1221	1231	1.39446
chr1	1231	1232	2.3241
chr1	1232	1235	1.85928
chr1	1235	1243	1.39446
chr1	1243	1246	1.85928
chr1	1246	1250	2.3241
chr1	1250	1269	2.78892
chr1	1269	1272	3.25373
chr1	1272	1275	3.71855
chr1	1275	1277	3.25373
chr1	1277	1287	3.71855
chr1	1287	1293	2.3241
chr1	1293	1308	1.85928
chr1	1308	1313	1.39446
chr1	1313	1318	0.929638
chr1	1318	1321	0.464819
chr1	1321	1324	0.0
chr1	1324	1325	0.464819
chr1	1325	1328	1.39446
chr1	1328	1334	1.85928
chr1	1334	1337	2.3241
chr1	1337	1342	2.78892
chr1	1342	1347	3.25373
chr1	1347	1349	3.71855
chr1	1349	1354	4.18337
chr1	1354	1356	3.71855
chr1	1356	1366	4.64819
chr1	1366	1369	3.25373
chr1	1369	1370	3.71855
chr1	1370	1371	4.18337
chr1	1371	1381	3.71855
chr1	1381	1385	3.25373
chr1	1385	1391	2.78892
chr1	1391	1393	2.3241
chr1	1393	1399	1.85928
chr1	1399	1400	1.39446
chr1	1400	1408	0.929638
chr1	1408	1421	0.464819
chr1	1421	1434	0.0
chr1	1434	1438	0.464819
chr1	1438	1440	0.929638
chr1	1440	1448	1.39446
chr1	1448	1449	1.85928
chr1	1449	1451	2.3241
chr1	1451	1453	2.78892
chr1	1453	1478	3.25373
chr1	1478	1484	2.78892
chr1	1484	1485	1.85928
chr1	1485	1488	1.39446
chr1	1488	1535	0.464819
chr1	1535	1539	0.929638
chr1	1539	1540	0.464819
chr1	1540	1551	0.929638
chr1	1551	1552	1.39446
chr1	1552	1554	1.85928
chr1	1554	1558	2.3241
chr1	1558	1560	2.78892
chr1	1560	1564	3.25373
chr1	1564	1570	3.71855
chr1	1570	1572	4.18337
chr1	1572	1577	4.64819
chr1	1577	1578	4.18337
chr1	1578	1585	4.64819
chr1	1585	1590	5.11301
chr1	1590	1593	5.57783
chr1	1593	1596	5.11301
chr1	1596	1597	4.64819
chr1	1597	1602	4.18337
chr1	1602	1603	3.71855
chr1	1603	1604	3.25373
chr1	1604	1607	3.71855
chr1	1607	1608	4.18337
chr1	1608	1613	3.71855
chr1	1613	1616	3.25373
chr1	1616	1622	2.78892
chr1	1622	1627	2.3241
chr1	1627	1628	1.85928
chr1	1628	1634	2.78892
chr1	1634	1636	2.3241
chr1	1636	1646	3.25373
chr1	1646	1651	2.78892
chr1	1651	1664	2.3241
chr1	1664	1672	1.85928
chr1	1672	1678	1.39446
chr1	1678	1691	0.464819
chr1	1691	1716	0.929638
chr1	1716	1717	0.464819
chr1	1717	1729	0.929638
chr1	1729	1731	1.39446
chr1	1731	1735	1.85928
chr1	1735	1750	1.39446
chr1	1750	1751	0.929638
chr1	1751	1755	1.85928
chr1	1755	1758	2.3241
chr1	1758	1759	1.85928
chr1	1759	1766	2.3241
chr1	1766	1768	2.78892
chr1	1768	1772	3.25373
chr1	1772	1773	2.78892
chr1	1773	1774	3.25373
chr1	1774	1795	2.78892
chr1	1795	1799	2.3241
chr1	1799	1802	1.85928
chr1	1802	1810	1.39446
chr1	1810	1811	0.929638
chr1	1811	1817	0.464819
chr1	1817	1841	0.0
chr1	1841	1849	0.464819
chr1	1849	1851	0.929638
chr1	1851	1857	1.39446
chr1	1857	1866	1.85928
chr1	1866	1867	2.3241
chr1	1867	1872	2.78892
chr1	1872	1877	3.25373
chr1	1877	1882	3.71855
chr1	1882	1885	4.18337
chr1	1885	1890	3.71855
chr1	1890	1893	4.18337
chr1	1893	1894	3.71855
chr1	1894	1895	3.25373
chr1	1895	1896	2.78892
chr1	1896	1900	3.25373
chr1	1900	1910	2.78892
chr1	1910	1916	2.3241
chr1	1916	1920	1.85928
chr1	1920	1921	2.3241
chr1	1921	1926	1.85928
chr1	1926	1934	1.39446
chr1	1934	1939	0.929638
chr1	1939	2049	0.0
chr1	2049	2062	0.464819
chr1	2062	2064	0.929638
chr1	2064	2070	1.85928
chr1	2070	2082	2.3241
chr1	2082	2091	1.85928
chr1	2091	2095	1.39446
chr1	2095	2099	1.85928
chr1	2099	2105	2.3241
chr1	2105	2108	1.85928
chr1	2108	2114	1.39446
chr1	2114	2137	0.929638
chr1	2137	2138	1.39446
chr1	2138	2140	0.929638
chr1	2140	2141	1.39446
chr1	2141	2142	1.85928
chr1	2142	2163	1.39446
chr1	2163	2177	1.85928
chr1	2177	2184	2.3241
chr1	2184	2185	1.85928
chr1	2185	2206	1.39446
chr1	2206	2215	0.929638
chr1	2215	2220	1.39446
chr1	2220	2223	0.929638
chr1	2223	2233	0.464819
chr1	2233	2259	0.929638
chr1	2259	2270	0.464819
chr1	2270	2274	0.0
chr1	2274	2315	0.464819
chr1	2315	2411	0.0
chr1	2411	2440	0.464819
chr1	2440	2455	0.929638
chr1	2455	2473	0.464819
chr1	2473	2484	0.929638
chr1	2484	2515	0.464819
chr1	2515	2517	0.929638
chr1	2517	2538	0.464819
chr1	2538	2559	0.929638
chr1	2559	2582	0.464819
chr1	2582	2596	0.0
chr1	2596	2597	0.464819
chr1	2597	2599	0.929638
chr1	2599	2639	1.39446
chr1	2639	2641	0.929638
chr1	2641	2642	0.464819
chr1	2642	2643	0.0
chr1	2643	2671	0.464819
chr1	2671	2681	0.929638
chr1	2681	2690	0.464819
chr1	2690	2702	0.929638
chr1	2702	2711	1.85928
chr1	2711	2715	1.39446
chr1	2715	2743	0.929638
chr1	2743	2745	0.464819
chr1	2745	2776	0.0
chr1	2776	2779	0.464819
chr1	2779	2784	0.929638
chr1	2784	2786	2.3241
chr1	2786	2813	2.78892
chr1	2813	2815	2.3241
chr1	2815	2818	2.78892
chr1	2818	2820	2.3241
chr1	2820	2827	1.85928
chr1	2827	2830	1.39446
chr1	2830	2838	0.929638
chr1	2838	2843	1.39446
chr1	2843	2859	1.85928
chr1	2859	2871	1.39446
chr1	2871	2875	0.929638
chr1	2875	2887	0.464819
chr1	2887	2896	0.0
chr1	2896	2904	0.464819
chr1	2904	2920	1.39446
chr1	2920	2927	1.85928
chr1	2927	2928	2.3241
chr1	2928	2929	3.25373
chr1	2929	2932	3.71855
chr1	2932	2936	4.18337
chr1	2936	2940	5.11301
chr1	2940	2945	4.64819
chr1	2945	2948	4.18337
chr1	2948	2963	3.71855
chr1	2963	2964	3.25373
chr1	2964	2971	2.78892
chr1	2971	2972	2.3241
chr1	2972	2973	2.78892
chr1	2973	2975	2.3241
chr1	2975	2995	1.39446
chr1	2995	3016	0.929638
chr1	3016	3022	0.464819
chr1	3022	3034	0.0
chr1	3034	3036	0.464819
chr1	3036	3077	0.929638
chr1	3077	3080	0.464819
chr1	3080	3088	0.0
chr1	3088	3091	0.464819
chr1	3091	3096	0.929638
chr1	3096	3132	1.39446
chr1	3132	3135	0.929638
chr1	3135	3137	0.464819
chr1	3137	3139	1.39446
chr1	3139	3153	0.929638
chr1	3153	3180	1.39446
chr1	3180	3197	0.464819
chr1	3197	3200	0.0
chr1	3200	3221	0.464819
chr1	3221	3222	0.929638
chr1	3222	3225	1.39446
chr1	3225	3234	1.85928
chr1	3234	3237	2.3241
chr1	3237	3239	2.78892
chr1	3239	3242	3.25373
chr1	3242	3252	2.78892
chr1	3252	3258	3.25373
chr1	3258	3262	3.71855
chr1	3262	3265	4.18337
chr1	3265	3266	3.71855
chr1	3266	3268	3.25373
chr1	3268	3272	2.78892
chr1	3272	3278	3.25373
chr1	3278	3281	2.78892
chr1	3281	3283	2.3241
chr1	3283	3291	1.85928
chr1	3291	3295	1.39446
chr1	3295	3305	0.929638
chr1	3305	3316	0.464819
chr1	3316	3325	0.0
chr1	3325	3367	0.464819
chr1	3367	3403	0.0
chr1	3403	3410	0.464819
chr1	3410	3413	0.929638
chr1	3413	3426	1.39446
chr1	3426	3445	1.85928
chr1	3445	3448	1.39446
chr1	3448	3453	0.929638
chr1	3453	3469	0.464819
chr1	3469	3490	0.0
chr1	3490	3492	0.464819
chr1	3492	3495	0.929638
chr1	3495	3504	1.39446
chr1	3504	3505	1.85928
chr1	3505	3516	2.3241
chr1	3516	3517	1.85928
chr1	3517	3533	2.3241
chr1	3533	3536	1.85928
chr1	3536	3540	1.39446
chr1	3540	3547	0.929638
chr1	3547	3593	0.0
chr1	3593	3621	0.929638
chr1	3621	3629	1.39446
chr1	3629	3637	1.85928
chr1	3637	3665	0.929638
chr1	3665	3672	0.464819
chr1	3672	3730	0.0
chr1	3730	3744	0.464819
chr1	3744	3746	0.929638
chr1	3746	3774	1.39446
chr1	3774	3788	0.929638
chr1	3788	3790	0.464819
chr1	3790	3808	0.0
chr1	3808	3814	0.464819
chr1	3814	3825	0.929638
chr1	3825	3842	1.39446
chr1	3842	3852	1.85928
chr1	3852	3858	1.39446
chr1	3858	3859	1.85928
chr1	3859	3869	2.3241
chr1	3869	3886	1.85928
chr1	3886	3896	1.39446
chr1	3896	3899	0.929638
chr1	3899	3902	0.464819
chr1	3902	3918	0.0
chr1	3918	3934	0.464819
chr1	3934	3935	0.929638
chr1	3935	3937	1.39446
chr1	3937	3942	2.3241
chr1	3942	3953	3.71855
chr1	3953	3955	4.18337
chr1	3955	3956	4.64819
chr1	3956	3959	5.11301
chr1	3959	3962	5.57783
chr1	3962	3965	5.11301
chr1	3965	3975	5.57783
chr1	3975	3978	6.04265
chr1	3978	3979	5.57783
chr1	3979	3981	5.11301
chr1	3981	3986	3.71855
chr1	3986	3997	2.3241
chr1	3997	3998	2.78892
chr1	3998	3999	1.85928
chr1	3999	4000	1.39446
chr1	4000	4018	0.929638
chr1	4018	4019	1.39446
chr1	4019	4041	0.929638
chr1	4041	4044	0.464819
chr1	4044	4049	0.929638
chr1	4049	4062	1.39446
chr1	4062	4088	0.929638
chr1	4088	4118	0.0
chr1	4118	4136	0.464819
chr1	4136	4159	0.929638
chr1	4159	4162	0.464819
chr1	4162	4180	0.0
chr1	4180	4184	0.464819
chr1	4184	4185	0.929638
chr1	4185	4191	1.39446
chr1	4191	4196	1.85928
chr1	4196	4224	2.78892
chr1	4224	4228	2.3241
chr1	4228	4229	1.85928
chr1	4229	4233	1.39446
chr1	4233	4235	0.929638
chr1	4235	4240	0.464819
chr1	4240	4249	0.0
chr1	4249	4254	0.464819
chr1	4254	4258	0.929638
chr1	4258	4293	1.39446
chr1	4293	4298	0.929638
chr1	4298	4302	0.464819
chr1	4302	4344	0.0
chr1	4344	4387	0.464819
chr1	4387	4400	0.0
chr1	4400	4409	0.464819
chr1	4409	4413	0.929638
chr1	4413	4429	1.39446
chr1	4429	4430	1.85928
chr1	4430	4435	2.3241
chr1	4435	4443	2.78892
chr1	4443	4453	2.3241
chr1	4453	4455	1.85928
chr1	4455	4474	1.39446
chr1	4474	4476	0.929638
chr1	4476	4478	1.39446
chr1	4478	4479	1.85928
chr1	4479	4484	1.39446
chr1	4484	4485	1.85928
chr1	4485	4499	2.3241
chr1	4499	4515	1.85928
chr1	4515	4520	1.39446
chr1	4520	4522	0.929638
chr1	4522	4523	0.464819
chr1	4523	4525	0.929638
chr1	4525	4528	1.39446
chr1	4528	4553	0.929638
chr1	4553	4569	0.464819
chr1	4569	4677	0.0
chr1	4677	4678	0.464819
chr1	4678	4681	0.929638
chr1	4681	4685	1.39446
chr1	4685	4693	1.85928
chr1	4693	4695	2.3241
chr1	4695	4697	2.78892
chr1	4697	4703	3.25373
chr1	4703	4715	4.18337
chr1	4715	4721	3.71855
chr1	4721	4722	3.25373
chr1	4722	4727	2.78892
chr1	4727	4729	3.25373
chr1	4729	4733	2.78892
chr1	4733	4735	2.3241
chr1	4735	4739	1.85928
chr1	4739	4747	1.39446
chr1	4747	4770	0.464819
chr1	4770	4783	0.0
chr1	4783	4827	0.464819
chr1	4827	4891	0.0
chr1	4891	4935	0.464819
chr1	4935	4954	0.0
chr1	4954	4959	0.464819
chr1	4959	4998	0.929638
chr1	4998	5003	0.464819
chr1	5003	5157	0.0
chr1	5157	5173	0.464819
chr1	5173	5194	0.929638
chr1	5194	5197	0.464819
chr1	5197	5219	0.929638
chr1	5219	5225	1.39446
chr1	5225	5226	2.3241
chr1	5226	5227	2.78892
chr1	5227	5230	3.71855
chr1	5230	5233	4.18337
chr1	5233	5234	4.64819
chr1	5234	5237	5.11301
chr1	5237	5261	5.57783
chr1	5261	5264	4.64819
chr1	5264	5271	4.18337
chr1	5271	5272	3.25373
chr1	5272	5275	3.71855
chr1	5275	5277	2.78892
chr1	5277	5281	2.3241
chr1	5281	5287	1.85928
chr1	5287	5305	2.3241
chr1	5305	5313	1.85928
chr1	5313	5315	1.39446
chr1	5315	5318	0.929638
chr1	5318	5331	0.464819
chr1	5331	5351	0.0
chr1	5351	5356	0.464819
chr1	5356	5358	0.929638
chr1	5358	5365	1.39446
chr1	5365	5370	1.85928
chr1	5370	5395	2.3241
chr1	5395	5400	1.85928
chr1	5400	5402	1.39446
chr1	5402	5409	0.929638
chr1	5409	5413	0.464819
chr1	5413	5473	0.0
chr1	5473	5479	0.464819
chr1	5479	5485	0.929638
chr1	5485	5487	1.39446
chr1	5487	5509	1.85928
chr1	5509	5512	1.39446
chr1	5512	5519	1.85928
chr1	5519	5523	1.39446
chr1	5523	5531	0.929638
chr1	5531	5537	0.464819
chr1	5537	5547	0.929638
chr1	5547	5552	1.39446
chr1	5552	5556	1.85928
chr1	5556	5578	1.39446
chr1	5578	5580	0.929638
chr1	5580	5591	1.39446
chr1	5591	5599	0.929638
chr1	5599	5600	1.39446
chr1	5600	5603	1.85928
chr1	5603	5606	2.3241
chr1	5606	5607	2.78892
chr1	5607	5623	3.25373
chr1	5623	5629	2.78892
chr1	5629	5640	3.25373
chr1	5640	5647	1.85928
chr1	5647	5650	1.39446
chr1	5650	5651	0.929638
chr1	5651	5657	0.464819
chr1	5657	5666	0.929638
chr1	5666	5701	0.464819
chr1	5701	5782	0.0
chr1	5782	5783	0.464819
chr1	5783	5826	0.929638
chr1	5826	5827	0.464819
chr1	5827	5866	0.0
chr1	5866	5906	0.464819
chr1	5906	5910	0.929638
chr1	5910	5924	0.464819
chr1	5924	5927	0.929638
chr1	5927	5946	1.39446
chr1	5946	5949	1.85928
chr1	5949	5964	1.39446
chr1	5964	5967	1.85928
chr1	5967	5970	1.39446
chr1	5970	5990	0.929638
chr1	5990	6002	0.464819
chr1	6002	6004	0.929638
chr1	6004	6007	1.39446
chr1	6007	6008	1.85928
chr1	6008	6032	1.39446
chr1	6032	6044	1.85928
chr1	6044	6046	2.3241
chr1	6046	6051	1.85928
chr1	6051	6056	1.39446
chr1	6056	6060	1.85928
chr1	6060	6066	2.3241
chr1	6066	6068	2.78892
chr1	6068	6076	3.25373
chr1	6076	6087	2.78892
chr1	6087	6099	2.3241
chr1	6099	6109	1.39446
chr1	6109	6110	0.929638
chr1	6110	6112	0.464819
chr1	6112	6129	0.0
chr1	6129	6142	0.464819
chr1	6142	6182	0.929638
chr1	6182	6205	0.464819
chr1	6205	6206	0.929638
chr1	6206	6216	1.39446
chr1	6216	6219	0.929638
chr1	6219	6243	1.39446
chr1	6243	6248	1.85928
chr1	6248	6249	1.39446
chr1	6249	6263	0.929638
chr1	6263	6268	0.464819
chr1	6268	6287	0.929638
chr1	6287	6306	0.464819
chr1	6306	6307	0.929638
chr1	6307	6309	1.39446
chr1	6309	6310	1.85928
chr1	6310	6330	1.39446
chr1	6330	6338	2.3241
chr1	6338	6348	2.78892
chr1	6348	6351	2.3241
chr1	6351	6352	1.85928
chr1	6352	6354	2.3241
chr1	6354	6356	3.25373
chr1	6356	6362	3.71855
chr1	6362	6367	4.18337
chr1	6367	6373	3.71855
chr1	6373	6374	3.25373
chr1	6374	6384	4.18337
chr1	6384	6388	4.64819
chr1	6388	6396	4.18337
chr1	6396	6397	3.71855
chr1	6397	6398	2.78892
chr1	6398	6399	2.3241
chr1	6399	6400	2.78892
chr1	6400	6410	2.3241
chr1	6410	6411	2.78892
chr1	6411	6414	3.25373
chr1	6414	6418	2.78892
chr1	6418	6428	1.85928
chr1	6428	6454	1.39446
chr1	6454	6455	0.929638
chr1	6455	6486	0.464819
chr1	6486	6532	0.0
chr1	6532	6537	0.464819
chr1	6537	6553	0.929638
chr1	6553	6565	1.39446
chr1	6565	6571	1.85928
chr1	6571	6576	2.3241
chr1	6576	6581	1.85928
chr1	6581	6594	1.39446
chr1	6594	6597	1.85928
chr1	6597	6603	2.3241
chr1	6603	6609	2.78892
chr1	6609	6613	2.3241
chr1	6613	6615	1.85928
chr1	6615	6629	1.39446
chr1	6629	6641	1.85928
chr1	6641	6647	0.929638
chr1	6647	6662	0.464819
chr1	6662	6664	0.929638
chr1	6664	6665	1.39446
chr1	6665	6671	1.85928
chr1	6671	6685	1.39446
chr1	6685	6687	0.929638
chr1	6687	6697	1.39446
chr1	6697	6708	1.85928
chr1	6708	6709	0.929638
chr1	6709	6728	0.464819
chr1	6728	6732	0.929638
chr1	6732	6741	1.39446
chr1	6741	6767	0.929638
chr1	6767	6772	1.39446
chr1	6772	6776	0.929638
chr1	6776	6793	0.464819
chr1	6793	6811	0.929638
chr1	6811	6837	0.464819
chr1	6837	6871	0.0
chr1	6871	6882	0.464819
chr1	6882	6904	0.929638
chr1	6904	6910	1.39446
chr1	6910	6926	0.929638
chr1	6926	6948	0.464819
chr1	6948	6959	0.0
chr1	6959	6967	0.464819
chr1	6967	6988	0.929638
chr1	6988	7011	0.464819
chr1	7011	7018	0.0
chr1	7018	7024	0.464819
chr1	7024	7030	0.929638
chr1	7030	7061	1.39446
chr1	7061	7068	0.929638
chr1	7068	7072	0.464819
chr1	7072	7074	0.929638
chr1	7074	7097	0.464819
chr1	7097	7098	0.929638
chr1	7098	7127	1.39446
chr1	7127	7128	1.85928
chr1	7128	7141	2.3241
chr1	7141	7158	1.39446
chr1	7158	7171	0.929638
chr1	7171	7172	0.464819
chr1	7172	7189	0.0
chr1	7189	7192	0.464819
chr1	7192	7195	0.929638
chr1	7195	7198	1.39446
chr1	7198	7203	1.85928
chr1	7203	7209	2.3241
chr1	7209	7213	2.78892
chr1	7213	7224	3.25373
chr1	7224	7233	3.71855
chr1	7233	7236	3.25373
chr1	7236	7240	2.3241
chr1	7240	7241	2.78892
chr1	7241	7242	2.3241
chr1	7242	7245	1.85928
chr1	7245	7248	1.39446
chr1	7248	7251	1.85928
chr1	7251	7252	2.3241
chr1	7252	7257	2.78892
chr1	7257	7265	2.3241
chr1	7265	7267	2.78892
chr1	7267	7282	2.3241
chr1	7282	7283	1.85928
chr1	7283	7295	1.39446
chr1	7295	7296	0.929638
chr1	7296	7309	0.464819
chr1	7309	7317	0.0
chr1	7317	7318	0.464819
chr1	7318	7320	0.929638
chr1	7320	7322	1.85928
chr1	7322	7330	2.3241
chr1	7330	7347	2.78892
chr1	7347	7361	3.25373
chr1	7361	7362	2.78892
chr1	7362	7364	2.3241
chr1	7364	7366	1.39446
chr1	7366	7374	0.929638
chr1	7374	7391	0.464819
chr1	7391	7398	0.0
chr1	7398	7409	0.464819
chr1	7409	7418	0.929638
chr1	7418	7435	1.39446
chr1	7435	7453	0.929638
chr1	7453	7461	0.464819
chr1	7461	7495	0.0
chr1	7495	7511	0.464819
chr1	7511	7527	0.929638
chr1	7527	7532	0.464819
chr1	7532	7535	0.929638
chr1	7535	7542	1.39446
chr1	7542	7551	1.85928
chr1	7551	7554	2.3241
chr1	7554	7561	1.85928
chr1	7561	7563	2.3241
chr1	7563	7570	2.78892
chr1	7570	7572	2.3241
chr1	7572	7579	1.85928
chr1	7579	7586	1.39446
chr1	7586	7594	1.85928
chr1	7594	7605	1.39446
chr1	7605	7607	0.929638
chr1	7607	7622	0.464819
chr1	7622	7628	0.929638
chr1	7628	7630	1.85928
chr1	7630	7659	1.39446
chr1	7659	7664	1.85928
chr1	7664	7672	1.39446
chr1	7672	7703	0.929638
chr1	7703	7712	0.464819
chr1	7712	7715	0.929638
chr1	7715	7788	0.464819
chr1	7788	7790	0.929638
chr1	7790	7795	1.39446
chr1	7795	7798	0.929638
chr1	7798	7808	1.39446
chr1	7808	7813	1.85928
chr1	7813	7828	2.3241
chr1	7828	7830	2.78892
chr1	7830	7831	3.25373
chr1	7831	7832	3.71855
chr1	7832	7834	3.25373
chr1	7834	7839	2.78892
chr1	7839	7852	2.3241
chr1	7852	7857	1.85928
chr1	7857	7872	1.39446
chr1	7872	7874	0.929638
chr1	7874	7986	0.0
chr1	7986	8017	0.464819
chr1	8017	8030	0.929638
chr1	8030	8053	0.464819
chr1	8053	8056	0.929638
chr1	8056	8061	1.85928
chr1	8061	8071	1.39446
chr1	8071	8079	1.85928
chr1	8079	8097	3.25373
chr1	8097	8100	2.78892
chr1	8100	8112	1.85928
chr1	8112	8115	2.3241
chr1	8115	8116	1.85928
chr1	8116	8118	1.39446
chr1	8118	8123	0.929638
chr1	8123	8155	0.464819
chr1	8155	8168	0.0
chr1	8168	8195	0.464819
chr1	8195	8212	0.929638
chr1	8212	8239	0.464819
chr1	8239	8257	0.0
chr1	8257	8258	0.464819
chr1	8258	8292	0.929638
chr1	8292	8294	0.464819
chr1	8294	8297	0.929638
chr1	8297	8300	1.39446
chr1	8300	8310	0.929638
chr1	8310	8321	1.39446
chr1	8321	8336	1.85928
chr1	8336	8340	1.39446
chr1	8340	8341	1.85928
chr1	8341	8342	1.39446
chr1	8342	8352	1.85928
chr1	8352	8357	1.39446
chr1	8357	8365	1.85928
chr1	8365	8384	1.39446
chr1	8384	8386	0.929638
chr1	8386	8401	0.464819
chr1	8401	8414	0.0
chr1	8414	8432	0.464819
chr1	8432	8440	0.929638
chr1	8440	8458	1.39446
chr1	8458	8475	0.929638
chr1	8475	8483	0.464819
chr1	8483	8547	0.0
chr1	8547	8559	0.464819
chr1	8559	8567	0.929638
chr1	8567	8590	1.39446
chr1	8590	8591	0.929638
chr1	8591	8603	0.464819
chr1	8603	8614	0.0
chr1	8614	8634	0.464819
chr1	8634	8657	0.929638
chr1	8657	8677	0.464819
chr1	8677	8731	0.0
chr1	8731	8759	0.464819
chr1	8759	8765	0.929638
chr1	8765	8767	1.39446
chr1	8767	8775	1.85928
chr1	8775	8777	1.39446
chr1	8777	8779	1.85928
chr1	8779	8788	2.3241
chr1	8788	8802	2.78892
chr1	8802	8809	2.3241
chr1	8809	8810	1.85928
chr1	8810	8816	1.39446
chr1	8816	8817	0.929638
chr1	8817	8823	0.464819
chr1	8823	8836	0.0
chr1	8836	8837	0.464819
chr1	8837	8849	0.929638
chr1	8849	8851	1.39446
chr1	8851	8862	1.85928
chr1	8862	8870	2.78892
chr1	8870	8881	2.3241
chr1	8881	8886	1.85928
chr1	8886	8891	2.3241
chr1	8891	8892	2.78892
chr1	8892	8895	2.3241
chr1	8895	8905	1.85928
chr1	8905	8930	0.929638
chr1	8930	8933	0.464819
chr1	8933	8946	0.0
chr1	8946	8990	0.464819
chr1	8990	8998	0.0
chr1	8998	9004	0.464819
chr1	9004	9007	0.929638
chr1	9007	9021	1.39446
chr1	9021	9030	1.85928
chr1	9030	9041	2.3241
chr1	9041	9047	1.85928
chr1	9047	9051	1.39446
chr1	9051	9061	0.929638
chr1	9061	9064	1.39446
chr1	9064	9065	0.929638
chr1	9065	9073	1.39446
chr1	9073	9104	0.929638
chr1	9104	9107	0.464819
chr1	9107	9113	0.0
chr1	9113	9157	0.464819
chr1	9157	9161	0.0
chr1	9161	9249	0.464819
chr1	9249	9257	0.0
chr1	9257	9258	0.464819
chr1	9258	9267	0.929638
chr1	9267	9270	1.39446
chr1	9270	9276	1.85928
chr1	9276	9292	2.3241
chr1	9292	9301	2.78892
chr1	9301	9302	2.3241
chr1	9302	9303	1.85928
chr1	9303	9311	2.3241
chr1	9311	9313	1.85928
chr1	9313	9318	1.39446
chr1	9318	9320	1.85928
chr1	9320	9335	1.39446
chr1	9335	9344	0.929638
chr1	9344	9346	0.464819
chr1	9346	9412	0.0
chr1	9412	9415	0.464819
chr1	9415	9426	0.929638
chr1	9426	9440	1.39446
chr1	9440	9441	0.929638
chr1	9441	9459	1.39446
chr1	9459	9470	0.929638
chr1	9470	9485	0.464819
chr1	9485	9509	0.0
chr1	9509	9510	0.464819
chr1	9510	9512	0.929638
chr1	9512	9519	1.39446
chr1	9519	9528	1.85928
chr1	9528	9532	2.3241
chr1	9532	9553	2.78892
chr1	9553	9562	1.85928
chr1	9562	9571	1.39446
chr1	9571	9574	0.929638
chr1	9574	9597	0.464819
chr1	9597	9606	0.0
chr1	9606	9619	0.464819
chr1	9619	9627	0.929638
chr1	9627	9630	1.39446
chr1	9630	9649	1.85928
chr1	9649	9663	1.39446
chr1	9663	9671	0.929638
chr1	9671	9718	0.464819
chr1	9718	9807	0.0
chr1	9807	9810	0.464819
chr1	9810	9812	1.39446
chr1	9812	9815	1.85928
chr1	9815	9816	2.3241
chr1	9816	9819	2.78892
chr1	9819	9822	3.25373
chr1	9822	9825	4.18337
chr1	9825	9826	4.64819
chr1	9826	9832	5.11301
chr1	9832	9837	5.57783
chr1	9837	9854	5.11301
chr1	9854	9856	4.18337
chr1	9856	9858	3.71855
chr1	9858	9859	3.25373
chr1	9859	9860	2.78892
chr1	9860	9866	1.39446
chr1	9866	9867	0.929638
chr1	9867	9892	0.464819
chr1	9892	9905	0.929638
chr1	9905	9909	1.39446
chr1	9909	9913	2.78892
chr1	9913	9920	3.71855
chr1	9920	9925	3.25373
chr1	9925	9927	4.18337
chr1	9927	9936	4.64819
chr1	9936	9945	5.11301
chr1	9945	9949	4.64819
chr1	9949	9952	4.18337
chr1	9952	9953	3.71855
chr1	9953	9957	3.25373
chr1	9957	9967	2.78892
chr1	9967	9968	2.3241
chr1	9968	9971	1.39446
chr1	9971	9975	0.929638
chr1	9975	9976	0.464819
chr1	9976	9979	0.929638
chr1	9979	9981	0.464819
chr1	9981	10006	0.929638
chr1	10006	10017	1.39446
chr1	10017	10025	0.929638
chr1	10025	10027	0.464819
chr1	10027	10042	0.929638
chr1	10042	10047	0.464819
chr1	10047	10050	0.929638
chr1	10050	10051	1.39446
chr1	10051	10064	1.85928
chr1	10064	10069	2.3241
chr1	10069	10080	1.85928
chr1	10080	10091	2.3241
chr1	10091	10094	1.85928
chr1	10094	10095	1.39446
chr1	10095	10098	0.929638
chr1	10098	10101	1.39446
chr1	10101	10107	0.929638
chr1	10107	10121	1.39446
chr1	10121	10122	1.85928
chr1	10122	10126	1.39446
chr1	10126	10142	1.85928
chr1	10142	10150	1.39446
chr1	10150	10152	0.929638
chr1	10152	10156	1.39446
chr1	10156	10163	1.85928
chr1	10163	10164	2.3241
chr1	10164	10180	1.85928
chr1	10180	10188	2.3241
chr1	10188	10195	2.78892
chr1	10195	10207	2.3241
chr1	10207	10224	1.39446
chr1	10224	10230	0.929638
chr1	10230	10241	0.464819
chr1	10241	10280	0.0
chr1	10280	10290	0.464819
chr1	10290	10306	0.929638
chr1	10306	10324	1.39446
chr1	10324	10330	0.929638
chr1	10330	10334	1.39446
chr1	10334	10336	0.929638
chr1	10336	10337	1.39446
chr1	10337	10346	1.85928
chr1	10346	10347	2.3241
chr1	10347	10349	2.78892
chr1	10349	10374	2.3241
chr1	10374	10380	1.85928
chr1	10380	10381	1.39446
chr1	10381	10389	0.929638
chr1	10389	10396	0.0
chr1	10396	10410	0.464819
chr1	10410	10414	0.929638
chr1	10414	10417	1.85928
chr1	10417	10420	2.3241
chr1	10420	10421	2.78892
chr1	10421	10440	3.25373
chr1	10440	10454	2.78892
chr1	10454	10457	2.3241
chr1	10457	10460	1.39446
chr1	10460	10462	0.929638
chr1	10462	10463	1.39446
chr1	10463	10464	2.3241
chr1	10464	10501	1.39446
chr1	10501	10505	0.929638
chr1	10505	10506	0.464819
chr1	10506	10519	0.0
chr1	10519	10521	0.464819
chr1	10521	10531	0.929638
chr1	10531	10562	1.39446
chr1	10562	10565	0.929638
chr1	10565	10575	0.464819
chr1	10575	10582	0.0
chr1	10582	10583	0.464819
chr1	10583	10584	0.929638
chr1	10584	10592	1.85928
chr1	10592	10600	2.3241
chr1	10600	10602	2.78892
chr1	10602	10616	3.25373
chr1	10616	10626	2.78892
chr1	10626	10628	2.3241
chr1	10628	10634	1.39446
chr1	10634	10636	1.85928
chr1	10636	10644	1.39446
chr1	10644	10646	0.929638
chr1	10646	10658	0.464819
chr1	10658	10663	0.929638
chr1	10663	10667	1.85928
chr1	10667	10671	2.3241
chr1	10671	10678	2.78892
chr1	10678	10680	2.3241
chr1	10680	10691	2.78892
chr1	10691	10692	3.25373
chr1	10692	10693	3.71855
chr1	10693	10696	4.18337
chr1	10696	10702	4.64819
chr1	10702	10706	4.18337
chr1	10706	10709	3.25373
chr1	10709	10711	2.78892
chr1	10711	10718	2.3241
chr1	10718	10724	2.78892
chr1	10724	10735	2.3241
chr1	10735	10736	1.85928
chr1	10736	10740	0.929638
chr1	10740	10744	0.464819
chr1	10744	10748	0.929638
chr1	10748	10762	1.39446
chr1	10762	10770	0.929638
chr1	10770	10779	1.39446
chr1	10779	10781	1.85928
chr1	10781	10788	2.78892
chr1	10788	10791	2.3241
chr1	10791	10796	1.85928
chr1	10796	10797	2.3241
chr1	10797	10801	1.85928
chr1	10801	10807	2.3241
chr1	10807	10823	1.85928
chr1	10823	10825	1.39446
chr1	10825	10840	0.929638
chr1	10840	10844	0.464819
chr1	10844	10850	0.0
chr1	10850	10853	0.464819
chr1	10853	10855	0.929638
chr1	10855	10876	1.39446
chr1	10876	10894	0.929638
chr1	10894	10897	0.464819
chr1	10897	11001	0.0
chr1	11001	11014	0.464819
chr1	11014	11044	0.929638
chr1	11044	11058	0.464819
chr1	11058	11113	0.0
chr1	11113	11145	0.464819
chr1	11145	11157	1.85928
chr1	11157	11172	1.39446
chr1	11172	11189	1.85928
chr1	11189	11209	0.464819
chr1	11209	11267	0.0
chr1	11267	11282	0.464819
chr1	11282	11285	0.929638
chr1	11285	11293	1.39446
chr1	11293	11300	2.3241
chr1	11300	11311	2.78892
chr1	11311	11316	2.3241
chr1	11316	11324	1.85928
chr1	11324	11329	2.3241
chr1	11329	11336	1.85928
chr1	11336	11342	0.929638
chr1	11342	11367	1.39446
chr1	11367	11383	0.929638
chr1	11383	11388	0.464819
chr1	11388	11392	0.0
chr1	11392	11435	0.464819
chr1	11435	11443	0.0
chr1	11443	11447	0.464819
chr1	11447	11476	0.929638
chr1	11476	11490	0.464819
chr1	11490	11519	0.0
chr1	11519	11539	0.464819
chr1	11539	11559	0.929638
chr1	11559	11567	0.464819
chr1	11567	11576	0.929638
chr1	11576	11580	1.39446
chr1	11580	11582	1.85928
chr1	11582	11586	1.39446
chr1	11586	11601	1.85928
chr1	11601	11605	2.3241
chr1	11605	11611	2.78892
chr1	11611	11620	2.3241
chr1	11620	11624	1.85928
chr1	11624	11629	1.39446
chr1	11629	11634	0.929638
chr1	11634	11636	1.39446
chr1	11636	11642	1.85928
chr1	11642	11649	1.39446
chr1	11649	11658	0.929638
chr1	11658	11678	1.39446
chr1	11678	11680	0.929638
chr1	11680	11702	1.39446
chr1	11702	11719	0.929638
chr1	11719	11721	1.39446
chr1	11721	11763	0.464819
chr1	11763	11852	0.0
chr1	11852	11856	0.464819
chr1	11856	11864	0.929638
chr1	11864	11882	1.85928
chr1	11882	11896	2.3241
chr1	11896	11900	1.85928
chr1	11900	11906	0.929638
chr1	11906	11908	1.39446
chr1	11908	11909	0.929638
chr1	11909	11926	1.39446
chr1	11926	11950	0.929638
chr1	11950	11953	0.464819
chr1	11953	11968	0.0
chr1	11968	11972	0.464819
chr1	11972	11993	0.929638
chr1	11993	11994	1.39446
chr1	11994	12000	1.85928
chr1	12000	12016	1.39446
chr1	12016	12017	0.929638
chr1	12017	12019	1.39446
chr1	12019	12034	0.929638
chr1	12034	12037	0.464819
chr1	12037	12039	0.929638
chr1	12039	12041	1.39446
chr1	12041	12046	1.85928
chr1	12046	12061	2.3241
chr1	12061	12073	1.85928
chr1	12073	12075	2.3241
chr1	12075	12080	2.78892
chr1	12080	12081	2.3241
chr1	12081	12085	1.85928
chr1	12085	12091	1.39446
chr1	12091	12092	1.85928
chr1	12092	12116	2.3241
chr1	12116	12119	1.39446
chr1	12119	12126	0.929638
chr1	12126	12129	1.39446
chr1	12129	12131	1.85928
chr1	12131	12134	2.3241
chr1	12134	12137	1.39446
chr1	12137	12138	2.78892
chr1	12138	12144	3.25373
chr1	12144	12168	3.71855
chr1	12168	12170	4.18337
chr1	12170	12173	3.25373
chr1	12173	12175	2.78892
chr1	12175	12177	2.3241
chr1	12177	12178	1.39446
chr1	12178	12180	1.85928
chr1	12180	12189	1.39446
chr1	12189	12191	1.85928
chr1	12191	12193	1.39446
chr1	12193	12194	1.85928
chr1	12194	12195	2.3241
chr1	12195	12205	2.78892
chr1	12205	12207	3.25373
chr1	12207	12209	3.71855
chr1	12209	12215	4.18337
chr1	12215	12222	4.64819
chr1	12222	12223	4.18337
chr1	12223	12225	4.64819
chr1	12225	12226	4.18337
chr1	12226	12229	5.11301
chr1	12229	12232	6.04265
chr1	12232	12233	5.57783
chr1	12233	12234	5.11301
chr1	12234	12235	4.64819
chr1	12235	12247	5.11301
chr1	12247	12248	6.04265
chr1	12248	12250	5.57783
chr1	12250	12251	5.11301
chr1	12251	12252	5.57783
chr1	12252	12259	6.04265
chr1	12259	12263	5.57783
chr1	12263	12267	5.11301
chr1	12267	12269	4.64819
chr1	12269	12270	4.18337
chr1	12270	12273	3.71855
chr1	12273	12274	3.25373
chr1	12274	12279	2.78892
chr1	12279	12281	2.3241
chr1	12281	12287	1.85928
chr1	12287	12290	0.929638
chr1	12290	12292	1.39446
chr1	12292	12295	1.85928
chr1	12295	12297	1.39446
chr1	12297	12300	0.929638
chr1	12300	12318	1.39446
chr1	12318	12319	0.929638
chr1	12319	12323	1.39446
chr1	12323	12331	1.85928
chr1	12331	12333	2.78892
chr1	12333	12334	2.3241
chr1	12334	12335	1.85928
chr1	12335	12337	2.3241
chr1	12337	12343	2.78892
chr1	12343	12349	2.3241
chr1	12349	12355	2.78892
chr1	12355	12364	2.3241
chr1	12364	12371	1.85928
chr1	12371	12372	1.39446
chr1	12372	12381	1.85928
chr1	12381	12385	1.39446
chr1	12385	12389	1.85928
chr1	12389	12391	2.3241
chr1	12391	12393	3.25373
chr1	12393	12394	2.78892
chr1	12394	12395	3.25373
chr1	12395	12396	4.64819
chr1	12396	12397	5.11301
chr1	12397	12402	5.57783
chr1	12402	12403	6.04265
chr1	12403	12406	6.50747
chr1	12406	12411	6.97229
chr1	12411	12414	7.43711
chr1	12414	12419	6.97229
chr1	12419	12422	7.43711
chr1	12422	12428	7.90193
chr1	12428	12430	7.43711
chr1	12430	12431	7.90193
chr1	12431	12433	8.36675
chr1	12433	12434	7.90193
chr1	12434	12435	7.43711
chr1	12435	12437	6.50747
chr1	12437	12438	5.57783
chr1	12438	12439	5.11301
chr1	12439	12446	4.18337
chr1	12446	12449	3.25373
chr1	12449	12463	2.78892
chr1	12463	12465	1.85928
chr1	12465	12476	0.929638
chr1	12476	12489	0.464819
chr1	12489	12498	0.929638
chr1	12498	12502	0.464819
chr1	12502	12504	0.929638
chr1	12504	12506	1.39446
chr1	12506	12512	1.85928
chr1	12512	12520	2.78892
chr1	12520	12527	3.25373
chr1	12527	12533	3.71855
chr1	12533	12546	3.25373
chr1	12546	12548	2.78892
chr1	12548	12549	2.3241
chr1	12549	12555	2.78892
chr1	12555	12563	2.3241
chr1	12563	12570	1.85928
chr1	12570	12588	1.39446
chr1	12588	12593	0.929638
chr1	12593	12599	0.464819
chr1	12599	12610	0.0
chr1	12610	12626	0.464819
chr1	12626	12628	0.929638
chr1	12628	12631	1.85928
chr1	12631	12636	2.3241
chr1	12636	12637	2.78892
chr1	12637	12638	3.25373
chr1	12638	12639	3.71855
chr1	12639	12640	4.18337
chr1	12640	12644	5.11301
chr1	12644	12645	5.57783
chr1	12645	12646	6.04265
chr1	12646	12648	6.50747
chr1	12648	12651	7.90193
chr1	12651	12652	8.36675
chr1	12652	12662	7.90193
chr1	12662	12663	8.36675
chr1	12663	12664	8.83156
chr1	12664	12665	8.36675
chr1	12665	12672	8.83156
chr1	12672	12674	7.90193
chr1	12674	12675	8.36675
chr1	12675	12679	7.90193
chr1	12679	12682	6.97229
chr1	12682	12683	6.04265
chr1	12683	12684	5.57783
chr1	12684	12689	4.64819
chr1	12689	12691	4.18337
chr1	12691	12695	2.78892
chr1	12695	12702	2.3241
chr1	12702	12705	1.85928
chr1	12705	12709	1.39446
chr1	12709	12719	0.464819
chr1	12719	12729	0.929638
chr1	12729	12749	0.464819
chr1	12749	12763	0.929638
chr1	12763	12790	0.464819
chr1	12790	12797	0.0
chr1	12797	12824	0.464819
chr1	12824	12911	0.0
chr1	12911	12953	0.464819
chr1	12953	12955	0.929638
chr1	12955	12993	0.464819
chr1	12993	12994	0.929638
chr1	12994	12995	1.39446
chr1	12995	13028	0.929638
chr1	13028	13036	1.39446
chr1	13036	13072	0.464819
chr1	13072	13087	0.0
chr1	13087	13093	0.464819
chr1	13093	13099	0.929638
chr1	13099	13131	1.39446
chr1	13131	13135	0.929638
chr1	13135	13142	0.464819
chr1	13142	13149	0.0
chr1	13149	13166	0.464819
chr1	13166	13186	0.929638
chr1	13186	13189	1.39446
chr1	13189	13208	0.929638
chr1	13208	13221	0.464819
chr1	13221	13225	0.929638
chr1	13225	13228	1.39446
chr1	13228	13229	1.85928
chr1	13229	13230	2.3241
chr1	13230	13232	1.85928
chr1	13232	13256	2.3241
chr1	13256	13258	2.78892
chr1	13258	13262	3.25373
chr1	13262	13265	3.71855
chr1	13265	13268	3.25373
chr1	13268	13269	2.78892
chr1	13269	13273	2.3241
chr1	13273	13276	1.85928
chr1	13276	13282	1.39446
chr1	13282	13290	0.929638
chr1	13290	13299	1.39446
chr1	13299	13300	0.929638
chr1	13300	13314	0.464819
chr1	13314	13332	0.0
chr1	13332	13374	0.464819
chr1	13374	13387	0.0
chr1	13387	13391	0.464819
chr1	13391	13420	0.929638
chr1	13420	13430	1.39446
chr1	13430	13434	0.929638
chr1	13434	13451	0.464819
chr1	13451	13464	0.929638
chr1	13464	13476	0.464819
chr1	13476	13483	0.929638
chr1	13483	13495	1.39446
chr1	13495	13499	0.929638
chr1	13499	13507	1.39446
chr1	13507	13508	1.85928
chr1	13508	13511	3.25373
chr1	13511	13519	3.71855
chr1	13519	13520	3.25373
chr1	13520	13526	3.71855
chr1	13526	13534	3.25373
chr1	13534	13549	2.78892
chr1	13549	13552	1.39446
chr1	13552	13554	0.929638
chr1	13554	13556	1.85928
chr1	13556	13564	2.3241
chr1	13564	13568	1.85928
chr1	13568	13577	2.3241
chr1	13577	13590	2.78892
chr1	13590	13591	2.3241
chr1	13591	13595	1.85928
chr1	13595	13597	1.39446
chr1	13597	13599	1.85928
chr1	13599	13609	1.39446
chr1	13609	13611	1.85928
chr1	13611	13621	1.39446
chr1	13621	13628	0.929638
chr1	13628	13641	1.39446
chr1	13641	13644	0.929638
chr1	13644	13658	0.464819
chr1	13658	13662	0.929638
chr1	13662	13667	1.85928
chr1	13667	13672	2.3241
chr1	13672	13674	1.85928
chr1	13674	13700	2.3241
chr1	13700	13706	1.39446
chr1	13706	13708	0.929638
chr1	13708	13711	1.39446
chr1	13711	13716	0.929638
chr1	13716	13743	0.464819
chr1	13743	13752	1.39446
chr1	13752	13758	0.929638
chr1	13758	13773	1.39446
chr1	13773	13775	1.85928
chr1	13775	13782	2.3241
chr1	13782	13787	2.78892
chr1	13787	13802	1.85928
chr1	13802	13814	1.39446
chr1	13814	13817	1.85928
chr1	13817	13824	1.39446
chr1	13824	13851	0.929638
chr1	13851	13858	1.39446
chr1	13858	13865	0.929638
chr1	13865	13866	1.39446
chr1	13866	13867	1.85928
chr1	13867	13868	2.3241
chr1	13868	13887	2.78892
chr1	13887	13890	3.25373
chr1	13890	13895	3.71855
chr1	13895	13899	3.25373
chr1	13899	13908	2.78892
chr1	13908	13911	1.85928
chr1	13911	13912	1.39446
chr1	13912	13931	0.929638
chr1	13931	13934	0.464819
chr1	13934	13939	0.0
chr1	13939	13940	0.464819
chr1	13940	13950	0.929638
chr1	13950	13952	1.39446
chr1	13952	13961	1.85928
chr1	13961	13977	2.3241
chr1	13977	13983	2.78892
chr1	13983	13994	1.85928
chr1	13994	14005	0.929638
chr1	14005	14020	0.464819
chr1	14020	14192	0.0
chr1	14192	14225	0.464819
chr1	14225	14293	0.0
chr1	14293	14296	0.464819
chr1	14296	14319	0.929638
chr1	14319	14337	1.39446
chr1	14337	14340	0.929638
chr1	14340	14345	0.464819
chr1	14345	14356	0.929638
chr1	14356	14363	1.39446
chr1	14363	14371	0.929638
chr1	14371	14400	0.464819
chr1	14400	14406	0.0
chr1	14406	14413	0.464819
chr1	14413	14416	0.929638
chr1	14416	14420	1.85928
chr1	14420	14445	2.3241
chr1	14445	14451	1.85928
chr1	14451	14460	1.39446
chr1	14460	14472	0.464819
chr1	14472	14500	0.929638
chr1	14500	14516	0.464819
chr1	14516	14568	0.0
chr1	14568	14612	0.464819
chr1	14612	14678	0.0
chr1	14678	14689	0.464819
chr1	14689	14708	0.929638
chr1	14708	14722	0.464819
chr1	14722	14821	0.0
chr1	14821	14861	0.464819
chr1	14861	14987	0.0
chr1	14987	15029	0.464819
chr1	15029	15088	0.0
chr1	15088	15105	0.464819
chr1	15105	15131	0.929638
chr1	15131	15132	1.39446
chr1	15132	15142	0.929638
chr1	15142	15149	1.39446
chr1	15149	15154	0.929638
chr1	15154	15168	1.85928
chr1	15168	15172	2.3241
chr1	15172	15186	1.85928
chr1	15186	15190	1.39446
chr1	15190	15193	1.85928
chr1	15193	15199	0.929638
chr1	15199	15200	1.39446
chr1	15200	15212	1.85928
chr1	15212	15234	1.39446
chr1	15234	15240	0.929638
chr1	15240	15242	0.464819
chr1	15242	15305	0.0
chr1	15305	15348	0.464819
chr1	15348	15389	0.0
chr1	15389	15401	0.464819
chr1	15401	15433	0.929638
chr1	15433	15442	0.464819
chr1	15442	15445	0.929638
chr1	15445	15486	0.464819
chr1	15486	15552	0.0
chr1	15552	15555	0.464819
chr1	15555	15560	0.929638
chr1	15560	15596	1.85928
chr1	15596	15599	1.39446
chr1	15599	15603	0.464819
chr1	15603	15652	0.0
chr1	15652	15655	0.464819
chr1	15655	15695	0.929638
chr1	15695	15699	0.464819
chr1	15699	15720	0.0
chr1	15720	15762	0.464819
chr1	15762	15813	0.0
chr1	15813	15831	0.464819
chr1	15831	15851	0.929638
chr1	15851	15857	1.39446
chr1	15857	15874	0.929638
chr1	15874	15895	0.464819
chr1	15895	15912	0.0
chr1	15912	15956	0.464819
chr1	15956	15964	0.0
chr1	15964	15967	0.464819
chr1	15967	15971	0.929638
chr1	15971	15981	1.39446
chr1	15981	15985	1.85928
chr1	15985	15990	2.3241
chr1	15990	16008	3.25373
chr1	16008	16009	2.78892
chr1	16009	16014	2.3241
chr1	16014	16025	1.85928
chr1	16025	16026	0.929638
chr1	16026	16058	0.0
chr1	16058	16135	0.464819
chr1	16135	16178	0.0
chr1	16178	16186	0.464819
chr1	16186	16197	0.929638
chr1	16197	16198	1.39446
chr1	16198	16222	1.85928
chr1	16222	16230	1.39446
chr1	16230	16239	0.929638
chr1	16239	16241	0.464819
chr1	16241	16291	0.0
chr1	16291	16310	0.464819
chr1	16310	16319	0.929638
chr1	16319	16335	1.39446
chr1	16335	16348	0.929638
chr1	16348	16351	1.39446
chr1	16351	16353	1.85928
chr1	16353	16392	1.39446
chr1	16392	16393	0.929638
chr1	16393	16405	0.464819
chr1	16405	16421	0.0
chr1	16421	16423	0.464819
chr1	16423	16442	0.929638
chr1	16442	16444	1.39446
chr1	16444	16453	1.85928
chr1	16453	16460	2.3241
chr1	16460	16462	1.85928
chr1	16462	16486	1.39446
chr1	16486	16497	0.464819
chr1	16497	16548	0.0
chr1	16548	16564	0.464819
chr1	16564	16570	0.929638
chr1	16570	16592	1.39446
chr1	16592	16604	0.929638
chr1	16604	16610	0.464819
chr1	16610	16650	0.0
chr1	16650	16660	0.464819
chr1	16660	16662	0.929638
chr1	16662	16667	1.39446
chr1	16667	16673	1.85928
chr1	16673	16693	2.3241
chr1	16693	16704	1.85928
chr1	16704	16705	1.39446
chr1	16705	16707	0.929638
chr1	16707	16708	1.39446
chr1	16708	16709	0.929638
chr1	16709	16710	1.39446
chr1	16710	16716	1.85928
chr1	16716	16751	1.39446
chr1	16751	16752	0.929638
chr1	16752	16754	0.464819
chr1	16754	16985	0.0
chr1	16985	17013	0.464819
chr1	17013	17029	0.929638
chr1	17029	17051	0.464819
chr1	17051	17057	0.929638
chr1	17057	17065	0.464819
chr1	17065	17082	0.929638
chr1	17082	17091	1.39446
chr1	17091	17108	0.929638
chr1	17108	17126	0.464819
chr1	17126	17172	0.0
chr1	17172	17216	0.464819
chr1	17216	17245	0.0
chr1	17245	17273	0.464819
chr1	17273	17289	0.929638
chr1	17289	17314	0.464819
chr1	17314	17383	0.0
chr1	17383	17426	0.464819
chr1	17426	17432	0.0
chr1	17432	17463	0.464819
chr1	17463	17465	0.0
chr1	17465	17470	0.464819
chr1	17470	17478	0.929638
chr1	17478	17500	0.464819
chr1	17500	17512	0.929638
chr1	17512	17530	0.464819
chr1	17530	17532	0.929638
chr1	17532	17544	1.39446
chr1	17544	17561	0.929638
chr1	17561	17572	1.39446
chr1	17572	17573	0.929638
chr1	17573	17613	0.464819
chr1	17613	17616	1.85928
chr1	17616	17645	2.3241
chr1	17645	17649	1.85928
chr1	17649	17657	1.39446
chr1	17657	17660	0.464819
chr1	17660	17704	0.0
chr1	17704	17707	0.929638
chr1	17707	17709	1.39446
chr1	17709	17710	1.85928
chr1	17710	17731	2.3241
chr1	17731	17744	2.78892
chr1	17744	17747	2.3241
chr1	17747	17751	1.85928
chr1	17751	17753	1.39446
chr1	17753	17775	0.929638
chr1	17775	17795	0.464819
chr1	17795	17796	0.929638
chr1	17796	17797	1.39446
chr1	17797	17838	0.929638
chr1	17838	17840	1.39446
chr1	17840	17843	0.929638
chr1	17843	17853	1.39446
chr1	17853	17877	1.85928
chr1	17877	17880	1.39446
chr1	17880	17882	0.929638
chr1	17882	17896	0.464819
chr1	17896	17905	0.0
chr1	17905	17929	0.929638
chr1	17929	17949	1.39446
chr1	17949	17955	0.464819
chr1	17955	17971	0.929638
chr1	17971	17998	0.464819
chr1	17998	18036	0.0
chr1	18036	18071	0.464819
chr1	18071	18073	0.929638
chr1	18073	18079	1.39446
chr1	18079	18115	0.929638
chr1	18115	18117	0.464819
chr1	18117	18182	0.0
chr1	18182	18183	0.464819
chr1	18183	18203	0.929638
chr1	18203	18208	1.39446
chr1	18208	18218	1.85928
chr1	18218	18222	1.39446
chr1	18222	18223	1.85928
chr1	18223	18241	2.3241
chr1	18241	18247	2.78892
chr1	18247	18251	2.3241
chr1	18251	18266	1.85928
chr1	18266	18267	1.39446
chr1	18267	18270	0.929638
chr1	18270	18283	0.464819
chr1	18283	18534	0.0
chr1	18534	18577	0.464819
chr1	18577	18667	0.0
chr1	18667	18679	0.929638
chr1	18679	18681	1.39446
chr1	18681	18683	1.85928
chr1	18683	18709	2.3241
chr1	18709	18710	1.85928
chr1	18710	18723	1.39446
chr1	18723	18725	0.929638
chr1	18725	18727	0.464819
chr1	18727	18803	0.0
chr1	18803	18830	0.464819
chr1	18830	18844	0.929638
chr1	18844	18874	0.464819
chr1	18874	18969	0.0
chr1	18969	19013	0.464819
chr1	19013	19198	0.0
chr1	19198	19242	0.464819
chr1	19242	19280	0.0
