# Supplementary material for: Structural modularity of the XIST ribonucleoprotein complex
Source: Nat Commun. 2020 Dec 2;11:6163. doi: 10.1038/s41467-020-20040-3 (PMC7710737; doi:10.1038/s41467-020-20040-3)
Supplement: Supplementary file 6 — Source Data [file 41467_2020_20040_MOESM6_ESM.zip › sourcedata/fig2efgi/K562_ZNF800_1_neg_XIST_1_hsXIST.bedgraph]

chr1	0	44	0.0
chr1	44	85	0.655487
chr1	85	114	0.0
chr1	114	152	0.655487
chr1	152	243	0.0
chr1	243	284	0.655487
chr1	284	412	0.0
chr1	412	453	0.655487
chr1	453	495	0.0
chr1	495	500	0.655487
chr1	500	517	1.31097
chr1	517	519	1.96646
chr1	519	536	2.62195
chr1	536	541	1.96646
chr1	541	551	1.31097
chr1	551	560	0.655487
chr1	560	651	0.0
chr1	651	652	0.655487
chr1	652	659	1.31097
chr1	659	692	1.96646
chr1	692	693	1.31097
chr1	693	700	0.655487
chr1	700	740	0.0
chr1	740	743	1.31097
chr1	743	753	1.96646
chr1	753	781	2.62195
chr1	781	783	1.31097
chr1	783	793	0.655487
chr1	793	822	0.0
chr1	822	824	0.655487
chr1	824	826	1.31097
chr1	826	855	1.96646
chr1	855	863	2.62195
chr1	863	864	1.96646
chr1	864	865	1.31097
chr1	865	891	0.655487
chr1	891	905	0.0
chr1	905	933	0.655487
chr1	933	936	0.0
chr1	936	939	0.655487
chr1	939	944	1.31097
chr1	944	955	1.96646
chr1	955	976	2.62195
chr1	976	980	1.96646
chr1	980	983	1.31097
chr1	983	985	0.655487
chr1	985	994	1.31097
chr1	994	1003	0.655487
chr1	1003	1013	1.31097
chr1	1013	1018	1.96646
chr1	1018	1024	1.31097
chr1	1024	1052	0.655487
chr1	1052	1058	0.0
chr1	1058	1098	0.655487
chr1	1098	1099	0.0
chr1	1099	1102	0.655487
chr1	1102	1115	1.31097
chr1	1115	1119	1.96646
chr1	1119	1133	2.62195
chr1	1133	1139	3.27744
chr1	1139	1141	2.62195
chr1	1141	1154	1.96646
chr1	1154	1159	1.31097
chr1	1159	1161	0.655487
chr1	1161	1167	1.31097
chr1	1167	1172	1.96646
chr1	1172	1193	1.31097
chr1	1193	1196	0.655487
chr1	1196	1206	1.31097
chr1	1206	1232	0.655487
chr1	1232	1234	0.0
chr1	1234	1251	0.655487
chr1	1251	1274	1.31097
chr1	1274	1277	0.655487
chr1	1277	1283	1.31097
chr1	1283	1290	1.96646
chr1	1290	1306	1.31097
chr1	1306	1311	0.655487
chr1	1311	1312	1.31097
chr1	1312	1318	1.96646
chr1	1318	1329	1.31097
chr1	1329	1346	1.96646
chr1	1346	1351	2.62195
chr1	1351	1365	1.96646
chr1	1365	1381	1.31097
chr1	1381	1500	0.0
chr1	1500	1501	0.655487
chr1	1501	1532	1.31097
chr1	1532	1538	0.655487
chr1	1538	1539	1.31097
chr1	1539	1578	0.655487
chr1	1578	1611	0.0
chr1	1611	1624	0.655487
chr1	1624	1646	1.31097
chr1	1646	1652	1.96646
chr1	1652	1664	1.31097
chr1	1664	1667	0.655487
chr1	1667	1677	1.31097
chr1	1677	1681	1.96646
chr1	1681	1684	2.62195
chr1	1684	1688	1.96646
chr1	1688	1701	1.31097
chr1	1701	1705	0.655487
chr1	1705	1722	1.31097
chr1	1722	1733	0.655487
chr1	1733	1746	1.31097
chr1	1746	1762	0.655487
chr1	1762	1772	1.31097
chr1	1772	1802	0.655487
chr1	1802	1869	0.0
chr1	1869	1870	0.655487
chr1	1870	1895	1.31097
chr1	1895	1897	0.655487
chr1	1897	1910	1.31097
chr1	1910	1958	0.0
chr1	1958	1999	0.655487
chr1	1999	2111	0.0
chr1	2111	2128	0.655487
chr1	2128	2145	1.31097
chr1	2145	2147	1.96646
chr1	2147	2163	1.31097
chr1	2163	2164	1.96646
chr1	2164	2182	1.31097
chr1	2182	2203	0.655487
chr1	2203	2207	0.0
chr1	2207	2246	0.655487
chr1	2246	2425	0.0
chr1	2425	2465	0.655487
chr1	2465	2657	0.0
chr1	2657	2698	0.655487
chr1	2698	2754	0.0
chr1	2754	2776	0.655487
chr1	2776	2814	1.31097
chr1	2814	2834	0.655487
chr1	2834	2873	0.0
chr1	2873	2909	0.655487
chr1	2909	2913	1.31097
chr1	2913	2924	0.655487
chr1	2924	2950	1.31097
chr1	2950	2963	0.655487
chr1	2963	2978	0.0
chr1	2978	3016	0.655487
chr1	3016	3038	0.0
chr1	3038	3078	0.655487
chr1	3078	3204	0.0
chr1	3204	3224	0.655487
chr1	3224	3244	1.31097
chr1	3244	3254	0.655487
chr1	3254	3343	0.0
chr1	3343	3381	0.655487
chr1	3381	3414	0.0
chr1	3414	3453	0.655487
chr1	3453	3493	0.0
chr1	3493	3533	0.655487
chr1	3533	3705	0.0
chr1	3705	3719	0.655487
chr1	3719	3732	1.31097
chr1	3732	3745	1.96646
chr1	3745	3760	1.31097
chr1	3760	3773	0.655487
chr1	3773	3776	0.0
chr1	3776	3815	0.655487
chr1	3815	3816	1.31097
chr1	3816	3830	0.655487
chr1	3830	3843	1.31097
chr1	3843	3855	1.96646
chr1	3855	3858	1.31097
chr1	3858	3870	1.96646
chr1	3870	3882	1.31097
chr1	3882	3894	0.655487
chr1	3894	3898	1.31097
chr1	3898	3919	0.655487
chr1	3919	3934	1.31097
chr1	3934	3959	0.655487
chr1	3959	3960	0.0
chr1	3960	4000	0.655487
chr1	4000	4116	0.0
chr1	4116	4157	0.655487
chr1	4157	4185	0.0
chr1	4185	4225	0.655487
chr1	4225	4247	0.0
chr1	4247	4288	0.655487
chr1	4288	4363	0.0
chr1	4363	4384	0.655487
chr1	4384	4395	1.31097
chr1	4395	4423	0.655487
chr1	4423	4553	0.0
chr1	4553	4554	0.655487
chr1	4554	4593	1.31097
chr1	4593	4594	0.655487
chr1	4594	4680	0.0
chr1	4680	4721	0.655487
chr1	4721	4722	0.0
chr1	4722	4762	0.655487
chr1	4762	4865	0.0
chr1	4865	4903	0.655487
chr1	4903	5217	0.0
chr1	5217	5226	1.31097
chr1	5226	5257	1.96646
chr1	5257	5265	0.655487
chr1	5265	5355	0.0
chr1	5355	5395	0.655487
chr1	5395	5405	0.0
chr1	5405	5445	0.655487
chr1	5445	5576	0.0
chr1	5576	5616	0.655487
chr1	5616	5632	0.0
chr1	5632	5671	0.655487
chr1	5671	5900	0.0
chr1	5900	5940	0.655487
chr1	5940	6086	0.0
chr1	6086	6114	0.655487
chr1	6114	6125	0.0
chr1	6125	6129	0.655487
chr1	6129	6155	1.31097
chr1	6155	6156	0.655487
chr1	6156	6170	1.31097
chr1	6170	6175	0.655487
chr1	6175	6357	0.0
chr1	6357	6360	0.655487
chr1	6360	6369	1.31097
chr1	6369	6370	1.96646
chr1	6370	6396	2.62195
chr1	6396	6400	1.96646
chr1	6400	6406	1.31097
chr1	6406	6410	0.655487
chr1	6410	6888	0.0
chr1	6888	6925	0.655487
chr1	6925	6927	1.31097
chr1	6927	6964	0.655487
chr1	6964	7041	0.0
chr1	7041	7082	0.655487
chr1	7082	7191	0.0
chr1	7191	7193	0.655487
chr1	7193	7209	1.31097
chr1	7209	7231	1.96646
chr1	7231	7233	1.31097
chr1	7233	7250	0.655487
chr1	7250	7254	0.0
chr1	7254	7293	0.655487
chr1	7293	7350	0.0
chr1	7350	7384	0.655487
chr1	7384	7463	0.0
chr1	7463	7495	0.655487
chr1	7495	7512	0.0
chr1	7512	7551	0.655487
chr1	7551	7622	0.0
chr1	7622	7663	0.655487
chr1	7663	7699	0.0
chr1	7699	7739	0.655487
chr1	7739	7760	0.0
chr1	7760	7801	0.655487
chr1	7801	8099	0.0
chr1	8099	8129	0.655487
chr1	8129	8130	1.31097
chr1	8130	8139	1.96646
chr1	8139	8168	1.31097
chr1	8168	8170	0.655487
chr1	8170	8194	0.0
chr1	8194	8234	0.655487
chr1	8234	8257	0.0
chr1	8257	8286	0.655487
chr1	8286	8518	0.0
chr1	8518	8521	0.655487
chr1	8521	8558	1.31097
chr1	8558	8562	0.655487
chr1	8562	8653	0.0
chr1	8653	8674	0.655487
chr1	8674	8693	1.31097
chr1	8693	8715	0.655487
chr1	8715	8787	0.0
chr1	8787	8811	0.655487
chr1	8811	9000	0.0
chr1	9000	9003	0.655487
chr1	9003	9032	1.31097
chr1	9032	9039	0.655487
chr1	9039	9040	1.31097
chr1	9040	9079	0.655487
chr1	9079	9175	0.0
chr1	9175	9213	0.655487
chr1	9213	9216	1.31097
chr1	9216	9253	0.655487
chr1	9253	9258	0.0
chr1	9258	9259	0.655487
chr1	9259	9271	1.31097
chr1	9271	9282	1.96646
chr1	9282	9297	2.62195
chr1	9297	9300	1.96646
chr1	9300	9312	1.31097
chr1	9312	9320	0.655487
chr1	9320	9323	1.31097
chr1	9323	9360	0.655487
chr1	9360	9587	0.0
chr1	9587	9628	0.655487
chr1	9628	9640	0.0
chr1	9640	9680	0.655487
chr1	9680	9860	0.0
chr1	9860	9896	0.655487
chr1	9896	9901	1.31097
chr1	9901	9937	0.655487
chr1	9937	10148	0.0
chr1	10148	10186	0.655487
chr1	10186	10328	0.0
chr1	10328	10334	0.655487
chr1	10334	10360	1.31097
chr1	10360	10375	0.655487
chr1	10375	10418	0.0
chr1	10418	10458	0.655487
chr1	10458	10598	0.0
chr1	10598	10638	0.655487
chr1	10638	10640	0.0
chr1	10640	10660	0.655487
chr1	10660	10681	1.31097
chr1	10681	10698	0.655487
chr1	10698	10715	0.0
chr1	10715	10736	0.655487
chr1	10736	10811	0.0
chr1	10811	10813	0.655487
chr1	10813	10852	1.31097
chr1	10852	10853	0.655487
chr1	10853	10970	0.0
chr1	10970	11010	0.655487
chr1	11010	11027	0.0
chr1	11027	11066	0.655487
chr1	11066	11145	0.0
chr1	11145	11186	0.655487
chr1	11186	11190	0.0
chr1	11190	11217	0.655487
chr1	11217	11246	0.0
chr1	11246	11251	0.655487
chr1	11251	11253	1.31097
chr1	11253	11260	1.96646
chr1	11260	11266	2.62195
chr1	11266	11270	3.27744
chr1	11270	11273	3.93292
chr1	11273	11282	4.58841
chr1	11282	11286	5.2439
chr1	11286	11290	4.58841
chr1	11290	11294	3.93292
chr1	11294	11299	3.27744
chr1	11299	11300	2.62195
chr1	11300	11307	1.96646
chr1	11307	11311	1.31097
chr1	11311	11313	0.655487
chr1	11313	11314	1.31097
chr1	11314	11324	0.655487
chr1	11324	11339	1.31097
chr1	11339	11343	1.96646
chr1	11343	11346	2.62195
chr1	11346	11352	3.27744
chr1	11352	11366	2.62195
chr1	11366	11369	3.27744
chr1	11369	11372	3.93292
chr1	11372	11373	5.89938
chr1	11373	11376	6.55487
chr1	11376	11378	7.21036
chr1	11378	11382	6.55487
chr1	11382	11385	5.89938
chr1	11385	11386	5.2439
chr1	11386	11389	5.89938
chr1	11389	11402	6.55487
chr1	11402	11403	5.89938
chr1	11403	11404	4.58841
chr1	11404	11405	3.93292
chr1	11405	11406	3.27744
chr1	11406	11410	2.62195
chr1	11410	11417	1.96646
chr1	11417	11427	1.31097
chr1	11427	11430	0.655487
chr1	11430	11433	0.0
chr1	11433	11474	0.655487
chr1	11474	11504	0.0
chr1	11504	11509	0.655487
chr1	11509	11512	1.31097
chr1	11512	11521	1.96646
chr1	11521	11525	2.62195
chr1	11525	11536	3.27744
chr1	11536	11538	3.93292
chr1	11538	11543	4.58841
chr1	11543	11550	3.93292
chr1	11550	11559	3.27744
chr1	11559	11561	2.62195
chr1	11561	11563	3.27744
chr1	11563	11565	3.93292
chr1	11565	11577	3.27744
chr1	11577	11578	2.62195
chr1	11578	11583	1.96646
chr1	11583	11592	2.62195
chr1	11592	11600	1.96646
chr1	11600	11615	0.655487
chr1	11615	11624	1.31097
chr1	11624	11640	0.655487
chr1	11640	11645	1.31097
chr1	11645	11653	2.62195
chr1	11653	11654	3.27744
chr1	11654	11657	2.62195
chr1	11657	11671	3.27744
chr1	11671	11679	3.93292
chr1	11679	11681	3.27744
chr1	11681	11685	3.93292
chr1	11685	11693	2.62195
chr1	11693	11697	1.96646
chr1	11697	11712	1.31097
chr1	11712	11720	0.655487
chr1	11720	11740	0.0
chr1	11740	11775	0.655487
chr1	11775	11791	0.0
chr1	11791	11792	0.655487
chr1	11792	11812	1.31097
chr1	11812	11818	1.96646
chr1	11818	11823	2.62195
chr1	11823	11830	3.27744
chr1	11830	11831	5.2439
chr1	11831	11834	4.58841
chr1	11834	11844	5.2439
chr1	11844	11847	5.89938
chr1	11847	11850	6.55487
chr1	11850	11853	7.21036
chr1	11853	11857	6.55487
chr1	11857	11861	5.89938
chr1	11861	11863	5.2439
chr1	11863	11864	5.89938
chr1	11864	11865	6.55487
chr1	11865	11866	7.21036
chr1	11866	11868	8.52133
chr1	11868	11869	9.17682
chr1	11869	11870	9.83231
chr1	11870	11874	7.86585
chr1	11874	11875	7.21036
chr1	11875	11876	7.86585
chr1	11876	11885	8.52133
chr1	11885	11888	7.86585
chr1	11888	11890	7.21036
chr1	11890	11902	6.55487
chr1	11902	11905	5.2439
chr1	11905	11908	2.62195
chr1	11908	11910	1.96646
chr1	11910	11916	1.31097
chr1	11916	11917	0.655487
chr1	11917	11918	0.0
chr1	11918	11942	0.655487
chr1	11942	11979	0.0
chr1	11979	12007	0.655487
chr1	12007	12020	1.31097
chr1	12020	12043	0.655487
chr1	12043	12048	1.31097
chr1	12048	12075	0.655487
chr1	12075	12082	1.31097
chr1	12082	12116	0.655487
chr1	12116	12331	0.0
chr1	12331	12371	0.655487
chr1	12371	12389	0.0
chr1	12389	12430	0.655487
chr1	12430	12520	0.0
chr1	12520	12561	0.655487
chr1	12561	12610	0.0
chr1	12610	12626	0.655487
chr1	12626	12630	1.31097
chr1	12630	12634	1.96646
chr1	12634	12645	2.62195
chr1	12645	12650	3.27744
chr1	12650	12666	2.62195
chr1	12666	12671	1.96646
chr1	12671	12672	1.31097
chr1	12672	12675	0.655487
chr1	12675	12694	0.0
chr1	12694	12702	0.655487
chr1	12702	12712	1.31097
chr1	12712	12714	2.62195
chr1	12714	12724	3.27744
chr1	12724	12726	3.93292
chr1	12726	12727	4.58841
chr1	12727	12729	5.2439
chr1	12729	12735	5.89938
chr1	12735	12742	5.2439
chr1	12742	12752	4.58841
chr1	12752	12753	3.27744
chr1	12753	12754	2.62195
chr1	12754	12756	3.27744
chr1	12756	12760	3.93292
chr1	12760	12761	2.62195
chr1	12761	12765	1.96646
chr1	12765	12768	2.62195
chr1	12768	12775	1.96646
chr1	12775	12793	2.62195
chr1	12793	12794	1.96646
chr1	12794	12797	2.62195
chr1	12797	12806	1.96646
chr1	12806	12811	2.62195
chr1	12811	12819	1.96646
chr1	12819	12821	2.62195
chr1	12821	12825	3.27744
chr1	12825	12830	3.93292
chr1	12830	12832	4.58841
chr1	12832	12835	5.2439
chr1	12835	12844	4.58841
chr1	12844	12854	3.27744
chr1	12854	12858	3.93292
chr1	12858	12859	4.58841
chr1	12859	12861	3.93292
chr1	12861	12870	3.27744
chr1	12870	12872	2.62195
chr1	12872	12896	1.96646
chr1	12896	12898	2.62195
chr1	12898	12899	1.96646
chr1	12899	12902	2.62195
chr1	12902	12905	3.27744
chr1	12905	12933	2.62195
chr1	12933	12935	3.27744
chr1	12935	12936	2.62195
chr1	12936	12940	1.96646
chr1	12940	12942	1.31097
chr1	12942	12947	0.655487
chr1	12947	12953	1.31097
chr1	12953	12969	1.96646
chr1	12969	12971	2.62195
chr1	12971	12972	3.27744
chr1	12972	12975	2.62195
chr1	12975	12987	3.27744
chr1	12987	12989	2.62195
chr1	12989	12998	3.27744
chr1	12998	13000	3.93292
chr1	13000	13010	4.58841
chr1	13010	13011	3.93292
chr1	13011	13013	3.27744
chr1	13013	13015	3.93292
chr1	13015	13017	3.27744
chr1	13017	13025	4.58841
chr1	13025	13029	5.2439
chr1	13029	13033	4.58841
chr1	13033	13034	3.93292
chr1	13034	13037	2.62195
chr1	13037	13040	3.27744
chr1	13040	13041	2.62195
chr1	13041	13057	3.27744
chr1	13057	13064	1.96646
chr1	13064	13066	1.31097
chr1	13066	13072	1.96646
chr1	13072	13077	2.62195
chr1	13077	13080	1.96646
chr1	13080	13088	1.31097
chr1	13088	13100	1.96646
chr1	13100	13106	3.27744
chr1	13106	13112	2.62195
chr1	13112	13129	1.96646
chr1	13129	13140	2.62195
chr1	13140	13167	1.31097
chr1	13167	13168	0.655487
chr1	13168	13169	1.31097
chr1	13169	13186	0.655487
chr1	13186	13194	1.31097
chr1	13194	13195	1.96646
chr1	13195	13202	2.62195
chr1	13202	13209	3.27744
chr1	13209	13210	2.62195
chr1	13210	13213	3.27744
chr1	13213	13218	3.93292
chr1	13218	13220	4.58841
chr1	13220	13222	5.2439
chr1	13222	13226	5.89938
chr1	13226	13231	5.2439
chr1	13231	13234	5.89938
chr1	13234	13249	4.58841
chr1	13249	13253	3.93292
chr1	13253	13254	2.62195
chr1	13254	13258	3.27744
chr1	13258	13260	2.62195
chr1	13260	13263	3.27744
chr1	13263	13271	2.62195
chr1	13271	13275	1.96646
chr1	13275	13294	1.31097
chr1	13294	13301	0.655487
chr1	13301	13326	0.0
chr1	13326	13365	0.655487
chr1	13365	13387	0.0
chr1	13387	13426	0.655487
chr1	13426	13472	0.0
chr1	13472	13513	0.655487
chr1	13513	13556	0.0
chr1	13556	13595	0.655487
chr1	13595	13661	0.0
chr1	13661	13679	0.655487
chr1	13679	13696	1.31097
chr1	13696	13700	1.96646
chr1	13700	13713	1.31097
chr1	13713	13720	1.96646
chr1	13720	13722	1.31097
chr1	13722	13726	1.96646
chr1	13726	13733	2.62195
chr1	13733	13736	3.27744
chr1	13736	13740	2.62195
chr1	13740	13741	1.96646
chr1	13741	13754	2.62195
chr1	13754	13763	3.27744
chr1	13763	13765	2.62195
chr1	13765	13772	1.96646
chr1	13772	13773	2.62195
chr1	13773	13782	1.31097
chr1	13782	13786	0.655487
chr1	13786	13804	1.31097
chr1	13804	13813	1.96646
chr1	13813	13814	1.31097
chr1	13814	13816	0.655487
chr1	13816	14148	0.0
chr1	14148	14187	0.655487
chr1	14187	14239	0.0
chr1	14239	14257	0.655487
chr1	14257	14279	1.31097
chr1	14279	14295	0.655487
chr1	14295	14322	0.0
chr1	14322	14362	0.655487
chr1	14362	14762	0.0
chr1	14762	14803	0.655487
chr1	14803	14916	0.0
chr1	14916	14957	0.655487
chr1	14957	15140	0.0
chr1	15140	15145	0.655487
chr1	15145	15151	1.31097
chr1	15151	15154	1.96646
chr1	15154	15179	2.62195
chr1	15179	15184	1.96646
chr1	15184	15190	1.31097
chr1	15190	15191	1.96646
chr1	15191	15199	0.655487
chr1	15199	15231	1.31097
chr1	15231	15239	0.655487
chr1	15239	15268	0.0
chr1	15268	15309	0.655487
chr1	15309	15379	0.0
chr1	15379	15420	0.655487
chr1	15420	15515	0.0
chr1	15515	15554	0.655487
chr1	15554	15714	0.0
chr1	15714	15755	0.655487
chr1	15755	15855	0.0
chr1	15855	15893	0.655487
chr1	15893	16031	0.0
chr1	16031	16067	0.655487
chr1	16067	16069	0.0
chr1	16069	16085	0.655487
chr1	16085	16108	1.31097
chr1	16108	16125	0.655487
chr1	16125	16130	0.0
chr1	16130	16140	1.31097
chr1	16140	16141	1.96646
chr1	16141	16163	2.62195
chr1	16163	16169	1.96646
chr1	16169	16180	1.31097
chr1	16180	16181	1.96646
chr1	16181	16206	0.655487
chr1	16206	16221	1.31097
chr1	16221	16246	0.655487
chr1	16246	16255	0.0
chr1	16255	16291	0.655487
chr1	16291	16295	1.31097
chr1	16295	16299	0.655487
chr1	16299	16323	1.31097
chr1	16323	16331	1.96646
chr1	16331	16336	1.31097
chr1	16336	16351	0.655487
chr1	16351	16363	1.31097
chr1	16363	16392	0.655487
chr1	16392	16398	0.0
chr1	16398	16428	0.655487
chr1	16428	16449	0.0
chr1	16449	16478	0.655487
chr1	16478	16669	0.0
chr1	16669	16707	0.655487
chr1	16707	16781	0.0
chr1	16781	16822	0.655487
chr1	16822	16955	0.0
chr1	16955	16992	0.655487
chr1	16992	17151	0.0
chr1	17151	17191	0.655487
chr1	17191	17714	0.0
chr1	17714	17725	0.655487
chr1	17725	17726	1.31097
chr1	17726	17766	0.655487
chr1	17766	17886	0.0
chr1	17886	17887	0.655487
chr1	17887	17899	1.31097
chr1	17899	17925	1.96646
chr1	17925	17927	1.31097
chr1	17927	17940	0.655487
chr1	17940	17982	0.0
chr1	17982	18023	0.655487
chr1	18023	18223	0.0
chr1	18223	18263	1.31097
chr1	18263	18359	0.0
chr1	18359	18399	0.655487
chr1	18399	18522	0.0
chr1	18522	18561	0.655487
chr1	18561	18591	0.0
chr1	18591	18593	0.655487
chr1	18593	18598	1.31097
chr1	18598	18603	1.96646
chr1	18603	18604	2.62195
chr1	18604	18610	3.27744
chr1	18610	18622	3.93292
chr1	18622	18630	4.58841
chr1	18630	18634	3.93292
chr1	18634	18639	3.27744
chr1	18639	18643	2.62195
chr1	18643	18644	1.96646
chr1	18644	18650	1.31097
chr1	18650	18690	0.655487
chr1	18690	18693	0.0
chr1	18693	18733	0.655487
chr1	18733	18750	0.0
chr1	18750	18828	0.655487
chr1	18828	18856	0.0
chr1	18856	18876	0.655487
chr1	18876	18880	1.31097
chr1	18880	18881	1.96646
chr1	18881	18893	2.62195
chr1	18893	18895	1.96646
chr1	18895	18917	2.62195
chr1	18917	18920	1.96646
chr1	18920	18921	1.31097
chr1	18921	18925	0.655487
chr1	18925	19004	0.0
chr1	19004	19043	0.655487
chr1	19043	19095	0.0
chr1	19095	19136	0.655487
chr1	19136	19140	0.0
chr1	19140	19181	0.655487
chr1	19181	19280	0.0
