# Supplementary material for: Structural modularity of the XIST ribonucleoprotein complex
Source: Nat Commun. 2020 Dec 2;11:6163. doi: 10.1038/s41467-020-20040-3 (PMC7710737; doi:10.1038/s41467-020-20040-3)
Supplement: Supplementary file 6 — Source Data [file 41467_2020_20040_MOESM6_ESM.zip › sourcedata/fig2efgi/K562_XRCC6_1_neg_XIST_1_hsXIST.bedgraph]

chr1	0	45	0.0
chr1	45	47	0.936764
chr1	47	48	1.40515
chr1	48	49	1.63934
chr1	49	55	2.10772
chr1	55	62	2.34191
chr1	62	75	3.51287
chr1	75	82	3.27867
chr1	82	87	3.04448
chr1	87	88	2.81029
chr1	88	90	2.10772
chr1	90	91	1.63934
chr1	91	92	1.40515
chr1	92	99	1.17096
chr1	99	101	0.936764
chr1	101	103	0.702573
chr1	103	104	0.936764
chr1	104	105	1.17096
chr1	105	106	0.468382
chr1	106	113	0.702573
chr1	113	114	1.17096
chr1	114	115	1.63934
chr1	115	116	3.51287
chr1	116	117	3.74706
chr1	117	120	3.98125
chr1	120	123	4.21544
chr1	123	137	4.44963
chr1	137	139	4.21544
chr1	139	144	4.44963
chr1	144	145	3.98125
chr1	145	146	3.51287
chr1	146	147	3.27867
chr1	147	148	3.04448
chr1	148	149	2.5761
chr1	149	152	1.87353
chr1	152	157	1.63934
chr1	157	158	1.40515
chr1	158	159	1.17096
chr1	159	160	1.63934
chr1	160	163	1.40515
chr1	163	165	1.17096
chr1	165	166	1.40515
chr1	166	167	1.17096
chr1	167	171	1.40515
chr1	171	181	1.17096
chr1	181	189	0.936764
chr1	189	191	1.17096
chr1	191	193	1.40515
chr1	193	194	1.63934
chr1	194	196	1.87353
chr1	196	198	2.10772
chr1	198	199	2.81029
chr1	199	200	3.27867
chr1	200	201	3.98125
chr1	201	202	4.21544
chr1	202	208	3.74706
chr1	208	210	3.51287
chr1	210	216	3.27867
chr1	216	217	3.51287
chr1	217	229	3.74706
chr1	229	230	3.04448
chr1	230	231	2.81029
chr1	231	233	2.5761
chr1	233	241	2.10772
chr1	241	242	1.87353
chr1	242	243	2.10772
chr1	243	246	1.63934
chr1	246	257	2.10772
chr1	257	260	2.34191
chr1	260	261	2.81029
chr1	261	263	3.27867
chr1	263	277	3.51287
chr1	277	279	3.27867
chr1	279	280	3.74706
chr1	280	281	3.51287
chr1	281	283	3.27867
chr1	283	287	2.5761
chr1	287	291	2.34191
chr1	291	294	2.5761
chr1	294	296	3.04448
chr1	296	299	3.74706
chr1	299	302	3.51287
chr1	302	304	2.81029
chr1	304	305	2.5761
chr1	305	306	2.81029
chr1	306	307	3.51287
chr1	307	310	3.98125
chr1	310	311	4.44963
chr1	311	312	4.68382
chr1	312	322	4.91801
chr1	322	323	4.68382
chr1	323	324	4.44963
chr1	324	326	4.68382
chr1	326	327	5.85478
chr1	327	331	6.32316
chr1	331	334	6.08897
chr1	334	335	5.85478
chr1	335	336	5.62059
chr1	336	337	5.38639
chr1	337	338	5.1522
chr1	338	339	4.21544
chr1	339	341	3.74706
chr1	341	343	3.51287
chr1	343	345	3.27867
chr1	345	346	3.51287
chr1	346	354	3.74706
chr1	354	360	3.51287
chr1	360	363	3.27867
chr1	363	364	3.51287
chr1	364	367	4.68382
chr1	367	369	5.1522
chr1	369	370	5.85478
chr1	370	371	6.55735
chr1	371	375	6.32316
chr1	375	377	6.08897
chr1	377	381	6.32316
chr1	381	383	6.55735
chr1	383	384	6.32316
chr1	384	388	6.08897
chr1	388	389	5.85478
chr1	389	395	6.08897
chr1	395	399	5.62059
chr1	399	400	4.68382
chr1	400	401	4.21544
chr1	401	406	3.98125
chr1	406	407	4.91801
chr1	407	408	4.44963
chr1	408	409	4.91801
chr1	409	412	4.44963
chr1	412	413	4.91801
chr1	413	417	5.1522
chr1	417	419	4.91801
chr1	419	427	4.68382
chr1	427	437	4.91801
chr1	437	440	4.68382
chr1	440	441	3.74706
chr1	441	443	3.04448
chr1	443	446	2.5761
chr1	446	449	2.34191
chr1	449	451	1.63934
chr1	451	452	2.5761
chr1	452	454	2.81029
chr1	454	464	1.87353
chr1	464	472	1.63934
chr1	472	475	1.87353
chr1	475	482	2.10772
chr1	482	492	2.5761
chr1	492	493	2.81029
chr1	493	494	2.5761
chr1	494	495	1.63934
chr1	495	496	4.21544
chr1	496	497	6.08897
chr1	497	498	7.7283
chr1	498	499	7.9625
chr1	499	501	7.7283
chr1	501	502	8.66507
chr1	502	503	9.13345
chr1	503	506	9.60183
chr1	506	509	9.83602
chr1	509	513	10.0702
chr1	513	515	10.3044
chr1	515	518	8.89926
chr1	518	519	9.13345
chr1	519	522	9.36764
chr1	522	524	9.13345
chr1	524	527	8.89926
chr1	527	530	9.13345
chr1	530	532	9.36764
chr1	532	535	9.13345
chr1	535	538	8.89926
chr1	538	539	7.25992
chr1	539	540	6.08897
chr1	540	541	5.1522
chr1	541	542	4.91801
chr1	542	544	5.1522
chr1	544	545	4.68382
chr1	545	546	4.44963
chr1	546	547	3.98125
chr1	547	549	4.21544
chr1	549	552	3.98125
chr1	552	554	3.74706
chr1	554	556	3.98125
chr1	556	561	3.74706
chr1	561	562	3.51287
chr1	562	564	3.27867
chr1	564	566	2.81029
chr1	566	573	2.5761
chr1	573	574	2.34191
chr1	574	575	2.10772
chr1	575	577	1.87353
chr1	577	579	1.63934
chr1	579	581	1.40515
chr1	581	584	0.936764
chr1	584	590	0.468382
chr1	590	596	0.234191
chr1	596	603	0.0
chr1	603	604	0.234191
chr1	604	605	0.468382
chr1	605	606	1.17096
chr1	606	608	1.40515
chr1	608	629	1.63934
chr1	629	631	1.17096
chr1	631	635	0.936764
chr1	635	636	0.702573
chr1	636	639	0.468382
chr1	639	648	0.234191
chr1	648	649	0.0
chr1	649	650	0.468382
chr1	650	651	0.936764
chr1	651	652	3.27867
chr1	652	653	4.21544
chr1	653	655	4.91801
chr1	655	656	5.1522
chr1	656	658	5.38639
chr1	658	671	5.62059
chr1	671	672	5.38639
chr1	672	673	5.62059
chr1	673	677	5.38639
chr1	677	684	5.1522
chr1	684	686	4.91801
chr1	686	687	3.74706
chr1	687	691	3.27867
chr1	691	693	3.04448
chr1	693	694	2.5761
chr1	694	695	0.936764
chr1	695	696	1.63934
chr1	696	698	1.87353
chr1	698	701	1.63934
chr1	701	702	1.40515
chr1	702	710	1.63934
chr1	710	715	1.87353
chr1	715	724	1.63934
chr1	724	725	1.17096
chr1	725	730	0.936764
chr1	730	732	0.702573
chr1	732	733	0.468382
chr1	733	734	0.234191
chr1	734	740	0.0
chr1	740	741	1.40515
chr1	741	747	2.34191
chr1	747	748	2.5761
chr1	748	753	3.04448
chr1	753	758	3.27867
chr1	758	762	3.51287
chr1	762	763	3.74706
chr1	763	765	3.98125
chr1	765	769	4.21544
chr1	769	771	4.44963
chr1	771	772	4.21544
chr1	772	773	4.44963
chr1	773	774	4.21544
chr1	774	775	3.98125
chr1	775	776	4.21544
chr1	776	779	4.44963
chr1	779	783	4.21544
chr1	783	784	3.74706
chr1	784	785	3.51287
chr1	785	786	3.74706
chr1	786	788	4.21544
chr1	788	789	4.44963
chr1	789	792	4.68382
chr1	792	794	4.44963
chr1	794	795	4.68382
chr1	795	796	4.44963
chr1	796	797	4.91801
chr1	797	801	5.1522
chr1	801	805	4.91801
chr1	805	806	4.68382
chr1	806	809	4.21544
chr1	809	811	3.51287
chr1	811	813	2.81029
chr1	813	822	2.5761
chr1	822	823	3.04448
chr1	823	824	3.27867
chr1	824	825	5.1522
chr1	825	826	8.89926
chr1	826	827	10.0702
chr1	827	828	10.3044
chr1	828	829	10.5386
chr1	829	832	9.83602
chr1	832	833	10.0702
chr1	833	835	10.5386
chr1	835	836	10.7728
chr1	836	838	11.007
chr1	838	839	11.2412
chr1	839	840	11.7096
chr1	840	841	11.9437
chr1	841	842	13.1147
chr1	842	843	13.3489
chr1	843	844	13.5831
chr1	844	846	14.0515
chr1	846	847	14.2857
chr1	847	849	15.2224
chr1	849	850	14.754
chr1	850	857	14.5198
chr1	857	860	14.754
chr1	860	861	14.5198
chr1	861	863	14.754
chr1	863	864	14.5198
chr1	864	865	13.1147
chr1	865	866	12.8805
chr1	866	867	12.1779
chr1	867	869	7.9625
chr1	869	871	6.79154
chr1	871	874	6.55735
chr1	874	876	6.08897
chr1	876	877	5.1522
chr1	877	878	4.21544
chr1	878	880	3.74706
chr1	880	882	3.27867
chr1	882	884	3.04448
chr1	884	887	1.63934
chr1	887	889	2.10772
chr1	889	893	1.87353
chr1	893	894	2.5761
chr1	894	898	2.81029
chr1	898	900	3.04448
chr1	900	902	2.81029
chr1	902	904	3.04448
chr1	904	905	3.27867
chr1	905	909	3.51287
chr1	909	913	3.74706
chr1	913	914	3.98125
chr1	914	918	4.44963
chr1	918	919	4.68382
chr1	919	920	4.91801
chr1	920	925	5.38639
chr1	925	926	4.91801
chr1	926	930	5.1522
chr1	930	933	4.68382
chr1	933	936	4.44963
chr1	936	937	4.91801
chr1	937	938	6.55735
chr1	938	942	6.79154
chr1	942	943	7.25992
chr1	943	947	7.7283
chr1	947	948	8.19669
chr1	948	949	7.7283
chr1	949	951	7.9625
chr1	951	955	7.7283
chr1	955	956	8.19669
chr1	956	957	8.43088
chr1	957	958	6.79154
chr1	958	960	7.25992
chr1	960	961	7.49411
chr1	961	967	7.7283
chr1	967	971	7.49411
chr1	971	973	7.25992
chr1	973	974	7.49411
chr1	974	975	7.9625
chr1	975	976	8.89926
chr1	976	977	9.13345
chr1	977	978	9.60183
chr1	978	979	9.83602
chr1	979	980	8.43088
chr1	980	981	6.79154
chr1	981	982	7.02573
chr1	982	983	7.25992
chr1	983	984	7.9625
chr1	984	985	8.43088
chr1	985	986	8.89926
chr1	986	987	8.66507
chr1	987	990	8.43088
chr1	990	991	8.66507
chr1	991	993	9.13345
chr1	993	997	11.007
chr1	997	998	10.3044
chr1	998	999	10.5386
chr1	999	1003	10.0702
chr1	1003	1005	9.83602
chr1	1005	1006	10.5386
chr1	1006	1007	10.7728
chr1	1007	1012	11.2412
chr1	1012	1014	10.7728
chr1	1014	1015	11.7096
chr1	1015	1016	11.4754
chr1	1016	1017	11.007
chr1	1017	1019	9.36764
chr1	1019	1020	9.13345
chr1	1020	1023	8.66507
chr1	1023	1024	8.89926
chr1	1024	1025	8.66507
chr1	1025	1026	6.79154
chr1	1026	1027	6.55735
chr1	1027	1028	6.32316
chr1	1028	1033	6.55735
chr1	1033	1035	6.32316
chr1	1035	1036	3.98125
chr1	1036	1038	3.74706
chr1	1038	1040	3.04448
chr1	1040	1046	3.27867
chr1	1046	1047	2.81029
chr1	1047	1050	2.5761
chr1	1050	1056	2.34191
chr1	1056	1061	1.40515
chr1	1061	1064	1.63934
chr1	1064	1065	1.40515
chr1	1065	1066	1.63934
chr1	1066	1067	1.40515
chr1	1067	1068	2.34191
chr1	1068	1069	3.04448
chr1	1069	1073	3.27867
chr1	1073	1074	3.51287
chr1	1074	1075	3.74706
chr1	1075	1077	3.98125
chr1	1077	1080	4.21544
chr1	1080	1081	4.68382
chr1	1081	1082	4.91801
chr1	1082	1085	4.44963
chr1	1085	1086	4.21544
chr1	1086	1090	4.44963
chr1	1090	1092	4.68382
chr1	1092	1096	5.1522
chr1	1096	1101	5.38639
chr1	1101	1102	5.85478
chr1	1102	1104	6.32316
chr1	1104	1105	7.02573
chr1	1105	1106	6.79154
chr1	1106	1108	6.55735
chr1	1108	1109	7.02573
chr1	1109	1110	7.25992
chr1	1110	1112	6.32316
chr1	1112	1117	6.08897
chr1	1117	1118	6.32316
chr1	1118	1119	6.08897
chr1	1119	1120	5.85478
chr1	1120	1121	6.08897
chr1	1121	1123	5.85478
chr1	1123	1125	5.1522
chr1	1125	1128	4.68382
chr1	1128	1129	4.44963
chr1	1129	1131	4.21544
chr1	1131	1132	4.68382
chr1	1132	1133	6.08897
chr1	1133	1134	7.25992
chr1	1134	1138	7.49411
chr1	1138	1139	7.7283
chr1	1139	1144	6.55735
chr1	1144	1145	6.79154
chr1	1145	1146	7.02573
chr1	1146	1147	6.79154
chr1	1147	1151	6.08897
chr1	1151	1152	5.38639
chr1	1152	1154	5.62059
chr1	1154	1155	5.85478
chr1	1155	1156	5.62059
chr1	1156	1158	5.38639
chr1	1158	1159	5.62059
chr1	1159	1161	5.38639
chr1	1161	1163	5.62059
chr1	1163	1165	5.38639
chr1	1165	1167	6.32316
chr1	1167	1168	6.79154
chr1	1168	1169	6.55735
chr1	1169	1173	6.79154
chr1	1173	1174	7.02573
chr1	1174	1175	6.79154
chr1	1175	1176	5.85478
chr1	1176	1179	4.91801
chr1	1179	1181	5.1522
chr1	1181	1182	4.68382
chr1	1182	1185	4.91801
chr1	1185	1191	5.38639
chr1	1191	1193	5.62059
chr1	1193	1194	5.38639
chr1	1194	1195	5.85478
chr1	1195	1196	5.62059
chr1	1196	1197	6.08897
chr1	1197	1200	5.85478
chr1	1200	1202	5.62059
chr1	1202	1203	5.38639
chr1	1203	1204	6.32316
chr1	1204	1205	7.7283
chr1	1205	1208	8.19669
chr1	1208	1216	6.79154
chr1	1216	1217	6.32316
chr1	1217	1218	6.79154
chr1	1218	1219	7.49411
chr1	1219	1220	7.7283
chr1	1220	1225	7.9625
chr1	1225	1227	7.7283
chr1	1227	1228	7.49411
chr1	1228	1230	7.7283
chr1	1230	1232	7.25992
chr1	1232	1233	7.49411
chr1	1233	1236	7.25992
chr1	1236	1237	7.02573
chr1	1237	1240	5.62059
chr1	1240	1241	5.1522
chr1	1241	1244	4.68382
chr1	1244	1245	3.51287
chr1	1245	1246	3.74706
chr1	1246	1247	3.27867
chr1	1247	1248	2.81029
chr1	1248	1249	3.04448
chr1	1249	1250	2.5761
chr1	1250	1251	2.81029
chr1	1251	1252	3.74706
chr1	1252	1254	3.98125
chr1	1254	1255	4.44963
chr1	1255	1256	4.21544
chr1	1256	1259	3.98125
chr1	1259	1260	4.21544
chr1	1260	1261	4.44963
chr1	1261	1262	3.98125
chr1	1262	1267	3.51287
chr1	1267	1270	3.74706
chr1	1270	1271	3.98125
chr1	1271	1272	3.74706
chr1	1272	1275	3.98125
chr1	1275	1276	4.21544
chr1	1276	1278	3.98125
chr1	1278	1282	4.21544
chr1	1282	1284	4.44963
chr1	1284	1285	4.21544
chr1	1285	1286	4.44963
chr1	1286	1287	4.21544
chr1	1287	1288	3.98125
chr1	1288	1293	3.74706
chr1	1293	1294	3.27867
chr1	1294	1295	3.74706
chr1	1295	1303	2.81029
chr1	1303	1307	3.27867
chr1	1307	1310	3.51287
chr1	1310	1313	3.98125
chr1	1313	1315	4.21544
chr1	1315	1316	3.98125
chr1	1316	1317	4.21544
chr1	1317	1318	4.44963
chr1	1318	1320	4.21544
chr1	1320	1322	3.98125
chr1	1322	1323	4.21544
chr1	1323	1324	5.1522
chr1	1324	1325	5.85478
chr1	1325	1326	6.32316
chr1	1326	1327	6.55735
chr1	1327	1330	7.25992
chr1	1330	1332	7.7283
chr1	1332	1334	8.43088
chr1	1334	1335	7.9625
chr1	1335	1336	8.19669
chr1	1336	1337	7.9625
chr1	1337	1338	7.7283
chr1	1338	1342	7.49411
chr1	1342	1343	8.19669
chr1	1343	1344	8.89926
chr1	1344	1345	9.13345
chr1	1345	1346	9.36764
chr1	1346	1349	9.60183
chr1	1349	1352	10.0702
chr1	1352	1354	9.83602
chr1	1354	1355	9.60183
chr1	1355	1356	9.83602
chr1	1356	1360	9.36764
chr1	1360	1361	9.13345
chr1	1361	1363	8.89926
chr1	1363	1365	8.66507
chr1	1365	1366	8.43088
chr1	1366	1368	6.55735
chr1	1368	1369	6.08897
chr1	1369	1370	5.38639
chr1	1370	1371	4.68382
chr1	1371	1373	4.21544
chr1	1373	1374	3.74706
chr1	1374	1375	3.98125
chr1	1375	1376	3.74706
chr1	1376	1377	3.27867
chr1	1377	1383	2.5761
chr1	1383	1387	2.34191
chr1	1387	1388	1.63934
chr1	1388	1391	1.40515
chr1	1391	1395	0.936764
chr1	1395	1398	0.702573
chr1	1398	1407	0.468382
chr1	1407	1417	0.234191
chr1	1417	1419	0.0
chr1	1419	1420	0.234191
chr1	1420	1421	0.468382
chr1	1421	1422	0.936764
chr1	1422	1424	1.40515
chr1	1424	1425	1.63934
chr1	1425	1426	2.34191
chr1	1426	1427	3.04448
chr1	1427	1431	3.27867
chr1	1431	1432	3.51287
chr1	1432	1434	3.98125
chr1	1434	1435	4.21544
chr1	1435	1436	4.44963
chr1	1436	1438	4.68382
chr1	1438	1439	4.91801
chr1	1439	1443	5.38639
chr1	1443	1445	5.62059
chr1	1445	1446	6.08897
chr1	1446	1447	6.55735
chr1	1447	1449	7.02573
chr1	1449	1450	7.25992
chr1	1450	1451	7.7283
chr1	1451	1452	9.36764
chr1	1452	1453	9.60183
chr1	1453	1458	9.83602
chr1	1458	1460	9.60183
chr1	1460	1461	9.36764
chr1	1461	1462	9.13345
chr1	1462	1463	8.19669
chr1	1463	1464	7.7283
chr1	1464	1465	7.49411
chr1	1465	1467	7.02573
chr1	1467	1469	6.79154
chr1	1469	1470	6.08897
chr1	1470	1474	5.85478
chr1	1474	1475	5.62059
chr1	1475	1477	4.91801
chr1	1477	1481	4.68382
chr1	1481	1482	4.44963
chr1	1482	1483	4.21544
chr1	1483	1484	3.51287
chr1	1484	1486	2.81029
chr1	1486	1487	2.5761
chr1	1487	1488	2.34191
chr1	1488	1489	1.63934
chr1	1489	1490	1.40515
chr1	1490	1492	1.17096
chr1	1492	1493	0.936764
chr1	1493	1494	0.702573
chr1	1494	1498	0.234191
chr1	1498	1501	0.468382
chr1	1501	1502	0.936764
chr1	1502	1513	1.40515
chr1	1513	1518	1.63934
chr1	1518	1523	1.87353
chr1	1523	1526	1.63934
chr1	1526	1532	1.87353
chr1	1532	1535	1.63934
chr1	1535	1537	1.87353
chr1	1537	1544	2.10772
chr1	1544	1545	2.5761
chr1	1545	1546	2.10772
chr1	1546	1552	2.34191
chr1	1552	1553	2.5761
chr1	1553	1556	3.27867
chr1	1556	1560	3.04448
chr1	1560	1561	2.81029
chr1	1561	1564	3.04448
chr1	1564	1569	3.27867
chr1	1569	1576	3.04448
chr1	1576	1577	3.27867
chr1	1577	1578	3.51287
chr1	1578	1583	3.98125
chr1	1583	1586	3.74706
chr1	1586	1587	3.98125
chr1	1587	1588	3.74706
chr1	1588	1589	3.98125
chr1	1589	1593	3.74706
chr1	1593	1595	4.21544
chr1	1595	1600	3.27867
chr1	1600	1601	3.51287
chr1	1601	1603	3.74706
chr1	1603	1605	3.98125
chr1	1605	1606	3.74706
chr1	1606	1609	3.98125
chr1	1609	1618	4.21544
chr1	1618	1619	3.98125
chr1	1619	1621	3.51287
chr1	1621	1622	3.04448
chr1	1622	1623	2.81029
chr1	1623	1624	2.5761
chr1	1624	1626	2.10772
chr1	1626	1627	2.34191
chr1	1627	1628	2.5761
chr1	1628	1630	2.81029
chr1	1630	1635	2.5761
chr1	1635	1636	2.81029
chr1	1636	1638	2.34191
chr1	1638	1640	2.81029
chr1	1640	1641	3.04448
chr1	1641	1642	3.27867
chr1	1642	1643	3.51287
chr1	1643	1644	3.27867
chr1	1644	1645	3.04448
chr1	1645	1646	3.27867
chr1	1646	1647	3.04448
chr1	1647	1649	3.27867
chr1	1649	1651	3.04448
chr1	1651	1652	2.81029
chr1	1652	1653	3.04448
chr1	1653	1655	3.27867
chr1	1655	1661	3.04448
chr1	1661	1668	3.74706
chr1	1668	1670	3.51287
chr1	1670	1671	3.27867
chr1	1671	1674	3.51287
chr1	1674	1675	3.98125
chr1	1675	1676	3.74706
chr1	1676	1678	3.51287
chr1	1678	1682	3.74706
chr1	1682	1683	3.98125
chr1	1683	1684	3.74706
chr1	1684	1685	3.98125
chr1	1685	1687	3.74706
chr1	1687	1689	3.51287
chr1	1689	1690	3.27867
chr1	1690	1694	3.51287
chr1	1694	1695	3.74706
chr1	1695	1696	3.51287
chr1	1696	1698	3.27867
chr1	1698	1704	2.81029
chr1	1704	1711	2.34191
chr1	1711	1714	2.10772
chr1	1714	1716	1.87353
chr1	1716	1717	1.63934
chr1	1717	1720	1.40515
chr1	1720	1721	1.17096
chr1	1721	1722	1.40515
chr1	1722	1723	1.63934
chr1	1723	1725	1.87353
chr1	1725	1726	2.10772
chr1	1726	1729	1.87353
chr1	1729	1730	1.63934
chr1	1730	1733	1.87353
chr1	1733	1737	2.10772
chr1	1737	1738	1.87353
chr1	1738	1744	2.10772
chr1	1744	1747	2.34191
chr1	1747	1749	2.5761
chr1	1749	1750	2.81029
chr1	1750	1751	3.04448
chr1	1751	1755	3.98125
chr1	1755	1757	4.44963
chr1	1757	1759	4.68382
chr1	1759	1761	4.91801
chr1	1761	1764	5.1522
chr1	1764	1765	4.91801
chr1	1765	1768	4.21544
chr1	1768	1769	3.98125
chr1	1769	1770	4.21544
chr1	1770	1772	4.44963
chr1	1772	1778	4.21544
chr1	1778	1780	4.44963
chr1	1780	1781	4.21544
chr1	1781	1786	3.74706
chr1	1786	1787	3.51287
chr1	1787	1788	3.27867
chr1	1788	1790	3.98125
chr1	1790	1791	3.74706
chr1	1791	1792	3.98125
chr1	1792	1793	4.21544
chr1	1793	1794	4.44963
chr1	1794	1798	3.98125
chr1	1798	1800	3.51287
chr1	1800	1802	3.27867
chr1	1802	1806	3.04448
chr1	1806	1812	2.81029
chr1	1812	1814	2.5761
chr1	1814	1818	2.34191
chr1	1818	1819	2.5761
chr1	1819	1820	2.10772
chr1	1820	1821	1.87353
chr1	1821	1828	2.10772
chr1	1828	1830	2.5761
chr1	1830	1831	2.10772
chr1	1831	1834	1.87353
chr1	1834	1840	1.40515
chr1	1840	1841	1.63934
chr1	1841	1847	1.87353
chr1	1847	1850	2.10772
chr1	1850	1851	2.34191
chr1	1851	1856	2.5761
chr1	1856	1857	2.81029
chr1	1857	1860	3.04448
chr1	1860	1866	2.81029
chr1	1866	1867	3.27867
chr1	1867	1868	4.21544
chr1	1868	1869	4.44963
chr1	1869	1870	4.68382
chr1	1870	1871	5.1522
chr1	1871	1872	6.55735
chr1	1872	1873	6.08897
chr1	1873	1876	6.32316
chr1	1876	1883	6.55735
chr1	1883	1888	6.08897
chr1	1888	1890	6.32316
chr1	1890	1893	6.08897
chr1	1893	1894	5.62059
chr1	1894	1895	4.68382
chr1	1895	1896	3.74706
chr1	1896	1899	4.21544
chr1	1899	1908	3.98125
chr1	1908	1909	4.44963
chr1	1909	1910	3.98125
chr1	1910	1912	3.74706
chr1	1912	1913	3.51287
chr1	1913	1914	2.81029
chr1	1914	1915	1.87353
chr1	1915	1918	1.40515
chr1	1918	1919	1.63934
chr1	1919	1920	1.40515
chr1	1920	1922	1.87353
chr1	1922	1929	2.34191
chr1	1929	1931	2.10772
chr1	1931	1937	1.87353
chr1	1937	1938	1.63934
chr1	1938	1949	1.40515
chr1	1949	1950	1.17096
chr1	1950	1952	0.936764
chr1	1952	1961	1.17096
chr1	1961	1964	0.936764
chr1	1964	1980	0.468382
chr1	1980	1983	0.234191
chr1	1983	2069	0.0
chr1	2069	2076	0.234191
chr1	2076	2077	0.468382
chr1	2077	2081	0.936764
chr1	2081	2096	1.40515
chr1	2096	2097	1.63934
chr1	2097	2102	1.87353
chr1	2102	2109	2.10772
chr1	2109	2112	2.34191
chr1	2112	2113	1.87353
chr1	2113	2119	1.63934
chr1	2119	2129	0.936764
chr1	2129	2136	1.17096
chr1	2136	2140	1.40515
chr1	2140	2141	0.936764
chr1	2141	2145	1.17096
chr1	2145	2148	0.936764
chr1	2148	2150	1.40515
chr1	2150	2154	1.17096
chr1	2154	2162	1.40515
chr1	2162	2163	1.63934
chr1	2163	2166	1.87353
chr1	2166	2168	2.34191
chr1	2168	2169	2.5761
chr1	2169	2174	2.34191
chr1	2174	2176	3.04448
chr1	2176	2180	3.27867
chr1	2180	2181	3.51287
chr1	2181	2182	3.74706
chr1	2182	2191	3.51287
chr1	2191	2194	3.04448
chr1	2194	2197	3.27867
chr1	2197	2201	3.04448
chr1	2201	2204	3.27867
chr1	2204	2205	3.04448
chr1	2205	2206	2.81029
chr1	2206	2209	2.5761
chr1	2209	2210	2.34191
chr1	2210	2215	2.10772
chr1	2215	2217	2.34191
chr1	2217	2218	1.40515
chr1	2218	2219	0.936764
chr1	2219	2224	0.702573
chr1	2224	2225	0.936764
chr1	2225	2236	1.17096
chr1	2236	2241	0.936764
chr1	2241	2244	1.17096
chr1	2244	2249	0.936764
chr1	2249	2257	1.17096
chr1	2257	2260	0.936764
chr1	2260	2268	0.702573
chr1	2268	2275	0.468382
chr1	2275	2276	0.936764
chr1	2276	2277	1.17096
chr1	2277	2278	1.87353
chr1	2278	2279	2.34191
chr1	2279	2280	2.81029
chr1	2280	2285	3.27867
chr1	2285	2292	3.04448
chr1	2292	2295	2.81029
chr1	2295	2300	3.04448
chr1	2300	2304	3.51287
chr1	2304	2307	3.74706
chr1	2307	2311	4.21544
chr1	2311	2318	3.98125
chr1	2318	2320	3.51287
chr1	2320	2321	2.34191
chr1	2321	2323	1.87353
chr1	2323	2328	1.40515
chr1	2328	2329	1.17096
chr1	2329	2330	1.63934
chr1	2330	2339	1.87353
chr1	2339	2343	1.63934
chr1	2343	2347	1.17096
chr1	2347	2348	0.936764
chr1	2348	2354	0.702573
chr1	2354	2359	1.17096
chr1	2359	2362	1.40515
chr1	2362	2372	1.63934
chr1	2372	2374	0.936764
chr1	2374	2395	1.40515
chr1	2395	2396	1.17096
chr1	2396	2400	0.936764
chr1	2400	2405	0.702573
chr1	2405	2408	0.468382
chr1	2408	2417	0.702573
chr1	2417	2427	0.234191
chr1	2427	2443	0.468382
chr1	2443	2450	0.702573
chr1	2450	2452	0.468382
chr1	2452	2455	0.702573
chr1	2455	2457	0.468382
chr1	2457	2469	0.936764
chr1	2469	2474	1.17096
chr1	2474	2487	1.40515
chr1	2487	2488	1.17096
chr1	2488	2494	0.936764
chr1	2494	2500	0.702573
chr1	2500	2512	0.468382
chr1	2512	2513	0.234191
chr1	2513	2514	0.936764
chr1	2514	2515	1.40515
chr1	2515	2517	1.87353
chr1	2517	2548	1.63934
chr1	2548	2556	1.17096
chr1	2556	2557	1.63934
chr1	2557	2558	1.17096
chr1	2558	2595	0.936764
chr1	2595	2596	1.17096
chr1	2596	2599	1.40515
chr1	2599	2601	0.702573
chr1	2601	2613	0.468382
chr1	2613	2635	0.702573
chr1	2635	2637	0.936764
chr1	2637	2656	0.468382
chr1	2656	2658	0.234191
chr1	2658	2666	0.468382
chr1	2666	2690	0.234191
chr1	2690	2716	0.0
chr1	2716	2723	0.234191
chr1	2723	2724	0.468382
chr1	2724	2758	0.702573
chr1	2758	2760	0.468382
chr1	2760	2766	0.702573
chr1	2766	2776	0.234191
chr1	2776	2777	0.468382
chr1	2777	2778	0.702573
chr1	2778	2799	0.936764
chr1	2799	2802	1.17096
chr1	2802	2811	0.936764
chr1	2811	2820	0.702573
chr1	2820	2842	0.234191
chr1	2842	2883	0.0
chr1	2883	2893	0.234191
chr1	2893	2924	0.468382
chr1	2924	2926	0.702573
chr1	2926	2931	0.468382
chr1	2931	2935	0.702573
chr1	2935	2950	0.468382
chr1	2950	2966	0.234191
chr1	2966	2971	0.0
chr1	2971	2977	0.234191
chr1	2977	3004	0.468382
chr1	3004	3014	0.234191
chr1	3014	3021	0.0
chr1	3021	3029	0.234191
chr1	3029	3060	0.468382
chr1	3060	3064	0.702573
chr1	3064	3067	0.468382
chr1	3067	3071	0.702573
chr1	3071	3080	0.468382
chr1	3080	3081	0.702573
chr1	3081	3082	0.936764
chr1	3082	3103	1.17096
chr1	3103	3110	0.936764
chr1	3110	3121	0.702573
chr1	3121	3122	0.468382
chr1	3122	3161	0.234191
chr1	3161	3189	0.0
chr1	3189	3204	0.234191
chr1	3204	3206	0.468382
chr1	3206	3214	0.702573
chr1	3214	3218	0.468382
chr1	3218	3221	0.702573
chr1	3221	3224	0.936764
chr1	3224	3227	1.17096
chr1	3227	3239	1.40515
chr1	3239	3247	1.17096
chr1	3247	3249	0.936764
chr1	3249	3261	0.702573
chr1	3261	3270	0.468382
chr1	3270	3272	0.234191
chr1	3272	3302	0.468382
chr1	3302	3304	0.702573
chr1	3304	3305	1.17096
chr1	3305	3312	0.936764
chr1	3312	3335	0.702573
chr1	3335	3344	0.234191
chr1	3344	3366	0.0
chr1	3366	3405	0.234191
chr1	3405	3409	0.468382
chr1	3409	3439	0.234191
chr1	3439	3515	0.0
chr1	3515	3535	0.234191
chr1	3535	3550	0.468382
chr1	3550	3563	0.234191
chr1	3563	3581	0.0
chr1	3581	3599	0.234191
chr1	3599	3623	0.468382
chr1	3623	3641	0.234191
chr1	3641	3675	0.0
chr1	3675	3676	0.234191
chr1	3676	3679	0.468382
chr1	3679	3690	0.702573
chr1	3690	3715	0.936764
chr1	3715	3718	1.17096
chr1	3718	3722	0.702573
chr1	3722	3724	0.468382
chr1	3724	3729	0.702573
chr1	3729	3738	0.468382
chr1	3738	3741	0.702573
chr1	3741	3745	0.936764
chr1	3745	3758	1.17096
chr1	3758	3760	0.936764
chr1	3760	3764	0.702573
chr1	3764	3774	0.936764
chr1	3774	3779	0.702573
chr1	3779	3781	0.936764
chr1	3781	3784	0.702573
chr1	3784	3806	0.468382
chr1	3806	3809	0.234191
chr1	3809	3811	0.468382
chr1	3811	3823	0.936764
chr1	3823	3846	0.702573
chr1	3846	3852	0.468382
chr1	3852	3854	0.234191
chr1	3854	3856	0.0
chr1	3856	3860	0.468382
chr1	3860	3887	0.702573
chr1	3887	3893	0.936764
chr1	3893	3898	1.17096
chr1	3898	3899	0.936764
chr1	3899	3901	0.702573
chr1	3901	3903	0.468382
chr1	3903	3904	0.936764
chr1	3904	3916	1.17096
chr1	3916	3917	1.40515
chr1	3917	3923	1.63934
chr1	3923	3930	1.87353
chr1	3930	3931	1.63934
chr1	3931	3935	1.87353
chr1	3935	3946	1.63934
chr1	3946	3948	1.17096
chr1	3948	3955	0.936764
chr1	3955	3959	0.702573
chr1	3959	3967	0.234191
chr1	3967	3968	0.468382
chr1	3968	3971	0.234191
chr1	3971	3974	0.468382
chr1	3974	3975	0.702573
chr1	3975	3999	1.17096
chr1	3999	4001	1.40515
chr1	4001	4003	1.17096
chr1	4003	4014	0.936764
chr1	4014	4016	0.702573
chr1	4016	4035	0.234191
chr1	4035	4050	0.0
chr1	4050	4075	0.234191
chr1	4075	4094	0.468382
chr1	4094	4114	0.234191
chr1	4114	4117	0.468382
chr1	4117	4129	0.234191
chr1	4129	4157	0.468382
chr1	4157	4159	0.234191
chr1	4159	4171	0.468382
chr1	4171	4191	0.234191
chr1	4191	4202	0.468382
chr1	4202	4233	0.234191
chr1	4233	4255	0.0
chr1	4255	4258	0.234191
chr1	4258	4289	0.468382
chr1	4289	4296	0.234191
chr1	4296	4301	0.468382
chr1	4301	4330	0.234191
chr1	4330	4338	0.468382
chr1	4338	4344	0.234191
chr1	4344	4360	0.468382
chr1	4360	4361	0.702573
chr1	4361	4373	0.936764
chr1	4373	4385	0.702573
chr1	4385	4404	0.468382
chr1	4404	4409	0.234191
chr1	4409	4432	0.468382
chr1	4432	4445	0.702573
chr1	4445	4447	0.468382
chr1	4447	4454	0.234191
chr1	4454	4455	0.468382
chr1	4455	4464	0.936764
chr1	4464	4470	1.40515
chr1	4470	4474	1.63934
chr1	4474	4476	1.40515
chr1	4476	4489	1.63934
chr1	4489	4492	1.87353
chr1	4492	4497	1.63934
chr1	4497	4498	1.40515
chr1	4498	4504	0.936764
chr1	4504	4505	0.702573
chr1	4505	4507	0.468382
chr1	4507	4515	0.234191
chr1	4515	4521	0.468382
chr1	4521	4522	0.234191
chr1	4522	4523	0.468382
chr1	4523	4524	0.702573
chr1	4524	4526	1.17096
chr1	4526	4541	1.40515
chr1	4541	4544	1.17096
chr1	4544	4554	0.936764
chr1	4554	4556	0.702573
chr1	4556	4562	0.468382
chr1	4562	4568	0.234191
chr1	4568	4589	0.0
chr1	4589	4590	0.234191
chr1	4590	4632	0.468382
chr1	4632	4633	0.234191
chr1	4633	4660	0.0
chr1	4660	4667	0.234191
chr1	4667	4669	0.468382
chr1	4669	4674	0.702573
chr1	4674	4703	0.936764
chr1	4703	4705	0.702573
chr1	4705	4706	0.468382
chr1	4706	4710	0.234191
chr1	4710	4716	0.0
chr1	4716	4740	0.234191
chr1	4740	4747	0.468382
chr1	4747	4756	0.234191
chr1	4756	4758	0.468382
chr1	4758	4783	0.702573
chr1	4783	4786	0.468382
chr1	4786	4799	0.234191
chr1	4799	4831	0.0
chr1	4831	4843	0.234191
chr1	4843	4866	0.468382
chr1	4866	4870	0.702573
chr1	4870	4874	0.936764
chr1	4874	4885	0.702573
chr1	4885	4902	0.468382
chr1	4902	4907	0.234191
chr1	4907	4924	0.0
chr1	4924	4942	0.234191
chr1	4942	4959	0.468382
chr1	4959	4966	0.936764
chr1	4966	4985	0.702573
chr1	4985	5000	0.468382
chr1	5000	5022	0.0
chr1	5022	5052	0.234191
chr1	5052	5059	0.468382
chr1	5059	5084	0.234191
chr1	5084	5158	0.0
chr1	5158	5161	0.234191
chr1	5161	5177	0.468382
chr1	5177	5201	0.702573
chr1	5201	5203	0.468382
chr1	5203	5213	0.234191
chr1	5213	5214	0.0
chr1	5214	5217	0.234191
chr1	5217	5218	1.17096
chr1	5218	5219	1.63934
chr1	5219	5220	1.87353
chr1	5220	5222	2.34191
chr1	5222	5225	2.81029
chr1	5225	5226	3.04448
chr1	5226	5228	3.51287
chr1	5228	5232	3.74706
chr1	5232	5257	3.98125
chr1	5257	5260	3.74706
chr1	5260	5261	2.81029
chr1	5261	5263	2.10772
chr1	5263	5264	1.63934
chr1	5264	5268	1.17096
chr1	5268	5269	0.936764
chr1	5269	5275	0.468382
chr1	5275	5277	0.234191
chr1	5277	5287	0.468382
chr1	5287	5301	0.702573
chr1	5301	5311	0.936764
chr1	5311	5312	0.702573
chr1	5312	5330	0.468382
chr1	5330	5344	0.234191
chr1	5344	5431	0.0
chr1	5431	5447	0.234191
chr1	5447	5468	0.468382
chr1	5468	5471	0.702573
chr1	5471	5473	0.936764
chr1	5473	5488	0.702573
chr1	5488	5493	0.468382
chr1	5493	5503	0.234191
chr1	5503	5512	0.0
chr1	5512	5514	0.234191
chr1	5514	5532	0.468382
chr1	5532	5545	0.702573
chr1	5545	5552	0.468382
chr1	5552	5554	0.702573
chr1	5554	5565	0.936764
chr1	5565	5575	1.17096
chr1	5575	5584	0.936764
chr1	5584	5595	1.40515
chr1	5595	5598	1.17096
chr1	5598	5614	0.936764
chr1	5614	5622	1.17096
chr1	5622	5624	1.63934
chr1	5624	5626	1.40515
chr1	5626	5627	1.63934
chr1	5627	5628	1.87353
chr1	5628	5640	2.10772
chr1	5640	5648	1.87353
chr1	5648	5651	2.10772
chr1	5651	5655	2.34191
chr1	5655	5663	2.10772
chr1	5663	5670	1.40515
chr1	5670	5690	0.702573
chr1	5690	5692	0.468382
chr1	5692	5694	0.234191
chr1	5694	5712	0.0
chr1	5712	5719	0.234191
chr1	5719	5737	0.468382
chr1	5737	5753	0.936764
chr1	5753	5756	0.702573
chr1	5756	5759	0.936764
chr1	5759	5779	0.702573
chr1	5779	5780	0.468382
chr1	5780	5785	0.0
chr1	5785	5806	0.234191
chr1	5806	5807	0.468382
chr1	5807	5815	0.702573
chr1	5815	5821	0.936764
chr1	5821	5825	1.17096
chr1	5825	5833	0.936764
chr1	5833	5849	1.17096
chr1	5849	5856	0.936764
chr1	5856	5858	0.702573
chr1	5858	5874	0.468382
chr1	5874	5877	0.234191
chr1	5877	5902	0.468382
chr1	5902	5919	0.234191
chr1	5919	5925	0.0
chr1	5925	5968	0.234191
chr1	5968	5969	0.0
chr1	5969	5970	0.468382
chr1	5970	6000	0.936764
chr1	6000	6001	0.702573
chr1	6001	6003	0.468382
chr1	6003	6004	0.702573
chr1	6004	6005	1.17096
chr1	6005	6006	1.63934
chr1	6006	6013	2.10772
chr1	6013	6031	1.63934
chr1	6031	6032	1.87353
chr1	6032	6042	2.10772
chr1	6042	6043	1.63934
chr1	6043	6046	1.17096
chr1	6046	6048	0.936764
chr1	6048	6049	0.468382
chr1	6049	6074	0.702573
chr1	6074	6075	0.468382
chr1	6075	6079	0.234191
chr1	6079	6085	0.468382
chr1	6085	6086	0.936764
chr1	6086	6087	1.40515
chr1	6087	6092	1.63934
chr1	6092	6093	1.40515
chr1	6093	6101	1.63934
chr1	6101	6108	2.10772
chr1	6108	6114	2.34191
chr1	6114	6119	2.10772
chr1	6119	6122	2.34191
chr1	6122	6125	2.10772
chr1	6125	6126	2.34191
chr1	6126	6127	2.5761
chr1	6127	6129	2.34191
chr1	6129	6131	1.63934
chr1	6131	6137	1.87353
chr1	6137	6142	1.63934
chr1	6142	6143	1.40515
chr1	6143	6148	0.936764
chr1	6148	6150	0.702573
chr1	6150	6154	0.936764
chr1	6154	6162	0.702573
chr1	6162	6174	0.468382
chr1	6174	6181	0.234191
chr1	6181	6182	0.468382
chr1	6182	6210	0.234191
chr1	6210	6217	0.468382
chr1	6217	6225	0.702573
chr1	6225	6245	0.468382
chr1	6245	6249	0.702573
chr1	6249	6268	0.468382
chr1	6268	6283	0.702573
chr1	6283	6287	0.936764
chr1	6287	6307	0.702573
chr1	6307	6313	0.468382
chr1	6313	6316	0.702573
chr1	6316	6324	0.936764
chr1	6324	6326	0.702573
chr1	6326	6351	0.468382
chr1	6351	6354	0.234191
chr1	6354	6363	0.0
chr1	6363	6370	0.468382
chr1	6370	6371	0.702573
chr1	6371	6384	0.936764
chr1	6384	6406	1.87353
chr1	6406	6412	1.40515
chr1	6412	6414	1.17096
chr1	6414	6426	0.936764
chr1	6426	6530	0.0
chr1	6530	6565	0.234191
chr1	6565	6566	0.468382
chr1	6566	6567	0.702573
chr1	6567	6571	1.40515
chr1	6571	6572	1.87353
chr1	6572	6601	1.63934
chr1	6601	6608	1.40515
chr1	6608	6610	1.17096
chr1	6610	6613	0.468382
chr1	6613	6614	0.234191
chr1	6614	6716	0.0
chr1	6716	6718	0.234191
chr1	6718	6734	0.468382
chr1	6734	6737	0.702573
chr1	6737	6756	0.468382
chr1	6756	6775	0.234191
chr1	6775	6811	0.468382
chr1	6811	6819	0.234191
chr1	6819	6854	0.0
chr1	6854	6858	0.702573
chr1	6858	6877	1.17096
chr1	6877	6881	0.936764
chr1	6881	6882	1.17096
chr1	6882	6886	0.936764
chr1	6886	6888	1.17096
chr1	6888	6897	1.40515
chr1	6897	6898	1.17096
chr1	6898	6924	0.702573
chr1	6924	6929	0.468382
chr1	6929	6931	0.234191
chr1	6931	6944	0.0
chr1	6944	6951	0.234191
chr1	6951	6958	0.468382
chr1	6958	6959	0.702573
chr1	6959	6963	0.936764
chr1	6963	6967	1.17096
chr1	6967	6969	1.63934
chr1	6969	6971	1.87353
chr1	6971	6980	2.10772
chr1	6980	6981	1.87353
chr1	6981	6987	1.63934
chr1	6987	6993	1.40515
chr1	6993	6997	1.17096
chr1	6997	6999	1.40515
chr1	6999	7004	1.17096
chr1	7004	7009	0.936764
chr1	7009	7012	0.702573
chr1	7012	7014	0.468382
chr1	7014	7016	0.234191
chr1	7016	7017	0.468382
chr1	7017	7040	0.936764
chr1	7040	7058	0.702573
chr1	7058	7060	0.468382
chr1	7060	7098	0.0
chr1	7098	7121	0.234191
chr1	7121	7128	0.468382
chr1	7128	7164	0.234191
chr1	7164	7196	0.468382
chr1	7196	7203	0.234191
chr1	7203	7204	0.468382
chr1	7204	7207	0.702573
chr1	7207	7214	0.468382
chr1	7214	7242	0.702573
chr1	7242	7246	0.468382
chr1	7246	7247	0.702573
chr1	7247	7252	0.468382
chr1	7252	7257	0.702573
chr1	7257	7258	0.468382
chr1	7258	7259	0.702573
chr1	7259	7280	0.936764
chr1	7280	7288	0.702573
chr1	7288	7299	0.468382
chr1	7299	7302	0.234191
chr1	7302	7307	0.0
chr1	7307	7350	0.234191
chr1	7350	7411	0.0
chr1	7411	7420	0.234191
chr1	7420	7452	0.468382
chr1	7452	7464	0.234191
chr1	7464	7465	0.0
chr1	7465	7474	0.234191
chr1	7474	7478	0.702573
chr1	7478	7493	1.17096
chr1	7493	7506	1.40515
chr1	7506	7516	1.17096
chr1	7516	7517	0.936764
chr1	7517	7520	0.702573
chr1	7520	7534	0.234191
chr1	7534	7536	0.468382
chr1	7536	7539	0.234191
chr1	7539	7548	0.468382
chr1	7548	7566	0.702573
chr1	7566	7581	0.468382
chr1	7581	7590	0.234191
chr1	7590	7639	0.0
chr1	7639	7673	0.234191
chr1	7673	7677	0.0
chr1	7677	7690	0.234191
chr1	7690	7701	0.468382
chr1	7701	7715	0.936764
chr1	7715	7733	0.702573
chr1	7733	7744	0.468382
chr1	7744	7768	0.234191
chr1	7768	7787	0.468382
chr1	7787	7789	0.234191
chr1	7789	7799	0.468382
chr1	7799	7811	0.702573
chr1	7811	7826	0.468382
chr1	7826	7829	0.702573
chr1	7829	7830	0.936764
chr1	7830	7831	1.17096
chr1	7831	7832	0.936764
chr1	7832	7842	1.17096
chr1	7842	7856	0.936764
chr1	7856	7864	1.17096
chr1	7864	7869	0.936764
chr1	7869	7872	0.702573
chr1	7872	7873	0.468382
chr1	7873	7874	0.702573
chr1	7874	7878	0.468382
chr1	7878	7899	0.702573
chr1	7899	7900	0.468382
chr1	7900	7911	0.702573
chr1	7911	7920	0.468382
chr1	7920	7943	0.234191
chr1	7943	7944	0.0
chr1	7944	7965	0.234191
chr1	7965	7991	0.0
chr1	7991	8019	0.234191
chr1	8019	8033	0.468382
chr1	8033	8034	0.702573
chr1	8034	8039	0.468382
chr1	8039	8044	1.17096
chr1	8044	8054	1.40515
chr1	8054	8061	1.17096
chr1	8061	8076	1.40515
chr1	8076	8081	1.17096
chr1	8081	8085	0.468382
chr1	8085	8103	0.234191
chr1	8103	8112	0.0
chr1	8112	8114	0.234191
chr1	8114	8126	0.468382
chr1	8126	8127	0.702573
chr1	8127	8128	0.936764
chr1	8128	8130	1.17096
chr1	8130	8147	1.40515
chr1	8147	8157	1.17096
chr1	8157	8164	0.936764
chr1	8164	8168	1.17096
chr1	8168	8170	0.936764
chr1	8170	8172	0.468382
chr1	8172	8192	0.234191
chr1	8192	8207	0.468382
chr1	8207	8220	0.234191
chr1	8220	8251	0.0
chr1	8251	8258	0.234191
chr1	8258	8275	0.468382
chr1	8275	8287	0.702573
chr1	8287	8292	0.936764
chr1	8292	8293	0.702573
chr1	8293	8304	0.468382
chr1	8304	8309	0.702573
chr1	8309	8321	0.468382
chr1	8321	8345	0.234191
chr1	8345	8348	0.468382
chr1	8348	8352	0.234191
chr1	8352	8381	0.468382
chr1	8381	8383	0.234191
chr1	8383	8387	0.468382
chr1	8387	8395	0.936764
chr1	8395	8425	0.702573
chr1	8425	8427	0.468382
chr1	8427	8430	0.702573
chr1	8430	8451	0.234191
chr1	8451	8452	0.468382
chr1	8452	8459	0.702573
chr1	8459	8482	0.468382
chr1	8482	8483	0.702573
chr1	8483	8487	0.468382
chr1	8487	8489	0.702573
chr1	8489	8494	0.936764
chr1	8494	8525	0.702573
chr1	8525	8530	0.468382
chr1	8530	8531	0.234191
chr1	8531	8532	0.468382
chr1	8532	8553	0.234191
chr1	8553	8569	0.468382
chr1	8569	8580	0.234191
chr1	8580	8584	0.468382
chr1	8584	8590	0.702573
chr1	8590	8609	0.468382
chr1	8609	8610	0.702573
chr1	8610	8618	0.936764
chr1	8618	8622	1.17096
chr1	8622	8641	0.936764
chr1	8641	8651	1.17096
chr1	8651	8652	0.936764
chr1	8652	8653	0.702573
chr1	8653	8659	0.468382
chr1	8659	8668	0.702573
chr1	8668	8684	0.468382
chr1	8684	8697	0.234191
chr1	8697	8702	0.468382
chr1	8702	8711	0.234191
chr1	8711	8723	0.468382
chr1	8723	8754	0.234191
chr1	8754	8762	0.0
chr1	8762	8763	0.468382
chr1	8763	8764	0.702573
chr1	8764	8773	0.936764
chr1	8773	8778	1.17096
chr1	8778	8791	1.40515
chr1	8791	8801	1.63934
chr1	8801	8802	1.40515
chr1	8802	8805	1.63934
chr1	8805	8807	1.17096
chr1	8807	8816	0.936764
chr1	8816	8821	0.702573
chr1	8821	8834	0.468382
chr1	8834	8835	0.234191
chr1	8835	8836	0.936764
chr1	8836	8837	2.10772
chr1	8837	8838	2.34191
chr1	8838	8839	2.5761
chr1	8839	8841	3.04448
chr1	8841	8842	3.27867
chr1	8842	8843	3.51287
chr1	8843	8848	3.98125
chr1	8848	8852	4.21544
chr1	8852	8856	4.44963
chr1	8856	8860	5.1522
chr1	8860	8862	4.91801
chr1	8862	8873	5.1522
chr1	8873	8874	4.68382
chr1	8874	8875	4.44963
chr1	8875	8877	4.21544
chr1	8877	8878	3.98125
chr1	8878	8879	4.21544
chr1	8879	8881	3.51287
chr1	8881	8882	3.27867
chr1	8882	8883	2.81029
chr1	8883	8885	3.27867
chr1	8885	8886	2.81029
chr1	8886	8890	2.34191
chr1	8890	8895	2.10772
chr1	8895	8899	1.63934
chr1	8899	8901	1.17096
chr1	8901	8904	0.936764
chr1	8904	8917	0.702573
chr1	8917	8920	0.468382
chr1	8920	8923	0.234191
chr1	8923	8925	0.468382
chr1	8925	8951	0.234191
chr1	8951	8966	0.468382
chr1	8966	8992	0.234191
chr1	8992	9001	0.0
chr1	9001	9002	0.234191
chr1	9002	9003	0.702573
chr1	9003	9010	1.17096
chr1	9010	9019	1.40515
chr1	9019	9026	1.63934
chr1	9026	9035	1.87353
chr1	9035	9044	1.63934
chr1	9044	9045	1.40515
chr1	9045	9046	1.17096
chr1	9046	9053	0.702573
chr1	9053	9057	0.468382
chr1	9057	9062	0.702573
chr1	9062	9066	0.234191
chr1	9066	9067	0.468382
chr1	9067	9083	0.702573
chr1	9083	9092	1.17096
chr1	9092	9096	0.936764
chr1	9096	9097	1.17096
chr1	9097	9105	0.936764
chr1	9105	9109	1.17096
chr1	9109	9113	0.936764
chr1	9113	9114	0.702573
chr1	9114	9123	1.17096
chr1	9123	9126	1.40515
chr1	9126	9142	0.936764
chr1	9142	9145	0.468382
chr1	9145	9152	0.234191
chr1	9152	9153	0.0
chr1	9153	9161	0.234191
chr1	9161	9174	0.468382
chr1	9174	9176	0.702573
chr1	9176	9182	0.936764
chr1	9182	9188	1.17096
chr1	9188	9189	1.40515
chr1	9189	9192	1.63934
chr1	9192	9196	1.87353
chr1	9196	9204	1.63934
chr1	9204	9205	1.40515
chr1	9205	9217	1.63934
chr1	9217	9219	1.40515
chr1	9219	9225	1.17096
chr1	9225	9228	0.468382
chr1	9228	9231	0.702573
chr1	9231	9266	0.468382
chr1	9266	9268	0.234191
chr1	9268	9272	0.468382
chr1	9272	9283	0.702573
chr1	9283	9303	0.936764
chr1	9303	9304	1.17096
chr1	9304	9311	1.40515
chr1	9311	9313	0.936764
chr1	9313	9314	0.702573
chr1	9314	9323	0.468382
chr1	9323	9341	0.702573
chr1	9341	9342	0.468382
chr1	9342	9365	0.234191
chr1	9365	9393	0.0
chr1	9393	9421	0.234191
chr1	9421	9428	0.468382
chr1	9428	9435	0.702573
chr1	9435	9441	0.468382
chr1	9441	9463	0.702573
chr1	9463	9470	0.468382
chr1	9470	9484	0.234191
chr1	9484	9494	0.0
chr1	9494	9500	0.234191
chr1	9500	9507	0.468382
chr1	9507	9515	0.702573
chr1	9515	9516	0.936764
chr1	9516	9523	1.17096
chr1	9523	9537	1.40515
chr1	9537	9539	1.17096
chr1	9539	9542	1.40515
chr1	9542	9549	1.17096
chr1	9549	9552	0.702573
chr1	9552	9553	0.936764
chr1	9553	9558	1.17096
chr1	9558	9565	0.936764
chr1	9565	9579	0.702573
chr1	9579	9588	0.468382
chr1	9588	9595	0.702573
chr1	9595	9596	0.468382
chr1	9596	9618	0.234191
chr1	9618	9631	0.468382
chr1	9631	9643	0.234191
chr1	9643	9650	0.468382
chr1	9650	9661	0.702573
chr1	9661	9677	0.468382
chr1	9677	9686	0.702573
chr1	9686	9693	0.468382
chr1	9693	9717	0.234191
chr1	9717	9720	0.468382
chr1	9720	9728	0.234191
chr1	9728	9730	0.468382
chr1	9730	9738	0.702573
chr1	9738	9745	0.936764
chr1	9745	9756	1.17096
chr1	9756	9760	0.936764
chr1	9760	9761	1.17096
chr1	9761	9767	1.40515
chr1	9767	9771	1.17096
chr1	9771	9788	0.936764
chr1	9788	9802	0.702573
chr1	9802	9810	0.234191
chr1	9810	9815	0.0
chr1	9815	9841	0.234191
chr1	9841	9849	0.468382
chr1	9849	9857	0.702573
chr1	9857	9858	0.936764
chr1	9858	9870	0.702573
chr1	9870	9885	0.936764
chr1	9885	9886	0.702573
chr1	9886	9889	0.936764
chr1	9889	9892	0.702573
chr1	9892	9893	0.468382
chr1	9893	9894	0.936764
chr1	9894	9896	1.17096
chr1	9896	9904	1.63934
chr1	9904	9908	1.87353
chr1	9908	9909	2.10772
chr1	9909	9910	2.34191
chr1	9910	9912	2.5761
chr1	9912	9928	2.34191
chr1	9928	9929	2.10772
chr1	9929	9936	1.87353
chr1	9936	9939	1.40515
chr1	9939	9946	0.936764
chr1	9946	9951	0.702573
chr1	9951	9953	0.234191
chr1	9953	9955	0.0
chr1	9955	9956	0.468382
chr1	9956	9976	0.936764
chr1	9976	9986	1.17096
chr1	9986	9989	0.936764
chr1	9989	9993	0.702573
chr1	9993	9996	0.936764
chr1	9996	9997	1.17096
chr1	9997	9998	0.936764
chr1	9998	10010	0.702573
chr1	10010	10014	0.936764
chr1	10014	10019	1.17096
chr1	10019	10028	0.936764
chr1	10028	10036	1.17096
chr1	10036	10038	0.936764
chr1	10038	10047	0.702573
chr1	10047	10052	0.468382
chr1	10052	10059	0.702573
chr1	10059	10062	0.936764
chr1	10062	10064	1.17096
chr1	10064	10067	1.40515
chr1	10067	10068	1.17096
chr1	10068	10087	1.40515
chr1	10087	10088	1.17096
chr1	10088	10097	1.40515
chr1	10097	10100	1.17096
chr1	10100	10106	0.702573
chr1	10106	10112	0.468382
chr1	10112	10117	0.234191
chr1	10117	10134	0.0
chr1	10134	10137	0.468382
chr1	10137	10138	0.702573
chr1	10138	10145	0.936764
chr1	10145	10146	1.17096
chr1	10146	10148	1.40515
chr1	10148	10158	1.63934
chr1	10158	10159	2.10772
chr1	10159	10167	2.34191
chr1	10167	10177	2.5761
chr1	10177	10180	2.34191
chr1	10180	10188	1.87353
chr1	10188	10189	1.40515
chr1	10189	10192	1.17096
chr1	10192	10201	0.936764
chr1	10201	10202	0.468382
chr1	10202	10204	0.234191
chr1	10204	10211	0.0
chr1	10211	10254	0.234191
chr1	10254	10283	0.0
chr1	10283	10291	0.234191
chr1	10291	10308	0.468382
chr1	10308	10309	0.702573
chr1	10309	10324	1.17096
chr1	10324	10326	0.936764
chr1	10326	10330	1.17096
chr1	10330	10335	0.936764
chr1	10335	10344	0.702573
chr1	10344	10350	0.468382
chr1	10350	10354	0.234191
chr1	10354	10355	0.468382
chr1	10355	10356	0.702573
chr1	10356	10368	0.936764
chr1	10368	10374	0.702573
chr1	10374	10393	0.936764
chr1	10393	10394	1.17096
chr1	10394	10397	1.40515
chr1	10397	10399	1.17096
chr1	10399	10400	0.936764
chr1	10400	10414	1.17096
chr1	10414	10418	1.40515
chr1	10418	10419	1.87353
chr1	10419	10420	2.10772
chr1	10420	10424	2.34191
chr1	10424	10430	2.5761
chr1	10430	10433	2.81029
chr1	10433	10434	2.5761
chr1	10434	10435	2.81029
chr1	10435	10436	3.04448
chr1	10436	10437	3.27867
chr1	10437	10438	3.04448
chr1	10438	10441	3.27867
chr1	10441	10443	3.04448
chr1	10443	10451	2.81029
chr1	10451	10456	3.04448
chr1	10456	10457	2.81029
chr1	10457	10461	2.10772
chr1	10461	10463	1.87353
chr1	10463	10465	1.63934
chr1	10465	10470	1.40515
chr1	10470	10474	1.63934
chr1	10474	10481	0.936764
chr1	10481	10486	0.702573
chr1	10486	10493	0.936764
chr1	10493	10498	0.702573
chr1	10498	10512	0.936764
chr1	10512	10516	0.702573
chr1	10516	10519	0.468382
chr1	10519	10520	0.936764
chr1	10520	10521	1.17096
chr1	10521	10528	1.40515
chr1	10528	10529	1.17096
chr1	10529	10535	1.40515
chr1	10535	10555	1.17096
chr1	10555	10565	0.234191
chr1	10565	10582	0.0
chr1	10582	10583	1.17096
chr1	10583	10584	2.34191
chr1	10584	10585	3.04448
chr1	10585	10586	3.51287
chr1	10586	10587	3.74706
chr1	10587	10589	4.21544
chr1	10589	10591	4.44963
chr1	10591	10601	4.68382
chr1	10601	10602	4.91801
chr1	10602	10603	5.1522
chr1	10603	10605	5.38639
chr1	10605	10613	5.62059
chr1	10613	10615	5.38639
chr1	10615	10618	5.62059
chr1	10618	10620	5.1522
chr1	10620	10626	4.91801
chr1	10626	10627	3.74706
chr1	10627	10628	3.04448
chr1	10628	10629	2.10772
chr1	10629	10631	1.87353
chr1	10631	10634	1.63934
chr1	10634	10636	1.40515
chr1	10636	10637	1.63934
chr1	10637	10639	2.10772
chr1	10639	10640	2.5761
chr1	10640	10644	2.10772
chr1	10644	10648	1.87353
chr1	10648	10658	1.63934
chr1	10658	10659	1.87353
chr1	10659	10660	2.10772
chr1	10660	10661	2.34191
chr1	10661	10665	2.5761
chr1	10665	10674	2.81029
chr1	10674	10680	3.04448
chr1	10680	10682	2.5761
chr1	10682	10690	2.10772
chr1	10690	10691	2.34191
chr1	10691	10692	3.27867
chr1	10692	10695	4.44963
chr1	10695	10697	4.68382
chr1	10697	10702	5.1522
chr1	10702	10703	4.44963
chr1	10703	10706	4.68382
chr1	10706	10709	4.91801
chr1	10709	10716	4.68382
chr1	10716	10717	4.44963
chr1	10717	10719	4.21544
chr1	10719	10721	3.98125
chr1	10721	10726	4.21544
chr1	10726	10731	4.44963
chr1	10731	10734	3.51287
chr1	10734	10735	3.27867
chr1	10735	10737	2.10772
chr1	10737	10739	1.87353
chr1	10739	10741	1.63934
chr1	10741	10743	1.40515
chr1	10743	10744	1.17096
chr1	10744	10747	1.40515
chr1	10747	10748	1.63934
chr1	10748	10749	1.40515
chr1	10749	10754	1.63934
chr1	10754	10763	2.10772
chr1	10763	10764	1.87353
chr1	10764	10769	2.10772
chr1	10769	10783	1.87353
chr1	10783	10788	1.63934
chr1	10788	10790	1.40515
chr1	10790	10792	1.17096
chr1	10792	10796	0.936764
chr1	10796	10801	0.702573
chr1	10801	10807	0.468382
chr1	10807	10812	0.234191
chr1	10812	10813	0.468382
chr1	10813	10839	1.17096
chr1	10839	10846	0.936764
chr1	10846	10847	1.17096
chr1	10847	10848	1.40515
chr1	10848	10849	1.87353
chr1	10849	10850	2.10772
chr1	10850	10852	2.34191
chr1	10852	10856	2.5761
chr1	10856	10858	1.87353
chr1	10858	10877	2.10772
chr1	10877	10878	2.34191
chr1	10878	10879	2.5761
chr1	10879	10880	2.81029
chr1	10880	10887	3.04448
chr1	10887	10889	2.81029
chr1	10889	10891	2.5761
chr1	10891	10894	1.87353
chr1	10894	10898	1.63934
chr1	10898	10899	1.40515
chr1	10899	10900	1.63934
chr1	10900	10903	1.40515
chr1	10903	10908	1.63934
chr1	10908	10912	1.87353
chr1	10912	10919	2.10772
chr1	10919	10921	1.87353
chr1	10921	10937	1.17096
chr1	10937	10942	0.936764
chr1	10942	10946	0.702573
chr1	10946	10950	0.468382
chr1	10950	10953	0.234191
chr1	10953	10970	0.0
chr1	10970	10996	0.234191
chr1	10996	10999	0.702573
chr1	10999	11000	1.17096
chr1	11000	11001	1.40515
chr1	11001	11006	1.63934
chr1	11006	11013	1.87353
chr1	11013	11037	1.63934
chr1	11037	11038	1.40515
chr1	11038	11039	1.17096
chr1	11039	11042	0.702573
chr1	11042	11046	0.468382
chr1	11046	11047	0.702573
chr1	11047	11048	0.936764
chr1	11048	11069	0.702573
chr1	11069	11073	1.40515
chr1	11073	11086	1.63934
chr1	11086	11087	1.40515
chr1	11087	11088	1.17096
chr1	11088	11094	0.936764
chr1	11094	11095	1.17096
chr1	11095	11108	1.40515
chr1	11108	11109	0.936764
chr1	11109	11111	1.17096
chr1	11111	11112	1.63934
chr1	11112	11118	1.17096
chr1	11118	11120	1.40515
chr1	11120	11121	1.63934
chr1	11121	11138	1.87353
chr1	11138	11140	1.40515
chr1	11140	11145	1.63934
chr1	11145	11146	1.87353
chr1	11146	11149	2.10772
chr1	11149	11153	2.34191
chr1	11153	11162	1.87353
chr1	11162	11163	1.63934
chr1	11163	11164	1.87353
chr1	11164	11175	1.40515
chr1	11175	11176	1.63934
chr1	11176	11180	2.81029
chr1	11180	11182	3.04448
chr1	11182	11187	2.81029
chr1	11187	11188	2.5761
chr1	11188	11190	2.34191
chr1	11190	11191	2.81029
chr1	11191	11192	3.04448
chr1	11192	11204	3.51287
chr1	11204	11206	3.27867
chr1	11206	11210	3.51287
chr1	11210	11219	3.27867
chr1	11219	11223	2.10772
chr1	11223	11232	1.87353
chr1	11232	11233	1.40515
chr1	11233	11235	1.17096
chr1	11235	11244	0.468382
chr1	11244	11249	0.702573
chr1	11249	11260	0.468382
chr1	11260	11261	0.702573
chr1	11261	11264	0.468382
chr1	11264	11267	0.702573
chr1	11267	11269	1.17096
chr1	11269	11283	1.40515
chr1	11283	11286	2.10772
chr1	11286	11287	2.34191
chr1	11287	11288	2.10772
chr1	11288	11291	2.5761
chr1	11291	11293	3.27867
chr1	11293	11294	3.51287
chr1	11294	11295	3.74706
chr1	11295	11303	3.98125
chr1	11303	11304	3.51287
chr1	11304	11306	3.27867
chr1	11306	11314	3.04448
chr1	11314	11315	3.27867
chr1	11315	11316	3.51287
chr1	11316	11320	3.98125
chr1	11320	11324	3.74706
chr1	11324	11325	3.98125
chr1	11325	11329	3.51287
chr1	11329	11330	3.27867
chr1	11330	11334	2.81029
chr1	11334	11337	2.10772
chr1	11337	11342	1.87353
chr1	11342	11344	2.10772
chr1	11344	11354	2.34191
chr1	11354	11357	2.5761
chr1	11357	11359	1.87353
chr1	11359	11362	1.40515
chr1	11362	11372	1.63934
chr1	11372	11373	3.27867
chr1	11373	11378	3.51287
chr1	11378	11379	3.27867
chr1	11379	11383	3.51287
chr1	11383	11387	3.04448
chr1	11387	11388	2.5761
chr1	11388	11390	2.81029
chr1	11390	11392	3.04448
chr1	11392	11397	2.81029
chr1	11397	11402	2.5761
chr1	11402	11404	2.34191
chr1	11404	11406	1.87353
chr1	11406	11410	1.63934
chr1	11410	11411	1.17096
chr1	11411	11414	1.40515
[truncated: 1,659 more rows]
