# Supplementary material for: Structural modularity of the XIST ribonucleoprotein complex
Source: Nat Commun. 2020 Dec 2;11:6163. doi: 10.1038/s41467-020-20040-3 (PMC7710737; doi:10.1038/s41467-020-20040-3)
Supplement: Supplementary file 6 — Source Data [file 41467_2020_20040_MOESM6_ESM.zip › sourcedata/fig2efgi/K562_GPKOW_2_neg_XIST_1_hsXIST.bedgraph]

chr1	0	49	0.0
chr1	49	62	0.422865
chr1	62	80	1.26859
chr1	80	92	0.84573
chr1	92	114	0.0
chr1	114	115	0.84573
chr1	115	119	2.11432
chr1	119	135	2.53719
chr1	135	145	2.11432
chr1	145	147	1.69146
chr1	147	158	1.26859
chr1	158	174	0.84573
chr1	174	196	0.422865
chr1	196	199	0.0
chr1	199	216	0.84573
chr1	216	235	1.26859
chr1	235	240	0.84573
chr1	240	251	0.422865
chr1	251	258	0.84573
chr1	258	279	1.69146
chr1	279	285	2.11432
chr1	285	292	1.69146
chr1	292	294	2.11432
chr1	294	299	2.53719
chr1	299	306	2.11432
chr1	306	309	2.96005
chr1	309	310	3.80578
chr1	310	311	4.22865
chr1	311	312	4.65151
chr1	312	326	4.22865
chr1	326	330	5.07438
chr1	330	334	5.49724
chr1	334	335	5.07438
chr1	335	336	4.22865
chr1	336	338	3.38292
chr1	338	341	2.53719
chr1	341	343	2.96005
chr1	343	351	3.38292
chr1	351	354	2.96005
chr1	354	363	2.11432
chr1	363	366	2.53719
chr1	366	369	2.96005
chr1	369	373	3.38292
chr1	373	375	2.96005
chr1	375	376	2.53719
chr1	376	380	2.11432
chr1	380	397	2.53719
chr1	397	398	2.11432
chr1	398	401	1.69146
chr1	401	408	1.26859
chr1	408	410	2.11432
chr1	410	412	1.69146
chr1	412	413	2.11432
chr1	413	423	2.53719
chr1	423	428	2.96005
chr1	428	436	2.53719
chr1	436	441	2.11432
chr1	441	442	1.69146
chr1	442	444	1.26859
chr1	444	448	0.84573
chr1	448	451	0.0
chr1	451	452	0.84573
chr1	452	456	1.26859
chr1	456	468	1.69146
chr1	468	469	2.11432
chr1	469	475	2.53719
chr1	475	489	2.11432
chr1	489	491	1.69146
chr1	491	494	1.26859
chr1	494	495	0.84573
chr1	495	496	2.96005
chr1	496	497	4.65151
chr1	497	498	5.07438
chr1	498	500	5.49724
chr1	500	511	5.92011
chr1	511	514	5.49724
chr1	514	515	5.92011
chr1	515	519	4.65151
chr1	519	523	4.22865
chr1	523	525	3.80578
chr1	525	526	2.96005
chr1	526	529	2.53719
chr1	529	531	1.69146
chr1	531	539	0.84573
chr1	539	556	0.422865
chr1	556	603	0.0
chr1	603	609	0.422865
chr1	609	620	1.26859
chr1	620	635	1.69146
chr1	635	636	1.26859
chr1	636	642	0.84573
chr1	642	650	0.422865
chr1	650	651	0.84573
chr1	651	652	2.53719
chr1	652	653	3.38292
chr1	653	655	3.80578
chr1	655	657	4.22865
chr1	657	659	5.49724
chr1	659	661	5.92011
chr1	661	665	6.34297
chr1	665	676	6.76584
chr1	676	680	6.34297
chr1	680	684	5.92011
chr1	684	685	5.49724
chr1	685	686	3.80578
chr1	686	688	2.53719
chr1	688	691	2.11432
chr1	691	694	1.26859
chr1	694	695	0.84573
chr1	695	697	1.69146
chr1	697	700	2.11432
chr1	700	720	1.69146
chr1	720	726	0.84573
chr1	726	738	0.422865
chr1	738	740	0.0
chr1	740	741	0.84573
chr1	741	763	1.69146
chr1	763	764	1.26859
chr1	764	765	1.69146
chr1	765	771	1.26859
chr1	771	785	0.84573
chr1	785	786	2.53719
chr1	786	789	3.38292
chr1	789	799	4.22865
chr1	799	806	4.65151
chr1	806	809	4.22865
chr1	809	811	2.96005
chr1	811	812	2.53719
chr1	812	814	1.69146
chr1	814	819	1.26859
chr1	819	822	0.422865
chr1	822	824	0.84573
chr1	824	825	1.26859
chr1	825	826	2.96005
chr1	826	835	3.38292
chr1	835	837	3.80578
chr1	837	838	4.22865
chr1	838	839	4.65151
chr1	839	840	5.92011
chr1	840	841	6.34297
chr1	841	842	8.03443
chr1	842	848	7.61157
chr1	848	852	7.1887
chr1	852	857	6.76584
chr1	857	862	6.34297
chr1	862	863	5.92011
chr1	863	865	5.07438
chr1	865	866	4.22865
chr1	866	867	3.80578
chr1	867	873	2.11432
chr1	873	877	1.69146
chr1	877	883	1.26859
chr1	883	884	0.84573
chr1	884	902	0.422865
chr1	902	910	0.84573
chr1	910	913	0.422865
chr1	913	921	0.84573
chr1	921	925	1.26859
chr1	925	935	1.69146
chr1	935	937	2.11432
chr1	937	940	2.53719
chr1	940	949	2.11432
chr1	949	953	1.69146
chr1	953	959	1.26859
chr1	959	960	1.69146
chr1	960	964	1.26859
chr1	964	965	1.69146
chr1	965	966	1.26859
chr1	966	970	1.69146
chr1	970	971	2.11432
chr1	971	973	2.96005
chr1	973	974	3.38292
chr1	974	975	4.22865
chr1	975	980	4.65151
chr1	980	981	4.22865
chr1	981	982	4.65151
chr1	982	983	5.07438
chr1	983	997	4.65151
chr1	997	1003	4.22865
chr1	1003	1004	4.65151
chr1	1004	1005	5.07438
chr1	1005	1007	5.49724
chr1	1007	1010	6.34297
chr1	1010	1013	6.76584
chr1	1013	1016	5.92011
chr1	1016	1017	5.07438
chr1	1017	1018	4.65151
chr1	1018	1021	4.22865
chr1	1021	1024	3.80578
chr1	1024	1030	3.38292
chr1	1030	1032	2.96005
chr1	1032	1033	2.53719
chr1	1033	1034	1.69146
chr1	1034	1037	2.11432
chr1	1037	1039	1.69146
chr1	1039	1044	1.26859
chr1	1044	1065	0.84573
chr1	1065	1069	0.422865
chr1	1069	1075	0.84573
chr1	1075	1076	1.26859
chr1	1076	1080	1.69146
chr1	1080	1084	1.26859
chr1	1084	1086	1.69146
chr1	1086	1096	2.11432
chr1	1096	1099	1.69146
chr1	1099	1101	2.11432
chr1	1101	1102	2.96005
chr1	1102	1104	3.80578
chr1	1104	1105	4.22865
chr1	1105	1109	5.07438
chr1	1109	1111	5.49724
chr1	1111	1112	5.92011
chr1	1112	1117	6.34297
chr1	1117	1119	5.92011
chr1	1119	1125	5.49724
chr1	1125	1126	5.92011
chr1	1126	1128	5.49724
chr1	1128	1132	5.07438
chr1	1132	1133	5.49724
chr1	1133	1134	5.92011
chr1	1134	1138	6.34297
chr1	1138	1140	6.76584
chr1	1140	1141	6.34297
chr1	1141	1142	5.92011
chr1	1142	1144	5.07438
chr1	1144	1146	4.65151
chr1	1146	1147	4.22865
chr1	1147	1151	4.65151
chr1	1151	1153	5.07438
chr1	1153	1155	4.65151
chr1	1155	1174	4.22865
chr1	1174	1175	3.80578
chr1	1175	1176	3.38292
chr1	1176	1177	2.96005
chr1	1177	1178	2.53719
chr1	1178	1181	2.11432
chr1	1181	1190	1.69146
chr1	1190	1192	1.26859
chr1	1192	1194	0.84573
chr1	1194	1195	0.422865
chr1	1195	1196	0.0
chr1	1196	1204	0.422865
chr1	1204	1212	1.26859
chr1	1212	1217	2.11432
chr1	1217	1222	2.53719
chr1	1222	1226	2.96005
chr1	1226	1241	2.53719
chr1	1241	1242	2.11432
chr1	1242	1246	1.69146
chr1	1246	1250	1.26859
chr1	1250	1251	1.69146
chr1	1251	1252	0.84573
chr1	1252	1253	0.422865
chr1	1253	1255	0.84573
chr1	1255	1281	1.26859
chr1	1281	1295	0.84573
chr1	1295	1296	0.422865
chr1	1296	1308	0.84573
chr1	1308	1309	1.26859
chr1	1309	1310	2.11432
chr1	1310	1318	2.53719
chr1	1318	1322	2.11432
chr1	1322	1323	2.53719
chr1	1323	1325	2.96005
chr1	1325	1328	3.38292
chr1	1328	1336	3.80578
chr1	1336	1339	2.53719
chr1	1339	1341	2.11432
chr1	1341	1342	2.53719
chr1	1342	1343	2.96005
chr1	1343	1347	3.38292
chr1	1347	1349	3.80578
chr1	1349	1350	3.38292
chr1	1350	1364	2.96005
chr1	1364	1365	2.53719
chr1	1365	1366	2.11432
chr1	1366	1369	1.69146
chr1	1369	1378	1.26859
chr1	1378	1384	0.84573
chr1	1384	1390	0.422865
chr1	1390	1421	0.0
chr1	1421	1424	0.422865
chr1	1424	1437	0.84573
chr1	1437	1442	1.26859
chr1	1442	1447	1.69146
chr1	1447	1450	1.26859
chr1	1450	1452	1.69146
chr1	1452	1458	2.11432
chr1	1458	1463	2.53719
chr1	1463	1485	2.11432
chr1	1485	1487	1.69146
chr1	1487	1490	1.26859
chr1	1490	1502	0.0
chr1	1502	1504	0.422865
chr1	1504	1533	0.84573
chr1	1533	1543	0.422865
chr1	1543	1587	0.0
chr1	1587	1590	0.422865
chr1	1590	1599	0.84573
chr1	1599	1606	1.26859
chr1	1606	1611	1.69146
chr1	1611	1619	2.11432
chr1	1619	1620	2.53719
chr1	1620	1627	2.11432
chr1	1627	1630	2.53719
chr1	1630	1634	2.11432
chr1	1634	1636	2.96005
chr1	1636	1642	3.80578
chr1	1642	1646	4.22865
chr1	1646	1649	3.80578
chr1	1649	1651	4.22865
chr1	1651	1654	4.65151
chr1	1654	1657	4.22865
chr1	1657	1658	4.65151
chr1	1658	1662	5.07438
chr1	1662	1666	4.22865
chr1	1666	1667	3.80578
chr1	1667	1672	2.96005
chr1	1672	1674	3.38292
chr1	1674	1675	3.80578
chr1	1675	1676	3.38292
chr1	1676	1677	3.80578
chr1	1677	1678	3.38292
chr1	1678	1680	3.80578
chr1	1680	1683	3.38292
chr1	1683	1685	3.80578
chr1	1685	1689	3.38292
chr1	1689	1693	2.96005
chr1	1693	1701	2.53719
chr1	1701	1705	1.69146
chr1	1705	1715	0.84573
chr1	1715	1717	0.0
chr1	1717	1758	0.422865
chr1	1758	1759	0.84573
chr1	1759	1762	0.422865
chr1	1762	1765	0.84573
chr1	1765	1766	1.26859
chr1	1766	1773	1.69146
chr1	1773	1776	2.11432
chr1	1776	1786	2.96005
chr1	1786	1787	2.53719
chr1	1787	1789	2.96005
chr1	1789	1802	3.38292
chr1	1802	1809	2.53719
chr1	1809	1811	2.11432
chr1	1811	1816	0.84573
chr1	1816	1819	0.422865
chr1	1819	1821	0.84573
chr1	1821	1829	0.422865
chr1	1829	1842	0.84573
chr1	1842	1869	0.422865
chr1	1869	1870	1.26859
chr1	1870	1872	1.69146
chr1	1872	1873	1.26859
chr1	1873	1875	2.11432
chr1	1875	1887	2.53719
chr1	1887	1894	2.96005
chr1	1894	1895	2.11432
chr1	1895	1897	1.26859
chr1	1897	1913	0.422865
chr1	1913	1919	0.84573
chr1	1919	1925	1.26859
chr1	1925	1926	1.69146
chr1	1926	1929	2.11432
chr1	1929	1946	1.69146
chr1	1946	1950	2.11432
chr1	1950	1956	1.26859
chr1	1956	1970	0.422865
chr1	1970	2066	0.0
chr1	2066	2096	0.84573
chr1	2096	2110	0.0
chr1	2110	2134	0.422865
chr1	2134	2148	0.0
chr1	2148	2163	0.422865
chr1	2163	2191	0.84573
chr1	2191	2195	0.422865
chr1	2195	2207	0.0
chr1	2207	2215	0.422865
chr1	2215	2221	1.26859
chr1	2221	2238	1.69146
chr1	2238	2250	0.84573
chr1	2250	2260	0.422865
chr1	2260	2263	0.84573
chr1	2263	2273	0.422865
chr1	2273	2275	0.84573
chr1	2275	2278	1.26859
chr1	2278	2279	2.11432
chr1	2279	2280	2.96005
chr1	2280	2286	3.38292
chr1	2286	2304	3.80578
chr1	2304	2308	4.22865
chr1	2308	2311	4.65151
chr1	2311	2312	5.07438
chr1	2312	2313	4.22865
chr1	2313	2315	4.65151
chr1	2315	2317	4.22865
chr1	2317	2318	3.80578
chr1	2318	2321	3.38292
chr1	2321	2322	2.96005
chr1	2322	2323	2.53719
chr1	2323	2324	2.11432
chr1	2324	2336	1.69146
chr1	2336	2346	1.26859
chr1	2346	2354	0.422865
chr1	2354	2364	0.0
chr1	2364	2372	0.422865
chr1	2372	2395	0.84573
chr1	2395	2410	0.422865
chr1	2410	2415	0.84573
chr1	2415	2430	0.422865
chr1	2430	2441	0.0
chr1	2441	2460	0.422865
chr1	2460	2469	0.0
chr1	2469	2470	1.26859
chr1	2470	2471	2.11432
chr1	2471	2472	2.53719
chr1	2472	2473	2.96005
chr1	2473	2474	3.38292
chr1	2474	2475	4.22865
chr1	2475	2477	4.65151
chr1	2477	2497	5.07438
chr1	2497	2499	4.65151
chr1	2499	2501	4.22865
chr1	2501	2505	3.80578
chr1	2505	2506	3.38292
chr1	2506	2509	2.96005
chr1	2509	2510	2.53719
chr1	2510	2511	2.11432
chr1	2511	2513	1.69146
chr1	2513	2514	2.53719
chr1	2514	2515	2.96005
chr1	2515	2517	3.38292
chr1	2517	2518	2.53719
chr1	2518	2520	2.96005
chr1	2520	2539	3.38292
chr1	2539	2550	2.96005
chr1	2550	2554	2.53719
chr1	2554	2555	2.11432
chr1	2555	2561	2.53719
chr1	2561	2563	2.11432
chr1	2563	2565	1.69146
chr1	2565	2570	2.11432
chr1	2570	2587	2.53719
chr1	2587	2588	2.11432
chr1	2588	2596	1.69146
chr1	2596	2597	1.26859
chr1	2597	2613	0.422865
chr1	2613	2644	0.0
chr1	2644	2671	0.422865
chr1	2671	2686	0.84573
chr1	2686	2698	0.422865
chr1	2698	2718	0.0
chr1	2718	2754	0.422865
chr1	2754	2774	0.0
chr1	2774	2779	0.422865
chr1	2779	2781	0.84573
chr1	2781	2795	1.26859
chr1	2795	2808	0.84573
chr1	2808	2810	0.422865
chr1	2810	2871	0.0
chr1	2871	2888	0.422865
chr1	2888	2891	0.84573
chr1	2891	2894	1.26859
chr1	2894	2895	1.69146
chr1	2895	2908	2.11432
chr1	2908	2913	2.53719
chr1	2913	2921	2.11432
chr1	2921	2930	1.69146
chr1	2930	2934	1.26859
chr1	2934	2937	1.69146
chr1	2937	2938	1.26859
chr1	2938	2943	0.84573
chr1	2943	2944	1.26859
chr1	2944	2963	0.84573
chr1	2963	2972	0.422865
chr1	2972	3011	0.84573
chr1	3011	3015	0.422865
chr1	3015	3082	0.0
chr1	3082	3107	0.422865
chr1	3107	3109	0.84573
chr1	3109	3119	1.26859
chr1	3119	3131	0.84573
chr1	3131	3139	0.422865
chr1	3139	3181	0.0
chr1	3181	3202	0.422865
chr1	3202	3235	0.0
chr1	3235	3278	0.422865
chr1	3278	3289	0.0
chr1	3289	3326	0.422865
chr1	3326	3381	0.0
chr1	3381	3396	0.422865
chr1	3396	3407	1.69146
chr1	3407	3436	1.26859
chr1	3436	3438	0.84573
chr1	3438	3440	0.0
chr1	3440	3467	0.422865
chr1	3467	3657	0.0
chr1	3657	3698	0.422865
chr1	3698	3739	0.0
chr1	3739	3774	0.422865
chr1	3774	3775	0.0
chr1	3775	3780	0.422865
chr1	3780	3810	0.84573
chr1	3810	3814	1.26859
chr1	3814	3818	1.69146
chr1	3818	3822	1.26859
chr1	3822	3843	0.84573
chr1	3843	3856	0.422865
chr1	3856	3861	0.0
chr1	3861	3902	0.84573
chr1	3902	3903	0.422865
chr1	3903	3929	0.0
chr1	3929	3934	0.422865
chr1	3934	3938	1.26859
chr1	3938	3947	1.69146
chr1	3947	3961	2.11432
chr1	3961	3962	2.53719
chr1	3962	3964	2.96005
chr1	3964	3965	2.53719
chr1	3965	3966	2.11432
chr1	3966	3968	1.69146
chr1	3968	3972	1.26859
chr1	3972	3975	1.69146
chr1	3975	3976	2.11432
chr1	3976	3983	1.69146
chr1	3983	3989	1.26859
chr1	3989	4003	0.84573
chr1	4003	4015	1.26859
chr1	4015	4017	0.84573
chr1	4017	4028	0.422865
chr1	4028	4084	0.0
chr1	4084	4111	0.422865
chr1	4111	4119	0.0
chr1	4119	4158	0.422865
chr1	4158	4280	0.0
chr1	4280	4301	0.422865
chr1	4301	4380	0.0
chr1	4380	4423	0.422865
chr1	4423	4459	0.0
chr1	4459	4469	0.422865
chr1	4469	4491	0.84573
chr1	4491	4500	0.422865
chr1	4500	4522	0.0
chr1	4522	4525	0.84573
chr1	4525	4551	1.69146
chr1	4551	4552	1.26859
chr1	4552	4558	0.422865
chr1	4558	4567	0.0
chr1	4567	4606	0.422865
chr1	4606	4701	0.0
chr1	4701	4728	0.422865
chr1	4728	4819	0.0
chr1	4819	4846	0.422865
chr1	4846	4874	0.0
chr1	4874	4901	0.422865
chr1	4901	4906	0.0
chr1	4906	4931	0.422865
chr1	4931	4957	0.0
chr1	4957	4967	0.422865
chr1	4967	4982	0.84573
chr1	4982	4989	0.422865
chr1	4989	5117	0.0
chr1	5117	5138	0.422865
chr1	5138	5163	0.0
chr1	5163	5170	0.422865
chr1	5170	5190	0.84573
chr1	5190	5203	1.26859
chr1	5203	5204	0.84573
chr1	5204	5215	0.422865
chr1	5215	5216	0.0
chr1	5216	5227	0.422865
chr1	5227	5257	0.84573
chr1	5257	5269	0.422865
chr1	5269	5272	0.0
chr1	5272	5304	0.422865
chr1	5304	5387	0.0
chr1	5387	5391	0.422865
chr1	5391	5430	0.84573
chr1	5430	5434	0.422865
chr1	5434	5442	0.0
chr1	5442	5457	0.422865
chr1	5457	5471	0.84573
chr1	5471	5481	1.69146
chr1	5481	5482	2.11432
chr1	5482	5483	1.69146
chr1	5483	5511	1.26859
chr1	5511	5514	0.84573
chr1	5514	5543	0.0
chr1	5543	5585	0.422865
chr1	5585	5599	0.0
chr1	5599	5626	0.422865
chr1	5626	5634	0.84573
chr1	5634	5640	1.26859
chr1	5640	5651	0.84573
chr1	5651	5653	1.26859
chr1	5653	5668	1.69146
chr1	5668	5677	1.26859
chr1	5677	5691	0.84573
chr1	5691	5695	0.422865
chr1	5695	5714	0.0
chr1	5714	5715	0.422865
chr1	5715	5738	1.26859
chr1	5738	5739	0.84573
chr1	5739	5855	0.0
chr1	5855	5887	0.422865
chr1	5887	5916	0.0
chr1	5916	5933	0.422865
chr1	5933	5958	0.84573
chr1	5958	5966	0.422865
chr1	5966	5967	0.84573
chr1	5967	5976	1.26859
chr1	5976	5990	0.84573
chr1	5990	5992	0.422865
chr1	5992	6007	0.0
chr1	6007	6043	1.26859
chr1	6043	6067	0.0
chr1	6067	6086	0.422865
chr1	6086	6087	0.84573
chr1	6087	6090	1.26859
chr1	6090	6105	1.69146
chr1	6105	6109	2.11432
chr1	6109	6113	1.69146
chr1	6113	6114	1.26859
chr1	6114	6118	0.84573
chr1	6118	6125	0.422865
chr1	6125	6129	1.26859
chr1	6129	6139	1.69146
chr1	6139	6142	1.26859
chr1	6142	6150	0.84573
chr1	6150	6156	0.422865
chr1	6156	6216	0.0
chr1	6216	6217	0.422865
chr1	6217	6249	0.84573
chr1	6249	6251	0.422865
chr1	6251	6259	0.84573
chr1	6259	6283	0.422865
chr1	6283	6290	0.84573
chr1	6290	6305	0.422865
chr1	6305	6341	0.0
chr1	6341	6399	0.422865
chr1	6399	6504	0.0
chr1	6504	6528	0.422865
chr1	6528	6649	0.0
chr1	6649	6677	0.422865
chr1	6677	6716	0.0
chr1	6716	6735	0.422865
chr1	6735	6816	0.0
chr1	6816	6859	0.422865
chr1	6859	6869	0.0
chr1	6869	6885	0.422865
chr1	6885	6904	0.84573
chr1	6904	6928	0.422865
chr1	6928	6958	0.0
chr1	6958	6959	0.422865
chr1	6959	6970	0.84573
chr1	6970	6980	1.26859
chr1	6980	6989	0.84573
chr1	6989	6990	1.26859
chr1	6990	7000	1.69146
chr1	7000	7006	1.26859
chr1	7006	7031	0.84573
chr1	7031	7032	1.26859
chr1	7032	7068	0.422865
chr1	7068	7196	0.0
chr1	7196	7204	0.422865
chr1	7204	7217	0.84573
chr1	7217	7244	0.422865
chr1	7244	7255	0.0
chr1	7255	7258	0.422865
chr1	7258	7268	0.84573
chr1	7268	7271	1.26859
chr1	7271	7275	1.69146
chr1	7275	7279	2.11432
chr1	7279	7282	1.69146
chr1	7282	7292	1.26859
chr1	7292	7294	0.84573
chr1	7294	7316	0.422865
chr1	7316	7325	0.0
chr1	7325	7347	0.422865
chr1	7347	7379	0.0
chr1	7379	7422	0.422865
chr1	7422	7452	0.0
chr1	7452	7479	0.422865
chr1	7479	7511	0.84573
chr1	7511	7525	0.422865
chr1	7525	7542	0.0
chr1	7542	7551	0.422865
chr1	7551	7568	0.84573
chr1	7568	7573	1.26859
chr1	7573	7580	0.84573
chr1	7580	7583	1.26859
chr1	7583	7592	1.69146
chr1	7592	7606	1.26859
chr1	7606	7699	0.0
chr1	7699	7719	0.422865
chr1	7719	7742	0.84573
chr1	7742	7753	0.422865
chr1	7753	7807	0.0
chr1	7807	7830	0.422865
chr1	7830	7832	0.84573
chr1	7832	7843	1.69146
chr1	7843	7847	1.26859
chr1	7847	7853	1.69146
chr1	7853	7855	1.26859
chr1	7855	7859	1.69146
chr1	7859	7862	1.26859
chr1	7862	7864	1.69146
chr1	7864	7877	1.26859
chr1	7877	7890	0.84573
chr1	7890	7897	0.422865
chr1	7897	7898	1.26859
chr1	7898	7904	1.69146
chr1	7904	7929	1.26859
chr1	7929	7937	0.84573
chr1	7937	7940	0.422865
chr1	7940	8126	0.0
chr1	8126	8128	0.422865
chr1	8128	8129	0.84573
chr1	8129	8145	1.69146
chr1	8145	8152	2.11432
chr1	8152	8153	1.69146
chr1	8153	8161	1.26859
chr1	8161	8166	0.84573
chr1	8166	8172	0.422865
chr1	8172	8292	0.0
chr1	8292	8330	0.422865
chr1	8330	8427	0.0
chr1	8427	8428	0.422865
chr1	8428	8448	0.84573
chr1	8448	8459	0.422865
chr1	8459	8498	0.0
chr1	8498	8541	0.422865
chr1	8541	8558	0.0
chr1	8558	8581	0.422865
chr1	8581	8584	0.84573
chr1	8584	8585	1.69146
chr1	8585	8587	2.11432
chr1	8587	8608	1.69146
chr1	8608	8611	1.26859
chr1	8611	8616	0.84573
chr1	8616	8653	0.0
chr1	8653	8679	0.422865
chr1	8679	8720	0.0
chr1	8720	8749	0.422865
chr1	8749	8782	0.0
chr1	8782	8800	0.422865
chr1	8800	8803	0.84573
chr1	8803	8804	1.26859
chr1	8804	8815	1.69146
chr1	8815	8829	1.26859
chr1	8829	8835	0.84573
chr1	8835	8836	1.26859
chr1	8836	8839	2.11432
chr1	8839	8845	1.69146
chr1	8845	8853	1.26859
chr1	8853	8856	1.69146
chr1	8856	8873	2.11432
chr1	8873	8876	1.69146
chr1	8876	8878	2.11432
chr1	8878	8879	1.69146
chr1	8879	8903	0.84573
chr1	8903	8909	0.422865
chr1	8909	8973	0.0
chr1	8973	8998	0.422865
chr1	8998	8999	0.84573
chr1	8999	9001	1.26859
chr1	9001	9002	1.69146
chr1	9002	9003	3.38292
chr1	9003	9015	3.80578
chr1	9015	9023	3.38292
chr1	9023	9030	2.96005
chr1	9030	9031	2.53719
chr1	9031	9038	2.11432
chr1	9038	9045	0.84573
chr1	9045	9046	0.422865
chr1	9046	9063	0.0
chr1	9063	9083	0.422865
chr1	9083	9096	0.84573
chr1	9096	9106	1.26859
chr1	9106	9108	0.84573
chr1	9108	9109	0.422865
chr1	9109	9118	0.84573
chr1	9118	9141	0.422865
chr1	9141	9146	0.0
chr1	9146	9180	0.422865
chr1	9180	9189	0.84573
chr1	9189	9202	0.422865
chr1	9202	9205	0.0
chr1	9205	9209	0.422865
chr1	9209	9229	0.84573
chr1	9229	9247	1.26859
chr1	9247	9251	0.84573
chr1	9251	9267	0.422865
chr1	9267	9272	0.84573
chr1	9272	9273	0.422865
chr1	9273	9284	0.84573
chr1	9284	9298	1.69146
chr1	9298	9304	1.26859
chr1	9304	9307	1.69146
chr1	9307	9313	2.53719
chr1	9313	9316	2.96005
chr1	9316	9321	2.53719
chr1	9321	9326	3.38292
chr1	9326	9338	2.53719
chr1	9338	9342	2.96005
chr1	9342	9343	2.53719
chr1	9343	9345	2.11432
chr1	9345	9347	1.69146
chr1	9347	9364	1.26859
chr1	9364	9381	0.422865
chr1	9381	9403	0.0
chr1	9403	9443	0.422865
chr1	9443	9451	0.0
chr1	9451	9453	0.422865
chr1	9453	9456	0.84573
chr1	9456	9481	1.26859
chr1	9481	9492	0.422865
chr1	9492	9534	0.0
chr1	9534	9555	0.422865
chr1	9555	9661	0.0
chr1	9661	9694	0.422865
chr1	9694	9738	0.0
chr1	9738	9759	0.422865
chr1	9759	9792	0.84573
chr1	9792	9798	0.422865
chr1	9798	9820	0.0
chr1	9820	9841	0.84573
chr1	9841	9854	1.26859
chr1	9854	9857	0.422865
chr1	9857	9858	0.84573
chr1	9858	9859	1.26859
chr1	9859	9861	0.84573
chr1	9861	9883	1.26859
chr1	9883	9890	0.84573
chr1	9890	9896	1.26859
chr1	9896	9898	2.11432
chr1	9898	9904	1.69146
chr1	9904	9933	1.26859
chr1	9933	9938	0.84573
chr1	9938	9942	0.422865
chr1	9942	9976	0.84573
chr1	9976	9977	0.422865
chr1	9977	9994	0.0
chr1	9994	10000	0.422865
chr1	10000	10034	0.84573
chr1	10034	10043	0.422865
chr1	10043	10079	0.0
chr1	10079	10122	0.422865
chr1	10122	10145	0.0
chr1	10145	10147	0.422865
chr1	10147	10148	0.84573
chr1	10148	10158	1.26859
chr1	10158	10160	1.69146
chr1	10160	10171	2.11432
chr1	10171	10179	1.69146
chr1	10179	10191	1.26859
chr1	10191	10194	0.84573
chr1	10194	10202	0.422865
chr1	10202	10284	0.0
chr1	10284	10326	0.422865
chr1	10326	10438	0.0
chr1	10438	10476	0.422865
chr1	10476	10521	0.0
chr1	10521	10529	0.422865
chr1	10529	10534	0.84573
chr1	10534	10551	1.26859
chr1	10551	10572	0.84573
chr1	10572	10577	0.422865
chr1	10577	10582	0.0
chr1	10582	10583	0.422865
chr1	10583	10584	1.26859
chr1	10584	10585	2.11432
chr1	10585	10587	2.53719
chr1	10587	10598	2.96005
chr1	10598	10601	3.38292
chr1	10601	10602	2.96005
chr1	10602	10603	3.38292
chr1	10603	10608	3.80578
chr1	10608	10610	4.22865
chr1	10610	10614	4.65151
chr1	10614	10615	5.07438
chr1	10615	10619	5.49724
chr1	10619	10620	5.07438
chr1	10620	10623	5.49724
chr1	10623	10625	5.92011
chr1	10625	10626	5.49724
chr1	10626	10628	4.65151
chr1	10628	10629	4.22865
chr1	10629	10632	3.80578
chr1	10632	10634	3.38292
chr1	10634	10635	2.96005
chr1	10635	10637	3.38292
chr1	10637	10643	2.96005
chr1	10643	10645	2.53719
chr1	10645	10650	2.11432
chr1	10650	10654	1.69146
chr1	10654	10658	1.26859
chr1	10658	10661	0.84573
chr1	10661	10663	1.69146
chr1	10663	10666	2.11432
chr1	10666	10674	1.69146
chr1	10674	10686	1.26859
chr1	10686	10690	0.422865
chr1	10690	10692	0.84573
chr1	10692	10693	1.26859
chr1	10693	10698	1.69146
chr1	10698	10706	2.11432
chr1	10706	10709	1.69146
chr1	10709	10713	2.11432
chr1	10713	10732	1.69146
chr1	10732	10740	0.84573
chr1	10740	10748	0.422865
chr1	10748	10763	0.0
chr1	10763	10785	0.422865
chr1	10785	10795	0.84573
chr1	10795	10797	0.422865
chr1	10797	10826	0.84573
chr1	10826	10840	0.422865
chr1	10840	10848	0.0
chr1	10848	10849	1.26859
chr1	10849	10852	1.69146
chr1	10852	10854	2.11432
chr1	10854	10855	2.53719
chr1	10855	10857	2.96005
chr1	10857	10873	3.80578
chr1	10873	10877	3.38292
chr1	10877	10879	2.96005
chr1	10879	10880	3.38292
chr1	10880	10884	2.96005
chr1	10884	10888	2.53719
chr1	10888	10891	2.11432
chr1	10891	10900	1.26859
chr1	10900	10921	0.84573
chr1	10921	10922	0.422865
chr1	10922	10937	0.0
chr1	10937	10970	0.422865
chr1	10970	10974	0.84573
chr1	10974	11010	0.422865
chr1	11010	11012	0.84573
chr1	11012	11042	0.422865
chr1	11042	11043	0.0
chr1	11043	11069	0.422865
chr1	11069	11070	0.84573
chr1	11070	11112	0.422865
chr1	11112	11150	0.0
chr1	11150	11152	0.422865
chr1	11152	11162	0.84573
chr1	11162	11175	1.26859
chr1	11175	11181	1.69146
chr1	11181	11191	2.11432
chr1	11191	11195	1.69146
chr1	11195	11204	1.26859
chr1	11204	11208	0.84573
chr1	11208	11209	0.422865
chr1	11209	11213	0.0
chr1	11213	11241	0.422865
chr1	11241	11264	0.0
chr1	11264	11265	0.422865
chr1	11265	11267	0.84573
chr1	11267	11284	1.26859
chr1	11284	11295	2.11432
chr1	11295	11303	2.53719
chr1	11303	11308	2.11432
chr1	11308	11310	1.69146
chr1	11310	11316	1.26859
chr1	11316	11320	1.69146
chr1	11320	11327	1.26859
chr1	11327	11338	0.84573
chr1	11338	11358	0.422865
chr1	11358	11361	0.0
chr1	11361	11362	0.422865
chr1	11362	11372	1.69146
chr1	11372	11384	4.22865
chr1	11384	11386	3.80578
chr1	11386	11390	3.38292
chr1	11390	11395	2.96005
chr1	11395	11402	2.11432
chr1	11402	11403	1.69146
chr1	11403	11404	0.84573
chr1	11404	11443	0.0
chr1	11443	11454	0.422865
chr1	11454	11466	0.84573
chr1	11466	11488	0.422865
chr1	11488	11502	0.0
chr1	11502	11505	0.84573
chr1	11505	11520	1.26859
chr1	11520	11536	1.69146
chr1	11536	11540	1.26859
chr1	11540	11542	0.84573
chr1	11542	11543	1.26859
chr1	11543	11548	1.69146
chr1	11548	11556	1.26859
chr1	11556	11563	1.69146
chr1	11563	11582	1.26859
chr1	11582	11584	0.422865
chr1	11584	11590	0.0
chr1	11590	11596	0.422865
chr1	11596	11598	0.84573
chr1	11598	11632	1.26859
chr1	11632	11638	0.84573
chr1	11638	11639	0.422865
chr1	11639	11640	0.0
chr1	11640	11650	0.422865
chr1	11650	11651	0.84573
chr1	11651	11656	1.26859
chr1	11656	11658	1.69146
chr1	11658	11663	2.11432
chr1	11663	11664	2.53719
chr1	11664	11683	2.96005
chr1	11683	11692	2.53719
chr1	11692	11697	1.69146
chr1	11697	11701	1.26859
chr1	11701	11703	0.84573
chr1	11703	11707	0.422865
chr1	11707	11719	0.0
chr1	11719	11730	0.422865
chr1	11730	11739	0.84573
chr1	11739	11755	1.26859
chr1	11755	11762	0.84573
chr1	11762	11773	0.422865
chr1	11773	11779	0.0
chr1	11779	11782	0.422865
chr1	11782	11786	0.84573
chr1	11786	11790	1.69146
chr1	11790	11791	2.11432
chr1	11791	11795	2.53719
chr1	11795	11799	2.11432
chr1	11799	11805	2.53719
chr1	11805	11810	2.11432
chr1	11810	11811	2.53719
chr1	11811	11812	2.11432
chr1	11812	11822	2.96005
chr1	11822	11823	2.11432
chr1	11823	11824	2.96005
chr1	11824	11832	2.53719
chr1	11832	11844	2.11432
chr1	11844	11846	2.53719
chr1	11846	11852	2.96005
chr1	11852	11854	3.38292
chr1	11854	11855	2.96005
chr1	11855	11866	2.53719
chr1	11866	11873	2.11432
chr1	11873	11877	2.96005
chr1	11877	11885	3.80578
chr1	11885	11887	3.38292
chr1	11887	11891	2.53719
chr1	11891	11905	2.96005
chr1	11905	11907	3.38292
chr1	11907	11908	2.96005
chr1	11908	11910	2.53719
chr1	11910	11916	2.96005
chr1	11916	11917	2.53719
chr1	11917	11919	2.96005
chr1	11919	11920	2.53719
chr1	11920	11934	2.11432
chr1	11934	11937	1.69146
chr1	11937	11944	1.26859
chr1	11944	11946	0.84573
chr1	11946	11960	0.422865
chr1	11960	11976	0.0
chr1	11976	11979	0.422865
chr1	11979	11988	0.84573
chr1	11988	11998	1.26859
chr1	11998	11999	0.84573
chr1	11999	12003	0.422865
chr1	12003	12004	0.84573
chr1	12004	12009	1.26859
chr1	12009	12015	0.84573
chr1	12015	12035	1.26859
chr1	12035	12042	0.84573
chr1	12042	12045	0.422865
chr1	12045	12075	0.0
chr1	12075	12093	0.422865
chr1	12093	12104	0.84573
chr1	12104	12116	0.422865
chr1	12116	12139	0.0
chr1	12139	12172	0.422865
chr1	12172	12179	0.0
chr1	12179	12208	0.422865
chr1	12208	12230	0.0
chr1	12230	12237	0.422865
chr1	12237	12238	0.84573
chr1	12238	12253	1.69146
chr1	12253	12255	2.11432
chr1	12255	12265	2.53719
chr1	12265	12268	1.69146
chr1	12268	12272	1.26859
chr1	12272	12274	0.84573
chr1	12274	12275	1.26859
chr1	12275	12278	0.84573
chr1	12278	12282	1.26859
chr1	12282	12289	0.84573
chr1	12289	12291	1.26859
chr1	12291	12293	2.11432
chr1	12293	12294	2.53719
chr1	12294	12318	2.11432
chr1	12318	12319	0.84573
chr1	12319	12322	0.422865
chr1	12322	12373	0.0
chr1	12373	12398	0.422865
chr1	12398	12405	0.84573
chr1	12405	12421	0.422865
chr1	12421	12438	0.84573
chr1	12438	12460	0.422865
chr1	12460	12487	0.0
chr1	12487	12494	0.422865
chr1	12494	12505	0.84573
chr1	12505	12515	1.26859
chr1	12515	12516	0.84573
chr1	12516	12523	1.26859
chr1	12523	12535	1.69146
chr1	12535	12548	1.26859
chr1	12548	12552	0.84573
chr1	12552	12554	1.26859
chr1	12554	12574	0.84573
chr1	12574	12582	0.422865
chr1	12582	12588	0.0
chr1	12588	12614	0.422865
chr1	12614	12616	0.0
chr1	12616	12618	0.422865
chr1	12618	12625	0.84573
chr1	12625	12626	1.69146
chr1	12626	12632	2.11432
chr1	12632	12634	2.53719
chr1	12634	12638	2.96005
chr1	12638	12643	4.22865
chr1	12643	12646	3.80578
chr1	12646	12649	3.38292
chr1	12649	12656	2.96005
chr1	12656	12660	2.11432
chr1	12660	12675	0.84573
chr1	12675	12678	0.422865
chr1	12678	12687	0.0
chr1	12687	12688	0.422865
chr1	12688	12692	0.84573
chr1	12692	12695	1.26859
chr1	12695	12710	1.69146
chr1	12710	12712	2.11432
chr1	12712	12724	2.96005
chr1	12724	12725	2.53719
chr1	12725	12729	3.38292
chr1	12729	12738	3.80578
chr1	12738	12740	3.38292
chr1	12740	12744	2.96005
chr1	12744	12747	3.38292
chr1	12747	12752	2.96005
chr1	12752	12754	2.53719
chr1	12754	12755	2.96005
chr1	12755	12759	2.53719
chr1	12759	12765	2.11432
chr1	12765	12780	1.69146
chr1	12780	12785	2.11432
chr1	12785	12793	1.69146
chr1	12793	12795	2.11432
chr1	12795	12796	1.69146
chr1	12796	12822	1.26859
chr1	12822	12825	0.84573
chr1	12825	12827	1.26859
chr1	12827	12836	1.69146
chr1	12836	12837	1.26859
chr1	12837	12842	1.69146
chr1	12842	12846	1.26859
chr1	12846	12849	2.53719
chr1	12849	12853	2.96005
chr1	12853	12861	2.53719
chr1	12861	12863	3.38292
chr1	12863	12868	2.53719
chr1	12868	12870	2.11432
chr1	12870	12881	2.53719
chr1	12881	12884	2.11432
chr1	12884	12892	1.69146
chr1	12892	12896	1.26859
chr1	12896	12899	1.69146
chr1	12899	12900	2.11432
chr1	12900	12940	0.84573
chr1	12940	12951	0.422865
chr1	12951	12952	0.84573
chr1	12952	12953	1.69146
chr1	12953	12968	2.11432
chr1	12968	12975	2.96005
chr1	12975	12976	3.38292
chr1	12976	12982	3.80578
chr1	12982	12991	3.38292
chr1	12991	12994	1.69146
chr1	12994	13006	2.53719
chr1	13006	13009	2.11432
chr1	13009	13011	2.53719
chr1	13011	13016	2.11432
chr1	13016	13018	1.69146
chr1	13018	13020	1.26859
chr1	13020	13022	0.84573
chr1	13022	13024	1.69146
chr1	13024	13035	2.11432
chr1	13035	13036	2.53719
chr1	13036	13039	2.11432
chr1	13039	13044	1.69146
chr1	13044	13049	1.26859
chr1	13049	13066	0.84573
chr1	13066	13068	0.422865
chr1	13068	13093	0.0
chr1	13093	13133	0.422865
chr1	13133	13164	0.0
chr1	13164	13169	1.26859
chr1	13169	13199	1.69146
chr1	13199	13206	1.26859
chr1	13206	13212	0.422865
chr1	13212	13213	0.0
chr1	13213	13218	0.84573
chr1	13218	13220	1.26859
chr1	13220	13231	1.69146
chr1	13231	13245	2.11432
chr1	13245	13251	2.53719
chr1	13251	13256	2.11432
chr1	13256	13261	1.26859
chr1	13261	13269	0.84573
chr1	13269	13276	0.422865
chr1	13276	13356	0.0
chr1	13356	13363	0.422865
chr1	13363	13365	0.84573
chr1	13365	13378	1.26859
chr1	13378	13388	0.84573
chr1	13388	13395	0.422865
chr1	13395	13414	0.84573
chr1	13414	13415	1.26859
chr1	13415	13424	0.84573
chr1	13424	13437	1.26859
chr1	13437	13449	0.84573
chr1	13449	13452	0.422865
chr1	13452	13467	0.0
chr1	13467	13473	0.422865
chr1	13473	13502	0.84573
chr1	13502	13508	0.422865
chr1	13508	13509	0.0
chr1	13509	13515	0.422865
chr1	13515	13533	1.69146
chr1	13533	13536	2.11432
chr1	13536	13548	1.69146
chr1	13548	13555	2.11432
chr1	13555	13557	0.84573
chr1	13557	13589	0.422865
chr1	13589	13603	0.0
chr1	13603	13623	0.422865
chr1	13623	13624	0.84573
chr1	13624	13627	1.26859
chr1	13627	13628	2.11432
chr1	13628	13629	2.96005
chr1	13629	13645	3.80578
chr1	13645	13647	3.38292
chr1	13647	13651	2.53719
chr1	13651	13653	2.11432
chr1	13653	13659	1.69146
chr1	13659	13662	2.11432
chr1	13662	13664	2.53719
chr1	13664	13669	2.96005
chr1	13669	13672	1.69146
chr1	13672	13688	1.26859
chr1	13688	13699	1.69146
chr1	13699	13704	0.84573
chr1	13704	13710	0.422865
chr1	13710	13720	0.84573
chr1	13720	13728	1.26859
chr1	13728	13753	0.84573
chr1	13753	13761	0.422865
chr1	13761	13776	0.0
chr1	13776	13803	0.422865
chr1	13803	13806	0.0
chr1	13806	13807	0.422865
chr1	13807	13817	0.84573
chr1	13817	13818	1.69146
chr1	13818	13830	2.53719
chr1	13830	13838	2.96005
chr1	13838	13840	3.38292
chr1	13840	13841	2.96005
chr1	13841	13842	2.53719
chr1	13842	13843	2.11432
chr1	13843	13844	2.53719
chr1	13844	13845	2.11432
chr1	13845	13854	1.69146
chr1	13854	13864	2.11432
chr1	13864	13878	2.53719
chr1	13878	13881	2.11432
chr1	13881	13883	1.26859
chr1	13883	13887	0.84573
chr1	13887	13896	1.26859
chr1	13896	13899	0.84573
chr1	13899	13931	0.422865
chr1	13931	13982	0.0
chr1	13982	13999	0.422865
chr1	13999	14011	0.84573
chr1	14011	14028	0.422865
chr1	14028	14044	0.0
chr1	14044	14046	0.422865
chr1	14046	14047	0.84573
chr1	14047	14053	1.69146
chr1	14053	14055	2.11432
chr1	14055	14060	2.53719
chr1	14060	14072	2.96005
chr1	14072	14075	2.53719
chr1	14075	14081	2.11432
chr1	14081	14086	1.69146
chr1	14086	14097	1.26859
chr1	14097	14101	0.84573
chr1	14101	14121	0.422865
chr1	14121	14211	0.0
chr1	14211	14254	0.422865
chr1	14254	14278	0.0
chr1	14278	14315	0.422865
chr1	14315	14321	0.0
chr1	14321	14329	0.84573
chr1	14329	14340	1.26859
chr1	14340	14342	1.69146
chr1	14342	14347	1.26859
chr1	14347	14353	1.69146
chr1	14353	14363	1.26859
chr1	14363	14366	0.84573
chr1	14366	14390	0.422865
chr1	14390	14413	0.0
chr1	14413	14424	0.422865
chr1	14424	14451	1.26859
chr1	14451	14455	0.84573
chr1	14455	14582	0.0
chr1	14582	14583	0.422865
chr1	14583	14617	0.84573
chr1	14617	14625	0.422865
chr1	14625	14645	0.0
chr1	14645	14660	1.26859
chr1	14660	14676	1.69146
chr1	14676	14701	0.422865
chr1	14701	14799	0.0
chr1	14799	14801	0.422865
chr1	14801	14837	0.84573
chr1	14837	14838	1.26859
chr1	14838	14841	1.69146
chr1	14841	14843	1.26859
chr1	14843	14848	0.84573
chr1	14848	14867	1.69146
chr1	14867	14879	1.26859
chr1	14879	14880	0.422865
chr1	14880	14907	0.0
chr1	14907	14909	0.422865
chr1	14909	14949	0.84573
chr1	14949	14950	0.422865
chr1	14950	14989	0.0
chr1	14989	14991	0.422865
chr1	14991	14993	0.84573
chr1	14993	15022	1.26859
chr1	15022	15029	0.84573
chr1	15029	15056	0.422865
chr1	15056	15065	0.84573
chr1	15065	15094	0.422865
chr1	15094	15096	0.84573
chr1	15096	15137	0.422865
chr1	15137	15140	0.0
chr1	15140	15141	0.422865
chr1	15141	15146	0.84573
chr1	15146	15150	1.26859
chr1	15150	15159	1.69146
chr1	15159	15179	2.11432
chr1	15179	15184	1.69146
chr1	15184	15185	0.84573
chr1	15185	15192	0.422865
chr1	15192	15336	0.0
chr1	15336	15340	0.422865
chr1	15340	15378	0.84573
chr1	15378	15379	0.422865
chr1	15379	15389	0.0
chr1	15389	15427	0.422865
chr1	15427	15446	0.0
chr1	15446	15484	0.422865
chr1	15484	15489	0.84573
chr1	15489	15514	0.422865
chr1	15514	15588	0.0
chr1	15588	15610	0.422865
chr1	15610	15629	0.84573
chr1	15629	15631	0.422865
chr1	15631	15645	0.84573
chr1	15645	15651	0.422865
chr1	15651	15679	0.84573
chr1	15679	15702	0.422865
chr1	15702	15812	0.0
chr1	15812	15854	0.422865
chr1	15854	15870	0.0
chr1	15870	15904	0.422865
chr1	15904	16098	0.0
chr1	16098	16130	0.422865
chr1	16130	16132	0.84573
chr1	16132	16133	1.26859
chr1	16133	16138	1.69146
chr1	16138	16155	1.26859
chr1	16155	16173	0.84573
chr1	16173	16174	0.422865
chr1	16174	16175	0.84573
chr1	16175	16178	0.422865
chr1	16178	16186	0.84573
chr1	16186	16202	1.26859
chr1	16202	16206	0.84573
chr1	16206	16212	1.26859
chr1	16212	16216	1.69146
chr1	16216	16221	1.26859
chr1	16221	16230	1.69146
chr1	16230	16231	1.26859
chr1	16231	16241	0.84573
chr1	16241	16244	0.422865
chr1	16244	16255	0.0
chr1	16255	16256	0.422865
chr1	16256	16260	1.26859
chr1	16260	16271	1.69146
chr1	16271	16272	2.11432
chr1	16272	16274	2.96005
chr1	16274	16275	3.38292
chr1	16275	16290	3.80578
chr1	16290	16291	3.38292
chr1	16291	16292	2.96005
chr1	16292	16295	2.11432
chr1	16295	16297	1.26859
chr1	16297	16300	0.84573
chr1	16300	16302	0.422865
chr1	16302	16309	0.0
chr1	16309	16350	0.422865
chr1	16350	16359	0.0
chr1	16359	16378	0.422865
chr1	16378	16394	0.0
chr1	16394	16395	0.422865
chr1	16395	16410	0.84573
chr1	16410	16414	1.69146
chr1	16414	16419	2.11432
chr1	16419	16425	1.69146
chr1	16425	16438	2.11432
chr1	16438	16448	1.69146
chr1	16448	16451	2.11432
chr1	16451	16458	1.26859
chr1	16458	16461	0.84573
chr1	16461	16490	0.422865
chr1	16490	16558	0.0
chr1	16558	16559	0.422865
chr1	16559	16594	0.84573
chr1	16594	16598	0.422865
chr1	16598	16715	0.0
chr1	16715	16733	0.422865
chr1	16733	16758	0.84573
chr1	16758	16761	0.422865
chr1	16761	16762	0.84573
chr1	16762	16764	1.26859
chr1	16764	16778	0.84573
chr1	16778	16780	1.26859
chr1	16780	16784	1.69146
chr1	16784	16785	2.11432
chr1	16785	16786	2.96005
chr1	16786	16787	2.53719
chr1	16787	16800	2.96005
chr1	16800	16820	2.53719
chr1	16820	16823	2.11432
chr1	16823	16825	1.69146
chr1	16825	16827	2.11432
chr1	16827	16828	1.69146
chr1	16828	16830	1.26859
chr1	16830	16844	0.84573
chr1	16844	16845	0.422865
chr1	16845	16858	0.84573
chr1	16858	16874	0.422865
chr1	16874	16889	0.0
chr1	16889	16908	0.422865
chr1	16908	16918	0.0
chr1	16918	16944	0.422865
chr1	16944	17047	0.0
chr1	17047	17052	0.422865
chr1	17052	17064	0.84573
chr1	17064	17090	1.26859
chr1	17090	17091	0.84573
chr1	17091	17101	0.422865
chr1	17101	17108	0.84573
chr1	17108	17123	0.422865
chr1	17123	17140	0.84573
chr1	17140	17144	1.69146
chr1	17144	17145	1.26859
chr1	17145	17149	1.69146
chr1	17149	17153	2.53719
chr1	17153	17154	2.11432
chr1	17154	17161	2.96005
chr1	17161	17167	3.38292
chr1	17167	17183	2.96005
chr1	17183	17189	2.11432
chr1	17189	17190	1.69146
chr1	17190	17196	1.26859
chr1	17196	17200	0.422865
chr1	17200	17203	0.84573
chr1	17203	17232	0.422865
chr1	17232	17251	0.0
chr1	17251	17291	0.422865
chr1	17291	17434	0.0
chr1	17434	17439	0.422865
chr1	17439	17464	0.84573
chr1	17464	17469	0.422865
chr1	17469	17493	0.0
chr1	17493	17524	0.422865
chr1	17524	17533	0.0
chr1	17533	17534	0.422865
chr1	17534	17543	0.84573
chr1	17543	17546	1.69146
chr1	17546	17550	2.11432
chr1	17550	17575	2.53719
chr1	17575	17576	2.11432
chr1	17576	17578	1.69146
chr1	17578	17580	1.26859
chr1	17580	17586	0.84573
chr1	17586	17593	0.422865
chr1	17593	17608	0.0
chr1	17608	17611	0.422865
chr1	17611	17641	0.84573
chr1	17641	17692	0.422865
chr1	17692	17712	0.0
chr1	17712	17754	0.422865
chr1	17754	17760	0.0
chr1	17760	17761	0.422865
chr1	17761	17769	0.84573
chr1	17769	17794	1.26859
chr1	17794	17796	0.84573
chr1	17796	17797	1.26859
chr1	17797	17798	1.69146
chr1	17798	17803	1.26859
chr1	17803	17823	0.84573
chr1	17823	17827	0.0
chr1	17827	17860	0.422865
chr1	17860	17886	0.0
chr1	17886	17887	1.69146
chr1	17887	17888	2.53719
chr1	17888	17913	2.96005
chr1	17913	17915	2.53719
chr1	17915	17916	2.11432
chr1	17916	17917	1.69146
chr1	17917	17919	1.26859
chr1	17919	17930	0.84573
chr1	17930	17943	0.0
chr1	17943	17982	0.422865
chr1	17982	18012	0.84573
chr1	18012	18015	0.422865
chr1	18015	18031	0.0
chr1	18031	18032	0.422865
chr1	18032	18033	1.26859
chr1	18033	18034	1.69146
chr1	18034	18058	2.11432
chr1	18058	18063	1.26859
chr1	18063	18071	1.69146
chr1	18071	18076	1.26859
chr1	18076	18078	0.84573
chr1	18078	18098	1.26859
chr1	18098	18099	0.84573
chr1	18099	18100	1.26859
chr1	18100	18106	1.69146
chr1	18106	18118	1.26859
chr1	18118	18130	0.84573
chr1	18130	18136	1.26859
chr1	18136	18139	1.69146
chr1	18139	18143	1.26859
chr1	18143	18173	0.84573
chr1	18173	18179	0.422865
chr1	18179	18188	0.0
chr1	18188	18189	0.422865
chr1	18189	18194	0.84573
chr1	18194	18219	1.69146
chr1	18219	18221	0.84573
chr1	18221	18223	0.422865
chr1	18223	18225	0.84573
chr1	18225	18226	1.26859
chr1	18226	18227	2.11432
chr1	18227	18233	2.53719
chr1	18233	18266	2.96005
chr1	18266	18267	1.69146
chr1	18267	18269	0.84573
chr1	18269	18277	0.422865
chr1	18277	18278	0.84573
chr1	18278	18281	1.26859
chr1	18281	18302	2.11432
chr1	18302	18303	1.69146
chr1	18303	18306	2.11432
chr1	18306	18315	1.26859
chr1	18315	18324	1.69146
chr1	18324	18332	1.26859
chr1	18332	18343	1.69146
chr1	18343	18346	1.26859
chr1	18346	18357	0.84573
chr1	18357	18358	1.26859
chr1	18358	18371	0.84573
chr1	18371	18372	1.26859
chr1	18372	18380	0.84573
chr1	18380	18400	0.422865
chr1	18400	18444	0.0
chr1	18444	18460	1.26859
chr1	18460	18471	1.69146
chr1	18471	18472	1.26859
chr1	18472	18486	0.84573
chr1	18486	18496	0.422865
chr1	18496	18532	0.84573
chr1	18532	18547	0.422865
chr1	18547	18565	0.0
chr1	18565	18587	0.84573
chr1	18587	18607	1.26859
chr1	18607	18623	0.422865
chr1	18623	18624	0.84573
chr1	18624	18626	0.422865
chr1	18626	18639	0.84573
chr1	18639	18641	1.26859
chr1	18641	18642	2.11432
chr1	18642	18662	2.53719
chr1	18662	18666	2.11432
chr1	18666	18668	1.69146
chr1	18668	18680	1.26859
chr1	18680	18683	1.69146
chr1	18683	18685	0.84573
chr1	18685	18693	0.422865
chr1	18693	18700	1.26859
chr1	18700	18702	0.84573
chr1	18702	18704	1.69146
chr1	18704	18711	2.11432
chr1	18711	18715	2.53719
chr1	18715	18725	3.38292
chr1	18725	18726	2.96005
chr1	18726	18729	2.53719
chr1	18729	18735	2.11432
chr1	18735	18741	1.26859
chr1	18741	18745	0.84573
chr1	18745	18750	0.422865
chr1	18750	18751	0.84573
chr1	18751	18757	1.26859
chr1	18757	18775	0.84573
chr1	18775	18783	0.422865
chr1	18783	18786	0.84573
chr1	18786	18788	1.26859
chr1	18788	18796	1.69146
chr1	18796	18800	1.26859
chr1	18800	18806	2.11432
chr1	18806	18815	1.69146
chr1	18815	18817	1.26859
chr1	18817	18827	1.69146
chr1	18827	18830	2.11432
chr1	18830	18831	2.53719
chr1	18831	18841	2.96005
chr1	18841	18843	3.38292
chr1	18843	18855	2.53719
chr1	18855	18857	2.11432
chr1	18857	18859	2.53719
chr1	18859	18860	2.96005
chr1	18860	18871	2.11432
chr1	18871	18873	1.69146
chr1	18873	18882	1.26859
chr1	18882	18883	1.69146
chr1	18883	18894	1.26859
chr1	18894	18895	1.69146
chr1	18895	18896	2.11432
chr1	18896	18898	1.69146
chr1	18898	18901	1.26859
chr1	18901	18902	1.69146
chr1	18902	18903	2.11432
chr1	18903	18904	2.53719
chr1	18904	18909	2.96005
chr1	18909	18913	2.53719
chr1	18913	18915	2.11432
chr1	18915	18921	2.53719
chr1	18921	18931	2.11432
chr1	18931	18945	1.69146
chr1	18945	18947	1.26859
chr1	18947	18948	0.84573
chr1	18948	18950	0.422865
chr1	18950	18954	0.84573
chr1	18954	18962	0.422865
chr1	18962	18992	0.84573
chr1	18992	19100	0.0
chr1	19100	19117	0.422865
chr1	19117	19118	0.84573
chr1	19118	19129	1.26859
chr1	19129	19142	1.69146
chr1	19142	19147	1.26859
chr1	19147	19159	0.84573
chr1	19159	19160	1.26859
chr1	19160	19167	0.84573
chr1	19167	19171	1.26859
chr1	19171	19201	0.84573
chr1	19201	19206	0.422865
chr1	19206	19207	0.0
chr1	19207	19220	0.422865
chr1	19220	19224	0.84573
chr1	19224	19232	1.26859
chr1	19232	19238	1.69146
chr1	19238	19246	2.11432
chr1	19246	19250	1.69146
chr1	19250	19253	1.26859
chr1	19253	19260	0.84573
chr1	19260	19273	0.422865
chr1	19273	19280	0.0
