# Supplementary material for: Structural modularity of the XIST ribonucleoprotein complex
Source: Nat Commun. 2020 Dec 2;11:6163. doi: 10.1038/s41467-020-20040-3 (PMC7710737; doi:10.1038/s41467-020-20040-3)
Supplement: Supplementary file 6 — Source Data [file 41467_2020_20040_MOESM6_ESM.zip › sourcedata/fig2efgi/K562_QKI_2_neg_XIST_1_hsXIST.bedgraph]

chr1	0	36	0.0
chr1	36	44	0.316521
chr1	44	46	0.949564
chr1	46	60	1.26608
chr1	60	62	1.58261
chr1	62	85	1.89913
chr1	85	87	1.58261
chr1	87	90	0.949564
chr1	90	103	0.633042
chr1	103	105	0.949564
chr1	105	115	0.633042
chr1	115	117	1.26608
chr1	117	121	1.58261
chr1	121	146	1.26608
chr1	146	153	0.949564
chr1	153	158	0.633042
chr1	158	201	0.316521
chr1	201	203	0.633042
chr1	203	207	0.316521
chr1	207	232	0.633042
chr1	232	235	0.316521
chr1	235	249	0.633042
chr1	249	260	0.316521
chr1	260	273	0.633042
chr1	273	278	1.26608
chr1	278	295	0.949564
chr1	295	306	1.26608
chr1	306	315	1.58261
chr1	315	322	0.949564
chr1	322	327	0.633042
chr1	327	338	0.949564
chr1	338	347	0.633042
chr1	347	349	0.949564
chr1	349	368	0.633042
chr1	368	371	1.26608
chr1	371	377	0.949564
chr1	377	379	1.26608
chr1	379	389	1.58261
chr1	389	399	1.26608
chr1	399	406	0.949564
chr1	406	411	1.26608
chr1	411	418	0.949564
chr1	418	422	0.633042
chr1	422	443	0.316521
chr1	443	451	0.0
chr1	451	454	0.316521
chr1	454	485	0.633042
chr1	485	486	0.949564
chr1	486	487	1.26608
chr1	487	491	0.949564
chr1	491	498	1.26608
chr1	498	511	1.58261
chr1	511	516	1.89913
chr1	516	528	2.21565
chr1	528	529	1.89913
chr1	529	534	1.58261
chr1	534	540	1.26608
chr1	540	541	0.949564
chr1	541	553	0.633042
chr1	553	554	0.316521
chr1	554	603	0.0
chr1	603	626	0.633042
chr1	626	646	0.316521
chr1	646	656	0.0
chr1	656	681	0.316521
chr1	681	694	0.0
chr1	694	737	0.316521
chr1	737	739	0.0
chr1	739	763	0.316521
chr1	763	785	0.0
chr1	785	787	0.316521
chr1	787	822	0.633042
chr1	822	825	0.949564
chr1	825	828	1.26608
chr1	828	831	0.949564
chr1	831	839	0.633042
chr1	839	865	0.949564
chr1	865	867	0.633042
chr1	867	879	0.316521
chr1	879	882	0.633042
chr1	882	917	0.316521
chr1	917	919	0.633042
chr1	919	922	0.949564
chr1	922	926	0.633042
chr1	926	930	0.949564
chr1	930	931	1.26608
chr1	931	955	1.89913
chr1	955	959	1.58261
chr1	959	961	1.26608
chr1	961	968	0.949564
chr1	968	980	0.316521
chr1	980	984	0.633042
chr1	984	991	1.26608
chr1	991	993	1.58261
chr1	993	1003	2.84869
chr1	1003	1007	3.16521
chr1	1007	1016	3.48173
chr1	1016	1022	3.16521
chr1	1022	1023	2.84869
chr1	1023	1025	3.16521
chr1	1025	1026	2.53217
chr1	1026	1033	2.21565
chr1	1033	1036	1.89913
chr1	1036	1037	1.58261
chr1	1037	1040	0.949564
chr1	1040	1050	0.633042
chr1	1050	1066	0.316521
chr1	1066	1068	0.0
chr1	1068	1072	0.316521
chr1	1072	1101	0.633042
chr1	1101	1108	1.89913
chr1	1108	1110	2.53217
chr1	1110	1115	2.21565
chr1	1115	1122	1.89913
chr1	1122	1130	2.21565
chr1	1130	1133	2.53217
chr1	1133	1139	2.84869
chr1	1139	1144	3.16521
chr1	1144	1151	1.89913
chr1	1151	1159	1.26608
chr1	1159	1165	1.58261
chr1	1165	1166	1.26608
chr1	1166	1171	1.58261
chr1	1171	1172	1.26608
chr1	1172	1176	1.58261
chr1	1176	1177	1.26608
chr1	1177	1180	1.58261
chr1	1180	1183	1.89913
chr1	1183	1197	1.58261
chr1	1197	1202	1.89913
chr1	1202	1204	1.58261
chr1	1204	1209	1.89913
chr1	1209	1215	1.58261
chr1	1215	1220	1.26608
chr1	1220	1223	0.949564
chr1	1223	1239	0.633042
chr1	1239	1246	0.0
chr1	1246	1272	0.316521
chr1	1272	1282	0.949564
chr1	1282	1289	1.26608
chr1	1289	1307	0.949564
chr1	1307	1313	1.26608
chr1	1313	1316	1.58261
chr1	1316	1331	0.949564
chr1	1331	1336	1.26608
chr1	1336	1346	1.89913
chr1	1346	1347	2.53217
chr1	1347	1349	2.84869
chr1	1349	1350	3.16521
chr1	1350	1356	2.84869
chr1	1356	1361	2.53217
chr1	1361	1365	2.84869
chr1	1365	1379	2.53217
chr1	1379	1380	2.21565
chr1	1380	1388	1.89913
chr1	1388	1392	0.949564
chr1	1392	1402	0.633042
chr1	1402	1403	0.316521
chr1	1403	1451	0.0
chr1	1451	1494	0.633042
chr1	1494	1552	0.0
chr1	1552	1554	0.316521
chr1	1554	1572	0.633042
chr1	1572	1580	0.949564
chr1	1580	1582	1.26608
chr1	1582	1593	0.949564
chr1	1593	1602	0.633042
chr1	1602	1608	0.949564
chr1	1608	1615	1.58261
chr1	1615	1621	1.26608
chr1	1621	1638	0.949564
chr1	1638	1642	1.26608
chr1	1642	1643	1.58261
chr1	1643	1645	1.26608
chr1	1645	1650	1.89913
chr1	1650	1651	2.21565
chr1	1651	1676	1.58261
chr1	1676	1678	1.89913
chr1	1678	1685	1.58261
chr1	1685	1687	1.26608
chr1	1687	1693	0.949564
chr1	1693	1700	0.633042
chr1	1700	1715	0.949564
chr1	1715	1719	0.633042
chr1	1719	1726	0.316521
chr1	1726	1743	0.633042
chr1	1743	1768	0.316521
chr1	1768	1807	0.0
chr1	1807	1818	0.316521
chr1	1818	1833	0.633042
chr1	1833	1842	0.316521
chr1	1842	1846	0.633042
chr1	1846	1861	0.949564
chr1	1861	1864	0.633042
chr1	1864	1868	0.949564
chr1	1868	1869	1.26608
chr1	1869	1870	1.58261
chr1	1870	1885	1.89913
chr1	1885	1889	1.58261
chr1	1889	1894	1.26608
chr1	1894	1910	0.949564
chr1	1910	1912	0.633042
chr1	1912	1913	0.316521
chr1	1913	1920	0.0
chr1	1920	1963	0.316521
chr1	1963	1970	0.0
chr1	1970	1994	0.316521
chr1	1994	2188	0.0
chr1	2188	2226	0.316521
chr1	2226	2231	0.633042
chr1	2231	2263	0.316521
chr1	2263	2271	0.0
chr1	2271	2276	0.316521
chr1	2276	2277	0.633042
chr1	2277	2282	0.949564
chr1	2282	2290	1.26608
chr1	2290	2299	1.58261
chr1	2299	2313	1.89913
chr1	2313	2318	1.58261
chr1	2318	2320	1.26608
chr1	2320	2322	0.949564
chr1	2322	2333	0.633042
chr1	2333	2341	0.316521
chr1	2341	2387	0.0
chr1	2387	2399	0.316521
chr1	2399	2408	0.633042
chr1	2408	2430	0.949564
chr1	2430	2435	0.633042
chr1	2435	2441	0.949564
chr1	2441	2442	0.633042
chr1	2442	2451	0.949564
chr1	2451	2468	0.633042
chr1	2468	2469	0.316521
chr1	2469	2478	0.633042
chr1	2478	2482	0.316521
chr1	2482	2492	0.633042
chr1	2492	2513	0.949564
chr1	2513	2514	0.633042
chr1	2514	2534	0.949564
chr1	2534	2537	0.633042
chr1	2537	2544	0.949564
chr1	2544	2554	1.26608
chr1	2554	2557	0.949564
chr1	2557	2566	0.633042
chr1	2566	2568	0.949564
chr1	2568	2569	1.26608
chr1	2569	2570	1.58261
chr1	2570	2571	1.89913
chr1	2571	2586	1.58261
chr1	2586	2594	1.26608
chr1	2594	2607	0.949564
chr1	2607	2612	0.633042
chr1	2612	2613	0.0
chr1	2613	2614	0.316521
chr1	2614	2622	0.949564
chr1	2622	2638	1.26608
chr1	2638	2642	1.58261
chr1	2642	2653	1.89913
chr1	2653	2655	2.21565
chr1	2655	2657	1.89913
chr1	2657	2660	1.26608
chr1	2660	2663	1.58261
chr1	2663	2665	1.89913
chr1	2665	2675	1.58261
chr1	2675	2681	1.89913
chr1	2681	2684	1.58261
chr1	2684	2688	1.26608
chr1	2688	2696	1.58261
chr1	2696	2702	1.26608
chr1	2702	2705	0.949564
chr1	2705	2713	0.633042
chr1	2713	2718	0.316521
chr1	2718	2724	0.633042
chr1	2724	2725	0.316521
chr1	2725	2743	0.633042
chr1	2743	2768	0.316521
chr1	2768	2775	0.0
chr1	2775	2777	0.316521
chr1	2777	2780	0.633042
chr1	2780	2781	0.949564
chr1	2781	2818	1.26608
chr1	2818	2820	0.949564
chr1	2820	2823	0.633042
chr1	2823	2824	0.316521
chr1	2824	2895	0.0
chr1	2895	2903	0.316521
chr1	2903	2938	0.633042
chr1	2938	2946	0.316521
chr1	2946	2953	0.0
chr1	2953	2954	0.316521
chr1	2954	2993	0.633042
chr1	2993	2995	0.316521
chr1	2995	3092	0.0
chr1	3092	3117	0.316521
chr1	3117	3191	0.0
chr1	3191	3193	0.316521
chr1	3193	3200	0.633042
chr1	3200	3203	0.949564
chr1	3203	3204	1.26608
chr1	3204	3216	1.58261
chr1	3216	3217	1.26608
chr1	3217	3218	1.58261
chr1	3218	3220	1.89913
chr1	3220	3232	2.53217
chr1	3232	3236	2.21565
chr1	3236	3241	1.89913
chr1	3241	3247	1.58261
chr1	3247	3248	1.26608
chr1	3248	3259	1.58261
chr1	3259	3260	1.26608
chr1	3260	3261	0.949564
chr1	3261	3263	0.633042
chr1	3263	3264	0.316521
chr1	3264	3290	0.633042
chr1	3290	3291	0.316521
chr1	3291	3313	0.0
chr1	3313	3320	0.316521
chr1	3320	3323	0.633042
chr1	3323	3348	0.949564
chr1	3348	3349	1.26608
chr1	3349	3350	1.58261
chr1	3350	3366	1.26608
chr1	3366	3378	0.949564
chr1	3378	3391	1.58261
chr1	3391	3396	0.949564
chr1	3396	3397	1.26608
chr1	3397	3404	0.949564
chr1	3404	3407	1.26608
chr1	3407	3412	1.58261
chr1	3412	3421	1.89913
chr1	3421	3439	1.26608
chr1	3439	3442	0.949564
chr1	3442	3445	1.26608
chr1	3445	3450	0.949564
chr1	3450	3455	0.633042
chr1	3455	3483	0.316521
chr1	3483	3485	0.633042
chr1	3485	3514	0.316521
chr1	3514	3515	0.633042
chr1	3515	3526	0.949564
chr1	3526	3554	0.633042
chr1	3554	3555	0.949564
chr1	3555	3556	1.26608
chr1	3556	3557	0.949564
chr1	3557	3558	0.633042
chr1	3558	3567	0.949564
chr1	3567	3574	1.26608
chr1	3574	3583	2.21565
chr1	3583	3588	2.53217
chr1	3588	3598	2.84869
chr1	3598	3610	2.53217
chr1	3610	3616	2.21565
chr1	3616	3621	1.26608
chr1	3621	3622	0.949564
chr1	3622	3624	0.633042
chr1	3624	3630	0.316521
chr1	3630	3642	0.633042
chr1	3642	3716	0.316521
chr1	3716	3763	0.0
chr1	3763	3806	0.316521
chr1	3806	3808	0.0
chr1	3808	3851	0.316521
chr1	3851	3854	0.0
chr1	3854	3856	0.316521
chr1	3856	3860	0.633042
chr1	3860	3863	0.949564
chr1	3863	3864	1.58261
chr1	3864	3868	1.89913
chr1	3868	3871	2.21565
chr1	3871	3876	3.16521
chr1	3876	3885	3.79825
chr1	3885	3888	4.4313
chr1	3888	3894	4.74782
chr1	3894	3896	5.38086
chr1	3896	3897	5.69738
chr1	3897	3898	5.38086
chr1	3898	3899	5.69738
chr1	3899	3901	5.38086
chr1	3901	3903	5.69738
chr1	3903	3904	6.0139
chr1	3904	3905	6.64695
chr1	3905	3906	6.96347
chr1	3906	3907	6.64695
chr1	3907	3911	6.33042
chr1	3911	3912	6.0139
chr1	3912	3914	6.64695
chr1	3914	3915	5.69738
chr1	3915	3917	5.38086
chr1	3917	3918	5.69738
chr1	3918	3919	6.64695
chr1	3919	3924	6.0139
chr1	3924	3928	6.33042
chr1	3928	3930	6.0139
chr1	3930	3932	6.33042
chr1	3932	3933	6.64695
chr1	3933	3934	6.96347
chr1	3934	3936	6.64695
chr1	3936	3938	6.33042
chr1	3938	3939	6.64695
chr1	3939	3940	6.33042
chr1	3940	3941	6.96347
chr1	3941	3942	6.33042
chr1	3942	3944	6.0139
chr1	3944	3946	6.64695
chr1	3946	3948	6.33042
chr1	3948	3949	6.0139
chr1	3949	3950	6.33042
chr1	3950	3954	6.0139
chr1	3954	3955	5.69738
chr1	3955	3958	6.33042
chr1	3958	3960	6.0139
chr1	3960	3966	5.06434
chr1	3966	3967	4.74782
chr1	3967	3970	4.11478
chr1	3970	3972	4.4313
chr1	3972	3973	4.11478
chr1	3973	3974	3.79825
chr1	3974	3975	4.11478
chr1	3975	3976	3.79825
chr1	3976	3978	4.11478
chr1	3978	3981	2.84869
chr1	3981	3982	2.53217
chr1	3982	3984	1.89913
chr1	3984	3988	1.26608
chr1	3988	3992	0.949564
chr1	3992	3997	1.26608
chr1	3997	4000	1.89913
chr1	4000	4004	2.21565
chr1	4004	4007	2.53217
chr1	4007	4013	2.84869
chr1	4013	4017	2.53217
chr1	4017	4020	2.21565
chr1	4020	4033	1.89913
chr1	4033	4035	1.58261
chr1	4035	4040	1.26608
chr1	4040	4041	0.949564
chr1	4041	4044	0.316521
chr1	4044	4045	0.633042
chr1	4045	4049	0.316521
chr1	4049	4055	0.949564
chr1	4055	4087	1.58261
chr1	4087	4092	1.26608
chr1	4092	4093	0.633042
chr1	4093	4097	0.949564
chr1	4097	4111	0.316521
chr1	4111	4122	0.633042
chr1	4122	4136	0.949564
chr1	4136	4154	0.633042
chr1	4154	4161	0.316521
chr1	4161	4185	0.0
chr1	4185	4203	0.316521
chr1	4203	4226	0.633042
chr1	4226	4229	0.316521
chr1	4229	4241	0.633042
chr1	4241	4246	0.949564
chr1	4246	4247	0.633042
chr1	4247	4264	0.949564
chr1	4264	4266	1.26608
chr1	4266	4267	1.58261
chr1	4267	4270	1.89913
chr1	4270	4271	2.84869
chr1	4271	4273	2.53217
chr1	4273	4280	2.84869
chr1	4280	4283	3.16521
chr1	4283	4284	2.84869
chr1	4284	4285	3.16521
chr1	4285	4289	3.48173
chr1	4289	4290	3.79825
chr1	4290	4292	3.48173
chr1	4292	4295	3.79825
chr1	4295	4296	4.11478
chr1	4296	4297	4.74782
chr1	4297	4298	4.4313
chr1	4298	4305	4.74782
chr1	4305	4309	4.11478
chr1	4309	4312	3.48173
chr1	4312	4314	3.16521
chr1	4314	4320	2.84869
chr1	4320	4322	2.53217
chr1	4322	4327	2.21565
chr1	4327	4328	1.89913
chr1	4328	4334	1.58261
chr1	4334	4338	0.949564
chr1	4338	4341	0.633042
chr1	4341	4344	0.316521
chr1	4344	4346	0.633042
chr1	4346	4355	0.949564
chr1	4355	4364	0.633042
chr1	4364	4385	0.949564
chr1	4385	4389	0.633042
chr1	4389	4398	0.316521
chr1	4398	4399	0.633042
chr1	4399	4404	0.316521
chr1	4404	4408	0.633042
chr1	4408	4430	0.949564
chr1	4430	4431	1.26608
chr1	4431	4434	0.949564
chr1	4434	4447	0.633042
chr1	4447	4472	0.316521
chr1	4472	4475	0.0
chr1	4475	4504	0.316521
chr1	4504	4507	0.949564
chr1	4507	4522	0.633042
chr1	4522	4524	1.26608
chr1	4524	4537	1.58261
chr1	4537	4541	1.89913
chr1	4541	4545	1.58261
chr1	4545	4558	1.26608
chr1	4558	4562	0.949564
chr1	4562	4563	0.633042
chr1	4563	4579	0.316521
chr1	4579	4588	0.0
chr1	4588	4606	0.316521
chr1	4606	4617	0.633042
chr1	4617	4627	0.949564
chr1	4627	4628	1.26608
chr1	4628	4644	0.949564
chr1	4644	4647	1.26608
chr1	4647	4659	0.949564
chr1	4659	4668	0.633042
chr1	4668	4670	0.949564
chr1	4670	4676	0.633042
chr1	4676	4678	0.949564
chr1	4678	4684	1.26608
chr1	4684	4696	1.58261
chr1	4696	4704	1.89913
chr1	4704	4709	1.58261
chr1	4709	4717	1.26608
chr1	4717	4719	1.58261
chr1	4719	4724	1.26608
chr1	4724	4728	0.949564
chr1	4728	4729	0.633042
chr1	4729	4739	0.949564
chr1	4739	4745	0.633042
chr1	4745	4760	0.949564
chr1	4760	4766	0.633042
chr1	4766	4777	0.316521
chr1	4777	4808	0.0
chr1	4808	4814	0.316521
chr1	4814	4829	0.633042
chr1	4829	4841	0.949564
chr1	4841	4850	1.26608
chr1	4850	4857	0.949564
chr1	4857	4862	0.633042
chr1	4862	4871	0.949564
chr1	4871	4872	1.26608
chr1	4872	4882	0.949564
chr1	4882	4905	0.633042
chr1	4905	4914	0.316521
chr1	4914	4929	0.0
chr1	4929	4940	0.316521
chr1	4940	4944	0.633042
chr1	4944	4952	1.26608
chr1	4952	4955	1.58261
chr1	4955	4965	1.89913
chr1	4965	4972	2.21565
chr1	4972	4979	1.89913
chr1	4979	4992	0.949564
chr1	4992	4995	0.633042
chr1	4995	4997	0.316521
chr1	4997	5014	0.0
chr1	5014	5057	0.316521
chr1	5057	5092	0.0
chr1	5092	5134	0.316521
chr1	5134	5137	0.0
chr1	5137	5150	0.316521
chr1	5150	5162	0.633042
chr1	5162	5169	0.949564
chr1	5169	5191	0.633042
chr1	5191	5193	0.949564
chr1	5193	5202	0.633042
chr1	5202	5218	0.316521
chr1	5218	5227	0.633042
chr1	5227	5233	0.949564
chr1	5233	5257	0.633042
chr1	5257	5261	0.316521
chr1	5261	5269	0.633042
chr1	5269	5304	0.316521
chr1	5304	5351	0.0
chr1	5351	5357	0.316521
chr1	5357	5360	0.949564
chr1	5360	5364	1.26608
chr1	5364	5372	1.89913
chr1	5372	5374	2.21565
chr1	5374	5378	2.53217
chr1	5378	5390	2.84869
chr1	5390	5396	2.53217
chr1	5396	5400	2.21565
chr1	5400	5403	2.53217
chr1	5403	5407	2.21565
chr1	5407	5414	1.89913
chr1	5414	5415	2.21565
chr1	5415	5418	1.89913
chr1	5418	5421	1.58261
chr1	5421	5430	1.26608
chr1	5430	5437	1.58261
chr1	5437	5443	1.26608
chr1	5443	5457	0.633042
chr1	5457	5466	0.316521
chr1	5466	5468	0.633042
chr1	5468	5474	0.949564
chr1	5474	5482	0.633042
chr1	5482	5483	0.949564
chr1	5483	5497	1.26608
chr1	5497	5504	2.21565
chr1	5504	5508	2.53217
chr1	5508	5509	2.21565
chr1	5509	5511	1.89913
chr1	5511	5512	2.21565
chr1	5512	5519	2.53217
chr1	5519	5520	2.84869
chr1	5520	5521	3.79825
chr1	5521	5524	4.11478
chr1	5524	5528	3.48173
chr1	5528	5529	3.79825
chr1	5529	5530	4.11478
chr1	5530	5532	4.4313
chr1	5532	5537	5.06434
chr1	5537	5538	5.69738
chr1	5538	5540	6.0139
chr1	5540	5550	5.06434
chr1	5550	5555	4.74782
chr1	5555	5557	4.4313
chr1	5557	5563	4.11478
chr1	5563	5564	3.48173
chr1	5564	5566	2.84869
chr1	5566	5571	3.16521
chr1	5571	5572	2.84869
chr1	5572	5574	2.21565
chr1	5574	5575	1.89913
chr1	5575	5577	1.58261
chr1	5577	5578	1.26608
chr1	5578	5580	2.21565
chr1	5580	5585	1.89913
chr1	5585	5586	2.21565
chr1	5586	5587	2.53217
chr1	5587	5589	2.84869
chr1	5589	5596	2.53217
chr1	5596	5597	2.84869
chr1	5597	5598	2.53217
chr1	5598	5607	3.16521
chr1	5607	5608	3.48173
chr1	5608	5609	3.16521
chr1	5609	5620	3.79825
chr1	5620	5622	2.84869
chr1	5622	5626	3.16521
chr1	5626	5627	2.84869
chr1	5627	5629	3.48173
chr1	5629	5630	3.16521
chr1	5630	5631	2.84869
chr1	5631	5640	2.53217
chr1	5640	5646	1.58261
chr1	5646	5652	1.26608
chr1	5652	5664	0.949564
chr1	5664	5665	1.26608
chr1	5665	5670	0.949564
chr1	5670	5685	0.316521
chr1	5685	5694	0.633042
chr1	5694	5712	0.316521
chr1	5712	5723	0.949564
chr1	5723	5736	0.633042
chr1	5736	5738	0.316521
chr1	5738	5776	0.0
chr1	5776	5819	0.316521
chr1	5819	5826	0.0
chr1	5826	5835	0.316521
chr1	5835	5842	0.633042
chr1	5842	5843	0.949564
chr1	5843	5859	1.26608
chr1	5859	5861	0.949564
chr1	5861	5874	1.58261
chr1	5874	5879	0.949564
chr1	5879	5883	0.633042
chr1	5883	5906	0.0
chr1	5906	5915	0.316521
chr1	5915	5928	0.633042
chr1	5928	5937	0.316521
chr1	5937	5940	0.0
chr1	5940	5966	0.316521
chr1	5966	5983	0.949564
chr1	5983	5993	0.633042
chr1	5993	6010	0.949564
chr1	6010	6028	0.633042
chr1	6028	6041	0.316521
chr1	6041	6054	0.0
chr1	6054	6085	0.316521
chr1	6085	6086	0.633042
chr1	6086	6087	0.949564
chr1	6087	6088	1.26608
chr1	6088	6094	1.58261
chr1	6094	6097	1.89913
chr1	6097	6101	1.58261
chr1	6101	6105	1.89913
chr1	6105	6111	2.21565
chr1	6111	6125	2.53217
chr1	6125	6128	2.84869
chr1	6128	6129	2.21565
chr1	6129	6131	1.89913
chr1	6131	6137	1.58261
chr1	6137	6145	1.26608
chr1	6145	6152	0.949564
chr1	6152	6153	1.58261
chr1	6153	6168	1.26608
chr1	6168	6183	0.949564
chr1	6183	6184	1.26608
chr1	6184	6194	0.949564
chr1	6194	6226	0.316521
chr1	6226	6260	0.0
chr1	6260	6285	0.316521
chr1	6285	6291	0.633042
chr1	6291	6298	0.316521
chr1	6298	6308	0.633042
chr1	6308	6339	0.316521
chr1	6339	6378	0.0
chr1	6378	6379	0.316521
chr1	6379	6380	0.633042
chr1	6380	6384	0.949564
chr1	6384	6388	1.26608
chr1	6388	6410	1.58261
chr1	6410	6416	1.26608
chr1	6416	6421	0.949564
chr1	6421	6428	0.633042
chr1	6428	6429	0.316521
chr1	6429	6563	0.0
chr1	6563	6566	0.316521
chr1	6566	6602	0.949564
chr1	6602	6606	0.633042
chr1	6606	6608	0.316521
chr1	6608	6611	0.0
chr1	6611	6631	0.316521
chr1	6631	6654	0.633042
chr1	6654	6665	0.316521
chr1	6665	6667	0.633042
chr1	6667	6674	0.949564
chr1	6674	6707	0.633042
chr1	6707	6725	0.0
chr1	6725	6726	0.633042
chr1	6726	6730	0.949564
chr1	6730	6754	1.26608
chr1	6754	6758	1.58261
chr1	6758	6767	1.26608
chr1	6767	6768	0.633042
chr1	6768	6771	0.949564
chr1	6771	6775	0.633042
chr1	6775	6777	0.949564
chr1	6777	6794	1.26608
chr1	6794	6797	0.949564
chr1	6797	6801	0.633042
chr1	6801	6815	0.316521
chr1	6815	6923	0.0
chr1	6923	6953	0.316521
chr1	6953	6954	0.633042
chr1	6954	6966	1.26608
chr1	6966	6995	0.949564
chr1	6995	6996	0.633042
chr1	6996	6997	0.949564
chr1	6997	7010	0.316521
chr1	7010	7016	0.633042
chr1	7016	7020	0.949564
chr1	7020	7034	1.26608
chr1	7034	7038	1.58261
chr1	7038	7053	1.26608
chr1	7053	7058	0.949564
chr1	7058	7062	0.633042
chr1	7062	7077	0.316521
chr1	7077	7083	0.0
chr1	7083	7119	0.316521
chr1	7119	7129	0.0
chr1	7129	7172	0.316521
chr1	7172	7174	0.0
chr1	7174	7201	0.633042
chr1	7201	7217	0.949564
chr1	7217	7227	0.316521
chr1	7227	7246	0.633042
chr1	7246	7249	0.949564
chr1	7249	7251	1.58261
chr1	7251	7254	1.89913
chr1	7254	7261	2.21565
chr1	7261	7268	2.53217
chr1	7268	7270	2.84869
chr1	7270	7274	2.53217
chr1	7274	7281	2.21565
chr1	7281	7283	1.58261
chr1	7283	7289	1.26608
chr1	7289	7292	1.58261
chr1	7292	7304	0.949564
chr1	7304	7305	0.633042
chr1	7305	7333	0.316521
chr1	7333	7471	0.0
chr1	7471	7477	0.316521
chr1	7477	7479	0.633042
chr1	7479	7495	0.949564
chr1	7495	7520	0.633042
chr1	7520	7522	0.316521
chr1	7522	7551	0.0
chr1	7551	7557	0.316521
chr1	7557	7574	0.633042
chr1	7574	7581	0.949564
chr1	7581	7587	0.633042
chr1	7587	7602	0.316521
chr1	7602	7607	0.633042
chr1	7607	7614	0.316521
chr1	7614	7640	0.633042
chr1	7640	7657	0.316521
chr1	7657	7687	0.0
chr1	7687	7689	0.316521
chr1	7689	7698	0.633042
chr1	7698	7700	0.949564
chr1	7700	7712	1.89913
chr1	7712	7719	2.21565
chr1	7719	7728	2.53217
chr1	7728	7732	2.21565
chr1	7732	7741	1.89913
chr1	7741	7743	1.58261
chr1	7743	7754	0.633042
chr1	7754	7762	0.316521
chr1	7762	7794	0.0
chr1	7794	7816	0.316521
chr1	7816	7831	0.633042
chr1	7831	7837	0.949564
chr1	7837	7859	0.633042
chr1	7859	7863	0.316521
chr1	7863	7864	0.633042
chr1	7864	7873	0.949564
chr1	7873	7897	0.633042
chr1	7897	7899	1.26608
chr1	7899	7901	1.58261
chr1	7901	7903	1.89913
chr1	7903	7905	1.58261
chr1	7905	7915	1.26608
chr1	7915	7940	1.58261
chr1	7940	7941	0.633042
chr1	7941	7945	0.949564
chr1	7945	7957	0.633042
chr1	7957	7983	0.316521
chr1	7983	8053	0.0
chr1	8053	8054	0.316521
chr1	8054	8055	0.633042
chr1	8055	8080	0.949564
chr1	8080	8085	1.58261
chr1	8085	8087	1.89913
chr1	8087	8091	2.21565
chr1	8091	8094	2.53217
chr1	8094	8096	2.21565
chr1	8096	8098	1.89913
chr1	8098	8099	2.21565
chr1	8099	8116	1.89913
chr1	8116	8120	1.26608
chr1	8120	8123	0.949564
chr1	8123	8127	1.26608
chr1	8127	8128	1.58261
chr1	8128	8129	1.26608
chr1	8129	8130	1.58261
chr1	8130	8134	2.21565
chr1	8134	8141	1.89913
chr1	8141	8144	1.58261
chr1	8144	8150	1.89913
chr1	8150	8159	1.58261
chr1	8159	8171	1.26608
chr1	8171	8172	0.949564
chr1	8172	8173	0.633042
chr1	8173	8174	0.316521
chr1	8174	8187	0.633042
chr1	8187	8215	0.316521
chr1	8215	8334	0.0
chr1	8334	8346	0.316521
chr1	8346	8368	0.633042
chr1	8368	8373	0.316521
chr1	8373	8377	0.633042
chr1	8377	8413	0.316521
chr1	8413	8416	0.633042
chr1	8416	8424	0.316521
chr1	8424	8436	0.633042
chr1	8436	8456	0.949564
chr1	8456	8467	0.633042
chr1	8467	8504	0.316521
chr1	8504	8511	0.633042
chr1	8511	8518	0.949564
chr1	8518	8528	1.26608
chr1	8528	8530	1.58261
chr1	8530	8532	1.89913
chr1	8532	8536	2.21565
chr1	8536	8542	2.53217
chr1	8542	8550	2.84869
chr1	8550	8554	2.53217
chr1	8554	8561	2.21565
chr1	8561	8565	1.89913
chr1	8565	8570	1.58261
chr1	8570	8573	1.26608
chr1	8573	8579	0.949564
chr1	8579	8581	0.633042
chr1	8581	8585	0.316521
chr1	8585	8620	0.0
chr1	8620	8625	0.316521
chr1	8625	8634	0.633042
chr1	8634	8653	0.949564
chr1	8653	8654	0.633042
chr1	8654	8655	0.949564
chr1	8655	8657	1.26608
chr1	8657	8677	0.949564
chr1	8677	8685	0.633042
chr1	8685	8696	0.316521
chr1	8696	8703	0.0
chr1	8703	8710	0.316521
chr1	8710	8720	0.633042
chr1	8720	8738	0.949564
chr1	8738	8751	0.633042
chr1	8751	8753	0.316521
chr1	8753	8820	0.0
chr1	8820	8834	0.316521
chr1	8834	8835	0.949564
chr1	8835	8836	1.26608
chr1	8836	8843	1.89913
chr1	8843	8854	2.21565
chr1	8854	8855	2.84869
chr1	8855	8857	3.16521
chr1	8857	8859	3.48173
chr1	8859	8862	3.16521
chr1	8862	8867	2.84869
chr1	8867	8868	3.16521
chr1	8868	8870	3.48173
chr1	8870	8871	3.16521
chr1	8871	8877	2.84869
chr1	8877	8879	2.53217
chr1	8879	8880	2.21565
chr1	8880	8883	2.53217
chr1	8883	8885	2.84869
chr1	8885	8886	2.53217
chr1	8886	8895	2.21565
chr1	8895	8898	1.89913
chr1	8898	8907	1.58261
chr1	8907	8908	1.26608
chr1	8908	8910	0.949564
chr1	8910	8922	0.633042
chr1	8922	8923	0.316521
chr1	8923	8938	0.0
chr1	8938	8963	0.316521
chr1	8963	8965	0.633042
chr1	8965	8973	0.949564
chr1	8973	9000	0.633042
chr1	9000	9001	0.949564
chr1	9001	9002	1.58261
chr1	9002	9006	1.89913
chr1	9006	9007	1.58261
chr1	9007	9013	1.26608
chr1	9013	9016	1.58261
chr1	9016	9042	1.89913
chr1	9042	9043	1.58261
chr1	9043	9045	0.949564
chr1	9045	9047	0.633042
chr1	9047	9059	0.316521
chr1	9059	9066	0.0
chr1	9066	9077	0.316521
chr1	9077	9091	0.633042
chr1	9091	9109	0.949564
chr1	9109	9134	0.316521
chr1	9134	9135	0.0
chr1	9135	9143	0.949564
chr1	9143	9176	1.26608
chr1	9176	9186	0.316521
chr1	9186	9230	0.0
chr1	9230	9249	0.316521
chr1	9249	9259	0.633042
chr1	9259	9262	0.949564
chr1	9262	9267	0.633042
chr1	9267	9271	0.949564
chr1	9271	9276	1.26608
chr1	9276	9285	1.58261
chr1	9285	9292	1.89913
chr1	9292	9302	1.58261
chr1	9302	9305	1.26608
chr1	9305	9307	1.58261
chr1	9307	9310	1.26608
chr1	9310	9313	0.949564
chr1	9313	9319	1.26608
chr1	9319	9323	0.949564
chr1	9323	9329	1.26608
chr1	9329	9348	0.949564
chr1	9348	9351	0.633042
chr1	9351	9364	0.316521
chr1	9364	9365	0.0
chr1	9365	9392	0.316521
chr1	9392	9406	0.633042
chr1	9406	9407	0.316521
chr1	9407	9422	0.633042
chr1	9422	9426	0.949564
chr1	9426	9435	1.26608
chr1	9435	9441	0.949564
chr1	9441	9443	1.26608
chr1	9443	9444	1.58261
chr1	9444	9447	1.89913
chr1	9447	9450	2.21565
chr1	9450	9453	1.89913
chr1	9453	9460	2.53217
chr1	9460	9469	2.21565
chr1	9469	9470	1.89913
chr1	9470	9475	0.949564
chr1	9475	9477	1.26608
chr1	9477	9490	0.949564
chr1	9490	9495	0.633042
chr1	9495	9506	0.316521
chr1	9506	9517	0.633042
chr1	9517	9525	0.316521
chr1	9525	9549	0.633042
chr1	9549	9569	0.316521
chr1	9569	9586	0.0
chr1	9586	9595	0.316521
chr1	9595	9620	0.633042
chr1	9620	9638	0.316521
chr1	9638	9639	0.0
chr1	9639	9641	0.316521
chr1	9641	9643	0.633042
chr1	9643	9647	0.949564
chr1	9647	9648	1.58261
chr1	9648	9682	1.89913
chr1	9682	9684	1.58261
chr1	9684	9686	1.26608
chr1	9686	9689	0.949564
chr1	9689	9690	1.26608
chr1	9690	9691	0.633042
chr1	9691	9705	0.316521
chr1	9705	9713	0.633042
chr1	9713	9726	0.949564
chr1	9726	9730	1.26608
chr1	9730	9732	1.58261
chr1	9732	9733	1.26608
chr1	9733	9738	0.949564
chr1	9738	9748	1.26608
chr1	9748	9757	0.949564
chr1	9757	9768	0.633042
chr1	9768	9771	0.316521
chr1	9771	9780	0.633042
chr1	9780	9807	0.316521
chr1	9807	9810	0.633042
chr1	9810	9827	0.316521
chr1	9827	9828	0.633042
chr1	9828	9841	0.949564
chr1	9841	9851	1.26608
chr1	9851	9858	0.949564
chr1	9858	9859	1.26608
chr1	9859	9860	1.58261
chr1	9860	9871	1.26608
chr1	9871	9884	0.949564
chr1	9884	9885	0.633042
chr1	9885	9891	0.316521
chr1	9891	9902	0.949564
chr1	9902	9917	0.633042
chr1	9917	9926	1.26608
chr1	9926	9933	1.58261
chr1	9933	9960	0.949564
chr1	9960	9964	0.316521
chr1	9964	9990	0.633042
chr1	9990	9993	0.949564
chr1	9993	9996	1.26608
chr1	9996	9999	1.58261
chr1	9999	10002	2.21565
chr1	10002	10004	2.53217
chr1	10004	10006	2.84869
chr1	10006	10007	3.16521
chr1	10007	10009	2.84869
chr1	10009	10012	3.16521
chr1	10012	10013	2.84869
chr1	10013	10020	3.16521
chr1	10020	10021	2.84869
chr1	10021	10036	3.16521
chr1	10036	10038	2.84869
chr1	10038	10041	2.53217
chr1	10041	10042	2.21565
chr1	10042	10045	1.58261
chr1	10045	10047	1.26608
chr1	10047	10049	0.633042
chr1	10049	10056	0.316521
chr1	10056	10064	0.633042
chr1	10064	10068	0.316521
chr1	10068	10069	0.633042
chr1	10069	10073	0.949564
chr1	10073	10087	1.26608
chr1	10087	10097	1.58261
chr1	10097	10100	1.26608
chr1	10100	10106	0.949564
chr1	10106	10112	0.633042
chr1	10112	10129	0.316521
chr1	10129	10146	0.0
chr1	10146	10147	0.316521
chr1	10147	10151	0.949564
chr1	10151	10168	1.26608
chr1	10168	10177	1.58261
chr1	10177	10181	1.26608
chr1	10181	10190	1.58261
chr1	10190	10194	0.949564
chr1	10194	10209	0.633042
chr1	10209	10213	0.316521
chr1	10213	10224	0.633042
chr1	10224	10229	0.316521
chr1	10229	10254	0.633042
chr1	10254	10283	0.0
chr1	10283	10287	0.316521
chr1	10287	10295	0.633042
chr1	10295	10299	0.949564
chr1	10299	10311	1.26608
chr1	10311	10326	1.58261
chr1	10326	10327	1.26608
chr1	10327	10329	0.949564
chr1	10329	10331	0.633042
chr1	10331	10336	0.316521
chr1	10336	10354	0.633042
chr1	10354	10380	0.316521
chr1	10380	10406	0.0
chr1	10406	10429	0.316521
chr1	10429	10449	0.633042
chr1	10449	10472	0.316521
chr1	10472	10475	0.0
chr1	10475	10498	0.316521
chr1	10498	10505	0.633042
chr1	10505	10518	0.949564
chr1	10518	10540	0.633042
chr1	10540	10547	0.316521
chr1	10547	10636	0.0
chr1	10636	10637	0.316521
chr1	10637	10649	0.633042
chr1	10649	10661	0.949564
chr1	10661	10674	1.26608
chr1	10674	10680	0.949564
chr1	10680	10687	0.633042
chr1	10687	10690	0.949564
chr1	10690	10692	1.26608
chr1	10692	10697	0.949564
chr1	10697	10699	1.26608
chr1	10699	10704	1.58261
chr1	10704	10705	1.26608
chr1	10705	10713	1.58261
chr1	10713	10723	1.26608
chr1	10723	10730	0.949564
chr1	10730	10731	0.633042
chr1	10731	10743	0.316521
chr1	10743	10781	0.0
chr1	10781	10816	0.316521
chr1	10816	10823	0.633042
chr1	10823	10832	0.316521
chr1	10832	10848	0.633042
chr1	10848	10849	0.949564
chr1	10849	10850	1.26608
chr1	10850	10851	1.58261
chr1	10851	10852	1.89913
chr1	10852	10853	2.21565
chr1	10853	10874	1.89913
chr1	10874	10881	1.58261
chr1	10881	10884	1.26608
chr1	10884	10892	0.949564
chr1	10892	10893	0.633042
chr1	10893	10955	0.0
chr1	10955	10972	0.316521
chr1	10972	10988	0.633042
chr1	10988	10991	0.949564
chr1	10991	10996	1.26608
chr1	10996	10998	1.58261
chr1	10998	11015	1.26608
chr1	11015	11031	0.949564
chr1	11031	11039	0.316521
chr1	11039	11043	0.0
chr1	11043	11064	0.316521
chr1	11064	11068	0.633042
chr1	11068	11077	0.949564
chr1	11077	11086	1.26608
chr1	11086	11097	0.949564
chr1	11097	11107	1.26608
chr1	11107	11111	0.949564
chr1	11111	11119	0.633042
chr1	11119	11120	0.949564
chr1	11120	11140	0.633042
chr1	11140	11150	0.316521
chr1	11150	11162	0.633042
chr1	11162	11169	0.316521
chr1	11169	11175	0.633042
chr1	11175	11176	0.949564
chr1	11176	11177	1.26608
chr1	11177	11178	1.58261
chr1	11178	11188	1.89913
chr1	11188	11191	2.53217
chr1	11191	11197	2.21565
chr1	11197	11212	2.53217
chr1	11212	11214	2.21565
chr1	11214	11217	1.89913
chr1	11217	11220	1.58261
chr1	11220	11227	0.949564
chr1	11227	11230	0.633042
chr1	11230	11240	0.316521
chr1	11240	11267	0.0
chr1	11267	11283	0.316521
chr1	11283	11284	0.633042
chr1	11284	11302	0.949564
chr1	11302	11326	0.633042
chr1	11326	11327	0.316521
chr1	11327	11372	0.0
chr1	11372	11381	0.633042
chr1	11381	11390	1.26608
chr1	11390	11397	1.58261
chr1	11397	11411	1.26608
chr1	11411	11417	0.949564
chr1	11417	11422	0.633042
chr1	11422	11423	0.316521
chr1	11423	11462	0.0
chr1	11462	11494	0.316521
chr1	11494	11514	0.0
chr1	11514	11539	0.316521
chr1	11539	11543	0.0
chr1	11543	11582	0.316521
chr1	11582	11708	0.0
chr1	11708	11746	0.316521
chr1	11746	11770	0.0
chr1	11770	11791	0.316521
chr1	11791	11813	0.633042
chr1	11813	11834	0.316521
chr1	11834	11857	0.0
chr1	11857	11948	0.316521
chr1	11948	11960	0.633042
chr1	11960	11971	0.949564
chr1	11971	11972	0.633042
chr1	11972	11974	0.949564
chr1	11974	11976	1.58261
chr1	11976	11978	1.89913
chr1	11978	11988	2.21565
chr1	11988	11991	2.53217
chr1	11991	11994	2.21565
chr1	11994	11995	1.89913
chr1	11995	12002	2.21565
chr1	12002	12006	2.53217
chr1	12006	12007	2.84869
chr1	12007	12008	3.48173
chr1	12008	12009	3.79825
chr1	12009	12015	4.11478
chr1	12015	12017	3.48173
chr1	12017	12021	2.84869
chr1	12021	12023	2.53217
chr1	12023	12032	3.16521
chr1	12032	12038	2.84869
chr1	12038	12039	2.53217
chr1	12039	12040	2.21565
chr1	12040	12041	2.84869
chr1	12041	12046	3.16521
chr1	12046	12051	2.84869
chr1	12051	12052	2.21565
chr1	12052	12055	1.89913
chr1	12055	12059	2.21565
chr1	12059	12066	1.89913
chr1	12066	12073	1.58261
chr1	12073	12075	1.89913
chr1	12075	12079	2.21565
chr1	12079	12083	1.58261
chr1	12083	12088	0.949564
chr1	12088	12093	0.633042
chr1	12093	12099	0.949564
chr1	12099	12118	0.633042
chr1	12118	12125	0.316521
chr1	12125	12127	0.633042
chr1	12127	12134	0.316521
chr1	12134	12144	0.633042
chr1	12144	12147	0.949564
chr1	12147	12149	1.26608
chr1	12149	12151	0.949564
chr1	12151	12165	1.26608
chr1	12165	12177	1.58261
chr1	12177	12178	1.26608
chr1	12178	12179	0.949564
chr1	12179	12189	1.26608
chr1	12189	12194	0.949564
chr1	12194	12205	0.633042
chr1	12205	12208	0.316521
chr1	12208	12224	0.0
chr1	12224	12235	0.316521
chr1	12235	12267	0.633042
chr1	12267	12274	0.316521
chr1	12274	12277	0.633042
chr1	12277	12312	0.316521
chr1	12312	12317	0.633042
chr1	12317	12322	0.316521
chr1	12322	12325	0.633042
chr1	12325	12331	0.949564
chr1	12331	12342	1.26608
chr1	12342	12350	0.949564
chr1	12350	12367	0.633042
chr1	12367	12370	0.316521
chr1	12370	12374	0.633042
chr1	12374	12388	0.316521
chr1	12388	12390	0.633042
chr1	12390	12398	0.949564
chr1	12398	12403	1.26608
chr1	12403	12412	1.89913
chr1	12412	12413	2.53217
chr1	12413	12416	2.21565
chr1	12416	12422	2.53217
chr1	12422	12423	2.84869
chr1	12423	12432	3.16521
chr1	12432	12433	3.79825
chr1	12433	12442	3.48173
chr1	12442	12443	3.16521
chr1	12443	12446	2.84869
chr1	12446	12450	2.53217
chr1	12450	12451	2.21565
chr1	12451	12458	1.89913
chr1	12458	12460	1.58261
chr1	12460	12461	1.26608
chr1	12461	12470	0.949564
chr1	12470	12475	1.26608
chr1	12475	12481	0.633042
chr1	12481	12498	0.949564
chr1	12498	12502	0.633042
chr1	12502	12503	1.89913
chr1	12503	12504	2.53217
chr1	12504	12507	2.84869
chr1	12507	12513	3.16521
chr1	12513	12517	2.84869
chr1	12517	12520	3.16521
chr1	12520	12524	3.48173
chr1	12524	12525	3.16521
chr1	12525	12542	2.84869
chr1	12542	12545	2.53217
chr1	12545	12546	1.58261
chr1	12546	12548	0.949564
chr1	12548	12557	0.633042
chr1	12557	12559	0.949564
chr1	12559	12563	0.633042
chr1	12563	12568	0.316521
chr1	12568	12576	0.633042
chr1	12576	12583	0.949564
chr1	12583	12598	0.633042
chr1	12598	12605	0.316521
chr1	12605	12610	0.633042
chr1	12610	12611	0.949564
chr1	12611	12614	0.633042
chr1	12614	12618	0.949564
chr1	12618	12638	1.89913
chr1	12638	12639	2.21565
chr1	12639	12640	2.53217
chr1	12640	12642	2.84869
chr1	12642	12647	3.16521
chr1	12647	12648	3.48173
chr1	12648	12649	3.16521
chr1	12649	12652	3.48173
chr1	12652	12657	3.16521
chr1	12657	12660	2.84869
chr1	12660	12661	3.16521
chr1	12661	12665	2.53217
chr1	12665	12672	2.84869
chr1	12672	12673	3.48173
chr1	12673	12679	3.79825
chr1	12679	12682	3.48173
chr1	12682	12684	3.16521
chr1	12684	12685	2.84869
chr1	12685	12690	2.53217
chr1	12690	12691	1.89913
chr1	12691	12708	1.58261
chr1	12708	12710	1.26608
chr1	12710	12712	1.58261
chr1	12712	12714	1.89913
chr1	12714	12716	1.26608
chr1	12716	12724	0.949564
chr1	12724	12726	0.633042
chr1	12726	12727	0.949564
chr1	12727	12728	1.26608
chr1	12728	12734	1.58261
chr1	12734	12738	1.89913
chr1	12738	12752	2.21565
chr1	12752	12765	1.58261
chr1	12765	12769	1.26608
chr1	12769	12770	0.949564
chr1	12770	12771	0.633042
chr1	12771	12774	0.316521
chr1	12774	12782	0.0
chr1	12782	12825	0.316521
chr1	12825	12826	0.0
chr1	12826	12860	0.316521
chr1	12860	12863	0.633042
chr1	12863	12900	0.316521
chr1	12900	12939	0.0
chr1	12939	12966	0.316521
chr1	12966	12982	0.633042
chr1	12982	12989	0.316521
chr1	12989	13008	0.633042
chr1	13008	13019	0.316521
chr1	13019	13030	0.633042
chr1	13030	13057	0.316521
chr1	13057	13115	0.0
chr1	13115	13124	0.316521
chr1	13124	13158	0.633042
chr1	13158	13164	0.316521
chr1	13164	13193	0.0
chr1	13193	13196	0.633042
chr1	13196	13208	1.26608
chr1	13208	13235	1.58261
chr1	13235	13238	0.949564
chr1	13238	13250	0.316521
chr1	13250	13305	0.0
chr1	13305	13317	0.316521
chr1	13317	13331	0.633042
chr1	13331	13332	0.316521
chr1	13332	13339	0.633042
chr1	13339	13360	0.949564
chr1	13360	13372	0.633042
chr1	13372	13373	0.316521
chr1	13373	13375	0.0
chr1	13375	13395	0.316521
chr1	13395	13403	0.633042
chr1	13403	13418	0.949564
chr1	13418	13421	0.633042
chr1	13421	13431	0.949564
chr1	13431	13437	1.26608
chr1	13437	13447	0.949564
chr1	13447	13449	0.633042
chr1	13449	13456	1.26608
chr1	13456	13465	0.949564
chr1	13465	13471	1.26608
chr1	13471	13475	0.949564
chr1	13475	13481	1.26608
chr1	13481	13488	1.58261
chr1	13488	13489	1.89913
chr1	13489	13491	1.26608
chr1	13491	13499	1.58261
chr1	13499	13502	2.21565
chr1	13502	13506	2.53217
chr1	13506	13512	2.84869
chr1	13512	13514	2.53217
chr1	13514	13522	2.84869
chr1	13522	13531	2.53217
chr1	13531	13534	2.21565
chr1	13534	13541	1.89913
chr1	13541	13545	1.26608
chr1	13545	13548	0.949564
chr1	13548	13549	0.316521
chr1	13549	13576	0.0
chr1	13576	13619	0.316521
chr1	13619	13627	0.0
chr1	13627	13629	0.316521
chr1	13629	13642	0.633042
chr1	13642	13650	0.949564
chr1	13650	13669	1.26608
chr1	13669	13672	0.949564
chr1	13672	13684	0.633042
chr1	13684	13686	0.316521
chr1	13686	13694	0.633042
chr1	13694	13712	0.316521
chr1	13712	13716	0.633042
chr1	13716	13728	0.949564
chr1	13728	13739	0.633042
chr1	13739	13743	0.949564
chr1	13743	13755	1.26608
chr1	13755	13758	0.949564
chr1	13758	13762	0.633042
chr1	13762	13764	0.949564
chr1	13764	13782	1.58261
chr1	13782	13787	1.26608
chr1	13787	13790	0.949564
chr1	13790	13799	0.633042
chr1	13799	13804	0.949564
chr1	13804	13806	0.633042
chr1	13806	13808	0.316521
chr1	13808	13838	0.633042
chr1	13838	13841	0.949564
chr1	13841	13842	1.26608
chr1	13842	13851	0.949564
chr1	13851	13852	0.633042
chr1	13852	13873	0.949564
chr1	13873	13881	1.26608
chr1	13881	13883	0.949564
chr1	13883	13884	0.633042
chr1	13884	13891	0.316521
chr1	13891	13916	0.633042
chr1	13916	13934	0.316521
chr1	13934	14049	0.0
chr1	14049	14055	0.316521
chr1	14055	14090	0.633042
chr1	14090	14097	0.316521
chr1	14097	14104	0.0
chr1	14104	14129	0.316521
chr1	14129	14134	0.633042
chr1	14134	14147	0.949564
chr1	14147	14165	0.633042
chr1	14165	14172	0.949564
chr1	14172	14175	0.633042
chr1	14175	14208	0.316521
chr1	14208	14275	0.0
chr1	14275	14278	0.316521
chr1	14278	14293	0.633042
chr1	14293	14294	0.949564
chr1	14294	14305	1.26608
chr1	14305	14310	0.949564
chr1	14310	14329	0.633042
chr1	14329	14330	0.316521
chr1	14330	14337	0.633042
chr1	14337	14354	0.316521
chr1	14354	14373	0.633042
chr1	14373	14378	0.316521
chr1	14378	14397	0.633042
chr1	14397	14417	0.316521
chr1	14417	14418	0.633042
chr1	14418	14420	0.949564
chr1	14420	14432	0.633042
chr1	14432	14460	1.26608
chr1	14460	14461	0.949564
chr1	14461	14463	0.633042
chr1	14463	14474	0.949564
chr1	14474	14501	0.316521
chr1	14501	14522	0.0
chr1	14522	14566	0.316521
chr1	14566	14568	0.0
chr1	14568	14591	0.316521
chr1	14591	14610	0.633042
chr1	14610	14615	0.316521
chr1	14615	14620	0.633042
chr1	14620	14634	0.949564
chr1	14634	14658	0.633042
chr1	14658	14661	0.316521
chr1	14661	14663	0.633042
chr1	14663	14691	0.316521
chr1	14691	14794	0.0
chr1	14794	14810	0.316521
chr1	14810	14819	0.633042
chr1	14819	14822	0.316521
chr1	14822	14852	0.633042
chr1	14852	14865	0.316521
chr1	14865	14906	0.0
chr1	14906	14937	0.316521
chr1	14937	14949	0.633042
chr1	14949	14979	0.316521
chr1	14979	14998	0.0
chr1	14998	15027	0.316521
chr1	15027	15050	0.0
chr1	15050	15064	0.316521
chr1	15064	15088	0.633042
chr1	15088	15092	0.949564
chr1	15092	15107	0.633042
chr1	15107	15128	0.316521
chr1	15128	15134	0.0
chr1	15134	15148	0.316521
chr1	15148	15177	0.633042
chr1	15177	15179	0.316521
chr1	15179	15184	0.633042
chr1	15184	15189	0.949564
chr1	15189	15222	0.633042
chr1	15222	15223	0.316521
chr1	15223	15227	0.633042
chr1	15227	15247	0.316521
chr1	15247	15265	0.633042
chr1	15265	15285	0.316521
chr1	15285	15290	0.633042
chr1	15290	15299	0.316521
chr1	15299	15319	0.949564
chr1	15319	15323	1.26608
chr1	15323	15342	0.949564
chr1	15342	15357	0.316521
chr1	15357	15362	0.633042
chr1	15362	15400	0.316521
chr1	15400	15493	0.0
chr1	15493	15499	0.316521
chr1	15499	15536	0.633042
chr1	15536	15542	0.316521
chr1	15542	15545	0.0
chr1	15545	15569	0.316521
chr1	15569	15572	0.633042
chr1	15572	15587	0.949564
chr1	15587	15602	0.633042
chr1	15602	15611	1.26608
chr1	15611	15614	0.949564
chr1	15614	15615	1.26608
chr1	15615	15645	0.949564
chr1	15645	15654	0.316521
chr1	15654	15738	0.0
chr1	15738	15779	0.316521
chr1	15779	15839	0.0
chr1	15839	15860	0.316521
chr1	15860	15863	0.633042
chr1	15863	15865	0.949564
chr1	15865	15873	1.58261
chr1	15873	15903	1.26608
chr1	15903	15906	0.949564
chr1	15906	15908	0.633042
chr1	15908	15934	0.0
chr1	15934	15966	0.316521
chr1	15966	15968	0.633042
chr1	15968	16009	0.316521
chr1	16009	16031	0.0
chr1	16031	16053	0.316521
chr1	16053	16094	0.0
chr1	16094	16098	0.316521
chr1	16098	16129	0.633042
chr1	16129	16137	0.949564
chr1	16137	16141	0.633042
chr1	16141	16168	0.316521
chr1	16168	16221	0.0
chr1	16221	16253	0.316521
chr1	16253	16264	0.633042
chr1	16264	16267	0.316521
chr1	16267	16288	0.633042
chr1	16288	16291	0.316521
chr1	16291	16304	0.0
chr1	16304	16308	0.316521
chr1	16308	16328	0.633042
chr1	16328	16332	0.949564
chr1	16332	16334	1.26608
chr1	16334	16343	1.58261
chr1	16343	16346	1.26608
chr1	16346	16371	0.949564
chr1	16371	16375	0.633042
chr1	16375	16378	0.316521
chr1	16378	16382	0.0
chr1	16382	16396	0.316521
chr1	16396	16409	0.633042
chr1	16409	16410	0.949564
chr1	16410	16411	1.26608
chr1	16411	16412	1.58261
chr1	16412	16420	1.89913
chr1	16420	16427	1.58261
chr1	16427	16428	1.26608
chr1	16428	16452	1.58261
chr1	16452	16453	1.26608
chr1	16453	16454	0.949564
chr1	16454	16470	0.316521
chr1	16470	16488	0.0
chr1	16488	16531	0.316521
chr1	16531	16543	0.0
chr1	16543	16586	0.316521
chr1	16586	16662	0.0
chr1	16662	16663	0.633042
chr1	16663	16671	0.949564
chr1	16671	16676	1.26608
chr1	16676	16685	1.58261
chr1	16685	16691	0.949564
chr1	16691	16704	0.633042
chr1	16704	16711	0.316521
chr1	16711	16733	0.0
chr1	16733	16746	0.316521
chr1	16746	16754	0.633042
chr1	16754	16758	0.949564
chr1	16758	16763	1.26608
chr1	16763	16764	1.58261
chr1	16764	16787	1.26608
chr1	16787	16788	0.633042
chr1	16788	16793	0.316521
chr1	16793	16795	0.633042
chr1	16795	16801	0.316521
chr1	16801	16815	0.633042
chr1	16815	16817	0.949564
chr1	16817	16819	1.26608
chr1	16819	16820	1.58261
chr1	16820	16833	1.26608
chr1	16833	16837	1.89913
chr1	16837	16842	2.21565
chr1	16842	16843	1.89913
chr1	16843	16850	1.58261
chr1	16850	16853	1.89913
chr1	16853	16858	2.21565
chr1	16858	16862	1.89913
chr1	16862	16867	1.58261
chr1	16867	16872	1.26608
chr1	16872	16874	0.949564
chr1	16874	16880	0.633042
chr1	16880	16893	0.316521
chr1	16893	16957	0.0
chr1	16957	16998	0.316521
chr1	16998	17012	0.0
chr1	17012	17031	0.316521
chr1	17031	17035	0.949564
chr1	17035	17037	1.26608
chr1	17037	17057	0.949564
chr1	17057	17071	1.26608
chr1	17071	17073	0.949564
chr1	17073	17077	0.633042
chr1	17077	17100	0.316521
chr1	17100	17101	0.0
chr1	17101	17104	0.316521
chr1	17104	17139	0.633042
chr1	17139	17143	0.949564
chr1	17143	17145	1.26608
chr1	17145	17147	1.58261
chr1	17147	17179	1.89913
chr1	17179	17180	1.58261
chr1	17180	17183	1.26608
chr1	17183	17185	0.949564
chr1	17185	17187	0.633042
chr1	17187	17188	0.316521
chr1	17188	17191	0.0
chr1	17191	17200	0.316521
chr1	17200	17203	0.633042
chr1	17203	17204	0.949564
chr1	17204	17232	1.26608
chr1	17232	17233	1.58261
chr1	17233	17246	0.949564
chr1	17246	17247	0.633042
chr1	17247	17251	0.316521
chr1	17251	17275	0.633042
chr1	17275	17294	0.316521
chr1	17294	17306	0.0
chr1	17306	17349	0.316521
chr1	17349	17403	0.0
chr1	17403	17410	0.316521
chr1	17410	17446	0.633042
chr1	17446	17453	0.316521
chr1	17453	17473	0.0
chr1	17473	17516	0.316521
chr1	17516	17533	0.633042
chr1	17533	17534	0.949564
chr1	17534	17544	1.26608
chr1	17544	17545	1.58261
chr1	17545	17558	1.89913
chr1	17558	17559	1.58261
chr1	17559	17575	1.26608
chr1	17575	17576	0.949564
chr1	17576	17577	0.633042
chr1	17577	17590	0.316521
chr1	17590	17608	0.633042
chr1	17608	17610	1.26608
chr1	17610	17621	1.58261
chr1	17621	17633	1.26608
chr1	17633	17649	0.949564
chr1	17649	17650	0.633042
chr1	17650	17686	0.0
chr1	17686	17723	0.316521
chr1	17723	17725	0.0
chr1	17725	17766	0.316521
chr1	17766	17775	0.0
chr1	17775	17794	0.316521
chr1	17794	17797	0.0
chr1	17797	17809	0.316521
chr1	17809	17834	0.633042
chr1	17834	17842	0.0
chr1	17842	17870	0.316521
chr1	17870	17872	0.633042
chr1	17872	17876	0.949564
chr1	17876	17877	0.633042
chr1	17877	17882	0.949564
chr1	17882	17885	1.26608
chr1	17885	17886	1.58261
chr1	17886	17891	2.21565
chr1	17891	17913	2.53217
chr1	17913	17915	2.21565
chr1	17915	17916	1.89913
chr1	17916	17917	1.58261
chr1	17917	17926	0.949564
chr1	17926	17929	1.58261
chr1	17929	17931	0.949564
chr1	17931	17934	1.26608
chr1	17934	17942	0.949564
chr1	17942	17959	1.26608
chr1	17959	17969	0.949564
chr1	17969	17974	0.633042
chr1	17974	17980	0.316521
chr1	17980	17981	0.0
chr1	17981	18024	0.316521
chr1	18024	18059	0.0
chr1	18059	18070	0.316521
chr1	18070	18082	0.633042
chr1	18082	18083	0.949564
chr1	18083	18113	0.633042
chr1	18113	18125	0.316521
chr1	18125	18172	0.0
chr1	18172	18182	0.316521
chr1	18182	18185	0.633042
chr1	18185	18193	0.949564
chr1	18193	18203	1.26608
chr1	18203	18215	0.949564
chr1	18215	18223	1.26608
chr1	18223	18225	1.58261
chr1	18225	18226	1.26608
chr1	18226	18228	0.949564
chr1	18228	18251	0.633042
chr1	18251	18266	0.316521
chr1	18266	18362	0.0
chr1	18362	18368	0.316521
chr1	18368	18405	0.633042
chr1	18405	18411	0.316521
chr1	18411	18445	0.0
chr1	18445	18469	0.316521
chr1	18469	18492	0.0
chr1	18492	18494	0.316521
chr1	18494	18498	0.633042
chr1	18498	18521	1.26608
chr1	18521	18534	0.949564
chr1	18534	18541	0.633042
chr1	18541	18631	0.0
chr1	18631	18638	0.316521
chr1	18638	18673	0.633042
chr1	18673	18681	0.316521
chr1	18681	18688	0.0
chr1	18688	18720	0.316521
chr1	18720	18731	0.633042
chr1	18731	18734	0.316521
chr1	18734	18763	0.633042
chr1	18763	18774	0.316521
chr1	18774	18777	0.633042
chr1	18777	18796	0.316521
chr1	18796	18811	0.633042
chr1	18811	18817	0.949564
chr1	18817	18838	0.633042
chr1	18838	18839	0.316521
chr1	18839	18847	0.633042
chr1	18847	18854	0.949564
chr1	18854	18882	0.633042
chr1	18882	18890	0.316521
chr1	18890	18906	0.0
chr1	18906	18949	0.316521
chr1	18949	19006	0.0
chr1	19006	19049	0.316521
chr1	19049	19179	0.0
chr1	19179	19222	0.316521
chr1	19222	19267	0.0
chr1	19267	19280	0.316521
