# Supplementary material for: Structural modularity of the XIST ribonucleoprotein complex
Source: Nat Commun. 2020 Dec 2;11:6163. doi: 10.1038/s41467-020-20040-3 (PMC7710737; doi:10.1038/s41467-020-20040-3)
Supplement: Supplementary file 6 — Source Data [file 41467_2020_20040_MOESM6_ESM.zip › sourcedata/fig2efgi/K562_DDX6_0_neg_XIST_1_hsXIST.bedgraph]

chr1	0	49	0.0
chr1	49	72	0.169544
chr1	72	73	0.339087
chr1	73	93	0.508631
chr1	93	113	0.339087
chr1	113	114	0.169544
chr1	114	115	0.508631
chr1	115	133	0.678175
chr1	133	136	0.847719
chr1	136	146	1.35635
chr1	146	153	1.18681
chr1	153	155	1.35635
chr1	155	158	1.69544
chr1	158	160	1.35635
chr1	160	177	1.18681
chr1	177	179	1.01726
chr1	179	194	0.508631
chr1	194	195	0.678175
chr1	195	197	0.847719
chr1	197	199	0.678175
chr1	199	200	0.339087
chr1	200	231	0.508631
chr1	231	236	0.169544
chr1	236	238	0.339087
chr1	238	239	0.169544
chr1	239	240	0.339087
chr1	240	255	0.508631
chr1	255	259	0.678175
chr1	259	260	0.847719
chr1	260	261	1.01726
chr1	261	279	1.18681
chr1	279	280	1.35635
chr1	280	281	1.18681
chr1	281	283	1.35635
chr1	283	291	1.18681
chr1	291	295	1.35635
chr1	295	297	1.86498
chr1	297	299	2.03452
chr1	299	302	2.20407
chr1	302	304	2.03452
chr1	304	305	1.86498
chr1	305	306	1.69544
chr1	306	310	1.86498
chr1	310	311	2.20407
chr1	311	326	2.37361
chr1	326	335	2.20407
chr1	335	338	2.03452
chr1	338	339	1.69544
chr1	339	340	1.52589
chr1	340	341	1.35635
chr1	341	343	1.52589
chr1	343	350	1.69544
chr1	350	353	1.35635
chr1	353	355	1.18681
chr1	355	363	1.01726
chr1	363	364	1.18681
chr1	364	368	1.35635
chr1	368	369	1.69544
chr1	369	372	1.52589
chr1	372	377	1.35635
chr1	377	383	1.52589
chr1	383	384	1.35635
chr1	384	385	1.01726
chr1	385	387	1.18681
chr1	387	399	1.35635
chr1	399	406	1.18681
chr1	406	407	1.35635
chr1	407	408	1.52589
chr1	408	411	1.35635
chr1	411	412	1.69544
chr1	412	413	1.52589
chr1	413	417	1.69544
chr1	417	419	1.52589
chr1	419	429	1.35635
chr1	429	432	1.18681
chr1	432	434	1.35635
chr1	434	442	1.52589
chr1	442	443	1.35635
chr1	443	454	1.18681
chr1	454	455	0.847719
chr1	455	474	0.678175
chr1	474	476	0.508631
chr1	476	477	0.339087
chr1	477	488	0.169544
chr1	488	495	0.0
chr1	495	496	0.678175
chr1	496	500	1.86498
chr1	500	501	2.03452
chr1	501	502	2.37361
chr1	502	513	2.54316
chr1	513	516	2.7127
chr1	516	529	2.88224
chr1	529	530	3.05179
chr1	530	536	3.22133
chr1	536	537	3.05179
chr1	537	539	2.88224
chr1	539	540	2.20407
chr1	540	545	1.18681
chr1	545	554	0.678175
chr1	554	557	0.508631
chr1	557	560	0.169544
chr1	560	561	0.339087
chr1	561	570	0.508631
chr1	570	578	0.339087
chr1	578	603	0.508631
chr1	603	604	0.339087
chr1	604	605	0.508631
chr1	605	609	0.678175
chr1	609	614	0.847719
chr1	614	648	0.678175
chr1	648	649	0.339087
chr1	649	651	0.169544
chr1	651	652	1.86498
chr1	652	684	2.03452
chr1	684	686	1.69544
chr1	686	690	1.52589
chr1	690	695	1.35635
chr1	695	721	0.339087
chr1	721	740	0.169544
chr1	740	742	1.35635
chr1	742	763	1.52589
chr1	763	767	1.69544
chr1	767	769	1.52589
chr1	769	772	1.69544
chr1	772	774	1.35635
chr1	774	775	1.18681
chr1	775	778	1.01726
chr1	778	779	0.847719
chr1	779	781	0.678175
chr1	781	783	0.847719
chr1	783	784	0.678175
chr1	784	789	0.847719
chr1	789	806	1.01726
chr1	806	811	0.847719
chr1	811	822	0.678175
chr1	822	823	0.847719
chr1	823	825	1.35635
chr1	825	827	1.69544
chr1	827	828	1.86498
chr1	828	829	1.69544
chr1	829	832	1.52589
chr1	832	835	1.69544
chr1	835	840	1.86498
chr1	840	841	2.03452
chr1	841	849	2.20407
chr1	849	850	2.37361
chr1	850	859	2.54316
chr1	859	862	2.37361
chr1	862	864	2.20407
chr1	864	867	2.03452
chr1	867	869	1.52589
chr1	869	874	1.18681
chr1	874	885	1.01726
chr1	885	888	0.847719
chr1	888	892	1.01726
chr1	892	896	0.847719
chr1	896	903	1.01726
chr1	903	908	1.18681
chr1	908	915	1.01726
chr1	915	916	1.52589
chr1	916	917	1.86498
chr1	917	921	2.20407
chr1	921	923	2.54316
chr1	923	925	2.37361
chr1	925	927	2.54316
chr1	927	928	2.7127
chr1	928	932	2.54316
chr1	932	937	2.20407
chr1	937	942	2.88224
chr1	942	943	3.05179
chr1	943	944	3.22133
chr1	944	945	3.39087
chr1	945	946	3.56042
chr1	946	947	3.39087
chr1	947	949	3.56042
chr1	949	951	3.39087
chr1	951	958	3.56042
chr1	958	959	3.39087
chr1	959	960	2.88224
chr1	960	961	2.54316
chr1	961	965	2.37361
chr1	965	969	2.03452
chr1	969	971	1.86498
chr1	971	972	2.03452
chr1	972	974	1.86498
chr1	974	975	2.03452
chr1	975	977	2.37361
chr1	977	978	2.54316
chr1	978	981	2.7127
chr1	981	984	2.20407
chr1	984	985	2.7127
chr1	985	987	2.54316
chr1	987	988	2.37361
chr1	988	989	2.20407
chr1	989	990	2.03452
chr1	990	991	1.86498
chr1	991	993	2.03452
chr1	993	997	2.7127
chr1	997	1004	2.88224
chr1	1004	1005	3.05179
chr1	1005	1009	3.22133
chr1	1009	1010	3.56042
chr1	1010	1012	3.72996
chr1	1012	1014	3.89951
chr1	1014	1015	3.72996
chr1	1015	1018	3.89951
chr1	1018	1021	3.39087
chr1	1021	1022	3.22133
chr1	1022	1023	3.05179
chr1	1023	1024	2.88224
chr1	1024	1025	2.7127
chr1	1025	1029	1.86498
chr1	1029	1035	1.69544
chr1	1035	1037	1.52589
chr1	1037	1038	1.18681
chr1	1038	1040	1.35635
chr1	1040	1045	1.69544
chr1	1045	1047	1.86498
chr1	1047	1048	1.69544
chr1	1048	1049	1.52589
chr1	1049	1053	1.35635
chr1	1053	1054	1.01726
chr1	1054	1056	0.847719
chr1	1056	1059	0.678175
chr1	1059	1066	0.847719
chr1	1066	1068	1.01726
chr1	1068	1069	1.35635
chr1	1069	1074	1.52589
chr1	1074	1082	1.69544
chr1	1082	1084	1.52589
chr1	1084	1089	1.18681
chr1	1089	1091	1.01726
chr1	1091	1092	1.18681
chr1	1092	1099	1.52589
chr1	1099	1103	1.69544
chr1	1103	1104	1.52589
chr1	1104	1106	2.20407
chr1	1106	1108	2.03452
chr1	1108	1110	2.20407
chr1	1110	1114	1.86498
chr1	1114	1115	2.03452
chr1	1115	1117	2.54316
chr1	1117	1118	2.7127
chr1	1118	1119	2.54316
chr1	1119	1131	2.7127
chr1	1131	1132	3.05179
chr1	1132	1133	3.39087
chr1	1133	1134	4.06905
chr1	1134	1135	4.57768
chr1	1135	1136	4.74722
chr1	1136	1138	4.23859
chr1	1138	1139	4.57768
chr1	1139	1144	5.08631
chr1	1144	1148	4.91677
chr1	1148	1149	4.40814
chr1	1149	1151	4.23859
chr1	1151	1152	4.57768
chr1	1152	1154	5.25586
chr1	1154	1156	5.4254
chr1	1156	1157	5.25586
chr1	1157	1159	5.4254
chr1	1159	1163	4.74722
chr1	1163	1175	4.91677
chr1	1175	1176	4.57768
chr1	1176	1177	4.23859
chr1	1177	1178	3.56042
chr1	1178	1179	3.05179
chr1	1179	1180	3.22133
chr1	1180	1182	3.39087
chr1	1182	1183	3.05179
chr1	1183	1189	2.54316
chr1	1189	1190	2.7127
chr1	1190	1192	2.88224
chr1	1192	1194	3.22133
chr1	1194	1196	3.05179
chr1	1196	1198	2.20407
chr1	1198	1199	2.03452
chr1	1199	1202	1.86498
chr1	1202	1203	2.03452
chr1	1203	1204	2.37361
chr1	1204	1205	2.54316
chr1	1205	1206	2.88224
chr1	1206	1218	2.7127
chr1	1218	1219	2.88224
chr1	1219	1223	3.05179
chr1	1223	1232	2.7127
chr1	1232	1234	2.54316
chr1	1234	1236	2.37361
chr1	1236	1238	2.03452
chr1	1238	1241	1.86498
chr1	1241	1243	1.69544
chr1	1243	1245	1.86498
chr1	1245	1246	1.69544
chr1	1246	1247	1.18681
chr1	1247	1249	0.847719
chr1	1249	1251	0.678175
chr1	1251	1252	0.847719
chr1	1252	1255	1.01726
chr1	1255	1260	1.18681
chr1	1260	1262	1.35635
chr1	1262	1270	0.847719
chr1	1270	1272	1.01726
chr1	1272	1284	1.18681
chr1	1284	1286	1.01726
chr1	1286	1293	0.847719
chr1	1293	1295	0.678175
chr1	1295	1296	0.508631
chr1	1296	1300	0.847719
chr1	1300	1304	1.01726
chr1	1304	1313	0.847719
chr1	1313	1315	1.01726
chr1	1315	1317	1.18681
chr1	1317	1323	1.35635
chr1	1323	1324	1.69544
chr1	1324	1325	2.7127
chr1	1325	1326	3.39087
chr1	1326	1328	3.56042
chr1	1328	1333	3.89951
chr1	1333	1334	4.06905
chr1	1334	1336	4.40814
chr1	1336	1339	4.57768
chr1	1339	1340	4.23859
chr1	1340	1341	4.40814
chr1	1341	1346	4.74722
chr1	1346	1352	5.25586
chr1	1352	1353	5.4254
chr1	1353	1355	5.59494
chr1	1355	1356	5.76449
chr1	1356	1358	5.4254
chr1	1358	1359	5.59494
chr1	1359	1361	5.25586
chr1	1361	1362	5.08631
chr1	1362	1364	4.91677
chr1	1364	1366	5.08631
chr1	1366	1370	3.22133
chr1	1370	1371	3.05179
chr1	1371	1377	2.7127
chr1	1377	1380	2.03452
chr1	1380	1384	1.86498
chr1	1384	1387	1.35635
chr1	1387	1390	1.18681
chr1	1390	1396	0.678175
chr1	1396	1399	0.339087
chr1	1399	1401	0.169544
chr1	1401	1438	0.0
chr1	1438	1439	0.169544
chr1	1439	1445	0.339087
chr1	1445	1446	0.508631
chr1	1446	1448	0.678175
chr1	1448	1449	0.847719
chr1	1449	1451	1.01726
chr1	1451	1452	1.52589
chr1	1452	1455	1.86498
chr1	1455	1458	2.03452
chr1	1458	1461	2.20407
chr1	1461	1476	2.37361
chr1	1476	1482	2.54316
chr1	1482	1483	2.20407
chr1	1483	1484	2.03452
chr1	1484	1485	1.86498
chr1	1485	1488	1.69544
chr1	1488	1489	1.52589
chr1	1489	1492	1.69544
chr1	1492	1493	1.52589
chr1	1493	1495	1.35635
chr1	1495	1496	1.18681
chr1	1496	1505	1.01726
chr1	1505	1509	0.847719
chr1	1509	1520	1.18681
chr1	1520	1526	1.01726
chr1	1526	1532	1.18681
chr1	1532	1537	0.847719
chr1	1537	1540	1.01726
chr1	1540	1542	0.847719
chr1	1542	1552	0.678175
chr1	1552	1553	0.847719
chr1	1553	1556	0.508631
chr1	1556	1557	0.678175
chr1	1557	1562	0.847719
chr1	1562	1570	1.35635
chr1	1570	1579	1.18681
chr1	1579	1580	1.01726
chr1	1580	1582	1.18681
chr1	1582	1586	1.35635
chr1	1586	1588	1.52589
chr1	1588	1593	1.69544
chr1	1593	1596	1.86498
chr1	1596	1600	1.69544
chr1	1600	1601	1.52589
chr1	1601	1604	1.35635
chr1	1604	1605	1.01726
chr1	1605	1607	1.18681
chr1	1607	1608	1.35635
chr1	1608	1611	1.69544
chr1	1611	1613	2.03452
chr1	1613	1624	2.20407
chr1	1624	1625	1.86498
chr1	1625	1634	1.69544
chr1	1634	1635	2.03452
chr1	1635	1636	2.20407
chr1	1636	1638	2.37361
chr1	1638	1641	2.7127
chr1	1641	1645	2.88224
chr1	1645	1646	3.05179
chr1	1646	1649	2.88224
chr1	1649	1651	2.7127
chr1	1651	1652	2.54316
chr1	1652	1655	2.20407
chr1	1655	1657	2.03452
chr1	1657	1658	1.86498
chr1	1658	1659	2.03452
chr1	1659	1660	2.20407
chr1	1660	1661	2.37361
chr1	1661	1675	2.54316
chr1	1675	1676	2.37361
chr1	1676	1677	2.54316
chr1	1677	1678	2.7127
chr1	1678	1681	2.20407
chr1	1681	1682	2.37361
chr1	1682	1683	2.03452
chr1	1683	1685	1.86498
chr1	1685	1686	2.03452
chr1	1686	1687	1.86498
chr1	1687	1693	1.69544
chr1	1693	1701	1.86498
chr1	1701	1702	1.69544
chr1	1702	1703	1.52589
chr1	1703	1704	1.35635
chr1	1704	1705	1.18681
chr1	1705	1709	1.35635
chr1	1709	1714	1.18681
chr1	1714	1720	1.01726
chr1	1720	1725	0.847719
chr1	1725	1729	0.678175
chr1	1729	1737	0.508631
chr1	1737	1749	0.339087
chr1	1749	1750	0.169544
chr1	1750	1755	0.678175
chr1	1755	1765	0.847719
chr1	1765	1772	0.678175
chr1	1772	1773	0.847719
chr1	1773	1774	1.35635
chr1	1774	1788	1.52589
chr1	1788	1791	1.69544
chr1	1791	1794	1.86498
chr1	1794	1799	1.35635
chr1	1799	1803	1.18681
chr1	1803	1808	1.35635
chr1	1808	1811	1.18681
chr1	1811	1815	1.01726
chr1	1815	1817	0.847719
chr1	1817	1818	0.678175
chr1	1818	1821	0.847719
chr1	1821	1829	0.678175
chr1	1829	1830	1.01726
chr1	1830	1832	1.35635
chr1	1832	1833	1.18681
chr1	1833	1834	1.35635
chr1	1834	1841	1.69544
chr1	1841	1843	1.86498
chr1	1843	1848	2.20407
chr1	1848	1849	2.37361
chr1	1849	1852	2.7127
chr1	1852	1856	2.88224
chr1	1856	1861	3.05179
chr1	1861	1862	2.88224
chr1	1862	1865	2.7127
chr1	1865	1867	2.88224
chr1	1867	1868	2.7127
chr1	1868	1869	2.88224
chr1	1869	1870	3.22133
chr1	1870	1871	3.89951
chr1	1871	1872	4.40814
chr1	1872	1874	4.23859
chr1	1874	1877	4.06905
chr1	1877	1881	3.56042
chr1	1881	1883	3.89951
chr1	1883	1887	4.06905
chr1	1887	1891	3.72996
chr1	1891	1892	3.56042
chr1	1892	1893	3.39087
chr1	1893	1894	3.05179
chr1	1894	1895	2.88224
chr1	1895	1897	2.20407
chr1	1897	1900	2.37361
chr1	1900	1908	2.20407
chr1	1908	1909	2.37361
chr1	1909	1912	2.20407
chr1	1912	1914	1.86498
chr1	1914	1916	1.52589
chr1	1916	1919	1.18681
chr1	1919	1924	1.35635
chr1	1924	1926	1.01726
chr1	1926	1929	1.18681
chr1	1929	1937	1.01726
chr1	1937	1946	1.18681
chr1	1946	1949	1.01726
chr1	1949	1962	0.678175
chr1	1962	1964	0.508631
chr1	1964	1967	0.339087
chr1	1967	1970	0.169544
chr1	1970	2067	0.0
chr1	2067	2072	0.169544
chr1	2072	2074	0.339087
chr1	2074	2081	0.508631
chr1	2081	2093	0.678175
chr1	2093	2111	0.847719
chr1	2111	2115	0.678175
chr1	2115	2118	0.508631
chr1	2118	2137	0.339087
chr1	2137	2141	0.169544
chr1	2141	2152	0.339087
chr1	2152	2172	0.169544
chr1	2172	2178	0.339087
chr1	2178	2185	0.508631
chr1	2185	2196	0.339087
chr1	2196	2216	0.508631
chr1	2216	2219	0.339087
chr1	2219	2222	0.169544
chr1	2222	2238	0.339087
chr1	2238	2245	0.169544
chr1	2245	2265	0.339087
chr1	2265	2274	0.169544
chr1	2274	2275	0.339087
chr1	2275	2277	0.508631
chr1	2277	2278	0.678175
chr1	2278	2279	0.847719
chr1	2279	2283	1.01726
chr1	2283	2284	1.18681
chr1	2284	2289	1.35635
chr1	2289	2290	1.18681
chr1	2290	2295	1.35635
chr1	2295	2299	1.52589
chr1	2299	2300	1.69544
chr1	2300	2305	1.86498
chr1	2305	2306	2.03452
chr1	2306	2307	2.20407
chr1	2307	2308	2.37361
chr1	2308	2313	2.54316
chr1	2313	2316	2.7127
chr1	2316	2318	2.54316
chr1	2318	2319	2.37361
chr1	2319	2322	2.20407
chr1	2322	2326	2.03452
chr1	2326	2327	1.86498
chr1	2327	2330	1.69544
chr1	2330	2333	1.86498
chr1	2333	2336	1.69544
chr1	2336	2340	1.52589
chr1	2340	2344	1.35635
chr1	2344	2349	1.18681
chr1	2349	2351	0.847719
chr1	2351	2354	1.01726
chr1	2354	2357	1.52589
chr1	2357	2367	1.35635
chr1	2367	2370	1.18681
chr1	2370	2373	1.01726
chr1	2373	2374	1.18681
chr1	2374	2375	1.52589
chr1	2375	2390	1.69544
chr1	2390	2394	1.52589
chr1	2394	2398	1.35635
chr1	2398	2408	1.01726
chr1	2408	2411	1.52589
chr1	2411	2412	1.69544
chr1	2412	2415	1.86498
chr1	2415	2416	2.03452
chr1	2416	2417	1.86498
chr1	2417	2418	1.52589
chr1	2418	2420	1.18681
chr1	2420	2430	1.01726
chr1	2430	2437	1.18681
chr1	2437	2439	1.35635
chr1	2439	2442	1.52589
chr1	2442	2447	1.69544
chr1	2447	2452	1.52589
chr1	2452	2455	1.18681
chr1	2455	2456	1.01726
chr1	2456	2469	0.847719
chr1	2469	2470	1.18681
chr1	2470	2471	1.52589
chr1	2471	2473	1.86498
chr1	2473	2475	2.20407
chr1	2475	2478	2.37361
chr1	2478	2481	2.54316
chr1	2481	2484	2.20407
chr1	2484	2485	2.37361
chr1	2485	2491	2.20407
chr1	2491	2496	2.37361
chr1	2496	2501	2.20407
chr1	2501	2503	2.03452
chr1	2503	2511	1.69544
chr1	2511	2513	1.52589
chr1	2513	2516	2.37361
chr1	2516	2517	2.54316
chr1	2517	2518	2.20407
chr1	2518	2522	2.03452
chr1	2522	2527	1.86498
chr1	2527	2535	1.69544
chr1	2535	2537	1.52589
chr1	2537	2548	1.69544
chr1	2548	2555	1.52589
chr1	2555	2556	1.35635
chr1	2556	2557	1.69544
chr1	2557	2558	0.678175
chr1	2558	2559	0.847719
chr1	2559	2579	0.678175
chr1	2579	2596	0.508631
chr1	2596	2600	1.01726
chr1	2600	2605	0.678175
chr1	2605	2610	0.847719
chr1	2610	2612	1.01726
chr1	2612	2613	1.35635
chr1	2613	2629	1.52589
chr1	2629	2636	1.69544
chr1	2636	2639	1.86498
chr1	2639	2640	1.69544
chr1	2640	2644	1.35635
chr1	2644	2648	1.18681
chr1	2648	2652	1.01726
chr1	2652	2654	1.18681
chr1	2654	2656	1.01726
chr1	2656	2657	0.678175
chr1	2657	2670	0.508631
chr1	2670	2671	0.339087
chr1	2671	2696	0.169544
chr1	2696	2698	0.0
chr1	2698	2720	0.169544
chr1	2720	2724	0.339087
chr1	2724	2730	0.508631
chr1	2730	2742	0.678175
chr1	2742	2754	0.508631
chr1	2754	2763	0.678175
chr1	2763	2766	0.508631
chr1	2766	2775	0.339087
chr1	2775	2777	0.508631
chr1	2777	2778	0.678175
chr1	2778	2781	0.847719
chr1	2781	2782	1.01726
chr1	2782	2783	1.69544
chr1	2783	2784	2.20407
chr1	2784	2789	2.37361
chr1	2789	2797	2.54316
chr1	2797	2799	2.37361
chr1	2799	2809	2.54316
chr1	2809	2814	2.37361
chr1	2814	2815	2.20407
chr1	2815	2818	2.37361
chr1	2818	2819	2.20407
chr1	2819	2821	2.03452
chr1	2821	2824	1.86498
chr1	2824	2825	1.69544
chr1	2825	2826	1.52589
chr1	2826	2827	0.678175
chr1	2827	2830	0.847719
chr1	2830	2838	0.678175
chr1	2838	2839	0.847719
chr1	2839	2859	1.01726
chr1	2859	2871	0.678175
chr1	2871	2875	0.508631
chr1	2875	2883	0.339087
chr1	2883	2885	0.169544
chr1	2885	2890	0.0
chr1	2890	2894	0.169544
chr1	2894	2896	0.339087
chr1	2896	2901	0.508631
chr1	2901	2904	0.678175
chr1	2904	2910	0.847719
chr1	2910	2916	1.01726
chr1	2916	2918	1.18681
chr1	2918	2923	1.35635
chr1	2923	2927	1.52589
chr1	2927	2934	1.86498
chr1	2934	2938	1.69544
chr1	2938	2940	1.52589
chr1	2940	2943	1.35635
chr1	2943	2945	1.52589
chr1	2945	2948	1.35635
chr1	2948	2950	1.18681
chr1	2950	2957	1.01726
chr1	2957	2959	0.847719
chr1	2959	2967	0.508631
chr1	2967	2971	0.339087
chr1	2971	2972	0.169544
chr1	2972	2973	0.339087
chr1	2973	2976	0.508631
chr1	2976	2977	0.678175
chr1	2977	2978	0.847719
chr1	2978	2987	1.01726
chr1	2987	3001	0.847719
chr1	3001	3016	1.01726
chr1	3016	3030	0.508631
chr1	3030	3031	0.678175
chr1	3031	3038	0.847719
chr1	3038	3043	1.01726
chr1	3043	3044	1.18681
chr1	3044	3050	1.01726
chr1	3050	3056	1.35635
chr1	3056	3060	1.52589
chr1	3060	3063	1.69544
chr1	3063	3065	1.52589
chr1	3065	3073	1.35635
chr1	3073	3074	1.52589
chr1	3074	3079	1.18681
chr1	3079	3088	1.01726
chr1	3088	3089	1.18681
chr1	3089	3091	1.35635
chr1	3091	3093	1.52589
chr1	3093	3097	1.18681
chr1	3097	3098	1.35635
chr1	3098	3100	1.18681
chr1	3100	3103	1.35635
chr1	3103	3117	1.18681
chr1	3117	3122	1.01726
chr1	3122	3126	0.847719
chr1	3126	3132	0.678175
chr1	3132	3135	0.339087
chr1	3135	3144	0.169544
chr1	3144	3149	0.0
chr1	3149	3154	0.169544
chr1	3154	3169	0.339087
chr1	3169	3173	0.508631
chr1	3173	3185	0.678175
chr1	3185	3189	0.847719
chr1	3189	3191	1.01726
chr1	3191	3195	1.18681
chr1	3195	3197	1.35635
chr1	3197	3198	1.52589
chr1	3198	3203	1.69544
chr1	3203	3204	1.86498
chr1	3204	3208	2.20407
chr1	3208	3216	2.03452
chr1	3216	3218	1.86498
chr1	3218	3219	2.37361
chr1	3219	3220	3.22133
chr1	3220	3221	3.89951
chr1	3221	3223	4.57768
chr1	3223	3226	4.91677
chr1	3226	3229	5.08631
chr1	3229	3231	4.91677
chr1	3231	3233	5.08631
chr1	3233	3235	4.91677
chr1	3235	3236	4.74722
chr1	3236	3239	4.91677
chr1	3239	3241	4.74722
chr1	3241	3242	4.40814
chr1	3242	3247	4.57768
chr1	3247	3248	4.40814
chr1	3248	3254	4.06905
chr1	3254	3255	4.23859
chr1	3255	3256	4.40814
chr1	3256	3257	4.23859
chr1	3257	3258	4.57768
chr1	3258	3262	4.74722
chr1	3262	3264	3.39087
chr1	3264	3265	2.88224
chr1	3265	3267	2.20407
chr1	3267	3274	1.52589
chr1	3274	3275	1.69544
chr1	3275	3283	1.52589
chr1	3283	3286	1.35635
chr1	3286	3288	1.18681
chr1	3288	3289	1.01726
chr1	3289	3295	0.847719
chr1	3295	3296	0.678175
chr1	3296	3298	0.508631
chr1	3298	3306	0.339087
chr1	3306	3308	0.508631
chr1	3308	3309	0.678175
chr1	3309	3311	0.847719
chr1	3311	3316	1.01726
chr1	3316	3317	1.18681
chr1	3317	3318	1.01726
chr1	3318	3337	0.847719
chr1	3337	3338	1.01726
chr1	3338	3351	0.847719
chr1	3351	3353	0.508631
chr1	3353	3355	0.678175
chr1	3355	3360	0.508631
chr1	3360	3367	0.339087
chr1	3367	3372	0.508631
chr1	3372	3374	0.339087
chr1	3374	3391	0.508631
chr1	3391	3404	0.339087
chr1	3404	3411	0.169544
chr1	3411	3413	0.339087
chr1	3413	3417	0.508631
chr1	3417	3440	0.339087
chr1	3440	3444	0.508631
chr1	3444	3455	0.678175
chr1	3455	3456	0.508631
chr1	3456	3458	0.339087
chr1	3458	3471	0.508631
chr1	3471	3472	0.678175
chr1	3472	3476	0.847719
chr1	3476	3478	1.01726
chr1	3478	3487	1.18681
chr1	3487	3489	1.01726
chr1	3489	3494	1.18681
chr1	3494	3497	1.35635
chr1	3497	3514	1.52589
chr1	3514	3517	1.69544
chr1	3517	3520	1.86498
chr1	3520	3522	1.69544
chr1	3522	3528	1.52589
chr1	3528	3533	1.35635
chr1	3533	3540	1.18681
chr1	3540	3544	1.01726
chr1	3544	3546	1.18681
chr1	3546	3547	1.01726
chr1	3547	3551	0.847719
chr1	3551	3560	0.678175
chr1	3560	3561	0.508631
chr1	3561	3562	0.339087
chr1	3562	3563	0.508631
chr1	3563	3566	0.678175
chr1	3566	3574	0.847719
chr1	3574	3582	1.18681
chr1	3582	3588	1.01726
chr1	3588	3596	0.847719
chr1	3596	3606	0.678175
chr1	3606	3608	0.339087
chr1	3608	3618	0.508631
chr1	3618	3619	0.169544
chr1	3619	3624	0.339087
chr1	3624	3630	0.508631
chr1	3630	3650	0.847719
chr1	3650	3655	0.678175
chr1	3655	3656	0.847719
chr1	3656	3663	1.01726
chr1	3663	3668	0.847719
chr1	3668	3673	0.678175
chr1	3673	3674	1.01726
chr1	3674	3675	1.35635
chr1	3675	3676	1.86498
chr1	3676	3678	2.03452
chr1	3678	3693	2.37361
chr1	3693	3699	2.54316
chr1	3699	3700	2.37361
chr1	3700	3708	2.20407
chr1	3708	3710	2.37361
chr1	3710	3717	2.54316
chr1	3717	3719	1.52589
chr1	3719	3720	1.01726
chr1	3720	3722	0.847719
chr1	3722	3723	0.678175
chr1	3723	3724	1.01726
chr1	3724	3733	1.18681
chr1	3733	3734	1.35635
chr1	3734	3737	1.52589
chr1	3737	3738	1.35635
chr1	3738	3741	1.52589
chr1	3741	3754	1.69544
chr1	3754	3758	1.52589
chr1	3758	3761	1.35635
chr1	3761	3763	1.52589
chr1	3763	3765	1.86498
chr1	3765	3766	1.69544
chr1	3766	3773	1.35635
chr1	3773	3777	1.69544
chr1	3777	3778	1.52589
chr1	3778	3782	1.35635
chr1	3782	3786	1.18681
chr1	3786	3787	1.35635
chr1	3787	3788	1.69544
chr1	3788	3790	1.86498
chr1	3790	3796	2.03452
chr1	3796	3804	2.20407
chr1	3804	3808	2.03452
chr1	3808	3810	2.37361
chr1	3810	3813	2.54316
chr1	3813	3814	2.7127
chr1	3814	3817	2.88224
chr1	3817	3818	2.54316
chr1	3818	3825	2.37361
chr1	3825	3829	2.20407
chr1	3829	3830	1.86498
chr1	3830	3832	2.03452
chr1	3832	3840	1.69544
chr1	3840	3843	1.52589
chr1	3843	3844	1.69544
chr1	3844	3848	2.03452
chr1	3848	3851	1.86498
chr1	3851	3852	1.69544
chr1	3852	3854	1.35635
chr1	3854	3856	1.18681
chr1	3856	3857	1.01726
chr1	3857	3860	1.35635
chr1	3860	3862	1.69544
chr1	3862	3866	2.20407
chr1	3866	3868	2.37361
chr1	3868	3874	2.20407
chr1	3874	3877	2.03452
chr1	3877	3883	2.20407
chr1	3883	3885	2.37361
chr1	3885	3886	2.54316
chr1	3886	3887	2.7127
chr1	3887	3888	2.54316
chr1	3888	3893	2.20407
chr1	3893	3898	2.03452
chr1	3898	3900	1.86498
chr1	3900	3905	1.35635
chr1	3905	3907	1.52589
chr1	3907	3909	1.86498
chr1	3909	3910	2.03452
chr1	3910	3913	1.86498
chr1	3913	3914	2.03452
chr1	3914	3916	2.20407
chr1	3916	3917	2.37361
chr1	3917	3918	2.54316
chr1	3918	3919	2.7127
chr1	3919	3921	2.88224
chr1	3921	3922	2.7127
chr1	3922	3924	2.88224
chr1	3924	3926	3.05179
chr1	3926	3927	2.88224
chr1	3927	3928	3.05179
chr1	3928	3929	3.22133
chr1	3929	3930	3.05179
chr1	3930	3935	2.88224
chr1	3935	3937	3.22133
chr1	3937	3938	3.56042
chr1	3938	3939	3.72996
chr1	3939	3940	3.89951
chr1	3940	3946	4.06905
chr1	3946	3948	4.40814
chr1	3948	3950	4.06905
chr1	3950	3951	3.72996
chr1	3951	3953	3.56042
chr1	3953	3955	3.22133
chr1	3955	3956	3.56042
chr1	3956	3957	3.72996
chr1	3957	3959	3.56042
chr1	3959	3962	3.39087
chr1	3962	3963	3.22133
chr1	3963	3965	3.05179
chr1	3965	3966	3.22133
chr1	3966	3968	3.05179
chr1	3968	3969	2.88224
chr1	3969	3973	2.7127
chr1	3973	3977	2.37361
chr1	3977	3980	2.20407
chr1	3980	3981	2.03452
chr1	3981	3987	1.86498
chr1	3987	3990	2.03452
chr1	3990	3994	1.69544
chr1	3994	3995	1.52589
chr1	3995	3996	1.35635
chr1	3996	3998	1.52589
chr1	3998	3999	1.18681
chr1	3999	4012	0.847719
chr1	4012	4013	0.678175
chr1	4013	4014	0.508631
chr1	4014	4026	0.339087
chr1	4026	4031	0.508631
chr1	4031	4040	0.339087
chr1	4040	4043	0.169544
chr1	4043	4054	0.339087
chr1	4054	4057	0.169544
chr1	4057	4070	0.339087
chr1	4070	4082	0.508631
chr1	4082	4087	0.678175
chr1	4087	4095	0.508631
chr1	4095	4101	0.678175
chr1	4101	4118	0.508631
chr1	4118	4122	0.847719
chr1	4122	4129	0.678175
chr1	4129	4139	0.847719
chr1	4139	4146	0.678175
chr1	4146	4147	0.847719
chr1	4147	4160	0.678175
chr1	4160	4162	0.508631
chr1	4162	4171	0.339087
chr1	4171	4190	0.169544
chr1	4190	4197	0.0
chr1	4197	4198	0.169544
chr1	4198	4213	0.339087
chr1	4213	4220	0.508631
chr1	4220	4225	0.678175
chr1	4225	4226	0.847719
chr1	4226	4228	1.01726
chr1	4228	4241	1.18681
chr1	4241	4242	0.847719
chr1	4242	4248	0.678175
chr1	4248	4253	0.847719
chr1	4253	4254	1.52589
chr1	4254	4255	2.03452
chr1	4255	4256	2.20407
chr1	4256	4258	2.37361
chr1	4258	4261	2.7127
chr1	4261	4269	2.54316
chr1	4269	4270	2.37361
chr1	4270	4271	2.20407
chr1	4271	4272	2.37361
chr1	4272	4278	2.20407
chr1	4278	4281	2.37361
chr1	4281	4288	2.54316
chr1	4288	4291	2.20407
chr1	4291	4292	2.03452
chr1	4292	4293	1.86498
chr1	4293	4295	1.69544
chr1	4295	4296	1.86498
chr1	4296	4298	1.69544
chr1	4298	4299	1.35635
chr1	4299	4302	1.18681
chr1	4302	4312	1.01726
chr1	4312	4313	1.18681
chr1	4313	4314	1.35635
chr1	4314	4316	1.18681
chr1	4316	4319	1.01726
chr1	4319	4325	1.18681
chr1	4325	4332	1.01726
chr1	4332	4333	0.847719
chr1	4333	4339	0.678175
chr1	4339	4341	0.508631
chr1	4341	4342	0.678175
chr1	4342	4343	0.847719
chr1	4343	4346	1.01726
chr1	4346	4347	1.18681
chr1	4347	4354	1.35635
chr1	4354	4355	1.18681
chr1	4355	4361	1.01726
chr1	4361	4362	1.18681
chr1	4362	4364	1.01726
chr1	4364	4380	1.35635
chr1	4380	4381	1.86498
chr1	4381	4382	2.20407
chr1	4382	4383	2.37361
chr1	4383	4385	2.20407
chr1	4385	4386	2.37361
chr1	4386	4387	2.20407
chr1	4387	4390	2.37361
chr1	4390	4402	2.03452
chr1	4402	4405	1.86498
chr1	4405	4409	1.69544
chr1	4409	4412	1.52589
chr1	4412	4413	1.35635
chr1	4413	4424	1.18681
chr1	4424	4425	1.01726
chr1	4425	4437	0.678175
chr1	4437	4449	0.847719
chr1	4449	4454	0.678175
chr1	4454	4456	0.847719
chr1	4456	4462	1.01726
chr1	4462	4468	1.18681
chr1	4468	4473	1.01726
chr1	4473	4474	0.847719
chr1	4474	4476	0.678175
chr1	4476	4478	0.847719
chr1	4478	4481	1.01726
chr1	4481	4497	0.847719
chr1	4497	4502	0.678175
chr1	4502	4513	0.339087
chr1	4513	4521	0.169544
chr1	4521	4522	0.339087
chr1	4522	4523	0.678175
chr1	4523	4526	1.18681
chr1	4526	4530	1.35635
chr1	4530	4538	1.52589
chr1	4538	4543	1.69544
chr1	4543	4552	1.52589
chr1	4552	4555	1.35635
chr1	4555	4556	1.52589
chr1	4556	4559	1.69544
chr1	4559	4560	1.52589
chr1	4560	4564	1.35635
chr1	4564	4565	1.18681
chr1	4565	4566	1.01726
chr1	4566	4573	0.678175
chr1	4573	4582	0.508631
chr1	4582	4587	0.339087
chr1	4587	4588	0.508631
chr1	4588	4590	0.847719
chr1	4590	4591	1.18681
chr1	4591	4593	1.35635
chr1	4593	4594	1.52589
chr1	4594	4596	1.35635
chr1	4596	4600	1.52589
chr1	4600	4615	1.35635
chr1	4615	4624	1.52589
chr1	4624	4627	1.35635
chr1	4627	4630	1.01726
chr1	4630	4633	0.678175
chr1	4633	4637	0.339087
chr1	4637	4647	0.169544
chr1	4647	4659	0.339087
chr1	4659	4660	0.169544
chr1	4660	4675	0.508631
chr1	4675	4686	0.678175
chr1	4686	4691	1.01726
chr1	4691	4696	0.847719
chr1	4696	4698	1.01726
chr1	4698	4699	1.18681
chr1	4699	4700	1.35635
chr1	4700	4704	1.18681
chr1	4704	4709	1.01726
chr1	4709	4717	1.18681
chr1	4717	4719	1.35635
chr1	4719	4721	1.18681
chr1	4721	4722	1.35635
chr1	4722	4727	1.52589
chr1	4727	4728	1.69544
chr1	4728	4729	1.52589
chr1	4729	4732	1.69544
chr1	4732	4737	1.52589
chr1	4737	4739	1.69544
chr1	4739	4744	1.86498
chr1	4744	4753	2.03452
chr1	4753	4754	1.86498
chr1	4754	4756	2.03452
chr1	4756	4761	2.20407
chr1	4761	4765	2.03452
chr1	4765	4766	1.86498
chr1	4766	4770	1.69544
chr1	4770	4771	1.52589
chr1	4771	4774	1.35635
chr1	4774	4782	1.01726
chr1	4782	4783	1.18681
chr1	4783	4786	0.847719
chr1	4786	4788	0.678175
chr1	4788	4797	0.508631
chr1	4797	4809	0.339087
chr1	4809	4815	0.508631
chr1	4815	4821	0.678175
chr1	4821	4825	0.508631
chr1	4825	4830	0.678175
chr1	4830	4843	0.847719
chr1	4843	4846	1.01726
chr1	4846	4852	1.18681
chr1	4852	4854	1.01726
chr1	4854	4858	0.847719
chr1	4858	4862	0.678175
chr1	4862	4864	0.847719
chr1	4864	4867	1.01726
chr1	4867	4872	0.847719
chr1	4872	4874	1.01726
chr1	4874	4878	0.847719
chr1	4878	4885	1.01726
chr1	4885	4890	0.847719
chr1	4890	4901	0.678175
chr1	4901	4902	0.508631
chr1	4902	4906	0.678175
chr1	4906	4908	0.847719
chr1	4908	4913	0.678175
chr1	4913	4915	0.847719
chr1	4915	4921	0.678175
chr1	4921	4932	0.508631
chr1	4932	4936	0.678175
chr1	4936	4938	0.847719
chr1	4938	4941	1.01726
chr1	4941	4943	1.18681
chr1	4943	4946	1.35635
chr1	4946	4950	1.18681
chr1	4950	4956	1.01726
chr1	4956	4959	1.18681
chr1	4959	4962	1.35635
chr1	4962	4967	1.52589
chr1	4967	4969	1.69544
chr1	4969	4971	1.86498
chr1	4971	4972	2.03452
chr1	4972	4973	2.20407
chr1	4973	4976	2.37361
chr1	4976	4980	2.20407
chr1	4980	4984	1.86498
chr1	4984	4987	1.69544
chr1	4987	4999	1.52589
chr1	4999	5001	1.35635
chr1	5001	5003	1.18681
chr1	5003	5006	1.01726
chr1	5006	5010	0.847719
chr1	5010	5013	0.678175
chr1	5013	5015	0.508631
chr1	5015	5016	0.339087
chr1	5016	5017	0.169544
chr1	5017	5018	0.0
chr1	5018	5020	0.169544
chr1	5020	5045	0.508631
chr1	5045	5047	0.678175
chr1	5047	5059	0.508631
chr1	5059	5060	0.339087
chr1	5060	5063	0.169544
chr1	5063	5068	0.339087
chr1	5068	5071	0.508631
chr1	5071	5089	0.678175
chr1	5089	5106	0.508631
chr1	5106	5112	0.339087
chr1	5112	5115	0.169544
chr1	5115	5119	0.0
chr1	5119	5154	0.169544
chr1	5154	5155	0.339087
chr1	5155	5156	0.508631
chr1	5156	5161	0.847719
chr1	5161	5163	1.01726
chr1	5163	5182	0.847719
chr1	5182	5194	1.01726
chr1	5194	5198	0.678175
chr1	5198	5205	0.339087
chr1	5205	5217	0.169544
chr1	5217	5218	1.01726
chr1	5218	5219	1.69544
chr1	5219	5222	1.86498
chr1	5222	5223	2.03452
chr1	5223	5225	2.20407
chr1	5225	5226	2.88224
chr1	5226	5227	3.56042
chr1	5227	5238	4.57768
chr1	5238	5261	4.74722
chr1	5261	5266	3.05179
chr1	5266	5267	2.7127
chr1	5267	5269	2.54316
chr1	5269	5270	1.86498
chr1	5270	5271	1.01726
chr1	5271	5278	0.169544
chr1	5278	5282	0.339087
chr1	5282	5293	0.169544
chr1	5293	5312	0.339087
chr1	5312	5313	0.508631
chr1	5313	5314	0.339087
chr1	5314	5322	0.508631
chr1	5322	5338	0.339087
chr1	5338	5344	0.169544
chr1	5344	5345	0.508631
chr1	5345	5353	0.678175
chr1	5353	5356	1.01726
chr1	5356	5360	0.847719
chr1	5360	5361	1.35635
chr1	5361	5362	1.52589
chr1	5362	5375	1.69544
chr1	5375	5380	1.86498
chr1	5380	5381	2.03452
chr1	5381	5387	2.20407
chr1	5387	5389	1.86498
chr1	5389	5392	1.69544
chr1	5392	5397	1.35635
chr1	5397	5402	1.18681
chr1	5402	5403	1.01726
chr1	5403	5404	0.678175
chr1	5404	5419	0.339087
chr1	5419	5424	0.169544
chr1	5424	5426	0.0
chr1	5426	5437	0.169544
chr1	5437	5444	0.339087
chr1	5444	5453	0.508631
chr1	5453	5457	0.847719
chr1	5457	5459	1.01726
chr1	5459	5463	1.18681
chr1	5463	5464	1.35635
chr1	5464	5465	1.52589
chr1	5465	5466	1.69544
chr1	5466	5467	1.86498
chr1	5467	5468	2.20407
chr1	5468	5469	2.54316
chr1	5469	5473	2.7127
chr1	5473	5481	3.05179
chr1	5481	5486	2.88224
chr1	5486	5488	3.05179
chr1	5488	5496	2.88224
chr1	5496	5502	2.54316
chr1	5502	5503	2.37361
chr1	5503	5507	2.20407
chr1	5507	5508	2.03452
chr1	5508	5509	1.86498
chr1	5509	5511	1.18681
chr1	5511	5512	0.847719
chr1	5512	5515	0.678175
chr1	5515	5516	0.508631
chr1	5516	5519	0.339087
chr1	5519	5522	0.678175
chr1	5522	5530	0.847719
chr1	5530	5537	0.678175
chr1	5537	5543	0.847719
chr1	5543	5549	0.678175
chr1	5549	5563	0.847719
chr1	5563	5566	0.678175
chr1	5566	5578	0.508631
chr1	5578	5579	0.678175
chr1	5579	5580	0.847719
chr1	5580	5582	0.678175
chr1	5582	5584	1.35635
chr1	5584	5593	1.52589
chr1	5593	5597	1.35635
chr1	5597	5598	1.86498
chr1	5598	5599	2.37361
chr1	5599	5600	2.54316
chr1	5600	5603	2.88224
chr1	5603	5604	3.05179
chr1	5604	5605	3.39087
chr1	5605	5607	3.56042
chr1	5607	5622	3.39087
chr1	5622	5623	3.22133
chr1	5623	5624	2.88224
chr1	5624	5625	2.7127
chr1	5625	5626	2.20407
chr1	5626	5627	2.7127
chr1	5627	5629	3.39087
chr1	5629	5632	3.72996
chr1	5632	5636	3.89951
chr1	5636	5637	3.72996
chr1	5637	5640	3.89951
chr1	5640	5644	2.54316
chr1	5644	5645	2.7127
chr1	5645	5647	2.88224
chr1	5647	5648	2.7127
chr1	5648	5649	2.54316
chr1	5649	5650	2.37361
chr1	5650	5651	2.54316
chr1	5651	5653	2.7127
chr1	5653	5654	2.88224
chr1	5654	5657	3.05179
chr1	5657	5659	2.88224
chr1	5659	5661	3.05179
chr1	5661	5665	3.22133
chr1	5665	5667	3.05179
chr1	5667	5668	3.22133
chr1	5668	5670	3.05179
chr1	5670	5671	2.7127
chr1	5671	5673	2.37361
chr1	5673	5676	2.20407
chr1	5676	5679	2.03452
chr1	5679	5680	2.37361
chr1	5680	5683	2.20407
chr1	5683	5686	2.37361
chr1	5686	5687	2.20407
chr1	5687	5688	2.03452
chr1	5688	5689	2.20407
chr1	5689	5692	2.03452
chr1	5692	5694	1.86498
chr1	5694	5698	2.20407
chr1	5698	5700	2.03452
chr1	5700	5702	1.86498
chr1	5702	5704	1.69544
chr1	5704	5705	1.52589
chr1	5705	5710	1.69544
chr1	5710	5713	1.52589
chr1	5713	5714	1.86498
chr1	5714	5720	2.20407
chr1	5720	5722	2.37361
chr1	5722	5726	2.03452
chr1	5726	5732	1.86498
chr1	5732	5736	1.52589
chr1	5736	5737	1.69544
chr1	5737	5738	1.52589
chr1	5738	5740	1.18681
chr1	5740	5749	1.01726
chr1	5749	5757	0.678175
chr1	5757	5779	0.339087
chr1	5779	5795	0.169544
chr1	5795	5806	0.339087
chr1	5806	5815	0.508631
chr1	5815	5821	0.678175
chr1	5821	5824	0.847719
chr1	5824	5828	0.678175
chr1	5828	5829	0.847719
chr1	5829	5830	1.01726
chr1	5830	5842	0.847719
chr1	5842	5843	1.01726
chr1	5843	5850	1.18681
chr1	5850	5856	1.01726
chr1	5856	5857	1.18681
chr1	5857	5858	1.35635
chr1	5858	5859	1.52589
chr1	5859	5860	1.35635
chr1	5860	5872	1.18681
chr1	5872	5873	1.01726
chr1	5873	5882	0.847719
chr1	5882	5884	1.01726
chr1	5884	5887	1.18681
chr1	5887	5898	1.01726
chr1	5898	5899	0.847719
chr1	5899	5900	0.678175
chr1	5900	5902	0.508631
chr1	5902	5917	0.678175
chr1	5917	5926	0.847719
chr1	5926	5929	0.678175
chr1	5929	5945	0.508631
chr1	5945	5946	0.678175
chr1	5946	5948	0.508631
chr1	5948	5956	0.678175
chr1	5956	5960	0.847719
chr1	5960	5966	0.678175
chr1	5966	5967	1.01726
chr1	5967	5970	1.18681
chr1	5970	5983	1.01726
chr1	5983	5989	1.35635
chr1	5989	5991	1.18681
chr1	5991	6000	1.01726
chr1	6000	6002	0.847719
chr1	6002	6003	1.01726
chr1	6003	6008	1.35635
chr1	6008	6010	1.52589
chr1	6010	6011	1.35635
chr1	6011	6013	1.18681
chr1	6013	6023	1.35635
chr1	6023	6025	1.52589
chr1	6025	6028	1.18681
chr1	6028	6037	1.35635
chr1	6037	6046	1.52589
chr1	6046	6047	1.18681
chr1	6047	6056	0.847719
chr1	6056	6060	0.678175
chr1	6060	6061	1.01726
chr1	6061	6067	1.18681
chr1	6067	6069	1.35635
chr1	6069	6072	1.69544
chr1	6072	6074	1.52589
chr1	6074	6078	1.69544
chr1	6078	6085	1.52589
chr1	6085	6086	1.86498
chr1	6086	6087	2.7127
chr1	6087	6092	3.05179
chr1	6092	6093	3.22133
chr1	6093	6094	3.39087
chr1	6094	6095	3.22133
chr1	6095	6099	3.05179
chr1	6099	6101	2.7127
chr1	6101	6102	3.22133
chr1	6102	6103	3.39087
chr1	6103	6105	3.72996
chr1	6105	6111	3.56042
chr1	6111	6113	3.39087
chr1	6113	6117	3.22133
chr1	6117	6125	3.05179
chr1	6125	6128	3.72996
chr1	6128	6129	3.89951
chr1	6129	6130	3.72996
chr1	6130	6131	2.88224
chr1	6131	6135	2.7127
chr1	6135	6137	2.54316
chr1	6137	6138	2.37361
chr1	6138	6143	2.20407
chr1	6143	6145	2.03452
chr1	6145	6146	1.52589
chr1	6146	6147	1.35635
chr1	6147	6153	1.18681
chr1	6153	6158	1.01726
chr1	6158	6160	1.18681
chr1	6160	6168	1.35635
chr1	6168	6172	0.847719
chr1	6172	6182	0.508631
chr1	6182	6194	0.678175
chr1	6194	6204	0.508631
chr1	6204	6208	0.339087
chr1	6208	6210	0.169544
chr1	6210	6219	0.339087
chr1	6219	6225	0.508631
chr1	6225	6244	0.339087
chr1	6244	6245	0.678175
chr1	6245	6253	0.847719
chr1	6253	6266	0.678175
chr1	6266	6281	0.847719
chr1	6281	6282	1.01726
chr1	6282	6283	1.35635
chr1	6283	6285	1.52589
chr1	6285	6289	1.86498
chr1	6289	6304	1.69544
chr1	6304	6306	1.52589
chr1	6306	6315	1.69544
chr1	6315	6321	2.03452
chr1	6321	6324	1.86498
chr1	6324	6326	1.69544
chr1	6326	6327	1.35635
chr1	6327	6328	1.18681
chr1	6328	6329	1.01726
chr1	6329	6330	0.847719
chr1	6330	6340	0.678175
chr1	6340	6346	0.847719
chr1	6346	6350	1.01726
chr1	6350	6352	0.847719
chr1	6352	6359	0.678175
chr1	6359	6362	0.508631
chr1	6362	6363	1.18681
chr1	6363	6367	1.01726
chr1	6367	6369	1.18681
chr1	6369	6370	1.35635
chr1	6370	6377	1.52589
chr1	6377	6381	1.69544
chr1	6381	6383	1.86498
chr1	6383	6384	2.03452
chr1	6384	6388	2.7127
chr1	6388	6390	3.05179
chr1	6390	6394	2.7127
chr1	6394	6395	2.88224
chr1	6395	6397	3.05179
chr1	6397	6398	2.88224
chr1	6398	6399	3.05179
chr1	6399	6406	2.88224
chr1	6406	6409	2.54316
chr1	6409	6410	2.37361
chr1	6410	6411	2.03452
chr1	6411	6414	2.20407
chr1	6414	6418	2.03452
chr1	6418	6420	1.86498
chr1	6420	6424	1.69544
chr1	6424	6427	1.52589
chr1	6427	6428	1.35635
chr1	6428	6430	0.847719
chr1	6430	6432	0.508631
chr1	6432	6435	0.0
chr1	6435	6467	0.169544
chr1	6467	6479	0.678175
chr1	6479	6511	0.508631
chr1	6511	6537	0.169544
chr1	6537	6545	0.339087
chr1	6545	6565	0.169544
chr1	6565	6566	0.508631
chr1	6566	6571	0.678175
chr1	6571	6591	0.847719
chr1	6591	6595	1.01726
chr1	6595	6597	1.52589
chr1	6597	6605	1.86498
chr1	6605	6609	2.03452
chr1	6609	6610	1.52589
chr1	6610	6613	1.35635
chr1	6613	6616	1.18681
chr1	6616	6633	1.35635
chr1	6633	6635	1.52589
chr1	6635	6639	1.35635
chr1	6639	6641	0.847719
chr1	6641	6643	0.508631
chr1	6643	6649	0.678175
chr1	6649	6654	0.508631
chr1	6654	6656	0.678175
chr1	6656	6660	1.18681
chr1	6660	6661	1.01726
chr1	6661	6666	1.35635
chr1	6666	6667	1.52589
chr1	6667	6673	1.69544
chr1	6673	6675	1.86498
chr1	6675	6676	2.20407
chr1	6676	6679	2.03452
chr1	6679	6681	2.20407
chr1	6681	6686	2.03452
chr1	6686	6697	1.86498
chr1	6697	6698	1.69544
chr1	6698	6700	1.52589
chr1	6700	6706	1.18681
chr1	6706	6710	1.35635
chr1	6710	6713	1.18681
chr1	6713	6717	1.01726
chr1	6717	6719	0.847719
chr1	6719	6722	0.678175
chr1	6722	6726	0.508631
chr1	6726	6749	0.339087
chr1	6749	6750	0.169544
chr1	6750	6761	0.0
chr1	6761	6763	0.169544
chr1	6763	6774	0.339087
chr1	6774	6775	0.508631
chr1	6775	6787	0.847719
chr1	6787	6805	1.01726
chr1	6805	6807	0.847719
chr1	6807	6816	0.678175
chr1	6816	6818	0.847719
chr1	6818	6819	0.678175
chr1	6819	6830	0.339087
chr1	6830	6859	0.169544
chr1	6859	6869	0.0
chr1	6869	6879	0.169544
chr1	6879	6881	0.339087
chr1	6881	6882	0.508631
chr1	6882	6883	0.678175
chr1	6883	6884	1.18681
chr1	6884	6885	1.35635
chr1	6885	6891	1.52589
chr1	6891	6904	1.69544
chr1	6904	6906	1.86498
chr1	6906	6910	2.03452
chr1	6910	6923	1.86498
chr1	6923	6924	1.69544
chr1	6924	6925	1.52589
chr1	6925	6927	1.35635
chr1	6927	6928	0.847719
chr1	6928	6929	0.678175
chr1	6929	6931	0.508631
chr1	6931	6935	0.339087
chr1	6935	6937	0.169544
chr1	6937	6939	0.339087
chr1	6939	6946	0.508631
chr1	6946	6949	0.678175
chr1	6949	6952	0.508631
chr1	6952	6957	0.678175
chr1	6957	6959	0.847719
chr1	6959	6967	1.18681
chr1	6967	6969	1.69544
chr1	6969	6971	1.86498
chr1	6971	6977	2.03452
chr1	6977	6978	2.20407
chr1	6978	6979	2.37361
chr1	6979	6980	2.03452
chr1	6980	6990	1.86498
chr1	6990	6991	1.69544
chr1	6991	6994	2.03452
chr1	6994	6997	2.37361
chr1	6997	7000	2.7127
chr1	7000	7001	2.88224
chr1	7001	7002	2.54316
chr1	7002	7011	2.37361
chr1	7011	7012	1.86498
chr1	7012	7013	1.69544
chr1	7013	7016	1.52589
chr1	7016	7020	1.69544
chr1	7020	7021	1.52589
chr1	7021	7025	1.18681
chr1	7025	7034	1.35635
chr1	7034	7038	1.01726
chr1	7038	7041	0.678175
chr1	7041	7043	0.508631
chr1	7043	7058	0.339087
chr1	7058	7060	0.508631
chr1	7060	7063	0.339087
chr1	7063	7069	0.508631
chr1	7069	7090	0.339087
chr1	7090	7093	0.508631
chr1	7093	7101	0.678175
chr1	7101	7102	0.508631
chr1	7102	7106	0.678175
chr1	7106	7120	0.508631
chr1	7120	7125	0.678175
chr1	7125	7129	0.508631
chr1	7129	7146	0.339087
chr1	7146	7149	0.169544
chr1	7149	7159	0.339087
chr1	7159	7160	0.508631
chr1	7160	7161	0.678175
chr1	7161	7174	0.508631
chr1	7174	7187	0.847719
chr1	7187	7188	1.18681
chr1	7188	7189	1.69544
chr1	7189	7191	2.03452
chr1	7191	7193	2.20407
chr1	7193	7195	2.03452
chr1	7195	7198	2.20407
chr1	7198	7200	2.7127
chr1	7200	7201	2.54316
chr1	7201	7210	2.7127
chr1	7210	7215	2.88224
chr1	7215	7218	3.05179
chr1	7218	7227	2.7127
chr1	7227	7228	2.88224
chr1	7228	7231	3.05179
chr1	7231	7232	2.54316
chr1	7232	7233	2.03452
chr1	7233	7235	1.69544
chr1	7235	7239	1.52589
chr1	7239	7241	1.35635
chr1	7241	7245	0.847719
chr1	7245	7247	0.678175
chr1	7247	7253	0.847719
chr1	7253	7254	1.01726
chr1	7254	7255	1.18681
chr1	7255	7259	1.01726
chr1	7259	7262	0.847719
chr1	7262	7267	1.01726
chr1	7267	7268	1.18681
chr1	7268	7271	1.69544
chr1	7271	7272	1.52589
chr1	7272	7275	1.69544
chr1	7275	7291	1.86498
chr1	7291	7292	1.69544
chr1	7292	7294	1.52589
chr1	7294	7297	1.69544
chr1	7297	7299	1.35635
chr1	7299	7303	1.18681
chr1	7303	7305	1.01726
chr1	7305	7308	1.18681
chr1	7308	7311	1.35635
chr1	7311	7312	1.18681
chr1	7312	7315	0.847719
chr1	7315	7319	0.678175
chr1	7319	7321	0.508631
chr1	7321	7328	0.678175
chr1	7328	7334	0.847719
chr1	7334	7338	1.01726
chr1	7338	7348	0.847719
chr1	7348	7349	1.01726
chr1	7349	7351	0.847719
chr1	7351	7365	0.678175
chr1	7365	7372	0.508631
chr1	7372	7378	0.339087
chr1	7378	7383	0.169544
chr1	7383	7391	0.508631
chr1	7391	7398	0.339087
chr1	7398	7399	0.678175
chr1	7399	7407	0.847719
chr1	7407	7409	1.01726
chr1	7409	7410	1.18681
chr1	7410	7427	1.52589
chr1	7427	7436	1.18681
chr1	7436	7442	1.01726
chr1	7442	7443	0.847719
chr1	7443	7449	0.678175
chr1	7449	7451	0.847719
chr1	7451	7453	0.678175
chr1	7453	7477	0.169544
chr1	7477	7478	0.508631
chr1	7478	7490	1.18681
chr1	7490	7493	1.35635
chr1	7493	7515	1.18681
chr1	7515	7519	1.35635
chr1	7519	7521	1.18681
chr1	7521	7522	1.01726
chr1	7522	7525	0.339087
chr1	7525	7530	0.508631
chr1	7530	7533	0.678175
chr1	7533	7534	0.847719
chr1	7534	7542	0.678175
chr1	7542	7543	0.847719
chr1	7543	7544	1.01726
chr1	7544	7548	1.18681
chr1	7548	7549	1.35635
chr1	7549	7550	1.52589
chr1	7550	7551	1.69544
chr1	7551	7555	1.86498
chr1	7555	7557	1.69544
chr1	7557	7569	1.86498
chr1	7569	7571	1.69544
chr1	7571	7573	1.86498
chr1	7573	7577	1.69544
chr1	7577	7580	1.52589
chr1	7580	7586	1.35635
chr1	7586	7589	1.18681
chr1	7589	7590	1.01726
chr1	7590	7591	0.847719
chr1	7591	7593	0.508631
chr1	7593	7603	0.339087
chr1	7603	7606	0.169544
chr1	7606	7614	0.339087
chr1	7614	7622	0.508631
chr1	7622	7631	0.678175
chr1	7631	7637	0.508631
chr1	7637	7650	0.678175
chr1	7650	7657	0.508631
chr1	7657	7673	0.339087
chr1	7673	7685	0.678175
chr1	7685	7693	0.847719
chr1	7693	7700	1.01726
chr1	7700	7708	1.35635
chr1	7708	7709	1.18681
chr1	7709	7717	1.35635
chr1	7717	7719	1.01726
chr1	7719	7720	1.35635
chr1	7720	7724	1.52589
chr1	7724	7725	1.69544
chr1	7725	7729	1.52589
chr1	7729	7743	1.35635
chr1	7743	7750	1.18681
chr1	7750	7751	1.01726
chr1	7751	7753	1.18681
chr1	7753	7758	1.01726
chr1	7758	7759	1.18681
chr1	7759	7763	1.01726
chr1	7763	7765	0.678175
chr1	7765	7766	0.847719
chr1	7766	7768	1.01726
chr1	7768	7771	1.35635
chr1	7771	7772	1.52589
chr1	7772	7773	1.69544
chr1	7773	7780	1.86498
chr1	7780	7789	1.69544
chr1	7789	7791	2.03452
chr1	7791	7793	2.20407
chr1	7793	7802	2.37361
chr1	7802	7807	2.20407
chr1	7807	7808	2.37361
chr1	7808	7810	2.7127
chr1	7810	7812	2.54316
chr1	7812	7815	2.20407
chr1	7815	7817	2.03452
chr1	7817	7826	1.86498
chr1	7826	7830	2.03452
chr1	7830	7831	2.20407
chr1	7831	7833	2.03452
chr1	7833	7834	1.69544
chr1	7834	7835	1.52589
chr1	7835	7837	1.69544
chr1	7837	7839	1.52589
chr1	7839	7846	1.69544
chr1	7846	7848	1.86498
chr1	7848	7851	2.20407
chr1	7851	7852	2.03452
chr1	7852	7856	1.52589
chr1	7856	7860	1.69544
chr1	7860	7870	1.52589
chr1	7870	7871	1.18681
chr1	7871	7872	1.35635
chr1	7872	7873	1.69544
chr1	7873	7874	1.52589
chr1	7874	7877	1.35635
chr1	7877	7882	1.52589
chr1	7882	7890	1.35635
chr1	7890	7892	1.18681
chr1	7892	7894	0.847719
chr1	7894	7897	0.678175
chr1	7897	7903	0.847719
chr1	7903	7908	1.01726
chr1	7908	7912	1.18681
chr1	7912	7915	1.35635
chr1	7915	7921	0.847719
chr1	7921	7928	0.678175
chr1	7928	7935	0.508631
chr1	7935	7944	0.678175
chr1	7944	7947	0.847719
chr1	7947	7952	0.678175
chr1	7952	7955	0.508631
chr1	7955	7978	0.339087
chr1	7978	7988	0.169544
chr1	7988	8001	0.0
chr1	8001	8045	0.169544
chr1	8045	8054	0.0
chr1	8054	8055	0.169544
chr1	8055	8056	0.339087
chr1	8056	8058	0.847719
chr1	8058	8059	1.52589
chr1	8059	8060	2.03452
chr1	8060	8073	2.20407
chr1	8073	8079	2.37361
chr1	8079	8087	2.54316
chr1	8087	8096	2.7127
chr1	8096	8097	2.88224
chr1	8097	8098	3.05179
chr1	8098	8099	2.88224
chr1	8099	8100	2.7127
chr1	8100	8102	2.20407
chr1	8102	8103	1.69544
chr1	8103	8104	1.18681
chr1	8104	8105	1.35635
chr1	8105	8110	1.52589
chr1	8110	8116	1.69544
chr1	8116	8123	1.52589
chr1	8123	8124	1.35635
chr1	8124	8126	1.69544
chr1	8126	8127	2.54316
chr1	8127	8128	2.88224
chr1	8128	8129	3.39087
chr1	8129	8130	4.06905
chr1	8130	8131	4.40814
chr1	8131	8140	4.23859
chr1	8140	8142	4.06905
chr1	8142	8147	4.23859
chr1	8147	8154	3.89951
chr1	8154	8160	3.72996
chr1	8160	8163	3.56042
chr1	8163	8166	3.39087
chr1	8166	8168	3.22133
chr1	8168	8169	2.37361
chr1	8169	8170	2.20407
chr1	8170	8172	1.52589
chr1	8172	8179	0.847719
chr1	8179	8182	1.01726
chr1	8182	8193	0.847719
chr1	8193	8199	1.01726
chr1	8199	8206	1.18681
chr1	8206	8209	1.35635
chr1	8209	8213	1.18681
chr1	8213	8222	0.847719
chr1	8222	8224	0.678175
chr1	8224	8225	0.847719
chr1	8225	8235	1.01726
chr1	8235	8237	0.847719
chr1	8237	8238	0.678175
chr1	8238	8242	0.847719
chr1	8242	8249	0.678175
chr1	8249	8268	0.508631
chr1	8268	8269	0.339087
chr1	8269	8282	0.169544
chr1	8282	8306	0.0
chr1	8306	8313	0.169544
chr1	8313	8323	0.339087
chr1	8323	8328	0.508631
chr1	8328	8330	0.678175
chr1	8330	8340	0.847719
chr1	8340	8344	1.01726
chr1	8344	8345	1.18681
chr1	8345	8348	1.35635
chr1	8348	8354	1.18681
chr1	8354	8357	1.35635
chr1	8357	8364	1.18681
chr1	8364	8366	1.01726
chr1	8366	8372	0.847719
chr1	8372	8381	0.678175
chr1	8381	8382	0.508631
chr1	8382	8384	0.678175
chr1	8384	8389	0.508631
chr1	8389	8396	0.678175
chr1	8396	8397	1.18681
chr1	8397	8399	1.01726
chr1	8399	8400	1.18681
chr1	8400	8420	1.35635
chr1	8420	8422	1.18681
chr1	8422	8424	1.35635
chr1	8424	8427	1.52589
chr1	8427	8428	1.86498
chr1	8428	8430	2.20407
chr1	8430	8431	2.37361
chr1	8431	8433	2.54316
chr1	8433	8439	2.20407
chr1	8439	8440	2.03452
chr1	8440	8441	1.69544
chr1	8441	8442	1.52589
chr1	8442	8446	1.35635
chr1	8446	8448	1.69544
chr1	8448	8455	1.86498
chr1	8455	8458	2.20407
chr1	8458	8465	2.03452
chr1	8465	8468	1.86498
chr1	8468	8471	1.69544
chr1	8471	8474	1.18681
chr1	8474	8475	1.01726
chr1	8475	8480	0.847719
chr1	8480	8481	1.01726
chr1	8481	8485	1.18681
chr1	8485	8488	1.35635
chr1	8488	8492	1.01726
chr1	8492	8510	0.847719
chr1	8510	8511	1.01726
chr1	8511	8516	1.18681
chr1	8516	8522	1.69544
chr1	8522	8524	1.86498
chr1	8524	8525	1.69544
chr1	8525	8528	1.52589
chr1	8528	8531	1.86498
chr1	8531	8541	2.03452
chr1	8541	8543	1.86498
chr1	8543	8548	2.03452
chr1	8548	8549	2.20407
chr1	8549	8550	2.54316
chr1	8550	8553	2.88224
chr1	8553	8560	2.7127
chr1	8560	8561	2.20407
chr1	8561	8566	2.37361
chr1	8566	8571	2.20407
chr1	8571	8581	1.69544
chr1	8581	8583	2.03452
chr1	8583	8585	1.86498
chr1	8585	8588	2.03452
chr1	8588	8593	1.86498
chr1	8593	8596	1.52589
chr1	8596	8598	1.69544
chr1	8598	8602	1.52589
chr1	8602	8605	1.35635
chr1	8605	8608	1.18681
chr1	8608	8610	1.35635
chr1	8610	8612	1.52589
chr1	8612	8613	1.69544
chr1	8613	8622	1.86498
chr1	8622	8624	2.03452
chr1	8624	8625	1.86498
chr1	8625	8628	1.52589
chr1	8628	8629	1.35635
chr1	8629	8631	1.18681
chr1	8631	8635	1.35635
chr1	8635	8638	1.01726
chr1	8638	8653	0.847719
chr1	8653	8654	1.18681
chr1	8654	8655	1.01726
chr1	8655	8656	1.18681
chr1	8656	8657	1.01726
chr1	8657	8664	0.847719
chr1	8664	8666	1.18681
chr1	8666	8675	1.01726
chr1	8675	8690	0.847719
chr1	8690	8691	1.18681
chr1	8691	8692	1.35635
chr1	8692	8696	1.52589
chr1	8696	8699	1.18681
chr1	8699	8700	1.01726
chr1	8700	8705	1.18681
chr1	8705	8707	1.35635
chr1	8707	8710	1.18681
chr1	8710	8713	1.35635
chr1	8713	8717	1.52589
chr1	8717	8719	1.69544
chr1	8719	8734	2.03452
chr1	8734	8735	1.69544
chr1	8735	8736	1.52589
chr1	8736	8737	1.35635
chr1	8737	8740	1.52589
chr1	8740	8744	1.69544
chr1	8744	8746	1.52589
chr1	8746	8749	1.35635
chr1	8749	8754	1.18681
chr1	8754	8757	1.01726
chr1	8757	8758	0.678175
chr1	8758	8763	0.847719
chr1	8763	8781	1.01726
chr1	8781	8785	0.678175
chr1	8785	8790	0.847719
chr1	8790	8792	1.01726
chr1	8792	8802	0.847719
chr1	8802	8805	0.508631
chr1	8805	8829	0.339087
chr1	8829	8834	0.169544
chr1	8834	8836	0.0
chr1	8836	8837	1.01726
chr1	8837	8838	1.35635
chr1	8838	8839	1.69544
chr1	8839	8840	2.20407
chr1	8840	8841	2.37361
chr1	8841	8842	2.88224
chr1	8842	8843	3.39087
[truncated: 2,489 more rows]
