# Supplementary material for: Structural modularity of the XIST ribonucleoprotein complex
Source: Nat Commun. 2020 Dec 2;11:6163. doi: 10.1038/s41467-020-20040-3 (PMC7710737; doi:10.1038/s41467-020-20040-3)
Supplement: Supplementary file 6 — Source Data [file 41467_2020_20040_MOESM6_ESM.zip › sourcedata/fig2efgi/K562_NSUN2_0_neg_XIST_1_hsXIST.bedgraph]

chr1	0	45	0.0
chr1	45	67	0.187761
chr1	67	70	0.375522
chr1	70	89	0.563283
chr1	89	106	0.375522
chr1	106	115	0.187761
chr1	115	116	0.375522
chr1	116	117	0.563283
chr1	117	158	0.751044
chr1	158	159	0.187761
chr1	159	160	0.0
chr1	160	197	0.187761
chr1	197	199	0.375522
chr1	199	201	0.563283
chr1	201	203	0.751044
chr1	203	211	0.563283
chr1	211	216	0.751044
chr1	216	228	0.938805
chr1	228	241	0.751044
chr1	241	245	0.563283
chr1	245	252	0.375522
chr1	252	257	0.187761
chr1	257	260	0.375522
chr1	260	261	0.187761
chr1	261	262	0.375522
chr1	262	277	0.563283
chr1	277	281	0.751044
chr1	281	282	0.938805
chr1	282	293	1.12657
chr1	293	296	1.31433
chr1	296	297	1.50209
chr1	297	299	1.68985
chr1	299	307	1.50209
chr1	307	309	1.68985
chr1	309	310	1.87761
chr1	310	312	2.06537
chr1	312	321	2.44089
chr1	321	323	2.25313
chr1	323	325	2.44089
chr1	325	326	2.25313
chr1	326	329	2.62865
chr1	329	333	3.00418
chr1	333	337	2.81642
chr1	337	338	2.62865
chr1	338	339	2.44089
chr1	339	340	2.06537
chr1	340	341	1.87761
chr1	341	343	2.25313
chr1	343	346	2.44089
chr1	346	353	2.62865
chr1	353	355	2.44089
chr1	355	356	2.25313
chr1	356	360	1.87761
chr1	360	362	1.68985
chr1	362	363	1.50209
chr1	363	364	1.68985
chr1	364	367	1.50209
chr1	367	368	1.68985
chr1	368	370	1.87761
chr1	370	372	2.25313
chr1	372	373	2.44089
chr1	373	375	2.25313
chr1	375	376	2.44089
chr1	376	378	2.62865
chr1	378	384	2.81642
chr1	384	389	1.68985
chr1	389	396	2.06537
chr1	396	398	1.87761
chr1	398	399	1.68985
chr1	399	401	1.87761
chr1	401	406	1.68985
chr1	406	408	2.25313
chr1	408	410	2.44089
chr1	410	411	2.62865
chr1	411	412	3.75522
chr1	412	415	4.69403
chr1	415	416	4.50627
chr1	416	418	4.3185
chr1	418	419	3.94298
chr1	419	421	3.75522
chr1	421	426	3.94298
chr1	426	428	4.13074
chr1	428	433	3.94298
chr1	433	442	3.75522
chr1	442	443	3.56746
chr1	443	444	3.19194
chr1	444	450	2.81642
chr1	450	451	2.62865
chr1	451	452	3.3797
chr1	452	454	3.19194
chr1	454	455	1.87761
chr1	455	456	1.68985
chr1	456	457	1.12657
chr1	457	462	1.31433
chr1	462	472	1.12657
chr1	472	476	1.68985
chr1	476	494	1.87761
chr1	494	495	2.06537
chr1	495	496	3.00418
chr1	496	497	5.06955
chr1	497	498	5.63283
chr1	498	499	6.00835
chr1	499	501	6.19612
chr1	501	502	6.00835
chr1	502	504	6.19612
chr1	504	505	6.57164
chr1	505	509	6.7594
chr1	509	510	6.57164
chr1	510	511	6.38388
chr1	511	512	6.57164
chr1	512	513	7.13492
chr1	513	516	7.32268
chr1	516	519	7.51044
chr1	519	522	7.88596
chr1	522	528	8.44925
chr1	528	529	8.63701
chr1	529	532	8.44925
chr1	532	533	8.63701
chr1	533	537	8.82477
chr1	537	539	8.63701
chr1	539	540	7.51044
chr1	540	541	5.25731
chr1	541	542	4.69403
chr1	542	548	4.13074
chr1	548	549	3.75522
chr1	549	550	3.56746
chr1	550	553	3.3797
chr1	553	554	3.00418
chr1	554	555	2.81642
chr1	555	556	2.44089
chr1	556	557	2.25313
chr1	557	559	1.87761
chr1	559	560	1.68985
chr1	560	562	1.50209
chr1	562	563	1.68985
chr1	563	564	1.50209
chr1	564	566	1.31433
chr1	566	567	0.751044
chr1	567	581	0.563283
chr1	581	588	0.375522
chr1	588	589	0.187761
chr1	589	603	0.0
chr1	603	604	0.375522
chr1	604	608	0.563283
chr1	608	619	0.751044
chr1	619	629	0.938805
chr1	629	635	0.751044
chr1	635	645	0.563283
chr1	645	650	0.187761
chr1	650	651	0.375522
chr1	651	652	2.25313
chr1	652	655	2.81642
chr1	655	658	3.00418
chr1	658	668	3.19194
chr1	668	679	3.3797
chr1	679	681	3.19194
chr1	681	684	3.3797
chr1	684	685	3.19194
chr1	685	687	2.62865
chr1	687	694	2.44089
chr1	694	695	2.25313
chr1	695	696	1.87761
chr1	696	697	1.31433
chr1	697	698	1.68985
chr1	698	699	1.87761
chr1	699	701	2.06537
chr1	701	706	1.87761
chr1	706	710	1.68985
chr1	710	711	1.87761
chr1	711	723	2.06537
chr1	723	725	1.87761
chr1	725	727	1.68985
chr1	727	730	1.50209
chr1	730	738	1.31433
chr1	738	739	1.12657
chr1	739	740	0.938805
chr1	740	741	2.06537
chr1	741	742	2.44089
chr1	742	751	2.25313
chr1	751	752	2.06537
chr1	752	763	1.87761
chr1	763	767	1.68985
chr1	767	768	1.50209
chr1	768	770	1.31433
chr1	770	771	1.50209
chr1	771	772	1.31433
chr1	772	775	1.12657
chr1	775	779	0.938805
chr1	779	783	1.12657
chr1	783	784	0.938805
chr1	784	785	0.375522
chr1	785	786	0.563283
chr1	786	795	0.751044
chr1	795	808	0.938805
chr1	808	812	0.751044
chr1	812	822	0.563283
chr1	822	824	0.751044
chr1	824	825	0.938805
chr1	825	829	1.31433
chr1	829	831	1.12657
chr1	831	835	1.31433
chr1	835	838	1.50209
chr1	838	845	1.31433
chr1	845	858	1.50209
chr1	858	859	1.31433
chr1	859	861	1.50209
chr1	861	866	1.68985
chr1	866	867	1.50209
chr1	867	869	1.31433
chr1	869	874	0.938805
chr1	874	875	0.751044
chr1	875	877	0.938805
chr1	877	879	0.751044
chr1	879	885	0.563283
chr1	885	889	0.938805
chr1	889	890	1.12657
chr1	890	896	0.938805
chr1	896	904	1.12657
chr1	904	906	0.938805
chr1	906	918	1.12657
chr1	918	922	0.938805
chr1	922	926	1.31433
chr1	926	929	1.50209
chr1	929	933	1.12657
chr1	933	935	0.938805
chr1	935	937	1.12657
chr1	937	940	1.68985
chr1	940	941	1.87761
chr1	941	944	2.25313
chr1	944	949	2.44089
chr1	949	955	2.25313
chr1	955	958	2.44089
chr1	958	960	2.62865
chr1	960	961	2.81642
chr1	961	966	3.19194
chr1	966	969	2.81642
chr1	969	971	2.62865
chr1	971	972	2.81642
chr1	972	973	3.00418
chr1	973	974	3.56746
chr1	974	975	4.13074
chr1	975	977	4.3185
chr1	977	979	4.50627
chr1	979	980	4.3185
chr1	980	981	4.50627
chr1	981	985	3.56746
chr1	985	990	3.75522
chr1	990	993	3.56746
chr1	993	997	4.3185
chr1	997	999	4.50627
chr1	999	1003	4.13074
chr1	1003	1005	3.75522
chr1	1005	1007	4.13074
chr1	1007	1009	4.50627
chr1	1009	1016	4.88179
chr1	1016	1017	4.3185
chr1	1017	1018	4.13074
chr1	1018	1021	3.56746
chr1	1021	1022	3.3797
chr1	1022	1025	3.00418
chr1	1025	1027	2.44089
chr1	1027	1032	2.81642
chr1	1032	1037	2.62865
chr1	1037	1038	2.06537
chr1	1038	1040	1.87761
chr1	1040	1047	2.06537
chr1	1047	1049	1.87761
chr1	1049	1050	1.50209
chr1	1050	1051	1.12657
chr1	1051	1058	0.938805
chr1	1058	1059	1.12657
chr1	1059	1062	1.31433
chr1	1062	1068	1.12657
chr1	1068	1069	1.31433
chr1	1069	1071	1.50209
chr1	1071	1074	1.87761
chr1	1074	1083	2.06537
chr1	1083	1091	1.87761
chr1	1091	1096	2.06537
chr1	1096	1099	1.87761
chr1	1099	1100	2.06537
chr1	1100	1101	1.87761
chr1	1101	1103	2.44089
chr1	1103	1106	2.25313
chr1	1106	1108	2.06537
chr1	1108	1110	2.44089
chr1	1110	1111	2.25313
chr1	1111	1112	2.44089
chr1	1112	1113	2.25313
chr1	1113	1115	2.44089
chr1	1115	1118	2.25313
chr1	1118	1120	2.06537
chr1	1120	1123	2.25313
chr1	1123	1130	2.06537
chr1	1130	1131	2.25313
chr1	1131	1132	2.44089
chr1	1132	1133	3.00418
chr1	1133	1134	2.81642
chr1	1134	1135	3.56746
chr1	1135	1136	3.75522
chr1	1136	1137	3.94298
chr1	1137	1139	4.13074
chr1	1139	1140	4.3185
chr1	1140	1142	4.50627
chr1	1142	1143	4.3185
chr1	1143	1144	4.13074
chr1	1144	1147	3.75522
chr1	1147	1152	3.56746
chr1	1152	1155	3.94298
chr1	1155	1157	3.75522
chr1	1157	1159	3.56746
chr1	1159	1167	3.75522
chr1	1167	1168	4.13074
chr1	1168	1171	4.3185
chr1	1171	1172	4.13074
chr1	1172	1173	3.94298
chr1	1173	1174	4.13074
chr1	1174	1176	4.3185
chr1	1176	1178	3.75522
chr1	1178	1179	3.19194
chr1	1179	1181	3.00418
chr1	1181	1182	2.81642
chr1	1182	1183	2.62865
chr1	1183	1185	2.44089
chr1	1185	1186	2.62865
chr1	1186	1190	2.81642
chr1	1190	1196	3.19194
chr1	1196	1198	2.62865
chr1	1198	1199	2.44089
chr1	1199	1202	2.25313
chr1	1202	1203	2.44089
chr1	1203	1204	2.62865
chr1	1204	1205	3.19194
chr1	1205	1208	3.3797
chr1	1208	1211	3.19194
chr1	1211	1216	2.81642
chr1	1216	1218	2.44089
chr1	1218	1221	2.25313
chr1	1221	1226	2.06537
chr1	1226	1228	1.87761
chr1	1228	1234	1.68985
chr1	1234	1245	1.31433
chr1	1245	1247	1.12657
chr1	1247	1249	0.751044
chr1	1249	1269	0.563283
chr1	1269	1271	0.751044
chr1	1271	1273	0.938805
chr1	1273	1275	1.12657
chr1	1275	1276	0.938805
chr1	1276	1278	1.12657
chr1	1278	1282	1.31433
chr1	1282	1283	1.50209
chr1	1283	1288	2.06537
chr1	1288	1295	1.87761
chr1	1295	1296	2.06537
chr1	1296	1300	2.25313
chr1	1300	1307	2.44089
chr1	1307	1308	2.62865
chr1	1308	1311	2.44089
chr1	1311	1313	2.62865
chr1	1313	1314	2.81642
chr1	1314	1316	2.62865
chr1	1316	1319	2.44089
chr1	1319	1321	2.25313
chr1	1321	1322	2.06537
chr1	1322	1324	1.87761
chr1	1324	1325	2.06537
chr1	1325	1326	2.44089
chr1	1326	1327	2.25313
chr1	1327	1329	2.06537
chr1	1329	1330	1.87761
chr1	1330	1331	2.06537
chr1	1331	1332	2.25313
chr1	1332	1333	2.44089
chr1	1333	1335	2.81642
chr1	1335	1339	3.00418
chr1	1339	1340	2.62865
chr1	1340	1344	3.00418
chr1	1344	1349	2.81642
chr1	1349	1351	3.00418
chr1	1351	1352	2.81642
chr1	1352	1353	3.00418
chr1	1353	1356	3.3797
chr1	1356	1360	3.19194
chr1	1360	1361	3.00418
chr1	1361	1365	3.19194
chr1	1365	1366	3.00418
chr1	1366	1367	2.81642
chr1	1367	1368	2.62865
chr1	1368	1371	3.00418
chr1	1371	1375	2.62865
chr1	1375	1377	2.25313
chr1	1377	1384	1.87761
chr1	1384	1387	1.50209
chr1	1387	1393	1.31433
chr1	1393	1395	1.12657
chr1	1395	1396	0.938805
chr1	1396	1401	0.375522
chr1	1401	1410	0.187761
chr1	1410	1421	0.0
chr1	1421	1425	0.375522
chr1	1425	1426	0.751044
chr1	1426	1427	0.938805
chr1	1427	1451	1.31433
chr1	1451	1452	1.68985
chr1	1452	1453	2.06537
chr1	1453	1465	2.25313
chr1	1465	1467	1.87761
chr1	1467	1469	1.68985
chr1	1469	1476	1.12657
chr1	1476	1484	1.31433
chr1	1484	1487	1.12657
chr1	1487	1488	0.938805
chr1	1488	1489	0.751044
chr1	1489	1495	0.938805
chr1	1495	1497	0.751044
chr1	1497	1500	0.563283
chr1	1500	1506	0.751044
chr1	1506	1532	0.563283
chr1	1532	1537	0.375522
chr1	1537	1553	0.187761
chr1	1553	1557	0.375522
chr1	1557	1560	0.563283
chr1	1560	1564	0.375522
chr1	1564	1568	0.938805
chr1	1568	1570	1.12657
chr1	1570	1578	1.31433
chr1	1578	1583	1.68985
chr1	1583	1584	1.87761
chr1	1584	1597	2.06537
chr1	1597	1598	1.87761
chr1	1598	1602	2.25313
chr1	1602	1603	2.06537
chr1	1603	1608	2.25313
chr1	1608	1609	2.06537
chr1	1609	1611	2.25313
chr1	1611	1612	2.44089
chr1	1612	1613	2.25313
chr1	1613	1616	2.06537
chr1	1616	1622	1.87761
chr1	1622	1625	1.50209
chr1	1625	1626	1.31433
chr1	1626	1627	1.50209
chr1	1627	1628	1.87761
chr1	1628	1633	2.25313
chr1	1633	1636	2.06537
chr1	1636	1637	2.62865
chr1	1637	1640	2.81642
chr1	1640	1642	2.44089
chr1	1642	1643	2.62865
chr1	1643	1645	2.81642
chr1	1645	1646	3.00418
chr1	1646	1647	3.19194
chr1	1647	1648	3.3797
chr1	1648	1650	3.56746
chr1	1650	1652	3.75522
chr1	1652	1653	3.56746
chr1	1653	1661	3.75522
chr1	1661	1668	3.94298
chr1	1668	1672	3.3797
chr1	1672	1676	3.00418
chr1	1676	1677	3.56746
chr1	1677	1678	4.13074
chr1	1678	1681	3.56746
chr1	1681	1686	3.3797
chr1	1686	1689	3.00418
chr1	1689	1690	2.81642
chr1	1690	1691	2.62865
chr1	1691	1692	2.44089
chr1	1692	1694	2.25313
chr1	1694	1695	2.06537
chr1	1695	1697	1.87761
chr1	1697	1698	1.68985
chr1	1698	1703	1.50209
chr1	1703	1704	1.68985
chr1	1704	1720	1.50209
chr1	1720	1721	0.938805
chr1	1721	1724	0.375522
chr1	1724	1738	0.563283
chr1	1738	1741	0.751044
chr1	1741	1757	0.563283
chr1	1757	1758	0.375522
chr1	1758	1765	0.563283
chr1	1765	1768	0.375522
chr1	1768	1774	0.563283
chr1	1774	1782	0.751044
chr1	1782	1788	0.563283
chr1	1788	1791	0.751044
chr1	1791	1792	0.938805
chr1	1792	1793	1.12657
chr1	1793	1798	1.68985
chr1	1798	1803	1.50209
chr1	1803	1811	1.68985
chr1	1811	1816	1.31433
chr1	1816	1822	1.50209
chr1	1822	1829	1.31433
chr1	1829	1831	1.68985
chr1	1831	1833	1.50209
chr1	1833	1834	1.31433
chr1	1834	1837	1.12657
chr1	1837	1840	0.751044
chr1	1840	1841	0.938805
chr1	1841	1843	1.31433
chr1	1843	1846	1.50209
chr1	1846	1848	1.68985
chr1	1848	1849	2.25313
chr1	1849	1854	2.44089
chr1	1854	1856	2.62865
chr1	1856	1860	2.81642
chr1	1860	1864	2.62865
chr1	1864	1867	2.81642
chr1	1867	1869	2.44089
chr1	1869	1870	2.62865
chr1	1870	1871	2.81642
chr1	1871	1881	3.3797
chr1	1881	1885	3.94298
chr1	1885	1886	3.56746
chr1	1886	1887	3.75522
chr1	1887	1888	3.56746
chr1	1888	1890	3.75522
chr1	1890	1891	3.56746
chr1	1891	1892	3.19194
chr1	1892	1893	2.81642
chr1	1893	1894	2.25313
chr1	1894	1896	2.06537
chr1	1896	1899	2.25313
chr1	1899	1901	2.44089
chr1	1901	1912	2.62865
chr1	1912	1913	2.81642
chr1	1913	1914	3.00418
chr1	1914	1918	2.62865
chr1	1918	1924	2.44089
chr1	1924	1925	2.06537
chr1	1925	1926	1.87761
chr1	1926	1930	2.06537
chr1	1930	1939	1.87761
chr1	1939	1941	1.68985
chr1	1941	1942	1.50209
chr1	1942	1943	1.31433
chr1	1943	1944	1.12657
chr1	1944	1949	0.938805
chr1	1949	1957	0.563283
chr1	1957	1958	0.375522
chr1	1958	1962	0.187761
chr1	1962	2075	0.0
chr1	2075	2076	0.187761
chr1	2076	2078	0.375522
chr1	2078	2093	0.563283
chr1	2093	2097	0.751044
chr1	2097	2102	0.938805
chr1	2102	2108	1.12657
chr1	2108	2118	0.938805
chr1	2118	2119	1.12657
chr1	2119	2122	0.938805
chr1	2122	2126	0.751044
chr1	2126	2137	0.938805
chr1	2137	2141	0.751044
chr1	2141	2142	0.375522
chr1	2142	2147	0.563283
chr1	2147	2161	0.751044
chr1	2161	2170	0.563283
chr1	2170	2181	0.375522
chr1	2181	2186	0.563283
chr1	2186	2191	0.375522
chr1	2191	2210	0.187761
chr1	2210	2223	0.375522
chr1	2223	2253	0.187761
chr1	2253	2278	0.0
chr1	2278	2279	0.187761
chr1	2279	2280	0.375522
chr1	2280	2287	0.563283
chr1	2287	2290	0.751044
chr1	2290	2293	0.938805
chr1	2293	2300	1.12657
chr1	2300	2307	1.50209
chr1	2307	2309	1.68985
chr1	2309	2322	1.87761
chr1	2322	2323	1.68985
chr1	2323	2328	1.31433
chr1	2328	2334	1.50209
chr1	2334	2337	1.31433
chr1	2337	2344	1.12657
chr1	2344	2348	0.751044
chr1	2348	2349	0.938805
chr1	2349	2352	0.751044
chr1	2352	2354	0.563283
chr1	2354	2357	0.751044
chr1	2357	2372	0.938805
chr1	2372	2374	0.751044
chr1	2374	2378	0.563283
chr1	2378	2392	0.375522
chr1	2392	2398	0.187761
chr1	2398	2401	0.375522
chr1	2401	2411	0.187761
chr1	2411	2413	0.751044
chr1	2413	2430	0.938805
chr1	2430	2440	0.751044
chr1	2440	2441	0.938805
chr1	2441	2447	1.12657
chr1	2447	2451	1.31433
chr1	2451	2452	1.50209
chr1	2452	2453	1.68985
chr1	2453	2455	1.87761
chr1	2455	2457	1.31433
chr1	2457	2468	1.50209
chr1	2468	2469	1.68985
chr1	2469	2471	1.87761
chr1	2471	2472	2.06537
chr1	2472	2473	2.25313
chr1	2473	2477	2.44089
chr1	2477	2481	2.62865
chr1	2481	2483	2.44089
chr1	2483	2484	2.25313
chr1	2484	2491	2.06537
chr1	2491	2492	1.87761
chr1	2492	2495	2.06537
chr1	2495	2497	1.87761
chr1	2497	2500	1.68985
chr1	2500	2512	1.31433
chr1	2512	2513	1.12657
chr1	2513	2515	2.25313
chr1	2515	2516	2.62865
chr1	2516	2517	2.44089
chr1	2517	2521	2.25313
chr1	2521	2536	2.06537
chr1	2536	2537	1.87761
chr1	2537	2538	2.62865
chr1	2538	2547	2.81642
chr1	2547	2552	2.62865
chr1	2552	2553	2.44089
chr1	2553	2555	2.25313
chr1	2555	2556	2.06537
chr1	2556	2557	2.44089
chr1	2557	2559	1.87761
chr1	2559	2572	1.68985
chr1	2572	2577	1.87761
chr1	2577	2579	1.68985
chr1	2579	2582	1.31433
chr1	2582	2588	1.12657
chr1	2588	2591	0.938805
chr1	2591	2596	0.751044
chr1	2596	2600	0.938805
chr1	2600	2601	1.12657
chr1	2601	2604	0.938805
chr1	2604	2605	1.12657
chr1	2605	2609	1.31433
chr1	2609	2611	1.12657
chr1	2611	2622	1.31433
chr1	2622	2625	1.12657
chr1	2625	2631	1.31433
chr1	2631	2632	1.50209
chr1	2632	2637	1.68985
chr1	2637	2644	1.50209
chr1	2644	2647	1.12657
chr1	2647	2648	0.938805
chr1	2648	2655	0.751044
chr1	2655	2658	0.563283
chr1	2658	2659	0.375522
chr1	2659	2660	0.187761
chr1	2660	2722	0.0
chr1	2722	2723	0.187761
chr1	2723	2756	0.375522
chr1	2756	2759	0.563283
chr1	2759	2760	0.751044
chr1	2760	2765	0.938805
chr1	2765	2766	0.751044
chr1	2766	2775	0.563283
chr1	2775	2776	1.31433
chr1	2776	2777	1.50209
chr1	2777	2778	1.87761
chr1	2778	2780	2.06537
chr1	2780	2781	2.25313
chr1	2781	2782	2.44089
chr1	2782	2786	2.62865
chr1	2786	2795	2.81642
chr1	2795	2800	2.62865
chr1	2800	2801	2.44089
chr1	2801	2805	2.62865
chr1	2805	2810	2.81642
chr1	2810	2815	3.00418
chr1	2815	2819	2.62865
chr1	2819	2820	2.44089
chr1	2820	2821	2.06537
chr1	2821	2823	1.87761
chr1	2823	2825	1.68985
chr1	2825	2826	1.50209
chr1	2826	2827	1.31433
chr1	2827	2830	1.12657
chr1	2830	2838	0.938805
chr1	2838	2841	1.12657
chr1	2841	2846	1.31433
chr1	2846	2847	1.12657
chr1	2847	2848	0.938805
chr1	2848	2851	0.563283
chr1	2851	2870	0.375522
chr1	2870	2874	0.187761
chr1	2874	2895	0.0
chr1	2895	2896	0.563283
chr1	2896	2899	0.751044
chr1	2899	2903	0.938805
chr1	2903	2906	1.31433
chr1	2906	2918	1.50209
chr1	2918	2922	1.87761
chr1	2922	2932	2.06537
chr1	2932	2935	2.44089
chr1	2935	2936	2.62865
chr1	2936	2937	2.44089
chr1	2937	2938	2.62865
chr1	2938	2941	2.06537
chr1	2941	2943	1.87761
chr1	2943	2946	1.68985
chr1	2946	2950	1.50209
chr1	2950	2952	1.31433
chr1	2952	2954	1.50209
chr1	2954	2960	1.68985
chr1	2960	2965	1.87761
chr1	2965	2967	1.68985
chr1	2967	2971	1.50209
chr1	2971	2972	1.68985
chr1	2972	2974	1.87761
chr1	2974	2976	1.50209
chr1	2976	2977	1.87761
chr1	2977	2978	1.68985
chr1	2978	2980	1.50209
chr1	2980	2982	1.68985
chr1	2982	2986	1.87761
chr1	2986	2990	2.06537
chr1	2990	2998	1.87761
chr1	2998	2999	1.68985
chr1	2999	3000	1.50209
chr1	3000	3003	1.68985
chr1	3003	3005	1.50209
chr1	3005	3007	1.31433
chr1	3007	3008	1.50209
chr1	3008	3010	1.31433
chr1	3010	3015	1.12657
chr1	3015	3016	0.938805
chr1	3016	3019	0.563283
chr1	3019	3023	0.751044
chr1	3023	3024	0.938805
chr1	3024	3030	0.751044
chr1	3030	3035	0.938805
chr1	3035	3044	1.12657
chr1	3044	3051	0.938805
chr1	3051	3056	0.751044
chr1	3056	3065	0.563283
chr1	3065	3073	0.751044
chr1	3073	3078	0.563283
chr1	3078	3083	0.375522
chr1	3083	3096	0.563283
chr1	3096	3108	0.751044
chr1	3108	3110	0.563283
chr1	3110	3126	0.375522
chr1	3126	3134	0.187761
chr1	3134	3136	0.375522
chr1	3136	3138	0.563283
chr1	3138	3140	0.751044
chr1	3140	3154	0.563283
chr1	3154	3158	0.751044
chr1	3158	3173	0.938805
chr1	3173	3176	0.751044
chr1	3176	3180	0.563283
chr1	3180	3182	0.375522
chr1	3182	3191	0.563283
chr1	3191	3198	0.751044
chr1	3198	3201	0.563283
chr1	3201	3204	0.375522
chr1	3204	3217	0.563283
chr1	3217	3218	0.938805
chr1	3218	3219	1.12657
chr1	3219	3220	1.50209
chr1	3220	3221	2.06537
chr1	3221	3222	2.25313
chr1	3222	3223	2.62865
chr1	3223	3225	2.81642
chr1	3225	3232	2.62865
chr1	3232	3235	2.81642
chr1	3235	3236	2.62865
chr1	3236	3238	3.00418
chr1	3238	3240	2.81642
chr1	3240	3241	2.62865
chr1	3241	3249	2.44089
chr1	3249	3258	2.25313
chr1	3258	3260	2.44089
chr1	3260	3262	2.06537
chr1	3262	3264	1.68985
chr1	3264	3265	1.31433
chr1	3265	3266	1.12657
chr1	3266	3267	0.938805
chr1	3267	3275	0.751044
chr1	3275	3279	0.563283
chr1	3279	3287	0.187761
chr1	3287	3289	0.375522
chr1	3289	3298	0.563283
chr1	3298	3311	0.375522
chr1	3311	3316	0.563283
chr1	3316	3333	0.375522
chr1	3333	3353	0.187761
chr1	3353	3354	0.563283
chr1	3354	3356	0.751044
chr1	3356	3358	0.938805
chr1	3358	3395	1.12657
chr1	3395	3396	0.751044
chr1	3396	3400	0.375522
chr1	3400	3402	0.187761
chr1	3402	3404	0.0
chr1	3404	3411	0.187761
chr1	3411	3431	0.375522
chr1	3431	3439	0.563283
chr1	3439	3441	0.751044
chr1	3441	3445	0.938805
chr1	3445	3448	1.12657
chr1	3448	3451	0.938805
chr1	3451	3453	1.31433
chr1	3453	3454	1.50209
chr1	3454	3455	1.68985
chr1	3455	3470	1.50209
chr1	3470	3472	1.68985
chr1	3472	3474	1.87761
chr1	3474	3475	1.68985
chr1	3475	3479	1.50209
chr1	3479	3482	1.31433
chr1	3482	3485	1.50209
chr1	3485	3488	1.31433
chr1	3488	3490	1.68985
chr1	3490	3494	2.25313
chr1	3494	3495	1.87761
chr1	3495	3503	1.50209
chr1	3503	3509	1.68985
chr1	3509	3512	1.87761
chr1	3512	3513	1.68985
chr1	3513	3515	1.50209
chr1	3515	3530	1.68985
chr1	3530	3532	1.31433
chr1	3532	3533	1.12657
chr1	3533	3538	0.751044
chr1	3538	3540	0.563283
chr1	3540	3546	0.751044
chr1	3546	3547	0.938805
chr1	3547	3549	0.751044
chr1	3549	3557	0.563283
chr1	3557	3582	0.375522
chr1	3582	3583	0.187761
chr1	3583	3589	0.563283
chr1	3589	3606	0.375522
chr1	3606	3617	0.563283
chr1	3617	3622	0.375522
chr1	3622	3625	0.563283
chr1	3625	3627	0.751044
chr1	3627	3629	0.563283
chr1	3629	3653	0.375522
chr1	3653	3669	0.187761
chr1	3669	3674	0.0
chr1	3674	3675	0.187761
chr1	3675	3681	0.375522
chr1	3681	3691	0.563283
chr1	3691	3692	0.751044
chr1	3692	3696	1.12657
chr1	3696	3701	1.31433
chr1	3701	3707	1.50209
chr1	3707	3708	1.68985
chr1	3708	3710	1.87761
chr1	3710	3711	2.06537
chr1	3711	3712	2.25313
chr1	3712	3716	2.62865
chr1	3716	3717	2.81642
chr1	3717	3719	2.62865
chr1	3719	3724	2.44089
chr1	3724	3729	2.25313
chr1	3729	3730	2.06537
chr1	3730	3733	1.87761
chr1	3733	3734	2.06537
chr1	3734	3736	2.25313
chr1	3736	3737	2.06537
chr1	3737	3740	2.25313
chr1	3740	3745	2.06537
chr1	3745	3750	1.87761
chr1	3750	3754	1.31433
chr1	3754	3755	1.50209
chr1	3755	3761	1.12657
chr1	3761	3764	1.50209
chr1	3764	3776	1.87761
chr1	3776	3777	2.06537
chr1	3777	3778	1.87761
chr1	3778	3779	1.68985
chr1	3779	3781	1.50209
chr1	3781	3787	1.31433
chr1	3787	3792	1.12657
chr1	3792	3797	1.31433
chr1	3797	3798	1.12657
chr1	3798	3804	0.938805
chr1	3804	3805	0.751044
chr1	3805	3808	0.563283
chr1	3808	3809	0.375522
chr1	3809	3814	0.563283
chr1	3814	3815	0.751044
chr1	3815	3817	0.938805
chr1	3817	3819	1.12657
chr1	3819	3820	0.938805
chr1	3820	3835	1.31433
chr1	3835	3836	1.50209
chr1	3836	3843	1.31433
chr1	3843	3848	1.50209
chr1	3848	3854	1.68985
chr1	3854	3858	2.06537
chr1	3858	3859	2.44089
chr1	3859	3861	2.25313
chr1	3861	3864	2.06537
chr1	3864	3872	1.68985
chr1	3872	3875	1.50209
chr1	3875	3878	1.68985
chr1	3878	3879	1.50209
chr1	3879	3880	1.87761
chr1	3880	3883	2.06537
chr1	3883	3886	2.25313
chr1	3886	3889	2.62865
chr1	3889	3893	2.44089
chr1	3893	3896	2.62865
chr1	3896	3898	2.44089
chr1	3898	3900	2.25313
chr1	3900	3903	1.68985
chr1	3903	3904	2.44089
chr1	3904	3908	2.62865
chr1	3908	3911	2.81642
chr1	3911	3912	3.00418
chr1	3912	3914	3.19194
chr1	3914	3915	3.56746
chr1	3915	3916	3.75522
chr1	3916	3917	3.94298
chr1	3917	3918	4.13074
chr1	3918	3922	4.50627
chr1	3922	3924	3.94298
chr1	3924	3926	3.75522
chr1	3926	3928	3.56746
chr1	3928	3930	3.3797
chr1	3930	3933	3.00418
chr1	3933	3936	3.19194
chr1	3936	3940	3.3797
chr1	3940	3941	3.56746
chr1	3941	3942	3.75522
chr1	3942	3944	3.94298
chr1	3944	3947	3.75522
chr1	3947	3948	3.56746
chr1	3948	3951	3.3797
chr1	3951	3953	3.19194
chr1	3953	3956	3.3797
chr1	3956	3958	3.19194
chr1	3958	3959	3.00418
chr1	3959	3960	2.44089
chr1	3960	3961	2.25313
chr1	3961	3962	1.87761
chr1	3962	3964	2.06537
chr1	3964	3965	2.25313
chr1	3965	3968	2.44089
chr1	3968	3970	2.62865
chr1	3970	3975	2.44089
chr1	3975	3977	2.25313
chr1	3977	3978	2.06537
chr1	3978	3979	2.25313
chr1	3979	3981	2.06537
chr1	3981	3984	1.87761
chr1	3984	3985	1.31433
chr1	3985	3986	1.12657
chr1	3986	3997	0.938805
chr1	3997	3998	1.31433
chr1	3998	4006	1.12657
chr1	4006	4009	0.938805
chr1	4009	4021	0.751044
chr1	4021	4025	0.563283
chr1	4025	4026	0.938805
chr1	4026	4029	1.12657
chr1	4029	4030	1.31433
chr1	4030	4038	1.50209
chr1	4038	4040	1.31433
chr1	4040	4041	1.12657
chr1	4041	4043	0.938805
chr1	4043	4054	1.12657
chr1	4054	4063	1.31433
chr1	4063	4068	1.12657
chr1	4068	4069	0.938805
chr1	4069	4072	0.751044
chr1	4072	4074	0.563283
chr1	4074	4087	0.375522
chr1	4087	4089	0.187761
chr1	4089	4103	0.0
chr1	4103	4112	0.187761
chr1	4112	4125	0.375522
chr1	4125	4130	0.563283
chr1	4130	4145	0.751044
chr1	4145	4146	0.938805
chr1	4146	4147	1.12657
chr1	4147	4156	0.938805
chr1	4156	4162	0.751044
chr1	4162	4163	0.938805
chr1	4163	4169	1.12657
chr1	4169	4171	0.938805
chr1	4171	4183	0.751044
chr1	4183	4190	0.938805
chr1	4190	4194	0.751044
chr1	4194	4201	0.563283
chr1	4201	4203	0.938805
chr1	4203	4206	1.12657
chr1	4206	4227	0.938805
chr1	4227	4231	0.751044
chr1	4231	4241	0.563283
chr1	4241	4245	0.375522
chr1	4245	4246	0.187761
chr1	4246	4249	0.0
chr1	4249	4253	0.187761
chr1	4253	4254	0.375522
chr1	4254	4255	0.563283
chr1	4255	4257	0.938805
chr1	4257	4259	1.12657
chr1	4259	4278	1.31433
chr1	4278	4280	1.12657
chr1	4280	4281	1.31433
chr1	4281	4290	1.50209
chr1	4290	4291	1.68985
chr1	4291	4293	1.31433
chr1	4293	4296	0.938805
chr1	4296	4299	1.12657
chr1	4299	4310	0.751044
chr1	4310	4313	0.563283
chr1	4313	4328	0.375522
chr1	4328	4339	0.563283
chr1	4339	4347	0.375522
chr1	4347	4360	0.187761
chr1	4360	4361	0.375522
chr1	4361	4371	0.563283
chr1	4371	4381	0.375522
chr1	4381	4384	0.751044
chr1	4384	4399	0.938805
chr1	4399	4404	0.751044
chr1	4404	4410	0.563283
chr1	4410	4415	0.751044
chr1	4415	4417	0.938805
chr1	4417	4424	0.751044
chr1	4424	4427	0.563283
chr1	4427	4452	0.375522
chr1	4452	4453	0.187761
chr1	4453	4456	0.0
chr1	4456	4477	0.187761
chr1	4477	4495	0.375522
chr1	4495	4527	0.187761
chr1	4527	4535	0.375522
chr1	4535	4543	0.563283
chr1	4543	4566	0.375522
chr1	4566	4570	0.187761
chr1	4570	4590	0.0
chr1	4590	4595	0.187761
chr1	4595	4596	0.375522
chr1	4596	4608	0.563283
chr1	4608	4617	0.751044
chr1	4617	4618	0.563283
chr1	4618	4633	0.751044
chr1	4633	4639	0.563283
chr1	4639	4652	0.375522
chr1	4652	4664	0.0
chr1	4664	4669	0.187761
chr1	4669	4672	0.375522
chr1	4672	4694	0.751044
chr1	4694	4696	1.12657
chr1	4696	4699	1.31433
chr1	4699	4703	1.50209
chr1	4703	4707	1.68985
chr1	4707	4708	1.50209
chr1	4708	4713	1.31433
chr1	4713	4722	1.12657
chr1	4722	4730	1.31433
chr1	4730	4731	1.68985
chr1	4731	4732	1.87761
chr1	4732	4733	2.25313
chr1	4733	4737	2.06537
chr1	4737	4740	1.68985
chr1	4740	4741	1.50209
chr1	4741	4743	1.68985
chr1	4743	4747	1.87761
chr1	4747	4749	1.68985
chr1	4749	4760	1.87761
chr1	4760	4761	1.50209
chr1	4761	4762	1.68985
chr1	4762	4766	1.87761
chr1	4766	4768	1.68985
chr1	4768	4774	1.87761
chr1	4774	4776	1.50209
chr1	4776	4785	1.31433
chr1	4785	4787	1.12657
chr1	4787	4793	0.938805
chr1	4793	4798	0.751044
chr1	4798	4802	0.563283
chr1	4802	4806	0.375522
chr1	4806	4812	0.563283
chr1	4812	4813	0.375522
chr1	4813	4846	0.563283
chr1	4846	4850	0.751044
chr1	4850	4860	0.563283
chr1	4860	4864	0.375522
chr1	4864	4866	0.563283
chr1	4866	4890	0.751044
chr1	4890	4894	0.375522
chr1	4894	4897	0.187761
chr1	4897	4902	0.0
chr1	4902	4905	0.187761
chr1	4905	4906	0.375522
chr1	4906	4927	0.938805
chr1	4927	4929	0.751044
chr1	4929	4931	0.938805
chr1	4931	4934	1.12657
chr1	4934	4937	0.938805
chr1	4937	4941	1.12657
chr1	4941	4949	1.31433
chr1	4949	4950	1.12657
chr1	4950	4959	0.751044
chr1	4959	4968	0.938805
chr1	4968	4969	1.12657
chr1	4969	4972	1.31433
chr1	4972	4980	0.938805
chr1	4980	4984	0.751044
chr1	4984	5003	0.563283
chr1	5003	5007	0.375522
chr1	5007	5012	0.187761
chr1	5012	5045	0.0
chr1	5045	5064	0.187761
chr1	5064	5068	0.375522
chr1	5068	5074	0.563283
chr1	5074	5082	0.751044
chr1	5082	5084	0.938805
chr1	5084	5094	0.751044
chr1	5094	5101	0.938805
chr1	5101	5107	0.751044
chr1	5107	5111	0.563283
chr1	5111	5112	0.375522
chr1	5112	5138	0.187761
chr1	5138	5140	0.0
chr1	5140	5149	0.375522
chr1	5149	5152	0.563283
chr1	5152	5154	0.751044
chr1	5154	5155	0.938805
chr1	5155	5184	1.12657
chr1	5184	5191	0.938805
chr1	5191	5193	0.751044
chr1	5193	5194	0.563283
chr1	5194	5198	0.375522
chr1	5198	5212	0.187761
chr1	5212	5214	0.375522
chr1	5214	5217	0.187761
chr1	5217	5219	0.938805
chr1	5219	5220	1.50209
chr1	5220	5226	1.87761
chr1	5226	5227	2.25313
chr1	5227	5228	4.69403
chr1	5228	5250	5.06955
chr1	5250	5256	5.25731
chr1	5256	5260	5.06955
chr1	5260	5261	4.88179
chr1	5261	5264	3.56746
chr1	5264	5265	3.19194
chr1	5265	5270	3.3797
chr1	5270	5271	2.81642
chr1	5271	5272	0.938805
chr1	5272	5276	0.563283
chr1	5276	5289	0.751044
chr1	5289	5291	0.938805
chr1	5291	5307	0.751044
chr1	5307	5309	0.563283
chr1	5309	5311	0.375522
chr1	5311	5314	0.563283
chr1	5314	5332	0.375522
chr1	5332	5347	0.187761
chr1	5347	5351	0.375522
chr1	5351	5352	0.563283
chr1	5352	5357	0.751044
chr1	5357	5378	0.938805
chr1	5378	5379	1.12657
chr1	5379	5383	1.31433
chr1	5383	5387	1.50209
chr1	5387	5388	1.31433
chr1	5388	5391	1.50209
chr1	5391	5393	1.31433
chr1	5393	5395	1.50209
chr1	5395	5397	1.31433
chr1	5397	5399	1.50209
chr1	5399	5405	1.31433
chr1	5405	5413	1.12657
chr1	5413	5423	0.938805
chr1	5423	5430	0.751044
chr1	5430	5431	0.563283
chr1	5431	5434	0.375522
chr1	5434	5435	0.563283
chr1	5435	5438	0.187761
chr1	5438	5439	0.375522
chr1	5439	5444	0.563283
chr1	5444	5445	0.938805
chr1	5445	5453	1.12657
chr1	5453	5464	1.31433
chr1	5464	5466	1.12657
chr1	5466	5483	1.31433
chr1	5483	5484	1.12657
chr1	5484	5488	0.938805
chr1	5488	5489	0.751044
chr1	5489	5496	0.563283
chr1	5496	5502	0.375522
chr1	5502	5521	0.0
chr1	5521	5530	0.187761
chr1	5530	5538	0.375522
chr1	5538	5556	0.563283
chr1	5556	5565	0.751044
chr1	5565	5571	0.563283
chr1	5571	5581	0.375522
chr1	5581	5582	0.563283
chr1	5582	5588	0.375522
chr1	5588	5593	0.563283
chr1	5593	5596	0.751044
chr1	5596	5597	0.938805
chr1	5597	5598	1.12657
chr1	5598	5600	1.50209
chr1	5600	5602	1.87761
chr1	5602	5604	2.06537
chr1	5604	5609	2.25313
chr1	5609	5613	2.44089
chr1	5613	5616	2.62865
chr1	5616	5617	2.81642
chr1	5617	5623	3.00418
chr1	5623	5625	3.19194
chr1	5625	5626	3.00418
chr1	5626	5627	3.75522
chr1	5627	5628	4.69403
chr1	5628	5629	5.06955
chr1	5629	5631	5.25731
chr1	5631	5636	5.06955
chr1	5636	5640	4.88179
chr1	5640	5642	3.56746
chr1	5642	5646	3.3797
chr1	5646	5647	3.56746
chr1	5647	5648	3.3797
chr1	5648	5651	3.19194
chr1	5651	5653	3.3797
chr1	5653	5658	3.19194
chr1	5658	5659	3.00418
chr1	5659	5661	3.19194
chr1	5661	5663	3.00418
chr1	5663	5665	2.81642
chr1	5665	5670	3.00418
chr1	5670	5671	2.44089
chr1	5671	5673	1.12657
chr1	5673	5675	0.938805
chr1	5675	5676	1.12657
chr1	5676	5685	1.31433
chr1	5685	5690	1.50209
chr1	5690	5691	1.12657
chr1	5691	5695	1.31433
chr1	5695	5702	1.12657
chr1	5702	5709	0.938805
chr1	5709	5711	0.751044
chr1	5711	5712	0.938805
chr1	5712	5717	1.12657
chr1	5717	5719	1.31433
chr1	5719	5720	1.12657
chr1	5720	5734	0.938805
chr1	5734	5735	0.751044
chr1	5735	5738	0.563283
chr1	5738	5740	0.375522
chr1	5740	5741	0.563283
chr1	5741	5755	0.938805
chr1	5755	5757	0.751044
chr1	5757	5780	0.563283
chr1	5780	5782	0.751044
chr1	5782	5783	0.563283
chr1	5783	5785	0.375522
chr1	5785	5789	0.187761
chr1	5789	5793	0.375522
chr1	5793	5817	0.563283
chr1	5817	5836	0.375522
chr1	5836	5837	0.563283
chr1	5837	5840	0.375522
chr1	5840	5856	0.563283
chr1	5856	5871	0.751044
chr1	5871	5877	0.938805
chr1	5877	5880	0.751044
chr1	5880	5883	0.563283
chr1	5883	5903	0.187761
chr1	5903	5904	0.375522
chr1	5904	5915	0.563283
chr1	5915	5942	0.375522
chr1	5942	5943	0.187761
chr1	5943	5950	0.0
chr1	5950	5966	0.187761
chr1	5966	5969	0.375522
chr1	5969	5974	0.563283
chr1	5974	5986	0.751044
chr1	5986	5993	0.938805
chr1	5993	6001	0.751044
chr1	6001	6003	0.563283
chr1	6003	6004	0.751044
chr1	6004	6010	1.12657
chr1	6010	6017	0.938805
chr1	6017	6028	0.751044
chr1	6028	6029	1.12657
chr1	6029	6030	1.31433
chr1	6030	6031	1.12657
chr1	6031	6034	1.31433
chr1	6034	6037	1.50209
chr1	6037	6039	1.68985
chr1	6039	6040	1.50209
chr1	6040	6044	1.68985
chr1	6044	6047	1.87761
chr1	6047	6048	1.50209
chr1	6048	6061	1.68985
chr1	6061	6067	1.50209
chr1	6067	6072	1.31433
chr1	6072	6074	1.12657
chr1	6074	6075	0.938805
chr1	6075	6076	1.12657
chr1	6076	6081	0.938805
chr1	6081	6084	0.751044
chr1	6084	6085	0.563283
chr1	6085	6086	1.31433
chr1	6086	6087	1.50209
chr1	6087	6088	1.68985
chr1	6088	6091	1.87761
chr1	6091	6092	2.06537
chr1	6092	6093	1.87761
chr1	6093	6094	2.06537
chr1	6094	6101	2.25313
chr1	6101	6102	2.62865
chr1	6102	6104	2.81642
chr1	6104	6109	3.19194
chr1	6109	6124	3.3797
chr1	6124	6125	3.19194
chr1	6125	6126	3.3797
chr1	6126	6127	3.56746
chr1	6127	6129	3.3797
chr1	6129	6131	2.62865
chr1	6131	6137	2.06537
chr1	6137	6138	1.87761
chr1	6138	6142	1.68985
chr1	6142	6145	1.87761
chr1	6145	6146	1.68985
chr1	6146	6148	1.50209
chr1	6148	6151	1.12657
chr1	6151	6161	0.938805
chr1	6161	6168	0.751044
chr1	6168	6176	0.563283
chr1	6176	6181	0.375522
chr1	6181	6185	0.187761
chr1	6185	6208	0.0
chr1	6208	6244	0.187761
chr1	6244	6250	0.375522
chr1	6250	6251	0.563283
chr1	6251	6263	0.375522
chr1	6263	6287	0.751044
chr1	6287	6294	0.563283
chr1	6294	6306	0.751044
chr1	6306	6307	0.938805
chr1	6307	6313	0.563283
chr1	6313	6316	0.751044
chr1	6316	6320	0.938805
chr1	6320	6325	1.12657
chr1	6325	6329	1.31433
chr1	6329	6330	1.50209
chr1	6330	6335	1.68985
chr1	6335	6336	1.50209
chr1	6336	6337	1.31433
chr1	6337	6341	1.50209
chr1	6341	6342	1.68985
chr1	6342	6352	1.87761
chr1	6352	6353	2.06537
chr1	6353	6357	2.25313
chr1	6357	6358	2.06537
chr1	6358	6359	2.25313
chr1	6359	6363	1.87761
chr1	6363	6371	1.68985
chr1	6371	6373	1.87761
chr1	6373	6374	1.68985
chr1	6374	6376	1.50209
chr1	6376	6377	1.68985
chr1	6377	6384	1.87761
chr1	6384	6385	2.44089
chr1	6385	6394	2.25313
chr1	6394	6396	2.06537
chr1	6396	6397	1.87761
chr1	6397	6400	1.68985
chr1	6400	6402	1.31433
chr1	6402	6405	1.50209
chr1	6405	6407	1.68985
chr1	6407	6408	1.87761
chr1	6408	6410	1.68985
chr1	6410	6414	1.50209
chr1	6414	6420	1.68985
chr1	6420	6425	1.31433
chr1	6425	6428	1.12657
chr1	6428	6431	0.751044
chr1	6431	6434	0.563283
chr1	6434	6435	0.375522
chr1	6435	6450	0.563283
chr1	6450	6452	0.375522
chr1	6452	6453	0.751044
chr1	6453	6458	0.938805
chr1	6458	6479	0.751044
chr1	6479	6496	0.563283
chr1	6496	6497	0.187761
chr1	6497	6528	0.0
chr1	6528	6548	0.375522
chr1	6548	6553	0.563283
chr1	6553	6563	0.751044
chr1	6563	6566	0.938805
chr1	6566	6567	1.12657
chr1	6567	6570	1.31433
chr1	6570	6571	1.50209
chr1	6571	6580	1.12657
chr1	6580	6591	1.31433
chr1	6591	6592	1.12657
chr1	6592	6593	1.31433
chr1	6593	6598	1.50209
chr1	6598	6607	1.68985
chr1	6607	6610	1.50209
chr1	6610	6611	1.31433
chr1	6611	6612	1.50209
chr1	6612	6622	1.31433
chr1	6622	6636	1.12657
chr1	6636	6637	0.938805
chr1	6637	6642	0.751044
chr1	6642	6643	0.563283
chr1	6643	6647	0.751044
chr1	6647	6655	0.938805
chr1	6655	6658	1.31433
chr1	6658	6659	1.50209
chr1	6659	6667	1.87761
chr1	6667	6675	2.06537
chr1	6675	6683	2.44089
chr1	6683	6686	2.06537
chr1	6686	6687	2.25313
chr1	6687	6690	2.06537
chr1	6690	6691	1.50209
chr1	6691	6693	1.12657
chr1	6693	6699	1.31433
chr1	6699	6703	1.12657
chr1	6703	6710	0.938805
chr1	6710	6719	0.751044
chr1	6719	6727	0.375522
chr1	6727	6728	0.187761
chr1	6728	6735	0.375522
chr1	6735	6744	0.187761
chr1	6744	6766	0.375522
chr1	6766	6771	0.563283
chr1	6771	6772	0.751044
chr1	6772	6776	0.563283
chr1	6776	6810	0.751044
chr1	6810	6815	0.563283
chr1	6815	6816	0.375522
chr1	6816	6820	0.563283
chr1	6820	6831	0.375522
chr1	6831	6859	0.187761
chr1	6859	6883	0.0
chr1	6883	6885	0.187761
chr1	6885	6886	0.375522
chr1	6886	6889	0.563283
chr1	6889	6895	0.751044
chr1	6895	6897	0.938805
chr1	6897	6901	1.12657
chr1	6901	6902	1.31433
chr1	6902	6903	1.50209
chr1	6903	6918	1.68985
chr1	6918	6929	1.50209
chr1	6929	6930	1.31433
chr1	6930	6933	1.12657
chr1	6933	6936	0.938805
chr1	6936	6938	0.563283
chr1	6938	6940	0.187761
chr1	6940	6943	0.375522
chr1	6943	6945	0.563283
chr1	6945	6946	0.375522
chr1	6946	6949	0.563283
chr1	6949	6956	0.938805
chr1	6956	6958	1.12657
chr1	6958	6959	1.68985
chr1	6959	6960	2.06537
chr1	6960	6967	2.25313
chr1	6967	6971	3.19194
chr1	6971	6973	3.3797
chr1	6973	6982	3.56746
chr1	6982	6983	3.19194
chr1	6983	6988	2.81642
chr1	6988	6989	2.62865
chr1	6989	6993	2.81642
chr1	6993	6995	2.62865
chr1	6995	6997	2.81642
chr1	6997	6998	3.00418
chr1	6998	7001	3.19194
chr1	7001	7002	2.81642
chr1	7002	7003	2.25313
chr1	7003	7011	2.44089
chr1	7011	7015	1.50209
chr1	7015	7017	1.12657
chr1	7017	7019	1.31433
chr1	7019	7021	1.50209
chr1	7021	7027	1.31433
chr1	7027	7037	1.12657
chr1	7037	7039	1.31433
chr1	7039	7041	1.12657
chr1	7041	7056	0.938805
chr1	7056	7061	0.751044
chr1	7061	7071	0.375522
chr1	7071	7076	0.187761
chr1	7076	7079	0.375522
chr1	7079	7081	0.563283
chr1	7081	7086	0.375522
chr1	7086	7092	0.563283
chr1	7092	7120	0.751044
chr1	7120	7121	0.563283
chr1	7121	7127	0.375522
chr1	7127	7128	0.187761
chr1	7128	7174	0.0
chr1	7174	7187	0.187761
chr1	7187	7189	0.375522
chr1	7189	7200	0.563283
chr1	7200	7201	0.938805
chr1	7201	7202	0.751044
chr1	7202	7204	0.938805
chr1	7204	7209	1.12657
chr1	7209	7222	1.31433
chr1	7222	7226	1.50209
chr1	7226	7228	1.68985
chr1	7228	7230	1.87761
chr1	7230	7231	2.06537
chr1	7231	7233	1.87761
chr1	7233	7236	1.68985
chr1	7236	7242	2.06537
chr1	7242	7243	2.25313
chr1	7243	7244	2.06537
chr1	7244	7245	1.87761
chr1	7245	7248	1.68985
chr1	7248	7250	1.50209
chr1	7250	7252	1.87761
chr1	7252	7253	2.06537
chr1	7253	7255	1.87761
chr1	7255	7258	2.06537
chr1	7258	7259	2.25313
chr1	7259	7261	2.44089
chr1	7261	7263	2.25313
chr1	7263	7265	2.44089
chr1	7265	7268	2.25313
chr1	7268	7269	2.44089
chr1	7269	7270	2.25313
chr1	7270	7271	2.44089
chr1	7271	7278	2.25313
chr1	7278	7280	2.44089
chr1	7280	7282	2.06537
chr1	7282	7288	1.87761
chr1	7288	7290	1.68985
chr1	7290	7293	1.50209
chr1	7293	7296	1.12657
chr1	7296	7297	0.938805
chr1	7297	7298	0.751044
chr1	7298	7303	0.563283
chr1	7303	7312	0.751044
chr1	7312	7314	0.375522
chr1	7314	7336	0.187761
chr1	7336	7346	0.375522
chr1	7346	7362	0.187761
chr1	7362	7369	0.375522
chr1	7369	7379	0.563283
chr1	7379	7398	0.375522
chr1	7398	7406	0.563283
chr1	7406	7411	0.375522
chr1	7411	7413	0.751044
chr1	7413	7428	0.563283
chr1	7428	7434	0.375522
chr1	7434	7455	0.563283
chr1	7455	7462	0.187761
chr1	7462	7474	0.375522
chr1	7474	7475	0.563283
chr1	7475	7476	0.751044
chr1	7476	7477	0.563283
chr1	7477	7478	0.751044
chr1	7478	7479	1.31433
chr1	7479	7482	1.50209
chr1	7482	7483	1.68985
chr1	7483	7492	1.87761
chr1	7492	7495	2.06537
chr1	7495	7504	2.25313
chr1	7504	7511	2.06537
chr1	7511	7517	2.44089
chr1	7517	7518	2.62865
chr1	7518	7519	2.44089
chr1	7519	7522	2.25313
chr1	7522	7523	1.68985
chr1	7523	7526	1.50209
chr1	7526	7527	1.31433
chr1	7527	7534	1.12657
chr1	7534	7538	0.938805
chr1	7538	7541	0.751044
chr1	7541	7548	0.938805
chr1	7548	7551	1.12657
chr1	7551	7554	1.31433
chr1	7554	7558	0.938805
chr1	7558	7561	1.12657
chr1	7561	7564	0.938805
chr1	7564	7585	0.751044
chr1	7585	7589	0.563283
chr1	7589	7590	0.375522
chr1	7590	7595	0.563283
chr1	7595	7602	0.375522
chr1	7602	7612	0.187761
chr1	7612	7621	0.375522
chr1	7621	7624	0.563283
chr1	7624	7629	0.751044
chr1	7629	7655	0.563283
chr1	7655	7664	0.375522
chr1	7664	7668	0.187761
chr1	7668	7687	0.0
chr1	7687	7700	0.187761
chr1	7700	7730	0.375522
chr1	7730	7742	0.187761
chr1	7742	7743	0.375522
chr1	7743	7766	0.187761
chr1	7766	7767	0.375522
chr1	7767	7769	0.563283
chr1	7769	7784	0.938805
chr1	7784	7786	0.751044
chr1	7786	7788	0.563283
chr1	7788	7793	0.751044
chr1	7793	7794	0.938805
chr1	7794	7806	1.12657
chr1	7806	7807	1.31433
chr1	7807	7810	1.68985
chr1	7810	7811	1.50209
chr1	7811	7812	1.31433
chr1	7812	7821	1.12657
chr1	7821	7827	0.938805
chr1	7827	7828	1.12657
chr1	7828	7829	1.31433
chr1	7829	7831	1.50209
chr1	7831	7832	1.68985
chr1	7832	7834	1.50209
chr1	7834	7835	1.31433
chr1	7835	7838	1.50209
chr1	7838	7842	1.31433
chr1	7842	7847	1.50209
chr1	7847	7848	1.31433
chr1	7848	7849	1.50209
chr1	7849	7854	1.31433
chr1	7854	7860	1.12657
chr1	7860	7872	0.938805
chr1	7872	7874	0.751044
chr1	7874	7876	0.563283
chr1	7876	7878	0.751044
chr1	7878	7886	0.938805
chr1	7886	7892	0.751044
chr1	7892	7901	0.563283
chr1	7901	7903	0.751044
chr1	7903	7904	0.938805
chr1	7904	7915	1.12657
chr1	7915	7920	0.938805
chr1	7920	7922	0.751044
chr1	7922	7938	0.563283
chr1	7938	7939	0.375522
chr1	7939	7948	0.187761
chr1	7948	8026	0.0
chr1	8026	8029	0.187761
chr1	8029	8033	0.375522
chr1	8033	8039	0.563283
chr1	8039	8055	0.751044
chr1	8055	8057	0.938805
chr1	8057	8062	1.12657
chr1	8062	8063	1.31433
chr1	8063	8069	1.50209
chr1	8069	8071	1.31433
chr1	8071	8073	1.12657
chr1	8073	8076	1.50209
chr1	8076	8077	1.68985
chr1	8077	8079	1.50209
chr1	8079	8083	2.06537
chr1	8083	8087	1.87761
chr1	8087	8091	2.06537
chr1	8091	8098	2.25313
chr1	8098	8099	2.44089
chr1	8099	8101	2.25313
chr1	8101	8103	2.06537
chr1	8103	8106	2.25313
chr1	8106	8107	2.06537
chr1	8107	8110	1.87761
chr1	8110	8112	2.06537
chr1	8112	8114	2.25313
chr1	8114	8116	2.44089
chr1	8116	8121	2.06537
chr1	8121	8125	1.68985
chr1	8125	8126	2.06537
chr1	8126	8127	2.44089
chr1	8127	8128	2.81642
chr1	8128	8129	3.00418
chr1	8129	8130	3.56746
chr1	8130	8133	3.75522
chr1	8133	8134	3.94298
chr1	8134	8135	4.13074
chr1	8135	8139	3.94298
chr1	8139	8141	4.13074
chr1	8141	8142	3.94298
chr1	8142	8148	4.3185
chr1	8148	8150	4.13074
chr1	8150	8153	3.94298
chr1	8153	8155	3.75522
chr1	8155	8158	3.3797
chr1	8158	8166	3.19194
chr1	8166	8167	3.00418
chr1	8167	8168	2.81642
chr1	8168	8170	2.44089
chr1	8170	8171	2.25313
chr1	8171	8172	1.87761
chr1	8172	8174	1.12657
chr1	8174	8177	0.938805
chr1	8177	8178	0.751044
chr1	8178	8179	0.938805
chr1	8179	8186	0.751044
chr1	8186	8189	0.563283
chr1	8189	8191	0.375522
chr1	8191	8201	0.563283
chr1	8201	8209	0.751044
chr1	8209	8222	0.563283
chr1	8222	8225	0.375522
chr1	8225	8226	0.563283
chr1	8226	8227	0.751044
chr1	8227	8233	0.938805
chr1	8233	8238	0.751044
chr1	8238	8244	0.938805
chr1	8244	8251	0.751044
chr1	8251	8258	0.938805
chr1	8258	8260	1.12657
chr1	8260	8269	1.31433
chr1	8269	8270	0.938805
chr1	8270	8271	0.751044
chr1	8271	8287	0.563283
chr1	8287	8291	0.938805
chr1	8291	8292	1.12657
chr1	8292	8294	1.31433
chr1	8294	8302	1.12657
chr1	8302	8304	0.938805
chr1	8304	8331	0.751044
chr1	8331	8336	0.563283
chr1	8336	8348	0.375522
chr1	8348	8363	0.187761
chr1	8363	8387	0.375522
chr1	8387	8393	0.563283
chr1	8393	8408	0.375522
chr1	8408	8427	0.187761
chr1	8427	8430	0.375522
chr1	8430	8431	0.187761
chr1	8431	8433	0.563283
chr1	8433	8446	0.751044
chr1	8446	8449	1.12657
chr1	8449	8450	1.31433
chr1	8450	8452	1.50209
chr1	8452	8453	1.68985
chr1	8453	8455	1.87761
chr1	8455	8471	2.06537
chr1	8471	8474	1.87761
chr1	8474	8475	1.68985
chr1	8475	8477	1.50209
chr1	8477	8478	1.31433
chr1	8478	8487	1.12657
chr1	8487	8488	1.31433
chr1	8488	8492	1.12657
chr1	8492	8496	0.938805
chr1	8496	8498	0.563283
chr1	8498	8511	0.375522
chr1	8511	8512	0.751044
chr1	8512	8516	0.938805
chr1	8516	8521	1.12657
chr1	8521	8524	1.31433
chr1	8524	8528	1.68985
chr1	8528	8531	1.50209
chr1	8531	8536	1.68985
chr1	8536	8540	1.50209
chr1	8540	8542	1.68985
chr1	8542	8546	1.87761
chr1	8546	8549	2.06537
chr1	8549	8554	2.25313
chr1	8554	8555	1.87761
chr1	8555	8556	1.68985
chr1	8556	8557	1.87761
chr1	8557	8558	2.44089
chr1	8558	8559	2.81642
chr1	8559	8560	3.00418
chr1	8560	8561	3.19194
chr1	8561	8565	3.00418
chr1	8565	8568	3.19194
chr1	8568	8571	2.81642
chr1	8571	8572	2.62865
chr1	8572	8575	2.81642
chr1	8575	8578	2.62865
chr1	8578	8580	2.81642
chr1	8580	8581	2.62865
chr1	8581	8584	3.00418
chr1	8584	8587	2.81642
chr1	8587	8588	2.62865
chr1	8588	8590	2.25313
chr1	8590	8595	1.87761
chr1	8595	8600	1.68985
chr1	8600	8602	1.50209
chr1	8602	8603	1.12657
chr1	8603	8605	0.751044
chr1	8605	8608	1.12657
chr1	8608	8610	0.938805
chr1	8610	8614	1.12657
chr1	8614	8625	0.938805
chr1	8625	8635	0.563283
chr1	8635	8640	0.375522
chr1	8640	8653	0.563283
chr1	8653	8654	0.938805
chr1	8654	8658	1.12657
chr1	8658	8666	1.50209
chr1	8666	8669	1.68985
chr1	8669	8675	1.87761
chr1	8675	8678	1.68985
chr1	8678	8684	1.50209
chr1	8684	8685	1.31433
chr1	8685	8691	1.12657
chr1	8691	8693	1.31433
chr1	8693	8696	1.50209
chr1	8696	8701	1.31433
chr1	8701	8704	0.938805
chr1	8704	8705	1.12657
chr1	8705	8709	1.31433
chr1	8709	8711	1.12657
chr1	8711	8713	1.31433
chr1	8713	8720	1.50209
chr1	8720	8728	1.68985
chr1	8728	8735	1.87761
chr1	8735	8736	1.68985
chr1	8736	8737	1.50209
chr1	8737	8738	1.31433
chr1	8738	8739	1.50209
chr1	8739	8740	1.31433
chr1	8740	8746	1.50209
chr1	8746	8748	1.31433
chr1	8748	8754	1.12657
chr1	8754	8756	0.938805
chr1	8756	8758	0.751044
chr1	8758	8759	0.563283
chr1	8759	8779	0.751044
chr1	8779	8793	0.938805
chr1	8793	8800	1.12657
chr1	8800	8801	0.938805
chr1	8801	8802	1.12657
chr1	8802	8814	1.31433
chr1	8814	8815	1.12657
chr1	8815	8820	0.938805
chr1	8820	8823	0.751044
chr1	8823	8835	0.563283
chr1	8835	8836	0.938805
chr1	8836	8837	2.25313
chr1	8837	8840	2.44089
chr1	8840	8842	2.62865
chr1	8842	8843	3.00418
chr1	8843	8844	3.3797
chr1	8844	8846	3.19194
chr1	8846	8847	3.00418
chr1	8847	8848	3.19194
chr1	8848	8850	3.75522
chr1	8850	8851	3.94298
chr1	8851	8853	4.13074
chr1	8853	8856	4.3185
chr1	8856	8858	4.69403
chr1	8858	8859	4.88179
chr1	8859	8862	5.25731
chr1	8862	8865	5.44507
chr1	8865	8866	6.00835
chr1	8866	8867	5.82059
chr1	8867	8874	6.00835
chr1	8874	8875	6.57164
chr1	8875	8877	6.7594
chr1	8877	8880	6.94716
chr1	8880	8881	5.82059
chr1	8881	8883	5.44507
chr1	8883	8886	5.25731
chr1	8886	8887	4.69403
chr1	8887	8888	4.3185
chr1	8888	8891	4.13074
chr1	8891	8897	3.56746
chr1	8897	8899	3.3797
chr1	8899	8900	3.94298
chr1	8900	8901	3.75522
chr1	8901	8903	3.00418
chr1	8903	8905	2.81642
chr1	8905	8906	2.62865
chr1	8906	8909	2.44089
chr1	8909	8918	2.06537
chr1	8918	8919	1.50209
chr1	8919	8921	1.31433
chr1	8921	8923	1.50209
chr1	8923	8924	1.31433
chr1	8924	8925	1.50209
chr1	8925	8930	1.31433
chr1	8930	8932	1.12657
chr1	8932	8936	0.938805
chr1	8936	8938	0.751044
chr1	8938	8951	0.938805
chr1	8951	8953	1.12657
chr1	8953	8961	1.31433
chr1	8961	8965	1.12657
chr1	8965	8966	0.938805
chr1	8966	8969	0.751044
chr1	8969	8975	1.12657
chr1	8975	8987	0.751044
chr1	8987	8999	0.563283
chr1	8999	9000	0.751044
chr1	9000	9001	1.12657
chr1	9001	9008	1.68985
chr1	9008	9013	1.87761
chr1	9013	9016	1.50209
chr1	9016	9018	1.68985
chr1	9018	9019	2.06537
chr1	9019	9024	2.25313
chr1	9024	9025	2.44089
chr1	9025	9032	2.25313
chr1	9032	9033	2.44089
chr1	9033	9038	2.25313
chr1	9038	9041	2.44089
chr1	9041	9044	2.25313
chr1	9044	9048	2.06537
chr1	9048	9053	2.25313
chr1	9053	9056	2.06537
chr1	9056	9059	2.25313
chr1	9059	9060	2.06537
chr1	9060	9062	1.68985
chr1	9062	9068	1.50209
chr1	9068	9087	1.31433
chr1	9087	9088	1.12657
chr1	9088	9089	0.938805
chr1	9089	9091	0.751044
chr1	9091	9092	0.563283
chr1	9092	9093	0.751044
chr1	9093	9095	0.938805
chr1	9095	9097	0.751044
chr1	9097	9114	0.563283
chr1	9114	9120	0.938805
chr1	9120	9136	0.751044
chr1	9136	9145	0.563283
chr1	9145	9152	0.751044
chr1	9152	9160	0.563283
chr1	9160	9176	0.751044
chr1	9176	9177	1.31433
chr1	9177	9184	1.12657
chr1	9184	9189	1.31433
chr1	9189	9202	1.12657
chr1	9202	9204	0.938805
chr1	9204	9209	0.751044
chr1	9209	9217	0.938805
chr1	9217	9220	0.751044
chr1	9220	9225	0.375522
chr1	9225	9253	0.187761
chr1	9253	9254	0.0
chr1	9254	9258	0.187761
chr1	9258	9259	0.375522
chr1	9259	9267	0.563283
chr1	9267	9269	1.31433
chr1	9269	9270	1.87761
chr1	9270	9271	2.06537
chr1	9271	9272	2.44089
chr1	9272	9273	2.62865
chr1	9273	9282	2.81642
chr1	9282	9298	3.00418
chr1	9298	9302	2.81642
chr1	9302	9306	2.25313
chr1	9306	9311	2.62865
chr1	9311	9313	2.06537
chr1	9313	9315	1.31433
chr1	9315	9316	0.938805
chr1	9316	9317	0.751044
chr1	9317	9322	0.563283
chr1	9322	9323	0.751044
chr1	9323	9324	0.938805
chr1	9324	9341	0.751044
chr1	9341	9343	0.563283
chr1	9343	9344	0.375522
chr1	9344	9363	0.563283
chr1	9363	9367	0.375522
chr1	9367	9387	0.187761
chr1	9387	9388	0.375522
chr1	9388	9401	0.187761
chr1	9401	9411	0.375522
chr1	9411	9431	0.563283
chr1	9431	9440	0.375522
chr1	9440	9448	0.563283
chr1	9448	9454	0.751044
chr1	9454	9455	0.938805
chr1	9455	9474	0.751044
chr1	9474	9479	0.563283
chr1	9479	9484	0.375522
chr1	9484	9490	0.563283
chr1	9490	9492	0.375522
chr1	9492	9508	0.187761
chr1	9508	9514	0.563283
chr1	9514	9524	0.751044
chr1	9524	9526	0.938805
chr1	9526	9537	0.751044
chr1	9537	9547	0.938805
chr1	9547	9552	0.751044
chr1	9552	9558	0.563283
chr1	9558	9568	0.375522
[truncated: 2,063 more rows]
