# Supplementary material for: Structural modularity of the XIST ribonucleoprotein complex
Source: Nat Commun. 2020 Dec 2;11:6163. doi: 10.1038/s41467-020-20040-3 (PMC7710737; doi:10.1038/s41467-020-20040-3)
Supplement: Supplementary file 6 — Source Data [file 41467_2020_20040_MOESM6_ESM.zip › sourcedata/fig2efgi/K562_MTPAP_1_neg_XIST_1_hsXIST.bedgraph]

chr1	0	33	0.0
chr1	33	43	0.148194
chr1	43	44	0.296389
chr1	44	45	0.444583
chr1	45	51	0.592778
chr1	51	66	0.740972
chr1	66	79	0.592778
chr1	79	83	0.296389
chr1	83	86	0.148194
chr1	86	88	0.296389
chr1	88	103	0.148194
chr1	103	105	0.444583
chr1	105	114	0.592778
chr1	114	115	0.740972
chr1	115	116	0.889167
chr1	116	117	1.33375
chr1	117	124	1.63014
chr1	124	128	1.48194
chr1	128	130	1.63014
chr1	130	132	1.48194
chr1	132	135	1.63014
chr1	135	141	1.48194
chr1	141	144	1.18556
chr1	144	148	1.03736
chr1	148	154	0.889167
chr1	154	155	0.444583
chr1	155	164	0.148194
chr1	164	165	0.296389
chr1	165	185	0.444583
chr1	185	192	0.296389
chr1	192	194	0.444583
chr1	194	198	0.592778
chr1	198	201	0.889167
chr1	201	202	1.33375
chr1	202	203	1.18556
chr1	203	206	1.03736
chr1	206	215	1.18556
chr1	215	227	1.03736
chr1	227	228	0.740972
chr1	228	230	0.592778
chr1	230	232	0.444583
chr1	232	236	0.296389
chr1	236	237	0.0
chr1	237	241	0.148194
chr1	241	260	0.296389
chr1	260	269	0.148194
chr1	269	283	0.296389
chr1	283	290	0.444583
chr1	290	291	0.592778
chr1	291	297	0.740972
chr1	297	303	0.889167
chr1	303	306	1.03736
chr1	306	307	1.18556
chr1	307	310	1.03736
chr1	310	311	1.18556
chr1	311	322	1.33375
chr1	322	325	1.18556
chr1	325	329	1.33375
chr1	329	334	1.03736
chr1	334	338	0.889167
chr1	338	341	0.740972
chr1	341	344	0.889167
chr1	344	348	0.592778
chr1	348	349	0.444583
chr1	349	368	0.296389
chr1	368	369	0.444583
chr1	369	374	0.592778
chr1	374	384	0.444583
chr1	384	394	0.592778
chr1	394	396	0.444583
chr1	396	400	0.296389
chr1	400	406	0.148194
chr1	406	422	0.444583
chr1	422	428	0.296389
chr1	428	433	0.444583
chr1	433	439	0.296389
chr1	439	451	0.148194
chr1	451	452	0.592778
chr1	452	453	0.889167
chr1	453	454	1.03736
chr1	454	459	1.18556
chr1	459	460	1.33375
chr1	460	466	1.48194
chr1	466	467	1.33375
chr1	467	478	1.48194
chr1	478	484	1.33375
chr1	484	488	1.03736
chr1	488	490	0.889167
chr1	490	491	0.740972
chr1	491	492	0.592778
chr1	492	494	0.444583
chr1	494	495	0.592778
chr1	495	496	1.03736
chr1	496	497	1.18556
chr1	497	498	1.33375
chr1	498	499	1.18556
chr1	499	504	1.33375
chr1	504	505	1.48194
chr1	505	512	1.33375
chr1	512	513	1.48194
chr1	513	517	1.63014
chr1	517	518	1.77833
chr1	518	522	1.92653
chr1	522	525	2.07472
chr1	525	532	2.22292
chr1	532	533	2.07472
chr1	533	534	1.63014
chr1	534	535	1.48194
chr1	535	537	1.18556
chr1	537	542	1.03736
chr1	542	550	0.889167
chr1	550	551	0.740972
chr1	551	554	0.592778
chr1	554	556	0.444583
chr1	556	560	0.296389
chr1	560	562	0.148194
chr1	562	603	0.0
chr1	603	607	0.148194
chr1	607	630	0.296389
chr1	630	641	0.148194
chr1	641	649	0.0
chr1	649	650	0.148194
chr1	650	651	0.296389
chr1	651	654	0.592778
chr1	654	656	0.740972
chr1	656	687	0.889167
chr1	687	689	0.592778
chr1	689	691	0.296389
chr1	691	692	0.148194
chr1	692	695	0.296389
chr1	695	696	0.148194
chr1	696	730	0.444583
chr1	730	733	0.296389
chr1	733	734	0.148194
chr1	734	738	0.0
chr1	738	739	0.148194
chr1	739	742	0.296389
chr1	742	763	0.444583
chr1	763	767	0.296389
chr1	767	769	0.148194
chr1	769	773	0.444583
chr1	773	779	0.296389
chr1	779	781	0.444583
chr1	781	783	0.592778
chr1	783	784	0.740972
chr1	784	785	0.889167
chr1	785	786	1.03736
chr1	786	787	1.33375
chr1	787	806	1.48194
chr1	806	807	1.18556
chr1	807	810	1.03736
chr1	810	812	0.889167
chr1	812	813	0.740972
chr1	813	823	0.592778
chr1	823	824	0.444583
chr1	824	825	0.296389
chr1	825	830	0.592778
chr1	830	833	0.740972
chr1	833	834	0.889167
chr1	834	839	1.33375
chr1	839	840	1.92653
chr1	840	841	2.07472
chr1	841	842	2.22292
chr1	842	843	2.37111
chr1	843	845	2.22292
chr1	845	846	2.37111
chr1	846	847	2.51931
chr1	847	854	2.6675
chr1	854	855	2.51931
chr1	855	859	2.81569
chr1	859	861	2.6675
chr1	861	862	2.51931
chr1	862	867	2.6675
chr1	867	869	2.51931
chr1	869	871	2.6675
chr1	871	876	2.22292
chr1	876	877	2.07472
chr1	877	879	1.33375
chr1	879	880	1.18556
chr1	880	882	1.03736
chr1	882	884	1.18556
chr1	884	886	0.889167
chr1	886	890	1.03736
chr1	890	891	1.18556
chr1	891	900	1.03736
chr1	900	901	0.889167
chr1	901	913	1.03736
chr1	913	914	1.18556
chr1	914	918	1.33375
chr1	918	920	1.18556
chr1	920	921	1.63014
chr1	921	922	1.48194
chr1	922	923	1.63014
chr1	923	925	1.77833
chr1	925	927	1.48194
chr1	927	934	1.33375
chr1	934	936	1.48194
chr1	936	937	1.33375
chr1	937	938	1.92653
chr1	938	941	2.07472
chr1	941	943	2.22292
chr1	943	944	2.51931
chr1	944	947	2.37111
chr1	947	949	2.51931
chr1	949	951	2.37111
chr1	951	957	2.22292
chr1	957	960	1.63014
chr1	960	964	1.77833
chr1	964	971	1.92653
chr1	971	972	2.07472
chr1	972	973	1.92653
chr1	973	974	2.07472
chr1	974	975	2.22292
chr1	975	976	2.6675
chr1	976	977	2.22292
chr1	977	978	2.37111
chr1	978	979	2.51931
chr1	979	980	2.37111
chr1	980	983	2.07472
chr1	983	984	2.22292
chr1	984	985	2.51931
chr1	985	988	2.6675
chr1	988	989	2.51931
chr1	989	990	2.37111
chr1	990	993	2.51931
chr1	993	994	3.11208
chr1	994	995	3.70486
chr1	995	998	3.85306
chr1	998	1002	4.00125
chr1	1002	1004	3.85306
chr1	1004	1005	4.00125
chr1	1005	1007	4.74222
chr1	1007	1008	4.59403
chr1	1008	1009	4.74222
chr1	1009	1010	5.03861
chr1	1010	1012	4.89042
chr1	1012	1014	4.44583
chr1	1014	1015	4.14944
chr1	1015	1016	4.29764
chr1	1016	1017	4.14944
chr1	1017	1019	4.00125
chr1	1019	1020	4.29764
chr1	1020	1021	4.44583
chr1	1021	1024	4.00125
chr1	1024	1025	3.85306
chr1	1025	1031	3.70486
chr1	1031	1032	3.26028
chr1	1032	1035	2.6675
chr1	1035	1037	2.81569
chr1	1037	1038	2.6675
chr1	1038	1039	1.92653
chr1	1039	1042	1.63014
chr1	1042	1046	1.48194
chr1	1046	1054	1.03736
chr1	1054	1056	0.889167
chr1	1056	1057	0.592778
chr1	1057	1058	0.740972
chr1	1058	1059	0.592778
chr1	1059	1064	0.444583
chr1	1064	1066	0.592778
chr1	1066	1068	0.444583
chr1	1068	1073	0.296389
chr1	1073	1074	0.444583
chr1	1074	1079	0.592778
chr1	1079	1083	0.740972
chr1	1083	1091	1.18556
chr1	1091	1092	1.03736
chr1	1092	1099	1.33375
chr1	1099	1101	1.18556
chr1	1101	1102	1.63014
chr1	1102	1104	1.77833
chr1	1104	1108	1.92653
chr1	1108	1110	2.07472
chr1	1110	1111	1.92653
chr1	1111	1120	2.07472
chr1	1120	1128	1.63014
chr1	1128	1130	1.48194
chr1	1130	1132	1.77833
chr1	1132	1133	2.07472
chr1	1133	1136	1.92653
chr1	1136	1138	2.07472
chr1	1138	1139	1.92653
chr1	1139	1146	1.33375
chr1	1146	1148	1.18556
chr1	1148	1150	1.03736
chr1	1150	1151	1.18556
chr1	1151	1152	1.03736
chr1	1152	1153	1.18556
chr1	1153	1154	1.48194
chr1	1154	1168	1.63014
chr1	1168	1174	1.03736
chr1	1174	1180	0.889167
chr1	1180	1182	1.03736
chr1	1182	1187	1.18556
chr1	1187	1190	1.03736
chr1	1190	1191	1.18556
chr1	1191	1192	1.03736
chr1	1192	1193	1.18556
chr1	1193	1200	1.33375
chr1	1200	1202	1.48194
chr1	1202	1203	1.77833
chr1	1203	1204	1.92653
chr1	1204	1205	2.37111
chr1	1205	1206	2.51931
chr1	1206	1208	2.37111
chr1	1208	1211	2.51931
chr1	1211	1212	2.6675
chr1	1212	1215	2.51931
chr1	1215	1216	2.37111
chr1	1216	1217	2.07472
chr1	1217	1218	2.22292
chr1	1218	1219	2.6675
chr1	1219	1225	2.81569
chr1	1225	1227	2.6675
chr1	1227	1228	2.81569
chr1	1228	1229	2.6675
chr1	1229	1236	2.51931
chr1	1236	1237	2.6675
chr1	1237	1240	2.22292
chr1	1240	1241	2.37111
chr1	1241	1243	1.48194
chr1	1243	1244	1.77833
chr1	1244	1249	1.63014
chr1	1249	1250	1.77833
chr1	1250	1254	1.63014
chr1	1254	1256	1.48194
chr1	1256	1262	1.33375
chr1	1262	1264	1.18556
chr1	1264	1265	1.03736
chr1	1265	1266	0.889167
chr1	1266	1267	1.18556
chr1	1267	1276	1.33375
chr1	1276	1278	1.48194
chr1	1278	1284	1.33375
chr1	1284	1285	1.48194
chr1	1285	1286	1.92653
chr1	1286	1288	1.77833
chr1	1288	1290	1.63014
chr1	1290	1293	1.77833
chr1	1293	1295	1.92653
chr1	1295	1296	1.77833
chr1	1296	1299	1.92653
chr1	1299	1304	2.07472
chr1	1304	1305	1.92653
chr1	1305	1306	1.77833
chr1	1306	1310	1.63014
chr1	1310	1311	1.92653
chr1	1311	1312	1.77833
chr1	1312	1313	1.92653
chr1	1313	1314	2.07472
chr1	1314	1315	2.22292
chr1	1315	1320	2.37111
chr1	1320	1322	2.07472
chr1	1322	1323	2.22292
chr1	1323	1324	1.92653
chr1	1324	1325	1.77833
chr1	1325	1328	2.22292
chr1	1328	1329	2.07472
chr1	1329	1330	1.92653
chr1	1330	1331	2.07472
chr1	1331	1332	2.22292
chr1	1332	1334	2.6675
chr1	1334	1335	2.51931
chr1	1335	1336	2.81569
chr1	1336	1339	2.96389
chr1	1339	1341	2.81569
chr1	1341	1342	2.96389
chr1	1342	1344	3.11208
chr1	1344	1346	3.26028
chr1	1346	1347	3.55667
chr1	1347	1348	3.40847
chr1	1348	1351	3.70486
chr1	1351	1353	3.55667
chr1	1353	1355	3.70486
chr1	1355	1358	3.85306
chr1	1358	1360	4.00125
chr1	1360	1362	3.85306
chr1	1362	1363	4.00125
chr1	1363	1365	3.70486
chr1	1365	1366	3.85306
chr1	1366	1367	3.55667
chr1	1367	1368	3.40847
chr1	1368	1369	3.55667
chr1	1369	1370	3.40847
chr1	1370	1371	3.11208
chr1	1371	1374	2.81569
chr1	1374	1377	2.51931
chr1	1377	1379	2.81569
chr1	1379	1380	2.51931
chr1	1380	1382	2.37111
chr1	1382	1383	2.22292
chr1	1383	1385	1.92653
chr1	1385	1387	1.77833
chr1	1387	1391	1.48194
chr1	1391	1393	1.18556
chr1	1393	1395	1.03736
chr1	1395	1398	0.889167
chr1	1398	1400	0.740972
chr1	1400	1403	0.592778
chr1	1403	1406	0.444583
chr1	1406	1407	0.296389
chr1	1407	1415	0.444583
chr1	1415	1420	0.148194
chr1	1420	1434	0.444583
chr1	1434	1435	0.592778
chr1	1435	1436	0.740972
chr1	1436	1438	0.889167
chr1	1438	1439	1.18556
chr1	1439	1440	1.48194
chr1	1440	1442	1.63014
chr1	1442	1443	1.48194
chr1	1443	1444	1.63014
chr1	1444	1447	1.48194
chr1	1447	1451	1.63014
chr1	1451	1452	1.77833
chr1	1452	1453	1.92653
chr1	1453	1454	2.07472
chr1	1454	1464	2.37111
chr1	1464	1468	2.22292
chr1	1468	1469	2.37111
chr1	1469	1474	2.51931
chr1	1474	1475	2.22292
chr1	1475	1477	2.07472
chr1	1477	1480	1.63014
chr1	1480	1481	1.48194
chr1	1481	1482	1.33375
chr1	1482	1485	1.18556
chr1	1485	1487	1.03736
chr1	1487	1489	0.889167
chr1	1489	1492	0.740972
chr1	1492	1496	0.592778
chr1	1496	1497	0.444583
chr1	1497	1499	0.592778
chr1	1499	1502	0.740972
chr1	1502	1506	0.889167
chr1	1506	1513	0.740972
chr1	1513	1515	1.03736
chr1	1515	1525	1.18556
chr1	1525	1536	0.889167
chr1	1536	1539	0.740972
chr1	1539	1540	0.592778
chr1	1540	1543	0.444583
chr1	1543	1544	0.296389
chr1	1544	1551	0.444583
chr1	1551	1552	0.296389
chr1	1552	1558	0.148194
chr1	1558	1559	0.296389
chr1	1559	1560	0.444583
chr1	1560	1561	0.592778
chr1	1561	1562	0.740972
chr1	1562	1563	0.889167
chr1	1563	1567	1.03736
chr1	1567	1568	1.33375
chr1	1568	1573	1.63014
chr1	1573	1579	1.48194
chr1	1579	1590	1.63014
chr1	1590	1595	1.77833
chr1	1595	1596	1.63014
chr1	1596	1599	1.48194
chr1	1599	1600	0.889167
chr1	1600	1603	1.03736
chr1	1603	1604	1.18556
chr1	1604	1605	0.889167
chr1	1605	1608	0.592778
chr1	1608	1610	0.889167
chr1	1610	1617	1.03736
chr1	1617	1620	0.889167
chr1	1620	1625	0.740972
chr1	1625	1627	0.889167
chr1	1627	1628	1.03736
chr1	1628	1631	1.33375
chr1	1631	1634	1.48194
chr1	1634	1635	1.77833
chr1	1635	1636	1.92653
chr1	1636	1638	2.07472
chr1	1638	1642	2.37111
chr1	1642	1643	2.51931
chr1	1643	1645	2.6675
chr1	1645	1646	2.81569
chr1	1646	1648	2.51931
chr1	1648	1650	2.6675
chr1	1650	1651	2.81569
chr1	1651	1653	2.96389
chr1	1653	1657	3.26028
chr1	1657	1662	3.40847
chr1	1662	1664	3.26028
chr1	1664	1667	2.81569
chr1	1667	1668	2.6675
chr1	1668	1669	2.51931
chr1	1669	1670	2.6675
chr1	1670	1671	2.51931
chr1	1671	1672	2.6675
chr1	1672	1674	2.51931
chr1	1674	1675	2.6675
chr1	1675	1676	2.37111
chr1	1676	1677	2.51931
chr1	1677	1680	2.81569
chr1	1680	1681	2.6675
chr1	1681	1683	2.81569
chr1	1683	1684	2.51931
chr1	1684	1685	2.6675
chr1	1685	1686	3.11208
chr1	1686	1687	2.96389
chr1	1687	1689	2.81569
chr1	1689	1691	2.96389
chr1	1691	1692	2.6675
chr1	1692	1693	2.96389
chr1	1693	1694	3.11208
chr1	1694	1699	3.40847
chr1	1699	1700	3.26028
chr1	1700	1701	3.40847
chr1	1701	1704	3.26028
chr1	1704	1708	3.40847
chr1	1708	1709	3.26028
chr1	1709	1710	3.11208
chr1	1710	1711	2.96389
chr1	1711	1714	2.81569
chr1	1714	1715	2.51931
chr1	1715	1716	2.22292
chr1	1716	1717	2.07472
chr1	1717	1719	2.37111
chr1	1719	1723	2.22292
chr1	1723	1730	1.92653
chr1	1730	1732	1.48194
chr1	1732	1733	1.33375
chr1	1733	1736	1.18556
chr1	1736	1739	1.33375
chr1	1739	1741	1.48194
chr1	1741	1742	1.33375
chr1	1742	1745	1.18556
chr1	1745	1747	1.33375
chr1	1747	1751	1.18556
chr1	1751	1757	0.889167
chr1	1757	1758	1.03736
chr1	1758	1760	1.33375
chr1	1760	1761	1.18556
chr1	1761	1764	1.33375
chr1	1764	1766	1.48194
chr1	1766	1771	1.63014
chr1	1771	1777	1.77833
chr1	1777	1778	1.63014
chr1	1778	1784	1.77833
chr1	1784	1788	1.48194
chr1	1788	1791	1.33375
chr1	1791	1793	1.48194
chr1	1793	1794	1.92653
chr1	1794	1799	1.77833
chr1	1799	1800	1.63014
chr1	1800	1801	1.48194
chr1	1801	1802	1.63014
chr1	1802	1807	1.33375
chr1	1807	1809	1.48194
chr1	1809	1812	1.33375
chr1	1812	1814	1.18556
chr1	1814	1816	1.03736
chr1	1816	1817	0.889167
chr1	1817	1818	0.740972
chr1	1818	1821	0.889167
chr1	1821	1822	0.444583
chr1	1822	1828	0.592778
chr1	1828	1830	0.740972
chr1	1830	1831	1.03736
chr1	1831	1832	1.18556
chr1	1832	1836	1.33375
chr1	1836	1838	1.48194
chr1	1838	1840	1.33375
chr1	1840	1843	1.48194
chr1	1843	1845	1.77833
chr1	1845	1846	1.63014
chr1	1846	1847	1.77833
chr1	1847	1848	1.92653
chr1	1848	1855	2.07472
chr1	1855	1856	2.22292
chr1	1856	1860	2.07472
chr1	1860	1864	1.92653
chr1	1864	1865	2.37111
chr1	1865	1866	2.81569
chr1	1866	1867	2.96389
chr1	1867	1868	2.6675
chr1	1868	1869	2.96389
chr1	1869	1870	2.81569
chr1	1870	1871	3.55667
chr1	1871	1873	4.29764
chr1	1873	1874	4.44583
chr1	1874	1879	4.29764
chr1	1879	1881	4.44583
chr1	1881	1882	4.59403
chr1	1882	1883	4.44583
chr1	1883	1887	4.29764
chr1	1887	1888	4.14944
chr1	1888	1892	4.29764
chr1	1892	1893	4.44583
chr1	1893	1894	4.29764
chr1	1894	1895	3.26028
chr1	1895	1898	2.6675
chr1	1898	1902	2.81569
chr1	1902	1906	2.51931
chr1	1906	1907	2.07472
chr1	1907	1908	1.77833
chr1	1908	1909	1.92653
chr1	1909	1910	1.33375
chr1	1910	1913	1.18556
chr1	1913	1914	1.33375
chr1	1914	1917	1.48194
chr1	1917	1919	1.33375
chr1	1919	1921	1.18556
chr1	1921	1922	0.889167
chr1	1922	1924	1.03736
chr1	1924	1925	1.18556
chr1	1925	1926	1.03736
chr1	1926	1927	0.889167
chr1	1927	1930	1.03736
chr1	1930	1936	1.18556
chr1	1936	1939	1.03736
chr1	1939	1942	0.889167
chr1	1942	1946	1.33375
chr1	1946	1948	1.18556
chr1	1948	1949	1.03736
chr1	1949	1957	0.889167
chr1	1957	1960	0.740972
chr1	1960	1964	0.592778
chr1	1964	1974	0.444583
chr1	1974	1977	0.148194
chr1	1977	2035	0.0
chr1	2035	2057	0.148194
chr1	2057	2069	0.0
chr1	2069	2084	0.148194
chr1	2084	2096	0.296389
chr1	2096	2106	0.444583
chr1	2106	2108	0.592778
chr1	2108	2110	0.444583
chr1	2110	2111	0.592778
chr1	2111	2113	0.740972
chr1	2113	2119	0.889167
chr1	2119	2124	0.740972
chr1	2124	2134	0.889167
chr1	2134	2136	0.740972
chr1	2136	2138	0.889167
chr1	2138	2140	1.18556
chr1	2140	2142	1.33375
chr1	2142	2144	1.18556
chr1	2144	2148	1.33375
chr1	2148	2149	1.18556
chr1	2149	2150	1.03736
chr1	2150	2154	0.889167
chr1	2154	2158	1.03736
chr1	2158	2168	0.889167
chr1	2168	2169	1.03736
chr1	2169	2172	0.740972
chr1	2172	2174	0.592778
chr1	2174	2177	0.444583
chr1	2177	2179	0.592778
chr1	2179	2180	0.740972
chr1	2180	2181	0.889167
chr1	2181	2188	1.33375
chr1	2188	2205	1.48194
chr1	2205	2206	1.63014
chr1	2206	2207	1.77833
chr1	2207	2208	1.92653
chr1	2208	2209	2.07472
chr1	2209	2215	1.92653
chr1	2215	2217	2.07472
chr1	2217	2218	1.92653
chr1	2218	2223	1.33375
chr1	2223	2224	1.48194
chr1	2224	2229	1.33375
chr1	2229	2230	1.63014
chr1	2230	2232	1.33375
chr1	2232	2244	1.48194
chr1	2244	2245	1.03736
chr1	2245	2246	0.889167
chr1	2246	2253	1.03736
chr1	2253	2260	0.740972
chr1	2260	2262	0.592778
chr1	2262	2267	0.444583
chr1	2267	2269	0.148194
chr1	2269	2273	0.0
chr1	2273	2278	0.296389
chr1	2278	2279	0.592778
chr1	2279	2280	0.740972
chr1	2280	2285	1.03736
chr1	2285	2289	1.18556
chr1	2289	2294	1.33375
chr1	2294	2304	1.48194
chr1	2304	2305	1.77833
chr1	2305	2311	1.63014
chr1	2311	2315	1.18556
chr1	2315	2318	0.889167
chr1	2318	2322	0.592778
chr1	2322	2323	0.889167
chr1	2323	2329	0.592778
chr1	2329	2342	0.889167
chr1	2342	2344	0.740972
chr1	2344	2349	0.592778
chr1	2349	2350	0.740972
chr1	2350	2356	0.889167
chr1	2356	2357	1.03736
chr1	2357	2360	1.18556
chr1	2360	2365	1.03736
chr1	2365	2368	0.889167
chr1	2368	2374	0.740972
chr1	2374	2376	0.889167
chr1	2376	2378	0.740972
chr1	2378	2381	0.592778
chr1	2381	2383	0.444583
chr1	2383	2385	0.296389
chr1	2385	2440	0.148194
chr1	2440	2450	0.296389
chr1	2450	2468	0.148194
chr1	2468	2470	0.296389
chr1	2470	2471	0.444583
chr1	2471	2473	0.592778
chr1	2473	2474	0.740972
chr1	2474	2477	0.889167
chr1	2477	2479	0.740972
chr1	2479	2486	0.889167
chr1	2486	2503	1.03736
chr1	2503	2506	0.889167
chr1	2506	2510	0.296389
chr1	2510	2512	0.0
chr1	2512	2523	0.148194
chr1	2523	2525	0.296389
chr1	2525	2536	0.444583
chr1	2536	2537	0.592778
chr1	2537	2550	0.740972
chr1	2550	2554	0.592778
chr1	2554	2555	0.740972
chr1	2555	2557	0.889167
chr1	2557	2560	1.03736
chr1	2560	2563	0.889167
chr1	2563	2573	0.740972
chr1	2573	2574	0.592778
chr1	2574	2591	0.444583
chr1	2591	2593	0.296389
chr1	2593	2595	0.148194
chr1	2595	2615	0.0
chr1	2615	2622	0.148194
chr1	2622	2631	0.296389
chr1	2631	2642	0.444583
chr1	2642	2652	0.592778
chr1	2652	2659	0.444583
chr1	2659	2664	0.296389
chr1	2664	2668	0.444583
chr1	2668	2676	0.296389
chr1	2676	2680	0.444583
chr1	2680	2682	0.296389
chr1	2682	2698	0.444583
chr1	2698	2702	0.296389
chr1	2702	2717	0.148194
chr1	2717	2723	0.0
chr1	2723	2756	0.148194
chr1	2756	2762	0.0
chr1	2762	2776	0.148194
chr1	2776	2777	0.296389
chr1	2777	2800	0.444583
chr1	2800	2803	0.296389
chr1	2803	2813	0.444583
chr1	2813	2821	0.148194
chr1	2821	2831	0.296389
chr1	2831	2847	0.148194
chr1	2847	2866	0.0
chr1	2866	2882	0.148194
chr1	2882	2888	0.296389
chr1	2888	2896	0.444583
chr1	2896	2904	0.592778
chr1	2904	2920	0.444583
chr1	2920	2926	0.296389
chr1	2926	2929	0.148194
chr1	2929	2931	0.296389
chr1	2931	2934	0.444583
chr1	2934	2955	0.296389
chr1	2955	2967	0.148194
chr1	2967	2972	0.0
chr1	2972	2976	0.148194
chr1	2976	2979	0.296389
chr1	2979	3004	0.444583
chr1	3004	3014	0.296389
chr1	3014	3016	0.148194
chr1	3016	3038	0.0
chr1	3038	3042	0.444583
chr1	3042	3056	0.740972
chr1	3056	3066	0.889167
chr1	3066	3076	1.03736
chr1	3076	3077	0.592778
chr1	3077	3082	0.296389
chr1	3082	3090	0.444583
chr1	3090	3093	0.592778
chr1	3093	3102	0.444583
chr1	3102	3105	0.296389
chr1	3105	3112	0.444583
chr1	3112	3114	0.592778
chr1	3114	3120	0.444583
chr1	3120	3131	0.296389
chr1	3131	3150	0.148194
chr1	3150	3163	0.0
chr1	3163	3193	0.148194
chr1	3193	3200	0.296389
chr1	3200	3204	0.444583
chr1	3204	3221	0.592778
chr1	3221	3222	0.889167
chr1	3222	3225	1.03736
chr1	3225	3231	1.18556
chr1	3231	3233	1.03736
chr1	3233	3235	1.18556
chr1	3235	3236	1.33375
chr1	3236	3239	1.48194
chr1	3239	3242	1.33375
chr1	3242	3260	1.18556
chr1	3260	3262	0.740972
chr1	3262	3266	0.592778
chr1	3266	3269	0.444583
chr1	3269	3271	0.592778
chr1	3271	3272	0.740972
chr1	3272	3273	0.444583
chr1	3273	3275	0.592778
chr1	3275	3288	0.444583
chr1	3288	3289	0.592778
chr1	3289	3304	0.740972
chr1	3304	3305	0.592778
chr1	3305	3310	0.740972
chr1	3310	3312	0.592778
chr1	3312	3318	0.444583
chr1	3318	3319	0.592778
chr1	3319	3320	0.740972
chr1	3320	3323	0.889167
chr1	3323	3325	1.03736
chr1	3325	3326	0.889167
chr1	3326	3327	0.740972
chr1	3327	3348	0.592778
chr1	3348	3349	0.444583
chr1	3349	3351	0.296389
chr1	3351	3354	0.148194
chr1	3354	3377	0.0
chr1	3377	3379	0.148194
chr1	3379	3383	0.296389
chr1	3383	3404	0.444583
chr1	3404	3405	0.148194
chr1	3405	3415	0.296389
chr1	3415	3449	0.148194
chr1	3449	3454	0.296389
chr1	3454	3458	0.444583
chr1	3458	3462	0.592778
chr1	3462	3475	0.740972
chr1	3475	3477	0.889167
chr1	3477	3479	0.740972
chr1	3479	3495	0.592778
chr1	3495	3500	0.444583
chr1	3500	3507	0.296389
chr1	3507	3508	0.444583
chr1	3508	3513	0.592778
chr1	3513	3516	0.444583
chr1	3516	3526	0.592778
chr1	3526	3527	0.740972
chr1	3527	3528	0.592778
chr1	3528	3536	0.740972
chr1	3536	3544	0.592778
chr1	3544	3545	0.444583
chr1	3545	3549	0.592778
chr1	3549	3553	0.444583
chr1	3553	3563	0.296389
chr1	3563	3578	0.148194
chr1	3578	3583	0.444583
chr1	3583	3593	0.296389
chr1	3593	3604	0.592778
chr1	3604	3616	0.740972
chr1	3616	3620	0.444583
chr1	3620	3631	0.296389
chr1	3631	3634	0.148194
chr1	3634	3642	0.296389
chr1	3642	3655	0.148194
chr1	3655	3667	0.296389
chr1	3667	3668	0.444583
chr1	3668	3670	0.592778
chr1	3670	3681	0.740972
chr1	3681	3683	0.889167
chr1	3683	3687	1.03736
chr1	3687	3693	1.18556
chr1	3693	3703	1.03736
chr1	3703	3704	0.889167
chr1	3704	3707	0.740972
chr1	3707	3710	0.592778
chr1	3710	3720	0.444583
chr1	3720	3724	0.296389
chr1	3724	3725	0.444583
chr1	3725	3728	0.296389
chr1	3728	3733	0.444583
chr1	3733	3734	0.592778
chr1	3734	3745	0.740972
chr1	3745	3758	0.592778
chr1	3758	3763	0.740972
chr1	3763	3765	0.592778
chr1	3765	3771	0.740972
chr1	3771	3772	0.592778
chr1	3772	3781	0.444583
chr1	3781	3785	0.592778
chr1	3785	3788	0.444583
chr1	3788	3803	0.592778
chr1	3803	3808	0.444583
chr1	3808	3810	0.592778
chr1	3810	3818	0.740972
chr1	3818	3819	0.889167
chr1	3819	3823	0.740972
chr1	3823	3825	0.889167
chr1	3825	3834	0.740972
chr1	3834	3841	0.592778
chr1	3841	3844	0.740972
chr1	3844	3847	1.03736
chr1	3847	3848	0.889167
chr1	3848	3850	0.740972
chr1	3850	3851	0.889167
chr1	3851	3856	1.03736
chr1	3856	3863	0.740972
chr1	3863	3866	0.889167
chr1	3866	3869	1.03736
chr1	3869	3871	1.18556
chr1	3871	3876	1.33375
chr1	3876	3878	1.48194
chr1	3878	3882	1.18556
chr1	3882	3886	1.03736
chr1	3886	3887	1.18556
chr1	3887	3889	1.03736
chr1	3889	3900	1.18556
chr1	3900	3901	1.33375
chr1	3901	3903	1.18556
chr1	3903	3905	1.33375
chr1	3905	3907	1.18556
chr1	3907	3908	1.03736
chr1	3908	3909	1.18556
chr1	3909	3912	1.33375
chr1	3912	3915	1.18556
chr1	3915	3917	1.33375
chr1	3917	3918	1.48194
chr1	3918	3919	1.63014
chr1	3919	3923	1.77833
chr1	3923	3925	1.63014
chr1	3925	3927	1.77833
chr1	3927	3936	1.48194
chr1	3936	3946	1.77833
chr1	3946	3948	1.63014
chr1	3948	3951	1.33375
chr1	3951	3954	1.03736
chr1	3954	3956	0.889167
chr1	3956	3959	0.740972
chr1	3959	3965	0.592778
chr1	3965	3969	0.740972
chr1	3969	3973	0.592778
chr1	3973	3974	0.740972
chr1	3974	3975	0.444583
chr1	3975	3980	0.592778
chr1	3980	3992	0.740972
chr1	3992	3998	0.889167
chr1	3998	4002	1.03736
chr1	4002	4003	1.18556
chr1	4003	4004	1.03736
chr1	4004	4010	0.889167
chr1	4010	4016	0.592778
chr1	4016	4018	0.444583
chr1	4018	4022	0.740972
chr1	4022	4024	0.889167
chr1	4024	4029	1.03736
chr1	4029	4030	1.18556
chr1	4030	4036	1.03736
chr1	4036	4040	0.889167
chr1	4040	4043	0.740972
chr1	4043	4044	0.889167
chr1	4044	4051	1.03736
chr1	4051	4052	1.18556
chr1	4052	4055	1.33375
chr1	4055	4056	1.48194
chr1	4056	4061	1.33375
chr1	4061	4066	1.18556
chr1	4066	4070	1.03736
chr1	4070	4073	1.18556
chr1	4073	4081	1.03736
chr1	4081	4083	0.889167
chr1	4083	4085	0.740972
chr1	4085	4087	0.889167
chr1	4087	4089	1.03736
chr1	4089	4090	0.889167
chr1	4090	4093	0.740972
chr1	4093	4094	0.889167
chr1	4094	4105	0.740972
chr1	4105	4106	0.592778
chr1	4106	4121	0.444583
chr1	4121	4122	0.296389
chr1	4122	4130	0.148194
chr1	4130	4131	0.0
chr1	4131	4138	0.148194
chr1	4138	4163	0.296389
chr1	4163	4167	0.148194
chr1	4167	4176	0.296389
chr1	4176	4196	0.148194
chr1	4196	4199	0.296389
chr1	4199	4203	0.444583
chr1	4203	4205	0.740972
chr1	4205	4209	0.592778
chr1	4209	4233	0.740972
chr1	4233	4236	0.592778
chr1	4236	4241	0.444583
chr1	4241	4246	0.148194
chr1	4246	4248	0.0
chr1	4248	4250	0.148194
chr1	4250	4253	0.296389
chr1	4253	4254	0.444583
chr1	4254	4279	0.740972
chr1	4279	4280	0.889167
chr1	4280	4286	0.592778
chr1	4286	4288	0.444583
chr1	4288	4290	0.296389
chr1	4290	4292	0.444583
chr1	4292	4304	0.592778
chr1	4304	4305	0.740972
chr1	4305	4311	0.889167
chr1	4311	4315	1.03736
chr1	4315	4327	0.889167
chr1	4327	4328	0.740972
chr1	4328	4330	0.444583
chr1	4330	4342	0.296389
chr1	4342	4349	0.148194
chr1	4349	4379	0.0
chr1	4379	4382	0.296389
chr1	4382	4387	0.444583
chr1	4387	4404	0.592778
chr1	4404	4409	0.889167
chr1	4409	4412	1.03736
chr1	4412	4415	1.18556
chr1	4415	4419	0.889167
chr1	4419	4420	1.03736
chr1	4420	4423	0.889167
chr1	4423	4430	0.740972
chr1	4430	4431	0.592778
chr1	4431	4442	0.444583
chr1	4442	4447	0.296389
chr1	4447	4453	0.148194
chr1	4453	4454	0.0
chr1	4454	4455	0.148194
chr1	4455	4456	0.296389
chr1	4456	4468	0.444583
chr1	4468	4471	0.592778
chr1	4471	4474	0.740972
chr1	4474	4475	0.889167
chr1	4475	4476	1.03736
chr1	4476	4478	1.18556
chr1	4478	4490	1.33375
chr1	4490	4494	1.18556
chr1	4494	4505	0.889167
chr1	4505	4512	0.592778
chr1	4512	4513	0.296389
chr1	4513	4514	0.148194
chr1	4514	4516	0.0
chr1	4516	4522	0.148194
chr1	4522	4527	0.296389
chr1	4527	4529	0.444583
chr1	4529	4539	0.592778
chr1	4539	4554	0.740972
chr1	4554	4562	0.444583
chr1	4562	4564	0.296389
chr1	4564	4566	0.148194
chr1	4566	4577	0.296389
chr1	4577	4587	0.148194
chr1	4587	4588	0.444583
chr1	4588	4605	0.592778
chr1	4605	4623	0.740972
chr1	4623	4625	0.592778
chr1	4625	4641	0.296389
chr1	4641	4643	0.148194
chr1	4643	4646	0.0
chr1	4646	4660	0.148194
chr1	4660	4663	0.296389
chr1	4663	4672	0.444583
chr1	4672	4677	0.592778
chr1	4677	4679	0.444583
chr1	4679	4685	0.592778
chr1	4685	4686	0.740972
chr1	4686	4689	0.889167
chr1	4689	4695	1.03736
chr1	4695	4698	1.18556
chr1	4698	4700	1.03736
chr1	4700	4703	0.889167
chr1	4703	4704	1.03736
chr1	4704	4706	1.18556
chr1	4706	4709	1.03736
chr1	4709	4710	0.889167
chr1	4710	4723	0.740972
chr1	4723	4733	0.592778
chr1	4733	4741	0.444583
chr1	4741	4742	0.296389
chr1	4742	4746	0.444583
chr1	4746	4751	0.296389
chr1	4751	4762	0.444583
chr1	4762	4764	0.592778
chr1	4764	4776	0.740972
chr1	4776	4778	0.889167
chr1	4778	4780	0.592778
chr1	4780	4782	0.444583
chr1	4782	4792	0.592778
chr1	4792	4793	0.444583
chr1	4793	4795	0.592778
chr1	4795	4798	0.740972
chr1	4798	4802	0.889167
chr1	4802	4815	0.740972
chr1	4815	4818	0.444583
chr1	4818	4823	0.296389
chr1	4823	4828	0.148194
chr1	4828	4830	0.296389
chr1	4830	4833	0.444583
chr1	4833	4834	0.592778
chr1	4834	4845	0.740972
chr1	4845	4847	0.592778
chr1	4847	4850	0.740972
chr1	4850	4861	0.889167
chr1	4861	4863	1.03736
chr1	4863	4866	1.18556
chr1	4866	4868	1.03736
chr1	4868	4871	0.889167
chr1	4871	4872	1.03736
chr1	4872	4885	0.740972
chr1	4885	4888	0.592778
chr1	4888	4895	0.444583
chr1	4895	4901	0.296389
chr1	4901	4906	0.148194
chr1	4906	4909	0.296389
chr1	4909	4942	0.148194
chr1	4942	4959	0.0
chr1	4959	4966	0.148194
chr1	4966	4968	0.296389
chr1	4968	4976	0.592778
chr1	4976	4977	0.444583
chr1	4977	4988	0.592778
chr1	4988	4991	0.444583
chr1	4991	4998	0.296389
chr1	4998	5002	0.148194
chr1	5002	5007	0.296389
chr1	5007	5040	0.148194
chr1	5040	5088	0.0
chr1	5088	5095	0.148194
chr1	5095	5115	0.296389
chr1	5115	5117	0.444583
chr1	5117	5128	0.296389
chr1	5128	5140	0.148194
chr1	5140	5143	0.296389
chr1	5143	5152	0.444583
chr1	5152	5172	0.296389
chr1	5172	5178	0.148194
chr1	5178	5180	0.0
chr1	5180	5210	0.148194
chr1	5210	5211	0.296389
chr1	5211	5214	0.148194
chr1	5214	5218	0.296389
chr1	5218	5225	0.444583
chr1	5225	5226	0.592778
chr1	5226	5227	0.889167
chr1	5227	5248	1.33375
chr1	5248	5252	1.18556
chr1	5252	5256	1.03736
chr1	5256	5257	0.889167
chr1	5257	5263	0.740972
chr1	5263	5264	0.592778
chr1	5264	5271	0.0
chr1	5271	5274	0.148194
chr1	5274	5283	0.296389
chr1	5283	5286	0.444583
chr1	5286	5291	0.592778
chr1	5291	5292	0.740972
chr1	5292	5299	0.889167
chr1	5299	5309	1.03736
chr1	5309	5310	0.889167
chr1	5310	5312	0.740972
chr1	5312	5315	0.592778
chr1	5315	5324	0.444583
chr1	5324	5328	0.296389
chr1	5328	5337	0.148194
chr1	5337	5368	0.0
chr1	5368	5369	0.148194
chr1	5369	5390	0.296389
chr1	5390	5392	0.444583
chr1	5392	5395	0.592778
chr1	5395	5406	0.444583
chr1	5406	5415	0.296389
chr1	5415	5422	0.444583
chr1	5422	5426	0.296389
chr1	5426	5448	0.148194
chr1	5448	5453	0.296389
chr1	5453	5457	0.148194
chr1	5457	5467	0.444583
chr1	5467	5472	0.740972
chr1	5472	5482	0.889167
chr1	5482	5483	1.18556
chr1	5483	5484	1.33375
chr1	5484	5494	1.48194
chr1	5494	5495	1.63014
chr1	5495	5497	1.33375
chr1	5497	5498	1.48194
chr1	5498	5501	1.63014
chr1	5501	5503	1.77833
chr1	5503	5508	1.48194
chr1	5508	5509	1.63014
chr1	5509	5510	1.48194
chr1	5510	5512	1.18556
chr1	5512	5517	1.03736
chr1	5517	5520	1.18556
chr1	5520	5521	1.03736
chr1	5521	5532	0.889167
chr1	5532	5533	0.592778
chr1	5533	5534	0.444583
chr1	5534	5537	0.296389
chr1	5537	5545	0.444583
chr1	5545	5546	0.296389
chr1	5546	5554	0.444583
chr1	5554	5565	0.296389
chr1	5565	5575	0.444583
chr1	5575	5582	0.296389
chr1	5582	5584	0.148194
chr1	5584	5587	0.296389
chr1	5587	5590	0.444583
chr1	5590	5596	0.296389
chr1	5596	5597	0.444583
chr1	5597	5598	0.740972
chr1	5598	5600	1.18556
chr1	5600	5613	1.33375
chr1	5613	5614	1.48194
chr1	5614	5616	1.63014
chr1	5616	5619	1.33375
chr1	5619	5620	1.18556
chr1	5620	5622	1.33375
chr1	5622	5625	1.18556
chr1	5625	5628	1.03736
chr1	5628	5629	1.18556
chr1	5629	5634	1.33375
chr1	5634	5640	0.889167
chr1	5640	5641	1.03736
chr1	5641	5648	1.18556
chr1	5648	5650	1.33375
chr1	5650	5652	1.48194
chr1	5652	5658	1.33375
chr1	5658	5663	1.18556
chr1	5663	5670	0.889167
chr1	5670	5673	1.03736
chr1	5673	5675	1.18556
chr1	5675	5678	1.03736
chr1	5678	5683	0.740972
chr1	5683	5685	0.889167
chr1	5685	5686	1.03736
chr1	5686	5689	0.889167
chr1	5689	5693	0.740972
chr1	5693	5701	0.889167
chr1	5701	5703	0.740972
chr1	5703	5705	0.592778
chr1	5705	5712	0.740972
chr1	5712	5714	1.03736
chr1	5714	5718	1.18556
chr1	5718	5719	1.33375
chr1	5719	5721	1.18556
chr1	5721	5726	1.03736
chr1	5726	5729	0.889167
chr1	5729	5734	1.03736
chr1	5734	5735	1.18556
chr1	5735	5736	0.889167
chr1	5736	5741	1.03736
chr1	5741	5743	1.18556
chr1	5743	5750	1.03736
chr1	5750	5754	0.740972
chr1	5754	5767	0.592778
chr1	5767	5770	0.444583
chr1	5770	5771	0.296389
chr1	5771	5774	0.148194
chr1	5774	5780	0.0
chr1	5780	5787	0.296389
chr1	5787	5792	0.444583
chr1	5792	5798	0.592778
chr1	5798	5801	0.740972
chr1	5801	5803	0.889167
chr1	5803	5809	0.740972
chr1	5809	5816	0.889167
chr1	5816	5818	1.03736
chr1	5818	5823	0.889167
chr1	5823	5825	1.03736
chr1	5825	5829	0.889167
chr1	5829	5836	0.740972
chr1	5836	5839	0.592778
chr1	5839	5841	0.444583
chr1	5841	5844	0.296389
chr1	5844	5854	0.444583
chr1	5854	5856	0.296389
chr1	5856	5861	0.444583
chr1	5861	5879	0.296389
chr1	5879	5880	0.444583
chr1	5880	5883	0.592778
chr1	5883	5891	0.740972
chr1	5891	5894	0.889167
chr1	5894	5899	0.740972
chr1	5899	5905	0.889167
chr1	5905	5913	1.03736
chr1	5913	5916	0.889167
chr1	5916	5917	1.03736
chr1	5917	5918	0.889167
chr1	5918	5921	0.740972
chr1	5921	5927	0.592778
chr1	5927	5928	0.740972
chr1	5928	5929	0.889167
chr1	5929	5937	0.740972
chr1	5937	5947	0.444583
chr1	5947	5953	0.592778
chr1	5953	5954	0.444583
chr1	5954	5957	0.296389
chr1	5957	5964	0.444583
chr1	5964	5985	0.592778
chr1	5985	5995	0.740972
chr1	5995	5998	0.592778
chr1	5998	6001	0.740972
chr1	6001	6004	0.592778
chr1	6004	6007	0.740972
chr1	6007	6024	1.18556
chr1	6024	6036	1.03736
chr1	6036	6042	0.889167
chr1	6042	6049	0.296389
chr1	6049	6060	0.444583
chr1	6060	6061	0.296389
chr1	6061	6064	0.444583
chr1	6064	6068	0.592778
chr1	6068	6071	0.740972
chr1	6071	6073	0.889167
chr1	6073	6080	1.03736
chr1	6080	6081	0.889167
chr1	6081	6085	1.18556
chr1	6085	6087	1.48194
chr1	6087	6088	1.63014
chr1	6088	6090	1.77833
chr1	6090	6091	1.92653
chr1	6091	6093	2.07472
chr1	6093	6098	2.22292
chr1	6098	6099	2.07472
chr1	6099	6101	1.77833
chr1	6101	6102	2.22292
chr1	6102	6103	2.51931
chr1	6103	6105	2.81569
chr1	6105	6109	2.96389
chr1	6109	6113	2.81569
chr1	6113	6115	2.6675
chr1	6115	6119	2.51931
chr1	6119	6121	2.22292
chr1	6121	6122	2.07472
chr1	6122	6123	1.92653
chr1	6123	6124	1.77833
chr1	6124	6125	1.92653
chr1	6125	6126	1.77833
chr1	6126	6127	2.07472
chr1	6127	6130	2.22292
chr1	6130	6131	2.37111
chr1	6131	6134	2.51931
chr1	6134	6139	2.6675
chr1	6139	6141	2.07472
chr1	6141	6142	1.92653
chr1	6142	6143	1.77833
chr1	6143	6149	1.48194
chr1	6149	6156	1.33375
chr1	6156	6160	1.18556
chr1	6160	6162	1.33375
chr1	6162	6169	0.592778
chr1	6169	6172	0.444583
chr1	6172	6175	0.296389
chr1	6175	6186	0.148194
chr1	6186	6197	0.0
chr1	6197	6215	0.148194
chr1	6215	6218	0.296389
chr1	6218	6240	0.148194
chr1	6240	6255	0.0
chr1	6255	6259	0.148194
chr1	6259	6263	0.296389
chr1	6263	6282	0.592778
chr1	6282	6283	0.740972
chr1	6283	6284	0.889167
chr1	6284	6293	1.03736
chr1	6293	6297	0.889167
chr1	6297	6301	0.740972
chr1	6301	6303	0.444583
chr1	6303	6309	0.592778
chr1	6309	6315	0.444583
chr1	6315	6321	0.592778
chr1	6321	6322	0.444583
chr1	6322	6324	0.296389
chr1	6324	6325	0.444583
chr1	6325	6330	0.740972
chr1	6330	6332	1.03736
chr1	6332	6336	1.18556
chr1	6336	6337	1.33375
chr1	6337	6339	1.63014
chr1	6339	6341	1.77833
chr1	6341	6342	2.07472
chr1	6342	6345	1.92653
chr1	6345	6346	2.07472
chr1	6346	6348	2.22292
chr1	6348	6353	2.37111
chr1	6353	6354	2.22292
chr1	6354	6359	2.37111
chr1	6359	6363	2.51931
chr1	6363	6365	2.22292
chr1	6365	6367	2.37111
chr1	6367	6368	2.07472
chr1	6368	6369	2.22292
chr1	6369	6371	2.07472
chr1	6371	6372	2.22292
chr1	6372	6375	2.51931
chr1	6375	6377	2.22292
chr1	6377	6378	2.07472
chr1	6378	6379	1.92653
chr1	6379	6383	2.07472
chr1	6383	6384	1.77833
chr1	6384	6387	2.07472
chr1	6387	6388	1.92653
chr1	6388	6390	2.07472
chr1	6390	6392	2.6675
chr1	6392	6397	2.51931
chr1	6397	6399	2.37111
chr1	6399	6400	2.22292
chr1	6400	6405	2.07472
chr1	6405	6406	2.22292
chr1	6406	6410	2.07472
chr1	6410	6414	1.63014
chr1	6414	6416	1.77833
chr1	6416	6421	1.63014
chr1	6421	6428	1.33375
chr1	6428	6430	0.740972
chr1	6430	6439	0.592778
chr1	6439	6440	0.740972
chr1	6440	6441	0.889167
chr1	6441	6443	0.740972
chr1	6443	6448	0.592778
chr1	6448	6452	0.740972
chr1	6452	6454	0.592778
chr1	6454	6458	0.740972
chr1	6458	6477	0.592778
chr1	6477	6478	0.444583
chr1	6478	6480	0.296389
chr1	6480	6485	0.148194
chr1	6485	6510	0.0
chr1	6510	6537	0.148194
chr1	6537	6548	0.296389
chr1	6548	6563	0.148194
chr1	6563	6566	0.296389
chr1	6566	6567	0.592778
chr1	6567	6575	0.740972
chr1	6575	6584	0.592778
chr1	6584	6593	0.740972
chr1	6593	6595	0.889167
chr1	6595	6601	1.03736
chr1	6601	6604	0.889167
chr1	6604	6605	0.592778
chr1	6605	6622	0.444583
chr1	6622	6625	0.592778
chr1	6625	6631	0.740972
chr1	6631	6633	0.592778
chr1	6633	6636	0.444583
chr1	6636	6653	0.592778
chr1	6653	6655	0.740972
chr1	6655	6656	0.889167
chr1	6656	6660	1.03736
chr1	6660	6661	0.889167
chr1	6661	6662	1.03736
chr1	6662	6663	1.18556
chr1	6663	6664	1.03736
chr1	6664	6665	1.18556
chr1	6665	6674	1.33375
chr1	6674	6675	1.18556
chr1	6675	6677	1.48194
chr1	6677	6678	1.63014
chr1	6678	6681	1.77833
chr1	6681	6682	1.92653
chr1	6682	6683	1.63014
chr1	6683	6686	1.92653
chr1	6686	6687	2.07472
chr1	6687	6690	2.22292
chr1	6690	6691	1.92653
chr1	6691	6695	1.77833
chr1	6695	6699	1.63014
chr1	6699	6703	1.48194
chr1	6703	6704	1.33375
chr1	6704	6709	1.03736
chr1	6709	6712	0.889167
chr1	6712	6714	0.740972
chr1	6714	6716	0.592778
chr1	6716	6717	0.740972
chr1	6717	6724	0.592778
chr1	6724	6732	0.296389
chr1	6732	6743	0.148194
chr1	6743	6751	0.296389
chr1	6751	6775	0.148194
chr1	6775	6780	0.296389
chr1	6780	6813	0.148194
chr1	6813	6859	0.0
chr1	6859	6871	0.148194
chr1	6871	6879	0.296389
chr1	6879	6881	0.592778
chr1	6881	6898	0.444583
chr1	6898	6900	0.592778
chr1	6900	6911	0.740972
chr1	6911	6916	0.889167
chr1	6916	6932	0.592778
chr1	6932	6935	0.740972
chr1	6935	6938	0.592778
chr1	6938	6941	0.444583
chr1	6941	6949	0.296389
chr1	6949	6951	0.148194
chr1	6951	6952	0.296389
chr1	6952	6953	0.444583
chr1	6953	6954	0.740972
chr1	6954	6959	0.889167
chr1	6959	6962	0.740972
chr1	6962	6967	0.889167
chr1	6967	6974	1.18556
chr1	6974	6976	1.33375
chr1	6976	6978	1.63014
chr1	6978	6981	1.77833
chr1	6981	6983	1.63014
chr1	6983	6987	1.48194
chr1	6987	6989	1.77833
chr1	6989	6990	2.07472
chr1	6990	6991	2.37111
chr1	6991	6994	2.07472
chr1	6994	6997	1.92653
chr1	6997	6999	2.22292
chr1	6999	7001	2.07472
chr1	7001	7004	2.22292
chr1	7004	7011	2.07472
chr1	7011	7012	2.22292
chr1	7012	7015	1.77833
chr1	7015	7016	2.22292
chr1	7016	7018	2.07472
chr1	7018	7023	2.22292
chr1	7023	7025	2.37111
chr1	7025	7026	2.22292
chr1	7026	7028	2.07472
chr1	7028	7031	1.63014
chr1	7031	7034	1.48194
chr1	7034	7039	1.63014
chr1	7039	7046	1.48194
chr1	7046	7048	1.18556
chr1	7048	7053	1.03736
chr1	7053	7055	0.740972
chr1	7055	7057	0.592778
chr1	7057	7058	0.444583
chr1	7058	7068	0.592778
chr1	7068	7081	0.296389
chr1	7081	7096	0.444583
chr1	7096	7099	0.296389
chr1	7099	7101	0.148194
chr1	7101	7103	0.296389
chr1	7103	7108	0.444583
chr1	7108	7114	0.592778
chr1	7114	7118	0.889167
chr1	7118	7139	0.740972
chr1	7139	7141	0.592778
chr1	7141	7145	0.444583
chr1	7145	7147	0.296389
chr1	7147	7152	0.148194
chr1	7152	7159	0.0
chr1	7159	7172	0.296389
chr1	7172	7182	0.444583
chr1	7182	7190	0.592778
chr1	7190	7193	0.740972
chr1	7193	7196	0.592778
chr1	7196	7197	0.740972
chr1	7197	7198	0.592778
chr1	7198	7205	0.740972
chr1	7205	7206	0.889167
chr1	7206	7217	0.740972
chr1	7217	7218	0.592778
chr1	7218	7220	0.889167
chr1	7220	7223	1.03736
chr1	7223	7226	1.18556
chr1	7226	7227	1.33375
chr1	7227	7234	1.18556
chr1	7234	7236	1.03736
chr1	7236	7243	0.889167
chr1	7243	7244	0.740972
chr1	7244	7248	0.444583
chr1	7248	7250	0.592778
chr1	7250	7252	0.889167
chr1	7252	7254	1.03736
chr1	7254	7258	1.33375
chr1	7258	7259	1.18556
chr1	7259	7260	1.33375
chr1	7260	7263	1.63014
chr1	7263	7272	1.48194
chr1	7272	7273	1.77833
chr1	7273	7282	1.63014
chr1	7282	7283	1.48194
chr1	7283	7288	1.63014
chr1	7288	7289	1.48194
chr1	7289	7291	1.77833
chr1	7291	7297	1.63014
chr1	7297	7309	1.03736
chr1	7309	7317	0.740972
chr1	7317	7318	1.03736
chr1	7318	7319	1.18556
chr1	7319	7320	1.33375
chr1	7320	7327	1.03736
chr1	7327	7329	0.740972
chr1	7329	7332	0.592778
chr1	7332	7335	0.740972
chr1	7335	7349	0.889167
chr1	7349	7350	0.740972
chr1	7350	7354	0.592778
chr1	7354	7357	0.296389
chr1	7357	7372	0.148194
chr1	7372	7375	0.0
chr1	7375	7387	0.148194
chr1	7387	7413	0.296389
chr1	7413	7418	0.148194
chr1	7418	7425	0.296389
chr1	7425	7430	0.148194
chr1	7430	7447	0.296389
chr1	7447	7448	0.444583
chr1	7448	7449	0.592778
chr1	7449	7454	0.740972
chr1	7454	7456	0.889167
chr1	7456	7458	0.740972
chr1	7458	7473	0.592778
chr1	7473	7476	0.740972
chr1	7476	7478	0.889167
chr1	7478	7480	1.03736
chr1	7480	7482	1.33375
chr1	7482	7483	1.48194
chr1	7483	7485	1.63014
chr1	7485	7491	1.48194
chr1	7491	7492	1.63014
chr1	7492	7506	1.48194
chr1	7506	7514	1.33375
chr1	7514	7516	1.18556
chr1	7516	7517	1.03736
chr1	7517	7520	0.740972
chr1	7520	7525	0.592778
chr1	7525	7529	0.444583
chr1	7529	7532	0.296389
chr1	7532	7545	0.444583
chr1	7545	7550	0.592778
chr1	7550	7551	0.740972
chr1	7551	7555	1.18556
chr1	7555	7557	1.03736
chr1	7557	7561	1.18556
chr1	7561	7570	1.03736
chr1	7570	7579	1.18556
chr1	7579	7581	1.33375
chr1	7581	7583	1.48194
chr1	7583	7587	1.33375
chr1	7587	7589	0.889167
chr1	7589	7598	0.740972
chr1	7598	7605	0.889167
chr1	7605	7609	0.740972
chr1	7609	7610	0.592778
chr1	7610	7612	0.444583
chr1	7612	7614	0.592778
chr1	7614	7629	0.740972
chr1	7629	7632	0.592778
chr1	7632	7635	0.740972
chr1	7635	7649	0.592778
chr1	7649	7650	0.444583
chr1	7650	7652	0.296389
chr1	7652	7669	0.148194
chr1	7669	7681	0.0
chr1	7681	7687	0.148194
chr1	7687	7688	0.296389
chr1	7688	7690	0.444583
chr1	7690	7699	0.592778
chr1	7699	7700	0.740972
chr1	7700	7702	0.889167
chr1	7702	7704	1.18556
chr1	7704	7712	1.33375
chr1	7712	7722	1.48194
chr1	7722	7725	1.63014
chr1	7725	7726	1.48194
chr1	7726	7727	1.18556
chr1	7727	7732	0.889167
chr1	7732	7733	1.03736
chr1	7733	7737	1.33375
chr1	7737	7739	1.18556
chr1	7739	7740	1.33375
chr1	7740	7742	1.18556
chr1	7742	7749	1.03736
chr1	7749	7752	0.889167
chr1	7752	7756	0.740972
chr1	7756	7758	0.592778
chr1	7758	7759	0.740972
chr1	7759	7767	0.592778
chr1	7767	7771	0.889167
chr1	7771	7779	0.444583
chr1	7779	7783	0.592778
chr1	7783	7785	0.740972
chr1	7785	7795	0.889167
chr1	7795	7802	0.740972
chr1	7802	7803	0.889167
chr1	7803	7805	1.03736
chr1	7805	7816	0.740972
chr1	7816	7821	0.592778
chr1	7821	7823	0.444583
chr1	7823	7828	0.296389
chr1	7828	7829	0.444583
chr1	7829	7834	0.592778
chr1	7834	7835	0.889167
chr1	7835	7836	1.03736
chr1	7836	7841	1.18556
chr1	7841	7843	1.03736
chr1	7843	7848	1.18556
chr1	7848	7850	1.48194
chr1	7850	7851	1.63014
chr1	7851	7866	1.48194
chr1	7866	7867	1.33375
chr1	7867	7872	1.18556
chr1	7872	7874	0.889167
chr1	7874	7876	0.740972
chr1	7876	7877	0.889167
chr1	7877	7880	1.18556
chr1	7880	7885	1.03736
chr1	7885	7888	0.740972
chr1	7888	7896	0.592778
chr1	7896	7899	0.740972
chr1	7899	7900	0.889167
chr1	7900	7902	0.740972
chr1	7902	7911	0.592778
chr1	7911	7920	0.296389
chr1	7920	7921	0.444583
chr1	7921	7933	0.592778
chr1	7933	7934	0.740972
chr1	7934	7935	0.889167
chr1	7935	7937	0.740972
chr1	7937	7940	0.592778
chr1	7940	7955	0.740972
chr1	7955	7971	0.444583
chr1	7971	7977	0.296389
chr1	7977	7992	0.148194
chr1	7992	7997	0.296389
chr1	7997	8020	0.148194
chr1	8020	8047	0.0
chr1	8047	8053	0.148194
chr1	8053	8056	0.592778
chr1	8056	8058	0.889167
chr1	8058	8070	1.18556
chr1	8070	8073	1.33375
chr1	8073	8075	1.48194
chr1	8075	8078	1.63014
chr1	8078	8085	1.77833
chr1	8085	8087	1.63014
chr1	8087	8091	1.92653
chr1	8091	8094	1.77833
chr1	8094	8096	1.48194
chr1	8096	8098	1.33375
chr1	8098	8102	1.48194
chr1	8102	8108	1.63014
chr1	8108	8113	1.48194
chr1	8113	8114	1.33375
chr1	8114	8116	1.48194
chr1	8116	8119	1.33375
chr1	8119	8123	1.03736
chr1	8123	8124	1.18556
chr1	8124	8126	1.48194
chr1	8126	8127	1.92653
chr1	8127	8128	2.37111
chr1	8128	8129	2.81569
chr1	8129	8130	3.40847
chr1	8130	8133	3.85306
chr1	8133	8134	4.00125
chr1	8134	8136	3.85306
chr1	8136	8139	4.00125
chr1	8139	8140	4.14944
chr1	8140	8142	4.00125
chr1	8142	8150	4.74222
chr1	8150	8152	5.18681
chr1	8152	8161	5.03861
chr1	8161	8162	4.89042
chr1	8162	8163	4.59403
chr1	8163	8166	3.55667
chr1	8166	8168	2.51931
chr1	8168	8169	2.22292
chr1	8169	8174	2.07472
chr1	8174	8177	1.77833
chr1	8177	8178	1.63014
chr1	8178	8179	1.48194
chr1	8179	8184	0.889167
chr1	8184	8186	0.740972
chr1	8186	8187	0.592778
chr1	8187	8190	0.296389
chr1	8190	8195	0.444583
chr1	8195	8203	0.296389
chr1	8203	8222	0.148194
chr1	8222	8251	0.0
chr1	8251	8256	0.148194
chr1	8256	8267	0.444583
chr1	8267	8284	0.592778
chr1	8284	8285	0.444583
chr1	8285	8287	0.148194
chr1	8287	8290	0.296389
chr1	8290	8293	0.444583
chr1	8293	8300	0.296389
chr1	8300	8306	0.444583
chr1	8306	8322	0.592778
chr1	8322	8328	0.444583
chr1	8328	8330	0.592778
chr1	8330	8338	0.444583
chr1	8338	8342	0.296389
chr1	8342	8343	0.444583
chr1	8343	8353	0.296389
chr1	8353	8365	0.444583
chr1	8365	8366	0.592778
chr1	8366	8379	0.444583
chr1	8379	8381	0.296389
chr1	8381	8382	0.148194
chr1	8382	8383	0.296389
chr1	8383	8388	0.444583
chr1	8388	8390	0.592778
chr1	8390	8402	0.740972
chr1	8402	8414	0.592778
chr1	8414	8419	0.444583
chr1	8419	8420	0.592778
chr1	8420	8423	0.296389
chr1	8423	8424	0.592778
chr1	8424	8425	0.740972
chr1	8425	8429	0.592778
chr1	8429	8431	0.740972
chr1	8431	8432	0.889167
chr1	8432	8441	1.03736
chr1	8441	8445	1.18556
chr1	8445	8452	1.33375
chr1	8452	8453	1.48194
chr1	8453	8455	1.63014
chr1	8455	8456	1.92653
chr1	8456	8457	1.77833
chr1	8457	8458	1.63014
chr1	8458	8459	1.48194
chr1	8459	8461	1.18556
chr1	8461	8462	1.33375
chr1	8462	8468	1.18556
chr1	8468	8470	1.03736
chr1	8470	8471	1.18556
chr1	8471	8478	1.33375
chr1	8478	8483	1.18556
chr1	8483	8489	1.33375
chr1	8489	8490	1.63014
chr1	8490	8491	1.48194
chr1	8491	8492	1.33375
chr1	8492	8496	1.03736
chr1	8496	8500	1.18556
chr1	8500	8508	1.03736
chr1	8508	8509	0.889167
chr1	8509	8510	0.592778
chr1	8510	8511	0.740972
chr1	8511	8512	0.889167
chr1	8512	8521	1.03736
chr1	8521	8524	0.889167
chr1	8524	8526	1.03736
chr1	8526	8530	0.592778
chr1	8530	8531	0.740972
chr1	8531	8534	0.592778
chr1	8534	8541	0.740972
chr1	8541	8542	0.889167
chr1	8542	8550	0.740972
chr1	8550	8551	0.592778
chr1	8551	8552	0.444583
chr1	8552	8553	0.592778
chr1	8553	8557	0.740972
chr1	8557	8558	0.889167
chr1	8558	8559	1.03736
chr1	8559	8568	1.18556
chr1	8568	8573	1.03736
chr1	8573	8582	0.889167
chr1	8582	8584	1.03736
chr1	8584	8591	1.18556
chr1	8591	8594	1.03736
chr1	8594	8597	0.889167
chr1	8597	8605	0.740972
chr1	8605	8611	0.889167
chr1	8611	8613	0.740972
chr1	8613	8616	0.889167
chr1	8616	8617	1.03736
chr1	8617	8619	0.889167
chr1	8619	8620	0.740972
chr1	8620	8624	0.592778
chr1	8624	8631	0.889167
chr1	8631	8633	1.03736
chr1	8633	8643	0.889167
chr1	8643	8647	0.740972
chr1	8647	8650	0.889167
chr1	8650	8653	0.740972
chr1	8653	8654	0.592778
chr1	8654	8657	0.889167
chr1	8657	8662	1.03736
chr1	8662	8668	0.889167
chr1	8668	8669	0.740972
chr1	8669	8673	0.592778
chr1	8673	8685	0.740972
chr1	8685	8690	0.889167
chr1	8690	8691	0.592778
chr1	8691	8694	0.740972
chr1	8694	8700	0.592778
chr1	8700	8709	0.740972
chr1	8709	8713	0.592778
chr1	8713	8717	0.740972
chr1	8717	8723	0.889167
chr1	8723	8729	0.740972
chr1	8729	8730	0.592778
chr1	8730	8737	0.444583
chr1	8737	8751	0.592778
chr1	8751	8755	0.444583
chr1	8755	8762	0.296389
chr1	8762	8775	0.444583
chr1	8775	8776	0.296389
chr1	8776	8778	0.148194
chr1	8778	8782	0.296389
chr1	8782	8783	0.444583
chr1	8783	8786	0.592778
chr1	8786	8800	0.889167
chr1	8800	8805	0.740972
chr1	8805	8813	0.889167
chr1	8813	8816	0.740972
chr1	8816	8818	0.592778
chr1	8818	8820	0.444583
chr1	8820	8823	0.296389
chr1	8823	8824	0.148194
chr1	8824	8835	0.0
chr1	8835	8836	0.444583
chr1	8836	8837	0.740972
chr1	8837	8842	0.889167
chr1	8842	8843	1.18556
chr1	8843	8848	1.33375
chr1	8848	8849	1.48194
chr1	8849	8854	1.63014
chr1	8854	8867	1.77833
chr1	8867	8872	1.63014
chr1	8872	8874	1.18556
chr1	8874	8876	1.03736
chr1	8876	8877	1.18556
chr1	8877	8879	1.33375
chr1	8879	8882	1.03736
chr1	8882	8883	0.889167
chr1	8883	8886	1.03736
chr1	8886	8892	0.740972
chr1	8892	8895	0.592778
chr1	8895	8900	0.740972
chr1	8900	8901	0.889167
chr1	8901	8902	0.740972
chr1	8902	8904	0.889167
chr1	8904	8913	1.03736
chr1	8913	8914	0.889167
chr1	8914	8918	0.740972
chr1	8918	8921	0.592778
chr1	8921	8922	0.444583
chr1	8922	8933	0.592778
chr1	8933	8938	0.444583
chr1	8938	8939	0.592778
chr1	8939	8952	0.296389
chr1	8952	8976	0.592778
chr1	8976	8981	0.444583
chr1	8981	8983	0.592778
chr1	8983	8988	0.444583
chr1	8988	8997	0.296389
chr1	8997	8998	0.444583
chr1	8998	9001	0.592778
chr1	9001	9002	0.740972
chr1	9002	9003	1.03736
chr1	9003	9004	1.33375
chr1	9004	9005	1.48194
chr1	9005	9008	1.63014
chr1	9008	9011	1.77833
chr1	9011	9015	1.92653
chr1	9015	9018	2.07472
chr1	9018	9019	1.77833
chr1	9019	9021	1.63014
chr1	9021	9024	1.77833
chr1	9024	9032	1.63014
chr1	9032	9035	1.77833
chr1	9035	9038	1.63014
chr1	9038	9039	1.33375
chr1	9039	9041	1.48194
chr1	9041	9042	1.03736
chr1	9042	9044	0.740972
chr1	9044	9053	0.592778
chr1	9053	9055	0.444583
chr1	9055	9059	0.592778
chr1	9059	9062	0.444583
chr1	9062	9063	0.592778
chr1	9063	9067	0.740972
chr1	9067	9069	0.889167
chr1	9069	9074	0.740972
chr1	9074	9077	0.889167
chr1	9077	9082	0.740972
chr1	9082	9084	1.03736
chr1	9084	9087	0.889167
chr1	9087	9090	0.740972
chr1	9090	9091	0.592778
chr1	9091	9092	0.740972
chr1	9092	9093	0.889167
chr1	9093	9105	1.03736
chr1	9105	9108	0.889167
chr1	9108	9112	0.740972
chr1	9112	9120	0.889167
chr1	9120	9122	0.592778
chr1	9122	9125	0.889167
chr1	9125	9128	1.03736
chr1	9128	9131	0.740972
chr1	9131	9134	0.592778
chr1	9134	9135	0.740972
[truncated: 2,162 more rows]
