# Supplementary material for: Structural modularity of the XIST ribonucleoprotein complex
Source: Nat Commun. 2020 Dec 2;11:6163. doi: 10.1038/s41467-020-20040-3 (PMC7710737; doi:10.1038/s41467-020-20040-3)
Supplement: Supplementary file 6 — Source Data [file 41467_2020_20040_MOESM6_ESM.zip › sourcedata/fig2efgi/K562_HNRNPU_2_neg_XIST_1_hsXIST.bedgraph]

chr1	0	47	0.0
chr1	47	50	0.0432066
chr1	50	56	0.0864131
chr1	56	72	0.12962
chr1	72	78	0.0864131
chr1	78	92	0.0432066
chr1	92	97	0.0864131
chr1	97	99	0.12962
chr1	99	112	0.0864131
chr1	112	113	0.0432066
chr1	113	114	0.0864131
chr1	114	131	0.12962
chr1	131	136	0.0864131
chr1	136	137	0.12962
chr1	137	159	0.0864131
chr1	159	161	0.0432066
chr1	161	240	0.0
chr1	240	258	0.0432066
chr1	258	261	0.0
chr1	261	287	0.0432066
chr1	287	289	0.0
chr1	289	291	0.0432066
chr1	291	294	0.0864131
chr1	294	308	0.12962
chr1	308	314	0.216033
chr1	314	323	0.12962
chr1	323	335	0.172826
chr1	335	336	0.12962
chr1	336	354	0.0864131
chr1	354	356	0.0432066
chr1	356	364	0.0
chr1	364	389	0.0432066
chr1	389	408	0.0
chr1	408	413	0.0864131
chr1	413	440	0.12962
chr1	440	451	0.0864131
chr1	451	454	0.216033
chr1	454	456	0.259239
chr1	456	457	0.216033
chr1	457	476	0.172826
chr1	476	477	0.12962
chr1	477	494	0.0864131
chr1	494	495	0.12962
chr1	495	496	0.259239
chr1	496	497	0.302446
chr1	497	499	0.259239
chr1	499	513	0.216033
chr1	513	515	0.259239
chr1	515	517	0.216033
chr1	517	519	0.172826
chr1	519	543	0.12962
chr1	543	544	0.0864131
chr1	544	555	0.0432066
chr1	555	603	0.0
chr1	603	607	0.0864131
chr1	607	623	0.172826
chr1	623	629	0.12962
chr1	629	630	0.0864131
chr1	630	652	0.0
chr1	652	653	0.0432066
chr1	653	656	0.0864131
chr1	656	677	0.12962
chr1	677	679	0.0864131
chr1	679	695	0.0432066
chr1	695	696	0.0
chr1	696	697	0.0432066
chr1	697	721	0.216033
chr1	721	722	0.172826
chr1	722	729	0.12962
chr1	729	739	0.0864131
chr1	739	740	0.12962
chr1	740	741	0.172826
chr1	741	742	0.259239
chr1	742	745	0.345652
chr1	745	750	0.388859
chr1	750	760	0.345652
chr1	760	769	0.302446
chr1	769	771	0.259239
chr1	771	776	0.12962
chr1	776	777	0.0864131
chr1	777	779	0.0432066
chr1	779	780	0.0864131
chr1	780	781	0.12962
chr1	781	784	0.172826
chr1	784	785	0.216033
chr1	785	786	0.172826
chr1	786	787	0.216033
chr1	787	798	0.259239
chr1	798	804	0.302446
chr1	804	806	0.259239
chr1	806	808	0.302446
chr1	808	819	0.259239
chr1	819	822	0.216033
chr1	822	823	0.259239
chr1	823	824	0.388859
chr1	824	825	0.345652
chr1	825	826	0.561685
chr1	826	835	0.604892
chr1	835	838	0.648098
chr1	838	839	0.691305
chr1	839	840	0.734511
chr1	840	841	0.820925
chr1	841	845	0.907338
chr1	845	847	0.950544
chr1	847	848	0.993751
chr1	848	849	0.950544
chr1	849	850	0.907338
chr1	850	852	0.864131
chr1	852	853	0.907338
chr1	853	855	0.950544
chr1	855	857	0.907338
chr1	857	861	0.993751
chr1	861	862	0.950544
chr1	862	863	0.907338
chr1	863	865	0.864131
chr1	865	867	0.691305
chr1	867	869	0.604892
chr1	869	871	0.561685
chr1	871	872	0.518479
chr1	872	880	0.475272
chr1	880	885	0.518479
chr1	885	888	0.561685
chr1	888	890	0.432066
chr1	890	893	0.388859
chr1	893	894	0.432066
chr1	894	895	0.388859
chr1	895	896	0.432066
chr1	896	901	0.388859
chr1	901	904	0.432066
chr1	904	906	0.518479
chr1	906	907	0.648098
chr1	907	908	0.691305
chr1	908	909	0.734511
chr1	909	910	0.777718
chr1	910	911	0.864131
chr1	911	912	0.907338
chr1	912	913	0.993751
chr1	913	914	1.25299
chr1	914	915	1.2962
chr1	915	916	1.38261
chr1	916	917	1.46902
chr1	917	918	1.51223
chr1	918	920	1.59864
chr1	920	921	1.64185
chr1	921	923	1.68506
chr1	923	925	1.72826
chr1	925	926	1.81468
chr1	926	928	1.90109
chr1	928	931	1.9443
chr1	931	933	1.90109
chr1	933	936	1.85788
chr1	936	937	1.9875
chr1	937	938	2.16033
chr1	938	940	2.24674
chr1	940	941	2.28995
chr1	941	942	2.33315
chr1	942	945	2.28995
chr1	945	947	2.41957
chr1	947	948	2.37636
chr1	948	949	2.33315
chr1	949	950	2.24674
chr1	950	951	2.16033
chr1	951	952	2.07391
chr1	952	953	2.11712
chr1	953	954	2.16033
chr1	954	958	1.9875
chr1	958	959	1.81468
chr1	959	960	1.85788
chr1	960	961	1.72826
chr1	961	963	1.68506
chr1	963	964	1.59864
chr1	964	965	1.64185
chr1	965	966	1.51223
chr1	966	967	1.3394
chr1	967	968	1.25299
chr1	968	969	1.20978
chr1	969	972	1.16658
chr1	972	974	1.20978
chr1	974	975	1.3394
chr1	975	976	1.55544
chr1	976	977	1.51223
chr1	977	979	1.59864
chr1	979	982	1.55544
chr1	982	983	1.72826
chr1	983	984	1.9443
chr1	984	985	2.20353
chr1	985	986	2.50598
chr1	986	987	2.41957
chr1	987	988	2.46277
chr1	988	990	2.50598
chr1	990	991	2.85163
chr1	991	992	2.93805
chr1	992	993	3.02446
chr1	993	994	4.66631
chr1	994	996	4.75272
chr1	996	997	4.92555
chr1	997	998	4.79593
chr1	998	999	4.75272
chr1	999	1000	4.70951
chr1	1000	1001	4.88234
chr1	1001	1002	5.05517
chr1	1002	1003	5.22799
chr1	1003	1004	5.70327
chr1	1004	1005	6.04892
chr1	1005	1006	6.52419
chr1	1006	1007	6.74022
chr1	1007	1008	7.2155
chr1	1008	1009	7.34511
chr1	1009	1010	7.69077
chr1	1010	1011	7.82039
chr1	1011	1013	7.86359
chr1	1013	1015	8.12283
chr1	1015	1016	8.29566
chr1	1016	1017	8.33887
chr1	1017	1018	8.38207
chr1	1018	1019	8.33887
chr1	1019	1022	8.29566
chr1	1022	1023	7.82039
chr1	1023	1024	7.69077
chr1	1024	1025	7.60435
chr1	1025	1026	7.2155
chr1	1026	1027	7.08588
chr1	1027	1028	6.78343
chr1	1028	1029	6.30816
chr1	1029	1030	6.26495
chr1	1030	1031	6.30816
chr1	1031	1032	6.04892
chr1	1032	1033	5.57365
chr1	1033	1034	5.2712
chr1	1034	1035	5.22799
chr1	1035	1036	5.01196
chr1	1036	1037	4.75272
chr1	1037	1038	4.14783
chr1	1038	1039	3.58614
chr1	1039	1040	3.24049
chr1	1040	1041	3.02446
chr1	1041	1042	3.15408
chr1	1042	1044	2.80843
chr1	1044	1047	2.72201
chr1	1047	1048	2.67881
chr1	1048	1049	2.41957
chr1	1049	1050	2.33315
chr1	1050	1051	2.20353
chr1	1051	1052	1.9443
chr1	1052	1054	1.85788
chr1	1054	1055	1.64185
chr1	1055	1056	1.51223
chr1	1056	1058	1.38261
chr1	1058	1059	1.20978
chr1	1059	1060	1.08016
chr1	1060	1061	1.03696
chr1	1061	1062	0.777718
chr1	1062	1064	0.691305
chr1	1064	1065	0.734511
chr1	1065	1067	0.691305
chr1	1067	1068	0.864131
chr1	1068	1069	1.03696
chr1	1069	1070	1.08016
chr1	1070	1071	1.16658
chr1	1071	1072	1.12337
chr1	1072	1073	1.16658
chr1	1073	1074	1.20978
chr1	1074	1075	1.3394
chr1	1075	1078	1.38261
chr1	1078	1080	1.3394
chr1	1080	1081	1.42582
chr1	1081	1082	1.59864
chr1	1082	1083	1.55544
chr1	1083	1085	1.59864
chr1	1085	1088	1.64185
chr1	1088	1089	1.59864
chr1	1089	1090	1.64185
chr1	1090	1091	1.68506
chr1	1091	1092	1.72826
chr1	1092	1094	1.81468
chr1	1094	1097	1.85788
chr1	1097	1098	1.90109
chr1	1098	1099	1.81468
chr1	1099	1100	1.85788
chr1	1100	1101	1.9875
chr1	1101	1102	2.28995
chr1	1102	1103	2.37636
chr1	1103	1104	2.41957
chr1	1104	1105	2.59239
chr1	1105	1106	2.6356
chr1	1106	1107	2.72201
chr1	1107	1108	2.80843
chr1	1108	1109	2.98125
chr1	1109	1110	3.02446
chr1	1110	1111	3.06767
chr1	1111	1112	3.2837
chr1	1112	1114	3.11087
chr1	1114	1115	3.15408
chr1	1115	1116	3.19729
chr1	1116	1118	3.06767
chr1	1118	1119	2.93805
chr1	1119	1121	2.80843
chr1	1121	1122	2.72201
chr1	1122	1123	2.67881
chr1	1123	1124	2.54919
chr1	1124	1125	2.46277
chr1	1125	1126	2.41957
chr1	1126	1128	2.28995
chr1	1128	1129	2.20353
chr1	1129	1131	2.11712
chr1	1131	1132	2.16033
chr1	1132	1133	2.24674
chr1	1133	1134	2.54919
chr1	1134	1136	2.72201
chr1	1136	1137	2.89484
chr1	1137	1138	2.98125
chr1	1138	1140	3.02446
chr1	1140	1141	2.93805
chr1	1141	1142	2.89484
chr1	1142	1144	2.93805
chr1	1144	1145	2.85163
chr1	1145	1146	2.89484
chr1	1146	1147	2.85163
chr1	1147	1148	2.80843
chr1	1148	1149	2.54919
chr1	1149	1151	2.50598
chr1	1151	1152	2.46277
chr1	1152	1154	2.80843
chr1	1154	1155	2.6356
chr1	1155	1156	2.54919
chr1	1156	1158	2.41957
chr1	1158	1159	2.54919
chr1	1159	1160	2.67881
chr1	1160	1161	2.89484
chr1	1161	1163	3.11087
chr1	1163	1164	3.19729
chr1	1164	1165	3.45652
chr1	1165	1166	3.71576
chr1	1166	1167	3.80218
chr1	1167	1169	3.84538
chr1	1169	1170	3.9318
chr1	1170	1171	4.01821
chr1	1171	1172	4.10462
chr1	1172	1174	4.14783
chr1	1174	1175	4.19104
chr1	1175	1176	4.23424
chr1	1176	1177	4.14783
chr1	1177	1178	4.36386
chr1	1178	1179	4.23424
chr1	1179	1181	4.27745
chr1	1181	1183	4.32066
chr1	1183	1184	4.27745
chr1	1184	1188	4.10462
chr1	1188	1189	4.06142
chr1	1189	1190	4.32066
chr1	1190	1191	4.23424
chr1	1191	1192	4.01821
chr1	1192	1193	3.67256
chr1	1193	1194	3.58614
chr1	1194	1195	3.54294
chr1	1195	1196	3.49973
chr1	1196	1197	3.58614
chr1	1197	1198	3.49973
chr1	1198	1199	3.41332
chr1	1199	1200	3.15408
chr1	1200	1201	3.06767
chr1	1201	1203	2.72201
chr1	1203	1204	3.24049
chr1	1204	1205	3.58614
chr1	1205	1206	3.62935
chr1	1206	1207	3.71576
chr1	1207	1208	3.45652
chr1	1208	1209	3.32691
chr1	1209	1211	3.41332
chr1	1211	1212	3.54294
chr1	1212	1213	3.45652
chr1	1213	1215	3.54294
chr1	1215	1216	3.49973
chr1	1216	1217	3.45652
chr1	1217	1218	3.41332
chr1	1218	1219	3.45652
chr1	1219	1220	3.54294
chr1	1220	1222	3.45652
chr1	1222	1223	3.24049
chr1	1223	1224	2.89484
chr1	1224	1225	3.02446
chr1	1225	1226	2.98125
chr1	1226	1227	2.76522
chr1	1227	1228	2.50598
chr1	1228	1229	2.54919
chr1	1229	1230	2.50598
chr1	1230	1231	2.46277
chr1	1231	1233	2.41957
chr1	1233	1236	2.59239
chr1	1236	1237	2.46277
chr1	1237	1239	2.33315
chr1	1239	1240	2.11712
chr1	1240	1242	2.03071
chr1	1242	1243	1.9875
chr1	1243	1244	2.03071
chr1	1244	1245	1.9875
chr1	1245	1246	2.03071
chr1	1246	1248	2.07391
chr1	1248	1249	2.11712
chr1	1249	1250	1.9875
chr1	1250	1251	2.03071
chr1	1251	1252	2.28995
chr1	1252	1253	2.20353
chr1	1253	1254	2.28995
chr1	1254	1256	2.33315
chr1	1256	1257	2.24674
chr1	1257	1259	2.11712
chr1	1259	1260	2.03071
chr1	1260	1261	2.11712
chr1	1261	1262	2.24674
chr1	1262	1263	2.20353
chr1	1263	1265	2.24674
chr1	1265	1267	2.28995
chr1	1267	1269	2.33315
chr1	1269	1270	2.24674
chr1	1270	1272	2.20353
chr1	1272	1273	2.16033
chr1	1273	1274	2.03071
chr1	1274	1275	2.07391
chr1	1275	1276	2.16033
chr1	1276	1278	2.03071
chr1	1278	1280	2.07391
chr1	1280	1281	1.9875
chr1	1281	1283	1.9443
chr1	1283	1284	2.24674
chr1	1284	1285	2.28995
chr1	1285	1286	2.54919
chr1	1286	1287	2.37636
chr1	1287	1288	2.16033
chr1	1288	1290	2.11712
chr1	1290	1291	2.24674
chr1	1291	1292	2.33315
chr1	1292	1294	2.37636
chr1	1294	1295	2.41957
chr1	1295	1296	2.24674
chr1	1296	1301	2.33315
chr1	1301	1303	2.16033
chr1	1303	1304	2.20353
chr1	1304	1305	2.16033
chr1	1305	1307	2.11712
chr1	1307	1308	2.03071
chr1	1308	1309	1.90109
chr1	1309	1310	1.9443
chr1	1310	1311	2.11712
chr1	1311	1313	2.03071
chr1	1313	1314	2.33315
chr1	1314	1315	2.46277
chr1	1315	1318	2.80843
chr1	1318	1321	2.85163
chr1	1321	1323	2.80843
chr1	1323	1324	2.89484
chr1	1324	1325	3.2837
chr1	1325	1326	3.67256
chr1	1326	1327	3.75897
chr1	1327	1328	4.01821
chr1	1328	1329	4.27745
chr1	1329	1330	4.32066
chr1	1330	1331	4.40707
chr1	1331	1332	4.53669
chr1	1332	1333	4.70951
chr1	1333	1334	4.75272
chr1	1334	1335	5.09837
chr1	1335	1336	5.48723
chr1	1336	1337	5.74647
chr1	1337	1338	6.00571
chr1	1338	1340	5.9193
chr1	1340	1341	6.22174
chr1	1341	1342	6.5674
chr1	1342	1343	6.82664
chr1	1343	1344	7.34511
chr1	1344	1345	7.69077
chr1	1345	1346	7.9068
chr1	1346	1347	8.16604
chr1	1347	1348	8.64131
chr1	1348	1349	9.28941
chr1	1349	1350	9.8943
chr1	1350	1351	10.0239
chr1	1351	1352	9.72148
chr1	1352	1353	9.63506
chr1	1353	1354	9.76468
chr1	1354	1355	10.1103
chr1	1355	1356	10.5424
chr1	1356	1358	10.6288
chr1	1358	1359	10.8016
chr1	1359	1360	11.2769
chr1	1360	1361	11.4065
chr1	1361	1362	11.1905
chr1	1362	1363	11.2337
chr1	1363	1364	10.9745
chr1	1364	1365	10.8881
chr1	1365	1366	10.672
chr1	1366	1367	10.5424
chr1	1367	1368	10.5856
chr1	1368	1369	10.672
chr1	1369	1370	10.5424
chr1	1370	1371	9.63506
chr1	1371	1372	9.41903
chr1	1372	1374	9.15979
chr1	1374	1376	8.90055
chr1	1376	1377	8.51169
chr1	1377	1378	7.30191
chr1	1378	1379	7.08588
chr1	1379	1380	6.91305
chr1	1380	1381	6.39457
chr1	1381	1382	6.09212
chr1	1382	1383	5.87609
chr1	1383	1384	5.35761
chr1	1384	1386	4.96875
chr1	1386	1387	4.88234
chr1	1387	1388	4.79593
chr1	1388	1389	4.49348
chr1	1389	1390	4.32066
chr1	1390	1391	4.23424
chr1	1391	1392	4.32066
chr1	1392	1393	3.84538
chr1	1393	1395	3.71576
chr1	1395	1396	2.98125
chr1	1396	1397	2.16033
chr1	1397	1398	1.85788
chr1	1398	1399	1.59864
chr1	1399	1400	1.42582
chr1	1400	1401	1.12337
chr1	1401	1402	0.734511
chr1	1402	1403	0.648098
chr1	1403	1404	0.561685
chr1	1404	1405	0.604892
chr1	1405	1406	0.648098
chr1	1406	1407	0.604892
chr1	1407	1409	0.518479
chr1	1409	1410	0.561685
chr1	1410	1417	0.518479
chr1	1417	1419	0.432066
chr1	1419	1420	0.388859
chr1	1420	1421	0.648098
chr1	1421	1424	0.864131
chr1	1424	1425	0.950544
chr1	1425	1426	1.16658
chr1	1426	1427	1.3394
chr1	1427	1428	1.38261
chr1	1428	1429	1.2962
chr1	1429	1430	1.25299
chr1	1430	1431	1.3394
chr1	1431	1432	1.42582
chr1	1432	1433	1.46902
chr1	1433	1434	1.51223
chr1	1434	1436	1.64185
chr1	1436	1437	1.72826
chr1	1437	1438	1.9875
chr1	1438	1439	2.24674
chr1	1439	1440	2.67881
chr1	1440	1441	2.89484
chr1	1441	1443	2.98125
chr1	1443	1444	3.45652
chr1	1444	1445	3.54294
chr1	1445	1446	3.62935
chr1	1446	1447	3.75897
chr1	1447	1448	3.84538
chr1	1448	1449	4.27745
chr1	1449	1450	4.32066
chr1	1450	1451	4.6231
chr1	1451	1452	5.18479
chr1	1452	1453	5.57365
chr1	1453	1454	5.87609
chr1	1454	1455	5.9193
chr1	1455	1456	5.9625
chr1	1456	1457	6.04892
chr1	1457	1458	6.00571
chr1	1458	1460	6.04892
chr1	1460	1461	6.22174
chr1	1461	1463	6.30816
chr1	1463	1464	6.09212
chr1	1464	1465	5.9625
chr1	1465	1466	5.53044
chr1	1466	1467	5.44403
chr1	1467	1470	5.2712
chr1	1470	1472	5.31441
chr1	1472	1473	4.96875
chr1	1473	1474	4.92555
chr1	1474	1475	4.75272
chr1	1475	1476	4.70951
chr1	1476	1477	4.5799
chr1	1477	1480	4.40707
chr1	1480	1481	4.27745
chr1	1481	1482	4.23424
chr1	1482	1483	4.01821
chr1	1483	1484	3.88859
chr1	1484	1485	3.41332
chr1	1485	1486	2.59239
chr1	1486	1487	2.46277
chr1	1487	1488	2.16033
chr1	1488	1489	1.90109
chr1	1489	1491	1.68506
chr1	1491	1492	1.77147
chr1	1492	1493	1.81468
chr1	1493	1494	1.72826
chr1	1494	1495	1.81468
chr1	1495	1496	1.85788
chr1	1496	1497	1.9443
chr1	1497	1499	1.90109
chr1	1499	1500	1.81468
chr1	1500	1501	1.85788
chr1	1501	1502	1.9875
chr1	1502	1503	2.28995
chr1	1503	1504	2.37636
chr1	1504	1508	2.33315
chr1	1508	1511	2.28995
chr1	1511	1513	2.33315
chr1	1513	1514	2.50598
chr1	1514	1515	2.54919
chr1	1515	1516	2.41957
chr1	1516	1517	2.28995
chr1	1517	1518	2.24674
chr1	1518	1520	2.20353
chr1	1520	1521	2.16033
chr1	1521	1523	2.20353
chr1	1523	1524	2.16033
chr1	1524	1525	2.11712
chr1	1525	1526	1.85788
chr1	1526	1527	1.72826
chr1	1527	1530	1.68506
chr1	1530	1531	1.64185
chr1	1531	1532	1.25299
chr1	1532	1533	1.03696
chr1	1533	1536	0.950544
chr1	1536	1537	0.864131
chr1	1537	1538	0.734511
chr1	1538	1539	0.604892
chr1	1539	1541	0.518479
chr1	1541	1543	0.604892
chr1	1543	1545	0.648098
chr1	1545	1546	0.691305
chr1	1546	1550	0.648098
chr1	1550	1551	0.561685
chr1	1551	1552	0.518479
chr1	1552	1553	0.691305
chr1	1553	1557	0.950544
chr1	1557	1558	1.08016
chr1	1558	1560	1.12337
chr1	1560	1561	1.08016
chr1	1561	1564	1.16658
chr1	1564	1566	1.38261
chr1	1566	1567	1.42582
chr1	1567	1568	1.51223
chr1	1568	1569	1.64185
chr1	1569	1570	1.59864
chr1	1570	1571	1.51223
chr1	1571	1572	1.46902
chr1	1572	1574	1.42582
chr1	1574	1577	1.38261
chr1	1577	1578	1.51223
chr1	1578	1580	1.81468
chr1	1580	1581	1.85788
chr1	1581	1582	1.81468
chr1	1582	1583	1.77147
chr1	1583	1584	1.64185
chr1	1584	1585	1.68506
chr1	1585	1586	1.72826
chr1	1586	1587	1.9443
chr1	1587	1588	2.24674
chr1	1588	1589	2.46277
chr1	1589	1590	2.50598
chr1	1590	1591	3.06767
chr1	1591	1592	3.15408
chr1	1592	1593	3.11087
chr1	1593	1594	3.2837
chr1	1594	1595	3.41332
chr1	1595	1596	3.45652
chr1	1596	1598	3.41332
chr1	1598	1599	3.45652
chr1	1599	1600	3.41332
chr1	1600	1601	3.54294
chr1	1601	1602	3.41332
chr1	1602	1603	3.24049
chr1	1603	1606	3.41332
chr1	1606	1607	3.54294
chr1	1607	1608	3.58614
chr1	1608	1609	3.9318
chr1	1609	1611	3.71576
chr1	1611	1612	3.84538
chr1	1612	1613	3.67256
chr1	1613	1614	3.75897
chr1	1614	1615	3.80218
chr1	1615	1616	3.67256
chr1	1616	1618	3.62935
chr1	1618	1620	3.54294
chr1	1620	1621	3.49973
chr1	1621	1624	3.24049
chr1	1624	1625	3.11087
chr1	1625	1626	3.06767
chr1	1626	1627	3.19729
chr1	1627	1628	3.45652
chr1	1628	1629	3.62935
chr1	1629	1630	3.75897
chr1	1630	1631	3.84538
chr1	1631	1632	3.80218
chr1	1632	1633	3.88859
chr1	1633	1634	3.75897
chr1	1634	1635	3.84538
chr1	1635	1636	4.23424
chr1	1636	1637	4.70951
chr1	1637	1638	4.75272
chr1	1638	1639	5.09837
chr1	1639	1640	5.18479
chr1	1640	1641	5.83289
chr1	1641	1642	5.9193
chr1	1642	1643	6.26495
chr1	1643	1644	6.35136
chr1	1644	1645	6.48098
chr1	1645	1646	7.04267
chr1	1646	1647	7.34511
chr1	1647	1648	7.56115
chr1	1648	1649	7.82039
chr1	1649	1650	7.9068
chr1	1650	1651	8.20925
chr1	1651	1653	8.25245
chr1	1653	1654	8.46848
chr1	1654	1655	7.95001
chr1	1655	1656	7.99321
chr1	1656	1657	8.07963
chr1	1657	1659	7.77718
chr1	1659	1661	7.69077
chr1	1661	1663	7.73397
chr1	1663	1664	7.77718
chr1	1664	1665	7.69077
chr1	1665	1666	7.77718
chr1	1666	1667	7.69077
chr1	1667	1668	6.91305
chr1	1668	1669	6.5674
chr1	1669	1670	6.43778
chr1	1670	1671	6.30816
chr1	1671	1672	6.35136
chr1	1672	1673	7.08588
chr1	1673	1674	7.30191
chr1	1674	1675	7.2587
chr1	1675	1676	7.04267
chr1	1676	1677	7.51794
chr1	1677	1678	7.64756
chr1	1678	1679	7.73397
chr1	1679	1680	7.77718
chr1	1680	1681	7.99321
chr1	1681	1682	7.69077
chr1	1682	1684	7.60435
chr1	1684	1685	7.69077
chr1	1685	1686	7.51794
chr1	1686	1687	7.43153
chr1	1687	1688	7.64756
chr1	1688	1689	7.30191
chr1	1689	1690	7.34511
chr1	1690	1691	7.17229
chr1	1691	1692	6.99946
chr1	1692	1693	7.04267
chr1	1693	1694	6.65381
chr1	1694	1695	6.91305
chr1	1695	1696	6.82664
chr1	1696	1697	6.65381
chr1	1697	1698	6.6106
chr1	1698	1699	6.39457
chr1	1699	1701	6.48098
chr1	1701	1703	6.6106
chr1	1703	1704	6.43778
chr1	1704	1705	6.30816
chr1	1705	1706	6.04892
chr1	1706	1707	5.66006
chr1	1707	1708	5.61685
chr1	1708	1709	5.48723
chr1	1709	1710	5.22799
chr1	1710	1711	5.05517
chr1	1711	1712	4.83913
chr1	1712	1713	4.70951
chr1	1713	1714	4.75272
chr1	1714	1715	4.66631
chr1	1715	1716	4.53669
chr1	1716	1718	4.40707
chr1	1718	1720	4.32066
chr1	1720	1721	4.01821
chr1	1721	1722	3.88859
chr1	1722	1723	3.54294
chr1	1723	1724	3.2837
chr1	1724	1725	3.15408
chr1	1725	1726	2.93805
chr1	1726	1727	2.98125
chr1	1727	1728	3.02446
chr1	1728	1731	2.89484
chr1	1731	1732	2.80843
chr1	1732	1733	2.89484
chr1	1733	1734	2.85163
chr1	1734	1735	2.72201
chr1	1735	1736	2.67881
chr1	1736	1738	2.72201
chr1	1738	1740	2.67881
chr1	1740	1741	2.59239
chr1	1741	1743	2.54919
chr1	1743	1744	2.41957
chr1	1744	1745	2.28995
chr1	1745	1746	2.46277
chr1	1746	1747	2.50598
chr1	1747	1748	2.46277
chr1	1748	1749	2.37636
chr1	1749	1750	2.50598
chr1	1750	1751	2.6356
chr1	1751	1753	3.11087
chr1	1753	1754	3.02446
chr1	1754	1755	2.98125
chr1	1755	1756	2.93805
chr1	1756	1757	2.89484
chr1	1757	1761	2.98125
chr1	1761	1762	3.02446
chr1	1762	1763	2.98125
chr1	1763	1764	3.06767
chr1	1764	1765	2.93805
chr1	1765	1766	2.80843
chr1	1766	1767	2.85163
chr1	1767	1769	2.93805
chr1	1769	1770	2.85163
chr1	1770	1772	2.89484
chr1	1772	1773	3.06767
chr1	1773	1774	3.24049
chr1	1774	1775	3.41332
chr1	1775	1776	3.37011
chr1	1776	1777	3.49973
chr1	1777	1778	3.58614
chr1	1778	1779	3.62935
chr1	1779	1781	3.49973
chr1	1781	1782	3.41332
chr1	1782	1783	3.2837
chr1	1783	1785	3.24049
chr1	1785	1786	3.32691
chr1	1786	1787	3.02446
chr1	1787	1788	2.93805
chr1	1788	1789	2.89484
chr1	1789	1790	2.98125
chr1	1790	1792	2.89484
chr1	1792	1793	2.93805
chr1	1793	1794	3.06767
chr1	1794	1795	2.85163
chr1	1795	1796	2.80843
chr1	1796	1797	2.76522
chr1	1797	1798	2.72201
chr1	1798	1799	2.80843
chr1	1799	1801	2.89484
chr1	1801	1802	3.11087
chr1	1802	1805	3.15408
chr1	1805	1806	3.19729
chr1	1806	1807	3.2837
chr1	1807	1808	3.24049
chr1	1808	1810	3.06767
chr1	1810	1811	2.89484
chr1	1811	1812	2.72201
chr1	1812	1813	2.85163
chr1	1813	1815	2.89484
chr1	1815	1816	2.80843
chr1	1816	1817	2.72201
chr1	1817	1818	2.6356
chr1	1818	1819	2.72201
chr1	1819	1820	2.6356
chr1	1820	1821	2.28995
chr1	1821	1823	2.33315
chr1	1823	1824	2.37636
chr1	1824	1826	2.33315
chr1	1826	1827	2.24674
chr1	1827	1828	2.16033
chr1	1828	1829	2.07391
chr1	1829	1830	2.20353
chr1	1830	1831	2.24674
chr1	1831	1832	2.03071
chr1	1832	1833	1.9875
chr1	1833	1835	1.9443
chr1	1835	1836	1.9875
chr1	1836	1837	2.03071
chr1	1837	1839	1.81468
chr1	1839	1840	1.77147
chr1	1840	1841	1.81468
chr1	1841	1842	2.28995
chr1	1842	1843	2.46277
chr1	1843	1846	2.50598
chr1	1846	1847	3.02446
chr1	1847	1848	3.15408
chr1	1848	1849	3.54294
chr1	1849	1850	3.58614
chr1	1850	1851	3.62935
chr1	1851	1853	3.71576
chr1	1853	1854	3.67256
chr1	1854	1856	3.75897
chr1	1856	1857	3.80218
chr1	1857	1858	3.975
chr1	1858	1860	4.06142
chr1	1860	1861	3.975
chr1	1861	1862	3.9318
chr1	1862	1863	3.80218
chr1	1863	1864	3.71576
chr1	1864	1865	3.58614
chr1	1865	1866	3.62935
chr1	1866	1867	3.54294
chr1	1867	1868	3.58614
chr1	1868	1869	3.88859
chr1	1869	1870	4.45028
chr1	1870	1871	5.01196
chr1	1871	1872	5.78968
chr1	1872	1873	5.9625
chr1	1873	1877	6.09212
chr1	1877	1878	6.13533
chr1	1878	1879	6.09212
chr1	1879	1880	6.17854
chr1	1880	1881	6.26495
chr1	1881	1882	6.48098
chr1	1882	1883	6.43778
chr1	1883	1884	6.39457
chr1	1884	1889	6.43778
chr1	1889	1890	6.09212
chr1	1890	1891	5.9625
chr1	1891	1892	6.04892
chr1	1892	1893	5.87609
chr1	1893	1894	5.40082
chr1	1894	1895	4.5799
chr1	1895	1896	3.54294
chr1	1896	1897	2.93805
chr1	1897	1898	3.11087
chr1	1898	1899	3.19729
chr1	1899	1902	3.24049
chr1	1902	1903	3.19729
chr1	1903	1904	3.24049
chr1	1904	1905	3.2837
chr1	1905	1906	3.19729
chr1	1906	1908	3.15408
chr1	1908	1909	3.24049
chr1	1909	1910	3.11087
chr1	1910	1911	2.98125
chr1	1911	1912	2.93805
chr1	1912	1914	2.85163
chr1	1914	1915	2.76522
chr1	1915	1916	2.80843
chr1	1916	1917	2.6356
chr1	1917	1918	2.41957
chr1	1918	1919	2.46277
chr1	1919	1920	2.20353
chr1	1920	1921	2.28995
chr1	1921	1923	2.24674
chr1	1923	1924	2.28995
chr1	1924	1927	2.24674
chr1	1927	1929	2.28995
chr1	1929	1930	2.16033
chr1	1930	1932	2.20353
chr1	1932	1937	2.24674
chr1	1937	1938	2.11712
chr1	1938	1939	1.9875
chr1	1939	1940	2.11712
chr1	1940	1941	1.9875
chr1	1941	1942	2.03071
chr1	1942	1943	2.11712
chr1	1943	1944	2.16033
chr1	1944	1947	2.11712
chr1	1947	1948	1.9875
chr1	1948	1950	2.03071
chr1	1950	1951	1.9443
chr1	1951	1952	1.90109
chr1	1952	1954	1.9443
chr1	1954	1956	1.90109
chr1	1956	1958	1.68506
chr1	1958	1959	1.72826
chr1	1959	1960	1.59864
chr1	1960	1961	1.51223
chr1	1961	1962	1.46902
chr1	1962	1963	1.42582
chr1	1963	1964	1.3394
chr1	1964	1965	1.2962
chr1	1965	1968	1.25299
chr1	1968	1969	1.03696
chr1	1969	1970	0.950544
chr1	1970	1971	0.820925
chr1	1971	1972	0.561685
chr1	1972	1974	0.475272
chr1	1974	1975	0.388859
chr1	1975	1976	0.302446
chr1	1976	1977	0.259239
chr1	1977	1978	0.216033
chr1	1978	1981	0.12962
chr1	1981	1987	0.0864131
chr1	1987	1993	0.0432066
chr1	1993	2048	0.0
chr1	2048	2052	0.0432066
chr1	2052	2055	0.0864131
chr1	2055	2056	0.172826
chr1	2056	2059	0.259239
chr1	2059	2062	0.302446
chr1	2062	2063	0.432066
chr1	2063	2064	0.518479
chr1	2064	2072	0.734511
chr1	2072	2074	0.777718
chr1	2074	2076	1.16658
chr1	2076	2078	1.20978
chr1	2078	2079	1.25299
chr1	2079	2080	1.38261
chr1	2080	2083	1.2962
chr1	2083	2085	1.38261
chr1	2085	2086	1.3394
chr1	2086	2089	1.2962
chr1	2089	2091	1.38261
chr1	2091	2092	1.2962
chr1	2092	2093	1.38261
chr1	2093	2094	1.42582
chr1	2094	2096	1.55544
chr1	2096	2097	1.59864
chr1	2097	2098	1.68506
chr1	2098	2099	1.64185
chr1	2099	2100	1.59864
chr1	2100	2101	1.55544
chr1	2101	2102	1.51223
chr1	2102	2103	1.59864
chr1	2103	2106	1.64185
chr1	2106	2107	1.59864
chr1	2107	2108	1.55544
chr1	2108	2110	1.51223
chr1	2110	2112	1.46902
chr1	2112	2115	1.2962
chr1	2115	2117	1.25299
chr1	2117	2118	1.16658
chr1	2118	2119	1.12337
chr1	2119	2121	1.03696
chr1	2121	2122	0.864131
chr1	2122	2123	0.907338
chr1	2123	2124	0.950544
chr1	2124	2125	0.907338
chr1	2125	2126	0.864131
chr1	2126	2127	0.734511
chr1	2127	2128	0.777718
chr1	2128	2129	0.820925
chr1	2129	2130	0.734511
chr1	2130	2131	0.777718
chr1	2131	2132	0.820925
chr1	2132	2133	0.777718
chr1	2133	2135	0.604892
chr1	2135	2136	0.648098
chr1	2136	2137	0.691305
chr1	2137	2138	0.734511
chr1	2138	2140	0.820925
chr1	2140	2141	0.864131
chr1	2141	2142	0.907338
chr1	2142	2143	0.820925
chr1	2143	2147	0.864131
chr1	2147	2152	0.907338
chr1	2152	2155	0.820925
chr1	2155	2156	0.864131
chr1	2156	2158	0.907338
chr1	2158	2160	0.950544
chr1	2160	2162	0.864131
chr1	2162	2166	0.820925
chr1	2166	2169	0.864131
chr1	2169	2170	0.820925
chr1	2170	2171	0.777718
chr1	2171	2172	0.734511
chr1	2172	2173	0.777718
chr1	2173	2174	0.820925
chr1	2174	2175	0.864131
chr1	2175	2176	0.777718
chr1	2176	2177	0.864131
chr1	2177	2180	0.820925
chr1	2180	2181	0.864131
chr1	2181	2182	0.907338
chr1	2182	2183	0.993751
chr1	2183	2185	1.03696
chr1	2185	2188	0.993751
chr1	2188	2189	0.950544
chr1	2189	2190	1.03696
chr1	2190	2191	1.08016
chr1	2191	2192	1.12337
chr1	2192	2194	1.08016
chr1	2194	2198	1.03696
chr1	2198	2200	0.950544
chr1	2200	2201	0.907338
chr1	2201	2203	0.864131
chr1	2203	2205	0.950544
chr1	2205	2207	0.993751
chr1	2207	2210	1.12337
chr1	2210	2212	1.16658
chr1	2212	2213	1.12337
chr1	2213	2218	1.08016
chr1	2218	2219	0.950544
chr1	2219	2220	0.864131
chr1	2220	2222	0.734511
chr1	2222	2225	0.648098
chr1	2225	2226	0.604892
chr1	2226	2228	0.648098
chr1	2228	2231	0.604892
chr1	2231	2235	0.561685
chr1	2235	2236	0.604892
chr1	2236	2237	0.518479
chr1	2237	2238	0.604892
chr1	2238	2239	0.475272
chr1	2239	2240	0.518479
chr1	2240	2241	0.604892
chr1	2241	2244	0.648098
chr1	2244	2246	0.604892
chr1	2246	2248	0.734511
chr1	2248	2251	0.777718
chr1	2251	2252	0.734511
chr1	2252	2253	0.691305
chr1	2253	2259	0.604892
chr1	2259	2262	0.561685
chr1	2262	2263	0.518479
chr1	2263	2265	0.432066
chr1	2265	2267	0.388859
chr1	2267	2268	0.302446
chr1	2268	2271	0.216033
chr1	2271	2274	0.172826
chr1	2274	2275	0.475272
chr1	2275	2276	0.518479
chr1	2276	2277	0.604892
chr1	2277	2278	0.907338
chr1	2278	2279	1.51223
chr1	2279	2280	1.77147
chr1	2280	2281	1.81468
chr1	2281	2282	1.85788
chr1	2282	2283	1.90109
chr1	2283	2284	1.9443
chr1	2284	2285	2.03071
chr1	2285	2286	2.07391
chr1	2286	2287	2.16033
chr1	2287	2288	2.24674
chr1	2288	2289	2.28995
chr1	2289	2290	2.24674
chr1	2290	2293	2.33315
chr1	2293	2296	2.37636
chr1	2296	2298	2.33315
chr1	2298	2301	2.24674
chr1	2301	2302	2.20353
chr1	2302	2304	2.11712
chr1	2304	2305	2.07391
chr1	2305	2307	1.9875
chr1	2307	2308	1.90109
chr1	2308	2309	1.9443
chr1	2309	2310	1.85788
chr1	2310	2311	1.90109
chr1	2311	2313	1.77147
chr1	2313	2314	1.72826
chr1	2314	2315	1.77147
chr1	2315	2316	1.72826
chr1	2316	2317	1.59864
chr1	2317	2318	1.38261
chr1	2318	2320	1.3394
chr1	2320	2321	1.2962
chr1	2321	2323	1.25299
chr1	2323	2324	1.20978
chr1	2324	2325	0.993751
chr1	2325	2326	0.907338
chr1	2326	2327	0.820925
chr1	2327	2328	0.734511
chr1	2328	2329	0.691305
chr1	2329	2330	0.820925
chr1	2330	2331	0.864131
chr1	2331	2333	0.907338
chr1	2333	2334	0.864131
chr1	2334	2338	0.820925
chr1	2338	2343	0.777718
chr1	2343	2344	0.734511
chr1	2344	2346	0.691305
chr1	2346	2348	0.734511
chr1	2348	2350	0.691305
chr1	2350	2351	0.648098
chr1	2351	2352	0.604892
chr1	2352	2353	0.561685
chr1	2353	2354	0.475272
chr1	2354	2355	0.648098
chr1	2355	2356	0.691305
chr1	2356	2357	0.648098
chr1	2357	2358	0.604892
chr1	2358	2359	0.691305
chr1	2359	2360	0.734511
chr1	2360	2361	0.820925
chr1	2361	2363	0.777718
chr1	2363	2364	0.820925
chr1	2364	2374	0.777718
chr1	2374	2382	0.864131
chr1	2382	2383	0.820925
chr1	2383	2388	0.777718
chr1	2388	2389	0.734511
chr1	2389	2392	0.691305
chr1	2392	2393	0.604892
chr1	2393	2394	0.561685
chr1	2394	2395	0.518479
chr1	2395	2396	0.475272
chr1	2396	2398	0.432066
chr1	2398	2399	0.388859
chr1	2399	2400	0.345652
chr1	2400	2401	0.259239
chr1	2401	2408	0.216033
chr1	2408	2409	0.432066
chr1	2409	2410	0.518479
chr1	2410	2413	0.561685
chr1	2413	2414	0.648098
chr1	2414	2415	0.734511
chr1	2415	2418	0.691305
chr1	2418	2420	0.648098
chr1	2420	2426	0.561685
chr1	2426	2428	0.475272
chr1	2428	2430	0.432066
chr1	2430	2432	0.345652
chr1	2432	2433	0.302446
chr1	2433	2440	0.259239
chr1	2440	2444	0.345652
chr1	2444	2448	0.302446
chr1	2448	2451	0.345652
chr1	2451	2454	0.388859
chr1	2454	2456	0.345652
chr1	2456	2459	0.302446
chr1	2459	2464	0.259239
chr1	2464	2469	0.216033
chr1	2469	2470	0.345652
chr1	2470	2471	0.388859
chr1	2471	2472	0.777718
chr1	2472	2473	0.820925
chr1	2473	2474	0.993751
chr1	2474	2477	1.03696
chr1	2477	2479	1.08016
chr1	2479	2480	0.993751
chr1	2480	2485	1.03696
chr1	2485	2490	1.08016
chr1	2490	2494	1.03696
chr1	2494	2495	0.950544
chr1	2495	2496	0.907338
chr1	2496	2497	0.864131
chr1	2497	2499	0.820925
chr1	2499	2503	0.777718
chr1	2503	2504	0.691305
chr1	2504	2505	0.604892
chr1	2505	2506	0.561685
chr1	2506	2507	0.432066
chr1	2507	2508	0.388859
chr1	2508	2512	0.345652
chr1	2512	2513	0.302446
chr1	2513	2514	0.604892
chr1	2514	2515	0.648098
chr1	2515	2520	0.604892
chr1	2520	2525	0.648098
chr1	2525	2533	0.604892
chr1	2533	2535	0.561685
chr1	2535	2538	0.518479
chr1	2538	2540	0.561685
chr1	2540	2543	0.604892
chr1	2543	2544	0.648098
chr1	2544	2548	0.604892
chr1	2548	2550	0.518479
chr1	2550	2554	0.475272
chr1	2554	2555	0.518479
chr1	2555	2556	0.475272
chr1	2556	2557	0.604892
chr1	2557	2558	0.734511
chr1	2558	2561	0.691305
chr1	2561	2562	0.777718
chr1	2562	2563	1.03696
chr1	2563	2565	1.20978
chr1	2565	2568	1.25299
chr1	2568	2571	1.2962
chr1	2571	2572	1.38261
chr1	2572	2573	1.59864
chr1	2573	2575	1.64185
chr1	2575	2576	1.72826
chr1	2576	2579	1.77147
chr1	2579	2581	1.72826
chr1	2581	2582	1.64185
chr1	2582	2583	1.59864
chr1	2583	2584	1.55544
chr1	2584	2588	1.51223
chr1	2588	2589	1.42582
chr1	2589	2590	1.38261
chr1	2590	2591	1.3394
chr1	2591	2595	1.20978
chr1	2595	2596	1.46902
chr1	2596	2597	1.85788
chr1	2597	2598	1.81468
chr1	2598	2599	1.77147
chr1	2599	2600	1.81468
chr1	2600	2601	1.85788
chr1	2601	2602	1.81468
chr1	2602	2603	1.85788
chr1	2603	2604	1.90109
chr1	2604	2605	1.85788
chr1	2605	2609	1.90109
chr1	2609	2610	1.85788
chr1	2610	2611	1.64185
chr1	2611	2612	1.55544
chr1	2612	2613	1.59864
chr1	2613	2614	1.81468
chr1	2614	2616	1.90109
chr1	2616	2619	1.85788
chr1	2619	2620	1.81468
chr1	2620	2622	1.77147
chr1	2622	2623	1.72826
chr1	2623	2625	1.77147
chr1	2625	2629	1.85788
chr1	2629	2630	1.9443
chr1	2630	2631	1.9875
chr1	2631	2633	2.03071
chr1	2633	2634	2.07391
chr1	2634	2635	2.11712
chr1	2635	2636	2.16033
chr1	2636	2637	2.03071
chr1	2637	2638	2.07391
chr1	2638	2639	1.9443
chr1	2639	2640	1.85788
chr1	2640	2641	1.81468
chr1	2641	2643	1.72826
chr1	2643	2644	1.68506
chr1	2644	2645	1.46902
chr1	2645	2647	1.3394
chr1	2647	2651	1.2962
chr1	2651	2652	1.20978
chr1	2652	2654	1.25299
chr1	2654	2655	1.2962
chr1	2655	2656	1.20978
chr1	2656	2658	1.25299
chr1	2658	2659	1.03696
chr1	2659	2660	1.12337
chr1	2660	2662	0.993751
chr1	2662	2664	1.12337
chr1	2664	2666	1.20978
chr1	2666	2667	1.25299
chr1	2667	2670	1.2962
chr1	2670	2671	1.3394
chr1	2671	2673	1.2962
chr1	2673	2675	1.3394
chr1	2675	2678	1.2962
chr1	2678	2682	1.20978
chr1	2682	2683	1.16658
chr1	2683	2684	1.12337
chr1	2684	2685	1.08016
chr1	2685	2686	0.950544
chr1	2686	2687	0.993751
chr1	2687	2688	1.03696
chr1	2688	2689	0.993751
chr1	2689	2690	0.907338
chr1	2690	2691	1.08016
chr1	2691	2692	1.12337
chr1	2692	2693	1.20978
chr1	2693	2695	1.16658
chr1	2695	2696	1.20978
chr1	2696	2699	1.2962
chr1	2699	2700	1.20978
chr1	2700	2701	1.2962
chr1	2701	2702	1.46902
chr1	2702	2703	1.55544
chr1	2703	2704	1.64185
chr1	2704	2705	1.68506
chr1	2705	2709	1.77147
chr1	2709	2712	1.68506
chr1	2712	2713	1.72826
chr1	2713	2714	1.55544
chr1	2714	2715	1.42582
chr1	2715	2716	1.3394
chr1	2716	2718	1.38261
chr1	2718	2719	1.51223
chr1	2719	2720	1.55544
chr1	2720	2721	1.64185
chr1	2721	2722	1.59864
chr1	2722	2723	1.55544
chr1	2723	2724	1.59864
chr1	2724	2726	1.55544
chr1	2726	2728	1.51223
chr1	2728	2731	1.55544
chr1	2731	2734	1.46902
chr1	2734	2736	1.42582
chr1	2736	2738	1.3394
chr1	2738	2739	1.16658
chr1	2739	2740	1.08016
chr1	2740	2745	0.993751
chr1	2745	2749	1.03696
chr1	2749	2750	0.864131
chr1	2750	2751	0.820925
chr1	2751	2752	0.777718
chr1	2752	2753	0.734511
chr1	2753	2754	0.604892
chr1	2754	2755	0.561685
chr1	2755	2756	0.604892
chr1	2756	2757	0.561685
chr1	2757	2758	0.518479
chr1	2758	2759	0.561685
chr1	2759	2761	0.518479
chr1	2761	2762	0.561685
chr1	2762	2764	0.604892
chr1	2764	2766	0.561685
chr1	2766	2767	0.518479
chr1	2767	2768	0.475272
chr1	2768	2769	0.432066
chr1	2769	2774	0.388859
chr1	2774	2775	0.345652
chr1	2775	2776	0.432066
chr1	2776	2777	0.648098
chr1	2777	2778	0.864131
chr1	2778	2779	0.907338
chr1	2779	2780	0.950544
chr1	2780	2781	0.907338
chr1	2781	2782	0.950544
chr1	2782	2783	1.08016
chr1	2783	2786	1.12337
chr1	2786	2787	1.16658
chr1	2787	2790	1.20978
chr1	2790	2791	1.16658
chr1	2791	2792	1.25299
chr1	2792	2794	1.3394
chr1	2794	2797	1.2962
chr1	2797	2800	1.16658
chr1	2800	2802	1.12337
chr1	2802	2805	0.993751
chr1	2805	2808	1.03696
chr1	2808	2809	1.08016
chr1	2809	2811	0.993751
chr1	2811	2813	0.950544
chr1	2813	2814	0.907338
chr1	2814	2815	0.820925
chr1	2815	2818	0.864131
chr1	2818	2819	0.820925
chr1	2819	2821	0.734511
chr1	2821	2822	0.864131
chr1	2822	2823	0.777718
chr1	2823	2824	0.734511
chr1	2824	2825	0.604892
chr1	2825	2830	0.432066
chr1	2830	2835	0.388859
chr1	2835	2836	0.345652
chr1	2836	2840	0.302446
chr1	2840	2842	0.259239
chr1	2842	2843	0.302446
chr1	2843	2845	0.259239
chr1	2845	2849	0.216033
chr1	2849	2852	0.172826
chr1	2852	2864	0.12962
chr1	2864	2873	0.0432066
chr1	2873	2887	0.0
chr1	2887	2888	0.0432066
chr1	2888	2889	0.0864131
chr1	2889	2892	0.12962
chr1	2892	2894	0.172826
chr1	2894	2895	0.216033
chr1	2895	2896	0.259239
chr1	2896	2897	0.302446
chr1	2897	2903	0.475272
chr1	2903	2904	0.561685
chr1	2904	2907	0.820925
chr1	2907	2908	0.864131
chr1	2908	2910	0.907338
chr1	2910	2916	1.08016
chr1	2916	2918	1.25299
chr1	2918	2919	1.64185
chr1	2919	2920	1.77147
chr1	2920	2923	1.81468
chr1	2923	2924	1.85788
chr1	2924	2928	1.9875
chr1	2928	2929	2.16033
chr1	2929	2930	2.24674
chr1	2930	2931	2.41957
chr1	2931	2932	2.72201
chr1	2932	2933	3.41332
chr1	2933	2934	3.49973
chr1	2934	2935	3.54294
chr1	2935	2936	3.67256
chr1	2936	2937	3.80218
chr1	2937	2938	3.88859
chr1	2938	2941	4.06142
chr1	2941	2942	4.10462
chr1	2942	2943	4.27745
chr1	2943	2944	4.23424
chr1	2944	2945	4.10462
chr1	2945	2946	4.01821
chr1	2946	2948	3.975
chr1	2948	2949	3.75897
chr1	2949	2950	3.71576
chr1	2950	2951	3.80218
chr1	2951	2953	3.88859
chr1	2953	2954	3.84538
chr1	2954	2955	3.88859
chr1	2955	2957	4.10462
chr1	2957	2958	3.88859
chr1	2958	2959	3.75897
chr1	2959	2961	3.58614
chr1	2961	2962	3.54294
chr1	2962	2963	3.49973
chr1	2963	2964	3.41332
chr1	2964	2965	3.37011
chr1	2965	2966	3.2837
chr1	2966	2968	3.06767
chr1	2968	2970	2.98125
chr1	2970	2971	2.89484
chr1	2971	2972	2.85163
chr1	2972	2973	3.02446
chr1	2973	2974	3.24049
chr1	2974	2975	3.06767
chr1	2975	2976	2.89484
chr1	2976	2977	3.9318
chr1	2977	2980	4.14783
chr1	2980	2981	4.01821
chr1	2981	2982	3.9318
chr1	2982	2983	4.06142
chr1	2983	2985	3.9318
chr1	2985	2986	3.88859
chr1	2986	2989	3.9318
chr1	2989	2990	3.75897
chr1	2990	2992	3.80218
chr1	2992	2993	3.88859
chr1	2993	2994	3.84538
chr1	2994	2995	3.80218
chr1	2995	2996	3.67256
chr1	2996	2998	3.62935
chr1	2998	2999	3.54294
chr1	2999	3000	3.58614
chr1	3000	3001	3.84538
chr1	3001	3002	3.75897
chr1	3002	3003	3.58614
chr1	3003	3004	3.2837
chr1	3004	3006	3.11087
chr1	3006	3007	3.06767
chr1	3007	3008	3.15408
chr1	3008	3009	2.98125
chr1	3009	3010	2.80843
chr1	3010	3015	2.54919
chr1	3015	3016	2.59239
chr1	3016	3017	2.6356
chr1	3017	3018	2.76522
chr1	3018	3019	2.67881
chr1	3019	3020	2.46277
chr1	3020	3022	2.37636
chr1	3022	3023	2.33315
chr1	3023	3024	2.24674
chr1	3024	3026	2.28995
chr1	3026	3027	2.33315
chr1	3027	3028	2.28995
chr1	3028	3030	2.24674
chr1	3030	3031	2.20353
chr1	3031	3032	2.28995
chr1	3032	3033	2.37636
chr1	3033	3034	2.50598
chr1	3034	3035	2.46277
chr1	3035	3036	2.72201
chr1	3036	3037	2.85163
chr1	3037	3038	2.93805
chr1	3038	3039	3.06767
chr1	3039	3040	3.11087
chr1	3040	3041	3.06767
chr1	3041	3042	3.02446
chr1	3042	3043	3.06767
chr1	3043	3044	3.15408
chr1	3044	3046	3.37011
chr1	3046	3047	3.32691
chr1	3047	3048	3.2837
chr1	3048	3050	3.19729
chr1	3050	3051	3.2837
chr1	3051	3053	3.32691
chr1	3053	3054	3.24049
chr1	3054	3055	3.19729
chr1	3055	3056	3.15408
chr1	3056	3057	3.2837
chr1	3057	3058	3.37011
chr1	3058	3060	3.41332
chr1	3060	3061	3.2837
chr1	3061	3062	3.15408
chr1	3062	3063	3.19729
chr1	3063	3065	3.06767
chr1	3065	3067	2.98125
chr1	3067	3069	2.89484
chr1	3069	3070	2.67881
chr1	3070	3071	2.76522
chr1	3071	3072	2.72201
chr1	3072	3073	2.80843
chr1	3073	3074	2.85163
chr1	3074	3076	2.80843
chr1	3076	3077	2.76522
chr1	3077	3078	2.72201
chr1	3078	3081	2.54919
chr1	3081	3082	2.76522
chr1	3082	3083	3.11087
chr1	3083	3084	3.06767
chr1	3084	3085	3.02446
chr1	3085	3086	2.93805
chr1	3086	3088	3.06767
chr1	3088	3090	3.19729
chr1	3090	3091	3.32691
chr1	3091	3095	3.49973
chr1	3095	3096	3.71576
chr1	3096	3097	3.49973
chr1	3097	3098	3.58614
chr1	3098	3099	3.49973
chr1	3099	3100	3.54294
chr1	3100	3101	3.67256
chr1	3101	3102	3.54294
chr1	3102	3103	3.49973
chr1	3103	3104	3.54294
chr1	3104	3105	3.45652
chr1	3105	3107	3.58614
chr1	3107	3109	3.84538
chr1	3109	3110	3.67256
chr1	3110	3111	3.71576
chr1	3111	3112	3.54294
chr1	3112	3113	3.58614
chr1	3113	3114	3.32691
chr1	3114	3115	3.15408
chr1	3115	3117	3.02446
chr1	3117	3118	2.93805
chr1	3118	3119	2.80843
chr1	3119	3120	2.41957
chr1	3120	3123	2.37636
chr1	3123	3124	2.16033
chr1	3124	3125	2.20353
chr1	3125	3126	1.90109
chr1	3126	3127	1.85788
chr1	3127	3128	1.77147
chr1	3128	3130	1.72826
chr1	3130	3131	1.68506
chr1	3131	3132	1.72826
chr1	3132	3133	1.90109
chr1	3133	3134	1.81468
chr1	3134	3135	1.85788
chr1	3135	3137	1.9443
chr1	3137	3138	1.85788
chr1	3138	3139	1.77147
chr1	3139	3140	1.64185
chr1	3140	3141	1.55544
chr1	3141	3142	1.64185
chr1	3142	3143	1.51223
chr1	3143	3144	1.55544
chr1	3144	3145	1.38261
chr1	3145	3146	1.3394
chr1	3146	3148	1.2962
chr1	3148	3149	1.38261
chr1	3149	3150	1.55544
chr1	3150	3153	1.64185
chr1	3153	3154	1.59864
chr1	3154	3160	1.68506
chr1	3160	3161	1.72826
chr1	3161	3162	1.64185
chr1	3162	3163	1.68506
chr1	3163	3165	1.72826
chr1	3165	3166	1.59864
chr1	3166	3167	1.51223
chr1	3167	3168	1.55544
chr1	3168	3170	1.68506
chr1	3170	3174	1.77147
chr1	3174	3175	1.72826
chr1	3175	3177	1.77147
chr1	3177	3178	1.9443
chr1	3178	3180	2.07391
chr1	3180	3181	1.85788
chr1	3181	3182	1.90109
chr1	3182	3183	1.9443
chr1	3183	3185	1.90109
chr1	3185	3188	1.85788
chr1	3188	3190	1.81468
chr1	3190	3191	1.77147
chr1	3191	3192	1.72826
chr1	3192	3193	1.81468
chr1	3193	3195	1.9875
chr1	3195	3196	2.03071
chr1	3196	3197	2.07391
chr1	3197	3199	2.03071
chr1	3199	3200	1.9443
chr1	3200	3201	1.9875
chr1	3201	3203	1.9443
chr1	3203	3204	1.90109
chr1	3204	3206	2.07391
chr1	3206	3207	2.03071
chr1	3207	3208	1.9443
chr1	3208	3210	1.9875
chr1	3210	3211	1.90109
chr1	3211	3212	1.64185
chr1	3212	3213	1.59864
chr1	3213	3214	1.55544
chr1	3214	3216	1.51223
chr1	3216	3217	1.38261
chr1	3217	3218	1.3394
chr1	3218	3219	1.77147
chr1	3219	3220	2.41957
chr1	3220	3221	3.11087
chr1	3221	3222	3.71576
chr1	3222	3223	3.9318
chr1	3223	3224	4.49348
chr1	3224	3225	4.6231
chr1	3225	3226	4.66631
chr1	3226	3227	4.70951
chr1	3227	3228	4.79593
chr1	3228	3232	4.83913
chr1	3232	3233	4.88234
chr1	3233	3234	5.35761
chr1	3234	3236	5.53044
chr1	3236	3237	5.57365
chr1	3237	3238	5.74647
chr1	3238	3239	5.70327
chr1	3239	3240	5.61685
chr1	3240	3241	5.35761
chr1	3241	3244	5.09837
chr1	3244	3246	5.01196
chr1	3246	3247	5.14158
chr1	3247	3248	5.01196
chr1	3248	3249	4.96875
chr1	3249	3251	4.92555
chr1	3251	3252	4.79593
chr1	3252	3253	4.75272
chr1	3253	3254	4.6231
chr1	3254	3255	4.53669
chr1	3255	3256	4.10462
chr1	3256	3257	4.14783
chr1	3257	3258	4.23424
chr1	3258	3261	4.49348
chr1	3261	3262	4.45028
chr1	3262	3263	4.40707
chr1	3263	3264	4.49348
chr1	3264	3265	4.45028
chr1	3265	3266	4.36386
chr1	3266	3267	3.41332
chr1	3267	3268	2.98125
chr1	3268	3269	2.85163
chr1	3269	3270	2.67881
chr1	3270	3271	2.28995
chr1	3271	3272	2.46277
chr1	3272	3273	2.50598
chr1	3273	3275	2.54919
chr1	3275	3277	2.67881
chr1	3277	3278	2.76522
chr1	3278	3280	2.80843
chr1	3280	3282	2.85163
chr1	3282	3283	2.72201
chr1	3283	3288	2.59239
chr1	3288	3289	2.50598
chr1	3289	3290	2.67881
chr1	3290	3292	2.6356
chr1	3292	3293	2.67881
chr1	3293	3295	2.6356
chr1	3295	3297	2.67881
chr1	3297	3298	2.6356
chr1	3298	3299	2.37636
chr1	3299	3300	2.33315
chr1	3300	3301	2.28995
chr1	3301	3302	2.16033
chr1	3302	3303	2.11712
chr1	3303	3304	1.9875
chr1	3304	3305	2.24674
chr1	3305	3306	2.46277
chr1	3306	3307	2.59239
chr1	3307	3308	2.76522
chr1	3308	3309	2.98125
chr1	3309	3310	3.32691
chr1	3310	3311	3.37011
chr1	3311	3312	3.58614
chr1	3312	3313	3.67256
chr1	3313	3314	3.58614
chr1	3314	3316	3.62935
chr1	3316	3317	3.9318
chr1	3317	3318	3.88859
chr1	3318	3319	4.01821
chr1	3319	3320	3.975
chr1	3320	3321	4.32066
chr1	3321	3322	4.40707
chr1	3322	3323	4.53669
chr1	3323	3324	4.45028
chr1	3324	3325	4.40707
chr1	3325	3326	4.32066
chr1	3326	3328	4.27745
chr1	3328	3329	4.32066
chr1	3329	3330	4.49348
chr1	3330	3331	4.36386
chr1	3331	3332	4.27745
chr1	3332	3333	4.14783
chr1	3333	3334	4.10462
chr1	3334	3336	4.14783
chr1	3336	3337	4.06142
chr1	3337	3338	3.71576
chr1	3338	3340	3.49973
chr1	3340	3342	3.2837
chr1	3342	3344	3.24049
chr1	3344	3348	3.19729
chr1	3348	3349	3.02446
chr1	3349	3350	2.85163
chr1	3350	3351	2.6356
chr1	3351	3353	2.50598
chr1	3353	3354	2.89484
chr1	3354	3356	2.80843
chr1	3356	3357	2.54919
chr1	3357	3358	2.50598
chr1	3358	3359	2.85163
chr1	3359	3360	3.2837
chr1	3360	3361	3.80218
chr1	3361	3362	3.67256
chr1	3362	3363	3.71576
chr1	3363	3365	3.75897
chr1	3365	3366	3.80218
chr1	3366	3367	3.84538
chr1	3367	3368	3.88859
chr1	3368	3369	3.9318
chr1	3369	3370	4.06142
chr1	3370	3371	4.27745
chr1	3371	3373	4.36386
chr1	3373	3374	4.40707
chr1	3374	3375	4.32066
chr1	3375	3376	4.27745
chr1	3376	3377	4.23424
chr1	3377	3378	4.36386
chr1	3378	3379	4.66631
chr1	3379	3380	5.09837
chr1	3380	3381	5.01196
chr1	3381	3383	5.05517
chr1	3383	3384	5.14158
chr1	3384	3385	5.48723
chr1	3385	3386	5.61685
chr1	3386	3387	5.70327
chr1	3387	3388	5.53044
chr1	3388	3389	5.2712
chr1	3389	3390	5.22799
chr1	3390	3391	5.2712
chr1	3391	3392	5.01196
chr1	3392	3393	4.83913
chr1	3393	3394	4.88234
chr1	3394	3396	4.75272
chr1	3396	3397	4.70951
chr1	3397	3398	4.66631
chr1	3398	3400	4.6231
chr1	3400	3401	4.49348
chr1	3401	3402	4.10462
chr1	3402	3403	3.9318
chr1	3403	3404	3.71576
chr1	3404	3405	2.6356
chr1	3405	3406	2.76522
chr1	3406	3407	3.37011
chr1	3407	3408	3.75897
chr1	3408	3411	3.45652
chr1	3411	3413	3.62935
chr1	3413	3414	3.58614
chr1	3414	3416	3.67256
chr1	3416	3418	3.71576
chr1	3418	3422	3.75897
chr1	3422	3423	3.88859
chr1	3423	3424	3.9318
chr1	3424	3425	3.84538
chr1	3425	3426	3.80218
chr1	3426	3428	3.67256
chr1	3428	3429	3.75897
chr1	3429	3430	3.67256
chr1	3430	3431	3.58614
chr1	3431	3432	3.37011
chr1	3432	3433	3.2837
chr1	3433	3434	3.24049
chr1	3434	3437	3.19729
chr1	3437	3438	3.11087
chr1	3438	3439	3.02446
chr1	3439	3440	2.98125
chr1	3440	3441	3.02446
chr1	3441	3442	2.98125
chr1	3442	3443	3.24049
chr1	3443	3444	3.37011
chr1	3444	3445	3.54294
chr1	3445	3447	3.75897
chr1	3447	3449	3.80218
chr1	3449	3450	3.71576
chr1	3450	3451	3.67256
chr1	3451	3452	3.9318
chr1	3452	3453	4.27745
chr1	3453	3454	4.53669
chr1	3454	3455	4.45028
chr1	3455	3456	4.27745
chr1	3456	3458	4.45028
chr1	3458	3459	4.75272
chr1	3459	3460	4.53669
chr1	3460	3461	4.45028
chr1	3461	3463	4.36386
chr1	3463	3464	4.53669
chr1	3464	3465	4.6231
chr1	3465	3466	4.5799
chr1	3466	3467	4.40707
chr1	3467	3469	4.36386
chr1	3469	3470	4.19104
chr1	3470	3471	3.9318
chr1	3471	3472	4.06142
chr1	3472	3473	4.53669
chr1	3473	3474	4.45028
chr1	3474	3475	4.32066
chr1	3475	3476	4.27745
chr1	3476	3477	4.19104
chr1	3477	3478	4.10462
chr1	3478	3479	4.14783
chr1	3479	3480	4.06142
chr1	3480	3481	4.01821
chr1	3481	3482	3.9318
chr1	3482	3483	4.06142
chr1	3483	3484	4.23424
chr1	3484	3485	4.14783
chr1	3485	3487	4.10462
chr1	3487	3488	3.84538
chr1	3488	3489	4.14783
chr1	3489	3490	4.32066
chr1	3490	3491	4.53669
chr1	3491	3492	4.5799
chr1	3492	3493	4.6231
chr1	3493	3494	4.45028
chr1	3494	3496	4.49348
chr1	3496	3497	4.5799
chr1	3497	3499	4.6231
chr1	3499	3500	4.53669
chr1	3500	3501	4.23424
chr1	3501	3502	4.32066
chr1	3502	3503	4.27745
chr1	3503	3504	4.14783
chr1	3504	3505	4.10462
chr1	3505	3506	3.9318
chr1	3506	3507	3.71576
chr1	3507	3508	3.62935
chr1	3508	3509	3.71576
chr1	3509	3511	3.75897
chr1	3511	3512	3.58614
chr1	3512	3513	3.62935
chr1	3513	3514	3.49973
chr1	3514	3515	3.84538
chr1	3515	3516	4.36386
chr1	3516	3517	4.6231
chr1	3517	3518	5.09837
chr1	3518	3519	4.96875
chr1	3519	3520	4.79593
chr1	3520	3521	4.88234
chr1	3521	3522	4.92555
chr1	3522	3523	5.01196
chr1	3523	3525	4.92555
chr1	3525	3526	4.88234
chr1	3526	3527	4.79593
chr1	3527	3528	4.75272
chr1	3528	3529	4.83913
chr1	3529	3530	4.96875
chr1	3530	3531	4.83913
chr1	3531	3533	4.96875
chr1	3533	3534	4.92555
chr1	3534	3535	4.83913
chr1	3535	3536	4.70951
chr1	3536	3537	4.53669
chr1	3537	3538	4.40707
chr1	3538	3539	4.36386
chr1	3539	3540	3.84538
chr1	3540	3541	3.80218
chr1	3541	3542	3.84538
chr1	3542	3544	3.80218
chr1	3544	3546	3.62935
chr1	3546	3547	3.84538
chr1	3547	3548	3.9318
chr1	3548	3549	3.88859
chr1	3549	3550	3.67256
chr1	3550	3551	3.2837
chr1	3551	3552	2.98125
chr1	3552	3553	2.85163
chr1	3553	3554	2.80843
chr1	3554	3555	2.72201
chr1	3555	3556	2.67881
chr1	3556	3557	2.41957
chr1	3557	3558	2.33315
chr1	3558	3559	2.50598
chr1	3559	3560	2.37636
chr1	3560	3561	2.28995
chr1	3561	3562	2.07391
chr1	3562	3563	1.9875
chr1	3563	3564	1.68506
chr1	3564	3566	1.59864
chr1	3566	3567	1.64185
chr1	3567	3568	1.72826
chr1	3568	3569	1.59864
chr1	3569	3570	1.64185
chr1	3570	3571	1.59864
chr1	3571	3572	1.55544
chr1	3572	3573	1.72826
chr1	3573	3574	1.9443
chr1	3574	3575	2.16033
chr1	3575	3576	2.24674
chr1	3576	3577	2.20353
chr1	3577	3578	2.16033
chr1	3578	3579	2.11712
chr1	3579	3580	2.07391
chr1	3580	3581	2.11712
chr1	3581	3582	2.28995
chr1	3582	3583	2.33315
chr1	3583	3584	2.37636
chr1	3584	3585	2.41957
chr1	3585	3586	2.37636
chr1	3586	3587	2.33315
chr1	3587	3589	2.37636
chr1	3589	3590	2.33315
chr1	3590	3591	2.28995
chr1	3591	3592	2.24674
chr1	3592	3593	2.6356
chr1	3593	3594	3.2837
chr1	3594	3595	3.45652
chr1	3595	3596	3.49973
chr1	3596	3597	3.62935
chr1	3597	3598	3.75897
chr1	3598	3599	3.84538
chr1	3599	3602	4.10462
chr1	3602	3603	4.06142
chr1	3603	3606	4.14783
chr1	3606	3607	4.06142
chr1	3607	3608	4.14783
chr1	3608	3611	4.06142
chr1	3611	3612	4.10462
chr1	3612	3613	4.06142
chr1	3613	3615	4.01821
chr1	3615	3616	3.9318
chr1	3616	3618	3.58614
chr1	3618	3619	3.54294
chr1	3619	3620	3.67256
chr1	3620	3621	3.49973
chr1	3621	3622	3.2837
chr1	3622	3623	3.15408
[truncated: 9,881 more rows]
